# Supplementary material for: Do genome-scale models need exact solvers or clearer standards?
Source: Mol Syst Biol. 2015 Oct 14;11(10):831. doi: 10.15252/msb.20156157 (PMC4631202; doi:10.15252/msb.20156157)
Supplement: Supplementary file 2 — Dataset EV1 [file msb0011-0831-sd2.zip › m_model_collection-master/sbml/iRsp1095.xml]

<?xml version="1.0" encoding="UTF-8"?>
<sbml level="2" version="1" xmlns="http://www.sbml.org/sbml/level2" xmlns:html="http://www.w3.org/1999/xhtml">
	<model id="iRsp1095" name="Rhodobacter_sphaeroides_metabolic_model_iRsp1095">
		<notes>
			<html:p>Rhodobacter sphaeroides model (Version 1)</html:p>
		</notes>
	<listOfUnitDefinitions>
		<unitDefinition id="mmol_per_gDW_per_hr">
			<listOfUnits>
				<unit kind="mole" scale="-3" multiplier="1" offset="0"/>
				<unit kind="gram" exponent="-1" multiplier="1" offset="0"/>
				<unit kind="second" exponent="-1" multiplier="0.00027777" offset="0"/>
			</listOfUnits>
		</unitDefinition>
	</listOfUnitDefinitions>
	<listOfCompartments>
		<compartment id="Extracellular" name="Extracellular"/>
		<compartment id="Cytosol" name="Cytosol" outside="Periplasm"/>
		<compartment id="Periplasm" name="Periplasm" outside="Extracellular"/>
	</listOfCompartments>
	<listOfSpecies>
		<notes><html:p>Metabolites in RhodoRecon1</html:p></notes>
		<species compartment="Cytosol" id="CPD0001" name="H2O" charge="0" boundaryCondition="false"/>

		<species compartment="Cytosol" id="CPD0002" name="ATP" charge="-4" boundaryCondition="false"/>

		<species compartment="Cytosol" id="CPD0003" name="NAD" charge="-1" boundaryCondition="false"/>

		<species compartment="Cytosol" id="CPD0004" name="NADH" charge="-2" boundaryCondition="false"/>

		<species compartment="Cytosol" id="CPD0005" name="NADPH" charge="-4" boundaryCondition="false"/>

		<species compartment="Cytosol" id="CPD0006" name="NADP" charge="-3" boundaryCondition="false"/>

		<species compartment="Cytosol" id="CPD0007" name="Oxygen" charge="0" boundaryCondition="false"/>

		<species compartment="Cytosol" id="CPD0008" name="ADP" charge="-3" boundaryCondition="false"/>

		<species compartment="Cytosol" id="CPD0009" name="Orthophosphate" charge="-2" boundaryCondition="false"/>

		<species compartment="Cytosol" id="CPD0010" name="CoA" charge="-4" boundaryCondition="false"/>

		<species compartment="Cytosol" id="CPD0011" name="CO2" charge="0" boundaryCondition="false"/>

		<species compartment="Cytosol" id="CPD0012" name="Diphosphate" charge="-3" boundaryCondition="false"/>

		<species compartment="Cytosol" id="CPD0013" name="NH3" charge="1" boundaryCondition="false"/>

		<species compartment="Cytosol" id="CPD0014" name="UDP" charge="-3" boundaryCondition="false"/>

		<species compartment="Cytosol" id="CPD0015" name="FAD" charge="-2" boundaryCondition="false"/>

		<species compartment="Cytosol" id="CPD0016" name="Pyridoxalphosphate" charge="-2" boundaryCondition="false"/>

		<species compartment="Cytosol" id="CPD0017" name="S-Adenosyl-L-methionine" charge="0" boundaryCondition="false"/>

		<species compartment="Cytosol" id="CPD0018" name="AMP" charge="-2" boundaryCondition="false"/>

		<species compartment="Cytosol" id="CPD0019" name="S-Adenosyl-L-homocysteine" charge="0" boundaryCondition="false"/>

		<species compartment="Cytosol" id="CPD0020" name="Pyruvate" charge="-1" boundaryCondition="false"/>

		<species compartment="Cytosol" id="CPD0021" name="Acetyl-CoA" charge="-4" boundaryCondition="false"/>

		<species compartment="Cytosol" id="CPD0022" name="L-Glutamate" charge="-1" boundaryCondition="false"/>

		<species compartment="Cytosol" id="CPD0023" name="2-Oxoglutarate" charge="-2" boundaryCondition="false"/>

		<species compartment="Cytosol" id="CPD0024" name="H2O2" charge="0" boundaryCondition="false"/>

		<species compartment="Cytosol" id="CPD0025" name="UDP-glucose" charge="-2" boundaryCondition="false"/>

		<species compartment="Cytosol" id="CPD0026" name="D-Glucose" charge="0" boundaryCondition="false"/>

		<species compartment="Cytosol" id="CPD0027" name="Acetate" charge="-1" boundaryCondition="false"/>

		<species compartment="Cytosol" id="CPD0028" name="GDP" charge="-3" boundaryCondition="false"/>

		<species compartment="Cytosol" id="CPD0029" name="Oxaloacetate" charge="-2" boundaryCondition="false"/>

		<species compartment="Cytosol" id="CPD0030" name="Glycine" charge="0" boundaryCondition="false"/>

		<species compartment="Cytosol" id="CPD0031" name="dIDP" charge="-3" boundaryCondition="false"/>

		<species compartment="Cytosol" id="CPD0032" name="Acyl-CoA" charge="-4" boundaryCondition="false"/>

		<species compartment="Cytosol" id="CPD0033" name="L-Alanine" charge="0" boundaryCondition="false"/>

		<species compartment="Cytosol" id="CPD0034" name="Succinate" charge="-2" boundaryCondition="false"/>

		<species compartment="Cytosol" id="CPD0035" name="UDP-N-acetyl-D-glucosamine" charge="-2" boundaryCondition="false"/>

		<species compartment="Cytosol" id="CPD0036" name="GTP" charge="-4" boundaryCondition="false"/>

		<species compartment="Cytosol" id="CPD0037" name="Bacteriochlorophyllidea" charge="-2" boundaryCondition="false"/>

		<species compartment="Cytosol" id="CPD0038" name="L-Lysine" charge="1" boundaryCondition="false"/>

		<species compartment="Cytosol" id="CPD0039" name="Glyoxylate" charge="-1" boundaryCondition="false"/>

		<species compartment="Cytosol" id="CPD0040" name="L-Aspartate" charge="-1" boundaryCondition="false"/>

		<species compartment="Cytosol" id="CPD0041" name="Glutathione" charge="-1" boundaryCondition="false"/>

		<species compartment="Cytosol" id="CPD0042" name="UDP-D-galactose" charge="-2" boundaryCondition="false"/>

		<species compartment="Cytosol" id="CPD0043" name="3'-Phosphoadenylylsulfate" charge="-4" boundaryCondition="false"/>

		<species compartment="Cytosol" id="CPD0044" name="Adenosine3',5'-bisphosphate" charge="-4" boundaryCondition="false"/>

		<species compartment="Cytosol" id="CPD0045" name="CMP" charge="-2" boundaryCondition="false"/>

		<species compartment="Cytosol" id="CPD0046" name="Formate" charge="-1" boundaryCondition="false"/>

		<species compartment="Cytosol" id="CPD0047" name="Sulfate" charge="-2" boundaryCondition="false"/>

		<species compartment="Cytosol" id="CPD0048" name="Bacteriochlorophyllideb" charge="-2" boundaryCondition="false"/>

		<species compartment="Cytosol" id="CPD0049" name="FMN" charge="-2" boundaryCondition="false"/>

		<species compartment="Cytosol" id="CPD0050" name="L-Arginine" charge="1" boundaryCondition="false"/>

		<species compartment="Cytosol" id="CPD0051" name="CTP" charge="-4" boundaryCondition="false"/>

		<species compartment="Cytosol" id="CPD0052" name="L-Glutamine" charge="0" boundaryCondition="false"/>

		<species compartment="Cytosol" id="CPD0053" name="L-Serine" charge="0" boundaryCondition="false"/>

		<species compartment="Cytosol" id="CPD0054" name="Formaldehyde" charge="0" boundaryCondition="false"/>

		<species compartment="Cytosol" id="CPD0055" name="Thiamindiphosphate" charge="-1" boundaryCondition="false"/>

		<species compartment="Cytosol" id="CPD0056" name="HemeA" charge="-2" boundaryCondition="false"/>

		<species compartment="Cytosol" id="CPD0057" name="L-Methionine" charge="0" boundaryCondition="false"/>

		<species compartment="Cytosol" id="CPD0058" name="Phosphoenolpyruvate" charge="-3" boundaryCondition="false"/>

		<species compartment="Cytosol" id="CPD0059" name="UTP" charge="-4" boundaryCondition="false"/>

		<species compartment="Cytosol" id="CPD0060" name="L-Ornithine" charge="1" boundaryCondition="false"/>

		<species compartment="Cytosol" id="CPD0061" name="L-Tryptophan" charge="0" boundaryCondition="false"/>

		<species compartment="Cytosol" id="CPD0062" name="L-Phenylalanine" charge="0" boundaryCondition="false"/>

		<species compartment="Cytosol" id="CPD0063" name="H" charge="1" boundaryCondition="false"/>

		<species compartment="Cytosol" id="CPD0064" name="L-Tyrosine" charge="0" boundaryCondition="false"/>

		<species compartment="Cytosol" id="CPD0065" name="Malonyl-CoA" charge="-4" boundaryCondition="false"/>

		<species compartment="Cytosol" id="CPD0066" name="Acetaldehyde" charge="0" boundaryCondition="false"/>

		<species compartment="Cytosol" id="CPD0067" name="D-Fructose6-phosphate" charge="-2" boundaryCondition="false"/>

		<species compartment="Cytosol" id="CPD0068" name="Urea" charge="0" boundaryCondition="false"/>

		<species compartment="Cytosol" id="CPD0069" name="Sulfur" charge="0" boundaryCondition="false"/>

		<species compartment="Cytosol" id="CPD0070" name="Sucrose" charge="0" boundaryCondition="false"/>

		<species compartment="Cytosol" id="CPD0071" name="Succinyl-CoA" charge="-5" boundaryCondition="false"/>

		<species compartment="Cytosol" id="CPD0072" name="D-Glucose6-phosphate" charge="-2" boundaryCondition="false"/>

		<species compartment="Cytosol" id="CPD0073" name="sn-Glycerol3-phosphate" charge="-2" boundaryCondition="false"/>

		<species compartment="Cytosol" id="CPD0074" name="Sulfite" charge="-2" boundaryCondition="false"/>

		<species compartment="Cytosol" id="CPD0075" name="D-Fructose" charge="0" boundaryCondition="false"/>

		<species compartment="Cytosol" id="CPD0076" name="GDP-mannose" charge="-2" boundaryCondition="false"/>

		<species compartment="Cytosol" id="CPD0077" name="L-Cysteine" charge="0" boundaryCondition="false"/>

		<species compartment="Cytosol" id="CPD0078" name="beta-Alanine" charge="0" boundaryCondition="false"/>

		<species compartment="Cytosol" id="CPD0079" name="Propanoyl-CoA" charge="-4" boundaryCondition="false"/>

		<species compartment="Cytosol" id="CPD0080" name="Tetrahydrofolate" charge="-2" boundaryCondition="false"/>

		<species compartment="Cytosol" id="CPD0081" name="D-Glucose1-phosphate" charge="-2" boundaryCondition="false"/>

		<species compartment="Cytosol" id="CPD0082" name="UMP" charge="-2" boundaryCondition="false"/>

		<species compartment="Cytosol" id="CPD0083" name="Uracil" charge="0" boundaryCondition="false"/>

		<species compartment="Cytosol" id="CPD0084" name="Anthranilate" charge="-1" boundaryCondition="false"/>

		<species compartment="Cytosol" id="CPD0085" name="2-Oxobutanoate" charge="-1" boundaryCondition="false"/>

		<species compartment="Cytosol" id="CPD0086" name="Glyceronephosphate" charge="-2" boundaryCondition="false"/>

		<species compartment="Cytosol" id="CPD0087" name="CDP" charge="-3" boundaryCondition="false"/>

		<species compartment="Cytosol" id="CPD0088" name="Choline" charge="1" boundaryCondition="false"/>

		<species compartment="Cytosol" id="CPD0089" name="Glycerol" charge="0" boundaryCondition="false"/>

		<species compartment="Cytosol" id="CPD0090" name="D-Ribose5-phosphate" charge="-2" boundaryCondition="false"/>

		<species compartment="Cytosol" id="CPD0091" name="D-Glyceraldehyde3-phosphate" charge="-2" boundaryCondition="false"/>

		<species compartment="Cytosol" id="CPD0092" name="5-Phospho-alpha-D-ribose1-diphosphate" charge="-5" boundaryCondition="false"/>

		<species compartment="Cytosol" id="CPD0093" name="Biotin" charge="-1" boundaryCondition="false"/>

		<species compartment="Cytosol" id="CPD0094" name="D-Ribose" charge="0" boundaryCondition="false"/>

		<species compartment="Cytosol" id="CPD0095" name="Fumarate" charge="-2" boundaryCondition="false"/>

		<species compartment="Cytosol" id="CPD0096" name="L-Leucine" charge="0" boundaryCondition="false"/>

		<species compartment="Cytosol" id="CPD0097" name="Ferricytochromec" charge="5" boundaryCondition="false"/>

		<species compartment="Cytosol" id="CPD0098" name="Ferrocytochromec" charge="4" boundaryCondition="false"/>

		<species compartment="Cytosol" id="CPD0099" name="Glutathionedisulfide" charge="-2" boundaryCondition="false"/>

		<species compartment="Cytosol" id="CPD0100" name="Isopentenyldiphosphate" charge="-3" boundaryCondition="false"/>

		<species compartment="Cytosol" id="CPD0101" name="IMP" charge="-2" boundaryCondition="false"/>

		<species compartment="Cytosol" id="CPD0102" name="dATP" charge="-4" boundaryCondition="false"/>

		<species compartment="Cytosol" id="CPD0103" name="Methanol" charge="0" boundaryCondition="false"/>

		<species compartment="Cytosol" id="CPD0104" name="D-Alanine" charge="0" boundaryCondition="false"/>

		<species compartment="Cytosol" id="CPD0105" name="Putrescine" charge="2" boundaryCondition="false"/>

		<species compartment="Cytosol" id="CPD0106" name="L-Histidine" charge="0" boundaryCondition="false"/>

		<species compartment="Cytosol" id="CPD0108" name="N-Acetyl-D-glucosamine" charge="0" boundaryCondition="false"/>

		<species compartment="Cytosol" id="CPD0109" name="3-Methyl-2-oxobutanoicacid" charge="-1" boundaryCondition="false"/>

		<species compartment="Cytosol" id="CPD0110" name="5,10-Methylenetetrahydrofolate" charge="-2" boundaryCondition="false"/>

		<species compartment="Cytosol" id="CPD0111" name="GMP" charge="-2" boundaryCondition="false"/>

		<species compartment="Cytosol" id="CPD0112" name="Adenine" charge="0" boundaryCondition="false"/>

		<species compartment="Cytosol" id="CPD0113" name="L-Proline" charge="0" boundaryCondition="false"/>

		<species compartment="Cytosol" id="CPD0114" name="(S)-Malate" charge="-2" boundaryCondition="false"/>

		<species compartment="Cytosol" id="CPD0115" name="L-Asparagine" charge="0" boundaryCondition="false"/>

		<species compartment="Cytosol" id="CPD0116" name="Nicotinamide" charge="0" boundaryCondition="false"/>

		<species compartment="Cytosol" id="CPD0117" name="L-Homocysteine" charge="0" boundaryCondition="false"/>

		<species compartment="Cytosol" id="CPD0118" name="Phosphatidylcholine" charge="0" boundaryCondition="false"/>

		<species compartment="Cytosol" id="CPD0119" name="Citrate" charge="-3" boundaryCondition="false"/>

		<species compartment="Cytosol" id="CPD0120" name="Glycolate" charge="-1" boundaryCondition="false"/>

		<species compartment="Cytosol" id="CPD0121" name="HemeO" charge="-2" boundaryCondition="false"/>

		<species compartment="Cytosol" id="CPD0123" name="Acetoacetate" charge="-1" boundaryCondition="false"/>

		<species compartment="Cytosol" id="CPD0124" name="UDP-glucuronate" charge="-3" boundaryCondition="false"/>

		<species compartment="Cytosol" id="CPD0125" name="Hydroxypyruvate" charge="-1" boundaryCondition="false"/>

		<species compartment="Cytosol" id="CPD0126" name="Carbamoylphosphate" charge="-2" boundaryCondition="false"/>

		<species compartment="Cytosol" id="CPD0127" name="5'-Methylthioadenosine" charge="0" boundaryCondition="false"/>

		<species compartment="Cytosol" id="CPD0128" name="Lauroyl-KDO2-lipidIV(A)" charge="-6" boundaryCondition="false"/>

		<species compartment="Cytosol" id="CPD0129" name="Cobaltion" charge="2" boundaryCondition="false"/>

		<species compartment="Cytosol" id="CPD0130" name="Thymine" charge="0" boundaryCondition="false"/>

		<species compartment="Cytosol" id="CPD0131" name="Agmatine" charge="2" boundaryCondition="false"/>

		<species compartment="Cytosol" id="CPD0132" name="Benzoate" charge="-1" boundaryCondition="false"/>

		<species compartment="Cytosol" id="CPD0133" name="L-Valine" charge="0" boundaryCondition="false"/>

		<species compartment="Cytosol" id="CPD0134" name="Cellobiose" charge="0" boundaryCondition="false"/>

		<species compartment="Cytosol" id="CPD0135" name="(S)-Lactate" charge="-1" boundaryCondition="false"/>

		<species compartment="Cytosol" id="CPD0136" name="L-Threonine" charge="0" boundaryCondition="false"/>

		<species compartment="Cytosol" id="CPD0137" name="D-Glucuronate" charge="-1" boundaryCondition="false"/>

		<species compartment="Cytosol" id="CPD0138" name="Cobamidecoenzyme" charge="0" boundaryCondition="false"/>

		<species compartment="Cytosol" id="CPD0140" name="3-Phospho-D-glycerate" charge="-3" boundaryCondition="false"/>

		<species compartment="Cytosol" id="CPD0141" name="D-Glucono-1,5-lactone" charge="0" boundaryCondition="false"/>

		<species compartment="Cytosol" id="CPD0142" name="D-Ribulose5-phosphate" charge="-2" boundaryCondition="false"/>

		<species compartment="Cytosol" id="CPD0143" name="Octadecanoyl-[acyl-carrierprotein]" charge="-1" boundaryCondition="false"/>

		<species compartment="Cytosol" id="CPD0144" name="2-Dehydro-3-deoxy-D-gluconate" charge="-1" boundaryCondition="false"/>

		<species compartment="Cytosol" id="CPD0145" name="Maltose" charge="0" boundaryCondition="false"/>

		<species compartment="Cytosol" id="CPD0146" name="Adenosine" charge="0" boundaryCondition="false"/>

		<species compartment="Cytosol" id="CPD0147" name="Sarcosine" charge="0" boundaryCondition="false"/>

		<species compartment="Cytosol" id="CPD0148" name="Thymidine" charge="0" boundaryCondition="false"/>

		<species compartment="Cytosol" id="CPD0149" name="(2E)-Octadecenoyl-[acp]" charge="-1" boundaryCondition="false"/>

		<species compartment="Cytosol" id="CPD0150" name="D-Glutamate" charge="-1" boundaryCondition="false"/>

		<species compartment="Cytosol" id="CPD0151" name="Nickel" charge="2" boundaryCondition="false"/>

		<species compartment="Cytosol" id="CPD0152" name="3-Oxopropanoate" charge="-1" boundaryCondition="false"/>

		<species compartment="Cytosol" id="CPD0154" name="Hexadecanoicacid" charge="-1" boundaryCondition="false"/>

		<species compartment="Cytosol" id="CPD0155" name="Acetylphosphate" charge="-2" boundaryCondition="false"/>

		<species compartment="Cytosol" id="CPD0156" name="Acyl-carrierprotein" charge="-1" boundaryCondition="false"/>

		<species compartment="Cytosol" id="CPD0157" name="D-Xylulose5-phosphate" charge="-2" boundaryCondition="false"/>

		<species compartment="Cytosol" id="CPD0158" name="Succinatesemialdehyde" charge="-1" boundaryCondition="false"/>

		<species compartment="Cytosol" id="CPD0159" name="10-Formyltetrahydrofolate" charge="-2" boundaryCondition="false"/>

		<species compartment="Cytosol" id="CPD0160" name="Dimethylallyldiphosphate" charge="-3" boundaryCondition="false"/>

		<species compartment="Cytosol" id="CPD0161" name="3-Phospho-D-glyceroylphosphate" charge="-4" boundaryCondition="false"/>

		<species compartment="Cytosol" id="CPD0162" name="Guanine" charge="0" boundaryCondition="false"/>

		<species compartment="Cytosol" id="CPD0164" name="Pyridoxal" charge="0" boundaryCondition="false"/>

		<species compartment="Cytosol" id="CPD0165" name="Chorismate" charge="-2" boundaryCondition="false"/>

		<species compartment="Cytosol" id="CPD0166" name="Nicotinate" charge="-1" boundaryCondition="false"/>

		<species compartment="Cytosol" id="CPD0167" name="Prephenate" charge="-2" boundaryCondition="false"/>

		<species compartment="Cytosol" id="CPD0168" name="Riboflavin" charge="0" boundaryCondition="false"/>

		<species compartment="Cytosol" id="CPD0169" name="(R)-Lactate" charge="-1" boundaryCondition="false"/>

		<species compartment="Cytosol" id="CPD0170" name="D-Gluconicacid" charge="-1" boundaryCondition="false"/>

		<species compartment="Cytosol" id="CPD0171" name="Hypoxanthine" charge="0" boundaryCondition="false"/>

		<species compartment="Cytosol" id="CPD0172" name="L-Homoserine" charge="0" boundaryCondition="false"/>

		<species compartment="Cytosol" id="CPD0173" name="dCTP" charge="-4" boundaryCondition="false"/>

		<species compartment="Cytosol" id="CPD0174" name="Glycolaldehyde" charge="0" boundaryCondition="false"/>

		<species compartment="Cytosol" id="CPD0176" name="CDP-diacylglycerol" charge="-2" boundaryCondition="false"/>

		<species compartment="Cytosol" id="CPD0177" name="D-Mannose6-phosphate" charge="-2" boundaryCondition="false"/>

		<species compartment="Cytosol" id="CPD0178" name="D-Erythrose4-phosphate" charge="-2" boundaryCondition="false"/>

		<species compartment="Cytosol" id="CPD0179" name="Hydrogensulfide" charge="0" boundaryCondition="false"/>

		<species compartment="Cytosol" id="CPD0180" name="dGTP" charge="-4" boundaryCondition="false"/>

		<species compartment="Cytosol" id="CPD0181" name="HCO3-" charge="-1" boundaryCondition="false"/>

		<species compartment="Cytosol" id="CPD0182" name="Inosine" charge="0" boundaryCondition="false"/>

		<species compartment="Cytosol" id="CPD0183" name="Orotate" charge="-1" boundaryCondition="false"/>

		<species compartment="Cytosol" id="CPD0184" name="Uridine" charge="0" boundaryCondition="false"/>

		<species compartment="Cytosol" id="CPD0186" name="Magnesium" charge="2" boundaryCondition="false"/>

		<species compartment="Cytosol" id="CPD0187" name="D-Ribulose" charge="0" boundaryCondition="false"/>

		<species compartment="Cytosol" id="CPD0188" name="D-Xylulose" charge="0" boundaryCondition="false"/>

		<species compartment="Cytosol" id="CPD0189" name="Isocitrate" charge="-3" boundaryCondition="false"/>

		<species compartment="Cytosol" id="CPD0190" name="GDP-L-fucose" charge="-2" boundaryCondition="false"/>

		<species compartment="Cytosol" id="CPD0191" name="L-Citrulline" charge="0" boundaryCondition="false"/>

		<species compartment="Cytosol" id="CPD0193" name="Deoxyguanosine" charge="0" boundaryCondition="false"/>

		<species compartment="Cytosol" id="CPD0194" name="Acetoacetyl-CoA" charge="-4" boundaryCondition="false"/>

		<species compartment="Cytosol" id="CPD0195" name="(S)-Dihydroorotate" charge="-1" boundaryCondition="false"/>

		<species compartment="Cytosol" id="CPD0196" name="Geranyldiphosphate" charge="-3" boundaryCondition="false"/>

		<species compartment="Cytosol" id="CPD0197" name="Thioredoxin" charge="0" boundaryCondition="false"/>

		<species compartment="Cytosol" id="CPD0198" name="Thioredoxindisulfide" charge="0" boundaryCondition="false"/>

		<species compartment="Cytosol" id="CPD0199" name="Phosphatidylglycerol" charge="-1" boundaryCondition="false"/>

		<species compartment="Cytosol" id="CPD0200" name="6-Phospho-D-gluconate" charge="-3" boundaryCondition="false"/>

		<species compartment="Cytosol" id="CPD0201" name="ITP" charge="-4" boundaryCondition="false"/>

		<species compartment="Cytosol" id="CPD0203" name="Phosphatidylethanolamine" charge="0" boundaryCondition="false"/>

		<species compartment="Cytosol" id="CPD0204" name="D-Glucosamine6-phosphate" charge="-1" boundaryCondition="false"/>

		<species compartment="Cytosol" id="CPD0205" name="Geranylgeranyldiphosphate" charge="-2" boundaryCondition="false"/>

		<species compartment="Cytosol" id="CPD0206" name="D-Fructose1,6-bisphosphate" charge="-4" boundaryCondition="false"/>

		<species compartment="Cytosol" id="CPD0207" name="(S)-3-Hydroxy-3-methylglutaryl-CoA" charge="-4" boundaryCondition="false"/>

		<species compartment="Cytosol" id="CPD0208" name="N-Acetyl-D-glucosamine6-phosphate" charge="-2" boundaryCondition="false"/>

		<species compartment="Cytosol" id="CPD0209" name="dTDP" charge="-3" boundaryCondition="false"/>

		<species compartment="Cytosol" id="CPD0210" name="dTMP" charge="-2" boundaryCondition="false"/>

		<species compartment="Cytosol" id="CPD0211" name="dUMP" charge="-2" boundaryCondition="false"/>

		<species compartment="Cytosol" id="CPD0213" name="Cytosine" charge="0" boundaryCondition="false"/>

		<species compartment="Cytosol" id="CPD0214" name="Xanthine" charge="0" boundaryCondition="false"/>

		<species compartment="Cytosol" id="CPD0215" name="Ubiquinol" charge="0" boundaryCondition="false"/>

		<species compartment="Cytosol" id="CPD0217" name="Ubiquinone" charge="0" boundaryCondition="false"/>

		<species compartment="Cytosol" id="CPD0218" name="IDP" charge="-3" boundaryCondition="false"/>

		<species compartment="Cytosol" id="CPD0219" name="L-Isoleucine" charge="0" boundaryCondition="false"/>

		<species compartment="Cytosol" id="CPD0220" name="Methanethiol" charge="0" boundaryCondition="false"/>

		<species compartment="Cytosol" id="CPD0221" name="Dihydrofolate" charge="-2" boundaryCondition="false"/>

		<species compartment="Cytosol" id="CPD0222" name="Phosphatidate" charge="-2" boundaryCondition="false"/>

		<species compartment="Cytosol" id="CPD0223" name="(S)-Lactaldehyde" charge="0" boundaryCondition="false"/>

		<species compartment="Cytosol" id="CPD0224" name="5,6-Dihydrouracil" charge="0" boundaryCondition="false"/>

		<species compartment="Cytosol" id="CPD0225" name="5-Aminolevulinate" charge="0" boundaryCondition="false"/>

		<species compartment="Cytosol" id="CPD0227" name="N-Acetylornithine" charge="0" boundaryCondition="false"/>

		<species compartment="Cytosol" id="CPD0228" name="N-Carbamoyl-L-aspartate" charge="-2" boundaryCondition="false"/>

		<species compartment="Cytosol" id="CPD0229" name="N-Formimino-L-glutamate" charge="-1" boundaryCondition="false"/>

		<species compartment="Cytosol" id="CPD0230" name="5-Methyltetrahydrofolate" charge="-1" boundaryCondition="false"/>

		<species compartment="Cytosol" id="CPD0231" name="L-Aspartate4-semialdehyde" charge="0" boundaryCondition="false"/>

		<species compartment="Cytosol" id="CPD0232" name="5,10-Methenyltetrahydrofolate" charge="-1" boundaryCondition="false"/>

		<species compartment="Cytosol" id="CPD0233" name="trans,trans-Farnesyldiphosphate" charge="-3" boundaryCondition="false"/>

		<species compartment="Cytosol" id="CPD0235" name="NicotinamideD-ribonucleotide" charge="-1" boundaryCondition="false"/>

		<species compartment="Cytosol" id="CPD0236" name="dTTP" charge="-4" boundaryCondition="false"/>

		<species compartment="Cytosol" id="CPD0237" name="Deoxyuridine" charge="0" boundaryCondition="false"/>

		<species compartment="Cytosol" id="CPD0238" name="Indole" charge="0" boundaryCondition="false"/>

		<species compartment="Cytosol" id="CPD0239" name="Ribitol" charge="0" boundaryCondition="false"/>

		<species compartment="Cytosol" id="CPD0240" name="Cytidine" charge="0" boundaryCondition="false"/>

		<species compartment="Cytosol" id="CPD0241" name="Formamide" charge="0" boundaryCondition="false"/>

		<species compartment="Cytosol" id="CPD0242" name="Shikimate" charge="-1" boundaryCondition="false"/>

		<species compartment="Cytosol" id="CPD0243" name="ADP-glucose" charge="-2" boundaryCondition="false"/>

		<species compartment="Cytosol" id="CPD0245" name="D-Mannonate" charge="-1" boundaryCondition="false"/>

		<species compartment="Cytosol" id="CPD0246" name="(R)-Pantoate" charge="-1" boundaryCondition="false"/>

		<species compartment="Cytosol" id="CPD0247" name="Triphosphate" charge="-4" boundaryCondition="false"/>

		<species compartment="Cytosol" id="CPD0248" name="Methylglyoxal" charge="0" boundaryCondition="false"/>

		<species compartment="Cytosol" id="CPD0249" name="meso-Tartaricacid" charge="-2" boundaryCondition="false"/>

		<species compartment="Cytosol" id="CPD0250" name="4-Aminobenzoate" charge="-1" boundaryCondition="false"/>

		<species compartment="Cytosol" id="CPD0251" name="Betainealdehyde" charge="1" boundaryCondition="false"/>

		<species compartment="Cytosol" id="CPD0254" name="Cholinephosphate" charge="0" boundaryCondition="false"/>

		<species compartment="Cytosol" id="CPD0255" name="(-)-Ureidoglycolate" charge="-1" boundaryCondition="false"/>

		<species compartment="Cytosol" id="CPD0256" name="Deoxyinosine" charge="0" boundaryCondition="false"/>

		<species compartment="Cytosol" id="CPD0258" name="alpha-D-Ribose1-phosphate" charge="-2" boundaryCondition="false"/>

		<species compartment="Cytosol" id="CPD0259" name="N-Acetyl-L-glutamate" charge="-2" boundaryCondition="false"/>

		<species compartment="Cytosol" id="CPD0260" name="2-Phospho-D-glycerate" charge="-3" boundaryCondition="false"/>

		<species compartment="Cytosol" id="CPD0261" name="D-Mannose1-phosphate" charge="-2" boundaryCondition="false"/>

		<species compartment="Cytosol" id="CPD0263" name="1,2-Diacyl-sn-glycerol" charge="0" boundaryCondition="false"/>

		<species compartment="Cytosol" id="CPD0264" name="Pyridoxaminephosphate" charge="-1" boundaryCondition="false"/>

		<species compartment="Cytosol" id="CPD0265" name="Xanthosine5'-phosphate" charge="-2" boundaryCondition="false"/>

		<species compartment="Cytosol" id="CPD0267" name="LL-2,6-Diaminoheptanedioate" charge="0" boundaryCondition="false"/>

		<species compartment="Cytosol" id="CPD0268" name="Sedoheptulose1,7-bisphosphate" charge="-4" boundaryCondition="false"/>

		<species compartment="Cytosol" id="CPD0269" name="gamma-L-Glutamyl-L-cysteine" charge="-1" boundaryCondition="false"/>

		<species compartment="Cytosol" id="CPD0271" name="(S)-3-Methyl-2-oxopentanoicacid" charge="-1" boundaryCondition="false"/>

		<species compartment="Cytosol" id="CPD0272" name="2-Deoxy-D-ribose1-phosphate" charge="-2" boundaryCondition="false"/>

		<species compartment="Cytosol" id="CPD0273" name="2-Deoxy-D-ribose5-phosphate" charge="-2" boundaryCondition="false"/>

		<species compartment="Cytosol" id="CPD0275" name="meso-2,6-Diaminoheptanedioate" charge="0" boundaryCondition="false"/>

		<species compartment="Cytosol" id="CPD0276" name="1-Acyl-sn-glycerol3-phosphate" charge="-2" boundaryCondition="false"/>

		<species compartment="Cytosol" id="CPD0277" name="(2S)-Methylmalonyl-CoA" charge="-5" boundaryCondition="false"/>

		<species compartment="Cytosol" id="CPD0278" name="4-Hydroxy-2-oxoglutarate" charge="-2" boundaryCondition="false"/>

		<species compartment="Cytosol" id="CPD0279" name="dTDP-4-dehydro-6-deoxy-L-mannose" charge="-2" boundaryCondition="false"/>

		<species compartment="Cytosol" id="CPD0280" name="alpha,alpha'-Trehalose6-phosphate" charge="-2" boundaryCondition="false"/>

		<species compartment="Cytosol" id="CPD0282" name="UDP-N-acetylmuramoyl-L-alanyl-D-glutamate" charge="-4" boundaryCondition="false"/>

		<species compartment="Cytosol" id="CPD0284" name="Amylose" charge="0" boundaryCondition="false"/>

		<species compartment="Cytosol" id="CPD0285" name="Betaine" charge="0" boundaryCondition="false"/>

		<species compartment="Cytosol" id="CPD0288" name="D-Proline" charge="0" boundaryCondition="false"/>

		<species compartment="Cytosol" id="CPD0289" name="Urocanate" charge="-1" boundaryCondition="false"/>

		<species compartment="Cytosol" id="CPD0290" name="tRNA(Tyr)" charge="0" boundaryCondition="false"/>

		<species compartment="Cytosol" id="CPD0291" name="D-Sorbitol" charge="0" boundaryCondition="false"/>

		<species compartment="Cytosol" id="CPD0292" name="4-Coumarate" charge="-1" boundaryCondition="false"/>

		<species compartment="Cytosol" id="CPD0293" name="D-Altronate" charge="-1" boundaryCondition="false"/>

		<species compartment="Cytosol" id="CPD0294" name="Deoxyribose" charge="0" boundaryCondition="false"/>

		<species compartment="Cytosol" id="CPD0295" name="L-Arogenate" charge="-1" boundaryCondition="false"/>

		<species compartment="Cytosol" id="CPD0296" name="Pantetheine" charge="0" boundaryCondition="false"/>

		<species compartment="Cytosol" id="CPD0297" name="dTDP-glucose" charge="-2" boundaryCondition="false"/>

		<species compartment="Cytosol" id="CPD0299" name="Cobinamide" charge="0" boundaryCondition="false"/>

		<species compartment="Cytosol" id="CPD0300" name="Deamino-NAD" charge="-2" boundaryCondition="false"/>

		<species compartment="Cytosol" id="CPD0301" name="L-Histidinol" charge="1" boundaryCondition="false"/>

		<species compartment="Cytosol" id="CPD0302" name="Pantothenate" charge="-1" boundaryCondition="false"/>

		<species compartment="Cytosol" id="CPD0303" name="Dephospho-CoA" charge="-2" boundaryCondition="false"/>

		<species compartment="Cytosol" id="CPD0304" name="L-Alanyl-tRNA" charge="1" boundaryCondition="false"/>

		<species compartment="Cytosol" id="CPD0306" name="(R,R)-Tartaricacid" charge="-2" boundaryCondition="false"/>

		<species compartment="Cytosol" id="CPD0307" name="2-Acetolactate" charge="-1" boundaryCondition="false"/>

		<species compartment="Cytosol" id="CPD0308" name="D-Fructuronate" charge="-1" boundaryCondition="false"/>

		<species compartment="Cytosol" id="CPD0309" name="Dihydropteroate" charge="-1" boundaryCondition="false"/>

		<species compartment="Cytosol" id="CPD0310" name="Porphobilinogen" charge="-1" boundaryCondition="false"/>

		<species compartment="Cytosol" id="CPD0311" name="3-Dehydroquinate" charge="-1" boundaryCondition="false"/>

		<species compartment="Cytosol" id="CPD0312" name="2-Dehydropantoate" charge="-1" boundaryCondition="false"/>

		<species compartment="Cytosol" id="CPD0313" name="O-Acetyl-L-serine" charge="0" boundaryCondition="false"/>

		<species compartment="Cytosol" id="CPD0314" name="2-Phosphoglycolate" charge="-3" boundaryCondition="false"/>

		<species compartment="Cytosol" id="CPD0315" name="D-Alanyl-D-alanine" charge="0" boundaryCondition="false"/>

		<species compartment="Cytosol" id="CPD0316" name="O-Phospho-L-serine" charge="-2" boundaryCondition="false"/>

		<species compartment="Cytosol" id="CPD0318" name="Hydroxymethylbilane" charge="-8" boundaryCondition="false"/>

		<species compartment="Cytosol" id="CPD0319" name="S-Formylglutathione" charge="-1" boundaryCondition="false"/>

		<species compartment="Cytosol" id="CPD0321" name="N-Formyl-L-glutamate" charge="-2" boundaryCondition="false"/>

		<species compartment="Cytosol" id="CPD0322" name="UDP-N-acetylmuramate" charge="-3" boundaryCondition="false"/>

		<species compartment="Cytosol" id="CPD0323" name="UroporphyrinogenIII" charge="-8" boundaryCondition="false"/>

		<species compartment="Cytosol" id="CPD0324" name="O-Acetyl-L-homoserine" charge="0" boundaryCondition="false"/>

		<species compartment="Cytosol" id="CPD0325" name="ProtoporphyrinogenIX" charge="-2" boundaryCondition="false"/>

		<species compartment="Cytosol" id="CPD0326" name="Thiaminmonophosphate" charge="-1" boundaryCondition="false"/>

		<species compartment="Cytosol" id="CPD0327" name="alpha,alpha-Trehalose" charge="0" boundaryCondition="false"/>

		<species compartment="Cytosol" id="CPD0330" name="D-Fructose1-phosphate" charge="-2" boundaryCondition="false"/>

		<species compartment="Cytosol" id="CPD0332" name="L-Histidinolphosphate" charge="-1" boundaryCondition="false"/>

		<species compartment="Cytosol" id="CPD0333" name="O-Phospho-L-homoserine" charge="-2" boundaryCondition="false"/>

		<species compartment="Cytosol" id="CPD0334" name="Orotidine5'-phosphate" charge="-3" boundaryCondition="false"/>

		<species compartment="Cytosol" id="CPD0335" name="D-Arabinose5-phosphate" charge="-2" boundaryCondition="false"/>

		<species compartment="Cytosol" id="CPD0336" name="O-Succinyl-L-homoserine" charge="-1" boundaryCondition="false"/>

		<species compartment="Cytosol" id="CPD0337" name="Pantetheine4'-phosphate" charge="-2" boundaryCondition="false"/>

		<species compartment="Cytosol" id="CPD0338" name="(3S)-3,6-Diaminohexanoate" charge="1" boundaryCondition="false"/>

		<species compartment="Cytosol" id="CPD0339" name="(S)-3-Hydroxybutanoyl-CoA" charge="-4" boundaryCondition="false"/>

		<species compartment="Cytosol" id="CPD0340" name="L-Glutamate5-semialdehyde" charge="0" boundaryCondition="false"/>

		<species compartment="Cytosol" id="CPD0342" name="3-(4-Hydroxyphenyl)pyruvate" charge="-1" boundaryCondition="false"/>

		<species compartment="Cytosol" id="CPD0343" name="D-Ribulose1,5-bisphosphate" charge="-4" boundaryCondition="false"/>

		<species compartment="Cytosol" id="CPD0344" name="NicotinateD-ribonucleotide" charge="-2" boundaryCondition="false"/>

		<species compartment="Cytosol" id="CPD0345" name="3-Deoxy-D-manno-octulosonate" charge="-1" boundaryCondition="false"/>

		<species compartment="Cytosol" id="CPD0348" name="Malonyl-[acyl-carrierprotein]" charge="-1" boundaryCondition="false"/>

		<species compartment="Cytosol" id="CPD0349" name="UDP-N-acetylmuramoyl-L-alanine" charge="-3" boundaryCondition="false"/>

		<species compartment="Cytosol" id="CPD0351" name="GDP-4-dehydro-6-deoxy-D-mannose" charge="-2" boundaryCondition="false"/>

		<species compartment="Cytosol" id="CPD0352" name="D-Glucono-1,5-lactone6-phosphate" charge="-2" boundaryCondition="false"/>

		<species compartment="Cytosol" id="CPD0354" name="Phosphatidyl-N-methylethanolamine" charge="0" boundaryCondition="false"/>

		<species compartment="Cytosol" id="CPD0355" name="N-Acetyl-L-glutamate5-semialdehyde" charge="-1" boundaryCondition="false"/>

		<species compartment="Cytosol" id="CPD0357" name="3-(Imidazol-4-yl)-2-oxopropylphosphate" charge="-2" boundaryCondition="false"/>

		<species compartment="Cytosol" id="CPD0358" name="5-Amino-6-(5'-phosphoribosylamino)uracil" charge="-2" boundaryCondition="false"/>

		<species compartment="Cytosol" id="CPD0359" name="5-O-(1-Carboxyvinyl)-3-phosphoshikimate" charge="-4" boundaryCondition="false"/>

		<species compartment="Cytosol" id="CPD0362" name="4-Amino-5-hydroxymethyl-2-methylpyrimidine" charge="0" boundaryCondition="false"/>

		<species compartment="Cytosol" id="CPD0364" name="2-Amino-4-hydroxy-6-hydroxymethyl-7,8-dihydropteridine" charge="0" boundaryCondition="false"/>

		<species compartment="Cytosol" id="CPD0365" name="1-(2-Carboxyphenylamino)-1-deoxy-D-ribulose5-phosphate" charge="-3" boundaryCondition="false"/>

		<species compartment="Cytosol" id="CPD0366" name="2,5-Diamino-6-(5'-phosphoribosylamino)-4-pyrimidineone" charge="-1" boundaryCondition="false"/>

		<species compartment="Cytosol" id="CPD0368" name="FADH2" charge="-2" boundaryCondition="false"/>

		<species compartment="Cytosol" id="CPD0369" name="Potassium" charge="1" boundaryCondition="false"/>

		<species compartment="Cytosol" id="CPD0370" name="Cys-Gly" charge="0" boundaryCondition="false"/>

		<species compartment="Cytosol" id="CPD0371" name="Selenide" charge="-1" boundaryCondition="false"/>

		<species compartment="Cytosol" id="CPD0372" name="Hippurate" charge="-1" boundaryCondition="false"/>

		<species compartment="Cytosol" id="CPD0373" name="tRNA(Ala)" charge="0" boundaryCondition="false"/>

		<species compartment="Cytosol" id="CPD0374" name="tRNA(Arg)" charge="0" boundaryCondition="false"/>

		<species compartment="Cytosol" id="CPD0375" name="tRNA(Asp)" charge="0" boundaryCondition="false"/>

		<species compartment="Cytosol" id="CPD0376" name="tRNA(Cys)" charge="0" boundaryCondition="false"/>

		<species compartment="Cytosol" id="CPD0377" name="tRNA(Glu)" charge="0" boundaryCondition="false"/>

		<species compartment="Cytosol" id="CPD0378" name="tRNA(Gly)" charge="0" boundaryCondition="false"/>

		<species compartment="Cytosol" id="CPD0379" name="tRNA(His)" charge="0" boundaryCondition="false"/>

		<species compartment="Cytosol" id="CPD0380" name="tRNA(Ile)" charge="0" boundaryCondition="false"/>

		<species compartment="Cytosol" id="CPD0381" name="tRNA(Leu)" charge="0" boundaryCondition="false"/>

		<species compartment="Cytosol" id="CPD0382" name="tRNA(Lys)" charge="0" boundaryCondition="false"/>

		<species compartment="Cytosol" id="CPD0383" name="tRNA(Met)" charge="0" boundaryCondition="false"/>

		<species compartment="Cytosol" id="CPD0384" name="tRNA(Phe)" charge="0" boundaryCondition="false"/>

		<species compartment="Cytosol" id="CPD0385" name="tRNA(Pro)" charge="0" boundaryCondition="false"/>

		<species compartment="Cytosol" id="CPD0386" name="tRNA(Ser)" charge="0" boundaryCondition="false"/>

		<species compartment="Cytosol" id="CPD0387" name="tRNA(Thr)" charge="0" boundaryCondition="false"/>

		<species compartment="Cytosol" id="CPD0388" name="tRNA(Trp)" charge="0" boundaryCondition="false"/>

		<species compartment="Cytosol" id="CPD0389" name="tRNA(Val)" charge="0" boundaryCondition="false"/>

		<species compartment="Cytosol" id="CPD0390" name="Chitobiose" charge="0" boundaryCondition="false"/>

		<species compartment="Cytosol" id="CPD0391" name="Lipoylprotein" charge="0" boundaryCondition="false"/>

		<species compartment="Cytosol" id="CPD0392" name="Dethiobiotin" charge="-1" boundaryCondition="false"/>

		<species compartment="Cytosol" id="CPD0393" name="L-Lysyl-tRNA" charge="2" boundaryCondition="false"/>

		<species compartment="Cytosol" id="CPD0396" name="L-Leucyl-tRNA" charge="1" boundaryCondition="false"/>

		<species compartment="Cytosol" id="CPD0397" name="3-Hydroxypropionyl-CoA" charge="-4" boundaryCondition="false"/>

		<species compartment="Cytosol" id="CPD0398" name="Chlorophyllidea" charge="-2" boundaryCondition="false"/>

		<species compartment="Cytosol" id="CPD0400" name="L-Arginyl-tRNA(Arg)" charge="2" boundaryCondition="false"/>

		<species compartment="Cytosol" id="CPD0401" name="Protoporphyrin" charge="-2" boundaryCondition="false"/>

		<species compartment="Cytosol" id="CPD0403" name="UDP-L-iduronate" charge="-3" boundaryCondition="false"/>

		<species compartment="Cytosol" id="CPD0404" name="Glycyl-tRNA(Gly)" charge="1" boundaryCondition="false"/>

		<species compartment="Cytosol" id="CPD0405" name="L-Methionyl-tRNA" charge="1" boundaryCondition="false"/>

		<species compartment="Cytosol" id="CPD0406" name="Precorrin2" charge="-7" boundaryCondition="false"/>

		<species compartment="Cytosol" id="CPD0407" name="(2S)-2-Isopropylmalate" charge="-2" boundaryCondition="false"/>

		<species compartment="Cytosol" id="CPD0408" name="L-Seryl-tRNA(Ser)" charge="1" boundaryCondition="false"/>

		<species compartment="Cytosol" id="CPD0409" name="L-Valyl-tRNA(Val)" charge="1" boundaryCondition="false"/>

		<species compartment="Cytosol" id="CPD0411" name="3-Hydroxy-5-methylhex-4-enoyl-CoA" charge="-4" boundaryCondition="false"/>

		<species compartment="Cytosol" id="CPD0412" name="2-Isopropylmaleate" charge="-2" boundaryCondition="false"/>

		<species compartment="Cytosol" id="CPD0413" name="3-Dehydroshikimate" charge="-1" boundaryCondition="false"/>

		<species compartment="Cytosol" id="CPD0414" name="3-Ureidopropionate" charge="-1" boundaryCondition="false"/>

		<species compartment="Cytosol" id="CPD0415" name="L-Prolyl-tRNA(Pro)" charge="1" boundaryCondition="false"/>

		<species compartment="Cytosol" id="CPD0417" name="Phosphatidylserine" charge="-1" boundaryCondition="false"/>

		<species compartment="Cytosol" id="CPD0418" name="1-(5-Phospho-D-ribosyl)-ATP" charge="-6" boundaryCondition="false"/>

		<species compartment="Cytosol" id="CPD0419" name="Phosphoribosyl-AMP" charge="-4" boundaryCondition="false"/>

		<species compartment="Cytosol" id="CPD0420" name="(2S,3S)-3-Hydroxy-2-methylbutanoyl-CoA" charge="-3" boundaryCondition="false"/>

		<species compartment="Cytosol" id="CPD0421" name="L-Tyrosyl-tRNA(Tyr)" charge="1" boundaryCondition="false"/>

		<species compartment="Cytosol" id="CPD0424" name="(S)-3-Hydroxyisobutyryl-CoA" charge="-3" boundaryCondition="false"/>

		<species compartment="Cytosol" id="CPD0425" name="L-Aspartyl-tRNA(Asp)" charge="0" boundaryCondition="false"/>

		<species compartment="Cytosol" id="CPD0426" name="L-Glutamyl-tRNA(Glu)" charge="0" boundaryCondition="false"/>

		<species compartment="Cytosol" id="CPD0427" name="L-Histidyl-tRNA(His)" charge="1" boundaryCondition="false"/>

		<species compartment="Cytosol" id="CPD0428" name="L-Threonyl-tRNA(Thr)" charge="1" boundaryCondition="false"/>

		<species compartment="Cytosol" id="CPD0430" name="3-Methylcrotonyl-CoA" charge="-4" boundaryCondition="false"/>

		<species compartment="Cytosol" id="CPD0431" name="4-Phospho-L-aspartate" charge="-2" boundaryCondition="false"/>

		<species compartment="Cytosol" id="CPD0432" name="5-Phosphoribosylamine" charge="-1" boundaryCondition="false"/>

		<species compartment="Cytosol" id="CPD0433" name="Dimethylbenzimidazole" charge="0" boundaryCondition="false"/>

		<species compartment="Cytosol" id="CPD0434" name="L-Cysteinyl-tRNA(Cys)" charge="1" boundaryCondition="false"/>

		<species compartment="Cytosol" id="CPD0435" name="L-Isoleucyl-tRNA(Ile)" charge="1" boundaryCondition="false"/>

		<species compartment="Cytosol" id="CPD0436" name="Shikimate3-phosphate" charge="-3" boundaryCondition="false"/>

		<species compartment="Cytosol" id="CPD0437" name="3-Methylglutaconyl-CoA" charge="-4" boundaryCondition="false"/>

		<species compartment="Cytosol" id="CPD0438" name="3-Phosphonooxypyruvate" charge="-3" boundaryCondition="false"/>

		<species compartment="Cytosol" id="CPD0439" name="CoproporphyrinogenIII" charge="-4" boundaryCondition="false"/>

		<species compartment="Cytosol" id="CPD0440" name="L-Glutamyl5-phosphate" charge="-2" boundaryCondition="false"/>

		<species compartment="Cytosol" id="CPD0441" name="N-Formylmethionyl-tRNA" charge="0" boundaryCondition="false"/>

		<species compartment="Cytosol" id="CPD0442" name="dTDP-6-deoxy-L-mannose" charge="-2" boundaryCondition="false"/>

		<species compartment="Cytosol" id="CPD0443" name="L-2,3-Dihydrodipicolinate" charge="-2" boundaryCondition="false"/>

		<species compartment="Cytosol" id="CPD0444" name="Aminoimidazoleribotide" charge="-2" boundaryCondition="false"/>

		<species compartment="Cytosol" id="CPD0445" name="3-Hydroxyisovaleryl-CoA" charge="-4" boundaryCondition="false"/>

		<species compartment="Cytosol" id="CPD0446" name="L-Asparaginyl-tRNA(Asn)" charge="1" boundaryCondition="false"/>

		<species compartment="Cytosol" id="CPD0447" name="N-(L-Arginino)succinate" charge="-1" boundaryCondition="false"/>

		<species compartment="Cytosol" id="CPD0448" name="(S)-Hydroxyhexanoyl-CoA" charge="-4" boundaryCondition="false"/>

		<species compartment="Cytosol" id="CPD0449" name="Prephytoenediphosphate" charge="-2" boundaryCondition="false"/>

		<species compartment="Cytosol" id="CPD0450" name="(R)-S-Lactoylglutathione" charge="-1" boundaryCondition="false"/>

		<species compartment="Cytosol" id="CPD0451" name="2-Hydroxy-3-oxosuccinate" charge="-2" boundaryCondition="false"/>

		<species compartment="Cytosol" id="CPD0452" name="5-Formyltetrahydrofolate" charge="-2" boundaryCondition="false"/>

		<species compartment="Cytosol" id="CPD0453" name="Indoleglycerolphosphate" charge="-2" boundaryCondition="false"/>

		<species compartment="Cytosol" id="CPD0454" name="L-2-Amino-3-oxobutanoicacid" charge="0" boundaryCondition="false"/>

		<species compartment="Cytosol" id="CPD0455" name="L-Phenylalanyl-tRNA(Phe)" charge="1" boundaryCondition="false"/>

		<species compartment="Cytosol" id="CPD0456" name="L-Tryptophanyl-tRNA(Trp)" charge="1" boundaryCondition="false"/>

		<species compartment="Cytosol" id="CPD0457" name="Magnesiumprotoporphyrin" charge="-1" boundaryCondition="false"/>

		<species compartment="Cytosol" id="CPD0461" name="S-Aminomethyldihydrolipoylprotein" charge="0" boundaryCondition="false"/>

		<species compartment="Cytosol" id="CPD0462" name="4-Imidazolone-5-propanoate" charge="-1" boundaryCondition="false"/>

		<species compartment="Cytosol" id="CPD0463" name="Apo-[acyl-carrier-protein]" charge="0" boundaryCondition="false"/>

		<species compartment="Cytosol" id="CPD0464" name="(S)-4-Amino-5-oxopentanoate" charge="0" boundaryCondition="false"/>

		<species compartment="Cytosol" id="CPD0465" name="N6-(1,2-Dicarboxyethyl)-AMP" charge="-4" boundaryCondition="false"/>

		<species compartment="Cytosol" id="CPD0466" name="Dihydrolipoylprotein" charge="0" boundaryCondition="false"/>

		<species compartment="Cytosol" id="CPD0467" name="(S)-Hydroxyoctanoyl-CoA" charge="-4" boundaryCondition="false"/>

		<species compartment="Cytosol" id="CPD0468" name="3-Oxopalmitoyl-CoA" charge="-4" boundaryCondition="false"/>

		<species compartment="Cytosol" id="CPD0469" name="5'-Phosphoribosylglycinamide" charge="-1" boundaryCondition="false"/>

		<species compartment="Cytosol" id="CPD0470" name="Phosphatidylglycerophosphate" charge="-3" boundaryCondition="false"/>

		<species compartment="Cytosol" id="CPD0471" name="(S)-1-Pyrroline-5-carboxylate" charge="-1" boundaryCondition="false"/>

		<species compartment="Cytosol" id="CPD0472" name="2,3,4,5-Tetrahydrodipicolinate" charge="-2" boundaryCondition="false"/>

		<species compartment="Cytosol" id="CPD0473" name="2,3-Dihydroxy-3-methylbutanoate" charge="-1" boundaryCondition="false"/>

		<species compartment="Cytosol" id="CPD0474" name="5-Dehydro-4-deoxy-D-glucuronate" charge="-1" boundaryCondition="false"/>

		<species compartment="Cytosol" id="CPD0475" name="CMP-3-deoxy-D-manno-octulosonate" charge="-2" boundaryCondition="false"/>

		<species compartment="Cytosol" id="CPD0476" name="D-1-Aminopropan-2-olO-phosphate" charge="-1" boundaryCondition="false"/>

		<species compartment="Cytosol" id="CPD0477" name="N-Acetyl-L-glutamate5-phosphate" charge="-3" boundaryCondition="false"/>

		<species compartment="Cytosol" id="CPD0478" name="(S)-Hydroxydecanoyl-CoA" charge="-4" boundaryCondition="false"/>

		<species compartment="Cytosol" id="CPD0479" name="trans-Dec-2-enoyl-[acp]" charge="-1" boundaryCondition="false"/>

		<species compartment="Cytosol" id="CPD0481" name="(S)-3-Hydroxydodecanoyl-CoA" charge="-4" boundaryCondition="false"/>

		<species compartment="Cytosol" id="CPD0482" name="(S)-3-Hydroxytetradecanoyl-CoA" charge="-4" boundaryCondition="false"/>

		<species compartment="Cytosol" id="CPD0484" name="5-(2-Hydroxyethyl)-4-methylthiazole" charge="0" boundaryCondition="false"/>

		<species compartment="Cytosol" id="CPD0485" name="N-(5-Phospho-D-ribosyl)anthranilate" charge="-3" boundaryCondition="false"/>

		<species compartment="Cytosol" id="CPD0486" name="4-Methyl-5-(2-phosphoethyl)-thiazole" charge="-2" boundaryCondition="false"/>

		<species compartment="Cytosol" id="CPD0487" name="6,7-Dimethyl-8-(1-D-ribityl)lumazine" charge="0" boundaryCondition="false"/>

		<species compartment="Cytosol" id="CPD0488" name="(4S)-4,6-Dihydroxy-2,5-dioxohexanoate" charge="-1" boundaryCondition="false"/>

		<species compartment="Cytosol" id="CPD0489" name="(R)-4'-Phosphopantothenoyl-L-cysteine" charge="-3" boundaryCondition="false"/>

		<species compartment="Cytosol" id="CPD0490" name="5'-Phosphoribosyl-N-formylglycinamide" charge="-2" boundaryCondition="false"/>

		<species compartment="Cytosol" id="CPD0491" name="Carboxybiotin-carboxyl-carrierprotein" charge="-1" boundaryCondition="false"/>

		<species compartment="Cytosol" id="CPD0492" name="N-Succinyl-LL-2,6-diaminoheptanedioate" charge="-2" boundaryCondition="false"/>

		<species compartment="Cytosol" id="CPD0493" name="2-Dehydro-3-deoxy-6-phospho-D-gluconate" charge="-3" boundaryCondition="false"/>

		<species compartment="Cytosol" id="CPD0494" name="5-Amino-6-(5'-phosphoribitylamino)uracil" charge="-2" boundaryCondition="false"/>

		<species compartment="Cytosol" id="CPD0495" name="N-Succinyl-2-L-amino-6-oxoheptanedioate" charge="-3" boundaryCondition="false"/>

		<species compartment="Cytosol" id="CPD0496" name="3-Deoxy-D-manno-octulosonate8-phosphate" charge="-3" boundaryCondition="false"/>

		<species compartment="Cytosol" id="CPD0497" name="Guanosine3'-diphosphate5'-triphosphate" charge="-7" boundaryCondition="false"/>

		<species compartment="Cytosol" id="CPD0498" name="N-Acetyl-alpha-D-glucosamine1-phosphate" charge="-2" boundaryCondition="false"/>

		<species compartment="Cytosol" id="CPD0499" name="Magnesiumprotoporphyrinmonomethylester" charge="-1" boundaryCondition="false"/>

		<species compartment="Cytosol" id="CPD0500" name="4-Amino-2-methyl-5-phosphomethylpyrimidine" charge="-2" boundaryCondition="false"/>

		<species compartment="Cytosol" id="CPD0501" name="di-trans,poly-cis-Undecaprenyldiphosphate" charge="-3" boundaryCondition="false"/>

		<species compartment="Cytosol" id="CPD0503" name="(3R)-3-Hydroxydecanoyl-[acyl-carrierprotein]" charge="-1" boundaryCondition="false"/>

		<species compartment="Cytosol" id="CPD0504" name="UDP-N-acetyl-3-(1-carboxyvinyl)-D-glucosamine" charge="-3" boundaryCondition="false"/>

		<species compartment="Cytosol" id="CPD0505" name="2-(Formamido)-N1-(5'-phosphoribosyl)acetamidine" charge="-1" boundaryCondition="false"/>

		<species compartment="Cytosol" id="CPD0506" name="UDP-2,3-bis(3-hydroxytetradecanoyl)glucosamine" charge="-2" boundaryCondition="false"/>

		<species compartment="Cytosol" id="CPD0507" name="D-erythro-1-(Imidazol-4-yl)glycerol3-phosphate" charge="-2" boundaryCondition="false"/>

		<species compartment="Cytosol" id="CPD0508" name="3-Oxotetradecanoyl-CoA" charge="-4" boundaryCondition="false"/>

		<species compartment="Cytosol" id="CPD0509" name="(3R)-3-Hydroxytetradecanoyl-[acyl-carrierprotein]" charge="-1" boundaryCondition="false"/>

		<species compartment="Cytosol" id="CPD0510" name="2-Dehydro-3-deoxy-D-arabino-heptonate7-phosphate" charge="-3" boundaryCondition="false"/>

		<species compartment="Cytosol" id="CPD0511" name="UDPMurAc(oyl-L-Ala-D-gamma-Glu-L-Lys-D-Ala-D-Ala)" charge="-3" boundaryCondition="false"/>

		<species compartment="Cytosol" id="CPD0512" name="5-Amino-6-(1-D-ribitylamino)uracil" charge="0" boundaryCondition="false"/>

		<species compartment="Cytosol" id="CPD0513" name="3-Oxododecanoyl-CoA" charge="-4" boundaryCondition="false"/>

		<species compartment="Cytosol" id="CPD0514" name="UDP-3-O-(3-hydroxytetradecanoyl)-N-acetylglucosamine" charge="-2" boundaryCondition="false"/>

		<species compartment="Cytosol" id="CPD0515" name="1-(5-Phospho-D-ribosyl)-5-amino-4-imidazolecarboxylate" charge="-3" boundaryCondition="false"/>

		<species compartment="Cytosol" id="CPD0516" name="2-Methyl-4-amino-5-hydroxymethylpyrimidinediphosphate" charge="-3" boundaryCondition="false"/>

		<species compartment="Cytosol" id="CPD0517" name="N1-(5-Phospho-alpha-D-ribosyl)-5,6-dimethylbenzimidazole" charge="-2" boundaryCondition="false"/>

		<species compartment="Cytosol" id="CPD0518" name="2-Amino-7,8-dihydro-4-hydroxy-6-(diphosphooxymethyl)pteridine" charge="-2" boundaryCondition="false"/>

		<species compartment="Cytosol" id="CPD0519" name="1-(5'-Phosphoribosyl)-5-amino-4-(N-succinocarboxamide)-imidazole" charge="-4" boundaryCondition="false"/>

		<species compartment="Cytosol" id="CPD0520" name="2,3-Bis(3-hydroxytetradecanoyl)-beta-D-glucosaminyl1-phosphate" charge="-2" boundaryCondition="false"/>

		<species compartment="Cytosol" id="CPD0521" name="MurAc(oyl-L-Ala-D-gamma-Glu-L-Lys-D-Ala-D-Ala)-diphospho-" charge="-3" boundaryCondition="false"/>

		<species compartment="Cytosol" id="CPD0522" name="2-Amino-4-hydroxy-6-(D-erythro-1,2,3-trihydroxypropyl)-7,8-" charge="0" boundaryCondition="false"/>

		<species compartment="Cytosol" id="CPD0523" name="UDP-N-acetylmuramoyl-L-alanyl-D-gamma-glutamyl-meso-2,6-" charge="-4" boundaryCondition="false"/>

		<species compartment="Cytosol" id="CPD0524" name="5-(5-Phospho-D-ribosylaminoformimino)-1-(5-phosphoribosyl)-" charge="-4" boundaryCondition="false"/>

		<species compartment="Cytosol" id="CPD0525" name="N-(5'-Phospho-D-1'-ribulosylformimino)-5-amino-1-(5''-phospho-D-" charge="-4" boundaryCondition="false"/>

		<species compartment="Cytosol" id="CPD0526" name="2,3,2',3'-Tetrakis(3-hydroxytetradecanoyl)-D-glucosaminyl-1,6-beta-" charge="-2" boundaryCondition="false"/>

		<species compartment="Cytosol" id="CPD0529" name="(S)-3-Hydroxyhexadecanoyl-CoA" charge="-4" boundaryCondition="false"/>

		<species compartment="Cytosol" id="CPD0531" name="5'-Deoxyadenosine" charge="0" boundaryCondition="false"/>

		<species compartment="Cytosol" id="CPD0532" name="3-Oxohexanoyl-CoA" charge="-4" boundaryCondition="false"/>

		<species compartment="Cytosol" id="CPD0533" name="Chlorophylla" charge="-1" boundaryCondition="false"/>

		<species compartment="Cytosol" id="CPD0534" name="5,6-Dihydrothymine" charge="0" boundaryCondition="false"/>

		<species compartment="Cytosol" id="CPD0535" name="5-Methylcytosine" charge="0" boundaryCondition="false"/>

		<species compartment="Cytosol" id="CPD0538" name="3-Carboxy-1-hydroxypropyl-ThPP" charge="-3" boundaryCondition="false"/>

		<species compartment="Cytosol" id="CPD0539" name="Sedoheptulose7-phosphate" charge="-2" boundaryCondition="false"/>

		<species compartment="Cytosol" id="CPD0540" name="Phytyldiphosphate" charge="-2" boundaryCondition="false"/>

		<species compartment="Cytosol" id="CPD0541" name="Octanoyl-[acp]" charge="-1" boundaryCondition="false"/>

		<species compartment="Cytosol" id="CPD0542" name="Precorrin3A" charge="-7" boundaryCondition="false"/>

		<species compartment="Cytosol" id="CPD0543" name="alpha-Ribazole" charge="0" boundaryCondition="false"/>

		<species compartment="Cytosol" id="CPD0544" name="(S)-2-Acetolactate" charge="-1" boundaryCondition="false"/>

		<species compartment="Cytosol" id="CPD0545" name="UDP-N-acetylmuramoyl-L-alanyl-gamma-D-glutamyl-L-lysine" charge="-3" boundaryCondition="false"/>

		<species compartment="Cytosol" id="CPD0546" name="Undecaprenyl-diphospho-N-acetylmuramoyl-L-alanyl-D-glutamyl-meso-" charge="-4" boundaryCondition="false"/>

		<species compartment="Cytosol" id="CPD0547" name="Undecaprenyl-diphospho-N-acetylmuramoyl-(N-acetylglucosamine)-L-alanyl-Dglutamyl-meso-2,6-diaminopimeloyl-D-alanyl-D-alanine" charge="-4" boundaryCondition="false"/>

		<species compartment="Cytosol" id="CPD0548" name="10-FormyltetrahydrofolylL-glutamate" charge="-3" boundaryCondition="false"/>

		<species compartment="Cytosol" id="CPD0549" name="D-erythro-3-Methylmalate" charge="-2" boundaryCondition="false"/>

		<species compartment="Cytosol" id="CPD0550" name="O-Phospho-4-hydroxy-L-threonine" charge="-2" boundaryCondition="false"/>

		<species compartment="Cytosol" id="CPD0551" name="L-Aspartyl-tRNA(Asn)" charge="0" boundaryCondition="false"/>

		<species compartment="Cytosol" id="CPD0552" name="alpha-D-Glucosamine1-phosphate" charge="-1" boundaryCondition="false"/>

		<species compartment="Cytosol" id="CPD0553" name="Acetamide" charge="0" boundaryCondition="false"/>

		<species compartment="Cytosol" id="CPD0554" name="Holo-[carboxylase]" charge="0" boundaryCondition="false"/>

		<species compartment="Cytosol" id="CPD0555" name="Precorrin6Y" charge="-6" boundaryCondition="false"/>

		<species compartment="Cytosol" id="CPD0556" name="Precorrin6X" charge="-8" boundaryCondition="false"/>

		<species compartment="Cytosol" id="CPD0557" name="Hydrogenobyrinate" charge="-6" boundaryCondition="false"/>

		<species compartment="Cytosol" id="CPD0558" name="Precorrin3B" charge="-7" boundaryCondition="false"/>

		<species compartment="Cytosol" id="CPD0559" name="Precorrin4" charge="-8" boundaryCondition="false"/>

		<species compartment="Cytosol" id="CPD0560" name="Precorrin8X" charge="-7" boundaryCondition="false"/>

		<species compartment="Cytosol" id="CPD0561" name="Precorrin5" charge="-8" boundaryCondition="false"/>

		<species compartment="Cytosol" id="CPD0562" name="2-Keto-D-gluconicacid" charge="-1" boundaryCondition="false"/>

		<species compartment="Cytosol" id="CPD0563" name="Hydrogenobyrinatea,cdiamide" charge="-4" boundaryCondition="false"/>

		<species compartment="Cytosol" id="CPD0564" name="Cob(II)yrinatea,cdiamide" charge="-5" boundaryCondition="false"/>

		<species compartment="Cytosol" id="CPD0565" name="Adenosylcobyrinatea,cdiamide" charge="-5" boundaryCondition="false"/>

		<species compartment="Cytosol" id="CPD0566" name="Adenosylcobyrinatehexaamide" charge="0" boundaryCondition="false"/>

		<species compartment="Cytosol" id="CPD0567" name="Adenosylcobinamide" charge="1" boundaryCondition="false"/>

		<species compartment="Cytosol" id="CPD0568" name="Adenosylcobinamidephosphate" charge="-1" boundaryCondition="false"/>

		<species compartment="Cytosol" id="CPD0569" name="Adenosine-GDP-cobinamide" charge="-1" boundaryCondition="false"/>

		<species compartment="Cytosol" id="CPD0572" name="4-Amino-4-deoxychorismate" charge="-1" boundaryCondition="false"/>

		<species compartment="Cytosol" id="CPD0573" name="trans,trans,cis-Geranylgeranyldiphosphate" charge="-2" boundaryCondition="false"/>

		<species compartment="Cytosol" id="CPD0574" name="2-C-Methyl-D-erythritol4-phosphate" charge="-2" boundaryCondition="false"/>

		<species compartment="Cytosol" id="CPD0575" name="4-(Cytidine5'-diphospho)-2-C-methyl-D-erythritol" charge="-2" boundaryCondition="false"/>

		<species compartment="Cytosol" id="CPD0576" name="2-Phospho-4-(cytidine5'-diphospho)-2-C-methyl-D-erythritol" charge="-3" boundaryCondition="false"/>

		<species compartment="Cytosol" id="CPD0577" name="1-Deoxy-D-xylulose5-phosphate" charge="-2" boundaryCondition="false"/>

		<species compartment="Cytosol" id="CPD0578" name="Butanoyl-CoA" charge="-4" boundaryCondition="false"/>

		<species compartment="Cytosol" id="CPD0579" name="5-Hydroxyisourate" charge="0" boundaryCondition="false"/>

		<species compartment="Cytosol" id="CPD0580" name="[GlcNAc-(1-&gt;4)-Mur2Ac(oyl-L-Ala-g-D-Glu-A2pm-D-Ala-D-Ala)]n-" charge="0" boundaryCondition="false"/>

		<species compartment="Cytosol" id="CPD0581" name="4,6-Dideoxy-4-oxo-dTDP-D-glucose" charge="-2" boundaryCondition="false"/>

		<species compartment="Cytosol" id="CPD0582" name="5-Hydroxy-2-oxo-4-ureido-2,5-dihydro-1H-imidazole-5-carboxylate" charge="-1" boundaryCondition="false"/>

		<species compartment="Cytosol" id="CPD0583" name="S-(Hydroxymethyl)glutathione" charge="-1" boundaryCondition="false"/>

		<species compartment="Cytosol" id="CPD0584" name="3-Oxodecanoyl-CoA" charge="-4" boundaryCondition="false"/>

		<species compartment="Cytosol" id="CPD0585" name="3-Oxooctanoyl-CoA" charge="-4" boundaryCondition="false"/>

		<species compartment="Cytosol" id="CPD0586" name="EnzymeN6-(lipoyl)lysine" charge="0" boundaryCondition="false"/>

		<species compartment="Cytosol" id="CPD0587" name="EnzymeN6-(dihydrolipoyl)lysine" charge="0" boundaryCondition="false"/>

		<species compartment="Cytosol" id="CPD0588" name="[Dihydrolipoyllysine-residue(2-methylpropanoyl)transferase]" charge="0" boundaryCondition="false"/>

		<species compartment="Cytosol" id="CPD0589" name="ProteinN6-(octanoyl)lysine" charge="0" boundaryCondition="false"/>

		<species compartment="Cytosol" id="CPD0590" name="ProteinN6-(lipoyl)lysine" charge="0" boundaryCondition="false"/>

		<species compartment="Cytosol" id="CPD0591" name="Apoprotein" charge="1" boundaryCondition="false"/>

		<species compartment="Cytosol" id="CPD0592" name="[Dihydrolipoyllysine-residuesuccinyltransferase]" charge="0" boundaryCondition="false"/>

		<species compartment="Cytosol" id="CPD0596" name="di-trans,poly-cis-Undecaprenylphosphate" charge="-2" boundaryCondition="false"/>

		<species compartment="Cytosol" id="CPD0599" name="Mannitol" charge="0" boundaryCondition="false"/>

		<species compartment="Cytosol" id="CPD0600" name="D-Glycerate" charge="-1" boundaryCondition="false"/>

		<species compartment="Cytosol" id="CPD0601" name="UDP-6-sulfoquinovose" charge="-3" boundaryCondition="false"/>

		<species compartment="Cytosol" id="CPD0604" name="3-Oxohexanoyl-[acp]" charge="-1" boundaryCondition="false"/>

		<species compartment="Cytosol" id="CPD0605" name="(R)-3-Hydroxyhexanoyl-[acp]" charge="-1" boundaryCondition="false"/>

		<species compartment="Cytosol" id="CPD0606" name="(R)-3-Hydroxybutanoyl-CoA" charge="-4" boundaryCondition="false"/>

		<species compartment="Cytosol" id="CPD0607" name="Poly-beta-hydroxybutyrate" charge="0" boundaryCondition="false"/>

		<species compartment="Cytosol" id="CPD0608" name="Acetyl-[acyl-carrierprotein]" charge="-1" boundaryCondition="false"/>

		<species compartment="Cytosol" id="CPD0609" name="Acetoacetyl-[acp]" charge="-1" boundaryCondition="false"/>

		<species compartment="Cytosol" id="CPD0610" name="trans-Hexadec-2-enoyl-[acp]" charge="-1" boundaryCondition="false"/>

		<species compartment="Cytosol" id="CPD0611" name="trans-Tetradec-2-enoyl-[acp]" charge="-1" boundaryCondition="false"/>

		<species compartment="Cytosol" id="CPD0612" name="trans-Dodec-2-enoyl-[acp]" charge="-1" boundaryCondition="false"/>

		<species compartment="Cytosol" id="CPD0613" name="trans-Oct-2-enoyl-[acp]" charge="-1" boundaryCondition="false"/>

		<species compartment="Cytosol" id="CPD0614" name="Folate" charge="-2" boundaryCondition="false"/>

		<species compartment="Cytosol" id="CPD0615" name="Tetrahydrofolyl-[Glu](2)" charge="-3" boundaryCondition="false"/>

		<species compartment="Cytosol" id="CPD0616" name="Ethanol" charge="0" boundaryCondition="false"/>

		<species compartment="Cytosol" id="CPD0617" name="Pyridoxine" charge="0" boundaryCondition="false"/>

		<species compartment="Cytosol" id="CPD0618" name="gamma-L-Glutamylputrescine" charge="1" boundaryCondition="false"/>

		<species compartment="Cytosol" id="CPD0619" name="gamma-Glutamyl-gamma-aminobutyraldehyde" charge="0" boundaryCondition="false"/>

		<species compartment="Cytosol" id="CPD0623" name="Diacylglycerylhomoserine" charge="0" boundaryCondition="false"/>

		<species compartment="Cytosol" id="CPD0624" name="Diacylglyceryl-N,N,N-trimethylhomoserine" charge="0" boundaryCondition="false"/>

		<species compartment="Cytosol" id="CPD0625" name="N,N-Dimethylglycine" charge="0" boundaryCondition="false"/>

		<species compartment="Cytosol" id="CPD0626" name="1-(5'-Phosphoribosyl)-5-amino-4-imidazolecarboxamide" charge="-2" boundaryCondition="false"/>

		<species compartment="Cytosol" id="CPD0627" name="Hydrogen" charge="0" boundaryCondition="false"/>

		<species compartment="Cytosol" id="CPD0630" name="Lipoyl-[acp]" charge="-1" boundaryCondition="false"/>

		<species compartment="Cytosol" id="CPD0632" name="UDP-3-O-(3-hydroxytetradecanoyl)-D-glucosamine" charge="-1" boundaryCondition="false"/>

		<species compartment="Cytosol" id="CPD0635" name="2,3,2'3'-Tetrakis(3-hydroxytetradecanoyl)-D-glucosaminyl-1,6-beta-D-" charge="-2" boundaryCondition="false"/>

		<species compartment="Cytosol" id="CPD0636" name="3-Deoxy-D-manno-octulosonyl-lipidIV(A)" charge="-5" boundaryCondition="false"/>

		<species compartment="Cytosol" id="CPD0637" name="Di[3-deoxy-D-manno-octulosonyl]-lipidIV(A)" charge="-6" boundaryCondition="false"/>

		<species compartment="Cytosol" id="CPD0644" name="D-Phenylalanine" charge="0" boundaryCondition="false"/>

		<species compartment="Cytosol" id="CPD0645" name="Phenylpyruvate" charge="-1" boundaryCondition="false"/>

		<species compartment="Cytosol" id="CPD0646" name="Nitricoxide" charge="0" boundaryCondition="false"/>

		<species compartment="Cytosol" id="CPD0647" name="Nitrousoxide" charge="0" boundaryCondition="false"/>

		<species compartment="Cytosol" id="CPD0648" name="Nitrite" charge="-1" boundaryCondition="false"/>

		<species compartment="Cytosol" id="CPD0649" name="Nitrate" charge="-1" boundaryCondition="false"/>

		<species compartment="Cytosol" id="CPD0650" name="Nitrogen" charge="0" boundaryCondition="false"/>

		<species compartment="Cytosol" id="CPD0651" name="Reducedferredoxin" charge="4" boundaryCondition="false"/>

		<species compartment="Cytosol" id="CPD0652" name="Oxidizedferredoxin" charge="6" boundaryCondition="false"/>

		<species compartment="Cytosol" id="CPD0653" name="Acetylene" charge="0" boundaryCondition="false"/>

		<species compartment="Cytosol" id="CPD0654" name="Ethylene" charge="0" boundaryCondition="false"/>

		<species compartment="Cytosol" id="CPD0658" name="Fe2" charge="2" boundaryCondition="false"/>

		<species compartment="Cytosol" id="CPD0659" name="Heme" charge="-2" boundaryCondition="false"/>

		<species compartment="Cytosol" id="CPD0660" name="ReducedFMN" charge="-1" boundaryCondition="false"/>

		<species compartment="Cytosol" id="CPD0661" name="Cob(I)yrinatea,cdiamide" charge="-5" boundaryCondition="false"/>

		<species compartment="Cytosol" id="CPD0662" name="Protochlorophyllide" charge="-2" boundaryCondition="false"/>

		<species compartment="Cytosol" id="CPD0663" name="3-Vinylbacteriochlorophyllidea" charge="-2" boundaryCondition="false"/>

		<species compartment="Cytosol" id="CPD0664" name="3-Hydroxyethylbacteriochlorophyllidea" charge="-2" boundaryCondition="false"/>

		<species compartment="Cytosol" id="CPD0665" name="3-Hydroxyethylchlorophyllidea" charge="-2" boundaryCondition="false"/>

		<species compartment="Cytosol" id="CPD0666" name="Propanoate" charge="-1" boundaryCondition="false"/>

		<species compartment="Cytosol" id="CPD0667" name="(R)-Methylmalonyl-CoA" charge="-5" boundaryCondition="false"/>

		<species compartment="Cytosol" id="CPD0668" name="1-(5'-Phosphoribosyl)-5-formamido-4-imidazolecarboxamide" charge="-2" boundaryCondition="false"/>

		<species compartment="Cytosol" id="CPD0670" name="Urate" charge="0" boundaryCondition="false"/>

		<species compartment="Cytosol" id="CPD0671" name="dGDP" charge="-3" boundaryCondition="false"/>

		<species compartment="Cytosol" id="CPD0672" name="dADP" charge="-3" boundaryCondition="false"/>

		<species compartment="Cytosol" id="CPD0673" name="dUDP" charge="-3" boundaryCondition="false"/>

		<species compartment="Cytosol" id="CPD0674" name="dCDP" charge="-3" boundaryCondition="false"/>

		<species compartment="Cytosol" id="CPD0675" name="dUTP" charge="-4" boundaryCondition="false"/>

		<species compartment="Cytosol" id="CPD0676" name="Taurine" charge="0" boundaryCondition="false"/>

		<species compartment="Cytosol" id="CPD0677" name="Aminoacetaldehyde" charge="1" boundaryCondition="false"/>

		<species compartment="Cytosol" id="CPD0678" name="2-C-Methyl-D-erythritol2,4-cyclodiphosphate" charge="-2" boundaryCondition="false"/>

		<species compartment="Cytosol" id="CPD0679" name="1-Hydroxy-2-methyl-2-butenyl4-diphosphate" charge="-3" boundaryCondition="false"/>

		<species compartment="Cytosol" id="CPD0680" name="all-trans-Octaprenyldiphosphate" charge="-3" boundaryCondition="false"/>

		<species compartment="Cytosol" id="CPD0682" name="Hydantoin-5-propionate" charge="-1" boundaryCondition="false"/>

		<species compartment="Cytosol" id="CPD0683" name="13(1)-Hydroxy-magnesium-protoporphyrinIX13-monomethylester" charge="-1" boundaryCondition="false"/>

		<species compartment="Cytosol" id="CPD0684" name="13(1)-Oxo-magnesium-protoporphyrinIX13-monomethylester" charge="-1" boundaryCondition="false"/>

		<species compartment="Cytosol" id="CPD0685" name="Divinylprotochlorophyllide" charge="-2" boundaryCondition="false"/>

		<species compartment="Cytosol" id="CPD0686" name="3-Amino-2-oxopropylphosphate" charge="-1" boundaryCondition="false"/>

		<species compartment="Cytosol" id="CPD0687" name="Pyridoxinephosphate" charge="-2" boundaryCondition="false"/>

		<species compartment="Cytosol" id="CPD0688" name="3-Methylbutanoyl-CoA" charge="-3" boundaryCondition="false"/>

		<species compartment="Cytosol" id="CPD0695" name="N-((R)-Pantothenoyl)-L-cysteine" charge="0" boundaryCondition="false"/>

		<species compartment="Cytosol" id="CPD0696" name="2-Octaprenyl-6-methoxyphenol" charge="0" boundaryCondition="false"/>

		<species compartment="Cytosol" id="CPD0697" name="2-Octaprenyl-6-methoxy-1,4-benzoquinone" charge="0" boundaryCondition="false"/>

		<species compartment="Cytosol" id="CPD0698" name="2-Octaprenyl-3-methyl-6-methoxy-1,4-benzoquinone" charge="0" boundaryCondition="false"/>

		<species compartment="Cytosol" id="CPD0699" name="2-Octaprenyl-3-methyl-5-hydroxy-6-methoxy-1,4-benzoquinone" charge="0" boundaryCondition="false"/>

		<species compartment="Cytosol" id="CPD0700" name="3-Octaprenyl-4-hydroxybenzoate" charge="-1" boundaryCondition="false"/>

		<species compartment="Cytosol" id="CPD0701" name="2-Octaprenylphenol" charge="0" boundaryCondition="false"/>

		<species compartment="Cytosol" id="CPD0702" name="4-Hydroxybenzoate" charge="-1" boundaryCondition="false"/>

		<species compartment="Cytosol" id="CPD0717" name="D-4'-Phosphopantothenate" charge="-3" boundaryCondition="false"/>

		<species compartment="Cytosol" id="CPD0718" name="Glutaminyl-tRNA" charge="1" boundaryCondition="false"/>

		<species compartment="Cytosol" id="CPD0719" name="L-Glutamyl-tRNA(Gln)" charge="0" boundaryCondition="false"/>

		<species compartment="Cytosol" id="CPD0720" name="Thiosulfate" charge="-2" boundaryCondition="false"/>

		<species compartment="Cytosol" id="CPD0721" name="Molybdate" charge="-2" boundaryCondition="false"/>

		<species compartment="Cytosol" id="CPD0722" name="Thiamine" charge="1" boundaryCondition="false"/>

		<species compartment="Cytosol" id="CPD0723" name="Spermidine" charge="3" boundaryCondition="false"/>

		<species compartment="Cytosol" id="CPD0724" name="Fe3" charge="3" boundaryCondition="false"/>

		<species compartment="Cytosol" id="CPD0726" name="Maltose" charge="0" boundaryCondition="false"/>

		<species compartment="Periplasm" id="CPD0727" name="thiosulfate[p]" charge="-2" boundaryCondition="false"/>

		<species compartment="Extracellular" id="CPD0728" name="Thiosulfate[e]" charge="-2" boundaryCondition="false"/>
		<species compartment="Extracellular" id="CPD0728_b" name="Thiosulfate[e]" charge="-2" boundaryCondition="true"/>
		<species compartment="Periplasm" id="CPD0729" name="sulfate[p]" charge="-2" boundaryCondition="false"/>

		<species compartment="Extracellular" id="CPD0730" name="sulfate[e]" charge="-2" boundaryCondition="false"/>
		<species compartment="Extracellular" id="CPD0730_b" name="sulfate[e]" charge="-2" boundaryCondition="true"/>
		<species compartment="Periplasm" id="CPD0731" name="Molybdate[p]" charge="-2" boundaryCondition="false"/>

		<species compartment="Extracellular" id="CPD0732" name="Molybdate[e]" charge="-2" boundaryCondition="false"/>
		<species compartment="Extracellular" id="CPD0732_b" name="Molybdate[e]" charge="-2" boundaryCondition="true"/>
		<species compartment="Periplasm" id="CPD0733" name="thiamine[p]" charge="1" boundaryCondition="false"/>

		<species compartment="Extracellular" id="CPD0734" name="thiamine[e]" charge="1" boundaryCondition="false"/>
		<species compartment="Extracellular" id="CPD0734_b" name="thiamine[e]" charge="1" boundaryCondition="true"/>
		<species compartment="Periplasm" id="CPD0735" name="putrescine[p]" charge="2" boundaryCondition="false"/>

		<species compartment="Extracellular" id="CPD0736" name="putrescine[e]" charge="2" boundaryCondition="false"/>
		<species compartment="Extracellular" id="CPD0736_b" name="putrescine[e]" charge="2" boundaryCondition="true"/>
		<species compartment="Periplasm" id="CPD0737" name="spermidine[p]" charge="3" boundaryCondition="false"/>

		<species compartment="Extracellular" id="CPD0738" name="spermidine[e]" charge="3" boundaryCondition="false"/>
		<species compartment="Extracellular" id="CPD0738_b" name="spermidine[e]" charge="3" boundaryCondition="true"/>
		<species compartment="Periplasm" id="CPD0739" name="Fe3[p]" charge="3" boundaryCondition="false"/>

		<species compartment="Extracellular" id="CPD0740" name="Fe3[e]" charge="3" boundaryCondition="false"/>
		<species compartment="Extracellular" id="CPD0740_b" name="Fe3[e]" charge="3" boundaryCondition="true"/>
		<species compartment="Periplasm" id="CPD0741" name="betaine[p]" charge="0" boundaryCondition="false"/>

		<species compartment="Extracellular" id="CPD0742" name="betaine[e]" charge="0" boundaryCondition="false"/>
		<species compartment="Extracellular" id="CPD0742_b" name="betaine[e]" charge="0" boundaryCondition="true"/>
		<species compartment="Periplasm" id="CPD0743" name="L-proline[p]" charge="0" boundaryCondition="false"/>

		<species compartment="Extracellular" id="CPD0744" name="L-proline[e]" charge="0" boundaryCondition="false"/>
		<species compartment="Extracellular" id="CPD0744_b" name="L-proline[e]" charge="0" boundaryCondition="true"/>
		<species compartment="Periplasm" id="CPD0745" name="choline[p]" charge="1" boundaryCondition="false"/>

		<species compartment="Extracellular" id="CPD0746" name="choline[e]" charge="1" boundaryCondition="false"/>
		<species compartment="Extracellular" id="CPD0746_b" name="choline[e]" charge="1" boundaryCondition="true"/>
		<species compartment="Periplasm" id="CPD0749" name="Maltose[p]" charge="0" boundaryCondition="false"/>

		<species compartment="Extracellular" id="CPD0750" name="Maltose[e]" charge="0" boundaryCondition="false"/>
		<species compartment="Extracellular" id="CPD0750_b" name="Maltose[e]" charge="0" boundaryCondition="true"/>
		<species compartment="Periplasm" id="CPD0751" name="glycerol-3-phosphate[p]" charge="-2" boundaryCondition="false"/>

		<species compartment="Extracellular" id="CPD0752" name="glycerol-3-phosphate[e]" charge="-2" boundaryCondition="false"/>
		<species compartment="Extracellular" id="CPD0752_b" name="glycerol-3-phosphate[e]" charge="-2" boundaryCondition="true"/>
		<species compartment="Periplasm" id="CPD0753" name="D-Sorbitol[p]" charge="0" boundaryCondition="false"/>

		<species compartment="Extracellular" id="CPD0754" name="D-Sorbitol[e]" charge="0" boundaryCondition="false"/>
		<species compartment="Extracellular" id="CPD0754_b" name="D-Sorbitol[e]" charge="0" boundaryCondition="true"/>
		<species compartment="Periplasm" id="CPD0755" name="Mannitol[p]" charge="0" boundaryCondition="false"/>

		<species compartment="Extracellular" id="CPD0756" name="Mannitol[e]" charge="0" boundaryCondition="false"/>
		<species compartment="Extracellular" id="CPD0756_b" name="Mannitol[e]" charge="0" boundaryCondition="true"/>
		<species compartment="Periplasm" id="CPD0757" name="Sucrose[p]" charge="0" boundaryCondition="false"/>

		<species compartment="Extracellular" id="CPD0758" name="Sucrose[e]" charge="0" boundaryCondition="false"/>
		<species compartment="Extracellular" id="CPD0758_b" name="Sucrose[e]" charge="0" boundaryCondition="true"/>
		<species compartment="Periplasm" id="CPD0759" name="alpha,alpha-Trehalose[p]" charge="0" boundaryCondition="false"/>

		<species compartment="Extracellular" id="CPD0760" name="alpha,alpha-Trehalose[e]" charge="0" boundaryCondition="false"/>
		<species compartment="Extracellular" id="CPD0760_b" name="alpha,alpha-Trehalose[e]" charge="0" boundaryCondition="true"/>
		<species compartment="Periplasm" id="CPD0761" name="Glycerol[p]" charge="0" boundaryCondition="false"/>

		<species compartment="Extracellular" id="CPD0762" name="Glycerol[e]" charge="0" boundaryCondition="false"/>
		<species compartment="Extracellular" id="CPD0762_b" name="Glycerol[e]" charge="0" boundaryCondition="true"/>
		<species compartment="Periplasm" id="CPD0763" name="D-Ribose[p]" charge="0" boundaryCondition="false"/>

		<species compartment="Extracellular" id="CPD0764" name="D-Ribose[e]" charge="0" boundaryCondition="false"/>
		<species compartment="Extracellular" id="CPD0764_b" name="D-Ribose[e]" charge="0" boundaryCondition="true"/>
		<species compartment="Cytosol" id="CPD0765" name="D-Xylose" charge="0" boundaryCondition="false"/>

		<species compartment="Periplasm" id="CPD0766" name="D-Xylose[p]" charge="0" boundaryCondition="false"/>

		<species compartment="Extracellular" id="CPD0767" name="D-Xylose[e]" charge="0" boundaryCondition="false"/>
		<species compartment="Extracellular" id="CPD0767_b" name="D-Xylose[e]" charge="0" boundaryCondition="true"/>
		<species compartment="Periplasm" id="CPD0768" name="D-Fructose[p]" charge="0" boundaryCondition="false"/>

		<species compartment="Extracellular" id="CPD0769" name="D-Fructose[e]" charge="0" boundaryCondition="false"/>
		<species compartment="Extracellular" id="CPD0769_b" name="D-Fructose[e]" charge="0" boundaryCondition="true"/>
		<species compartment="Periplasm" id="CPD0770" name="Orthophosphate[p]" charge="-2" boundaryCondition="false"/>

		<species compartment="Extracellular" id="CPD0771" name="Orthophosphate[e]" charge="-2" boundaryCondition="false"/>
		<species compartment="Extracellular" id="CPD0771_b" name="Orthophosphate[e]" charge="-2" boundaryCondition="true"/>
		<species compartment="Periplasm" id="CPD0772" name="L-Glutamate[p]" charge="-1" boundaryCondition="false"/>

		<species compartment="Extracellular" id="CPD0773" name="L-Glutamate[e]" charge="-1" boundaryCondition="false"/>
		<species compartment="Extracellular" id="CPD0773_b" name="L-Glutamate[e]" charge="-1" boundaryCondition="true"/>
		<species compartment="Periplasm" id="CPD0774" name="L-Aspartate[p]" charge="-1" boundaryCondition="false"/>

		<species compartment="Extracellular" id="CPD0775" name="L-Aspartate[e]" charge="-1" boundaryCondition="false"/>
		<species compartment="Extracellular" id="CPD0775_b" name="L-Aspartate[e]" charge="-1" boundaryCondition="true"/>
		<species compartment="Periplasm" id="CPD0776" name="L-Asparagine[p]" charge="0" boundaryCondition="false"/>

		<species compartment="Extracellular" id="CPD0777" name="L-Asparagine[e]" charge="0" boundaryCondition="false"/>
		<species compartment="Extracellular" id="CPD0777_b" name="L-Asparagine[e]" charge="0" boundaryCondition="true"/>
		<species compartment="Cytosol" id="CPD0778" name="L-erythro-4-Hydroxyglutamate" charge="-2" boundaryCondition="false"/>

		<species compartment="Cytosol" id="CPD0779" name="L-4-Hydroxyglutamatesemialdehyde" charge="0" boundaryCondition="false"/>

		<species compartment="Cytosol" id="CPD0780" name="L-1-Pyrroline-3-hydroxy-5-carboxylate" charge="-1" boundaryCondition="false"/>

		<species compartment="Cytosol" id="CPD0781" name="UroporphyrinogenI" charge="-8" boundaryCondition="false"/>

		<species compartment="Cytosol" id="CPD0782" name="CoproporphyrinogenI" charge="-4" boundaryCondition="false"/>

		<species compartment="Cytosol" id="CPD0786" name="D-Arabitol" charge="0" boundaryCondition="false"/>

		<species compartment="Cytosol" id="CPD0787" name="Photon" charge="0" boundaryCondition="false"/>

		<species compartment="Periplasm" id="CPD0788" name="L-Arginine[p]" charge="1" boundaryCondition="false"/>

		<species compartment="Extracellular" id="CPD0789" name="L-Arginine[e]" charge="1" boundaryCondition="false"/>
		<species compartment="Extracellular" id="CPD0789_b" name="L-Arginine[e]" charge="1" boundaryCondition="true"/>
		<species compartment="Periplasm" id="CPD0790" name="L-Histidine[p]" charge="0" boundaryCondition="false"/>

		<species compartment="Extracellular" id="CPD0791" name="L-Histidine[e]" charge="0" boundaryCondition="false"/>
		<species compartment="Extracellular" id="CPD0791_b" name="L-Histidine[e]" charge="0" boundaryCondition="true"/>
		<species compartment="Periplasm" id="CPD0792" name="L-Lysine[p]" charge="1" boundaryCondition="false"/>

		<species compartment="Extracellular" id="CPD0793" name="L-Lysine[e]" charge="1" boundaryCondition="false"/>
		<species compartment="Extracellular" id="CPD0793_b" name="L-Lysine[e]" charge="1" boundaryCondition="true"/>
		<species compartment="Periplasm" id="CPD0794" name="L-Cysteine[p]" charge="0" boundaryCondition="false"/>

		<species compartment="Extracellular" id="CPD0795" name="L-Cysteine[e]" charge="0" boundaryCondition="false"/>
		<species compartment="Extracellular" id="CPD0795_b" name="L-Cysteine[e]" charge="0" boundaryCondition="true"/>
		<species compartment="Periplasm" id="CPD0796" name="L-Glutamine[p]" charge="0" boundaryCondition="false"/>

		<species compartment="Extracellular" id="CPD0797" name="L-Glutamine[e]" charge="0" boundaryCondition="false"/>
		<species compartment="Extracellular" id="CPD0797_b" name="L-Glutamine[e]" charge="0" boundaryCondition="true"/>
		<species compartment="Periplasm" id="CPD0798" name="L-Leucine[p]" charge="0" boundaryCondition="false"/>

		<species compartment="Extracellular" id="CPD0799" name="L-Leucine[e]" charge="0" boundaryCondition="false"/>
		<species compartment="Extracellular" id="CPD0799_b" name="L-Leucine[e]" charge="0" boundaryCondition="true"/>
		<species compartment="Periplasm" id="CPD0800" name="L-Isoleucine[p]" charge="0" boundaryCondition="false"/>

		<species compartment="Extracellular" id="CPD0801" name="L-Isoleucine[e]" charge="0" boundaryCondition="false"/>
		<species compartment="Extracellular" id="CPD0801_b" name="L-Isoleucine[e]" charge="0" boundaryCondition="true"/>
		<species compartment="Periplasm" id="CPD0802" name="L-Valine[p]" charge="0" boundaryCondition="false"/>

		<species compartment="Extracellular" id="CPD0803" name="L-Valine[e]" charge="0" boundaryCondition="false"/>
		<species compartment="Extracellular" id="CPD0803_b" name="L-Valine[e]" charge="0" boundaryCondition="true"/>
		<species compartment="Periplasm" id="CPD0804" name="L-Methionine[p]" charge="0" boundaryCondition="false"/>

		<species compartment="Extracellular" id="CPD0805" name="L-Methionine[e]" charge="0" boundaryCondition="false"/>
		<species compartment="Extracellular" id="CPD0805_b" name="L-Methionine[e]" charge="0" boundaryCondition="true"/>
		<species compartment="Periplasm" id="CPD0809" name="D-Alanyl-D-alanine[p]" charge="0" boundaryCondition="false"/>

		<species compartment="Extracellular" id="CPD0810" name="D-Alanyl-D-alanine[e]" charge="0" boundaryCondition="false"/>
		<species compartment="Extracellular" id="CPD0810_b" name="D-Alanyl-D-alanine[e]" charge="0" boundaryCondition="true"/>
		<species compartment="Cytosol" id="CPD0811" name="L-alanine-D-glutamate-meso-2,6-diaminoheptanedioate-D-alanine" charge="-1" boundaryCondition="false"/>

		<species compartment="Periplasm" id="CPD0812" name="L-alanine-D-glutamate-meso-2,6-diaminoheptanedioate-D-alanine[p]" charge="-1" boundaryCondition="false"/>

		<species compartment="Extracellular" id="CPD0813" name="L-alanine-D-glutamate-meso-2,6-diaminoheptanedioate-D-alanine[e]" charge="-1" boundaryCondition="false"/>
		<species compartment="Extracellular" id="CPD0813_b" name="L-alanine-D-glutamate-meso-2,6-diaminoheptanedioate-D-alanine[e]" charge="-1" boundaryCondition="true"/>
		<species compartment="Periplasm" id="CPD0814" name="Glutathione[p]" charge="-1" boundaryCondition="false"/>

		<species compartment="Extracellular" id="CPD0815" name="Glutathione[e]" charge="-1" boundaryCondition="false"/>
		<species compartment="Extracellular" id="CPD0815_b" name="Glutathione[e]" charge="-1" boundaryCondition="true"/>
		<species compartment="Periplasm" id="CPD0816" name="Glutathionedisulfide[p]" charge="-2" boundaryCondition="false"/>

		<species compartment="Extracellular" id="CPD0817" name="Glutathionedisulfide[e]" charge="-2" boundaryCondition="false"/>
		<species compartment="Extracellular" id="CPD0817_b" name="Glutathionedisulfide[e]" charge="-2" boundaryCondition="true"/>
		<species compartment="Periplasm" id="CPD0818" name="Cobamidecoenzyme[p]" charge="0" boundaryCondition="false"/>

		<species compartment="Extracellular" id="CPD0819" name="Cobamidecoenzyme[e]" charge="0" boundaryCondition="false"/>
		<species compartment="Extracellular" id="CPD0819_b" name="Cobamidecoenzyme[e]" charge="0" boundaryCondition="true"/>
		<species compartment="Cytosol" id="CPD0820" name="Cu2+" charge="2" boundaryCondition="false"/>

		<species compartment="Periplasm" id="CPD0821" name="Cu2+[p]" charge="2" boundaryCondition="false"/>

		<species compartment="Extracellular" id="CPD0822" name="Cu2+[e]" charge="2" boundaryCondition="false"/>
		<species compartment="Extracellular" id="CPD0822_b" name="Cu2+[e]" charge="2" boundaryCondition="true"/>
		<species compartment="Cytosol" id="CPD0825" name="Zinc" charge="2" boundaryCondition="false"/>

		<species compartment="Periplasm" id="CPD0826" name="Zinc[p]" charge="2" boundaryCondition="false"/>

		<species compartment="Extracellular" id="CPD0827" name="Zinc[e]" charge="2" boundaryCondition="false"/>
		<species compartment="Extracellular" id="CPD0827_b" name="Zinc[e]" charge="2" boundaryCondition="true"/>
		<species compartment="Periplasm" id="CPD0828" name="Fe2[p]" charge="2" boundaryCondition="false"/>

		<species compartment="Extracellular" id="CPD0829" name="Fe2[e]" charge="2" boundaryCondition="false"/>
		<species compartment="Extracellular" id="CPD0829_b" name="Fe2[e]" charge="2" boundaryCondition="true"/>
		<species compartment="Cytosol" id="CPD0830" name="Mn2" charge="2" boundaryCondition="false"/>

		<species compartment="Periplasm" id="CPD0831" name="Mn2[p]" charge="2" boundaryCondition="false"/>

		<species compartment="Extracellular" id="CPD0832" name="Mn2[e]" charge="2" boundaryCondition="false"/>
		<species compartment="Extracellular" id="CPD0832_b" name="Mn2[e]" charge="2" boundaryCondition="true"/>
		<species compartment="Periplasm" id="CPD0834" name="Co2[p]" charge="2" boundaryCondition="false"/>

		<species compartment="Extracellular" id="CPD0835" name="Co2[e]" charge="2" boundaryCondition="false"/>
		<species compartment="Extracellular" id="CPD0835_b" name="Co2[e]" charge="2" boundaryCondition="true"/>
		<species compartment="Periplasm" id="CPD0836" name="Heme[p]" charge="-2" boundaryCondition="false"/>

		<species compartment="Extracellular" id="CPD0837" name="Heme[e]" charge="-2" boundaryCondition="false"/>
		<species compartment="Extracellular" id="CPD0837_b" name="Heme[e]" charge="-2" boundaryCondition="true"/>
		<species compartment="Cytosol" id="CPD0838" name="Mercaptopyruvate" charge="-1" boundaryCondition="false"/>

		<species compartment="Cytosol" id="CPD0839" name="L-Cysteate" charge="-1" boundaryCondition="false"/>

		<species compartment="Cytosol" id="CPD0840" name="3-Sulfopyruvate" charge="-2" boundaryCondition="false"/>

		<species compartment="Cytosol" id="CPD0841" name="D-4-Hydroxy-2-oxoglutarate" charge="-2" boundaryCondition="false"/>

		<species compartment="Cytosol" id="CPD0842" name="D-Glyceraldehyde" charge="0" boundaryCondition="false"/>

		<species compartment="Cytosol" id="CPD0843" name="4-Aminobutyraldehyde" charge="1" boundaryCondition="false"/>

		<species compartment="Cytosol" id="CPD0844" name="4-Aminobutanoate" charge="0" boundaryCondition="false"/>

		<species compartment="Cytosol" id="CPD0849" name="(S)-Methylmalonatesemialdehyde" charge="-1" boundaryCondition="false"/>

		<species compartment="Cytosol" id="CPD0855" name="5-Carboxyamino-1-(5-phospho-D-ribosyl)imidazole" charge="-3" boundaryCondition="false"/>

		<species compartment="Cytosol" id="CPD0856" name="5-Amino-4-imidazolecarboxyamide" charge="1" boundaryCondition="false"/>

		<species compartment="Cytosol" id="CPD0857" name="Guanosine" charge="0" boundaryCondition="false"/>

		<species compartment="Cytosol" id="CPD0858" name="N-Ribosylnicotinamide" charge="1" boundaryCondition="false"/>

		<species compartment="Cytosol" id="CPD0860" name="Xanthosine" charge="0" boundaryCondition="false"/>

		<species compartment="Cytosol" id="CPD0861" name="NicotinateD-ribonucleoside" charge="0" boundaryCondition="false"/>

		<species compartment="Cytosol" id="CPD0862" name="dCMP" charge="-2" boundaryCondition="false"/>

		<species compartment="Cytosol" id="CPD0863" name="Deoxycytidine" charge="0" boundaryCondition="false"/>

		<species compartment="Cytosol" id="CPD0864" name="dGMP" charge="-2" boundaryCondition="false"/>

		<species compartment="Cytosol" id="CPD0865" name="dAMP" charge="-2" boundaryCondition="false"/>

		<species compartment="Cytosol" id="CPD0866" name="Deoxyadenosine" charge="0" boundaryCondition="false"/>

		<species compartment="Cytosol" id="CPD0867" name="3'-AMP" charge="-2" boundaryCondition="false"/>

		<species compartment="Cytosol" id="CPD0868" name="3'-UMP" charge="-2" boundaryCondition="false"/>

		<species compartment="Cytosol" id="CPD0869" name="3'-GMP" charge="-2" boundaryCondition="false"/>

		<species compartment="Cytosol" id="CPD0870" name="3'-CMP" charge="-2" boundaryCondition="false"/>

		<species compartment="Periplasm" id="CPD0871" name="H2O[p]" charge="0" boundaryCondition="false"/>

		<species compartment="Extracellular" id="CPD0872" name="H2O[e]" charge="0" boundaryCondition="false"/>
		<species compartment="Extracellular" id="CPD0872_b" name="H2O[e]" charge="0" boundaryCondition="true"/>
		<species compartment="Periplasm" id="CPD0873" name="H[p]" charge="1" boundaryCondition="false"/>

		<species compartment="Periplasm" id="CPD0874" name="NH3[p]" charge="1" boundaryCondition="false"/>

		<species compartment="Extracellular" id="CPD0875" name="NH3[e]" charge="1" boundaryCondition="false"/>
		<species compartment="Extracellular" id="CPD0875_b" name="NH3[e]" charge="1" boundaryCondition="true"/>
		<species compartment="Cytosol" id="CPD0876" name="Sodium" charge="1" boundaryCondition="false"/>

		<species compartment="Periplasm" id="CPD0877" name="Sodium[p]" charge="1" boundaryCondition="false"/>

		<species compartment="Extracellular" id="CPD0878" name="Sodium[e]" charge="1" boundaryCondition="false"/>
		<species compartment="Extracellular" id="CPD0878_b" name="Sodium[e]" charge="1" boundaryCondition="true"/>
		<species compartment="Cytosol" id="CPD0879" name="Calcium" charge="2" boundaryCondition="false"/>

		<species compartment="Periplasm" id="CPD0880" name="Calcium[p]" charge="2" boundaryCondition="false"/>

		<species compartment="Extracellular" id="CPD0881" name="Calcium[e]" charge="2" boundaryCondition="false"/>
		<species compartment="Extracellular" id="CPD0881_b" name="Calcium[e]" charge="2" boundaryCondition="true"/>
		<species compartment="Periplasm" id="CPD0882" name="CO2[p]" charge="0" boundaryCondition="false"/>

		<species compartment="Extracellular" id="CPD0883" name="CO2[e]" charge="0" boundaryCondition="false"/>
		<species compartment="Extracellular" id="CPD0883_b" name="CO2[e]" charge="0" boundaryCondition="true"/>
		<species compartment="Periplasm" id="CPD0884" name="Oxygen[p]" charge="0" boundaryCondition="false"/>

		<species compartment="Extracellular" id="CPD0885" name="Oxygen[e]" charge="0" boundaryCondition="false"/>
		<species compartment="Extracellular" id="CPD0885_b" name="Oxygen[e]" charge="0" boundaryCondition="true"/>
		<species compartment="Periplasm" id="CPD0886" name="Succinate[p]" charge="-2" boundaryCondition="false"/>

		<species compartment="Extracellular" id="CPD0887" name="Succinate[e]" charge="-2" boundaryCondition="false"/>
		<species compartment="Extracellular" id="CPD0887_b" name="Succinate[e]" charge="-2" boundaryCondition="true"/>
		<species compartment="Extracellular" id="CPD0888" name="H[e]" charge="1" boundaryCondition="false"/>
		<species compartment="Extracellular" id="CPD0888_b" name="H[e]" charge="1" boundaryCondition="true"/>
		<species compartment="Periplasm" id="CPD0889" name="(S)-Malate[p]" charge="-2" boundaryCondition="false"/>

		<species compartment="Extracellular" id="CPD0890" name="(S)-Malate[e]" charge="-2" boundaryCondition="false"/>
		<species compartment="Extracellular" id="CPD0890_b" name="(S)-Malate[e]" charge="-2" boundaryCondition="true"/>
		<species compartment="Periplasm" id="CPD0891" name="Fumarate[p]" charge="-2" boundaryCondition="false"/>

		<species compartment="Extracellular" id="CPD0892" name="Fumarate[e]" charge="-2" boundaryCondition="false"/>
		<species compartment="Extracellular" id="CPD0892_b" name="Fumarate[e]" charge="-2" boundaryCondition="true"/>
		<species compartment="Cytosol" id="CPD0893" name="2-Oxopentanoicacid" charge="-1" boundaryCondition="false"/>

		<species compartment="Periplasm" id="CPD0894" name="Pyruvate[p]" charge="-1" boundaryCondition="false"/>

		<species compartment="Extracellular" id="CPD0895" name="Pyruvate[e]" charge="-1" boundaryCondition="false"/>
		<species compartment="Extracellular" id="CPD0895_b" name="Pyruvate[e]" charge="-1" boundaryCondition="true"/>
		<species compartment="Periplasm" id="CPD0896" name="2-Oxobutanoate[p]" charge="-1" boundaryCondition="false"/>

		<species compartment="Extracellular" id="CPD0897" name="2-Oxobutanoate[e]" charge="-1" boundaryCondition="false"/>
		<species compartment="Extracellular" id="CPD0897_b" name="2-Oxobutanoate[e]" charge="-1" boundaryCondition="true"/>
		<species compartment="Periplasm" id="CPD0898" name="2-Oxopentanoicacid[p]" charge="-1" boundaryCondition="false"/>

		<species compartment="Extracellular" id="CPD0899" name="2-Oxopentanoicacid[e]" charge="-1" boundaryCondition="false"/>
		<species compartment="Extracellular" id="CPD0899_b" name="2-Oxopentanoicacid[e]" charge="-1" boundaryCondition="true"/>
		<species compartment="Periplasm" id="CPD0900" name="3'-AMP[p]" charge="-2" boundaryCondition="false"/>

		<species compartment="Extracellular" id="CPD0901" name="3'-AMP[e]" charge="-2" boundaryCondition="false"/>
		<species compartment="Extracellular" id="CPD0901_b" name="3'-AMP[e]" charge="-2" boundaryCondition="true"/>
		<species compartment="Periplasm" id="CPD0902" name="3'-UMP[p]" charge="-2" boundaryCondition="false"/>

		<species compartment="Extracellular" id="CPD0903" name="3'-UMP[e]" charge="-2" boundaryCondition="false"/>
		<species compartment="Extracellular" id="CPD0903_b" name="3'-UMP[e]" charge="-2" boundaryCondition="true"/>
		<species compartment="Periplasm" id="CPD0904" name="3'-GMP[p]" charge="-2" boundaryCondition="false"/>

		<species compartment="Extracellular" id="CPD0905" name="3'-GMP[e]" charge="-2" boundaryCondition="false"/>
		<species compartment="Extracellular" id="CPD0905_b" name="3'-GMP[e]" charge="-2" boundaryCondition="true"/>
		<species compartment="Periplasm" id="CPD0906" name="3'-CMP[p]" charge="-2" boundaryCondition="false"/>

		<species compartment="Extracellular" id="CPD0907" name="3'-CMP[e]" charge="-2" boundaryCondition="false"/>
		<species compartment="Extracellular" id="CPD0907_b" name="3'-CMP[e]" charge="-2" boundaryCondition="true"/>
		<species compartment="Periplasm" id="CPD0908" name="D-Alanine[p]" charge="0" boundaryCondition="false"/>

		<species compartment="Extracellular" id="CPD0909" name="D-Alanine[e]" charge="0" boundaryCondition="false"/>
		<species compartment="Extracellular" id="CPD0909_b" name="D-Alanine[e]" charge="0" boundaryCondition="true"/>
		<species compartment="Periplasm" id="CPD0910" name="L-Alanine[p]" charge="0" boundaryCondition="false"/>

		<species compartment="Extracellular" id="CPD0911" name="L-Alanine[e]" charge="0" boundaryCondition="false"/>
		<species compartment="Extracellular" id="CPD0911_b" name="L-Alanine[e]" charge="0" boundaryCondition="true"/>
		<species compartment="Periplasm" id="CPD0912" name="Glycine[p]" charge="0" boundaryCondition="false"/>

		<species compartment="Extracellular" id="CPD0913" name="Glycine[e]" charge="0" boundaryCondition="false"/>
		<species compartment="Extracellular" id="CPD0913_b" name="Glycine[e]" charge="0" boundaryCondition="true"/>
		<species compartment="Cytosol" id="CPD0914" name="Carboxyspermidine" charge="2" boundaryCondition="false"/>

		<species compartment="Cytosol" id="CPD0915" name="Rhodovibrin" charge="0" boundaryCondition="false"/>

		<species compartment="Cytosol" id="CPD0916" name="Hydroxyspirilloxanthin" charge="0" boundaryCondition="false"/>

		<species compartment="Cytosol" id="CPD0917" name="gamma-Glutamyl-gamma-aminobutyrate" charge="-1" boundaryCondition="false"/>

		<species compartment="Cytosol" id="CPD0918" name="trans-4-Hydroxy-L-proline" charge="0" boundaryCondition="false"/>

		<species compartment="Cytosol" id="CPD0919" name="N-Acetyl-L-citrulline" charge="-1" boundaryCondition="false"/>

		<species compartment="Cytosol" id="CPD0922" name="3-Ureidoisobutyrate" charge="-1" boundaryCondition="false"/>

		<species compartment="Cytosol" id="CPD0923" name="3-Aminoisobutyricacid" charge="0" boundaryCondition="false"/>

		<species compartment="Periplasm" id="CPD0924" name="Citrate[p]" charge="-3" boundaryCondition="false"/>

		<species compartment="Extracellular" id="CPD0925" name="Citrate[e]" charge="-3" boundaryCondition="false"/>
		<species compartment="Extracellular" id="CPD0925_b" name="Citrate[e]" charge="-3" boundaryCondition="true"/>
		<species compartment="Cytosol" id="CPD0926" name="Biotinyl-5'-AMP" charge="-1" boundaryCondition="false"/>

		<species compartment="Cytosol" id="CPD0927" name="Apo-[carboxylase]" charge="1" boundaryCondition="false"/>

		<species compartment="Cytosol" id="CPD0928" name="trans-Hex-2-enoyl-[acp]" charge="-1" boundaryCondition="false"/>

		<species compartment="Cytosol" id="CPD0929" name="Hexanoyl-CoA" charge="-4" boundaryCondition="false"/>

		<species compartment="Cytosol" id="CPD0930" name="trans-Hex-2-enoyl-CoA" charge="-4" boundaryCondition="false"/>

		<species compartment="Cytosol" id="CPD0931" name="Palmitoyl-CoA" charge="-4" boundaryCondition="false"/>

		<species compartment="Cytosol" id="CPD0932" name="trans-Hexadec-2-enoyl-CoA" charge="-4" boundaryCondition="false"/>

		<species compartment="Cytosol" id="CPD0933" name="Tetradecanoyl-CoA" charge="-4" boundaryCondition="false"/>

		<species compartment="Cytosol" id="CPD0934" name="trans-Tetradec-2-enoyl-CoA" charge="-4" boundaryCondition="false"/>

		<species compartment="Cytosol" id="CPD0935" name="Lauroyl-CoA" charge="-4" boundaryCondition="false"/>

		<species compartment="Cytosol" id="CPD0936" name="2-trans-Dodecenoyl-CoA" charge="-4" boundaryCondition="false"/>

		<species compartment="Cytosol" id="CPD0937" name="Decanoyl-CoA" charge="-4" boundaryCondition="false"/>

		<species compartment="Cytosol" id="CPD0938" name="trans-Dec-2-enoyl-CoA" charge="-4" boundaryCondition="false"/>

		<species compartment="Cytosol" id="CPD0939" name="Octanoyl-CoA" charge="-4" boundaryCondition="false"/>

		<species compartment="Cytosol" id="CPD0940" name="trans-Oct-2-enoyl-CoA" charge="-4" boundaryCondition="false"/>

		<species compartment="Cytosol" id="CPD0941" name="(S)-2-Methylbutanoyl-CoA" charge="-4" boundaryCondition="false"/>

		<species compartment="Cytosol" id="CPD0942" name="2-Methylbut-2-enoyl-CoA" charge="-4" boundaryCondition="false"/>

		<species compartment="Cytosol" id="CPD0943" name="Propenoyl-CoA" charge="-4" boundaryCondition="false"/>

		<species compartment="Cytosol" id="CPD0944" name="2-Methylpropanoyl-CoA" charge="-3" boundaryCondition="false"/>

		<species compartment="Cytosol" id="CPD0945" name="2-Methylprop-2-enoyl-CoA" charge="-3" boundaryCondition="false"/>

		<species compartment="Cytosol" id="CPD0946" name="5-Methylhex-4-enoyl-CoA" charge="-4" boundaryCondition="false"/>

		<species compartment="Cytosol" id="CPD0947" name="(2E)-5-Methylhexa-2,4-dienoyl-CoA" charge="-4" boundaryCondition="false"/>

		<species compartment="Cytosol" id="CPD0950" name="Glutaryl-CoA" charge="-5" boundaryCondition="false"/>

		<species compartment="Cytosol" id="CPD0951" name="Crotonoyl-CoA" charge="-4" boundaryCondition="false"/>

		<species compartment="Cytosol" id="CPD0955" name="Ethanolamine" charge="1" boundaryCondition="false"/>

		<species compartment="Cytosol" id="CPD0961" name="Phosphatidyl-N-dimethylethanolamine" charge="0" boundaryCondition="false"/>

		<species compartment="Cytosol" id="CPD0962" name="4-Hydroxy-L-threonine" charge="0" boundaryCondition="false"/>

		<species compartment="Cytosol" id="CPD0964" name="2-Oxo-3-hydroxy-4-phosphobutanoate" charge="-3" boundaryCondition="false"/>

		<species compartment="Cytosol" id="CPD0965" name="Phytoene" charge="0" boundaryCondition="false"/>

		<species compartment="Cytosol" id="CPD0966" name="Phytofluene" charge="0" boundaryCondition="false"/>

		<species compartment="Cytosol" id="CPD0967" name="zeta-Carotene" charge="0" boundaryCondition="false"/>

		<species compartment="Cytosol" id="CPD0968" name="Neurosporene" charge="0" boundaryCondition="false"/>

		<species compartment="Cytosol" id="CPD0969" name="Rhodopin" charge="0" boundaryCondition="false"/>

		<species compartment="Cytosol" id="CPD0970" name="Lycopene" charge="0" boundaryCondition="false"/>

		<species compartment="Cytosol" id="CPD0971" name="Anhydrorhodovibrin" charge="0" boundaryCondition="false"/>

		<species compartment="Cytosol" id="CPD0972" name="3,4-Dehydrorhodopin" charge="0" boundaryCondition="false"/>

		<species compartment="Cytosol" id="CPD0973" name="3,4-Dihydroanhydrorhodovibrin" charge="0" boundaryCondition="false"/>

		<species compartment="Cytosol" id="CPD0974" name="3',4'-Dihydrorhodovibrin" charge="0" boundaryCondition="false"/>

		<species compartment="Cytosol" id="CPD0975" name="Spheroidene" charge="0" boundaryCondition="false"/>

		<species compartment="Cytosol" id="CPD0976" name="Hydroxyspheroidene" charge="0" boundaryCondition="false"/>

		<species compartment="Cytosol" id="CPD0977" name="Spheroidenone" charge="0" boundaryCondition="false"/>

		<species compartment="Cytosol" id="CPD0978" name="Hydroxyspheroidenone" charge="0" boundaryCondition="false"/>

		<species compartment="Cytosol" id="CPD0979" name="Hydroxyneurosporene" charge="0" boundaryCondition="false"/>

		<species compartment="Cytosol" id="CPD0982" name="Demethylspheroidene" charge="0" boundaryCondition="false"/>

		<species compartment="Cytosol" id="CPD0983" name="3,4-Dihydrospheroidene" charge="0" boundaryCondition="false"/>

		<species compartment="Cytosol" id="CPD0984" name="3,4,3',4'-Tetrahydrospirilloxanthin" charge="0" boundaryCondition="false"/>

		<species compartment="Cytosol" id="CPD0985" name="Spirilloxanthin" charge="0" boundaryCondition="false"/>

		<species compartment="Cytosol" id="CPD0986" name="2-Ketospirilloxanthin" charge="0" boundaryCondition="false"/>

		<species compartment="Cytosol" id="CPD0987" name="2,2'-Diketospirilloxanthin" charge="0" boundaryCondition="false"/>

		<species compartment="Cytosol" id="CPD0988" name="(R)-Malate" charge="-2" boundaryCondition="false"/>

		<species compartment="Cytosol" id="CPD0993" name="L-Cystathionine" charge="0" boundaryCondition="false"/>

		<species compartment="Cytosol" id="CPD0994" name="Selenocysteine" charge="0" boundaryCondition="false"/>

		<species compartment="Cytosol" id="CPD0995" name="Selenocystathionine" charge="0" boundaryCondition="false"/>

		<species compartment="Cytosol" id="CPD0996" name="D-Aspartate" charge="-1" boundaryCondition="false"/>

		<species compartment="Cytosol" id="CPD0997" name="But-2-enoyl-[acyl-carrierprotein]" charge="-1" boundaryCondition="false"/>

		<species compartment="Cytosol" id="CPD0998" name="(3R)-3-Hydroxybutanoyl-[acyl-carrierprotein]" charge="-1" boundaryCondition="false"/>

		<species compartment="Cytosol" id="CPD0999" name="(3R)-3-Hydroxyoctanoyl-[acyl-carrierprotein]" charge="-1" boundaryCondition="false"/>

		<species compartment="Cytosol" id="CPD1000" name="3-Oxooctanoyl-[acp]" charge="-1" boundaryCondition="false"/>

		<species compartment="Cytosol" id="CPD1001" name="(R)-3-Hydroxydodecanoyl-[acp]" charge="-1" boundaryCondition="false"/>

		<species compartment="Cytosol" id="CPD1002" name="3-Oxodecanoyl-[acp]" charge="-1" boundaryCondition="false"/>

		<species compartment="Cytosol" id="CPD1003" name="3-Oxotetradecanoyl-[acp]" charge="-1" boundaryCondition="false"/>

		<species compartment="Cytosol" id="CPD1004" name="3-Oxododecanoyl-[acp]" charge="-1" boundaryCondition="false"/>

		<species compartment="Cytosol" id="CPD1005" name="(3R)-3-Hydroxypalmitoyl-[acyl-carrierprotein]" charge="-1" boundaryCondition="false"/>

		<species compartment="Cytosol" id="CPD1006" name="3-Oxohexadecanoyl-[acp]" charge="-1" boundaryCondition="false"/>

		<species compartment="Cytosol" id="CPD1007" name="3-Oxostearoyl-[acp]" charge="-1" boundaryCondition="false"/>

		<species compartment="Cytosol" id="CPD1008" name="3-Hydroxyoctadecanoyl-[acp]" charge="-1" boundaryCondition="false"/>

		<species compartment="Cytosol" id="CPD1009" name="Butyryl-[acp]" charge="-1" boundaryCondition="false"/>

		<species compartment="Cytosol" id="CPD1010" name="Hexanoyl-[acp]" charge="-1" boundaryCondition="false"/>

		<species compartment="Cytosol" id="CPD1011" name="Decanoyl-[acp]" charge="-1" boundaryCondition="false"/>

		<species compartment="Cytosol" id="CPD1012" name="Dodecanoyl-[acyl-carrierprotein]" charge="-1" boundaryCondition="false"/>

		<species compartment="Cytosol" id="CPD1013" name="Tetradecanoyl-[acp]" charge="-1" boundaryCondition="false"/>

		<species compartment="Cytosol" id="CPD1014" name="Hexadecanoyl-[acp]" charge="-1" boundaryCondition="false"/>

		<species compartment="Cytosol" id="CPD1015" name="Bacteriochlorophylla" charge="-1" boundaryCondition="false"/>

		<species compartment="Cytosol" id="CPD1016" name="Bacteriochlorophyllb" charge="-1" boundaryCondition="false"/>

		<species compartment="Cytosol" id="CPD1017" name="dITP" charge="-4" boundaryCondition="false"/>

		<species compartment="Cytosol" id="CPD1018" name="XTP" charge="-4" boundaryCondition="false"/>

		<species compartment="Cytosol" id="CPD1019" name="2'-Deoxyinosine5'-phosphate" charge="-2" boundaryCondition="false"/>

		<species compartment="Cytosol" id="CPD1020" name="Guanosine3',5'-bis(diphosphate)" charge="-6" boundaryCondition="false"/>

		<species compartment="Cytosol" id="CPD1021" name="2',3'-CyclicAMP" charge="-1" boundaryCondition="false"/>

		<species compartment="Cytosol" id="CPD1022" name="2',3'-CyclicCMP" charge="-1" boundaryCondition="false"/>

		<species compartment="Cytosol" id="CPD1023" name="2',3'-CyclicUMP" charge="-1" boundaryCondition="false"/>

		<species compartment="Cytosol" id="CPD1024" name="2',3'-CyclicGMP" charge="-1" boundaryCondition="false"/>

		<species compartment="Cytosol" id="CPD1026" name="2-Methylacetoacetyl-CoA" charge="-4" boundaryCondition="false"/>

		<species compartment="Cytosol" id="CPD1028" name="7-Methyl-3-oxo-6-octenoyl-CoA" charge="-4" boundaryCondition="false"/>

		<species compartment="Cytosol" id="CPD1029" name="5-Methyl-3-oxo-4-hexenoyl-CoA" charge="-4" boundaryCondition="false"/>

		<species compartment="Cytosol" id="CPD1030" name="(S)-3-Hydroxyisobutyrate" charge="-1" boundaryCondition="false"/>

		<species compartment="Cytosol" id="CPD1031" name="Pyridoxamine" charge="1" boundaryCondition="false"/>

		<species compartment="Cytosol" id="CPD1032" name="4-Methyl-2-oxopentanoate" charge="-1" boundaryCondition="false"/>

		<species compartment="Cytosol" id="CPD1033" name="[Dihydrolipoyllysine-residue(2-methylpropanoyl)transferase]" charge="0" boundaryCondition="false"/>

		<species compartment="Cytosol" id="CPD1034" name="[Dihydrolipoyllysine-residue(2-methylpropanoyl)transferase]" charge="0" boundaryCondition="false"/>

		<species compartment="Cytosol" id="CPD1035" name="(2S)-2-Isopropyl-3-oxosuccinate" charge="-2" boundaryCondition="false"/>

		<species compartment="Cytosol" id="CPD1036" name="(2R,3S)-3-Isopropylmalate" charge="-2" boundaryCondition="false"/>

		<species compartment="Cytosol" id="CPD1037" name="(R)-2,3-Dihydroxy-3-methylbutanoate" charge="-1" boundaryCondition="false"/>

		<species compartment="Cytosol" id="CPD1038" name="(R)-2,3-Dihydroxy-3-methylpentanoate" charge="-1" boundaryCondition="false"/>

		<species compartment="Periplasm" id="CPD1040" name="D-Mannose[p]" charge="0" boundaryCondition="false"/>

		<species compartment="Extracellular" id="CPD1041" name="D-Mannose[e]" charge="0" boundaryCondition="false"/>
		<species compartment="Extracellular" id="CPD1041_b" name="D-Mannose[e]" charge="0" boundaryCondition="true"/>
		<species compartment="Cytosol" id="CPD1042" name="(S)-2-Aceto-2-hydroxybutanoate" charge="-1" boundaryCondition="false"/>

		<species compartment="Cytosol" id="CPD1043" name="2-Octaprenyl-6-hydroxyphenol" charge="0" boundaryCondition="false"/>

		<species compartment="Cytosol" id="CPD1044" name="(R)-3-Hydroxy-3-methyl-2-oxopentanoate" charge="-1" boundaryCondition="false"/>

		<species compartment="Cytosol" id="CPD1045" name="(R)-2-Methylmalate" charge="-2" boundaryCondition="false"/>

		<species compartment="Cytosol" id="CPD1046" name="2-Methylmaleate" charge="-2" boundaryCondition="false"/>

		<species compartment="Cytosol" id="CPD1047" name="2-Oxoadipate" charge="-2" boundaryCondition="false"/>

		<species compartment="Cytosol" id="CPD1048" name="[Dihydrolipoyllysine-residuesuccinyltransferase]" charge="0" boundaryCondition="false"/>

		<species compartment="Cytosol" id="CPD1049" name="Sulfoacetaldehyde" charge="-1" boundaryCondition="false"/>

		<species compartment="Cytosol" id="CPD1050" name="Propanoylphosphate" charge="-2" boundaryCondition="false"/>

		<species compartment="Cytosol" id="CPD1051" name="3,4-Dihydroxy-2-butanone4-phosphate" charge="-1" boundaryCondition="false"/>

		<species compartment="Cytosol" id="CPD1053" name="D-Arabinose" charge="0" boundaryCondition="false"/>

		<species compartment="Cytosol" id="CPD1056" name="Xylitol" charge="0" boundaryCondition="false"/>

		<species compartment="Cytosol" id="CPD1057" name="UDP-N-acetylmuramoyl-L-alanyl-D-glutamyl-6-carboxy-L-lysyl-D-alanyl-D-alanine" charge="0" boundaryCondition="false"/>

		<species compartment="Cytosol" id="CPD1058" name="Undecaprenyl-diphospho-N-acetylmuramoyl-(N-acetylglucosamine)-L-alanyl-gamma-D-glutamyl-L-lysyl-D-alanyl-D-alanine" charge="0" boundaryCondition="false"/>

		<species compartment="Cytosol" id="CPD1059" name="(R)-1-Aminopropan-2-ol" charge="0" boundaryCondition="false"/>

		<species compartment="Cytosol" id="CPD1062" name="Aminoacetone" charge="1" boundaryCondition="false"/>

		<species compartment="Cytosol" id="CPD1063" name="(2S)-Ethylmalonyl-CoA" charge="-5" boundaryCondition="false"/>

		<species compartment="Cytosol" id="CPD1064" name="(2R)-Ethylmalonyl-CoA" charge="-5" boundaryCondition="false"/>

		<species compartment="Cytosol" id="CPD1065" name="(2S)-methylsuccinyl-coA" charge="-5" boundaryCondition="false"/>

		<species compartment="Cytosol" id="CPD1066" name="Mesaconyl-CoA" charge="-5" boundaryCondition="false"/>

		<species compartment="Cytosol" id="CPD1067" name="L-erythro-3-Methylmalyl-CoA" charge="-5" boundaryCondition="false"/>

		<species compartment="Cytosol" id="CPD1068" name="Malyl-CoA" charge="-5" boundaryCondition="false"/>

		<species compartment="Cytosol" id="CPD1069" name="Citramalyl-CoA" charge="-5" boundaryCondition="false"/>

		<species compartment="Cytosol" id="CPD1070" name="N-Carbamyl-L-glutamate" charge="-1" boundaryCondition="false"/>

		<species compartment="Periplasm" id="CPD1071" name="Nickel[p]" charge="2" boundaryCondition="false"/>

		<species compartment="Extracellular" id="CPD1072" name="Nickel[e]" charge="2" boundaryCondition="false"/>
		<species compartment="Extracellular" id="CPD1072_b" name="Nickel[e]" charge="2" boundaryCondition="true"/>
		<species compartment="Periplasm" id="CPD1073" name="D-Glucose[p]" charge="0" boundaryCondition="false"/>

		<species compartment="Extracellular" id="CPD1074" name="D-Glucose[e]" charge="0" boundaryCondition="false"/>
		<species compartment="Extracellular" id="CPD1074_b" name="D-Glucose[e]" charge="0" boundaryCondition="true"/>
		<species compartment="Periplasm" id="CPD1075" name="Acetate[p]" charge="-1" boundaryCondition="false"/>

		<species compartment="Extracellular" id="CPD1076" name="Acetate[e]" charge="-1" boundaryCondition="false"/>
		<species compartment="Extracellular" id="CPD1076_b" name="Acetate[e]" charge="-1" boundaryCondition="true"/>
		<species compartment="Periplasm" id="CPD1077" name="L-Phenylalanine[p]" charge="0" boundaryCondition="false"/>

		<species compartment="Extracellular" id="CPD1078" name="L-Phenylalanine[e]" charge="0" boundaryCondition="false"/>
		<species compartment="Extracellular" id="CPD1078_b" name="L-Phenylalanine[e]" charge="0" boundaryCondition="true"/>
		<species compartment="Periplasm" id="CPD1081" name="L-Tryptophan[p]" charge="0" boundaryCondition="false"/>

		<species compartment="Extracellular" id="CPD1082" name="L-Tryptophan[e]" charge="0" boundaryCondition="false"/>
		<species compartment="Extracellular" id="CPD1082_b" name="L-Tryptophan[e]" charge="0" boundaryCondition="true"/>
		<species compartment="Periplasm" id="CPD1083" name="L-Serine[p]" charge="0" boundaryCondition="false"/>

		<species compartment="Extracellular" id="CPD1084" name="L-Serine[e]" charge="0" boundaryCondition="false"/>
		<species compartment="Extracellular" id="CPD1084_b" name="L-Serine[e]" charge="0" boundaryCondition="true"/>
		<species compartment="Periplasm" id="CPD1085" name="L-Threonine[p]" charge="0" boundaryCondition="false"/>

		<species compartment="Extracellular" id="CPD1086" name="L-Threonine[e]" charge="0" boundaryCondition="false"/>
		<species compartment="Extracellular" id="CPD1086_b" name="L-Threonine[e]" charge="0" boundaryCondition="true"/>
		<species compartment="Periplasm" id="CPD1087" name="Glyoxylate[p]" charge="-1" boundaryCondition="false"/>

		<species compartment="Extracellular" id="CPD1088" name="Glyoxylate[e]" charge="-1" boundaryCondition="false"/>
		<species compartment="Extracellular" id="CPD1088_b" name="Glyoxylate[e]" charge="-1" boundaryCondition="true"/>
		<species compartment="Periplasm" id="CPD1089" name="Formate[p]" charge="-1" boundaryCondition="false"/>

		<species compartment="Extracellular" id="CPD1090" name="Formate[e]" charge="-1" boundaryCondition="false"/>
		<species compartment="Extracellular" id="CPD1090_b" name="Formate[e]" charge="-1" boundaryCondition="true"/>
		<species compartment="Periplasm" id="CPD1091" name="Formaldehyde[p]" charge="0" boundaryCondition="false"/>

		<species compartment="Extracellular" id="CPD1092" name="Formaldehyde[e]" charge="0" boundaryCondition="false"/>
		<species compartment="Extracellular" id="CPD1092_b" name="Formaldehyde[e]" charge="0" boundaryCondition="true"/>
		<species compartment="Periplasm" id="CPD1093" name="L-Ornithine[p]" charge="1" boundaryCondition="false"/>

		<species compartment="Extracellular" id="CPD1094" name="L-Ornithine[e]" charge="1" boundaryCondition="false"/>
		<species compartment="Extracellular" id="CPD1094_b" name="L-Ornithine[e]" charge="1" boundaryCondition="true"/>
		<species compartment="Periplasm" id="CPD1097" name="Urea[p]" charge="0" boundaryCondition="false"/>

		<species compartment="Extracellular" id="CPD1098" name="Urea[e]" charge="0" boundaryCondition="false"/>
		<species compartment="Extracellular" id="CPD1098_b" name="Urea[e]" charge="0" boundaryCondition="true"/>
		<species compartment="Periplasm" id="CPD1099" name="beta-Alanine[p]" charge="0" boundaryCondition="false"/>

		<species compartment="Extracellular" id="CPD1100" name="beta-Alanine[e]" charge="0" boundaryCondition="false"/>
		<species compartment="Extracellular" id="CPD1100_b" name="beta-Alanine[e]" charge="0" boundaryCondition="true"/>
		<species compartment="Periplasm" id="CPD1101" name="Uracil[p]" charge="0" boundaryCondition="false"/>

		<species compartment="Extracellular" id="CPD1102" name="Uracil[e]" charge="0" boundaryCondition="false"/>
		<species compartment="Extracellular" id="CPD1102_b" name="Uracil[e]" charge="0" boundaryCondition="true"/>
		<species compartment="Periplasm" id="CPD1103" name="Cytosine[p]" charge="0" boundaryCondition="false"/>

		<species compartment="Extracellular" id="CPD1104" name="Cytosine[e]" charge="0" boundaryCondition="false"/>
		<species compartment="Extracellular" id="CPD1104_b" name="Cytosine[e]" charge="0" boundaryCondition="true"/>
		<species compartment="Periplasm" id="CPD1105" name="Benzoate[p]" charge="-1" boundaryCondition="false"/>

		<species compartment="Extracellular" id="CPD1106" name="Benzoate[e]" charge="-1" boundaryCondition="false"/>
		<species compartment="Extracellular" id="CPD1106_b" name="Benzoate[e]" charge="-1" boundaryCondition="true"/>
		<species compartment="Periplasm" id="CPD1107" name="(R)-Lactate[p]" charge="-1" boundaryCondition="false"/>

		<species compartment="Extracellular" id="CPD1108" name="(R)-Lactate[e]" charge="-1" boundaryCondition="false"/>
		<species compartment="Extracellular" id="CPD1108_b" name="(R)-Lactate[e]" charge="-1" boundaryCondition="true"/>
		<species compartment="Periplasm" id="CPD1109" name="(S)-Lactate[p]" charge="-1" boundaryCondition="false"/>

		<species compartment="Extracellular" id="CPD1110" name="(S)-Lactate[e]" charge="-1" boundaryCondition="false"/>
		<species compartment="Extracellular" id="CPD1110_b" name="(S)-Lactate[e]" charge="-1" boundaryCondition="true"/>
		<species compartment="Periplasm" id="CPD1111" name="(R)-Malate[p]" charge="-2" boundaryCondition="false"/>

		<species compartment="Extracellular" id="CPD1112" name="(R)-Malate[e]" charge="-2" boundaryCondition="false"/>
		<species compartment="Extracellular" id="CPD1112_b" name="(R)-Malate[e]" charge="-2" boundaryCondition="true"/>
		<species compartment="Periplasm" id="CPD1113" name="Magnesium[p]" charge="2" boundaryCondition="false"/>

		<species compartment="Extracellular" id="CPD1114" name="Magnesium[e]" charge="2" boundaryCondition="false"/>
		<species compartment="Extracellular" id="CPD1114_b" name="Magnesium[e]" charge="2" boundaryCondition="true"/>
		<species compartment="Periplasm" id="CPD1115" name="D-Gluconicacid[p]" charge="-1" boundaryCondition="false"/>

		<species compartment="Extracellular" id="CPD1116" name="D-Gluconicacid[e]" charge="-1" boundaryCondition="false"/>
		<species compartment="Extracellular" id="CPD1116_b" name="D-Gluconicacid[e]" charge="-1" boundaryCondition="true"/>
		<species compartment="Periplasm" id="CPD1117" name="D-Glucuronate[p]" charge="-1" boundaryCondition="false"/>

		<species compartment="Extracellular" id="CPD1118" name="D-Glucuronate[e]" charge="-1" boundaryCondition="false"/>
		<species compartment="Extracellular" id="CPD1118_b" name="D-Glucuronate[e]" charge="-1" boundaryCondition="true"/>
		<species compartment="Periplasm" id="CPD1119" name="Potassium[p]" charge="1" boundaryCondition="false"/>

		<species compartment="Extracellular" id="CPD1120" name="Potassium[e]" charge="1" boundaryCondition="false"/>
		<species compartment="Extracellular" id="CPD1120_b" name="Potassium[e]" charge="1" boundaryCondition="true"/>
		<species compartment="Periplasm" id="CPD1121" name="Adenine[p]" charge="0" boundaryCondition="false"/>

		<species compartment="Extracellular" id="CPD1122" name="Adenine[e]" charge="0" boundaryCondition="false"/>
		<species compartment="Extracellular" id="CPD1122_b" name="Adenine[e]" charge="0" boundaryCondition="true"/>
		<species compartment="Periplasm" id="CPD1123" name="Thymine[p]" charge="0" boundaryCondition="false"/>

		<species compartment="Extracellular" id="CPD1124" name="Thymine[e]" charge="0" boundaryCondition="false"/>
		<species compartment="Extracellular" id="CPD1124_b" name="Thymine[e]" charge="0" boundaryCondition="true"/>
		<species compartment="Periplasm" id="CPD1125" name="Guanine[p]" charge="0" boundaryCondition="false"/>

		<species compartment="Extracellular" id="CPD1126" name="Guanine[e]" charge="0" boundaryCondition="false"/>
		<species compartment="Extracellular" id="CPD1126_b" name="Guanine[e]" charge="0" boundaryCondition="true"/>
		<species compartment="Periplasm" id="CPD1127" name="Riboflavin[p]" charge="0" boundaryCondition="false"/>

		<species compartment="Extracellular" id="CPD1128" name="Riboflavin[e]" charge="0" boundaryCondition="false"/>
		<species compartment="Extracellular" id="CPD1128_b" name="Riboflavin[e]" charge="0" boundaryCondition="true"/>
		<species compartment="Periplasm" id="CPD1129" name="Hypoxanthine[p]" charge="0" boundaryCondition="false"/>

		<species compartment="Extracellular" id="CPD1130" name="Hypoxanthine[e]" charge="0" boundaryCondition="false"/>
		<species compartment="Extracellular" id="CPD1130_b" name="Hypoxanthine[e]" charge="0" boundaryCondition="true"/>
		<species compartment="Periplasm" id="CPD1131" name="Xanthine[p]" charge="0" boundaryCondition="false"/>

		<species compartment="Extracellular" id="CPD1132" name="Xanthine[e]" charge="0" boundaryCondition="false"/>
		<species compartment="Extracellular" id="CPD1132_b" name="Xanthine[e]" charge="0" boundaryCondition="true"/>
		<species compartment="Periplasm" id="CPD1133" name="5,6-Dihydrouracil[p]" charge="0" boundaryCondition="false"/>

		<species compartment="Extracellular" id="CPD1134" name="5,6-Dihydrouracil[e]" charge="0" boundaryCondition="false"/>
		<species compartment="Extracellular" id="CPD1134_b" name="5,6-Dihydrouracil[e]" charge="0" boundaryCondition="true"/>
		<species compartment="Periplasm" id="CPD1135" name="Cobinamide[p]" charge="0" boundaryCondition="false"/>

		<species compartment="Extracellular" id="CPD1136" name="Cobinamide[e]" charge="0" boundaryCondition="false"/>
		<species compartment="Extracellular" id="CPD1136_b" name="Cobinamide[e]" charge="0" boundaryCondition="true"/>
		<species compartment="Periplasm" id="CPD1137" name="Taurine[p]" charge="0" boundaryCondition="false"/>

		<species compartment="Extracellular" id="CPD1138" name="Taurine[e]" charge="0" boundaryCondition="false"/>
		<species compartment="Extracellular" id="CPD1138_b" name="Taurine[e]" charge="0" boundaryCondition="true"/>
		<species compartment="Periplasm" id="CPD1139" name="D-Glycerate[p]" charge="-1" boundaryCondition="false"/>

		<species compartment="Extracellular" id="CPD1140" name="D-Glycerate[e]" charge="-1" boundaryCondition="false"/>
		<species compartment="Extracellular" id="CPD1140_b" name="D-Glycerate[e]" charge="-1" boundaryCondition="true"/>
		<species compartment="Periplasm" id="CPD1141" name="Ethanol[p]" charge="0" boundaryCondition="false"/>

		<species compartment="Extracellular" id="CPD1142" name="Ethanol[e]" charge="0" boundaryCondition="false"/>
		<species compartment="Extracellular" id="CPD1142_b" name="Ethanol[e]" charge="0" boundaryCondition="true"/>
		<species compartment="Periplasm" id="CPD1143" name="Hydrogen[p]" charge="0" boundaryCondition="false"/>

		<species compartment="Extracellular" id="CPD1144" name="Hydrogen[e]" charge="0" boundaryCondition="false"/>
		<species compartment="Extracellular" id="CPD1144_b" name="Hydrogen[e]" charge="0" boundaryCondition="true"/>
		<species compartment="Periplasm" id="CPD1145" name="D-Phenylalanine[p]" charge="0" boundaryCondition="false"/>

		<species compartment="Extracellular" id="CPD1146" name="D-Phenylalanine[e]" charge="0" boundaryCondition="false"/>
		<species compartment="Extracellular" id="CPD1146_b" name="D-Phenylalanine[e]" charge="0" boundaryCondition="true"/>
		<species compartment="Periplasm" id="CPD1147" name="Nitrite[p]" charge="-1" boundaryCondition="false"/>

		<species compartment="Extracellular" id="CPD1148" name="Nitrite[e]" charge="-1" boundaryCondition="false"/>
		<species compartment="Extracellular" id="CPD1148_b" name="Nitrite[e]" charge="-1" boundaryCondition="true"/>
		<species compartment="Periplasm" id="CPD1149" name="Nitrate[p]" charge="-1" boundaryCondition="false"/>

		<species compartment="Extracellular" id="CPD1150" name="Nitrate[e]" charge="-1" boundaryCondition="false"/>
		<species compartment="Extracellular" id="CPD1150_b" name="Nitrate[e]" charge="-1" boundaryCondition="true"/>
		<species compartment="Periplasm" id="CPD1151" name="Nitrogen[p]" charge="0" boundaryCondition="false"/>

		<species compartment="Extracellular" id="CPD1152" name="Nitrogen[e]" charge="0" boundaryCondition="false"/>
		<species compartment="Extracellular" id="CPD1152_b" name="Nitrogen[e]" charge="0" boundaryCondition="true"/>
		<species compartment="Periplasm" id="CPD1153" name="Propanoate[p]" charge="-1" boundaryCondition="false"/>

		<species compartment="Extracellular" id="CPD1154" name="Propanoate[e]" charge="-1" boundaryCondition="false"/>
		<species compartment="Extracellular" id="CPD1154_b" name="Propanoate[e]" charge="-1" boundaryCondition="true"/>
		<species compartment="Periplasm" id="CPD1155" name="D-Arabitol[p]" charge="0" boundaryCondition="false"/>

		<species compartment="Extracellular" id="CPD1156" name="D-Arabitol[e]" charge="0" boundaryCondition="false"/>
		<species compartment="Extracellular" id="CPD1156_b" name="D-Arabitol[e]" charge="0" boundaryCondition="true"/>
		<species compartment="Periplasm" id="CPD1157" name="L-Cysteate[p]" charge="-1" boundaryCondition="false"/>

		<species compartment="Extracellular" id="CPD1158" name="L-Cysteate[e]" charge="-1" boundaryCondition="false"/>
		<species compartment="Extracellular" id="CPD1158_b" name="L-Cysteate[e]" charge="-1" boundaryCondition="true"/>
		<species compartment="Periplasm" id="CPD1159" name="D-Aspartate[p]" charge="-1" boundaryCondition="false"/>

		<species compartment="Extracellular" id="CPD1160" name="D-Aspartate[e]" charge="-1" boundaryCondition="false"/>
		<species compartment="Extracellular" id="CPD1160_b" name="D-Aspartate[e]" charge="-1" boundaryCondition="true"/>
		<species compartment="Periplasm" id="CPD1161" name="2',3'-CyclicAMP[p]" charge="-1" boundaryCondition="false"/>

		<species compartment="Extracellular" id="CPD1162" name="2',3'-CyclicAMP[e]" charge="-1" boundaryCondition="false"/>
		<species compartment="Extracellular" id="CPD1162_b" name="2',3'-CyclicAMP[e]" charge="-1" boundaryCondition="true"/>
		<species compartment="Periplasm" id="CPD1163" name="2',3'-CyclicCMP[p]" charge="-1" boundaryCondition="false"/>

		<species compartment="Extracellular" id="CPD1164" name="2',3'-CyclicCMP[e]" charge="-1" boundaryCondition="false"/>
		<species compartment="Extracellular" id="CPD1164_b" name="2',3'-CyclicCMP[e]" charge="-1" boundaryCondition="true"/>
		<species compartment="Periplasm" id="CPD1165" name="2',3'-CyclicUMP[p]" charge="-1" boundaryCondition="false"/>

		<species compartment="Extracellular" id="CPD1166" name="2',3'-CyclicUMP[e]" charge="-1" boundaryCondition="false"/>
		<species compartment="Extracellular" id="CPD1166_b" name="2',3'-CyclicUMP[e]" charge="-1" boundaryCondition="true"/>
		<species compartment="Periplasm" id="CPD1167" name="2',3'-CyclicGMP[p]" charge="-1" boundaryCondition="false"/>

		<species compartment="Extracellular" id="CPD1168" name="2',3'-CyclicGMP[e]" charge="-1" boundaryCondition="false"/>
		<species compartment="Extracellular" id="CPD1168_b" name="2',3'-CyclicGMP[e]" charge="-1" boundaryCondition="true"/>
		<species compartment="Periplasm" id="CPD1169" name="D-Arabinose[p]" charge="0" boundaryCondition="false"/>

		<species compartment="Extracellular" id="CPD1170" name="D-Arabinose[e]" charge="0" boundaryCondition="false"/>
		<species compartment="Extracellular" id="CPD1170_b" name="D-Arabinose[e]" charge="0" boundaryCondition="true"/>
		<species compartment="Periplasm" id="CPD1171" name="Xylitol[p]" charge="0" boundaryCondition="false"/>

		<species compartment="Extracellular" id="CPD1172" name="Xylitol[e]" charge="0" boundaryCondition="false"/>
		<species compartment="Extracellular" id="CPD1172_b" name="Xylitol[e]" charge="0" boundaryCondition="true"/>
		<species compartment="Periplasm" id="CPD1173" name="Cholinephosphate[p]" charge="0" boundaryCondition="false"/>

		<species compartment="Extracellular" id="CPD1174" name="Cholinephosphate[e]" charge="0" boundaryCondition="false"/>
		<species compartment="Extracellular" id="CPD1174_b" name="Cholinephosphate[e]" charge="0" boundaryCondition="true"/>
		<species compartment="Periplasm" id="CPD1175" name="Ribitol[p]" charge="0" boundaryCondition="false"/>

		<species compartment="Extracellular" id="CPD1176" name="Ribitol[e]" charge="0" boundaryCondition="false"/>
		<species compartment="Extracellular" id="CPD1176_b" name="Ribitol[e]" charge="0" boundaryCondition="true"/>
		<species compartment="Periplasm" id="CPD1179" name="Glycolate[p]" charge="-1" boundaryCondition="false"/>

		<species compartment="Extracellular" id="CPD1180" name="Glycolate[e]" charge="-1" boundaryCondition="false"/>
		<species compartment="Extracellular" id="CPD1180_b" name="Glycolate[e]" charge="-1" boundaryCondition="true"/>
		<species compartment="Periplasm" id="CPD1181" name="2-Oxoglutarate[p]" charge="-2" boundaryCondition="false"/>

		<species compartment="Extracellular" id="CPD1182" name="2-Oxoglutarate[e]" charge="-2" boundaryCondition="false"/>
		<species compartment="Extracellular" id="CPD1182_b" name="2-Oxoglutarate[e]" charge="-2" boundaryCondition="true"/>
		<species compartment="Periplasm" id="CPD1183" name="4-Hydroxy-2-oxoglutarate[p]" charge="-2" boundaryCondition="false"/>

		<species compartment="Extracellular" id="CPD1184" name="4-Hydroxy-2-oxoglutarate[e]" charge="-2" boundaryCondition="false"/>
		<species compartment="Extracellular" id="CPD1184_b" name="4-Hydroxy-2-oxoglutarate[e]" charge="-2" boundaryCondition="true"/>
		<species compartment="Periplasm" id="CPD1185" name="D-Altronate[p]" charge="-1" boundaryCondition="false"/>

		<species compartment="Extracellular" id="CPD1186" name="D-Altronate[e]" charge="-1" boundaryCondition="false"/>
		<species compartment="Extracellular" id="CPD1186_b" name="D-Altronate[e]" charge="-1" boundaryCondition="true"/>
		<species compartment="Periplasm" id="CPD1187" name="Deoxyribose[p]" charge="0" boundaryCondition="false"/>

		<species compartment="Extracellular" id="CPD1188" name="Deoxyribose[e]" charge="0" boundaryCondition="false"/>
		<species compartment="Extracellular" id="CPD1188_b" name="Deoxyribose[e]" charge="0" boundaryCondition="true"/>
		<species compartment="Periplasm" id="CPD1189" name="Cys-Gly[p]" charge="0" boundaryCondition="false"/>

		<species compartment="Extracellular" id="CPD1190" name="Cys-Gly[e]" charge="0" boundaryCondition="false"/>
		<species compartment="Extracellular" id="CPD1190_b" name="Cys-Gly[e]" charge="0" boundaryCondition="true"/>
		<species compartment="Periplasm" id="CPD1191" name="Hippurate[p]" charge="-1" boundaryCondition="false"/>

		<species compartment="Extracellular" id="CPD1192" name="Hippurate[e]" charge="-1" boundaryCondition="false"/>
		<species compartment="Extracellular" id="CPD1192_b" name="Hippurate[e]" charge="-1" boundaryCondition="true"/>
		<species compartment="Periplasm" id="CPD1193" name="Chitobiose[p]" charge="0" boundaryCondition="false"/>

		<species compartment="Extracellular" id="CPD1194" name="Chitobiose[e]" charge="0" boundaryCondition="false"/>
		<species compartment="Extracellular" id="CPD1194_b" name="Chitobiose[e]" charge="0" boundaryCondition="true"/>
		<species compartment="Periplasm" id="CPD1195" name="D-1-Aminopropan-2-olO-phosphate[p]" charge="-1" boundaryCondition="false"/>

		<species compartment="Extracellular" id="CPD1196" name="D-1-Aminopropan-2-olO-phosphate[e]" charge="-1" boundaryCondition="false"/>
		<species compartment="Extracellular" id="CPD1196_b" name="D-1-Aminopropan-2-olO-phosphate[e]" charge="-1" boundaryCondition="true"/>
		<species compartment="Periplasm" id="CPD1197" name="Acetamide[p]" charge="0" boundaryCondition="false"/>

		<species compartment="Extracellular" id="CPD1198" name="Acetamide[e]" charge="0" boundaryCondition="false"/>
		<species compartment="Extracellular" id="CPD1198_b" name="Acetamide[e]" charge="0" boundaryCondition="true"/>
		<species compartment="Periplasm" id="CPD1201" name="(R)-2-Methylmalate[p]" charge="-2" boundaryCondition="false"/>

		<species compartment="Extracellular" id="CPD1202" name="(R)-2-Methylmalate[e]" charge="-2" boundaryCondition="false"/>
		<species compartment="Extracellular" id="CPD1202_b" name="(R)-2-Methylmalate[e]" charge="-2" boundaryCondition="true"/>
		<species compartment="Periplasm" id="CPD1203" name="3-Phospho-D-glycerate[p]" charge="-3" boundaryCondition="false"/>

		<species compartment="Extracellular" id="CPD1204" name="3-Phospho-D-glycerate[e]" charge="-3" boundaryCondition="false"/>
		<species compartment="Extracellular" id="CPD1204_b" name="3-Phospho-D-glycerate[e]" charge="-3" boundaryCondition="true"/>
		<species compartment="Periplasm" id="CPD1205" name="Hydrogensulfide[p]" charge="0" boundaryCondition="false"/>

		<species compartment="Extracellular" id="CPD1206" name="Hydrogensulfide[e]" charge="0" boundaryCondition="false"/>
		<species compartment="Extracellular" id="CPD1206_b" name="Hydrogensulfide[e]" charge="0" boundaryCondition="true"/>
		<species compartment="Cytosol" id="CPD1207" name="Pyridine-2,3-dicarboxylate" charge="-2" boundaryCondition="false"/>

		<species compartment="Cytosol" id="CPD1208" name="Iminoaspartate" charge="-2" boundaryCondition="false"/>

		<species compartment="Cytosol" id="CPD1209" name="4-Phospho-D-erythronate" charge="-3" boundaryCondition="false"/>

		<species compartment="Periplasm" id="CPD1210" name="Biotin[p]" charge="-1" boundaryCondition="false"/>

		<species compartment="Extracellular" id="CPD1211" name="Biotin[e]" charge="-1" boundaryCondition="false"/>
		<species compartment="Extracellular" id="CPD1211_b" name="Biotin[e]" charge="-1" boundaryCondition="true"/>
		<species compartment="Periplasm" id="CPD1212" name="Nicotinate[p]" charge="-1" boundaryCondition="false"/>

		<species compartment="Extracellular" id="CPD1213" name="Nicotinate[e]" charge="-1" boundaryCondition="false"/>
		<species compartment="Extracellular" id="CPD1213_b" name="Nicotinate[e]" charge="-1" boundaryCondition="true"/>
		<species compartment="Extracellular" id="CPD1214" name="Photon[e]" charge="0" boundaryCondition="false"/>
		<species compartment="Extracellular" id="CPD1214_b" name="Photon[e]" charge="0" boundaryCondition="true"/>
		<species compartment="Periplasm" id="CPD1215" name="Dimethylsulfoxide[p]" charge="0" boundaryCondition="false"/>

		<species compartment="Periplasm" id="CPD1216" name="Dimethylsulfide[p]" charge="0" boundaryCondition="false"/>

		<species compartment="Extracellular" id="CPD1217" name="Dimethylsulfoxide[e]" charge="0" boundaryCondition="false"/>
		<species compartment="Extracellular" id="CPD1217_b" name="Dimethylsulfoxide[e]" charge="0" boundaryCondition="true"/>
		<species compartment="Extracellular" id="CPD1218" name="Dimethylsulfide[e]" charge="0" boundaryCondition="false"/>
		<species compartment="Extracellular" id="CPD1218_b" name="Dimethylsulfide[e]" charge="0" boundaryCondition="true"/>
		<species compartment="Cytosol" id="CPD1219" name="Formamidopyrimidinenucleosidetriphosphate" charge="-3" boundaryCondition="false"/>

		<species compartment="Cytosol" id="CPD1220" name="2,5-Diaminopyrimidinenucleosidetriphosphate" charge="-3" boundaryCondition="false"/>

		<species compartment="Cytosol" id="CPD1221" name="2,5-Diamino-6-(5'-triphosphoryl-3',4'-trihydroxy-2'-oxopentyl)-" charge="-3" boundaryCondition="false"/>

		<species compartment="Cytosol" id="CPD1222" name="2-Amino-4-hydroxy-6-(erythro-1,2,3-trihydroxypropyl)dihydropteridine" charge="-3" boundaryCondition="false"/>

		<species compartment="Cytosol" id="CPD1223" name="Octadecanoicacid" charge="-1" boundaryCondition="false"/>

		<species compartment="Cytosol" id="CPD1224" name="(11E)-Octadecenoicacid" charge="-1" boundaryCondition="false"/>

		<species compartment="Cytosol" id="CPD1225" name="(9Z)-Hexadecenoicacid" charge="-1" boundaryCondition="false"/>

		<species compartment="Cytosol" id="CPD1226" name="Hexadecenoyl-[acyl-carrierprotein]" charge="-1" boundaryCondition="false"/>

		<species compartment="Cytosol" id="CPD1227" name="(11E)-Octadecenoly-[acyl-carrierprotein]" charge="-1" boundaryCondition="false"/>

		<species compartment="Cytosol" id="CPD1228" name="Cardiolipin" charge="0" boundaryCondition="false"/>

		<species compartment="Cytosol" id="CPD1229" name="LPS" charge="0" boundaryCondition="false"/>

		<species compartment="Periplasm" id="CPD1230" name="Methanol[p]" charge="0" boundaryCondition="false"/>

		<species compartment="Extracellular" id="CPD1231" name="Methanol[e]" charge="0" boundaryCondition="false"/>
		<species compartment="Extracellular" id="CPD1231_b" name="Methanol[e]" charge="0" boundaryCondition="true"/>
		<species compartment="Periplasm" id="CPD1232" name="5'-Methylthioadenosine[p]" charge="0" boundaryCondition="false"/>

		<species compartment="Extracellular" id="CPD1233" name="5'-Methylthioadenosine[e]" charge="0" boundaryCondition="false"/>
		<species compartment="Extracellular" id="CPD1233_b" name="5'-Methylthioadenosine[e]" charge="0" boundaryCondition="true"/>
		<species compartment="Periplasm" id="CPD1234" name="Glycolaldehyde[p]" charge="0" boundaryCondition="false"/>

		<species compartment="Extracellular" id="CPD1235" name="Glycolaldehyde[e]" charge="0" boundaryCondition="false"/>
		<species compartment="Extracellular" id="CPD1235_b" name="Glycolaldehyde[e]" charge="0" boundaryCondition="true"/>
		<species compartment="Periplasm" id="CPD1236" name="Dethiobiotin[p]" charge="-1" boundaryCondition="false"/>

		<species compartment="Extracellular" id="CPD1237" name="Dethiobiotin[e]" charge="-1" boundaryCondition="false"/>
		<species compartment="Extracellular" id="CPD1237_b" name="Dethiobiotin[e]" charge="-1" boundaryCondition="true"/>
		<species compartment="Periplasm" id="CPD1238" name="Methanethiol[p]" charge="0" boundaryCondition="false"/>

		<species compartment="Extracellular" id="CPD1239" name="Methanethiol[e]" charge="0" boundaryCondition="false"/>
		<species compartment="Extracellular" id="CPD1239_b" name="Methanethiol[e]" charge="0" boundaryCondition="true"/>
		<species compartment="Periplasm" id="CPD1240" name="meso-Tartaricacid[p]" charge="-2" boundaryCondition="false"/>

		<species compartment="Extracellular" id="CPD1241" name="meso-Tartaricacid[e]" charge="-2" boundaryCondition="false"/>
		<species compartment="Extracellular" id="CPD1241_b" name="meso-Tartaricacid[e]" charge="-2" boundaryCondition="true"/>
		<species compartment="Periplasm" id="CPD1242" name="4-Coumarate[p]" charge="-1" boundaryCondition="false"/>

		<species compartment="Extracellular" id="CPD1243" name="4-Coumarate[e]" charge="-1" boundaryCondition="false"/>
		<species compartment="Extracellular" id="CPD1243_b" name="4-Coumarate[e]" charge="-1" boundaryCondition="true"/>
		<species compartment="Periplasm" id="CPD1244" name="Selenide[p]" charge="-1" boundaryCondition="false"/>

		<species compartment="Extracellular" id="CPD1245" name="Selenide[e]" charge="-1" boundaryCondition="false"/>
		<species compartment="Extracellular" id="CPD1245_b" name="Selenide[e]" charge="-1" boundaryCondition="true"/>
		<species compartment="Periplasm" id="CPD1246" name="5-Methylcytosine[p]" charge="0" boundaryCondition="false"/>

		<species compartment="Extracellular" id="CPD1247" name="5-Methylcytosine[e]" charge="0" boundaryCondition="false"/>
		<species compartment="Extracellular" id="CPD1247_b" name="5-Methylcytosine[e]" charge="0" boundaryCondition="true"/>
		<species compartment="Periplasm" id="CPD1248" name="Aminoacetaldehyde[p]" charge="1" boundaryCondition="false"/>

		<species compartment="Extracellular" id="CPD1249" name="Aminoacetaldehyde[e]" charge="1" boundaryCondition="false"/>
		<species compartment="Extracellular" id="CPD1249_b" name="Aminoacetaldehyde[e]" charge="1" boundaryCondition="true"/>
		<species compartment="Periplasm" id="CPD1250" name="Ethanolamine[p]" charge="1" boundaryCondition="false"/>

		<species compartment="Extracellular" id="CPD1251" name="Ethanolamine[e]" charge="1" boundaryCondition="false"/>
		<species compartment="Extracellular" id="CPD1251_b" name="Ethanolamine[e]" charge="1" boundaryCondition="true"/>
		<species compartment="Periplasm" id="CPD1252" name="5'-Deoxyadenosine[p]" charge="0" boundaryCondition="false"/>

		<species compartment="Extracellular" id="CPD1253" name="5'-Deoxyadenosine[e]" charge="0" boundaryCondition="false"/>
		<species compartment="Extracellular" id="CPD1253_b" name="5'-Deoxyadenosine[e]" charge="0" boundaryCondition="true"/>
		<species compartment="Periplasm" id="CPD1256" name="3-Sulfopyruvate[p]" charge="-2" boundaryCondition="false"/>

		<species compartment="Extracellular" id="CPD1257" name="3-Sulfopyruvate[e]" charge="-2" boundaryCondition="false"/>
		<species compartment="Extracellular" id="CPD1257_b" name="3-Sulfopyruvate[e]" charge="-2" boundaryCondition="true"/>
		<species compartment="Periplasm" id="CPD1260" name="4-Aminobutyraldehyde[p]" charge="1" boundaryCondition="false"/>

		<species compartment="Extracellular" id="CPD1261" name="4-Aminobutyraldehyde[e]" charge="1" boundaryCondition="false"/>
		<species compartment="Extracellular" id="CPD1261_b" name="4-Aminobutyraldehyde[e]" charge="1" boundaryCondition="true"/>
		<species compartment="Periplasm" id="CPD1262" name="D-Proline[p]" charge="0" boundaryCondition="false"/>

		<species compartment="Extracellular" id="CPD1263" name="D-Proline[e]" charge="0" boundaryCondition="false"/>
		<species compartment="Extracellular" id="CPD1263_b" name="D-Proline[e]" charge="0" boundaryCondition="true"/>
		<species compartment="Cytosol" id="CPD1266" name="tRNA(Asn)" charge="0" boundaryCondition="false"/>

		<species compartment="Cytosol" id="CPD1267" name="tRNA(Gln)" charge="0" boundaryCondition="false"/>

		<species compartment="Cytosol" id="CPD1268" name="Sulfoquinovosyldiacylglycerol" charge="-2" boundaryCondition="false"/>

		<species compartment="Periplasm" id="CPD1269" name="Sulfite[p]" charge="-2" boundaryCondition="false"/>

		<species compartment="Extracellular" id="CPD1270" name="Sulfite[e]" charge="-2" boundaryCondition="false"/>
		<species compartment="Extracellular" id="CPD1270_b" name="Sulfite[e]" charge="-2" boundaryCondition="true"/>
	</listOfSpecies>

	<listOfReactions>
		<notes><html:p>Reactions in RhodoRecon1</html:p></notes>
		<reaction id="RXN0001" name="L-alanine dehydrogenase " reversible="true">
		<notes>
			<html:p>GPR_ASSOCIATION: RSP_0723</html:p>
			<html:p>GENE_LIST: RSP_0723; </html:p>
			<html:p>SUBSYSTEM: Alanine, aspartate and glutamate metabolism  </html:p>
			<html:p>Equation: L-Alanine + NAD+ + H2O &lt;=&gt; Pyruvate + NH3 + NADH + H+</html:p>
			<html:p>Confidence Level: 3</html:p>
		</notes>
			<listOfReactants>
				<speciesReference species="CPD0033" stoichiometry="1.0"/>
				<speciesReference species="CPD0001" stoichiometry="1.0"/>
				<speciesReference species="CPD0003" stoichiometry="1.0"/>
			</listOfReactants>
			<listOfProducts>
				<speciesReference species="CPD0020" stoichiometry="1.0"/>
				<speciesReference species="CPD0013" stoichiometry="1.0"/>
				<speciesReference species="CPD0004" stoichiometry="1.0"/>
				<speciesReference species="CPD0063" stoichiometry="1.0"/>
			</listOfProducts>
			<kineticLaw>
				<math xmlns="http://www.w3.org/1998/Math/MathML"><ci> FLUX_VALUE </ci></math>
				<listOfParameters>
					<parameter id="LOWER_BOUND" value="-1000" units="mmol_per_gDW_per_hr"/>
					<parameter id="UPPER_BOUND" value="1000" units="mmol_per_gDW_per_hr"/>
					<parameter id="OBJECTIVE_COEFFICIENT" value="0"/>
					<parameter id="FLUX_VALUE" value="0.0" units="mmol_per_gDW_per_hr"/>
				</listOfParameters>
			</kineticLaw>
		</reaction>
		<reaction id="RXN0002" name="L-alanine dehydrogenase " reversible="false">
		<notes>
			<html:p>GPR_ASSOCIATION: RSP_0723</html:p>
			<html:p>GENE_LIST: RSP_0723; </html:p>
			<html:p>SUBSYSTEM: Alanine, aspartate and glutamate metabolism  </html:p>
			<html:p>Equation: Pyruvate + NH3 + NADPH + H+ &lt;=&gt; L-Alanine + NADP+ + H2O</html:p>
			<html:p>Confidence Level: 3</html:p>
		</notes>
			<listOfReactants>
				<speciesReference species="CPD0020" stoichiometry="1.0"/>
				<speciesReference species="CPD0013" stoichiometry="1.0"/>
				<speciesReference species="CPD0005" stoichiometry="1.0"/>
				<speciesReference species="CPD0063" stoichiometry="1.0"/>
			</listOfReactants>
			<listOfProducts>
				<speciesReference species="CPD0033" stoichiometry="1.0"/>
				<speciesReference species="CPD0001" stoichiometry="1.0"/>
				<speciesReference species="CPD0006" stoichiometry="1.0"/>
			</listOfProducts>
			<kineticLaw>
				<math xmlns="http://www.w3.org/1998/Math/MathML"><ci> FLUX_VALUE </ci></math>
				<listOfParameters>
					<parameter id="LOWER_BOUND" value="0" units="mmol_per_gDW_per_hr"/>
					<parameter id="UPPER_BOUND" value="1000" units="mmol_per_gDW_per_hr"/>
					<parameter id="OBJECTIVE_COEFFICIENT" value="0"/>
					<parameter id="FLUX_VALUE" value="0.0" units="mmol_per_gDW_per_hr"/>
				</listOfParameters>
			</kineticLaw>
		</reaction>
		<reaction id="RXN0003" name="succinate semialdehyde dehydrogenase " reversible="true">
		<notes>
			<html:p>GPR_ASSOCIATION: RSP_1012 or RSP_4032</html:p>
			<html:p>GENE_LIST: RSP_1012; RSP_4032; </html:p>
			<html:p>SUBSYSTEM: Alanine, aspartate and glutamate metabolism  </html:p>
			<html:p>Equation: Succinate semialdehyde + NAD+ + H2O &lt;=&gt; Succinate + NADH + H+</html:p>
			<html:p>Confidence Level: 4</html:p>
		</notes>
			<listOfReactants>
				<speciesReference species="CPD0158" stoichiometry="1.0"/>
				<speciesReference species="CPD0003" stoichiometry="1.0"/>
				<speciesReference species="CPD0001" stoichiometry="1.0"/>
			</listOfReactants>
			<listOfProducts>
				<speciesReference species="CPD0034" stoichiometry="1.0"/>
				<speciesReference species="CPD0004" stoichiometry="1.0"/>
				<speciesReference species="CPD0063" stoichiometry="2.0"/>
			</listOfProducts>
			<kineticLaw>
				<math xmlns="http://www.w3.org/1998/Math/MathML"><ci> FLUX_VALUE </ci></math>
				<listOfParameters>
					<parameter id="LOWER_BOUND" value="-1000" units="mmol_per_gDW_per_hr"/>
					<parameter id="UPPER_BOUND" value="1000" units="mmol_per_gDW_per_hr"/>
					<parameter id="OBJECTIVE_COEFFICIENT" value="0"/>
					<parameter id="FLUX_VALUE" value="0.0" units="mmol_per_gDW_per_hr"/>
				</listOfParameters>
			</kineticLaw>
		</reaction>
		<reaction id="RXN0005" name="aspartate kinase " reversible="true">
		<notes>
			<html:p>GPR_ASSOCIATION: RSP_1849</html:p>
			<html:p>GENE_LIST: RSP_1849; </html:p>
			<html:p>SUBSYSTEM: Alanine, aspartate and glutamate metabolism  </html:p>
			<html:p>Equation: ATP + L-Aspartate &lt;=&gt; ADP + 4-Phospho-L-aspartate</html:p>
			<html:p>Confidence Level: 4</html:p>
		</notes>
			<listOfReactants>
				<speciesReference species="CPD0002" stoichiometry="1.0"/>
				<speciesReference species="CPD0040" stoichiometry="1.0"/>
			</listOfReactants>
			<listOfProducts>
				<speciesReference species="CPD0008" stoichiometry="1.0"/>
				<speciesReference species="CPD0431" stoichiometry="1.0"/>
			</listOfProducts>
			<kineticLaw>
				<math xmlns="http://www.w3.org/1998/Math/MathML"><ci> FLUX_VALUE </ci></math>
				<listOfParameters>
					<parameter id="LOWER_BOUND" value="-1000" units="mmol_per_gDW_per_hr"/>
					<parameter id="UPPER_BOUND" value="1000" units="mmol_per_gDW_per_hr"/>
					<parameter id="OBJECTIVE_COEFFICIENT" value="0"/>
					<parameter id="FLUX_VALUE" value="0.0" units="mmol_per_gDW_per_hr"/>
				</listOfParameters>
			</kineticLaw>
		</reaction>
		<reaction id="RXN0006" name="L-glutamine synthetase " reversible="false">
		<notes>
			<html:p>GPR_ASSOCIATION: RSP_0147 or RSP_2319 or RSP_0375 or RSP_0377 or RSP_1568</html:p>
			<html:p>GENE_LIST: RSP_0147; RSP_2319; RSP_0375; RSP_0377; RSP_1568; </html:p>
			<html:p>SUBSYSTEM: Alanine, aspartate and glutamate metabolism  </html:p>
			<html:p>Equation: ATP + L-Glutamate + NH3 &lt;=&gt; ADP + Orthophosphate + L-Glutamine + H+</html:p>
			<html:p>Confidence Level: 3</html:p>
		</notes>
			<listOfReactants>
				<speciesReference species="CPD0002" stoichiometry="1.0"/>
				<speciesReference species="CPD0022" stoichiometry="1.0"/>
				<speciesReference species="CPD0013" stoichiometry="1.0"/>
			</listOfReactants>
			<listOfProducts>
				<speciesReference species="CPD0008" stoichiometry="1.0"/>
				<speciesReference species="CPD0009" stoichiometry="1.0"/>
				<speciesReference species="CPD0052" stoichiometry="1.0"/>
				<speciesReference species="CPD0063" stoichiometry="1.0"/>
			</listOfProducts>
			<kineticLaw>
				<math xmlns="http://www.w3.org/1998/Math/MathML"><ci> FLUX_VALUE </ci></math>
				<listOfParameters>
					<parameter id="LOWER_BOUND" value="0" units="mmol_per_gDW_per_hr"/>
					<parameter id="UPPER_BOUND" value="1000" units="mmol_per_gDW_per_hr"/>
					<parameter id="OBJECTIVE_COEFFICIENT" value="0"/>
					<parameter id="FLUX_VALUE" value="0.0" units="mmol_per_gDW_per_hr"/>
				</listOfParameters>
			</kineticLaw>
		</reaction>
		<reaction id="RXN0007" name="aspartate aminotransferase " reversible="true">
		<notes>
			<html:p>GPR_ASSOCIATION: RSP_0763 or RSP_3439 </html:p>
			<html:p>GENE_LIST: RSP_0763; RSP_3439; </html:p>
			<html:p>SUBSYSTEM: Alanine, aspartate and glutamate metabolism  </html:p>
			<html:p>Equation: L-Aspartate + 2-Oxoglutarate &lt;=&gt; Oxaloacetate + L-Glutamate</html:p>
			<html:p>Confidence Level: 3</html:p>
		</notes>
			<listOfReactants>
				<speciesReference species="CPD0040" stoichiometry="1.0"/>
				<speciesReference species="CPD0023" stoichiometry="1.0"/>
			</listOfReactants>
			<listOfProducts>
				<speciesReference species="CPD0029" stoichiometry="1.0"/>
				<speciesReference species="CPD0022" stoichiometry="1.0"/>
			</listOfProducts>
			<kineticLaw>
				<math xmlns="http://www.w3.org/1998/Math/MathML"><ci> FLUX_VALUE </ci></math>
				<listOfParameters>
					<parameter id="LOWER_BOUND" value="-1000" units="mmol_per_gDW_per_hr"/>
					<parameter id="UPPER_BOUND" value="1000" units="mmol_per_gDW_per_hr"/>
					<parameter id="OBJECTIVE_COEFFICIENT" value="0"/>
					<parameter id="FLUX_VALUE" value="0.0" units="mmol_per_gDW_per_hr"/>
				</listOfParameters>
			</kineticLaw>
		</reaction>
		<reaction id="RXN0008" name="glutamate synthase (NADPH)" reversible="true">
		<notes>
			<html:p>GPR_ASSOCIATION: (RSP_1146 and RSP_1149) or (RSP_1146 and RSP_0189)</html:p>
			<html:p>GENE_LIST: RSP_1146; RSP_1149; RSP_1146; RSP_0189; </html:p>
			<html:p>SUBSYSTEM: Alanine, aspartate and glutamate metabolism  </html:p>
			<html:p>Equation: 2 L-Glutamate + NADP+ &lt;=&gt; L-Glutamine + 2-Oxoglutarate + NADPH + H+</html:p>
			<html:p>Confidence Level: 3</html:p>
		</notes>
			<listOfReactants>
				<speciesReference species="CPD0022" stoichiometry="2.0"/>
				<speciesReference species="CPD0006" stoichiometry="1.0"/>
			</listOfReactants>
			<listOfProducts>
				<speciesReference species="CPD0052" stoichiometry="1.0"/>
				<speciesReference species="CPD0023" stoichiometry="1.0"/>
				<speciesReference species="CPD0005" stoichiometry="1.0"/>
				<speciesReference species="CPD0063" stoichiometry="1.0"/>
			</listOfProducts>
			<kineticLaw>
				<math xmlns="http://www.w3.org/1998/Math/MathML"><ci> FLUX_VALUE </ci></math>
				<listOfParameters>
					<parameter id="LOWER_BOUND" value="-1000" units="mmol_per_gDW_per_hr"/>
					<parameter id="UPPER_BOUND" value="1000" units="mmol_per_gDW_per_hr"/>
					<parameter id="OBJECTIVE_COEFFICIENT" value="0"/>
					<parameter id="FLUX_VALUE" value="0.0" units="mmol_per_gDW_per_hr"/>
				</listOfParameters>
			</kineticLaw>
		</reaction>
		<reaction id="RXN0009" name="bifunctional proline dehydrogenase/pyrroline-5-carboxylate dehydrogenase " reversible="true">
		<notes>
			<html:p>GPR_ASSOCIATION: RSP_2166</html:p>
			<html:p>GENE_LIST: RSP_2166; </html:p>
			<html:p>SUBSYSTEM: Alanine, aspartate and glutamate metabolism  </html:p>
			<html:p>Equation: L-Glutamate 5-semialdehyde + NADP+ + H2O &lt;=&gt; L-Glutamate + NADPH + H+</html:p>
			<html:p>Confidence Level: 3</html:p>
		</notes>
			<listOfReactants>
				<speciesReference species="CPD0340" stoichiometry="1.0"/>
				<speciesReference species="CPD0006" stoichiometry="1.0"/>
				<speciesReference species="CPD0001" stoichiometry="1.0"/>
			</listOfReactants>
			<listOfProducts>
				<speciesReference species="CPD0022" stoichiometry="1.0"/>
				<speciesReference species="CPD0005" stoichiometry="1.0"/>
				<speciesReference species="CPD0063" stoichiometry="2.0"/>
			</listOfProducts>
			<kineticLaw>
				<math xmlns="http://www.w3.org/1998/Math/MathML"><ci> FLUX_VALUE </ci></math>
				<listOfParameters>
					<parameter id="LOWER_BOUND" value="-1000" units="mmol_per_gDW_per_hr"/>
					<parameter id="UPPER_BOUND" value="1000" units="mmol_per_gDW_per_hr"/>
					<parameter id="OBJECTIVE_COEFFICIENT" value="0"/>
					<parameter id="FLUX_VALUE" value="0.0" units="mmol_per_gDW_per_hr"/>
				</listOfParameters>
			</kineticLaw>
		</reaction>
		<reaction id="RXN0010" name="bifunctional proline dehydrogenase/pyrroline-5-carboxylate dehydrogenase " reversible="true">
		<notes>
			<html:p>GPR_ASSOCIATION: RSP_2166</html:p>
			<html:p>GENE_LIST: RSP_2166; </html:p>
			<html:p>SUBSYSTEM: Alanine, aspartate and glutamate metabolism  </html:p>
			<html:p>Equation: L-1-Pyrroline-5-carboxylate + NADP+ + 2 H2O &lt;=&gt; L-Glutamate + NADPH + H+</html:p>
			<html:p>Confidence Level: 3</html:p>
		</notes>
			<listOfReactants>
				<speciesReference species="CPD0471" stoichiometry="1.0"/>
				<speciesReference species="CPD0006" stoichiometry="1.0"/>
				<speciesReference species="CPD0001" stoichiometry="2.0"/>
			</listOfReactants>
			<listOfProducts>
				<speciesReference species="CPD0022" stoichiometry="1.0"/>
				<speciesReference species="CPD0005" stoichiometry="1.0"/>
				<speciesReference species="CPD0063" stoichiometry="1.0"/>
			</listOfProducts>
			<kineticLaw>
				<math xmlns="http://www.w3.org/1998/Math/MathML"><ci> FLUX_VALUE </ci></math>
				<listOfParameters>
					<parameter id="LOWER_BOUND" value="-1000" units="mmol_per_gDW_per_hr"/>
					<parameter id="UPPER_BOUND" value="1000" units="mmol_per_gDW_per_hr"/>
					<parameter id="OBJECTIVE_COEFFICIENT" value="0"/>
					<parameter id="FLUX_VALUE" value="0.0" units="mmol_per_gDW_per_hr"/>
				</listOfParameters>
			</kineticLaw>
		</reaction>
		<reaction id="RXN0011" name="carbamoyl phosphate synthase" reversible="false">
		<notes>
			<html:p>GPR_ASSOCIATION: RSP_1874 and RSP_0818</html:p>
			<html:p>GENE_LIST: RSP_1874; RSP_0818; </html:p>
			<html:p>SUBSYSTEM: Alanine, aspartate and glutamate metabolism  </html:p>
			<html:p>Equation: 2 ATP + L-Glutamine + HCO3- + H2O &lt;=&gt; 2 ADP + Orthophosphate + L-Glutamate + Carbamoyl phosphate</html:p>
			<html:p>Confidence Level: 2</html:p>
		</notes>
			<listOfReactants>
				<speciesReference species="CPD0002" stoichiometry="2.0"/>
				<speciesReference species="CPD0052" stoichiometry="1.0"/>
				<speciesReference species="CPD0181" stoichiometry="1.0"/>
				<speciesReference species="CPD0001" stoichiometry="1.0"/>
			</listOfReactants>
			<listOfProducts>
				<speciesReference species="CPD0008" stoichiometry="2.0"/>
				<speciesReference species="CPD0009" stoichiometry="1.0"/>
				<speciesReference species="CPD0022" stoichiometry="1.0"/>
				<speciesReference species="CPD0126" stoichiometry="1.0"/>
				<speciesReference species="CPD0063" stoichiometry="2.0"/>
			</listOfProducts>
			<kineticLaw>
				<math xmlns="http://www.w3.org/1998/Math/MathML"><ci> FLUX_VALUE </ci></math>
				<listOfParameters>
					<parameter id="LOWER_BOUND" value="0" units="mmol_per_gDW_per_hr"/>
					<parameter id="UPPER_BOUND" value="1000" units="mmol_per_gDW_per_hr"/>
					<parameter id="OBJECTIVE_COEFFICIENT" value="0"/>
					<parameter id="FLUX_VALUE" value="0.0" units="mmol_per_gDW_per_hr"/>
				</listOfParameters>
			</kineticLaw>
		</reaction>
		<reaction id="RXN0012" name="aspartate aminotransferase " reversible="true">
		<notes>
			<html:p>GPR_ASSOCIATION: RSP_0763 or RSP_3439 or RSP_2980 or RSP_3437 or RSP_1984 or RSP_2284 or RSP_0886</html:p>
			<html:p>GENE_LIST: RSP_0763; RSP_3439; RSP_2980; RSP_3437; RSP_1984; RSP_2284; RSP_0886; </html:p>
			<html:p>SUBSYSTEM: Alanine, aspartate and glutamate metabolism  </html:p>
			<html:p>Equation: L-Phenylalanine + 2-Oxoglutarate &lt;=&gt; Phenylpyruvate + L-Glutamate</html:p>
			<html:p>Confidence Level: 2</html:p>
		</notes>
			<listOfReactants>
				<speciesReference species="CPD0062" stoichiometry="1.0"/>
				<speciesReference species="CPD0023" stoichiometry="1.0"/>
			</listOfReactants>
			<listOfProducts>
				<speciesReference species="CPD0645" stoichiometry="1.0"/>
				<speciesReference species="CPD0022" stoichiometry="1.0"/>
			</listOfProducts>
			<kineticLaw>
				<math xmlns="http://www.w3.org/1998/Math/MathML"><ci> FLUX_VALUE </ci></math>
				<listOfParameters>
					<parameter id="LOWER_BOUND" value="-1000" units="mmol_per_gDW_per_hr"/>
					<parameter id="UPPER_BOUND" value="1000" units="mmol_per_gDW_per_hr"/>
					<parameter id="OBJECTIVE_COEFFICIENT" value="0"/>
					<parameter id="FLUX_VALUE" value="0.0" units="mmol_per_gDW_per_hr"/>
				</listOfParameters>
			</kineticLaw>
		</reaction>
		<reaction id="RXN0013" name="aspartate aminotransferase " reversible="true">
		<notes>
			<html:p>GPR_ASSOCIATION: RSP_0763 or RSP_3439 or RSP_2980 or RSP_3437 or RSP_1984 or RSP_2284 or RSP_0886</html:p>
			<html:p>GENE_LIST: RSP_0763; RSP_3439; RSP_2980; RSP_3437; RSP_1984; RSP_2284; RSP_0886; </html:p>
			<html:p>SUBSYSTEM: Alanine, aspartate and glutamate metabolism  </html:p>
			<html:p>Equation: L-Tyrosine + 2-Oxoglutarate &lt;=&gt; 3-(4-Hydroxyphenyl)pyruvate + L-Glutamate</html:p>
			<html:p>Confidence Level: 2</html:p>
		</notes>
			<listOfReactants>
				<speciesReference species="CPD0064" stoichiometry="1.0"/>
				<speciesReference species="CPD0023" stoichiometry="1.0"/>
			</listOfReactants>
			<listOfProducts>
				<speciesReference species="CPD0342" stoichiometry="1.0"/>
				<speciesReference species="CPD0022" stoichiometry="1.0"/>
			</listOfProducts>
			<kineticLaw>
				<math xmlns="http://www.w3.org/1998/Math/MathML"><ci> FLUX_VALUE </ci></math>
				<listOfParameters>
					<parameter id="LOWER_BOUND" value="-1000" units="mmol_per_gDW_per_hr"/>
					<parameter id="UPPER_BOUND" value="1000" units="mmol_per_gDW_per_hr"/>
					<parameter id="OBJECTIVE_COEFFICIENT" value="0"/>
					<parameter id="FLUX_VALUE" value="0.0" units="mmol_per_gDW_per_hr"/>
				</listOfParameters>
			</kineticLaw>
		</reaction>
		<reaction id="RXN0014" name="aspartate aminotransferase " reversible="true">
		<notes>
			<html:p>GPR_ASSOCIATION: RSP_0763 or RSP_3439 or RSP_2980 or RSP_3437</html:p>
			<html:p>GENE_LIST: RSP_0763; RSP_3439; RSP_2980; RSP_3437; </html:p>
			<html:p>SUBSYSTEM: Alanine, aspartate and glutamate metabolism  </html:p>
			<html:p>Equation: L-Cysteine + 2-Oxoglutarate &lt;=&gt; Mercaptopyruvate + L-Glutamate</html:p>
			<html:p>Confidence Level: 2</html:p>
		</notes>
			<listOfReactants>
				<speciesReference species="CPD0077" stoichiometry="1.0"/>
				<speciesReference species="CPD0023" stoichiometry="1.0"/>
			</listOfReactants>
			<listOfProducts>
				<speciesReference species="CPD0838" stoichiometry="1.0"/>
				<speciesReference species="CPD0022" stoichiometry="1.0"/>
			</listOfProducts>
			<kineticLaw>
				<math xmlns="http://www.w3.org/1998/Math/MathML"><ci> FLUX_VALUE </ci></math>
				<listOfParameters>
					<parameter id="LOWER_BOUND" value="-1000" units="mmol_per_gDW_per_hr"/>
					<parameter id="UPPER_BOUND" value="1000" units="mmol_per_gDW_per_hr"/>
					<parameter id="OBJECTIVE_COEFFICIENT" value="0"/>
					<parameter id="FLUX_VALUE" value="0.0" units="mmol_per_gDW_per_hr"/>
				</listOfParameters>
			</kineticLaw>
		</reaction>
		<reaction id="RXN0015" name="aspartate aminotransferase " reversible="true">
		<notes>
			<html:p>GPR_ASSOCIATION: RSP_0763 or RSP_3439 or RSP_2980 or RSP_3437</html:p>
			<html:p>GENE_LIST: RSP_0763; RSP_3439; RSP_2980; RSP_3437; </html:p>
			<html:p>SUBSYSTEM: Alanine, aspartate and glutamate metabolism  </html:p>
			<html:p>Equation: L-Cysteate + 2-Oxoglutarate &lt;=&gt; 3-Sulfopyruvate + L-Glutamate</html:p>
			<html:p>Confidence Level: 2</html:p>
		</notes>
			<listOfReactants>
				<speciesReference species="CPD0839" stoichiometry="1.0"/>
				<speciesReference species="CPD0023" stoichiometry="1.0"/>
			</listOfReactants>
			<listOfProducts>
				<speciesReference species="CPD0840" stoichiometry="1.0"/>
				<speciesReference species="CPD0022" stoichiometry="1.0"/>
			</listOfProducts>
			<kineticLaw>
				<math xmlns="http://www.w3.org/1998/Math/MathML"><ci> FLUX_VALUE </ci></math>
				<listOfParameters>
					<parameter id="LOWER_BOUND" value="-1000" units="mmol_per_gDW_per_hr"/>
					<parameter id="UPPER_BOUND" value="1000" units="mmol_per_gDW_per_hr"/>
					<parameter id="OBJECTIVE_COEFFICIENT" value="0"/>
					<parameter id="FLUX_VALUE" value="0.0" units="mmol_per_gDW_per_hr"/>
				</listOfParameters>
			</kineticLaw>
		</reaction>
		<reaction id="RXN0016" name="aspartate aminotransferase " reversible="true">
		<notes>
			<html:p>GPR_ASSOCIATION: RSP_0763 or RSP_3439 or RSP_2980 or RSP_3437 or RSP_1768 or RSP_3455</html:p>
			<html:p>GENE_LIST: RSP_0763; RSP_3439; RSP_2980; RSP_3437; RSP_1768; RSP_3455; </html:p>
			<html:p>SUBSYSTEM: Alanine, aspartate and glutamate metabolism  </html:p>
			<html:p>Equation: L-erythro-4-Hydroxyglutamate + 2-Oxoglutarate + H+ &lt;=&gt; D-4-Hydroxy-2-oxoglutarate + L-Glutamate</html:p>
			<html:p>Confidence Level: 2</html:p>
		</notes>
			<listOfReactants>
				<speciesReference species="CPD0778" stoichiometry="1.0"/>
				<speciesReference species="CPD0023" stoichiometry="1.0"/>
				<speciesReference species="CPD0063" stoichiometry="1.0"/>
			</listOfReactants>
			<listOfProducts>
				<speciesReference species="CPD0841" stoichiometry="1.0"/>
				<speciesReference species="CPD0022" stoichiometry="1.0"/>
			</listOfProducts>
			<kineticLaw>
				<math xmlns="http://www.w3.org/1998/Math/MathML"><ci> FLUX_VALUE </ci></math>
				<listOfParameters>
					<parameter id="LOWER_BOUND" value="-1000" units="mmol_per_gDW_per_hr"/>
					<parameter id="UPPER_BOUND" value="1000" units="mmol_per_gDW_per_hr"/>
					<parameter id="OBJECTIVE_COEFFICIENT" value="0"/>
					<parameter id="FLUX_VALUE" value="0.0" units="mmol_per_gDW_per_hr"/>
				</listOfParameters>
			</kineticLaw>
		</reaction>
		<reaction id="RXN0017" name="asparaginase" reversible="false">
		<notes>
			<html:p>GPR_ASSOCIATION: RSP_3949</html:p>
			<html:p>GENE_LIST: RSP_3949; </html:p>
			<html:p>SUBSYSTEM: Alanine, aspartate and glutamate metabolism  </html:p>
			<html:p>Equation: L-Asparagine + H2O &lt;=&gt; L-Aspartate + NH3</html:p>
			<html:p>Confidence Level: 2</html:p>
		</notes>
			<listOfReactants>
				<speciesReference species="CPD0115" stoichiometry="1.0"/>
				<speciesReference species="CPD0001" stoichiometry="1.0"/>
			</listOfReactants>
			<listOfProducts>
				<speciesReference species="CPD0040" stoichiometry="1.0"/>
				<speciesReference species="CPD0013" stoichiometry="1.0"/>
			</listOfProducts>
			<kineticLaw>
				<math xmlns="http://www.w3.org/1998/Math/MathML"><ci> FLUX_VALUE </ci></math>
				<listOfParameters>
					<parameter id="LOWER_BOUND" value="0" units="mmol_per_gDW_per_hr"/>
					<parameter id="UPPER_BOUND" value="1000" units="mmol_per_gDW_per_hr"/>
					<parameter id="OBJECTIVE_COEFFICIENT" value="0"/>
					<parameter id="FLUX_VALUE" value="0.0" units="mmol_per_gDW_per_hr"/>
				</listOfParameters>
			</kineticLaw>
		</reaction>
		<reaction id="RXN0018" name="putative asparagine synthase " reversible="true">
		<notes>
			<html:p>GPR_ASSOCIATION: RSP_2557 or RSP_7386</html:p>
			<html:p>GENE_LIST: RSP_2557; RSP_7386; </html:p>
			<html:p>SUBSYSTEM: Alanine, aspartate and glutamate metabolism  </html:p>
			<html:p>Equation: ATP + L-Aspartate + L-Glutamine + H2O &lt;=&gt; AMP + Diphosphate + L-Asparagine + L-Glutamate + H+</html:p>
			<html:p>Confidence Level: 2</html:p>
		</notes>
			<listOfReactants>
				<speciesReference species="CPD0002" stoichiometry="1.0"/>
				<speciesReference species="CPD0040" stoichiometry="1.0"/>
				<speciesReference species="CPD0052" stoichiometry="1.0"/>
				<speciesReference species="CPD0001" stoichiometry="1.0"/>
			</listOfReactants>
			<listOfProducts>
				<speciesReference species="CPD0018" stoichiometry="1.0"/>
				<speciesReference species="CPD0012" stoichiometry="1.0"/>
				<speciesReference species="CPD0115" stoichiometry="1.0"/>
				<speciesReference species="CPD0022" stoichiometry="1.0"/>
				<speciesReference species="CPD0063" stoichiometry="1.0"/>
			</listOfProducts>
			<kineticLaw>
				<math xmlns="http://www.w3.org/1998/Math/MathML"><ci> FLUX_VALUE </ci></math>
				<listOfParameters>
					<parameter id="LOWER_BOUND" value="-1000" units="mmol_per_gDW_per_hr"/>
					<parameter id="UPPER_BOUND" value="1000" units="mmol_per_gDW_per_hr"/>
					<parameter id="OBJECTIVE_COEFFICIENT" value="0"/>
					<parameter id="FLUX_VALUE" value="0.0" units="mmol_per_gDW_per_hr"/>
				</listOfParameters>
			</kineticLaw>
		</reaction>
		<reaction id="RXN0019" name="aspartate carbamoyltransferase" reversible="false">
		<notes>
			<html:p>GPR_ASSOCIATION: RSP_1002</html:p>
			<html:p>GENE_LIST: RSP_1002; </html:p>
			<html:p>SUBSYSTEM: Alanine, aspartate and glutamate metabolism  </html:p>
			<html:p>Equation: Carbamoyl phosphate + L-Aspartate &lt;=&gt; Orthophosphate + N-Carbamoyl-L-aspartate</html:p>
			<html:p>Confidence Level: 2</html:p>
		</notes>
			<listOfReactants>
				<speciesReference species="CPD0126" stoichiometry="1.0"/>
				<speciesReference species="CPD0040" stoichiometry="1.0"/>
			</listOfReactants>
			<listOfProducts>
				<speciesReference species="CPD0009" stoichiometry="1.0"/>
				<speciesReference species="CPD0228" stoichiometry="1.0"/>
				<speciesReference species="CPD0063" stoichiometry="1.0"/>
			</listOfProducts>
			<kineticLaw>
				<math xmlns="http://www.w3.org/1998/Math/MathML"><ci> FLUX_VALUE </ci></math>
				<listOfParameters>
					<parameter id="LOWER_BOUND" value="0" units="mmol_per_gDW_per_hr"/>
					<parameter id="UPPER_BOUND" value="1000" units="mmol_per_gDW_per_hr"/>
					<parameter id="OBJECTIVE_COEFFICIENT" value="0"/>
					<parameter id="FLUX_VALUE" value="0.0" units="mmol_per_gDW_per_hr"/>
				</listOfParameters>
			</kineticLaw>
		</reaction>
		<reaction id="RXN0021" name="bifunctional proline dehydrogenase/pyrroline-5-carboxylate dehydrogenase " reversible="true">
		<notes>
			<html:p>GPR_ASSOCIATION: RSP_2166</html:p>
			<html:p>GENE_LIST: RSP_2166; </html:p>
			<html:p>SUBSYSTEM: Alanine, aspartate and glutamate metabolism  </html:p>
			<html:p>Equation: L-erythro-4-Hydroxyglutamate + NADPH + 3 H+ &lt;=&gt; L-4-Hydroxyglutamate semialdehyde + NADP+ + H2O</html:p>
			<html:p>Confidence Level: 2</html:p>
		</notes>
			<listOfReactants>
				<speciesReference species="CPD0778" stoichiometry="1.0"/>
				<speciesReference species="CPD0005" stoichiometry="1.0"/>
				<speciesReference species="CPD0063" stoichiometry="3.0"/>
			</listOfReactants>
			<listOfProducts>
				<speciesReference species="CPD0779" stoichiometry="1.0"/>
				<speciesReference species="CPD0006" stoichiometry="1.0"/>
				<speciesReference species="CPD0001" stoichiometry="1.0"/>
			</listOfProducts>
			<kineticLaw>
				<math xmlns="http://www.w3.org/1998/Math/MathML"><ci> FLUX_VALUE </ci></math>
				<listOfParameters>
					<parameter id="LOWER_BOUND" value="-1000" units="mmol_per_gDW_per_hr"/>
					<parameter id="UPPER_BOUND" value="1000" units="mmol_per_gDW_per_hr"/>
					<parameter id="OBJECTIVE_COEFFICIENT" value="0"/>
					<parameter id="FLUX_VALUE" value="0.0" units="mmol_per_gDW_per_hr"/>
				</listOfParameters>
			</kineticLaw>
		</reaction>
		<reaction id="RXN0022" name="bifunctional proline dehydrogenase/pyrroline-5-carboxylate dehydrogenase " reversible="true">
		<notes>
			<html:p>GPR_ASSOCIATION: RSP_2166</html:p>
			<html:p>GENE_LIST: RSP_2166; </html:p>
			<html:p>SUBSYSTEM: Alanine, aspartate and glutamate metabolism  </html:p>
			<html:p>Equation: L-1-Pyrroline-3-hydroxy-5-carboxylate + NADP+ + 2 H2O &lt;=&gt; L-erythro-4-Hydroxyglutamate + NADPH + H+</html:p>
			<html:p>Confidence Level: 2</html:p>
		</notes>
			<listOfReactants>
				<speciesReference species="CPD0780" stoichiometry="1.0"/>
				<speciesReference species="CPD0006" stoichiometry="1.0"/>
				<speciesReference species="CPD0001" stoichiometry="2.0"/>
			</listOfReactants>
			<listOfProducts>
				<speciesReference species="CPD0778" stoichiometry="1.0"/>
				<speciesReference species="CPD0005" stoichiometry="1.0"/>
				<speciesReference species="CPD0063" stoichiometry="2.0"/>
			</listOfProducts>
			<kineticLaw>
				<math xmlns="http://www.w3.org/1998/Math/MathML"><ci> FLUX_VALUE </ci></math>
				<listOfParameters>
					<parameter id="LOWER_BOUND" value="-1000" units="mmol_per_gDW_per_hr"/>
					<parameter id="UPPER_BOUND" value="1000" units="mmol_per_gDW_per_hr"/>
					<parameter id="OBJECTIVE_COEFFICIENT" value="0"/>
					<parameter id="FLUX_VALUE" value="0.0" units="mmol_per_gDW_per_hr"/>
				</listOfParameters>
			</kineticLaw>
		</reaction>
		<reaction id="RXN0023" name="aminotransferase " reversible="true">
		<notes>
			<html:p>GPR_ASSOCIATION: RSP_2176</html:p>
			<html:p>GENE_LIST: RSP_2176; </html:p>
			<html:p>SUBSYSTEM: Alanine, aspartate and glutamate metabolism  </html:p>
			<html:p>Equation: beta-Alanine + 2-Oxoglutarate &lt;=&gt; 3-Oxopropanoate + L-Glutamate</html:p>
			<html:p>Confidence Level: 2</html:p>
		</notes>
			<listOfReactants>
				<speciesReference species="CPD0078" stoichiometry="1.0"/>
				<speciesReference species="CPD0023" stoichiometry="1.0"/>
			</listOfReactants>
			<listOfProducts>
				<speciesReference species="CPD0152" stoichiometry="1.0"/>
				<speciesReference species="CPD0022" stoichiometry="1.0"/>
			</listOfProducts>
			<kineticLaw>
				<math xmlns="http://www.w3.org/1998/Math/MathML"><ci> FLUX_VALUE </ci></math>
				<listOfParameters>
					<parameter id="LOWER_BOUND" value="-1000" units="mmol_per_gDW_per_hr"/>
					<parameter id="UPPER_BOUND" value="1000" units="mmol_per_gDW_per_hr"/>
					<parameter id="OBJECTIVE_COEFFICIENT" value="0"/>
					<parameter id="FLUX_VALUE" value="0.0" units="mmol_per_gDW_per_hr"/>
				</listOfParameters>
			</kineticLaw>
		</reaction>
		<reaction id="RXN0024" name="aminotransferase " reversible="true">
		<notes>
			<html:p>GPR_ASSOCIATION: RSP_2176</html:p>
			<html:p>GENE_LIST: RSP_2176; </html:p>
			<html:p>SUBSYSTEM: Alanine, aspartate and glutamate metabolism  </html:p>
			<html:p>Equation: 4-Aminobutanoate + 2-Oxoglutarate &lt;=&gt; Succinate semialdehyde + L-Glutamate</html:p>
			<html:p>Confidence Level: 2</html:p>
		</notes>
			<listOfReactants>
				<speciesReference species="CPD0844" stoichiometry="1.0"/>
				<speciesReference species="CPD0023" stoichiometry="1.0"/>
			</listOfReactants>
			<listOfProducts>
				<speciesReference species="CPD0158" stoichiometry="1.0"/>
				<speciesReference species="CPD0022" stoichiometry="1.0"/>
			</listOfProducts>
			<kineticLaw>
				<math xmlns="http://www.w3.org/1998/Math/MathML"><ci> FLUX_VALUE </ci></math>
				<listOfParameters>
					<parameter id="LOWER_BOUND" value="-1000" units="mmol_per_gDW_per_hr"/>
					<parameter id="UPPER_BOUND" value="1000" units="mmol_per_gDW_per_hr"/>
					<parameter id="OBJECTIVE_COEFFICIENT" value="0"/>
					<parameter id="FLUX_VALUE" value="0.0" units="mmol_per_gDW_per_hr"/>
				</listOfParameters>
			</kineticLaw>
		</reaction>
		<reaction id="RXN0025" name="allantoate amidohydrolase " reversible="false">
		<notes>
			<html:p>GPR_ASSOCIATION: RSP_1455 or RSP_0184</html:p>
			<html:p>GENE_LIST: RSP_1455; RSP_0184; </html:p>
			<html:p>SUBSYSTEM: Alanine, aspartate and glutamate metabolism  </html:p>
			<html:p>Equation: 3-Ureidopropionate + H2O + 2 H+ &lt;=&gt; beta-Alanine + CO2 + NH3</html:p>
			<html:p>Confidence Level: 2</html:p>
		</notes>
			<listOfReactants>
				<speciesReference species="CPD0414" stoichiometry="1.0"/>
				<speciesReference species="CPD0001" stoichiometry="1.0"/>
				<speciesReference species="CPD0063" stoichiometry="2.0"/>
			</listOfReactants>
			<listOfProducts>
				<speciesReference species="CPD0078" stoichiometry="1.0"/>
				<speciesReference species="CPD0011" stoichiometry="1.0"/>
				<speciesReference species="CPD0013" stoichiometry="1.0"/>
			</listOfProducts>
			<kineticLaw>
				<math xmlns="http://www.w3.org/1998/Math/MathML"><ci> FLUX_VALUE </ci></math>
				<listOfParameters>
					<parameter id="LOWER_BOUND" value="0" units="mmol_per_gDW_per_hr"/>
					<parameter id="UPPER_BOUND" value="1000" units="mmol_per_gDW_per_hr"/>
					<parameter id="OBJECTIVE_COEFFICIENT" value="0"/>
					<parameter id="FLUX_VALUE" value="0.0" units="mmol_per_gDW_per_hr"/>
				</listOfParameters>
			</kineticLaw>
		</reaction>
		<reaction id="RXN0026" name="allantoate amidohydrolase " reversible="true">
		<notes>
			<html:p>GPR_ASSOCIATION: RSP_1455 or RSP_0184</html:p>
			<html:p>GENE_LIST: RSP_1455; RSP_0184; </html:p>
			<html:p>SUBSYSTEM: Alanine, aspartate and glutamate metabolism  </html:p>
			<html:p>Equation: 3-Ureidoisobutyrate + H2O + 2 H+ &lt;=&gt; 3-Aminoisobutyric acid + CO2 + NH3</html:p>
			<html:p>Confidence Level: 2</html:p>
		</notes>
			<listOfReactants>
				<speciesReference species="CPD0922" stoichiometry="1.0"/>
				<speciesReference species="CPD0001" stoichiometry="1.0"/>
				<speciesReference species="CPD0063" stoichiometry="2.0"/>
			</listOfReactants>
			<listOfProducts>
				<speciesReference species="CPD0923" stoichiometry="1.0"/>
				<speciesReference species="CPD0011" stoichiometry="1.0"/>
				<speciesReference species="CPD0013" stoichiometry="1.0"/>
			</listOfProducts>
			<kineticLaw>
				<math xmlns="http://www.w3.org/1998/Math/MathML"><ci> FLUX_VALUE </ci></math>
				<listOfParameters>
					<parameter id="LOWER_BOUND" value="-1000" units="mmol_per_gDW_per_hr"/>
					<parameter id="UPPER_BOUND" value="1000" units="mmol_per_gDW_per_hr"/>
					<parameter id="OBJECTIVE_COEFFICIENT" value="0"/>
					<parameter id="FLUX_VALUE" value="0.0" units="mmol_per_gDW_per_hr"/>
				</listOfParameters>
			</kineticLaw>
		</reaction>
		<reaction id="RXN0028" name="dehydrogenase" reversible="true">
		<notes>
			<html:p>GPR_ASSOCIATION: RSP_0398</html:p>
			<html:p>GENE_LIST: RSP_0398; </html:p>
			<html:p>SUBSYSTEM: Alanine, aspartate and glutamate metabolism  </html:p>
			<html:p>Equation: L-Glutamate + NAD+ + H2O &lt;=&gt; 2-Oxoglutarate + NH3 + NADH + H+</html:p>
			<html:p>Confidence Level: 2</html:p>
		</notes>
			<listOfReactants>
				<speciesReference species="CPD0022" stoichiometry="1.0"/>
				<speciesReference species="CPD0003" stoichiometry="1.0"/>
				<speciesReference species="CPD0001" stoichiometry="1.0"/>
			</listOfReactants>
			<listOfProducts>
				<speciesReference species="CPD0023" stoichiometry="1.0"/>
				<speciesReference species="CPD0013" stoichiometry="1.0"/>
				<speciesReference species="CPD0004" stoichiometry="1.0"/>
				<speciesReference species="CPD0063" stoichiometry="1.0"/>
			</listOfProducts>
			<kineticLaw>
				<math xmlns="http://www.w3.org/1998/Math/MathML"><ci> FLUX_VALUE </ci></math>
				<listOfParameters>
					<parameter id="LOWER_BOUND" value="-1000" units="mmol_per_gDW_per_hr"/>
					<parameter id="UPPER_BOUND" value="1000" units="mmol_per_gDW_per_hr"/>
					<parameter id="OBJECTIVE_COEFFICIENT" value="0"/>
					<parameter id="FLUX_VALUE" value="0.0" units="mmol_per_gDW_per_hr"/>
				</listOfParameters>
			</kineticLaw>
		</reaction>
		<reaction id="RXN0029" name="aldehyde dehydrogenase " reversible="true">
		<notes>
			<html:p>GPR_ASSOCIATION: RSP_4003 or RSP_3740 or RSP_2372 or RSP_1507 or RSP_1292 or RSP_3656</html:p>
			<html:p>GENE_LIST: RSP_4003; RSP_3740; RSP_2372; RSP_1507; RSP_1292; RSP_3656; </html:p>
			<html:p>SUBSYSTEM: Glycolysis / Gluconeogenesis    </html:p>
			<html:p>Equation: Acetaldehyde + NAD+ + H2O &lt;=&gt; Acetate + NADH + 2 H+</html:p>
			<html:p>Confidence Level: 2</html:p>
		</notes>
			<listOfReactants>
				<speciesReference species="CPD0066" stoichiometry="1.0"/>
				<speciesReference species="CPD0003" stoichiometry="1.0"/>
				<speciesReference species="CPD0001" stoichiometry="1.0"/>
			</listOfReactants>
			<listOfProducts>
				<speciesReference species="CPD0027" stoichiometry="1.0"/>
				<speciesReference species="CPD0004" stoichiometry="1.0"/>
				<speciesReference species="CPD0063" stoichiometry="2.0"/>
			</listOfProducts>
			<kineticLaw>
				<math xmlns="http://www.w3.org/1998/Math/MathML"><ci> FLUX_VALUE </ci></math>
				<listOfParameters>
					<parameter id="LOWER_BOUND" value="-1000" units="mmol_per_gDW_per_hr"/>
					<parameter id="UPPER_BOUND" value="1000" units="mmol_per_gDW_per_hr"/>
					<parameter id="OBJECTIVE_COEFFICIENT" value="0"/>
					<parameter id="FLUX_VALUE" value="0.0" units="mmol_per_gDW_per_hr"/>
				</listOfParameters>
			</kineticLaw>
		</reaction>
		<reaction id="RXN0030" name="aldehyde dehydrogenase " reversible="true">
		<notes>
			<html:p>GPR_ASSOCIATION: RSP_4003 or RSP_3740 or RSP_2372 or RSP_1507 or RSP_1292</html:p>
			<html:p>GENE_LIST: RSP_4003; RSP_3740; RSP_2372; RSP_1507; RSP_1292; </html:p>
			<html:p>SUBSYSTEM: Glycolysis / Gluconeogenesis    </html:p>
			<html:p>Equation: D-Glyceraldehyde + NAD+ + H2O &lt;=&gt; D-Glycerate + NADH + 2 H+</html:p>
			<html:p>Confidence Level: 2</html:p>
		</notes>
			<listOfReactants>
				<speciesReference species="CPD0842" stoichiometry="1.0"/>
				<speciesReference species="CPD0003" stoichiometry="1.0"/>
				<speciesReference species="CPD0001" stoichiometry="1.0"/>
			</listOfReactants>
			<listOfProducts>
				<speciesReference species="CPD0600" stoichiometry="1.0"/>
				<speciesReference species="CPD0004" stoichiometry="1.0"/>
				<speciesReference species="CPD0063" stoichiometry="2.0"/>
			</listOfProducts>
			<kineticLaw>
				<math xmlns="http://www.w3.org/1998/Math/MathML"><ci> FLUX_VALUE </ci></math>
				<listOfParameters>
					<parameter id="LOWER_BOUND" value="-1000" units="mmol_per_gDW_per_hr"/>
					<parameter id="UPPER_BOUND" value="1000" units="mmol_per_gDW_per_hr"/>
					<parameter id="OBJECTIVE_COEFFICIENT" value="0"/>
					<parameter id="FLUX_VALUE" value="0.0" units="mmol_per_gDW_per_hr"/>
				</listOfParameters>
			</kineticLaw>
		</reaction>
		<reaction id="RXN0031" name="aldehyde dehydrogenase " reversible="true">
		<notes>
			<html:p>GPR_ASSOCIATION: RSP_4003 or RSP_3740 or RSP_2372 or RSP_1507 or RSP_1292</html:p>
			<html:p>GENE_LIST: RSP_4003; RSP_3740; RSP_2372; RSP_1507; RSP_1292; </html:p>
			<html:p>SUBSYSTEM: Glycolysis / Gluconeogenesis    </html:p>
			<html:p>Equation: 4-Aminobutyraldehyde + NAD+ + H2O &lt;=&gt; 4-Aminobutanoate + NADH + 2 H+</html:p>
			<html:p>Confidence Level: 2</html:p>
		</notes>
			<listOfReactants>
				<speciesReference species="CPD0843" stoichiometry="1.0"/>
				<speciesReference species="CPD0003" stoichiometry="1.0"/>
				<speciesReference species="CPD0001" stoichiometry="1.0"/>
			</listOfReactants>
			<listOfProducts>
				<speciesReference species="CPD0844" stoichiometry="1.0"/>
				<speciesReference species="CPD0004" stoichiometry="1.0"/>
				<speciesReference species="CPD0063" stoichiometry="2.0"/>
			</listOfProducts>
			<kineticLaw>
				<math xmlns="http://www.w3.org/1998/Math/MathML"><ci> FLUX_VALUE </ci></math>
				<listOfParameters>
					<parameter id="LOWER_BOUND" value="-1000" units="mmol_per_gDW_per_hr"/>
					<parameter id="UPPER_BOUND" value="1000" units="mmol_per_gDW_per_hr"/>
					<parameter id="OBJECTIVE_COEFFICIENT" value="0"/>
					<parameter id="FLUX_VALUE" value="0.0" units="mmol_per_gDW_per_hr"/>
				</listOfParameters>
			</kineticLaw>
		</reaction>
		<reaction id="RXN0038" name="phosphoglucomutase " reversible="true">
		<notes>
			<html:p>GPR_ASSOCIATION: RSP_2883</html:p>
			<html:p>GENE_LIST: RSP_2883; </html:p>
			<html:p>SUBSYSTEM: Glycolysis / Gluconeogenesis    </html:p>
			<html:p>Equation: D-Glucose 1-phosphate &lt;=&gt; alpha-D-Glucose 6-phosphate</html:p>
			<html:p>Confidence Level: 2</html:p>
		</notes>
			<listOfReactants>
				<speciesReference species="CPD0081" stoichiometry="1.0"/>
			</listOfReactants>
			<listOfProducts>
				<speciesReference species="CPD0072" stoichiometry="1.0"/>
			</listOfProducts>
			<kineticLaw>
				<math xmlns="http://www.w3.org/1998/Math/MathML"><ci> FLUX_VALUE </ci></math>
				<listOfParameters>
					<parameter id="LOWER_BOUND" value="-1000" units="mmol_per_gDW_per_hr"/>
					<parameter id="UPPER_BOUND" value="1000" units="mmol_per_gDW_per_hr"/>
					<parameter id="OBJECTIVE_COEFFICIENT" value="0"/>
					<parameter id="FLUX_VALUE" value="0.0" units="mmol_per_gDW_per_hr"/>
				</listOfParameters>
			</kineticLaw>
		</reaction>
		<reaction id="RXN0039" name="ADP-glucose pyrophosphorylase " reversible="true">
		<notes>
			<html:p>GPR_ASSOCIATION: RSP_2227 or RSP_2886</html:p>
			<html:p>GENE_LIST: RSP_2227; RSP_2886; </html:p>
			<html:p>SUBSYSTEM: Amino sugar and nucleotide sugar metabolism </html:p>
			<html:p>Equation: ATP + D-Glucose 1-phosphate &lt;=&gt; Diphosphate + ADP-glucose</html:p>
			<html:p>Confidence Level: 4</html:p>
		</notes>
			<listOfReactants>
				<speciesReference species="CPD0002" stoichiometry="1.0"/>
				<speciesReference species="CPD0081" stoichiometry="1.0"/>
				<speciesReference species="CPD0063" stoichiometry="1.0"/>
			</listOfReactants>
			<listOfProducts>
				<speciesReference species="CPD0012" stoichiometry="1.0"/>
				<speciesReference species="CPD0243" stoichiometry="1.0"/>
			</listOfProducts>
			<kineticLaw>
				<math xmlns="http://www.w3.org/1998/Math/MathML"><ci> FLUX_VALUE </ci></math>
				<listOfParameters>
					<parameter id="LOWER_BOUND" value="-1000" units="mmol_per_gDW_per_hr"/>
					<parameter id="UPPER_BOUND" value="1000" units="mmol_per_gDW_per_hr"/>
					<parameter id="OBJECTIVE_COEFFICIENT" value="0"/>
					<parameter id="FLUX_VALUE" value="0.0" units="mmol_per_gDW_per_hr"/>
				</listOfParameters>
			</kineticLaw>
		</reaction>
		<reaction id="RXN0040" name="putative glycoside hydrolase" reversible="true">
		<notes>
			<html:p>GPR_ASSOCIATION: RSP_2941</html:p>
			<html:p>GENE_LIST: RSP_2941; </html:p>
			<html:p>SUBSYSTEM: Amino sugar and nucleotide sugar metabolism </html:p>
			<html:p>Equation: Chitobiose + H2O &lt;=&gt; 2 N-Acetyl-D-glucosamine</html:p>
			<html:p>Confidence Level: 2</html:p>
		</notes>
			<listOfReactants>
				<speciesReference species="CPD0390" stoichiometry="1.0"/>
				<speciesReference species="CPD0001" stoichiometry="1.0"/>
			</listOfReactants>
			<listOfProducts>
				<speciesReference species="CPD0108" stoichiometry="2.0"/>
			</listOfProducts>
			<kineticLaw>
				<math xmlns="http://www.w3.org/1998/Math/MathML"><ci> FLUX_VALUE </ci></math>
				<listOfParameters>
					<parameter id="LOWER_BOUND" value="-1000" units="mmol_per_gDW_per_hr"/>
					<parameter id="UPPER_BOUND" value="1000" units="mmol_per_gDW_per_hr"/>
					<parameter id="OBJECTIVE_COEFFICIENT" value="0"/>
					<parameter id="FLUX_VALUE" value="0.0" units="mmol_per_gDW_per_hr"/>
				</listOfParameters>
			</kineticLaw>
		</reaction>
		<reaction id="RXN0041" name="N-acetylglucosamine kinase " reversible="true">
		<notes>
			<html:p>GPR_ASSOCIATION: RSP_1405</html:p>
			<html:p>GENE_LIST: RSP_1405; </html:p>
			<html:p>SUBSYSTEM: Amino sugar and nucleotide sugar metabolism </html:p>
			<html:p>Equation: ATP + N-Acetyl-D-glucosamine &lt;=&gt; ADP + N-Acetyl-D-glucosamine 6-phosphate + H+</html:p>
			<html:p>Confidence Level: 2</html:p>
		</notes>
			<listOfReactants>
				<speciesReference species="CPD0002" stoichiometry="1.0"/>
				<speciesReference species="CPD0108" stoichiometry="1.0"/>
			</listOfReactants>
			<listOfProducts>
				<speciesReference species="CPD0008" stoichiometry="1.0"/>
				<speciesReference species="CPD0208" stoichiometry="1.0"/>
				<speciesReference species="CPD0063" stoichiometry="1.0"/>
			</listOfProducts>
			<kineticLaw>
				<math xmlns="http://www.w3.org/1998/Math/MathML"><ci> FLUX_VALUE </ci></math>
				<listOfParameters>
					<parameter id="LOWER_BOUND" value="-1000" units="mmol_per_gDW_per_hr"/>
					<parameter id="UPPER_BOUND" value="1000" units="mmol_per_gDW_per_hr"/>
					<parameter id="OBJECTIVE_COEFFICIENT" value="0"/>
					<parameter id="FLUX_VALUE" value="0.0" units="mmol_per_gDW_per_hr"/>
				</listOfParameters>
			</kineticLaw>
		</reaction>
		<reaction id="RXN0042" name="bifunctional N-acetylglucosamine-1-phosphate uridyltransferase/glucosamine-1-phosphate acetyltransferase " reversible="false">
		<notes>
			<html:p>GPR_ASSOCIATION: RSP_2503</html:p>
			<html:p>GENE_LIST: RSP_2503; </html:p>
			<html:p>SUBSYSTEM: Amino sugar and nucleotide sugar metabolism </html:p>
			<html:p>Equation: Acetyl-CoA + alpha-D-Glucosamine 1-phosphate &lt;=&gt; CoA + N-Acetyl-alpha-D-glucosamine 1-phosphate + H+</html:p>
			<html:p>Confidence Level: 2</html:p>
		</notes>
			<listOfReactants>
				<speciesReference species="CPD0021" stoichiometry="1.0"/>
				<speciesReference species="CPD0552" stoichiometry="1.0"/>
			</listOfReactants>
			<listOfProducts>
				<speciesReference species="CPD0010" stoichiometry="1.0"/>
				<speciesReference species="CPD0498" stoichiometry="1.0"/>
				<speciesReference species="CPD0063" stoichiometry="1.0"/>
			</listOfProducts>
			<kineticLaw>
				<math xmlns="http://www.w3.org/1998/Math/MathML"><ci> FLUX_VALUE </ci></math>
				<listOfParameters>
					<parameter id="LOWER_BOUND" value="0" units="mmol_per_gDW_per_hr"/>
					<parameter id="UPPER_BOUND" value="1000" units="mmol_per_gDW_per_hr"/>
					<parameter id="OBJECTIVE_COEFFICIENT" value="0"/>
					<parameter id="FLUX_VALUE" value="0.0" units="mmol_per_gDW_per_hr"/>
				</listOfParameters>
			</kineticLaw>
		</reaction>
		<reaction id="RXN0043" name="bifunctional N-acetylglucosamine-1-phosphate uridyltransferase/glucosamine-1-phosphate acetyltransferase " reversible="true">
		<notes>
			<html:p>GPR_ASSOCIATION: RSP_2503</html:p>
			<html:p>GENE_LIST: RSP_2503; </html:p>
			<html:p>SUBSYSTEM: Amino sugar and nucleotide sugar metabolism </html:p>
			<html:p>Equation: UTP + N-Acetyl-alpha-D-glucosamine 1-phosphate &lt;=&gt; Diphosphate + UDP-N-acetyl-D-glucosamine</html:p>
			<html:p>Confidence Level: 2</html:p>
		</notes>
			<listOfReactants>
				<speciesReference species="CPD0059" stoichiometry="1.0"/>
				<speciesReference species="CPD0498" stoichiometry="1.0"/>
				<speciesReference species="CPD0063" stoichiometry="1.0"/>
			</listOfReactants>
			<listOfProducts>
				<speciesReference species="CPD0012" stoichiometry="1.0"/>
				<speciesReference species="CPD0035" stoichiometry="1.0"/>
			</listOfProducts>
			<kineticLaw>
				<math xmlns="http://www.w3.org/1998/Math/MathML"><ci> FLUX_VALUE </ci></math>
				<listOfParameters>
					<parameter id="LOWER_BOUND" value="-1000" units="mmol_per_gDW_per_hr"/>
					<parameter id="UPPER_BOUND" value="1000" units="mmol_per_gDW_per_hr"/>
					<parameter id="OBJECTIVE_COEFFICIENT" value="0"/>
					<parameter id="FLUX_VALUE" value="0.0" units="mmol_per_gDW_per_hr"/>
				</listOfParameters>
			</kineticLaw>
		</reaction>
		<reaction id="RXN0044" name="phosphoglucosamine mutase " reversible="true">
		<notes>
			<html:p>GPR_ASSOCIATION: RSP_1863</html:p>
			<html:p>GENE_LIST: RSP_1863; </html:p>
			<html:p>SUBSYSTEM: Amino sugar and nucleotide sugar metabolism </html:p>
			<html:p>Equation: alpha-D-Glucosamine 1-phosphate &lt;=&gt; D-Glucosamine 6-phosphate</html:p>
			<html:p>Confidence Level: 2</html:p>
		</notes>
			<listOfReactants>
				<speciesReference species="CPD0552" stoichiometry="1.0"/>
			</listOfReactants>
			<listOfProducts>
				<speciesReference species="CPD0204" stoichiometry="1.0"/>
			</listOfProducts>
			<kineticLaw>
				<math xmlns="http://www.w3.org/1998/Math/MathML"><ci> FLUX_VALUE </ci></math>
				<listOfParameters>
					<parameter id="LOWER_BOUND" value="-1000" units="mmol_per_gDW_per_hr"/>
					<parameter id="UPPER_BOUND" value="1000" units="mmol_per_gDW_per_hr"/>
					<parameter id="OBJECTIVE_COEFFICIENT" value="0"/>
					<parameter id="FLUX_VALUE" value="0.0" units="mmol_per_gDW_per_hr"/>
				</listOfParameters>
			</kineticLaw>
		</reaction>
		<reaction id="RXN0045" name="N-acetylglucosamine 6-phosphate deacetylase " reversible="true">
		<notes>
			<html:p>GPR_ASSOCIATION: RSP_1296</html:p>
			<html:p>GENE_LIST: RSP_1296; </html:p>
			<html:p>SUBSYSTEM: Amino sugar and nucleotide sugar metabolism </html:p>
			<html:p>Equation: N-Acetyl-D-glucosamine 6-phosphate + H2O &lt;=&gt; D-Glucosamine + Acetate</html:p>
			<html:p>Confidence Level: 2</html:p>
		</notes>
			<listOfReactants>
				<speciesReference species="CPD0208" stoichiometry="1.0"/>
				<speciesReference species="CPD0001" stoichiometry="1.0"/>
			</listOfReactants>
			<listOfProducts>
				<speciesReference species="CPD0204" stoichiometry="1.0"/>
				<speciesReference species="CPD0027" stoichiometry="1.0"/>
			</listOfProducts>
			<kineticLaw>
				<math xmlns="http://www.w3.org/1998/Math/MathML"><ci> FLUX_VALUE </ci></math>
				<listOfParameters>
					<parameter id="LOWER_BOUND" value="-1000" units="mmol_per_gDW_per_hr"/>
					<parameter id="UPPER_BOUND" value="1000" units="mmol_per_gDW_per_hr"/>
					<parameter id="OBJECTIVE_COEFFICIENT" value="0"/>
					<parameter id="FLUX_VALUE" value="0.0" units="mmol_per_gDW_per_hr"/>
				</listOfParameters>
			</kineticLaw>
		</reaction>
		<reaction id="RXN0046" name="glucosamine--fructose-6-phosphate aminotransferase " reversible="true">
		<notes>
			<html:p>GPR_ASSOCIATION: RSP_1447 or RSP_2502</html:p>
			<html:p>GENE_LIST: RSP_1447; RSP_2502; </html:p>
			<html:p>SUBSYSTEM: Amino sugar and nucleotide sugar metabolism </html:p>
			<html:p>Equation: L-Glutamine + D-Fructose 6-phosphate &lt;=&gt; L-Glutamate + D-Glucosamine 6-phosphate</html:p>
			<html:p>Confidence Level: 2</html:p>
		</notes>
			<listOfReactants>
				<speciesReference species="CPD0052" stoichiometry="1.0"/>
				<speciesReference species="CPD0067" stoichiometry="1.0"/>
			</listOfReactants>
			<listOfProducts>
				<speciesReference species="CPD0022" stoichiometry="1.0"/>
				<speciesReference species="CPD0204" stoichiometry="1.0"/>
			</listOfProducts>
			<kineticLaw>
				<math xmlns="http://www.w3.org/1998/Math/MathML"><ci> FLUX_VALUE </ci></math>
				<listOfParameters>
					<parameter id="LOWER_BOUND" value="-1000" units="mmol_per_gDW_per_hr"/>
					<parameter id="UPPER_BOUND" value="1000" units="mmol_per_gDW_per_hr"/>
					<parameter id="OBJECTIVE_COEFFICIENT" value="0"/>
					<parameter id="FLUX_VALUE" value="0.0" units="mmol_per_gDW_per_hr"/>
				</listOfParameters>
			</kineticLaw>
		</reaction>
		<reaction id="RXN0047" name="NAD-dependent epimerase/dehydratase " reversible="true">
		<notes>
			<html:p>GPR_ASSOCIATION: RSP_3926</html:p>
			<html:p>GENE_LIST: RSP_3926; </html:p>
			<html:p>SUBSYSTEM: Amino sugar and nucleotide sugar metabolism </html:p>
			<html:p>Equation: UDP-glucuronate &lt;=&gt; UDP-L-iduronate</html:p>
			<html:p>Confidence Level: 2</html:p>
		</notes>
			<listOfReactants>
				<speciesReference species="CPD0124" stoichiometry="1.0"/>
			</listOfReactants>
			<listOfProducts>
				<speciesReference species="CPD0403" stoichiometry="1.0"/>
			</listOfProducts>
			<kineticLaw>
				<math xmlns="http://www.w3.org/1998/Math/MathML"><ci> FLUX_VALUE </ci></math>
				<listOfParameters>
					<parameter id="LOWER_BOUND" value="-1000" units="mmol_per_gDW_per_hr"/>
					<parameter id="UPPER_BOUND" value="1000" units="mmol_per_gDW_per_hr"/>
					<parameter id="OBJECTIVE_COEFFICIENT" value="0"/>
					<parameter id="FLUX_VALUE" value="0.0" units="mmol_per_gDW_per_hr"/>
				</listOfParameters>
			</kineticLaw>
		</reaction>
		<reaction id="RXN0048" name="UDP-glucose pyrophosphorylase " reversible="true">
		<notes>
			<html:p>GPR_ASSOCIATION: RSP_2565 or RSP_1159</html:p>
			<html:p>GENE_LIST: RSP_2565; RSP_1159; </html:p>
			<html:p>SUBSYSTEM: Amino sugar and nucleotide sugar metabolism </html:p>
			<html:p>Equation: UTP + D-Glucose 1-phosphate &lt;=&gt; Diphosphate + UDP-glucose</html:p>
			<html:p>Confidence Level: 2</html:p>
		</notes>
			<listOfReactants>
				<speciesReference species="CPD0059" stoichiometry="1.0"/>
				<speciesReference species="CPD0081" stoichiometry="1.0"/>
				<speciesReference species="CPD0063" stoichiometry="1.0"/>
			</listOfReactants>
			<listOfProducts>
				<speciesReference species="CPD0012" stoichiometry="1.0"/>
				<speciesReference species="CPD0025" stoichiometry="1.0"/>
			</listOfProducts>
			<kineticLaw>
				<math xmlns="http://www.w3.org/1998/Math/MathML"><ci> FLUX_VALUE </ci></math>
				<listOfParameters>
					<parameter id="LOWER_BOUND" value="-1000" units="mmol_per_gDW_per_hr"/>
					<parameter id="UPPER_BOUND" value="1000" units="mmol_per_gDW_per_hr"/>
					<parameter id="OBJECTIVE_COEFFICIENT" value="0"/>
					<parameter id="FLUX_VALUE" value="0.0" units="mmol_per_gDW_per_hr"/>
				</listOfParameters>
			</kineticLaw>
		</reaction>
		<reaction id="RXN0049" name="UDP-glucose 6-dehydrogenase" reversible="true">
		<notes>
			<html:p>GPR_ASSOCIATION: RSP_0653</html:p>
			<html:p>GENE_LIST: RSP_0653; </html:p>
			<html:p>SUBSYSTEM: Amino sugar and nucleotide sugar metabolism </html:p>
			<html:p>Equation: UDP-glucose + H2O + 2 NAD+ &lt;=&gt; UDP-glucuronate + 2 NADH + 3 H+</html:p>
			<html:p>Confidence Level: 2</html:p>
		</notes>
			<listOfReactants>
				<speciesReference species="CPD0025" stoichiometry="1.0"/>
				<speciesReference species="CPD0001" stoichiometry="1.0"/>
				<speciesReference species="CPD0003" stoichiometry="2.0"/>
			</listOfReactants>
			<listOfProducts>
				<speciesReference species="CPD0124" stoichiometry="1.0"/>
				<speciesReference species="CPD0004" stoichiometry="2.0"/>
				<speciesReference species="CPD0063" stoichiometry="3.0"/>
			</listOfProducts>
			<kineticLaw>
				<math xmlns="http://www.w3.org/1998/Math/MathML"><ci> FLUX_VALUE </ci></math>
				<listOfParameters>
					<parameter id="LOWER_BOUND" value="-1000" units="mmol_per_gDW_per_hr"/>
					<parameter id="UPPER_BOUND" value="1000" units="mmol_per_gDW_per_hr"/>
					<parameter id="OBJECTIVE_COEFFICIENT" value="0"/>
					<parameter id="FLUX_VALUE" value="0.0" units="mmol_per_gDW_per_hr"/>
				</listOfParameters>
			</kineticLaw>
		</reaction>
		<reaction id="RXN0053" name="glutamyl-tRNA synthetase " reversible="false">
		<notes>
			<html:p>GPR_ASSOCIATION: (RSP_0797 or RSP_1995) and (RSP_4312 or RSP_4345)</html:p>
			<html:p>GENE_LIST: RSP_0797; RSP_1995; RSP_4312; RSP_4345; </html:p>
			<html:p>SUBSYSTEM: Aminoacyl-tRNA biosynthesis     </html:p>
			<html:p>Equation: tRNA(Glu) + L-Glutamate + ATP &lt;=&gt; L-Glutamyl-tRNA(Glu) + Diphosphate + AMP</html:p>
			<html:p>Confidence Level: 2</html:p>
		</notes>
			<listOfReactants>
				<speciesReference species="CPD0377" stoichiometry="1.0"/>
				<speciesReference species="CPD0022" stoichiometry="1.0"/>
				<speciesReference species="CPD0002" stoichiometry="1.0"/>
			</listOfReactants>
			<listOfProducts>
				<speciesReference species="CPD0426" stoichiometry="1.0"/>
				<speciesReference species="CPD0012" stoichiometry="1.0"/>
				<speciesReference species="CPD0018" stoichiometry="1.0"/>
			</listOfProducts>
			<kineticLaw>
				<math xmlns="http://www.w3.org/1998/Math/MathML"><ci> FLUX_VALUE </ci></math>
				<listOfParameters>
					<parameter id="LOWER_BOUND" value="0" units="mmol_per_gDW_per_hr"/>
					<parameter id="UPPER_BOUND" value="1000" units="mmol_per_gDW_per_hr"/>
					<parameter id="OBJECTIVE_COEFFICIENT" value="0"/>
					<parameter id="FLUX_VALUE" value="0.0" units="mmol_per_gDW_per_hr"/>
				</listOfParameters>
			</kineticLaw>
		</reaction>
		<reaction id="RXN0054" name="aspartyl/glutamyl-tRNA amidotransferase" reversible="false">
		<notes>
			<html:p>GPR_ASSOCIATION: (RSP_2270 and RSP_1986 and RSP_6043) or (RSP_1493 and RSP_1986 and RSP_6043) or (RSP_3369 and RSP_1986 and RSP_6043)</html:p>
			<html:p>GENE_LIST: RSP_2270; RSP_1986; RSP_6043; RSP_1493; RSP_1986; RSP_6043; RSP_3369; RSP_1986; RSP_6043; </html:p>
			<html:p>SUBSYSTEM: Aminoacyl-tRNA biosynthesis     </html:p>
			<html:p>Equation: L-Aspartyl-tRNA(Asn) + L-Glutamine + ATP + H2O &lt;=&gt; L-Asparaginyl-tRNA(Asn) + L-Glutamate + Orthophosphate + ADP</html:p>
			<html:p>Confidence Level: 2</html:p>
		</notes>
			<listOfReactants>
				<speciesReference species="CPD0551" stoichiometry="1.0"/>
				<speciesReference species="CPD0052" stoichiometry="1.0"/>
				<speciesReference species="CPD0002" stoichiometry="1.0"/>
				<speciesReference species="CPD0001" stoichiometry="1.0"/>
			</listOfReactants>
			<listOfProducts>
				<speciesReference species="CPD0446" stoichiometry="1.0"/>
				<speciesReference species="CPD0022" stoichiometry="1.0"/>
				<speciesReference species="CPD0009" stoichiometry="1.0"/>
				<speciesReference species="CPD0008" stoichiometry="1.0"/>
			</listOfProducts>
			<kineticLaw>
				<math xmlns="http://www.w3.org/1998/Math/MathML"><ci> FLUX_VALUE </ci></math>
				<listOfParameters>
					<parameter id="LOWER_BOUND" value="0" units="mmol_per_gDW_per_hr"/>
					<parameter id="UPPER_BOUND" value="1000" units="mmol_per_gDW_per_hr"/>
					<parameter id="OBJECTIVE_COEFFICIENT" value="0"/>
					<parameter id="FLUX_VALUE" value="0.0" units="mmol_per_gDW_per_hr"/>
				</listOfParameters>
			</kineticLaw>
		</reaction>
		<reaction id="RXN0055" name="aspartyl/glutamyl-tRNA amidotransferase" reversible="false">
		<notes>
			<html:p>GPR_ASSOCIATION: (RSP_2270 and RSP_1986 and RSP_6043) or (RSP_1493 and RSP_1986 and RSP_6043) or (RSP_3369 and RSP_1986 and RSP_6043)</html:p>
			<html:p>GENE_LIST: RSP_2270; RSP_1986; RSP_6043; RSP_1493; RSP_1986; RSP_6043; RSP_3369; RSP_1986; RSP_6043; </html:p>
			<html:p>SUBSYSTEM: Aminoacyl-tRNA biosynthesis     </html:p>
			<html:p>Equation: L-Glutamyl-tRNA(Gln) + L-Glutamine + ATP + H2O &lt;=&gt; Glutaminyl-tRNA(Gln) + L-Glutamate + Orthophosphate + ADP</html:p>
			<html:p>Confidence Level: 2</html:p>
		</notes>
			<listOfReactants>
				<speciesReference species="CPD0719" stoichiometry="1.0"/>
				<speciesReference species="CPD0052" stoichiometry="1.0"/>
				<speciesReference species="CPD0002" stoichiometry="1.0"/>
				<speciesReference species="CPD0001" stoichiometry="1.0"/>
			</listOfReactants>
			<listOfProducts>
				<speciesReference species="CPD0718" stoichiometry="1.0"/>
				<speciesReference species="CPD0022" stoichiometry="1.0"/>
				<speciesReference species="CPD0009" stoichiometry="1.0"/>
				<speciesReference species="CPD0008" stoichiometry="1.0"/>
			</listOfProducts>
			<kineticLaw>
				<math xmlns="http://www.w3.org/1998/Math/MathML"><ci> FLUX_VALUE </ci></math>
				<listOfParameters>
					<parameter id="LOWER_BOUND" value="0" units="mmol_per_gDW_per_hr"/>
					<parameter id="UPPER_BOUND" value="1000" units="mmol_per_gDW_per_hr"/>
					<parameter id="OBJECTIVE_COEFFICIENT" value="0"/>
					<parameter id="FLUX_VALUE" value="0.0" units="mmol_per_gDW_per_hr"/>
				</listOfParameters>
			</kineticLaw>
		</reaction>
		<reaction id="RXN0056" name="alanyl-tRNA synthetase " reversible="false">
		<notes>
			<html:p>GPR_ASSOCIATION: RSP_0451 and (RSP_4325 or RSP_4330 or RSP_4339 or RSP_4349 or RSP_4354)</html:p>
			<html:p>GENE_LIST: RSP_0451; RSP_4325; RSP_4330; RSP_4339; RSP_4349; RSP_4354; </html:p>
			<html:p>SUBSYSTEM: Aminoacyl-tRNA biosynthesis     </html:p>
			<html:p>Equation: ATP + L-Alanine + tRNA(Ala) &lt;=&gt; AMP + Diphosphate + L-Alanyl-tRNA</html:p>
			<html:p>Confidence Level: 2</html:p>
		</notes>
			<listOfReactants>
				<speciesReference species="CPD0002" stoichiometry="1.0"/>
				<speciesReference species="CPD0033" stoichiometry="1.0"/>
				<speciesReference species="CPD0373" stoichiometry="1.0"/>
			</listOfReactants>
			<listOfProducts>
				<speciesReference species="CPD0018" stoichiometry="1.0"/>
				<speciesReference species="CPD0012" stoichiometry="1.0"/>
				<speciesReference species="CPD0304" stoichiometry="1.0"/>
			</listOfProducts>
			<kineticLaw>
				<math xmlns="http://www.w3.org/1998/Math/MathML"><ci> FLUX_VALUE </ci></math>
				<listOfParameters>
					<parameter id="LOWER_BOUND" value="0" units="mmol_per_gDW_per_hr"/>
					<parameter id="UPPER_BOUND" value="1000" units="mmol_per_gDW_per_hr"/>
					<parameter id="OBJECTIVE_COEFFICIENT" value="0"/>
					<parameter id="FLUX_VALUE" value="0.0" units="mmol_per_gDW_per_hr"/>
				</listOfParameters>
			</kineticLaw>
		</reaction>
		<reaction id="RXN0057" name="aspartyl-tRNA synthetase " reversible="false">
		<notes>
			<html:p>GPR_ASSOCIATION: RSP_0815 and (RSP_4316 or RSP_4317)</html:p>
			<html:p>GENE_LIST: RSP_0815; RSP_4316; RSP_4317; </html:p>
			<html:p>SUBSYSTEM: Aminoacyl-tRNA biosynthesis     </html:p>
			<html:p>Equation: tRNA(Asp) + L-Aspartate + ATP &lt;=&gt; L-Aspartyl-tRNA(Asp) + Diphosphate + AMP</html:p>
			<html:p>Confidence Level: 2</html:p>
		</notes>
			<listOfReactants>
				<speciesReference species="CPD0375" stoichiometry="1.0"/>
				<speciesReference species="CPD0040" stoichiometry="1.0"/>
				<speciesReference species="CPD0002" stoichiometry="1.0"/>
			</listOfReactants>
			<listOfProducts>
				<speciesReference species="CPD0425" stoichiometry="1.0"/>
				<speciesReference species="CPD0012" stoichiometry="1.0"/>
				<speciesReference species="CPD0018" stoichiometry="1.0"/>
			</listOfProducts>
			<kineticLaw>
				<math xmlns="http://www.w3.org/1998/Math/MathML"><ci> FLUX_VALUE </ci></math>
				<listOfParameters>
					<parameter id="LOWER_BOUND" value="0" units="mmol_per_gDW_per_hr"/>
					<parameter id="UPPER_BOUND" value="1000" units="mmol_per_gDW_per_hr"/>
					<parameter id="OBJECTIVE_COEFFICIENT" value="0"/>
					<parameter id="FLUX_VALUE" value="0.0" units="mmol_per_gDW_per_hr"/>
				</listOfParameters>
			</kineticLaw>
		</reaction>
		<reaction id="RXN0058" name="glycyl-tRNA synthetase" reversible="false">
		<notes>
			<html:p>GPR_ASSOCIATION: RSP_1856 and RSP_1858 and (RSP_4296 or RSP_4305 or RSP_4344)</html:p>
			<html:p>GENE_LIST: RSP_1856; RSP_1858; RSP_4296; RSP_4305; RSP_4344; </html:p>
			<html:p>SUBSYSTEM: Aminoacyl-tRNA biosynthesis     </html:p>
			<html:p>Equation: ATP + Glycine + tRNA(Gly) &lt;=&gt; AMP + Diphosphate + Glycyl-tRNA(Gly)</html:p>
			<html:p>Confidence Level: 2</html:p>
		</notes>
			<listOfReactants>
				<speciesReference species="CPD0002" stoichiometry="1.0"/>
				<speciesReference species="CPD0030" stoichiometry="1.0"/>
				<speciesReference species="CPD0378" stoichiometry="1.0"/>
			</listOfReactants>
			<listOfProducts>
				<speciesReference species="CPD0018" stoichiometry="1.0"/>
				<speciesReference species="CPD0012" stoichiometry="1.0"/>
				<speciesReference species="CPD0404" stoichiometry="1.0"/>
			</listOfProducts>
			<kineticLaw>
				<math xmlns="http://www.w3.org/1998/Math/MathML"><ci> FLUX_VALUE </ci></math>
				<listOfParameters>
					<parameter id="LOWER_BOUND" value="0" units="mmol_per_gDW_per_hr"/>
					<parameter id="UPPER_BOUND" value="1000" units="mmol_per_gDW_per_hr"/>
					<parameter id="OBJECTIVE_COEFFICIENT" value="0"/>
					<parameter id="FLUX_VALUE" value="0.0" units="mmol_per_gDW_per_hr"/>
				</listOfParameters>
			</kineticLaw>
		</reaction>
		<reaction id="RXN0059" name="threonyl-tRNA synthetase " reversible="false">
		<notes>
			<html:p>GPR_ASSOCIATION: RSP_0385 and (RSP_4318 or RSP_4335)</html:p>
			<html:p>GENE_LIST: RSP_0385; RSP_4318; RSP_4335; </html:p>
			<html:p>SUBSYSTEM: Aminoacyl-tRNA biosynthesis     </html:p>
			<html:p>Equation: ATP + L-Threonine + tRNA(Thr) &lt;=&gt; AMP + Diphosphate + L-Threonyl-tRNA(Thr)</html:p>
			<html:p>Confidence Level: 2</html:p>
		</notes>
			<listOfReactants>
				<speciesReference species="CPD0002" stoichiometry="1.0"/>
				<speciesReference species="CPD0136" stoichiometry="1.0"/>
				<speciesReference species="CPD0387" stoichiometry="1.0"/>
			</listOfReactants>
			<listOfProducts>
				<speciesReference species="CPD0018" stoichiometry="1.0"/>
				<speciesReference species="CPD0012" stoichiometry="1.0"/>
				<speciesReference species="CPD0428" stoichiometry="1.0"/>
			</listOfProducts>
			<kineticLaw>
				<math xmlns="http://www.w3.org/1998/Math/MathML"><ci> FLUX_VALUE </ci></math>
				<listOfParameters>
					<parameter id="LOWER_BOUND" value="0" units="mmol_per_gDW_per_hr"/>
					<parameter id="UPPER_BOUND" value="1000" units="mmol_per_gDW_per_hr"/>
					<parameter id="OBJECTIVE_COEFFICIENT" value="0"/>
					<parameter id="FLUX_VALUE" value="0.0" units="mmol_per_gDW_per_hr"/>
				</listOfParameters>
			</kineticLaw>
		</reaction>
		<reaction id="RXN0060" name="seryl-tRNA synthetase " reversible="false">
		<notes>
			<html:p>GPR_ASSOCIATION: RSP_1795 and (RSP_4302 or RSP_4306 or RSP_4308 or RSP_4318)</html:p>
			<html:p>GENE_LIST: RSP_1795; RSP_4302; RSP_4306; RSP_4308; RSP_4318; </html:p>
			<html:p>SUBSYSTEM: Aminoacyl-tRNA biosynthesis     </html:p>
			<html:p>Equation: ATP + L-Serine + tRNA(Ser) &lt;=&gt; AMP + Diphosphate + L-Seryl-tRNA(Ser)</html:p>
			<html:p>Confidence Level: 2</html:p>
		</notes>
			<listOfReactants>
				<speciesReference species="CPD0002" stoichiometry="1.0"/>
				<speciesReference species="CPD0053" stoichiometry="1.0"/>
				<speciesReference species="CPD0386" stoichiometry="1.0"/>
			</listOfReactants>
			<listOfProducts>
				<speciesReference species="CPD0018" stoichiometry="1.0"/>
				<speciesReference species="CPD0012" stoichiometry="1.0"/>
				<speciesReference species="CPD0408" stoichiometry="1.0"/>
			</listOfProducts>
			<kineticLaw>
				<math xmlns="http://www.w3.org/1998/Math/MathML"><ci> FLUX_VALUE </ci></math>
				<listOfParameters>
					<parameter id="LOWER_BOUND" value="0" units="mmol_per_gDW_per_hr"/>
					<parameter id="UPPER_BOUND" value="1000" units="mmol_per_gDW_per_hr"/>
					<parameter id="OBJECTIVE_COEFFICIENT" value="0"/>
					<parameter id="FLUX_VALUE" value="0.0" units="mmol_per_gDW_per_hr"/>
				</listOfParameters>
			</kineticLaw>
		</reaction>
		<reaction id="RXN0061" name="cysteinyl-tRNA synthetase " reversible="false">
		<notes>
			<html:p>GPR_ASSOCIATION: RSP_2722 and RSP_4322</html:p>
			<html:p>GENE_LIST: RSP_2722; RSP_4322; </html:p>
			<html:p>SUBSYSTEM: Aminoacyl-tRNA biosynthesis     </html:p>
			<html:p>Equation: ATP + L-Cysteine + tRNA(Cys) &lt;=&gt; AMP + Diphosphate + L-Cysteinyl-tRNA(Cys)</html:p>
			<html:p>Confidence Level: 2</html:p>
		</notes>
			<listOfReactants>
				<speciesReference species="CPD0002" stoichiometry="1.0"/>
				<speciesReference species="CPD0077" stoichiometry="1.0"/>
				<speciesReference species="CPD0376" stoichiometry="1.0"/>
			</listOfReactants>
			<listOfProducts>
				<speciesReference species="CPD0018" stoichiometry="1.0"/>
				<speciesReference species="CPD0012" stoichiometry="1.0"/>
				<speciesReference species="CPD0434" stoichiometry="1.0"/>
			</listOfProducts>
			<kineticLaw>
				<math xmlns="http://www.w3.org/1998/Math/MathML"><ci> FLUX_VALUE </ci></math>
				<listOfParameters>
					<parameter id="LOWER_BOUND" value="0" units="mmol_per_gDW_per_hr"/>
					<parameter id="UPPER_BOUND" value="1000" units="mmol_per_gDW_per_hr"/>
					<parameter id="OBJECTIVE_COEFFICIENT" value="0"/>
					<parameter id="FLUX_VALUE" value="0.0" units="mmol_per_gDW_per_hr"/>
				</listOfParameters>
			</kineticLaw>
		</reaction>
		<reaction id="RXN0062" name="methionyl-tRNA synthetase " reversible="false">
		<notes>
			<html:p>GPR_ASSOCIATION: RSP_0425 and (RSP_4303 or RSP_4307 or RSP_4315 or RSP_4351 or RSP_4356)</html:p>
			<html:p>GENE_LIST: RSP_0425; RSP_4303; RSP_4307; RSP_4315; RSP_4351; RSP_4356; </html:p>
			<html:p>SUBSYSTEM: Aminoacyl-tRNA biosynthesis     </html:p>
			<html:p>Equation: ATP + L-Methionine + tRNA(Met) &lt;=&gt; AMP + Diphosphate + L-Methionyl-tRNA(Met)</html:p>
			<html:p>Confidence Level: 2</html:p>
		</notes>
			<listOfReactants>
				<speciesReference species="CPD0002" stoichiometry="1.0"/>
				<speciesReference species="CPD0057" stoichiometry="1.0"/>
				<speciesReference species="CPD0383" stoichiometry="1.0"/>
			</listOfReactants>
			<listOfProducts>
				<speciesReference species="CPD0018" stoichiometry="1.0"/>
				<speciesReference species="CPD0012" stoichiometry="1.0"/>
				<speciesReference species="CPD0405" stoichiometry="1.0"/>
			</listOfProducts>
			<kineticLaw>
				<math xmlns="http://www.w3.org/1998/Math/MathML"><ci> FLUX_VALUE </ci></math>
				<listOfParameters>
					<parameter id="LOWER_BOUND" value="0" units="mmol_per_gDW_per_hr"/>
					<parameter id="UPPER_BOUND" value="1000" units="mmol_per_gDW_per_hr"/>
					<parameter id="OBJECTIVE_COEFFICIENT" value="0"/>
					<parameter id="FLUX_VALUE" value="0.0" units="mmol_per_gDW_per_hr"/>
				</listOfParameters>
			</kineticLaw>
		</reaction>
		<reaction id="RXN0063" name="methionyl-tRNA formyltransferase " reversible="false">
		<notes>
			<html:p>GPR_ASSOCIATION: RSP_0875</html:p>
			<html:p>GENE_LIST: RSP_0875; </html:p>
			<html:p>SUBSYSTEM: Aminoacyl-tRNA biosynthesis     </html:p>
			<html:p>Equation: L-Methionyl-tRNA + 10-Formyltetrahydrofolate &lt;=&gt; Tetrahydrofolate + N-Formylmethionyl-tRNA</html:p>
			<html:p>Confidence Level: 2</html:p>
		</notes>
			<listOfReactants>
				<speciesReference species="CPD0405" stoichiometry="1.0"/>
				<speciesReference species="CPD0159" stoichiometry="1.0"/>
			</listOfReactants>
			<listOfProducts>
				<speciesReference species="CPD0080" stoichiometry="1.0"/>
				<speciesReference species="CPD0441" stoichiometry="1.0"/>
				<speciesReference species="CPD0063" stoichiometry="1.0"/>
			</listOfProducts>
			<kineticLaw>
				<math xmlns="http://www.w3.org/1998/Math/MathML"><ci> FLUX_VALUE </ci></math>
				<listOfParameters>
					<parameter id="LOWER_BOUND" value="0" units="mmol_per_gDW_per_hr"/>
					<parameter id="UPPER_BOUND" value="1000" units="mmol_per_gDW_per_hr"/>
					<parameter id="OBJECTIVE_COEFFICIENT" value="0"/>
					<parameter id="FLUX_VALUE" value="0.0" units="mmol_per_gDW_per_hr"/>
				</listOfParameters>
			</kineticLaw>
		</reaction>
		<reaction id="RXN0064" name="valyl-tRNA synthetase " reversible="false">
		<notes>
			<html:p>GPR_ASSOCIATION: RSP_1989 and (RSP_4309 or RSP_4328 or RSP_4337)</html:p>
			<html:p>GENE_LIST: RSP_1989; RSP_4309; RSP_4328; RSP_4337; </html:p>
			<html:p>SUBSYSTEM: Aminoacyl-tRNA biosynthesis     </html:p>
			<html:p>Equation: ATP + L-Valine + tRNA(Val) &lt;=&gt; AMP + Diphosphate + L-Valyl-tRNA(Val)</html:p>
			<html:p>Confidence Level: 2</html:p>
		</notes>
			<listOfReactants>
				<speciesReference species="CPD0002" stoichiometry="1.0"/>
				<speciesReference species="CPD0133" stoichiometry="1.0"/>
				<speciesReference species="CPD0389" stoichiometry="1.0"/>
			</listOfReactants>
			<listOfProducts>
				<speciesReference species="CPD0018" stoichiometry="1.0"/>
				<speciesReference species="CPD0012" stoichiometry="1.0"/>
				<speciesReference species="CPD0409" stoichiometry="1.0"/>
			</listOfProducts>
			<kineticLaw>
				<math xmlns="http://www.w3.org/1998/Math/MathML"><ci> FLUX_VALUE </ci></math>
				<listOfParameters>
					<parameter id="LOWER_BOUND" value="0" units="mmol_per_gDW_per_hr"/>
					<parameter id="UPPER_BOUND" value="1000" units="mmol_per_gDW_per_hr"/>
					<parameter id="OBJECTIVE_COEFFICIENT" value="0"/>
					<parameter id="FLUX_VALUE" value="0.0" units="mmol_per_gDW_per_hr"/>
				</listOfParameters>
			</kineticLaw>
		</reaction>
		<reaction id="RXN0065" name="leucyl-tRNA synthetase " reversible="false">
		<notes>
			<html:p>GPR_ASSOCIATION: RSP_0840 and (RSP_4301 or RSP_4321 or RSP_4332 or RSP_4338)</html:p>
			<html:p>GENE_LIST: RSP_0840; RSP_4301; RSP_4321; RSP_4332; RSP_4338; </html:p>
			<html:p>SUBSYSTEM: Aminoacyl-tRNA biosynthesis     </html:p>
			<html:p>Equation: ATP + L-Leucine + tRNA(Leu) &lt;=&gt; AMP + Diphosphate + L-Leucyl-tRNA(Leu)</html:p>
			<html:p>Confidence Level: 2</html:p>
		</notes>
			<listOfReactants>
				<speciesReference species="CPD0002" stoichiometry="1.0"/>
				<speciesReference species="CPD0096" stoichiometry="1.0"/>
				<speciesReference species="CPD0381" stoichiometry="1.0"/>
			</listOfReactants>
			<listOfProducts>
				<speciesReference species="CPD0018" stoichiometry="1.0"/>
				<speciesReference species="CPD0012" stoichiometry="1.0"/>
				<speciesReference species="CPD0396" stoichiometry="1.0"/>
			</listOfProducts>
			<kineticLaw>
				<math xmlns="http://www.w3.org/1998/Math/MathML"><ci> FLUX_VALUE </ci></math>
				<listOfParameters>
					<parameter id="LOWER_BOUND" value="0" units="mmol_per_gDW_per_hr"/>
					<parameter id="UPPER_BOUND" value="1000" units="mmol_per_gDW_per_hr"/>
					<parameter id="OBJECTIVE_COEFFICIENT" value="0"/>
					<parameter id="FLUX_VALUE" value="0.0" units="mmol_per_gDW_per_hr"/>
				</listOfParameters>
			</kineticLaw>
		</reaction>
		<reaction id="RXN0066" name="isoleucyl-tRNA synthetase " reversible="false">
		<notes>
			<html:p>GPR_ASSOCIATION: RSP_0568 and (RSP_4324 or RSP_4348 or RSP_4353)</html:p>
			<html:p>GENE_LIST: RSP_0568; RSP_4324; RSP_4348; RSP_4353; </html:p>
			<html:p>SUBSYSTEM: Aminoacyl-tRNA biosynthesis     </html:p>
			<html:p>Equation: ATP + L-Isoleucine + tRNA(Ile) &lt;=&gt; AMP + Diphosphate + L-Isoleucyl-tRNA(Ile)</html:p>
			<html:p>Confidence Level: 2</html:p>
		</notes>
			<listOfReactants>
				<speciesReference species="CPD0002" stoichiometry="1.0"/>
				<speciesReference species="CPD0219" stoichiometry="1.0"/>
				<speciesReference species="CPD0380" stoichiometry="1.0"/>
			</listOfReactants>
			<listOfProducts>
				<speciesReference species="CPD0018" stoichiometry="1.0"/>
				<speciesReference species="CPD0012" stoichiometry="1.0"/>
				<speciesReference species="CPD0435" stoichiometry="1.0"/>
			</listOfProducts>
			<kineticLaw>
				<math xmlns="http://www.w3.org/1998/Math/MathML"><ci> FLUX_VALUE </ci></math>
				<listOfParameters>
					<parameter id="LOWER_BOUND" value="0" units="mmol_per_gDW_per_hr"/>
					<parameter id="UPPER_BOUND" value="1000" units="mmol_per_gDW_per_hr"/>
					<parameter id="OBJECTIVE_COEFFICIENT" value="0"/>
					<parameter id="FLUX_VALUE" value="0.0" units="mmol_per_gDW_per_hr"/>
				</listOfParameters>
			</kineticLaw>
		</reaction>
		<reaction id="RXN0067" name="lysyl-tRNA synthetase " reversible="false">
		<notes>
			<html:p>GPR_ASSOCIATION: (RSP_0584 or RSP_0478) and RSP_4329</html:p>
			<html:p>GENE_LIST: RSP_0584; RSP_0478; RSP_4329; </html:p>
			<html:p>SUBSYSTEM: Aminoacyl-tRNA biosynthesis     </html:p>
			<html:p>Equation: ATP + L-Lysine + tRNA(Lys) &lt;=&gt; AMP + Diphosphate + L-Lysyl-tRNA(Lys)</html:p>
			<html:p>Confidence Level: 2</html:p>
		</notes>
			<listOfReactants>
				<speciesReference species="CPD0002" stoichiometry="1.0"/>
				<speciesReference species="CPD0038" stoichiometry="1.0"/>
				<speciesReference species="CPD0382" stoichiometry="1.0"/>
			</listOfReactants>
			<listOfProducts>
				<speciesReference species="CPD0018" stoichiometry="1.0"/>
				<speciesReference species="CPD0012" stoichiometry="1.0"/>
				<speciesReference species="CPD0393" stoichiometry="1.0"/>
			</listOfProducts>
			<kineticLaw>
				<math xmlns="http://www.w3.org/1998/Math/MathML"><ci> FLUX_VALUE </ci></math>
				<listOfParameters>
					<parameter id="LOWER_BOUND" value="0" units="mmol_per_gDW_per_hr"/>
					<parameter id="UPPER_BOUND" value="1000" units="mmol_per_gDW_per_hr"/>
					<parameter id="OBJECTIVE_COEFFICIENT" value="0"/>
					<parameter id="FLUX_VALUE" value="0.0" units="mmol_per_gDW_per_hr"/>
				</listOfParameters>
			</kineticLaw>
		</reaction>
		<reaction id="RXN0068" name="arginyl-tRNA synthetase " reversible="false">
		<notes>
			<html:p>GPR_ASSOCIATION: RSP_2943 and (RSP_4297 or RSP_4320 or RSP_4334)</html:p>
			<html:p>GENE_LIST: RSP_2943; RSP_4297; RSP_4320; RSP_4334; </html:p>
			<html:p>SUBSYSTEM: Aminoacyl-tRNA biosynthesis     </html:p>
			<html:p>Equation: ATP + L-Arginine + tRNA(Arg) &lt;=&gt; AMP + Diphosphate + L-Arginyl-tRNA(Arg)</html:p>
			<html:p>Confidence Level: 2</html:p>
		</notes>
			<listOfReactants>
				<speciesReference species="CPD0002" stoichiometry="1.0"/>
				<speciesReference species="CPD0050" stoichiometry="1.0"/>
				<speciesReference species="CPD0374" stoichiometry="1.0"/>
			</listOfReactants>
			<listOfProducts>
				<speciesReference species="CPD0018" stoichiometry="1.0"/>
				<speciesReference species="CPD0012" stoichiometry="1.0"/>
				<speciesReference species="CPD0400" stoichiometry="1.0"/>
			</listOfProducts>
			<kineticLaw>
				<math xmlns="http://www.w3.org/1998/Math/MathML"><ci> FLUX_VALUE </ci></math>
				<listOfParameters>
					<parameter id="LOWER_BOUND" value="0" units="mmol_per_gDW_per_hr"/>
					<parameter id="UPPER_BOUND" value="1000" units="mmol_per_gDW_per_hr"/>
					<parameter id="OBJECTIVE_COEFFICIENT" value="0"/>
					<parameter id="FLUX_VALUE" value="0.0" units="mmol_per_gDW_per_hr"/>
				</listOfParameters>
			</kineticLaw>
		</reaction>
		<reaction id="RXN0069" name="prolyl-tRNA synthetase " reversible="false">
		<notes>
			<html:p>GPR_ASSOCIATION: RSP_0778 and (RSP_4311 or RSP_4313 or RSP_4331)</html:p>
			<html:p>GENE_LIST: RSP_0778; RSP_4311; RSP_4313; RSP_4331; </html:p>
			<html:p>SUBSYSTEM: Aminoacyl-tRNA biosynthesis     </html:p>
			<html:p>Equation: ATP + L-Proline + tRNA(Pro) &lt;=&gt; AMP + Diphosphate + L-Prolyl-tRNA(Pro)</html:p>
			<html:p>Confidence Level: 2</html:p>
		</notes>
			<listOfReactants>
				<speciesReference species="CPD0002" stoichiometry="1.0"/>
				<speciesReference species="CPD0113" stoichiometry="1.0"/>
				<speciesReference species="CPD0385" stoichiometry="1.0"/>
			</listOfReactants>
			<listOfProducts>
				<speciesReference species="CPD0018" stoichiometry="1.0"/>
				<speciesReference species="CPD0012" stoichiometry="1.0"/>
				<speciesReference species="CPD0415" stoichiometry="1.0"/>
			</listOfProducts>
			<kineticLaw>
				<math xmlns="http://www.w3.org/1998/Math/MathML"><ci> FLUX_VALUE </ci></math>
				<listOfParameters>
					<parameter id="LOWER_BOUND" value="0" units="mmol_per_gDW_per_hr"/>
					<parameter id="UPPER_BOUND" value="1000" units="mmol_per_gDW_per_hr"/>
					<parameter id="OBJECTIVE_COEFFICIENT" value="0"/>
					<parameter id="FLUX_VALUE" value="0.0" units="mmol_per_gDW_per_hr"/>
				</listOfParameters>
			</kineticLaw>
		</reaction>
		<reaction id="RXN0070" name="histidyl-tRNA synthetase " reversible="false">
		<notes>
			<html:p>GPR_ASSOCIATION: RSP_3551 and RSP_4336</html:p>
			<html:p>GENE_LIST: RSP_3551; RSP_4336; </html:p>
			<html:p>SUBSYSTEM: Aminoacyl-tRNA biosynthesis     </html:p>
			<html:p>Equation: ATP + L-Histidine + tRNA(His) &lt;=&gt; AMP + Diphosphate + L-Histidyl-tRNA(His)</html:p>
			<html:p>Confidence Level: 2</html:p>
		</notes>
			<listOfReactants>
				<speciesReference species="CPD0002" stoichiometry="1.0"/>
				<speciesReference species="CPD0106" stoichiometry="1.0"/>
				<speciesReference species="CPD0379" stoichiometry="1.0"/>
			</listOfReactants>
			<listOfProducts>
				<speciesReference species="CPD0018" stoichiometry="1.0"/>
				<speciesReference species="CPD0012" stoichiometry="1.0"/>
				<speciesReference species="CPD0427" stoichiometry="1.0"/>
			</listOfProducts>
			<kineticLaw>
				<math xmlns="http://www.w3.org/1998/Math/MathML"><ci> FLUX_VALUE </ci></math>
				<listOfParameters>
					<parameter id="LOWER_BOUND" value="0" units="mmol_per_gDW_per_hr"/>
					<parameter id="UPPER_BOUND" value="1000" units="mmol_per_gDW_per_hr"/>
					<parameter id="OBJECTIVE_COEFFICIENT" value="0"/>
					<parameter id="FLUX_VALUE" value="0.0" units="mmol_per_gDW_per_hr"/>
				</listOfParameters>
			</kineticLaw>
		</reaction>
		<reaction id="RXN0071" name="phenylalanyl-tRNA synthetase" reversible="false">
		<notes>
			<html:p>GPR_ASSOCIATION: RSP_1763 and RSP_1761 and RSP_4333)</html:p>
			<html:p>GENE_LIST: RSP_1763; RSP_1761; RSP_4333; </html:p>
			<html:p>SUBSYSTEM: Aminoacyl-tRNA biosynthesis     </html:p>
			<html:p>Equation: ATP + L-Phenylalanine + tRNA(Phe) &lt;=&gt; AMP + Diphosphate + L-Phenylalanyl-tRNA(Phe)</html:p>
			<html:p>Confidence Level: 2</html:p>
		</notes>
			<listOfReactants>
				<speciesReference species="CPD0002" stoichiometry="1.0"/>
				<speciesReference species="CPD0062" stoichiometry="1.0"/>
				<speciesReference species="CPD0384" stoichiometry="1.0"/>
			</listOfReactants>
			<listOfProducts>
				<speciesReference species="CPD0018" stoichiometry="1.0"/>
				<speciesReference species="CPD0012" stoichiometry="1.0"/>
				<speciesReference species="CPD0455" stoichiometry="1.0"/>
			</listOfProducts>
			<kineticLaw>
				<math xmlns="http://www.w3.org/1998/Math/MathML"><ci> FLUX_VALUE </ci></math>
				<listOfParameters>
					<parameter id="LOWER_BOUND" value="0" units="mmol_per_gDW_per_hr"/>
					<parameter id="UPPER_BOUND" value="1000" units="mmol_per_gDW_per_hr"/>
					<parameter id="OBJECTIVE_COEFFICIENT" value="0"/>
					<parameter id="FLUX_VALUE" value="0.0" units="mmol_per_gDW_per_hr"/>
				</listOfParameters>
			</kineticLaw>
		</reaction>
		<reaction id="RXN0072" name="tyrosyl-tRNA synthetase " reversible="false">
		<notes>
			<html:p>GPR_ASSOCIATION: RSP_4041</html:p>
			<html:p>GENE_LIST: RSP_4041; </html:p>
			<html:p>SUBSYSTEM: Aminoacyl-tRNA biosynthesis     </html:p>
			<html:p>Equation: ATP + L-Tyrosine + tRNA(Tyr) &lt;=&gt; AMP + Diphosphate + L-Tyrosyl-tRNA(Tyr)</html:p>
			<html:p>Confidence Level: 2</html:p>
		</notes>
			<listOfReactants>
				<speciesReference species="CPD0002" stoichiometry="1.0"/>
				<speciesReference species="CPD0064" stoichiometry="1.0"/>
				<speciesReference species="CPD0290" stoichiometry="1.0"/>
			</listOfReactants>
			<listOfProducts>
				<speciesReference species="CPD0018" stoichiometry="1.0"/>
				<speciesReference species="CPD0012" stoichiometry="1.0"/>
				<speciesReference species="CPD0421" stoichiometry="1.0"/>
			</listOfProducts>
			<kineticLaw>
				<math xmlns="http://www.w3.org/1998/Math/MathML"><ci> FLUX_VALUE </ci></math>
				<listOfParameters>
					<parameter id="LOWER_BOUND" value="0" units="mmol_per_gDW_per_hr"/>
					<parameter id="UPPER_BOUND" value="1000" units="mmol_per_gDW_per_hr"/>
					<parameter id="OBJECTIVE_COEFFICIENT" value="0"/>
					<parameter id="FLUX_VALUE" value="0.0" units="mmol_per_gDW_per_hr"/>
				</listOfParameters>
			</kineticLaw>
		</reaction>
		<reaction id="RXN0073" name="tryptophanyl-tRNA synthetase " reversible="false">
		<notes>
			<html:p>GPR_ASSOCIATION: RSP_1808 and RSP_4298</html:p>
			<html:p>GENE_LIST: RSP_1808; RSP_4298; </html:p>
			<html:p>SUBSYSTEM: Aminoacyl-tRNA biosynthesis     </html:p>
			<html:p>Equation: ATP + L-Tryptophan + tRNA(Trp) &lt;=&gt; AMP + Diphosphate + L-Tryptophanyl-tRNA(Trp)</html:p>
			<html:p>Confidence Level: 2</html:p>
		</notes>
			<listOfReactants>
				<speciesReference species="CPD0002" stoichiometry="1.0"/>
				<speciesReference species="CPD0061" stoichiometry="1.0"/>
				<speciesReference species="CPD0388" stoichiometry="1.0"/>
			</listOfReactants>
			<listOfProducts>
				<speciesReference species="CPD0018" stoichiometry="1.0"/>
				<speciesReference species="CPD0012" stoichiometry="1.0"/>
				<speciesReference species="CPD0456" stoichiometry="1.0"/>
			</listOfProducts>
			<kineticLaw>
				<math xmlns="http://www.w3.org/1998/Math/MathML"><ci> FLUX_VALUE </ci></math>
				<listOfParameters>
					<parameter id="LOWER_BOUND" value="0" units="mmol_per_gDW_per_hr"/>
					<parameter id="UPPER_BOUND" value="1000" units="mmol_per_gDW_per_hr"/>
					<parameter id="OBJECTIVE_COEFFICIENT" value="0"/>
					<parameter id="FLUX_VALUE" value="0.0" units="mmol_per_gDW_per_hr"/>
				</listOfParameters>
			</kineticLaw>
		</reaction>
		<reaction id="RXN0074" name="ornithine cyclodeaminase " reversible="true">
		<notes>
			<html:p>GPR_ASSOCIATION: RSP_0854</html:p>
			<html:p>GENE_LIST: RSP_0854; </html:p>
			<html:p>SUBSYSTEM: Arginine and proline metabolism   </html:p>
			<html:p>Equation: L-Ornithine &lt;=&gt; L-Proline + NH3</html:p>
			<html:p>Confidence Level: 3</html:p>
		</notes>
			<listOfReactants>
				<speciesReference species="CPD0060" stoichiometry="1.0"/>
			</listOfReactants>
			<listOfProducts>
				<speciesReference species="CPD0113" stoichiometry="1.0"/>
				<speciesReference species="CPD0013" stoichiometry="1.0"/>
			</listOfProducts>
			<kineticLaw>
				<math xmlns="http://www.w3.org/1998/Math/MathML"><ci> FLUX_VALUE </ci></math>
				<listOfParameters>
					<parameter id="LOWER_BOUND" value="-1000" units="mmol_per_gDW_per_hr"/>
					<parameter id="UPPER_BOUND" value="1000" units="mmol_per_gDW_per_hr"/>
					<parameter id="OBJECTIVE_COEFFICIENT" value="0"/>
					<parameter id="FLUX_VALUE" value="0.0" units="mmol_per_gDW_per_hr"/>
				</listOfParameters>
			</kineticLaw>
		</reaction>
		<reaction id="RXN0075" name="arginase " reversible="true">
		<notes>
			<html:p>GPR_ASSOCIATION: RSP_2632</html:p>
			<html:p>GENE_LIST: RSP_2632; </html:p>
			<html:p>SUBSYSTEM: Arginine and proline metabolism   </html:p>
			<html:p>Equation: L-Arginine + H2O &lt;=&gt; L-Ornithine + Urea</html:p>
			<html:p>Confidence Level: 3</html:p>
		</notes>
			<listOfReactants>
				<speciesReference species="CPD0050" stoichiometry="1.0"/>
				<speciesReference species="CPD0001" stoichiometry="1.0"/>
			</listOfReactants>
			<listOfProducts>
				<speciesReference species="CPD0060" stoichiometry="1.0"/>
				<speciesReference species="CPD0068" stoichiometry="1.0"/>
			</listOfProducts>
			<kineticLaw>
				<math xmlns="http://www.w3.org/1998/Math/MathML"><ci> FLUX_VALUE </ci></math>
				<listOfParameters>
					<parameter id="LOWER_BOUND" value="-1000" units="mmol_per_gDW_per_hr"/>
					<parameter id="UPPER_BOUND" value="1000" units="mmol_per_gDW_per_hr"/>
					<parameter id="OBJECTIVE_COEFFICIENT" value="0"/>
					<parameter id="FLUX_VALUE" value="0.0" units="mmol_per_gDW_per_hr"/>
				</listOfParameters>
			</kineticLaw>
		</reaction>
		<reaction id="RXN0076" name="urease" reversible="false">
		<notes>
			<html:p>GPR_ASSOCIATION: RSP_6111 and RSP_0308 and RSP_0309</html:p>
			<html:p>GENE_LIST: RSP_6111; RSP_0308; RSP_0309; </html:p>
			<html:p>SUBSYSTEM: Arginine and proline metabolism   </html:p>
			<html:p>Equation: Urea + H2O + 2 H+ &lt;=&gt; CO2 + 2 NH3</html:p>
			<html:p>Confidence Level: 3</html:p>
		</notes>
			<listOfReactants>
				<speciesReference species="CPD0068" stoichiometry="1.0"/>
				<speciesReference species="CPD0001" stoichiometry="1.0"/>
				<speciesReference species="CPD0063" stoichiometry="2.0"/>
			</listOfReactants>
			<listOfProducts>
				<speciesReference species="CPD0011" stoichiometry="1.0"/>
				<speciesReference species="CPD0013" stoichiometry="2.0"/>
			</listOfProducts>
			<kineticLaw>
				<math xmlns="http://www.w3.org/1998/Math/MathML"><ci> FLUX_VALUE </ci></math>
				<listOfParameters>
					<parameter id="LOWER_BOUND" value="0" units="mmol_per_gDW_per_hr"/>
					<parameter id="UPPER_BOUND" value="1000" units="mmol_per_gDW_per_hr"/>
					<parameter id="OBJECTIVE_COEFFICIENT" value="0"/>
					<parameter id="FLUX_VALUE" value="0.0" units="mmol_per_gDW_per_hr"/>
				</listOfParameters>
			</kineticLaw>
		</reaction>
		<reaction id="RXN0079" name="agmatinase " reversible="true">
		<notes>
			<html:p>GPR_ASSOCIATION: RSP_3743 or RSP_2909</html:p>
			<html:p>GENE_LIST: RSP_3743; RSP_2909; </html:p>
			<html:p>SUBSYSTEM: Arginine and proline metabolism   </html:p>
			<html:p>Equation: Agmatine + H2O &lt;=&gt; Putrescine + Urea</html:p>
			<html:p>Confidence Level: 2</html:p>
		</notes>
			<listOfReactants>
				<speciesReference species="CPD0131" stoichiometry="1.0"/>
				<speciesReference species="CPD0001" stoichiometry="1.0"/>
			</listOfReactants>
			<listOfProducts>
				<speciesReference species="CPD0105" stoichiometry="1.0"/>
				<speciesReference species="CPD0068" stoichiometry="1.0"/>
			</listOfProducts>
			<kineticLaw>
				<math xmlns="http://www.w3.org/1998/Math/MathML"><ci> FLUX_VALUE </ci></math>
				<listOfParameters>
					<parameter id="LOWER_BOUND" value="-1000" units="mmol_per_gDW_per_hr"/>
					<parameter id="UPPER_BOUND" value="1000" units="mmol_per_gDW_per_hr"/>
					<parameter id="OBJECTIVE_COEFFICIENT" value="0"/>
					<parameter id="FLUX_VALUE" value="0.0" units="mmol_per_gDW_per_hr"/>
				</listOfParameters>
			</kineticLaw>
		</reaction>
		<reaction id="RXN0080" name="putative ornithine decarboxylase " reversible="false">
		<notes>
			<html:p>GPR_ASSOCIATION: RSP_1991</html:p>
			<html:p>GENE_LIST: RSP_1991; </html:p>
			<html:p>SUBSYSTEM: Arginine and proline metabolism   </html:p>
			<html:p>Equation: L-Ornithine + H+ &lt;=&gt; Putrescine + CO2</html:p>
			<html:p>Confidence Level: 2</html:p>
		</notes>
			<listOfReactants>
				<speciesReference species="CPD0060" stoichiometry="1.0"/>
				<speciesReference species="CPD0063" stoichiometry="1.0"/>
			</listOfReactants>
			<listOfProducts>
				<speciesReference species="CPD0105" stoichiometry="1.0"/>
				<speciesReference species="CPD0011" stoichiometry="1.0"/>
			</listOfProducts>
			<kineticLaw>
				<math xmlns="http://www.w3.org/1998/Math/MathML"><ci> FLUX_VALUE </ci></math>
				<listOfParameters>
					<parameter id="LOWER_BOUND" value="0" units="mmol_per_gDW_per_hr"/>
					<parameter id="UPPER_BOUND" value="1000" units="mmol_per_gDW_per_hr"/>
					<parameter id="OBJECTIVE_COEFFICIENT" value="0"/>
					<parameter id="FLUX_VALUE" value="0.0" units="mmol_per_gDW_per_hr"/>
				</listOfParameters>
			</kineticLaw>
		</reaction>
		<reaction id="RXN0082" name="putative carboxynorspermidine decarboxylase protein " reversible="false">
		<notes>
			<html:p>GPR_ASSOCIATION: RSP_1474</html:p>
			<html:p>GENE_LIST: RSP_1474; </html:p>
			<html:p>SUBSYSTEM: Arginine and proline metabolism   </html:p>
			<html:p>Equation: Carboxyspermidine + H+ &lt;=&gt; Spermidine + CO2</html:p>
			<html:p>Confidence Level: 4</html:p>
		</notes>
			<listOfReactants>
				<speciesReference species="CPD0914" stoichiometry="1.0"/>
				<speciesReference species="CPD0063" stoichiometry="1.0"/>
			</listOfReactants>
			<listOfProducts>
				<speciesReference species="CPD0723" stoichiometry="1.0"/>
				<speciesReference species="CPD0011" stoichiometry="1.0"/>
			</listOfProducts>
			<kineticLaw>
				<math xmlns="http://www.w3.org/1998/Math/MathML"><ci> FLUX_VALUE </ci></math>
				<listOfParameters>
					<parameter id="LOWER_BOUND" value="0" units="mmol_per_gDW_per_hr"/>
					<parameter id="UPPER_BOUND" value="1000" units="mmol_per_gDW_per_hr"/>
					<parameter id="OBJECTIVE_COEFFICIENT" value="0"/>
					<parameter id="FLUX_VALUE" value="0.0" units="mmol_per_gDW_per_hr"/>
				</listOfParameters>
			</kineticLaw>
		</reaction>
		<reaction id="RXN0083" name="hypothetical protein/gamma-glutamylputrescine oxidase" reversible="false">
		<notes>
			<html:p>GPR_ASSOCIATION: RSP_0378</html:p>
			<html:p>GENE_LIST: RSP_0378; </html:p>
			<html:p>SUBSYSTEM: Arginine and proline metabolism   </html:p>
			<html:p>Equation: gamma-L-Glutamylputrescine + H2O + Oxygen &lt;=&gt; gamma-Glutamyl-gamma-aminobutyraldehyde + NH3 + H2O2</html:p>
			<html:p>Confidence Level: 2</html:p>
		</notes>
			<listOfReactants>
				<speciesReference species="CPD0618" stoichiometry="1.0"/>
				<speciesReference species="CPD0001" stoichiometry="1.0"/>
				<speciesReference species="CPD0007" stoichiometry="1.0"/>
			</listOfReactants>
			<listOfProducts>
				<speciesReference species="CPD0619" stoichiometry="1.0"/>
				<speciesReference species="CPD0013" stoichiometry="1.0"/>
				<speciesReference species="CPD0024" stoichiometry="1.0"/>
			</listOfProducts>
			<kineticLaw>
				<math xmlns="http://www.w3.org/1998/Math/MathML"><ci> FLUX_VALUE </ci></math>
				<listOfParameters>
					<parameter id="LOWER_BOUND" value="0" units="mmol_per_gDW_per_hr"/>
					<parameter id="UPPER_BOUND" value="1000" units="mmol_per_gDW_per_hr"/>
					<parameter id="OBJECTIVE_COEFFICIENT" value="0"/>
					<parameter id="FLUX_VALUE" value="0.0" units="mmol_per_gDW_per_hr"/>
				</listOfParameters>
			</kineticLaw>
		</reaction>
		<reaction id="RXN0084" name="gamma-glutamyl-gamma-aminobutyraldehyde dehydrogenase" reversible="true">
		<notes>
			<html:p>GPR_ASSOCIATION: RSP_3533</html:p>
			<html:p>GENE_LIST: RSP_3533; </html:p>
			<html:p>SUBSYSTEM: Arginine and proline metabolism   </html:p>
			<html:p>Equation: gamma-Glutamyl-gamma-aminobutyraldehyde + NAD+ + H2O &lt;=&gt; gamma-Glutamyl-gamma-aminobutyrate + NADH + 2 H+</html:p>
			<html:p>Confidence Level: 2</html:p>
		</notes>
			<listOfReactants>
				<speciesReference species="CPD0619" stoichiometry="1.0"/>
				<speciesReference species="CPD0003" stoichiometry="1.0"/>
				<speciesReference species="CPD0001" stoichiometry="1.0"/>
			</listOfReactants>
			<listOfProducts>
				<speciesReference species="CPD0917" stoichiometry="1.0"/>
				<speciesReference species="CPD0004" stoichiometry="1.0"/>
				<speciesReference species="CPD0063" stoichiometry="2.0"/>
			</listOfProducts>
			<kineticLaw>
				<math xmlns="http://www.w3.org/1998/Math/MathML"><ci> FLUX_VALUE </ci></math>
				<listOfParameters>
					<parameter id="LOWER_BOUND" value="-1000" units="mmol_per_gDW_per_hr"/>
					<parameter id="UPPER_BOUND" value="1000" units="mmol_per_gDW_per_hr"/>
					<parameter id="OBJECTIVE_COEFFICIENT" value="0"/>
					<parameter id="FLUX_VALUE" value="0.0" units="mmol_per_gDW_per_hr"/>
				</listOfParameters>
			</kineticLaw>
		</reaction>
		<reaction id="RXN0086" name="pyrroline-5-carboxylate reductase " reversible="true">
		<notes>
			<html:p>GPR_ASSOCIATION: RSP_3364</html:p>
			<html:p>GENE_LIST: RSP_3364; </html:p>
			<html:p>SUBSYSTEM: Arginine and proline metabolism   </html:p>
			<html:p>Equation: L-Proline + NAD+ &lt;=&gt; (S)-1-Pyrroline-5-carboxylate + NADH + H+</html:p>
			<html:p>Confidence Level: 2</html:p>
		</notes>
			<listOfReactants>
				<speciesReference species="CPD0113" stoichiometry="1.0"/>
				<speciesReference species="CPD0003" stoichiometry="1.0"/>
			</listOfReactants>
			<listOfProducts>
				<speciesReference species="CPD0471" stoichiometry="1.0"/>
				<speciesReference species="CPD0004" stoichiometry="1.0"/>
				<speciesReference species="CPD0063" stoichiometry="2.0"/>
			</listOfProducts>
			<kineticLaw>
				<math xmlns="http://www.w3.org/1998/Math/MathML"><ci> FLUX_VALUE </ci></math>
				<listOfParameters>
					<parameter id="LOWER_BOUND" value="-1000" units="mmol_per_gDW_per_hr"/>
					<parameter id="UPPER_BOUND" value="1000" units="mmol_per_gDW_per_hr"/>
					<parameter id="OBJECTIVE_COEFFICIENT" value="0"/>
					<parameter id="FLUX_VALUE" value="0.0" units="mmol_per_gDW_per_hr"/>
				</listOfParameters>
			</kineticLaw>
		</reaction>
		<reaction id="RXN0087" name="pyrroline-5-carboxylate reductase " reversible="true">
		<notes>
			<html:p>GPR_ASSOCIATION: RSP_3364</html:p>
			<html:p>GENE_LIST: RSP_3364; </html:p>
			<html:p>SUBSYSTEM: Arginine and proline metabolism   </html:p>
			<html:p>Equation: trans-4-Hydroxy-L-proline + NAD+ &lt;=&gt; L-1-Pyrroline-3-hydroxy-5-carboxylate + NADH + H+</html:p>
			<html:p>Confidence Level: 2</html:p>
		</notes>
			<listOfReactants>
				<speciesReference species="CPD0918" stoichiometry="1.0"/>
				<speciesReference species="CPD0003" stoichiometry="1.0"/>
			</listOfReactants>
			<listOfProducts>
				<speciesReference species="CPD0780" stoichiometry="1.0"/>
				<speciesReference species="CPD0004" stoichiometry="1.0"/>
				<speciesReference species="CPD0063" stoichiometry="2.0"/>
			</listOfProducts>
			<kineticLaw>
				<math xmlns="http://www.w3.org/1998/Math/MathML"><ci> FLUX_VALUE </ci></math>
				<listOfParameters>
					<parameter id="LOWER_BOUND" value="-1000" units="mmol_per_gDW_per_hr"/>
					<parameter id="UPPER_BOUND" value="1000" units="mmol_per_gDW_per_hr"/>
					<parameter id="OBJECTIVE_COEFFICIENT" value="0"/>
					<parameter id="FLUX_VALUE" value="0.0" units="mmol_per_gDW_per_hr"/>
				</listOfParameters>
			</kineticLaw>
		</reaction>
		<reaction id="RXN0088" name="gamma-glutamyl kinase " reversible="false">
		<notes>
			<html:p>GPR_ASSOCIATION: RSP_3823</html:p>
			<html:p>GENE_LIST: RSP_3823; </html:p>
			<html:p>SUBSYSTEM: Arginine and proline metabolism   </html:p>
			<html:p>Equation: ATP + L-Glutamate &lt;=&gt; ADP + L-Glutamyl 5-phosphate</html:p>
			<html:p>Confidence Level: 2</html:p>
		</notes>
			<listOfReactants>
				<speciesReference species="CPD0002" stoichiometry="1.0"/>
				<speciesReference species="CPD0022" stoichiometry="1.0"/>
			</listOfReactants>
			<listOfProducts>
				<speciesReference species="CPD0008" stoichiometry="1.0"/>
				<speciesReference species="CPD0440" stoichiometry="1.0"/>
			</listOfProducts>
			<kineticLaw>
				<math xmlns="http://www.w3.org/1998/Math/MathML"><ci> FLUX_VALUE </ci></math>
				<listOfParameters>
					<parameter id="LOWER_BOUND" value="0" units="mmol_per_gDW_per_hr"/>
					<parameter id="UPPER_BOUND" value="1000" units="mmol_per_gDW_per_hr"/>
					<parameter id="OBJECTIVE_COEFFICIENT" value="0"/>
					<parameter id="FLUX_VALUE" value="0.0" units="mmol_per_gDW_per_hr"/>
				</listOfParameters>
			</kineticLaw>
		</reaction>
		<reaction id="RXN0089" name="gamma-glutamyl phosphate reductase " reversible="true">
		<notes>
			<html:p>GPR_ASSOCIATION: RSP_3824</html:p>
			<html:p>GENE_LIST: RSP_3824; </html:p>
			<html:p>SUBSYSTEM: Arginine and proline metabolism   </html:p>
			<html:p>Equation: L-Glutamate 5-semialdehyde + Orthophosphate + NADP+ &lt;=&gt; L-Glutamyl 5-phosphate + NADPH + H+</html:p>
			<html:p>Confidence Level: 2</html:p>
		</notes>
			<listOfReactants>
				<speciesReference species="CPD0340" stoichiometry="1.0"/>
				<speciesReference species="CPD0009" stoichiometry="1.0"/>
				<speciesReference species="CPD0006" stoichiometry="1.0"/>
			</listOfReactants>
			<listOfProducts>
				<speciesReference species="CPD0440" stoichiometry="1.0"/>
				<speciesReference species="CPD0005" stoichiometry="1.0"/>
				<speciesReference species="CPD0063" stoichiometry="1.0"/>
			</listOfProducts>
			<kineticLaw>
				<math xmlns="http://www.w3.org/1998/Math/MathML"><ci> FLUX_VALUE </ci></math>
				<listOfParameters>
					<parameter id="LOWER_BOUND" value="-1000" units="mmol_per_gDW_per_hr"/>
					<parameter id="UPPER_BOUND" value="1000" units="mmol_per_gDW_per_hr"/>
					<parameter id="OBJECTIVE_COEFFICIENT" value="0"/>
					<parameter id="FLUX_VALUE" value="0.0" units="mmol_per_gDW_per_hr"/>
				</listOfParameters>
			</kineticLaw>
		</reaction>
		<reaction id="RXN0090" name="putative proline racemase" reversible="true">
		<notes>
			<html:p>GPR_ASSOCIATION: RSP_3519</html:p>
			<html:p>GENE_LIST: RSP_3519; </html:p>
			<html:p>SUBSYSTEM: Arginine and proline metabolism   </html:p>
			<html:p>Equation: L-Proline &lt;=&gt; D-Proline</html:p>
			<html:p>Confidence Level: 2</html:p>
		</notes>
			<listOfReactants>
				<speciesReference species="CPD0113" stoichiometry="1.0"/>
			</listOfReactants>
			<listOfProducts>
				<speciesReference species="CPD0288" stoichiometry="1.0"/>
			</listOfProducts>
			<kineticLaw>
				<math xmlns="http://www.w3.org/1998/Math/MathML"><ci> FLUX_VALUE </ci></math>
				<listOfParameters>
					<parameter id="LOWER_BOUND" value="-1000" units="mmol_per_gDW_per_hr"/>
					<parameter id="UPPER_BOUND" value="1000" units="mmol_per_gDW_per_hr"/>
					<parameter id="OBJECTIVE_COEFFICIENT" value="0"/>
					<parameter id="FLUX_VALUE" value="0.0" units="mmol_per_gDW_per_hr"/>
				</listOfParameters>
			</kineticLaw>
		</reaction>
		<reaction id="RXN0091" name="argininosuccinate synthase " reversible="true">
		<notes>
			<html:p>GPR_ASSOCIATION: RSP_1212</html:p>
			<html:p>GENE_LIST: RSP_1212; </html:p>
			<html:p>SUBSYSTEM: Arginine and proline metabolism   </html:p>
			<html:p>Equation: ATP + L-Citrulline + L-Aspartate &lt;=&gt; AMP + Diphosphate + N-(L-Arginino)succinate</html:p>
			<html:p>Confidence Level: 2</html:p>
		</notes>
			<listOfReactants>
				<speciesReference species="CPD0002" stoichiometry="1.0"/>
				<speciesReference species="CPD0191" stoichiometry="1.0"/>
				<speciesReference species="CPD0040" stoichiometry="1.0"/>
			</listOfReactants>
			<listOfProducts>
				<speciesReference species="CPD0018" stoichiometry="1.0"/>
				<speciesReference species="CPD0012" stoichiometry="1.0"/>
				<speciesReference species="CPD0447" stoichiometry="1.0"/>
				<speciesReference species="CPD0063" stoichiometry="1.0"/>
			</listOfProducts>
			<kineticLaw>
				<math xmlns="http://www.w3.org/1998/Math/MathML"><ci> FLUX_VALUE </ci></math>
				<listOfParameters>
					<parameter id="LOWER_BOUND" value="-1000" units="mmol_per_gDW_per_hr"/>
					<parameter id="UPPER_BOUND" value="1000" units="mmol_per_gDW_per_hr"/>
					<parameter id="OBJECTIVE_COEFFICIENT" value="0"/>
					<parameter id="FLUX_VALUE" value="0.0" units="mmol_per_gDW_per_hr"/>
				</listOfParameters>
			</kineticLaw>
		</reaction>
		<reaction id="RXN0092" name="argininosuccinate lyase " reversible="true">
		<notes>
			<html:p>GPR_ASSOCIATION: RSP_0726 or RSP_3955</html:p>
			<html:p>GENE_LIST: RSP_0726; RSP_3955; </html:p>
			<html:p>SUBSYSTEM: Arginine and proline metabolism   </html:p>
			<html:p>Equation: N-(L-Arginino)succinate &lt;=&gt; Fumarate + L-Arginine</html:p>
			<html:p>Confidence Level: 2</html:p>
		</notes>
			<listOfReactants>
				<speciesReference species="CPD0447" stoichiometry="1.0"/>
			</listOfReactants>
			<listOfProducts>
				<speciesReference species="CPD0095" stoichiometry="1.0"/>
				<speciesReference species="CPD0050" stoichiometry="1.0"/>
			</listOfProducts>
			<kineticLaw>
				<math xmlns="http://www.w3.org/1998/Math/MathML"><ci> FLUX_VALUE </ci></math>
				<listOfParameters>
					<parameter id="LOWER_BOUND" value="-1000" units="mmol_per_gDW_per_hr"/>
					<parameter id="UPPER_BOUND" value="1000" units="mmol_per_gDW_per_hr"/>
					<parameter id="OBJECTIVE_COEFFICIENT" value="0"/>
					<parameter id="FLUX_VALUE" value="0.0" units="mmol_per_gDW_per_hr"/>
				</listOfParameters>
			</kineticLaw>
		</reaction>
		<reaction id="RXN0094" name="bifunctional ornithine acetyltransferase/N-acetylglutamate synthase protein " reversible="true">
		<notes>
			<html:p>GPR_ASSOCIATION: RSP_1167</html:p>
			<html:p>GENE_LIST: RSP_1167; </html:p>
			<html:p>SUBSYSTEM: Arginine and proline metabolism   </html:p>
			<html:p>Equation: N-Acetylornithine + L-Glutamate &lt;=&gt; L-Ornithine + N-Acetyl-L-glutamate</html:p>
			<html:p>Confidence Level: 2</html:p>
		</notes>
			<listOfReactants>
				<speciesReference species="CPD0227" stoichiometry="1.0"/>
				<speciesReference species="CPD0022" stoichiometry="1.0"/>
			</listOfReactants>
			<listOfProducts>
				<speciesReference species="CPD0060" stoichiometry="1.0"/>
				<speciesReference species="CPD0259" stoichiometry="1.0"/>
			</listOfProducts>
			<kineticLaw>
				<math xmlns="http://www.w3.org/1998/Math/MathML"><ci> FLUX_VALUE </ci></math>
				<listOfParameters>
					<parameter id="LOWER_BOUND" value="-1000" units="mmol_per_gDW_per_hr"/>
					<parameter id="UPPER_BOUND" value="1000" units="mmol_per_gDW_per_hr"/>
					<parameter id="OBJECTIVE_COEFFICIENT" value="0"/>
					<parameter id="FLUX_VALUE" value="0.0" units="mmol_per_gDW_per_hr"/>
				</listOfParameters>
			</kineticLaw>
		</reaction>
		<reaction id="RXN0095" name="bifunctional ornithine acetyltransferase/N-acetylglutamate synthase protein " reversible="false">
		<notes>
			<html:p>GPR_ASSOCIATION: RSP_1167</html:p>
			<html:p>GENE_LIST: RSP_1167; </html:p>
			<html:p>SUBSYSTEM: Arginine and proline metabolism   </html:p>
			<html:p>Equation: Acetyl-CoA + L-Glutamate &lt;=&gt; CoA + N-Acetyl-L-glutamate</html:p>
			<html:p>Confidence Level: 2</html:p>
		</notes>
			<listOfReactants>
				<speciesReference species="CPD0021" stoichiometry="1.0"/>
				<speciesReference species="CPD0022" stoichiometry="1.0"/>
			</listOfReactants>
			<listOfProducts>
				<speciesReference species="CPD0010" stoichiometry="1.0"/>
				<speciesReference species="CPD0259" stoichiometry="1.0"/>
				<speciesReference species="CPD0063" stoichiometry="1.0"/>
			</listOfProducts>
			<kineticLaw>
				<math xmlns="http://www.w3.org/1998/Math/MathML"><ci> FLUX_VALUE </ci></math>
				<listOfParameters>
					<parameter id="LOWER_BOUND" value="0" units="mmol_per_gDW_per_hr"/>
					<parameter id="UPPER_BOUND" value="1000" units="mmol_per_gDW_per_hr"/>
					<parameter id="OBJECTIVE_COEFFICIENT" value="0"/>
					<parameter id="FLUX_VALUE" value="0.0" units="mmol_per_gDW_per_hr"/>
				</listOfParameters>
			</kineticLaw>
		</reaction>
		<reaction id="RXN0096" name="acetylglutamate kinase " reversible="false">
		<notes>
			<html:p>GPR_ASSOCIATION: RSP_1068</html:p>
			<html:p>GENE_LIST: RSP_1068; </html:p>
			<html:p>SUBSYSTEM: Arginine and proline metabolism   </html:p>
			<html:p>Equation: ATP + N-Acetyl-L-glutamate &lt;=&gt; ADP + N-Acetyl-L-glutamate 5-phosphate</html:p>
			<html:p>Confidence Level: 2</html:p>
		</notes>
			<listOfReactants>
				<speciesReference species="CPD0002" stoichiometry="1.0"/>
				<speciesReference species="CPD0259" stoichiometry="1.0"/>
			</listOfReactants>
			<listOfProducts>
				<speciesReference species="CPD0008" stoichiometry="1.0"/>
				<speciesReference species="CPD0477" stoichiometry="1.0"/>
			</listOfProducts>
			<kineticLaw>
				<math xmlns="http://www.w3.org/1998/Math/MathML"><ci> FLUX_VALUE </ci></math>
				<listOfParameters>
					<parameter id="LOWER_BOUND" value="0" units="mmol_per_gDW_per_hr"/>
					<parameter id="UPPER_BOUND" value="1000" units="mmol_per_gDW_per_hr"/>
					<parameter id="OBJECTIVE_COEFFICIENT" value="0"/>
					<parameter id="FLUX_VALUE" value="0.0" units="mmol_per_gDW_per_hr"/>
				</listOfParameters>
			</kineticLaw>
		</reaction>
		<reaction id="RXN0097" name="N-acetyl-gamma-glutamyl-phosphate reductase " reversible="true">
		<notes>
			<html:p>GPR_ASSOCIATION: RSP_2946</html:p>
			<html:p>GENE_LIST: RSP_2946; </html:p>
			<html:p>SUBSYSTEM: Arginine and proline metabolism   </html:p>
			<html:p>Equation: N-Acetyl-L-glutamate 5-semialdehyde + Orthophosphate + NADP+ &lt;=&gt; N-Acetyl-L-glutamate 5-phosphate + NADPH + H+</html:p>
			<html:p>Confidence Level: 2</html:p>
		</notes>
			<listOfReactants>
				<speciesReference species="CPD0355" stoichiometry="1.0"/>
				<speciesReference species="CPD0009" stoichiometry="1.0"/>
				<speciesReference species="CPD0006" stoichiometry="1.0"/>
			</listOfReactants>
			<listOfProducts>
				<speciesReference species="CPD0477" stoichiometry="1.0"/>
				<speciesReference species="CPD0005" stoichiometry="1.0"/>
				<speciesReference species="CPD0063" stoichiometry="1.0"/>
			</listOfProducts>
			<kineticLaw>
				<math xmlns="http://www.w3.org/1998/Math/MathML"><ci> FLUX_VALUE </ci></math>
				<listOfParameters>
					<parameter id="LOWER_BOUND" value="-1000" units="mmol_per_gDW_per_hr"/>
					<parameter id="UPPER_BOUND" value="1000" units="mmol_per_gDW_per_hr"/>
					<parameter id="OBJECTIVE_COEFFICIENT" value="0"/>
					<parameter id="FLUX_VALUE" value="0.0" units="mmol_per_gDW_per_hr"/>
				</listOfParameters>
			</kineticLaw>
		</reaction>
		<reaction id="RXN0098" name="acetylornithine transaminase " reversible="true">
		<notes>
			<html:p>GPR_ASSOCIATION: RSP_2008 or RSP_1494</html:p>
			<html:p>GENE_LIST: RSP_2008; RSP_1494; </html:p>
			<html:p>SUBSYSTEM: Arginine and proline metabolism   </html:p>
			<html:p>Equation: N-Acetylornithine + 2-Oxoglutarate &lt;=&gt; N-Acetyl-L-glutamate 5-semialdehyde + L-Glutamate</html:p>
			<html:p>Confidence Level: 2</html:p>
		</notes>
			<listOfReactants>
				<speciesReference species="CPD0227" stoichiometry="1.0"/>
				<speciesReference species="CPD0023" stoichiometry="1.0"/>
			</listOfReactants>
			<listOfProducts>
				<speciesReference species="CPD0355" stoichiometry="1.0"/>
				<speciesReference species="CPD0022" stoichiometry="1.0"/>
			</listOfProducts>
			<kineticLaw>
				<math xmlns="http://www.w3.org/1998/Math/MathML"><ci> FLUX_VALUE </ci></math>
				<listOfParameters>
					<parameter id="LOWER_BOUND" value="-1000" units="mmol_per_gDW_per_hr"/>
					<parameter id="UPPER_BOUND" value="1000" units="mmol_per_gDW_per_hr"/>
					<parameter id="OBJECTIVE_COEFFICIENT" value="0"/>
					<parameter id="FLUX_VALUE" value="0.0" units="mmol_per_gDW_per_hr"/>
				</listOfParameters>
			</kineticLaw>
		</reaction>
		<reaction id="RXN0099" name="acetylornithine transaminase" reversible="true">
		<notes>
			<html:p>GPR_ASSOCIATION: RSP_2008 or RSP_1494</html:p>
			<html:p>GENE_LIST: RSP_2008; RSP_1494; </html:p>
			<html:p>SUBSYSTEM: Arginine and proline metabolism   </html:p>
			<html:p>Equation: N-Succinyl-LL-2,6-diaminoheptanedioate + 2-Oxoglutarate &lt;=&gt; N-Succinyl-2-L-amino-6-oxoheptanedioate + L-Glutamate</html:p>
			<html:p>Confidence Level: 2</html:p>
		</notes>
			<listOfReactants>
				<speciesReference species="CPD0492" stoichiometry="1.0"/>
				<speciesReference species="CPD0023" stoichiometry="1.0"/>
			</listOfReactants>
			<listOfProducts>
				<speciesReference species="CPD0495" stoichiometry="1.0"/>
				<speciesReference species="CPD0022" stoichiometry="1.0"/>
			</listOfProducts>
			<kineticLaw>
				<math xmlns="http://www.w3.org/1998/Math/MathML"><ci> FLUX_VALUE </ci></math>
				<listOfParameters>
					<parameter id="LOWER_BOUND" value="-1000" units="mmol_per_gDW_per_hr"/>
					<parameter id="UPPER_BOUND" value="1000" units="mmol_per_gDW_per_hr"/>
					<parameter id="OBJECTIVE_COEFFICIENT" value="0"/>
					<parameter id="FLUX_VALUE" value="0.0" units="mmol_per_gDW_per_hr"/>
				</listOfParameters>
			</kineticLaw>
		</reaction>
		<reaction id="RXN0100" name="acetylornithine deacetylase " reversible="true">
		<notes>
			<html:p>GPR_ASSOCIATION: RSP_0237 or RSP_3695</html:p>
			<html:p>GENE_LIST: RSP_0237; RSP_3695; </html:p>
			<html:p>SUBSYSTEM: Arginine and proline metabolism   </html:p>
			<html:p>Equation: N-Acetylornithine + H2O &lt;=&gt; Acetate + L-Ornithine</html:p>
			<html:p>Confidence Level: 2</html:p>
		</notes>
			<listOfReactants>
				<speciesReference species="CPD0227" stoichiometry="1.0"/>
				<speciesReference species="CPD0001" stoichiometry="1.0"/>
			</listOfReactants>
			<listOfProducts>
				<speciesReference species="CPD0027" stoichiometry="1.0"/>
				<speciesReference species="CPD0060" stoichiometry="1.0"/>
			</listOfProducts>
			<kineticLaw>
				<math xmlns="http://www.w3.org/1998/Math/MathML"><ci> FLUX_VALUE </ci></math>
				<listOfParameters>
					<parameter id="LOWER_BOUND" value="-1000" units="mmol_per_gDW_per_hr"/>
					<parameter id="UPPER_BOUND" value="1000" units="mmol_per_gDW_per_hr"/>
					<parameter id="OBJECTIVE_COEFFICIENT" value="0"/>
					<parameter id="FLUX_VALUE" value="0.0" units="mmol_per_gDW_per_hr"/>
				</listOfParameters>
			</kineticLaw>
		</reaction>
		<reaction id="RXN0101" name="acetylornithine deacetylase " reversible="true">
		<notes>
			<html:p>GPR_ASSOCIATION: RSP_0237 or RSP_3695</html:p>
			<html:p>GENE_LIST: RSP_0237; RSP_3695; </html:p>
			<html:p>SUBSYSTEM: Arginine and proline metabolism   </html:p>
			<html:p>Equation: N-Acetyl-L-citrulline + H2O &lt;=&gt; Acetate + L-Citrulline</html:p>
			<html:p>Confidence Level: 2</html:p>
		</notes>
			<listOfReactants>
				<speciesReference species="CPD0919" stoichiometry="1.0"/>
				<speciesReference species="CPD0001" stoichiometry="1.0"/>
			</listOfReactants>
			<listOfProducts>
				<speciesReference species="CPD0027" stoichiometry="1.0"/>
				<speciesReference species="CPD0191" stoichiometry="1.0"/>
			</listOfProducts>
			<kineticLaw>
				<math xmlns="http://www.w3.org/1998/Math/MathML"><ci> FLUX_VALUE </ci></math>
				<listOfParameters>
					<parameter id="LOWER_BOUND" value="-1000" units="mmol_per_gDW_per_hr"/>
					<parameter id="UPPER_BOUND" value="1000" units="mmol_per_gDW_per_hr"/>
					<parameter id="OBJECTIVE_COEFFICIENT" value="0"/>
					<parameter id="FLUX_VALUE" value="0.0" units="mmol_per_gDW_per_hr"/>
				</listOfParameters>
			</kineticLaw>
		</reaction>
		<reaction id="RXN0106" name="biotin synthase" reversible="true">
		<notes>
			<html:p>GPR_ASSOCIATION: RSP_1923</html:p>
			<html:p>GENE_LIST: RSP_1923; </html:p>
			<html:p>SUBSYSTEM: Biotin metabolism     </html:p>
			<html:p>Equation: Dethiobiotin + Sulfur + 2 S-Adenosyl-L-methionine + 2 H+ &lt;=&gt; Biotin + 2 L-Methionine + 2 5'-Deoxyadenosine</html:p>
			<html:p>Confidence Level: 2</html:p>
		</notes>
			<listOfReactants>
				<speciesReference species="CPD0392" stoichiometry="1.0"/>
				<speciesReference species="CPD0069" stoichiometry="1.0"/>
				<speciesReference species="CPD0017" stoichiometry="2.0"/>
				<speciesReference species="CPD0063" stoichiometry="2.0"/>
			</listOfReactants>
			<listOfProducts>
				<speciesReference species="CPD0093" stoichiometry="1.0"/>
				<speciesReference species="CPD0057" stoichiometry="2.0"/>
				<speciesReference species="CPD0531" stoichiometry="2.0"/>
			</listOfProducts>
			<kineticLaw>
				<math xmlns="http://www.w3.org/1998/Math/MathML"><ci> FLUX_VALUE </ci></math>
				<listOfParameters>
					<parameter id="LOWER_BOUND" value="-1000" units="mmol_per_gDW_per_hr"/>
					<parameter id="UPPER_BOUND" value="1000" units="mmol_per_gDW_per_hr"/>
					<parameter id="OBJECTIVE_COEFFICIENT" value="0"/>
					<parameter id="FLUX_VALUE" value="0.0" units="mmol_per_gDW_per_hr"/>
				</listOfParameters>
			</kineticLaw>
		</reaction>
		<reaction id="RXN0107" name="biotin protein ligase " reversible="true">
		<notes>
			<html:p>GPR_ASSOCIATION: RSP_2532</html:p>
			<html:p>GENE_LIST: RSP_2532; </html:p>
			<html:p>SUBSYSTEM: Biotin metabolism     </html:p>
			<html:p>Equation: ATP + Biotin &lt;=&gt; Diphosphate + Biotinyl-5'-AMP</html:p>
			<html:p>Confidence Level: 2</html:p>
		</notes>
			<listOfReactants>
				<speciesReference species="CPD0002" stoichiometry="1.0"/>
				<speciesReference species="CPD0093" stoichiometry="1.0"/>
				<speciesReference species="CPD0063" stoichiometry="1.0"/>
			</listOfReactants>
			<listOfProducts>
				<speciesReference species="CPD0012" stoichiometry="1.0"/>
				<speciesReference species="CPD0926" stoichiometry="1.0"/>
			</listOfProducts>
			<kineticLaw>
				<math xmlns="http://www.w3.org/1998/Math/MathML"><ci> FLUX_VALUE </ci></math>
				<listOfParameters>
					<parameter id="LOWER_BOUND" value="-1000" units="mmol_per_gDW_per_hr"/>
					<parameter id="UPPER_BOUND" value="1000" units="mmol_per_gDW_per_hr"/>
					<parameter id="OBJECTIVE_COEFFICIENT" value="0"/>
					<parameter id="FLUX_VALUE" value="0.0" units="mmol_per_gDW_per_hr"/>
				</listOfParameters>
			</kineticLaw>
		</reaction>
		<reaction id="RXN0108" name="biotin protein ligase " reversible="true">
		<notes>
			<html:p>GPR_ASSOCIATION: RSP_2532</html:p>
			<html:p>GENE_LIST: RSP_2532; </html:p>
			<html:p>SUBSYSTEM: Biotin metabolism     </html:p>
			<html:p>Equation: biotinyl-5'-AMP + Apo-[carboxylase] &lt;=&gt; AMP + Holo-[carboxylase] + H+</html:p>
			<html:p>Confidence Level: 2</html:p>
		</notes>
			<listOfReactants>
				<speciesReference species="CPD0926" stoichiometry="1.0"/>
				<speciesReference species="CPD0927" stoichiometry="1.0"/>
			</listOfReactants>
			<listOfProducts>
				<speciesReference species="CPD0018" stoichiometry="1.0"/>
				<speciesReference species="CPD0554" stoichiometry="1.0"/>
				<speciesReference species="CPD0063" stoichiometry="2.0"/>
			</listOfProducts>
			<kineticLaw>
				<math xmlns="http://www.w3.org/1998/Math/MathML"><ci> FLUX_VALUE </ci></math>
				<listOfParameters>
					<parameter id="LOWER_BOUND" value="-1000" units="mmol_per_gDW_per_hr"/>
					<parameter id="UPPER_BOUND" value="1000" units="mmol_per_gDW_per_hr"/>
					<parameter id="OBJECTIVE_COEFFICIENT" value="0"/>
					<parameter id="FLUX_VALUE" value="0.0" units="mmol_per_gDW_per_hr"/>
				</listOfParameters>
			</kineticLaw>
		</reaction>
		<reaction id="RXN0109" name="ribulose bisophosphate carboxylase" reversible="false">
		<notes>
			<html:p>GPR_ASSOCIATION: (RSP_1282 and RSP_1281) or RSP_3271</html:p>
			<html:p>GENE_LIST: RSP_1282; RSP_1281; RSP_3271; </html:p>
			<html:p>SUBSYSTEM: Carbon fixation in photosynthetic organisms  </html:p>
			<html:p>Equation: D-Ribulose 1,5-bisphosphate + CO2 + H2O &lt;=&gt; 2 3-Phospho-D-glycerate</html:p>
			<html:p>Confidence Level: 4</html:p>
		</notes>
			<listOfReactants>
				<speciesReference species="CPD0343" stoichiometry="1.0"/>
				<speciesReference species="CPD0011" stoichiometry="1.0"/>
				<speciesReference species="CPD0001" stoichiometry="1.0"/>
			</listOfReactants>
			<listOfProducts>
				<speciesReference species="CPD0140" stoichiometry="2.0"/>
				<speciesReference species="CPD0063" stoichiometry="2.0"/>
			</listOfProducts>
			<kineticLaw>
				<math xmlns="http://www.w3.org/1998/Math/MathML"><ci> FLUX_VALUE </ci></math>
				<listOfParameters>
					<parameter id="LOWER_BOUND" value="0" units="mmol_per_gDW_per_hr"/>
					<parameter id="UPPER_BOUND" value="1000" units="mmol_per_gDW_per_hr"/>
					<parameter id="OBJECTIVE_COEFFICIENT" value="0"/>
					<parameter id="FLUX_VALUE" value="0.0" units="mmol_per_gDW_per_hr"/>
				</listOfParameters>
			</kineticLaw>
		</reaction>
		<reaction id="RXN0110" name="phosphoribulokinase " reversible="true">
		<notes>
			<html:p>GPR_ASSOCIATION: RSP_1284 or RSP_3267</html:p>
			<html:p>GENE_LIST: RSP_1284; RSP_3267; </html:p>
			<html:p>SUBSYSTEM: Carbon fixation in photosynthetic organisms  </html:p>
			<html:p>Equation: ATP + D-Ribulose 5-phosphate &lt;=&gt; ADP + D-Ribulose 1,5-bisphosphate</html:p>
			<html:p>Confidence Level: 4</html:p>
		</notes>
			<listOfReactants>
				<speciesReference species="CPD0002" stoichiometry="1.0"/>
				<speciesReference species="CPD0142" stoichiometry="1.0"/>
			</listOfReactants>
			<listOfProducts>
				<speciesReference species="CPD0008" stoichiometry="1.0"/>
				<speciesReference species="CPD0343" stoichiometry="1.0"/>
				<speciesReference species="CPD0063" stoichiometry="1.0"/>
			</listOfProducts>
			<kineticLaw>
				<math xmlns="http://www.w3.org/1998/Math/MathML"><ci> FLUX_VALUE </ci></math>
				<listOfParameters>
					<parameter id="LOWER_BOUND" value="-1000" units="mmol_per_gDW_per_hr"/>
					<parameter id="UPPER_BOUND" value="1000" units="mmol_per_gDW_per_hr"/>
					<parameter id="OBJECTIVE_COEFFICIENT" value="0"/>
					<parameter id="FLUX_VALUE" value="0.0" units="mmol_per_gDW_per_hr"/>
				</listOfParameters>
			</kineticLaw>
		</reaction>
		<reaction id="RXN0111" name="ribulose bisophosphate carboxylase" reversible="false">
		<notes>
			<html:p>GPR_ASSOCIATION: (RSP_1282 and RSP_1281) or RSP_3271</html:p>
			<html:p>GENE_LIST: RSP_1282; RSP_1281; RSP_3271; </html:p>
			<html:p>SUBSYSTEM: Carbon fixation in photosynthetic organisms  </html:p>
			<html:p>Equation: D-Ribulose 1,5-bisphosphate + Oxygen &lt;=&gt; 3-Phospho-D-glycerate + 2-Phosphoglycolate</html:p>
			<html:p>Confidence Level: 4</html:p>
		</notes>
			<listOfReactants>
				<speciesReference species="CPD0343" stoichiometry="1.0"/>
				<speciesReference species="CPD0007" stoichiometry="1.0"/>
			</listOfReactants>
			<listOfProducts>
				<speciesReference species="CPD0140" stoichiometry="1.0"/>
				<speciesReference species="CPD0314" stoichiometry="1.0"/>
				<speciesReference species="CPD0063" stoichiometry="2.0"/>
			</listOfProducts>
			<kineticLaw>
				<math xmlns="http://www.w3.org/1998/Math/MathML"><ci> FLUX_VALUE </ci></math>
				<listOfParameters>
					<parameter id="LOWER_BOUND" value="0" units="mmol_per_gDW_per_hr"/>
					<parameter id="UPPER_BOUND" value="1000" units="mmol_per_gDW_per_hr"/>
					<parameter id="OBJECTIVE_COEFFICIENT" value="0"/>
					<parameter id="FLUX_VALUE" value="0.0" units="mmol_per_gDW_per_hr"/>
				</listOfParameters>
			</kineticLaw>
		</reaction>
		<reaction id="RXN0112" name="phosphoglycolate phosphatase " reversible="false">
		<notes>
			<html:p>GPR_ASSOCIATION: RSP_1278 or RSP_0412 or RSP_2504</html:p>
			<html:p>GENE_LIST: RSP_1278; RSP_0412; RSP_2504; </html:p>
			<html:p>SUBSYSTEM: Carbon fixation in photosynthetic organisms  </html:p>
			<html:p>Equation: 2-Phosphoglycolate + H2O &lt;=&gt; Glycolate + Orthophosphate</html:p>
			<html:p>Confidence Level: 3</html:p>
		</notes>
			<listOfReactants>
				<speciesReference species="CPD0314" stoichiometry="1.0"/>
				<speciesReference species="CPD0001" stoichiometry="1.0"/>
			</listOfReactants>
			<listOfProducts>
				<speciesReference species="CPD0120" stoichiometry="1.0"/>
				<speciesReference species="CPD0009" stoichiometry="1.0"/>
			</listOfProducts>
			<kineticLaw>
				<math xmlns="http://www.w3.org/1998/Math/MathML"><ci> FLUX_VALUE </ci></math>
				<listOfParameters>
					<parameter id="LOWER_BOUND" value="0" units="mmol_per_gDW_per_hr"/>
					<parameter id="UPPER_BOUND" value="1000" units="mmol_per_gDW_per_hr"/>
					<parameter id="OBJECTIVE_COEFFICIENT" value="0"/>
					<parameter id="FLUX_VALUE" value="0.0" units="mmol_per_gDW_per_hr"/>
				</listOfParameters>
			</kineticLaw>
		</reaction>
		<reaction id="RXN0113" name=" " reversible="false">
		<notes>
			<html:p>GPR_ASSOCIATION: ?</html:p>
			<html:p>GENE_LIST: </html:p>
			<html:p>SUBSYSTEM: Carbon fixation in photosynthetic organisms  </html:p>
			<html:p>Equation: Sedoheptulose 1,7-bisphosphate + H2O &lt;=&gt; Sedoheptulose 7-phosphate + Orthophosphate</html:p>
			<html:p>Confidence Level: 1</html:p>
		</notes>
			<listOfReactants>
				<speciesReference species="CPD0268" stoichiometry="1.0"/>
				<speciesReference species="CPD0001" stoichiometry="1.0"/>
			</listOfReactants>
			<listOfProducts>
				<speciesReference species="CPD0539" stoichiometry="1.0"/>
				<speciesReference species="CPD0009" stoichiometry="1.0"/>
			</listOfProducts>
			<kineticLaw>
				<math xmlns="http://www.w3.org/1998/Math/MathML"><ci> FLUX_VALUE </ci></math>
				<listOfParameters>
					<parameter id="LOWER_BOUND" value="0" units="mmol_per_gDW_per_hr"/>
					<parameter id="UPPER_BOUND" value="1000" units="mmol_per_gDW_per_hr"/>
					<parameter id="OBJECTIVE_COEFFICIENT" value="0"/>
					<parameter id="FLUX_VALUE" value="0.0" units="mmol_per_gDW_per_hr"/>
				</listOfParameters>
			</kineticLaw>
		</reaction>
		<reaction id="RXN0114" name="farnesyl-diphosphate synthase " reversible="false">
		<notes>
			<html:p>GPR_ASSOCIATION: RSP_0265 or RSP_1135</html:p>
			<html:p>GENE_LIST: RSP_0265; RSP_1135; </html:p>
			<html:p>SUBSYSTEM: Carotenoid biosynthesis     </html:p>
			<html:p>Equation: Geranyl diphosphate + Isopentenyl diphosphate &lt;=&gt; Diphosphate + trans,trans-Farnesyl diphosphate</html:p>
			<html:p>Confidence Level: 4</html:p>
		</notes>
			<listOfReactants>
				<speciesReference species="CPD0196" stoichiometry="1.0"/>
				<speciesReference species="CPD0100" stoichiometry="1.0"/>
			</listOfReactants>
			<listOfProducts>
				<speciesReference species="CPD0012" stoichiometry="1.0"/>
				<speciesReference species="CPD0233" stoichiometry="1.0"/>
			</listOfProducts>
			<kineticLaw>
				<math xmlns="http://www.w3.org/1998/Math/MathML"><ci> FLUX_VALUE </ci></math>
				<listOfParameters>
					<parameter id="LOWER_BOUND" value="0" units="mmol_per_gDW_per_hr"/>
					<parameter id="UPPER_BOUND" value="1000" units="mmol_per_gDW_per_hr"/>
					<parameter id="OBJECTIVE_COEFFICIENT" value="0"/>
					<parameter id="FLUX_VALUE" value="0.0" units="mmol_per_gDW_per_hr"/>
				</listOfParameters>
			</kineticLaw>
		</reaction>
		<reaction id="RXN0115" name="farnesyl-diphosphate synthase " reversible="false">
		<notes>
			<html:p>GPR_ASSOCIATION: RSP_0265 or RSP_1135</html:p>
			<html:p>GENE_LIST: RSP_0265; RSP_1135; </html:p>
			<html:p>SUBSYSTEM: Carotenoid biosynthesis     </html:p>
			<html:p>Equation: Dimethylallyl diphosphate + Isopentenyl diphosphate &lt;=&gt; Diphosphate + Geranyl diphosphate</html:p>
			<html:p>Confidence Level: 4</html:p>
		</notes>
			<listOfReactants>
				<speciesReference species="CPD0160" stoichiometry="1.0"/>
				<speciesReference species="CPD0100" stoichiometry="1.0"/>
			</listOfReactants>
			<listOfProducts>
				<speciesReference species="CPD0012" stoichiometry="1.0"/>
				<speciesReference species="CPD0196" stoichiometry="1.0"/>
			</listOfProducts>
			<kineticLaw>
				<math xmlns="http://www.w3.org/1998/Math/MathML"><ci> FLUX_VALUE </ci></math>
				<listOfParameters>
					<parameter id="LOWER_BOUND" value="0" units="mmol_per_gDW_per_hr"/>
					<parameter id="UPPER_BOUND" value="1000" units="mmol_per_gDW_per_hr"/>
					<parameter id="OBJECTIVE_COEFFICIENT" value="0"/>
					<parameter id="FLUX_VALUE" value="0.0" units="mmol_per_gDW_per_hr"/>
				</listOfParameters>
			</kineticLaw>
		</reaction>
		<reaction id="RXN0116" name="farnesyl-diphosphate synthase " reversible="false">
		<notes>
			<html:p>GPR_ASSOCIATION: RSP_0265 or RSP_1135</html:p>
			<html:p>GENE_LIST: RSP_0265; RSP_1135; </html:p>
			<html:p>SUBSYSTEM: Carotenoid biosynthesis     </html:p>
			<html:p>Equation: trans,trans-Farnesyl diphosphate + Isopentenyl diphosphate &lt;=&gt; Diphosphate + Geranylgeranyl diphosphate</html:p>
			<html:p>Confidence Level: 4</html:p>
		</notes>
			<listOfReactants>
				<speciesReference species="CPD0233" stoichiometry="1.0"/>
				<speciesReference species="CPD0100" stoichiometry="1.0"/>
				<speciesReference species="CPD0063" stoichiometry="1.0"/>
			</listOfReactants>
			<listOfProducts>
				<speciesReference species="CPD0012" stoichiometry="1.0"/>
				<speciesReference species="CPD0205" stoichiometry="1.0"/>
			</listOfProducts>
			<kineticLaw>
				<math xmlns="http://www.w3.org/1998/Math/MathML"><ci> FLUX_VALUE </ci></math>
				<listOfParameters>
					<parameter id="LOWER_BOUND" value="0" units="mmol_per_gDW_per_hr"/>
					<parameter id="UPPER_BOUND" value="1000" units="mmol_per_gDW_per_hr"/>
					<parameter id="OBJECTIVE_COEFFICIENT" value="0"/>
					<parameter id="FLUX_VALUE" value="0.0" units="mmol_per_gDW_per_hr"/>
				</listOfParameters>
			</kineticLaw>
		</reaction>
		<reaction id="RXN0117" name="phytoene dehydrogenase " reversible="true">
		<notes>
			<html:p>GPR_ASSOCIATION: RSP_0271</html:p>
			<html:p>GENE_LIST: RSP_0271; </html:p>
			<html:p>SUBSYSTEM: Carotenoid biosynthesis     </html:p>
			<html:p>Equation: Phytofluene + NAD+ &lt;=&gt; zeta-Carotene + NADH + H+</html:p>
			<html:p>Confidence Level: 4</html:p>
		</notes>
			<listOfReactants>
				<speciesReference species="CPD0966" stoichiometry="1.0"/>
				<speciesReference species="CPD0003" stoichiometry="1.0"/>
			</listOfReactants>
			<listOfProducts>
				<speciesReference species="CPD0967" stoichiometry="1.0"/>
				<speciesReference species="CPD0004" stoichiometry="1.0"/>
				<speciesReference species="CPD0063" stoichiometry="1.0"/>
			</listOfProducts>
			<kineticLaw>
				<math xmlns="http://www.w3.org/1998/Math/MathML"><ci> FLUX_VALUE </ci></math>
				<listOfParameters>
					<parameter id="LOWER_BOUND" value="-1000" units="mmol_per_gDW_per_hr"/>
					<parameter id="UPPER_BOUND" value="1000" units="mmol_per_gDW_per_hr"/>
					<parameter id="OBJECTIVE_COEFFICIENT" value="0"/>
					<parameter id="FLUX_VALUE" value="0.0" units="mmol_per_gDW_per_hr"/>
				</listOfParameters>
			</kineticLaw>
		</reaction>
		<reaction id="RXN0118" name="phytoene dehydrogenase " reversible="true">
		<notes>
			<html:p>GPR_ASSOCIATION: RSP_0271</html:p>
			<html:p>GENE_LIST: RSP_0271; </html:p>
			<html:p>SUBSYSTEM: Carotenoid biosynthesis     </html:p>
			<html:p>Equation: Phytoene + NAD+ &lt;=&gt; Phytofluene + NADH + H+</html:p>
			<html:p>Confidence Level: 4</html:p>
		</notes>
			<listOfReactants>
				<speciesReference species="CPD0965" stoichiometry="1.0"/>
				<speciesReference species="CPD0003" stoichiometry="1.0"/>
			</listOfReactants>
			<listOfProducts>
				<speciesReference species="CPD0966" stoichiometry="1.0"/>
				<speciesReference species="CPD0004" stoichiometry="1.0"/>
				<speciesReference species="CPD0063" stoichiometry="1.0"/>
			</listOfProducts>
			<kineticLaw>
				<math xmlns="http://www.w3.org/1998/Math/MathML"><ci> FLUX_VALUE </ci></math>
				<listOfParameters>
					<parameter id="LOWER_BOUND" value="-1000" units="mmol_per_gDW_per_hr"/>
					<parameter id="UPPER_BOUND" value="1000" units="mmol_per_gDW_per_hr"/>
					<parameter id="OBJECTIVE_COEFFICIENT" value="0"/>
					<parameter id="FLUX_VALUE" value="0.0" units="mmol_per_gDW_per_hr"/>
				</listOfParameters>
			</kineticLaw>
		</reaction>
		<reaction id="RXN0119" name="phytoene dehydrogenase " reversible="true">
		<notes>
			<html:p>GPR_ASSOCIATION: RSP_0271</html:p>
			<html:p>GENE_LIST: RSP_0271; </html:p>
			<html:p>SUBSYSTEM: Carotenoid biosynthesis     </html:p>
			<html:p>Equation: zeta-Carotene + NAD+ &lt;=&gt; Neurosporene + NADH + H+</html:p>
			<html:p>Confidence Level: 4</html:p>
		</notes>
			<listOfReactants>
				<speciesReference species="CPD0967" stoichiometry="1.0"/>
				<speciesReference species="CPD0003" stoichiometry="1.0"/>
			</listOfReactants>
			<listOfProducts>
				<speciesReference species="CPD0968" stoichiometry="1.0"/>
				<speciesReference species="CPD0004" stoichiometry="1.0"/>
				<speciesReference species="CPD0063" stoichiometry="1.0"/>
			</listOfProducts>
			<kineticLaw>
				<math xmlns="http://www.w3.org/1998/Math/MathML"><ci> FLUX_VALUE </ci></math>
				<listOfParameters>
					<parameter id="LOWER_BOUND" value="-1000" units="mmol_per_gDW_per_hr"/>
					<parameter id="UPPER_BOUND" value="1000" units="mmol_per_gDW_per_hr"/>
					<parameter id="OBJECTIVE_COEFFICIENT" value="0"/>
					<parameter id="FLUX_VALUE" value="0.0" units="mmol_per_gDW_per_hr"/>
				</listOfParameters>
			</kineticLaw>
		</reaction>
		<reaction id="RXN0120" name="methoxyneurosporene dehydrogenase (hydroxyneurosporene desaturase)" reversible="true">
		<notes>
			<html:p>GPR_ASSOCIATION: RSP_0266</html:p>
			<html:p>GENE_LIST: RSP_0266; </html:p>
			<html:p>SUBSYSTEM: Carotenoid biosynthesis     </html:p>
			<html:p>Equation: Rhodovibrin + FAD &lt;=&gt; Hydroxyspirilloxanthin + FADH2</html:p>
			<html:p>Confidence Level: 4</html:p>
		</notes>
			<listOfReactants>
				<speciesReference species="CPD0915" stoichiometry="1.0"/>
				<speciesReference species="CPD0015" stoichiometry="1.0"/>
			</listOfReactants>
			<listOfProducts>
				<speciesReference species="CPD0916" stoichiometry="1.0"/>
				<speciesReference species="CPD0368" stoichiometry="1.0"/>
			</listOfProducts>
			<kineticLaw>
				<math xmlns="http://www.w3.org/1998/Math/MathML"><ci> FLUX_VALUE </ci></math>
				<listOfParameters>
					<parameter id="LOWER_BOUND" value="-1000" units="mmol_per_gDW_per_hr"/>
					<parameter id="UPPER_BOUND" value="1000" units="mmol_per_gDW_per_hr"/>
					<parameter id="OBJECTIVE_COEFFICIENT" value="0"/>
					<parameter id="FLUX_VALUE" value="0.0" units="mmol_per_gDW_per_hr"/>
				</listOfParameters>
			</kineticLaw>
		</reaction>
		<reaction id="RXN0121" name="methoxyneurosporene dehydrogenase (hydroxyneurosporene desaturase)" reversible="true">
		<notes>
			<html:p>GPR_ASSOCIATION: RSP_0266</html:p>
			<html:p>GENE_LIST: RSP_0266; </html:p>
			<html:p>SUBSYSTEM: Carotenoid biosynthesis     </html:p>
			<html:p>Equation: Rhodopin + FAD &lt;=&gt; 3,4-Dehydrorhodopin + FADH2</html:p>
			<html:p>Confidence Level: 4</html:p>
		</notes>
			<listOfReactants>
				<speciesReference species="CPD0969" stoichiometry="1.0"/>
				<speciesReference species="CPD0015" stoichiometry="1.0"/>
			</listOfReactants>
			<listOfProducts>
				<speciesReference species="CPD0972" stoichiometry="1.0"/>
				<speciesReference species="CPD0368" stoichiometry="1.0"/>
			</listOfProducts>
			<kineticLaw>
				<math xmlns="http://www.w3.org/1998/Math/MathML"><ci> FLUX_VALUE </ci></math>
				<listOfParameters>
					<parameter id="LOWER_BOUND" value="-1000" units="mmol_per_gDW_per_hr"/>
					<parameter id="UPPER_BOUND" value="1000" units="mmol_per_gDW_per_hr"/>
					<parameter id="OBJECTIVE_COEFFICIENT" value="0"/>
					<parameter id="FLUX_VALUE" value="0.0" units="mmol_per_gDW_per_hr"/>
				</listOfParameters>
			</kineticLaw>
		</reaction>
		<reaction id="RXN0122" name="methoxyneurosporene dehydrogenase (hydroxyneurosporene desaturase)" reversible="true">
		<notes>
			<html:p>GPR_ASSOCIATION: RSP_0266</html:p>
			<html:p>GENE_LIST: RSP_0266; </html:p>
			<html:p>SUBSYSTEM: Carotenoid biosynthesis     </html:p>
			<html:p>Equation: Hydroxyneurosporene + FAD &lt;=&gt; Demethylspheroidene + FADH2</html:p>
			<html:p>Confidence Level: 4</html:p>
		</notes>
			<listOfReactants>
				<speciesReference species="CPD0979" stoichiometry="1.0"/>
				<speciesReference species="CPD0015" stoichiometry="1.0"/>
			</listOfReactants>
			<listOfProducts>
				<speciesReference species="CPD0368" stoichiometry="1.0"/>
				<speciesReference species="CPD0982" stoichiometry="1.0"/>
			</listOfProducts>
			<kineticLaw>
				<math xmlns="http://www.w3.org/1998/Math/MathML"><ci> FLUX_VALUE </ci></math>
				<listOfParameters>
					<parameter id="LOWER_BOUND" value="-1000" units="mmol_per_gDW_per_hr"/>
					<parameter id="UPPER_BOUND" value="1000" units="mmol_per_gDW_per_hr"/>
					<parameter id="OBJECTIVE_COEFFICIENT" value="0"/>
					<parameter id="FLUX_VALUE" value="0.0" units="mmol_per_gDW_per_hr"/>
				</listOfParameters>
			</kineticLaw>
		</reaction>
		<reaction id="RXN0123" name="phytoene synthase " reversible="false">
		<notes>
			<html:p>GPR_ASSOCIATION: RSP_0270</html:p>
			<html:p>GENE_LIST: RSP_0270; </html:p>
			<html:p>SUBSYSTEM: Carotenoid biosynthesis     </html:p>
			<html:p>Equation: 2 Geranylgeranyl diphosphate &lt;=&gt; Diphosphate + Prephytoene diphosphate</html:p>
			<html:p>Confidence Level: 3</html:p>
		</notes>
			<listOfReactants>
				<speciesReference species="CPD0205" stoichiometry="2.0"/>
			</listOfReactants>
			<listOfProducts>
				<speciesReference species="CPD0012" stoichiometry="1.0"/>
				<speciesReference species="CPD0449" stoichiometry="1.0"/>
				<speciesReference species="CPD0063" stoichiometry="1.0"/>
			</listOfProducts>
			<kineticLaw>
				<math xmlns="http://www.w3.org/1998/Math/MathML"><ci> FLUX_VALUE </ci></math>
				<listOfParameters>
					<parameter id="LOWER_BOUND" value="0" units="mmol_per_gDW_per_hr"/>
					<parameter id="UPPER_BOUND" value="1000" units="mmol_per_gDW_per_hr"/>
					<parameter id="OBJECTIVE_COEFFICIENT" value="0"/>
					<parameter id="FLUX_VALUE" value="0.0" units="mmol_per_gDW_per_hr"/>
				</listOfParameters>
			</kineticLaw>
		</reaction>
		<reaction id="RXN0124" name="phytoene synthase " reversible="false">
		<notes>
			<html:p>GPR_ASSOCIATION: RSP_0270</html:p>
			<html:p>GENE_LIST: RSP_0270; </html:p>
			<html:p>SUBSYSTEM: Carotenoid biosynthesis     </html:p>
			<html:p>Equation: Prephytoene diphosphate &lt;=&gt; Phytoene + Diphosphate</html:p>
			<html:p>Confidence Level: 3</html:p>
		</notes>
			<listOfReactants>
				<speciesReference species="CPD0449" stoichiometry="1.0"/>
			</listOfReactants>
			<listOfProducts>
				<speciesReference species="CPD0965" stoichiometry="1.0"/>
				<speciesReference species="CPD0012" stoichiometry="1.0"/>
				<speciesReference species="CPD0063" stoichiometry="1.0"/>
			</listOfProducts>
			<kineticLaw>
				<math xmlns="http://www.w3.org/1998/Math/MathML"><ci> FLUX_VALUE </ci></math>
				<listOfParameters>
					<parameter id="LOWER_BOUND" value="0" units="mmol_per_gDW_per_hr"/>
					<parameter id="UPPER_BOUND" value="1000" units="mmol_per_gDW_per_hr"/>
					<parameter id="OBJECTIVE_COEFFICIENT" value="0"/>
					<parameter id="FLUX_VALUE" value="0.0" units="mmol_per_gDW_per_hr"/>
				</listOfParameters>
			</kineticLaw>
		</reaction>
		<reaction id="RXN0125" name="hydroxyneurosporene synthase " reversible="true">
		<notes>
			<html:p>GPR_ASSOCIATION: RSP_0267</html:p>
			<html:p>GENE_LIST: RSP_0267; </html:p>
			<html:p>SUBSYSTEM: Carotenoid biosynthesis     </html:p>
			<html:p>Equation: Lycopene + H2O &lt;=&gt; Rhodopin</html:p>
			<html:p>Confidence Level: 3</html:p>
		</notes>
			<listOfReactants>
				<speciesReference species="CPD0970" stoichiometry="1.0"/>
				<speciesReference species="CPD0001" stoichiometry="1.0"/>
			</listOfReactants>
			<listOfProducts>
				<speciesReference species="CPD0969" stoichiometry="1.0"/>
			</listOfProducts>
			<kineticLaw>
				<math xmlns="http://www.w3.org/1998/Math/MathML"><ci> FLUX_VALUE </ci></math>
				<listOfParameters>
					<parameter id="LOWER_BOUND" value="-1000" units="mmol_per_gDW_per_hr"/>
					<parameter id="UPPER_BOUND" value="1000" units="mmol_per_gDW_per_hr"/>
					<parameter id="OBJECTIVE_COEFFICIENT" value="0"/>
					<parameter id="FLUX_VALUE" value="0.0" units="mmol_per_gDW_per_hr"/>
				</listOfParameters>
			</kineticLaw>
		</reaction>
		<reaction id="RXN0126" name="hydroxyneurosporene synthase " reversible="true">
		<notes>
			<html:p>GPR_ASSOCIATION: RSP_0267</html:p>
			<html:p>GENE_LIST: RSP_0267; </html:p>
			<html:p>SUBSYSTEM: Carotenoid biosynthesis     </html:p>
			<html:p>Equation: Anhydrorhodovibrin + H2O &lt;=&gt; Rhodovibrin</html:p>
			<html:p>Confidence Level: 3</html:p>
		</notes>
			<listOfReactants>
				<speciesReference species="CPD0971" stoichiometry="1.0"/>
				<speciesReference species="CPD0001" stoichiometry="1.0"/>
			</listOfReactants>
			<listOfProducts>
				<speciesReference species="CPD0915" stoichiometry="1.0"/>
			</listOfProducts>
			<kineticLaw>
				<math xmlns="http://www.w3.org/1998/Math/MathML"><ci> FLUX_VALUE </ci></math>
				<listOfParameters>
					<parameter id="LOWER_BOUND" value="-1000" units="mmol_per_gDW_per_hr"/>
					<parameter id="UPPER_BOUND" value="1000" units="mmol_per_gDW_per_hr"/>
					<parameter id="OBJECTIVE_COEFFICIENT" value="0"/>
					<parameter id="FLUX_VALUE" value="0.0" units="mmol_per_gDW_per_hr"/>
				</listOfParameters>
			</kineticLaw>
		</reaction>
		<reaction id="RXN0127" name="hydroxyneurosporene synthase " reversible="true">
		<notes>
			<html:p>GPR_ASSOCIATION: RSP_0267</html:p>
			<html:p>GENE_LIST: RSP_0267; </html:p>
			<html:p>SUBSYSTEM: Carotenoid biosynthesis     </html:p>
			<html:p>Equation: 3,4-Dihydroanhydrorhodovibrin + H2O &lt;=&gt; 3',4'-Dihydrorhodovibrin</html:p>
			<html:p>Confidence Level: 3</html:p>
		</notes>
			<listOfReactants>
				<speciesReference species="CPD0973" stoichiometry="1.0"/>
				<speciesReference species="CPD0001" stoichiometry="1.0"/>
			</listOfReactants>
			<listOfProducts>
				<speciesReference species="CPD0974" stoichiometry="1.0"/>
			</listOfProducts>
			<kineticLaw>
				<math xmlns="http://www.w3.org/1998/Math/MathML"><ci> FLUX_VALUE </ci></math>
				<listOfParameters>
					<parameter id="LOWER_BOUND" value="-1000" units="mmol_per_gDW_per_hr"/>
					<parameter id="UPPER_BOUND" value="1000" units="mmol_per_gDW_per_hr"/>
					<parameter id="OBJECTIVE_COEFFICIENT" value="0"/>
					<parameter id="FLUX_VALUE" value="0.0" units="mmol_per_gDW_per_hr"/>
				</listOfParameters>
			</kineticLaw>
		</reaction>
		<reaction id="RXN0128" name="hydroxyneurosporene synthase " reversible="true">
		<notes>
			<html:p>GPR_ASSOCIATION: RSP_0267</html:p>
			<html:p>GENE_LIST: RSP_0267; </html:p>
			<html:p>SUBSYSTEM: Carotenoid biosynthesis     </html:p>
			<html:p>Equation: Neurosporene + H2O &lt;=&gt; Hydroxyneurosporene</html:p>
			<html:p>Confidence Level: 3</html:p>
		</notes>
			<listOfReactants>
				<speciesReference species="CPD0968" stoichiometry="1.0"/>
				<speciesReference species="CPD0001" stoichiometry="1.0"/>
			</listOfReactants>
			<listOfProducts>
				<speciesReference species="CPD0979" stoichiometry="1.0"/>
			</listOfProducts>
			<kineticLaw>
				<math xmlns="http://www.w3.org/1998/Math/MathML"><ci> FLUX_VALUE </ci></math>
				<listOfParameters>
					<parameter id="LOWER_BOUND" value="-1000" units="mmol_per_gDW_per_hr"/>
					<parameter id="UPPER_BOUND" value="1000" units="mmol_per_gDW_per_hr"/>
					<parameter id="OBJECTIVE_COEFFICIENT" value="0"/>
					<parameter id="FLUX_VALUE" value="0.0" units="mmol_per_gDW_per_hr"/>
				</listOfParameters>
			</kineticLaw>
		</reaction>
		<reaction id="RXN0129" name="hydroxyneurosporene synthase " reversible="true">
		<notes>
			<html:p>GPR_ASSOCIATION: RSP_0267</html:p>
			<html:p>GENE_LIST: RSP_0267; </html:p>
			<html:p>SUBSYSTEM: Carotenoid biosynthesis     </html:p>
			<html:p>Equation: Spheroidene + H2O &lt;=&gt; Hydroxyspheroidene</html:p>
			<html:p>Confidence Level: 3</html:p>
		</notes>
			<listOfReactants>
				<speciesReference species="CPD0975" stoichiometry="1.0"/>
				<speciesReference species="CPD0001" stoichiometry="1.0"/>
			</listOfReactants>
			<listOfProducts>
				<speciesReference species="CPD0976" stoichiometry="1.0"/>
			</listOfProducts>
			<kineticLaw>
				<math xmlns="http://www.w3.org/1998/Math/MathML"><ci> FLUX_VALUE </ci></math>
				<listOfParameters>
					<parameter id="LOWER_BOUND" value="-1000" units="mmol_per_gDW_per_hr"/>
					<parameter id="UPPER_BOUND" value="1000" units="mmol_per_gDW_per_hr"/>
					<parameter id="OBJECTIVE_COEFFICIENT" value="0"/>
					<parameter id="FLUX_VALUE" value="0.0" units="mmol_per_gDW_per_hr"/>
				</listOfParameters>
			</kineticLaw>
		</reaction>
		<reaction id="RXN0130" name="hydroxyneurosporene synthase " reversible="true">
		<notes>
			<html:p>GPR_ASSOCIATION: RSP_0267</html:p>
			<html:p>GENE_LIST: RSP_0267; </html:p>
			<html:p>SUBSYSTEM: Carotenoid biosynthesis     </html:p>
			<html:p>Equation: Spheroidenone + H2O &lt;=&gt; Hydroxyspheroidenone</html:p>
			<html:p>Confidence Level: 3</html:p>
		</notes>
			<listOfReactants>
				<speciesReference species="CPD0977" stoichiometry="1.0"/>
				<speciesReference species="CPD0001" stoichiometry="1.0"/>
			</listOfReactants>
			<listOfProducts>
				<speciesReference species="CPD0978" stoichiometry="1.0"/>
			</listOfProducts>
			<kineticLaw>
				<math xmlns="http://www.w3.org/1998/Math/MathML"><ci> FLUX_VALUE </ci></math>
				<listOfParameters>
					<parameter id="LOWER_BOUND" value="-1000" units="mmol_per_gDW_per_hr"/>
					<parameter id="UPPER_BOUND" value="1000" units="mmol_per_gDW_per_hr"/>
					<parameter id="OBJECTIVE_COEFFICIENT" value="0"/>
					<parameter id="FLUX_VALUE" value="0.0" units="mmol_per_gDW_per_hr"/>
				</listOfParameters>
			</kineticLaw>
		</reaction>
		<reaction id="RXN0132" name="hydroxyneurosporene-O-methyltransferase " reversible="true">
		<notes>
			<html:p>GPR_ASSOCIATION: RSP_0264</html:p>
			<html:p>GENE_LIST: RSP_0264; </html:p>
			<html:p>SUBSYSTEM: Carotenoid biosynthesis     </html:p>
			<html:p>Equation: Demethylspheroidene + S-Adenosyl-L-methionine &lt;=&gt; Spheroidene + S-Adenosyl-L-homocysteine</html:p>
			<html:p>Confidence Level: 3</html:p>
		</notes>
			<listOfReactants>
				<speciesReference species="CPD0982" stoichiometry="1.0"/>
				<speciesReference species="CPD0017" stoichiometry="1.0"/>
			</listOfReactants>
			<listOfProducts>
				<speciesReference species="CPD0975" stoichiometry="1.0"/>
				<speciesReference species="CPD0019" stoichiometry="1.0"/>
			</listOfProducts>
			<kineticLaw>
				<math xmlns="http://www.w3.org/1998/Math/MathML"><ci> FLUX_VALUE </ci></math>
				<listOfParameters>
					<parameter id="LOWER_BOUND" value="-1000" units="mmol_per_gDW_per_hr"/>
					<parameter id="UPPER_BOUND" value="1000" units="mmol_per_gDW_per_hr"/>
					<parameter id="OBJECTIVE_COEFFICIENT" value="0"/>
					<parameter id="FLUX_VALUE" value="0.0" units="mmol_per_gDW_per_hr"/>
				</listOfParameters>
			</kineticLaw>
		</reaction>
		<reaction id="RXN0133" name="hydroxyneurosporene-O-methyltransferase " reversible="true">
		<notes>
			<html:p>GPR_ASSOCIATION: RSP_0264</html:p>
			<html:p>GENE_LIST: RSP_0264; </html:p>
			<html:p>SUBSYSTEM: Carotenoid biosynthesis     </html:p>
			<html:p>Equation: Hydroxyneurosporene + S-Adenosyl-L-methionine &lt;=&gt; 3,4-Dihydrospheroidene + S-Adenosyl-L-homocysteine</html:p>
			<html:p>Confidence Level: 3</html:p>
		</notes>
			<listOfReactants>
				<speciesReference species="CPD0979" stoichiometry="1.0"/>
				<speciesReference species="CPD0017" stoichiometry="1.0"/>
			</listOfReactants>
			<listOfProducts>
				<speciesReference species="CPD0983" stoichiometry="1.0"/>
				<speciesReference species="CPD0019" stoichiometry="1.0"/>
			</listOfProducts>
			<kineticLaw>
				<math xmlns="http://www.w3.org/1998/Math/MathML"><ci> FLUX_VALUE </ci></math>
				<listOfParameters>
					<parameter id="LOWER_BOUND" value="-1000" units="mmol_per_gDW_per_hr"/>
					<parameter id="UPPER_BOUND" value="1000" units="mmol_per_gDW_per_hr"/>
					<parameter id="OBJECTIVE_COEFFICIENT" value="0"/>
					<parameter id="FLUX_VALUE" value="0.0" units="mmol_per_gDW_per_hr"/>
				</listOfParameters>
			</kineticLaw>
		</reaction>
		<reaction id="RXN0134" name="hydroxyneurosporene-O-methyltransferase " reversible="true">
		<notes>
			<html:p>GPR_ASSOCIATION: RSP_0264</html:p>
			<html:p>GENE_LIST: RSP_0264; </html:p>
			<html:p>SUBSYSTEM: Carotenoid biosynthesis     </html:p>
			<html:p>Equation: 3',4'-Dihydrorhodovibrin + S-Adenosyl-L-methionine &lt;=&gt; 3,4,3',4'-Tetrahydrospirilloxanthin + S-Adenosyl-L-homocysteine</html:p>
			<html:p>Confidence Level: 3</html:p>
		</notes>
			<listOfReactants>
				<speciesReference species="CPD0974" stoichiometry="1.0"/>
				<speciesReference species="CPD0017" stoichiometry="1.0"/>
			</listOfReactants>
			<listOfProducts>
				<speciesReference species="CPD0984" stoichiometry="1.0"/>
				<speciesReference species="CPD0019" stoichiometry="1.0"/>
			</listOfProducts>
			<kineticLaw>
				<math xmlns="http://www.w3.org/1998/Math/MathML"><ci> FLUX_VALUE </ci></math>
				<listOfParameters>
					<parameter id="LOWER_BOUND" value="-1000" units="mmol_per_gDW_per_hr"/>
					<parameter id="UPPER_BOUND" value="1000" units="mmol_per_gDW_per_hr"/>
					<parameter id="OBJECTIVE_COEFFICIENT" value="0"/>
					<parameter id="FLUX_VALUE" value="0.0" units="mmol_per_gDW_per_hr"/>
				</listOfParameters>
			</kineticLaw>
		</reaction>
		<reaction id="RXN0135" name="hydroxyneurosporene-O-methyltransferase " reversible="true">
		<notes>
			<html:p>GPR_ASSOCIATION: RSP_0264</html:p>
			<html:p>GENE_LIST: RSP_0264; </html:p>
			<html:p>SUBSYSTEM: Carotenoid biosynthesis     </html:p>
			<html:p>Equation: Hydroxyspirilloxanthin + S-Adenosyl-L-methionine &lt;=&gt; Spirilloxanthin + S-Adenosyl-L-homocysteine</html:p>
			<html:p>Confidence Level: 3</html:p>
		</notes>
			<listOfReactants>
				<speciesReference species="CPD0916" stoichiometry="1.0"/>
				<speciesReference species="CPD0017" stoichiometry="1.0"/>
			</listOfReactants>
			<listOfProducts>
				<speciesReference species="CPD0985" stoichiometry="1.0"/>
				<speciesReference species="CPD0019" stoichiometry="1.0"/>
			</listOfProducts>
			<kineticLaw>
				<math xmlns="http://www.w3.org/1998/Math/MathML"><ci> FLUX_VALUE </ci></math>
				<listOfParameters>
					<parameter id="LOWER_BOUND" value="-1000" units="mmol_per_gDW_per_hr"/>
					<parameter id="UPPER_BOUND" value="1000" units="mmol_per_gDW_per_hr"/>
					<parameter id="OBJECTIVE_COEFFICIENT" value="0"/>
					<parameter id="FLUX_VALUE" value="0.0" units="mmol_per_gDW_per_hr"/>
				</listOfParameters>
			</kineticLaw>
		</reaction>
		<reaction id="RXN0136" name="hydroxyneurosporene-O-methyltransferase " reversible="true">
		<notes>
			<html:p>GPR_ASSOCIATION: RSP_0264</html:p>
			<html:p>GENE_LIST: RSP_0264; </html:p>
			<html:p>SUBSYSTEM: Carotenoid biosynthesis     </html:p>
			<html:p>Equation: 3,4-Dehydrorhodopin + S-Adenosyl-L-methionine &lt;=&gt; Anhydrorhodovibrin + S-Adenosyl-L-homocysteine</html:p>
			<html:p>Confidence Level: 3</html:p>
		</notes>
			<listOfReactants>
				<speciesReference species="CPD0972" stoichiometry="1.0"/>
				<speciesReference species="CPD0017" stoichiometry="1.0"/>
			</listOfReactants>
			<listOfProducts>
				<speciesReference species="CPD0971" stoichiometry="1.0"/>
				<speciesReference species="CPD0019" stoichiometry="1.0"/>
			</listOfProducts>
			<kineticLaw>
				<math xmlns="http://www.w3.org/1998/Math/MathML"><ci> FLUX_VALUE </ci></math>
				<listOfParameters>
					<parameter id="LOWER_BOUND" value="-1000" units="mmol_per_gDW_per_hr"/>
					<parameter id="UPPER_BOUND" value="1000" units="mmol_per_gDW_per_hr"/>
					<parameter id="OBJECTIVE_COEFFICIENT" value="0"/>
					<parameter id="FLUX_VALUE" value="0.0" units="mmol_per_gDW_per_hr"/>
				</listOfParameters>
			</kineticLaw>
		</reaction>
		<reaction id="RXN0137" name="hydroxyneurosporene-O-methyltransferase " reversible="true">
		<notes>
			<html:p>GPR_ASSOCIATION: RSP_0264</html:p>
			<html:p>GENE_LIST: RSP_0264; </html:p>
			<html:p>SUBSYSTEM: Carotenoid biosynthesis     </html:p>
			<html:p>Equation: Rhodopin + S-Adenosyl-L-methionine &lt;=&gt; 3,4-Dihydroanhydrorhodovibrin + S-Adenosyl-L-homocysteine</html:p>
			<html:p>Confidence Level: 3</html:p>
		</notes>
			<listOfReactants>
				<speciesReference species="CPD0969" stoichiometry="1.0"/>
				<speciesReference species="CPD0017" stoichiometry="1.0"/>
			</listOfReactants>
			<listOfProducts>
				<speciesReference species="CPD0973" stoichiometry="1.0"/>
				<speciesReference species="CPD0019" stoichiometry="1.0"/>
			</listOfProducts>
			<kineticLaw>
				<math xmlns="http://www.w3.org/1998/Math/MathML"><ci> FLUX_VALUE </ci></math>
				<listOfParameters>
					<parameter id="LOWER_BOUND" value="-1000" units="mmol_per_gDW_per_hr"/>
					<parameter id="UPPER_BOUND" value="1000" units="mmol_per_gDW_per_hr"/>
					<parameter id="OBJECTIVE_COEFFICIENT" value="0"/>
					<parameter id="FLUX_VALUE" value="0.0" units="mmol_per_gDW_per_hr"/>
				</listOfParameters>
			</kineticLaw>
		</reaction>
		<reaction id="RXN0138" name="spheroidene monooxygenase " reversible="false">
		<notes>
			<html:p>GPR_ASSOCIATION: RSP_0272</html:p>
			<html:p>GENE_LIST: RSP_0272; </html:p>
			<html:p>SUBSYSTEM: Carotenoid biosynthesis     </html:p>
			<html:p>Equation: Spheroidene + 2 Reduced ferredoxin + 2 Oxygen + 4 H+ &lt;=&gt; Spheroidenone + 2 Oxidized ferredoxin + 3 H2O</html:p>
			<html:p>Confidence Level: 3</html:p>
		</notes>
			<listOfReactants>
				<speciesReference species="CPD0975" stoichiometry="1.0"/>
				<speciesReference species="CPD0651" stoichiometry="2.0"/>
				<speciesReference species="CPD0007" stoichiometry="2.0"/>
				<speciesReference species="CPD0063" stoichiometry="4.0"/>
			</listOfReactants>
			<listOfProducts>
				<speciesReference species="CPD0977" stoichiometry="1.0"/>
				<speciesReference species="CPD0652" stoichiometry="2.0"/>
				<speciesReference species="CPD0001" stoichiometry="3.0"/>
			</listOfProducts>
			<kineticLaw>
				<math xmlns="http://www.w3.org/1998/Math/MathML"><ci> FLUX_VALUE </ci></math>
				<listOfParameters>
					<parameter id="LOWER_BOUND" value="0" units="mmol_per_gDW_per_hr"/>
					<parameter id="UPPER_BOUND" value="1000" units="mmol_per_gDW_per_hr"/>
					<parameter id="OBJECTIVE_COEFFICIENT" value="0"/>
					<parameter id="FLUX_VALUE" value="0.0" units="mmol_per_gDW_per_hr"/>
				</listOfParameters>
			</kineticLaw>
		</reaction>
		<reaction id="RXN0139" name="spheroidene monooxygenase " reversible="false">
		<notes>
			<html:p>GPR_ASSOCIATION: RSP_0272</html:p>
			<html:p>GENE_LIST: RSP_0272; </html:p>
			<html:p>SUBSYSTEM: Carotenoid biosynthesis     </html:p>
			<html:p>Equation: Hydroxyspheroidene + 2 Reduced ferredoxin + 2 Oxygen + 4 H+ &lt;=&gt; Hydroxyspheroidenone + 2 Oxidized ferredoxin + 3 H2O</html:p>
			<html:p>Confidence Level: 3</html:p>
		</notes>
			<listOfReactants>
				<speciesReference species="CPD0976" stoichiometry="1.0"/>
				<speciesReference species="CPD0651" stoichiometry="2.0"/>
				<speciesReference species="CPD0007" stoichiometry="2.0"/>
				<speciesReference species="CPD0063" stoichiometry="4.0"/>
			</listOfReactants>
			<listOfProducts>
				<speciesReference species="CPD0978" stoichiometry="1.0"/>
				<speciesReference species="CPD0652" stoichiometry="2.0"/>
				<speciesReference species="CPD0001" stoichiometry="3.0"/>
			</listOfProducts>
			<kineticLaw>
				<math xmlns="http://www.w3.org/1998/Math/MathML"><ci> FLUX_VALUE </ci></math>
				<listOfParameters>
					<parameter id="LOWER_BOUND" value="0" units="mmol_per_gDW_per_hr"/>
					<parameter id="UPPER_BOUND" value="1000" units="mmol_per_gDW_per_hr"/>
					<parameter id="OBJECTIVE_COEFFICIENT" value="0"/>
					<parameter id="FLUX_VALUE" value="0.0" units="mmol_per_gDW_per_hr"/>
				</listOfParameters>
			</kineticLaw>
		</reaction>
		<reaction id="RXN0140" name="spheroidene monooxygenase " reversible="true">
		<notes>
			<html:p>GPR_ASSOCIATION: RSP_0272</html:p>
			<html:p>GENE_LIST: RSP_0272; </html:p>
			<html:p>SUBSYSTEM: Carotenoid biosynthesis     </html:p>
			<html:p>Equation: Spirilloxanthin + 2 Reduced ferredoxin + 2 Oxygen + 4 H+ &lt;=&gt; 2-Ketospirilloxanthin + 2 Oxidized ferredoxin + 3 H2O</html:p>
			<html:p>Confidence Level: 3</html:p>
		</notes>
			<listOfReactants>
				<speciesReference species="CPD0985" stoichiometry="1.0"/>
				<speciesReference species="CPD0651" stoichiometry="2.0"/>
				<speciesReference species="CPD0007" stoichiometry="2.0"/>
				<speciesReference species="CPD0063" stoichiometry="4.0"/>
			</listOfReactants>
			<listOfProducts>
				<speciesReference species="CPD0986" stoichiometry="1.0"/>
				<speciesReference species="CPD0652" stoichiometry="2.0"/>
				<speciesReference species="CPD0001" stoichiometry="3.0"/>
			</listOfProducts>
			<kineticLaw>
				<math xmlns="http://www.w3.org/1998/Math/MathML"><ci> FLUX_VALUE </ci></math>
				<listOfParameters>
					<parameter id="LOWER_BOUND" value="-1000" units="mmol_per_gDW_per_hr"/>
					<parameter id="UPPER_BOUND" value="1000" units="mmol_per_gDW_per_hr"/>
					<parameter id="OBJECTIVE_COEFFICIENT" value="0"/>
					<parameter id="FLUX_VALUE" value="0.0" units="mmol_per_gDW_per_hr"/>
				</listOfParameters>
			</kineticLaw>
		</reaction>
		<reaction id="RXN0141" name="spheroidene monooxygenase " reversible="true">
		<notes>
			<html:p>GPR_ASSOCIATION: RSP_0272</html:p>
			<html:p>GENE_LIST: RSP_0272; </html:p>
			<html:p>SUBSYSTEM: Carotenoid biosynthesis     </html:p>
			<html:p>Equation: 2-Ketospirilloxanthin + 2 Reduced ferredoxin + 2 Oxygen + 4 H+ &lt;=&gt; 2,2'-Diketospirilloxanthin + 2 Oxidized ferredoxin + 3 H2O</html:p>
			<html:p>Confidence Level: 3</html:p>
		</notes>
			<listOfReactants>
				<speciesReference species="CPD0986" stoichiometry="1.0"/>
				<speciesReference species="CPD0651" stoichiometry="2.0"/>
				<speciesReference species="CPD0007" stoichiometry="2.0"/>
				<speciesReference species="CPD0063" stoichiometry="4.0"/>
			</listOfReactants>
			<listOfProducts>
				<speciesReference species="CPD0987" stoichiometry="1.0"/>
				<speciesReference species="CPD0652" stoichiometry="2.0"/>
				<speciesReference species="CPD0001" stoichiometry="3.0"/>
			</listOfProducts>
			<kineticLaw>
				<math xmlns="http://www.w3.org/1998/Math/MathML"><ci> FLUX_VALUE </ci></math>
				<listOfParameters>
					<parameter id="LOWER_BOUND" value="-1000" units="mmol_per_gDW_per_hr"/>
					<parameter id="UPPER_BOUND" value="1000" units="mmol_per_gDW_per_hr"/>
					<parameter id="OBJECTIVE_COEFFICIENT" value="0"/>
					<parameter id="FLUX_VALUE" value="0.0" units="mmol_per_gDW_per_hr"/>
				</listOfParameters>
			</kineticLaw>
		</reaction>
		<reaction id="RXN0142" name="isocitrate dehydrogenase " reversible="true">
		<notes>
			<html:p>GPR_ASSOCIATION: RSP_1559 or RSP_0446</html:p>
			<html:p>GENE_LIST: RSP_1559; RSP_0446; </html:p>
			<html:p>SUBSYSTEM: Citrate cycle (TCA cycle)   </html:p>
			<html:p>Equation: Isocitrate + NADP+ &lt;=&gt; 2-Oxoglutarate + CO2 + NADPH</html:p>
			<html:p>Confidence Level: 4</html:p>
		</notes>
			<listOfReactants>
				<speciesReference species="CPD0189" stoichiometry="1.0"/>
				<speciesReference species="CPD0006" stoichiometry="1.0"/>
			</listOfReactants>
			<listOfProducts>
				<speciesReference species="CPD0023" stoichiometry="1.0"/>
				<speciesReference species="CPD0011" stoichiometry="1.0"/>
				<speciesReference species="CPD0005" stoichiometry="1.0"/>
			</listOfProducts>
			<kineticLaw>
				<math xmlns="http://www.w3.org/1998/Math/MathML"><ci> FLUX_VALUE </ci></math>
				<listOfParameters>
					<parameter id="LOWER_BOUND" value="-1000" units="mmol_per_gDW_per_hr"/>
					<parameter id="UPPER_BOUND" value="1000" units="mmol_per_gDW_per_hr"/>
					<parameter id="OBJECTIVE_COEFFICIENT" value="0"/>
					<parameter id="FLUX_VALUE" value="0.0" units="mmol_per_gDW_per_hr"/>
				</listOfParameters>
			</kineticLaw>
		</reaction>
		<reaction id="RXN0143" name="malate dehydrogenase " reversible="true">
		<notes>
			<html:p>GPR_ASSOCIATION: RSP_0968</html:p>
			<html:p>GENE_LIST: RSP_0968; </html:p>
			<html:p>SUBSYSTEM: Citrate cycle (TCA cycle)   </html:p>
			<html:p>Equation: (S)-Malate + NAD+ &lt;=&gt; Oxaloacetate + NADH + H+</html:p>
			<html:p>Confidence Level: 4</html:p>
		</notes>
			<listOfReactants>
				<speciesReference species="CPD0114" stoichiometry="1.0"/>
				<speciesReference species="CPD0003" stoichiometry="1.0"/>
			</listOfReactants>
			<listOfProducts>
				<speciesReference species="CPD0029" stoichiometry="1.0"/>
				<speciesReference species="CPD0004" stoichiometry="1.0"/>
				<speciesReference species="CPD0063" stoichiometry="1.0"/>
			</listOfProducts>
			<kineticLaw>
				<math xmlns="http://www.w3.org/1998/Math/MathML"><ci> FLUX_VALUE </ci></math>
				<listOfParameters>
					<parameter id="LOWER_BOUND" value="-1000" units="mmol_per_gDW_per_hr"/>
					<parameter id="UPPER_BOUND" value="1000" units="mmol_per_gDW_per_hr"/>
					<parameter id="OBJECTIVE_COEFFICIENT" value="0"/>
					<parameter id="FLUX_VALUE" value="0.0" units="mmol_per_gDW_per_hr"/>
				</listOfParameters>
			</kineticLaw>
		</reaction>
		<reaction id="RXN0144" name="citrate lyase" reversible="true">
		<notes>
			<html:p>GPR_ASSOCIATION: RSP_1771 or RSP_0970</html:p>
			<html:p>GENE_LIST: RSP_1771; RSP_0970; </html:p>
			<html:p>SUBSYSTEM: Citrate cycle (TCA cycle)   </html:p>
			<html:p>Equation: Citrate &lt;=&gt; Acetate + Oxaloacetate</html:p>
			<html:p>Confidence Level: 3</html:p>
		</notes>
			<listOfReactants>
				<speciesReference species="CPD0119" stoichiometry="1.0"/>
			</listOfReactants>
			<listOfProducts>
				<speciesReference species="CPD0027" stoichiometry="1.0"/>
				<speciesReference species="CPD0029" stoichiometry="1.0"/>
			</listOfProducts>
			<kineticLaw>
				<math xmlns="http://www.w3.org/1998/Math/MathML"><ci> FLUX_VALUE </ci></math>
				<listOfParameters>
					<parameter id="LOWER_BOUND" value="-1000" units="mmol_per_gDW_per_hr"/>
					<parameter id="UPPER_BOUND" value="1000" units="mmol_per_gDW_per_hr"/>
					<parameter id="OBJECTIVE_COEFFICIENT" value="0"/>
					<parameter id="FLUX_VALUE" value="0.0" units="mmol_per_gDW_per_hr"/>
				</listOfParameters>
			</kineticLaw>
		</reaction>
		<reaction id="RXN0145" name="succinate dehydrogenase" reversible="true">
		<notes>
			<html:p>GPR_ASSOCIATION: (RSP_3147 and RSP_3148 and RSP_3149 and RSP_3150) or (RSP_0974 and RSP_0975 and RSP_0976 and RSP_0979) </html:p>
			<html:p>GENE_LIST: RSP_3147; RSP_3148; RSP_3149; RSP_3150; RSP_0974; RSP_0975; RSP_0976; RSP_0979; </html:p>
			<html:p>SUBSYSTEM: Citrate cycle (TCA cycle)   </html:p>
			<html:p>Equation: Ubiquinone + Succinate &lt;=&gt; Ubiquinol + Fumarate</html:p>
			<html:p>Confidence Level: 3</html:p>
		</notes>
			<listOfReactants>
				<speciesReference species="CPD0217" stoichiometry="1.0"/>
				<speciesReference species="CPD0034" stoichiometry="1.0"/>
			</listOfReactants>
			<listOfProducts>
				<speciesReference species="CPD0215" stoichiometry="1.0"/>
				<speciesReference species="CPD0095" stoichiometry="1.0"/>
			</listOfProducts>
			<kineticLaw>
				<math xmlns="http://www.w3.org/1998/Math/MathML"><ci> FLUX_VALUE </ci></math>
				<listOfParameters>
					<parameter id="LOWER_BOUND" value="-1000" units="mmol_per_gDW_per_hr"/>
					<parameter id="UPPER_BOUND" value="1000" units="mmol_per_gDW_per_hr"/>
					<parameter id="OBJECTIVE_COEFFICIENT" value="0"/>
					<parameter id="FLUX_VALUE" value="0.0" units="mmol_per_gDW_per_hr"/>
				</listOfParameters>
			</kineticLaw>
		</reaction>
		<reaction id="RXN0146" name="citrate synthase " reversible="true">
		<notes>
			<html:p>GPR_ASSOCIATION: RSP_1994</html:p>
			<html:p>GENE_LIST: RSP_1994; </html:p>
			<html:p>SUBSYSTEM: Citrate cycle (TCA cycle)   </html:p>
			<html:p>Equation: Citrate + CoA + H+ &lt;=&gt; Acetyl-CoA + H2O + Oxaloacetate</html:p>
			<html:p>Confidence Level: 2</html:p>
		</notes>
			<listOfReactants>
				<speciesReference species="CPD0119" stoichiometry="1.0"/>
				<speciesReference species="CPD0010" stoichiometry="1.0"/>
				<speciesReference species="CPD0063" stoichiometry="1.0"/>
			</listOfReactants>
			<listOfProducts>
				<speciesReference species="CPD0021" stoichiometry="1.0"/>
				<speciesReference species="CPD0001" stoichiometry="1.0"/>
				<speciesReference species="CPD0029" stoichiometry="1.0"/>
			</listOfProducts>
			<kineticLaw>
				<math xmlns="http://www.w3.org/1998/Math/MathML"><ci> FLUX_VALUE </ci></math>
				<listOfParameters>
					<parameter id="LOWER_BOUND" value="-1000" units="mmol_per_gDW_per_hr"/>
					<parameter id="UPPER_BOUND" value="1000" units="mmol_per_gDW_per_hr"/>
					<parameter id="OBJECTIVE_COEFFICIENT" value="0"/>
					<parameter id="FLUX_VALUE" value="0.0" units="mmol_per_gDW_per_hr"/>
				</listOfParameters>
			</kineticLaw>
		</reaction>
		<reaction id="RXN0147" name="aconitate hydratase " reversible="true">
		<notes>
			<html:p>GPR_ASSOCIATION: RSP_1806</html:p>
			<html:p>GENE_LIST: RSP_1806; </html:p>
			<html:p>SUBSYSTEM: Citrate cycle (TCA cycle)   </html:p>
			<html:p>Equation: Citrate &lt;=&gt; Isocitrate</html:p>
			<html:p>Confidence Level: 2</html:p>
		</notes>
			<listOfReactants>
				<speciesReference species="CPD0119" stoichiometry="1.0"/>
			</listOfReactants>
			<listOfProducts>
				<speciesReference species="CPD0189" stoichiometry="1.0"/>
			</listOfProducts>
			<kineticLaw>
				<math xmlns="http://www.w3.org/1998/Math/MathML"><ci> FLUX_VALUE </ci></math>
				<listOfParameters>
					<parameter id="LOWER_BOUND" value="-1000" units="mmol_per_gDW_per_hr"/>
					<parameter id="UPPER_BOUND" value="1000" units="mmol_per_gDW_per_hr"/>
					<parameter id="OBJECTIVE_COEFFICIENT" value="0"/>
					<parameter id="FLUX_VALUE" value="0.0" units="mmol_per_gDW_per_hr"/>
				</listOfParameters>
			</kineticLaw>
		</reaction>
		<reaction id="RXN0148" name="fumarate hydratase " reversible="true">
		<notes>
			<html:p>GPR_ASSOCIATION: RSP_2138</html:p>
			<html:p>GENE_LIST: RSP_2138; </html:p>
			<html:p>SUBSYSTEM: Citrate cycle (TCA cycle)   </html:p>
			<html:p>Equation: (S)-Malate &lt;=&gt; Fumarate + H2O</html:p>
			<html:p>Confidence Level: 2</html:p>
		</notes>
			<listOfReactants>
				<speciesReference species="CPD0114" stoichiometry="1.0"/>
			</listOfReactants>
			<listOfProducts>
				<speciesReference species="CPD0095" stoichiometry="1.0"/>
				<speciesReference species="CPD0001" stoichiometry="1.0"/>
			</listOfProducts>
			<kineticLaw>
				<math xmlns="http://www.w3.org/1998/Math/MathML"><ci> FLUX_VALUE </ci></math>
				<listOfParameters>
					<parameter id="LOWER_BOUND" value="-1000" units="mmol_per_gDW_per_hr"/>
					<parameter id="UPPER_BOUND" value="1000" units="mmol_per_gDW_per_hr"/>
					<parameter id="OBJECTIVE_COEFFICIENT" value="0"/>
					<parameter id="FLUX_VALUE" value="0.0" units="mmol_per_gDW_per_hr"/>
				</listOfParameters>
			</kineticLaw>
		</reaction>
		<reaction id="RXN0149" name="S-adenosylmethionine synthetase " reversible="false">
		<notes>
			<html:p>GPR_ASSOCIATION: RSP_3595</html:p>
			<html:p>GENE_LIST: RSP_3595; </html:p>
			<html:p>SUBSYSTEM: Cysteine and methionine metabolism   </html:p>
			<html:p>Equation: ATP + L-Methionine + H2O &lt;=&gt; Orthophosphate + Diphosphate + S-Adenosyl-L-methionine + H+</html:p>
			<html:p>Confidence Level: 3</html:p>
		</notes>
			<listOfReactants>
				<speciesReference species="CPD0002" stoichiometry="1.0"/>
				<speciesReference species="CPD0057" stoichiometry="1.0"/>
				<speciesReference species="CPD0001" stoichiometry="1.0"/>
			</listOfReactants>
			<listOfProducts>
				<speciesReference species="CPD0009" stoichiometry="1.0"/>
				<speciesReference species="CPD0012" stoichiometry="1.0"/>
				<speciesReference species="CPD0017" stoichiometry="1.0"/>
				<speciesReference species="CPD0063" stoichiometry="1.0"/>
			</listOfProducts>
			<kineticLaw>
				<math xmlns="http://www.w3.org/1998/Math/MathML"><ci> FLUX_VALUE </ci></math>
				<listOfParameters>
					<parameter id="LOWER_BOUND" value="0" units="mmol_per_gDW_per_hr"/>
					<parameter id="UPPER_BOUND" value="1000" units="mmol_per_gDW_per_hr"/>
					<parameter id="OBJECTIVE_COEFFICIENT" value="0"/>
					<parameter id="FLUX_VALUE" value="0.0" units="mmol_per_gDW_per_hr"/>
				</listOfParameters>
			</kineticLaw>
		</reaction>
		<reaction id="RXN0150" name="S-adenosyl-L-homocysteine hydrolase " reversible="true">
		<notes>
			<html:p>GPR_ASSOCIATION: RSP_1514</html:p>
			<html:p>GENE_LIST: RSP_1514; </html:p>
			<html:p>SUBSYSTEM: Cysteine and methionine metabolism   </html:p>
			<html:p>Equation: S-Adenosyl-L-homocysteine + H2O &lt;=&gt; Adenosine + L-Homocysteine</html:p>
			<html:p>Confidence Level: 3</html:p>
		</notes>
			<listOfReactants>
				<speciesReference species="CPD0019" stoichiometry="1.0"/>
				<speciesReference species="CPD0001" stoichiometry="1.0"/>
			</listOfReactants>
			<listOfProducts>
				<speciesReference species="CPD0146" stoichiometry="1.0"/>
				<speciesReference species="CPD0117" stoichiometry="1.0"/>
			</listOfProducts>
			<kineticLaw>
				<math xmlns="http://www.w3.org/1998/Math/MathML"><ci> FLUX_VALUE </ci></math>
				<listOfParameters>
					<parameter id="LOWER_BOUND" value="-1000" units="mmol_per_gDW_per_hr"/>
					<parameter id="UPPER_BOUND" value="1000" units="mmol_per_gDW_per_hr"/>
					<parameter id="OBJECTIVE_COEFFICIENT" value="0"/>
					<parameter id="FLUX_VALUE" value="0.0" units="mmol_per_gDW_per_hr"/>
				</listOfParameters>
			</kineticLaw>
		</reaction>
		<reaction id="RXN0153" name="serine O-acetyltransferase " reversible="false">
		<notes>
			<html:p>GPR_ASSOCIATION: RSP_2481 or RSP_3060</html:p>
			<html:p>GENE_LIST: RSP_2481; RSP_3060; </html:p>
			<html:p>SUBSYSTEM: Cysteine and methionine metabolism   </html:p>
			<html:p>Equation: L-Serine + Acetyl-CoA &lt;=&gt; O-Acetyl-L-serine + CoA</html:p>
			<html:p>Confidence Level: 2</html:p>
		</notes>
			<listOfReactants>
				<speciesReference species="CPD0053" stoichiometry="1.0"/>
				<speciesReference species="CPD0021" stoichiometry="1.0"/>
			</listOfReactants>
			<listOfProducts>
				<speciesReference species="CPD0313" stoichiometry="1.0"/>
				<speciesReference species="CPD0010" stoichiometry="1.0"/>
			</listOfProducts>
			<kineticLaw>
				<math xmlns="http://www.w3.org/1998/Math/MathML"><ci> FLUX_VALUE </ci></math>
				<listOfParameters>
					<parameter id="LOWER_BOUND" value="0" units="mmol_per_gDW_per_hr"/>
					<parameter id="UPPER_BOUND" value="1000" units="mmol_per_gDW_per_hr"/>
					<parameter id="OBJECTIVE_COEFFICIENT" value="0"/>
					<parameter id="FLUX_VALUE" value="0.0" units="mmol_per_gDW_per_hr"/>
				</listOfParameters>
			</kineticLaw>
		</reaction>
		<reaction id="RXN0154" name="cysteine synthase" reversible="false">
		<notes>
			<html:p>GPR_ASSOCIATION: RSP_1109 or RSP_2147</html:p>
			<html:p>GENE_LIST: RSP_1109; RSP_2147; </html:p>
			<html:p>SUBSYSTEM: Cysteine and methionine metabolism   </html:p>
			<html:p>Equation: O-Acetyl-L-serine + Hydrogen sulfide &lt;=&gt; L-Cysteine + Acetate</html:p>
			<html:p>Confidence Level: 2</html:p>
		</notes>
			<listOfReactants>
				<speciesReference species="CPD0313" stoichiometry="1.0"/>
				<speciesReference species="CPD0179" stoichiometry="1.0"/>
			</listOfReactants>
			<listOfProducts>
				<speciesReference species="CPD0077" stoichiometry="1.0"/>
				<speciesReference species="CPD0027" stoichiometry="1.0"/>
				<speciesReference species="CPD0063" stoichiometry="1.0"/>
			</listOfProducts>
			<kineticLaw>
				<math xmlns="http://www.w3.org/1998/Math/MathML"><ci> FLUX_VALUE </ci></math>
				<listOfParameters>
					<parameter id="LOWER_BOUND" value="0" units="mmol_per_gDW_per_hr"/>
					<parameter id="UPPER_BOUND" value="1000" units="mmol_per_gDW_per_hr"/>
					<parameter id="OBJECTIVE_COEFFICIENT" value="0"/>
					<parameter id="FLUX_VALUE" value="0.0" units="mmol_per_gDW_per_hr"/>
				</listOfParameters>
			</kineticLaw>
		</reaction>
		<reaction id="RXN0155" name="methionine synthase I " reversible="true">
		<notes>
			<html:p>GPR_ASSOCIATION: RSP_2124 or RSP_3346 or RSP_3347 or RSP_2768</html:p>
			<html:p>GENE_LIST: RSP_2124; RSP_3346; RSP_3347; RSP_2768; </html:p>
			<html:p>SUBSYSTEM: Cysteine and methionine metabolism   </html:p>
			<html:p>Equation: 5-Methyltetrahydrofolate + L-Homocysteine &lt;=&gt; Tetrahydrofolate + L-Methionine + H+</html:p>
			<html:p>Confidence Level: 2</html:p>
		</notes>
			<listOfReactants>
				<speciesReference species="CPD0230" stoichiometry="1.0"/>
				<speciesReference species="CPD0117" stoichiometry="1.0"/>
			</listOfReactants>
			<listOfProducts>
				<speciesReference species="CPD0080" stoichiometry="1.0"/>
				<speciesReference species="CPD0057" stoichiometry="1.0"/>
				<speciesReference species="CPD0063" stoichiometry="1.0"/>
			</listOfProducts>
			<kineticLaw>
				<math xmlns="http://www.w3.org/1998/Math/MathML"><ci> FLUX_VALUE </ci></math>
				<listOfParameters>
					<parameter id="LOWER_BOUND" value="-1000" units="mmol_per_gDW_per_hr"/>
					<parameter id="UPPER_BOUND" value="1000" units="mmol_per_gDW_per_hr"/>
					<parameter id="OBJECTIVE_COEFFICIENT" value="0"/>
					<parameter id="FLUX_VALUE" value="0.0" units="mmol_per_gDW_per_hr"/>
				</listOfParameters>
			</kineticLaw>
		</reaction>
		<reaction id="RXN0159" name="homoserine O-succinyltransferase " reversible="false">
		<notes>
			<html:p>GPR_ASSOCIATION: RSP_0010</html:p>
			<html:p>GENE_LIST: RSP_0010; </html:p>
			<html:p>SUBSYSTEM: Cysteine and methionine metabolism   </html:p>
			<html:p>Equation: Succinyl-CoA + L-Homoserine &lt;=&gt; CoA + O-Succinyl-L-homoserine</html:p>
			<html:p>Confidence Level: 2</html:p>
		</notes>
			<listOfReactants>
				<speciesReference species="CPD0071" stoichiometry="1.0"/>
				<speciesReference species="CPD0172" stoichiometry="1.0"/>
			</listOfReactants>
			<listOfProducts>
				<speciesReference species="CPD0010" stoichiometry="1.0"/>
				<speciesReference species="CPD0336" stoichiometry="1.0"/>
			</listOfProducts>
			<kineticLaw>
				<math xmlns="http://www.w3.org/1998/Math/MathML"><ci> FLUX_VALUE </ci></math>
				<listOfParameters>
					<parameter id="LOWER_BOUND" value="0" units="mmol_per_gDW_per_hr"/>
					<parameter id="UPPER_BOUND" value="1000" units="mmol_per_gDW_per_hr"/>
					<parameter id="OBJECTIVE_COEFFICIENT" value="0"/>
					<parameter id="FLUX_VALUE" value="0.0" units="mmol_per_gDW_per_hr"/>
				</listOfParameters>
			</kineticLaw>
		</reaction>
		<reaction id="RXN0160" name="cystathionine gamma-synthase " reversible="false">
		<notes>
			<html:p>GPR_ASSOCIATION: RSP_2917</html:p>
			<html:p>GENE_LIST: RSP_2917; </html:p>
			<html:p>SUBSYSTEM: Cysteine and methionine metabolism   </html:p>
			<html:p>Equation: O-Succinyl-L-homoserine + H2O &lt;=&gt; 2-Oxobutanoate + Succinate + NH3 + H+</html:p>
			<html:p>Confidence Level: 2</html:p>
		</notes>
			<listOfReactants>
				<speciesReference species="CPD0336" stoichiometry="1.0"/>
				<speciesReference species="CPD0001" stoichiometry="1.0"/>
			</listOfReactants>
			<listOfProducts>
				<speciesReference species="CPD0085" stoichiometry="1.0"/>
				<speciesReference species="CPD0034" stoichiometry="1.0"/>
				<speciesReference species="CPD0013" stoichiometry="1.0"/>
				<speciesReference species="CPD0063" stoichiometry="1.0"/>
			</listOfProducts>
			<kineticLaw>
				<math xmlns="http://www.w3.org/1998/Math/MathML"><ci> FLUX_VALUE </ci></math>
				<listOfParameters>
					<parameter id="LOWER_BOUND" value="0" units="mmol_per_gDW_per_hr"/>
					<parameter id="UPPER_BOUND" value="1000" units="mmol_per_gDW_per_hr"/>
					<parameter id="OBJECTIVE_COEFFICIENT" value="0"/>
					<parameter id="FLUX_VALUE" value="0.0" units="mmol_per_gDW_per_hr"/>
				</listOfParameters>
			</kineticLaw>
		</reaction>
		<reaction id="RXN0161" name="cystathionine gamma-synthase " reversible="true">
		<notes>
			<html:p>GPR_ASSOCIATION: RSP_2917</html:p>
			<html:p>GENE_LIST: RSP_2917; </html:p>
			<html:p>SUBSYSTEM: Cysteine and methionine metabolism   </html:p>
			<html:p>Equation: O-Succinyl-L-homoserine + L-Cysteine &lt;=&gt; L-Cystathionine + Succinate + H+</html:p>
			<html:p>Confidence Level: 2</html:p>
		</notes>
			<listOfReactants>
				<speciesReference species="CPD0336" stoichiometry="1.0"/>
				<speciesReference species="CPD0077" stoichiometry="1.0"/>
			</listOfReactants>
			<listOfProducts>
				<speciesReference species="CPD0993" stoichiometry="1.0"/>
				<speciesReference species="CPD0034" stoichiometry="1.0"/>
				<speciesReference species="CPD0063" stoichiometry="1.0"/>
			</listOfProducts>
			<kineticLaw>
				<math xmlns="http://www.w3.org/1998/Math/MathML"><ci> FLUX_VALUE </ci></math>
				<listOfParameters>
					<parameter id="LOWER_BOUND" value="-1000" units="mmol_per_gDW_per_hr"/>
					<parameter id="UPPER_BOUND" value="1000" units="mmol_per_gDW_per_hr"/>
					<parameter id="OBJECTIVE_COEFFICIENT" value="0"/>
					<parameter id="FLUX_VALUE" value="0.0" units="mmol_per_gDW_per_hr"/>
				</listOfParameters>
			</kineticLaw>
		</reaction>
		<reaction id="RXN0162" name="cystathionine gamma-synthase " reversible="false">
		<notes>
			<html:p>GPR_ASSOCIATION: RSP_2917</html:p>
			<html:p>GENE_LIST: RSP_2917; </html:p>
			<html:p>SUBSYSTEM: Cysteine and methionine metabolism   </html:p>
			<html:p>Equation: O-Acetyl-L-homoserine + L-Cysteine &lt;=&gt; L-Cystathionine + Acetate + H+</html:p>
			<html:p>Confidence Level: 2</html:p>
		</notes>
			<listOfReactants>
				<speciesReference species="CPD0324" stoichiometry="1.0"/>
				<speciesReference species="CPD0077" stoichiometry="1.0"/>
			</listOfReactants>
			<listOfProducts>
				<speciesReference species="CPD0993" stoichiometry="1.0"/>
				<speciesReference species="CPD0027" stoichiometry="1.0"/>
				<speciesReference species="CPD0063" stoichiometry="1.0"/>
			</listOfProducts>
			<kineticLaw>
				<math xmlns="http://www.w3.org/1998/Math/MathML"><ci> FLUX_VALUE </ci></math>
				<listOfParameters>
					<parameter id="LOWER_BOUND" value="0" units="mmol_per_gDW_per_hr"/>
					<parameter id="UPPER_BOUND" value="1000" units="mmol_per_gDW_per_hr"/>
					<parameter id="OBJECTIVE_COEFFICIENT" value="0"/>
					<parameter id="FLUX_VALUE" value="0.0" units="mmol_per_gDW_per_hr"/>
				</listOfParameters>
			</kineticLaw>
		</reaction>
		<reaction id="RXN0163" name="cystathionine gamma-synthase " reversible="true">
		<notes>
			<html:p>GPR_ASSOCIATION: RSP_2917 or RSP_1851</html:p>
			<html:p>GENE_LIST: RSP_2917; RSP_1851; </html:p>
			<html:p>SUBSYSTEM: Cysteine and methionine metabolism   </html:p>
			<html:p>Equation: O-Succinyl-L-homoserine + Hydrogen sulfide &lt;=&gt; L-Homocysteine + Succinate</html:p>
			<html:p>Confidence Level: 2</html:p>
		</notes>
			<listOfReactants>
				<speciesReference species="CPD0336" stoichiometry="1.0"/>
				<speciesReference species="CPD0179" stoichiometry="1.0"/>
			</listOfReactants>
			<listOfProducts>
				<speciesReference species="CPD0117" stoichiometry="1.0"/>
				<speciesReference species="CPD0034" stoichiometry="1.0"/>
				<speciesReference species="CPD0063" stoichiometry="1.0"/>
			</listOfProducts>
			<kineticLaw>
				<math xmlns="http://www.w3.org/1998/Math/MathML"><ci> FLUX_VALUE </ci></math>
				<listOfParameters>
					<parameter id="LOWER_BOUND" value="-1000" units="mmol_per_gDW_per_hr"/>
					<parameter id="UPPER_BOUND" value="1000" units="mmol_per_gDW_per_hr"/>
					<parameter id="OBJECTIVE_COEFFICIENT" value="0"/>
					<parameter id="FLUX_VALUE" value="0.0" units="mmol_per_gDW_per_hr"/>
				</listOfParameters>
			</kineticLaw>
		</reaction>
		<reaction id="RXN0165" name="cystathionine gamma-synthase " reversible="true">
		<notes>
			<html:p>GPR_ASSOCIATION: RSP_2917</html:p>
			<html:p>GENE_LIST: RSP_2917; </html:p>
			<html:p>SUBSYSTEM: Cysteine and methionine metabolism   </html:p>
			<html:p>Equation: O-Acetyl-L-homoserine + L-Selenocysteine &lt;=&gt; L-Selenocystathionine + Acetate</html:p>
			<html:p>Confidence Level: 2</html:p>
		</notes>
			<listOfReactants>
				<speciesReference species="CPD0324" stoichiometry="1.0"/>
				<speciesReference species="CPD0994" stoichiometry="1.0"/>
			</listOfReactants>
			<listOfProducts>
				<speciesReference species="CPD0995" stoichiometry="1.0"/>
				<speciesReference species="CPD0027" stoichiometry="1.0"/>
				<speciesReference species="CPD0063" stoichiometry="1.0"/>
			</listOfProducts>
			<kineticLaw>
				<math xmlns="http://www.w3.org/1998/Math/MathML"><ci> FLUX_VALUE </ci></math>
				<listOfParameters>
					<parameter id="LOWER_BOUND" value="-1000" units="mmol_per_gDW_per_hr"/>
					<parameter id="UPPER_BOUND" value="1000" units="mmol_per_gDW_per_hr"/>
					<parameter id="OBJECTIVE_COEFFICIENT" value="0"/>
					<parameter id="FLUX_VALUE" value="0.0" units="mmol_per_gDW_per_hr"/>
				</listOfParameters>
			</kineticLaw>
		</reaction>
		<reaction id="RXN0166" name="O-acetylhomoserine sulfhydrylase" reversible="false">
		<notes>
			<html:p>GPR_ASSOCIATION: RSP_4161 or RSP_2431 or RSP_2917</html:p>
			<html:p>GENE_LIST: RSP_4161; RSP_2431; RSP_2917; </html:p>
			<html:p>SUBSYSTEM: Cysteine and methionine metabolism   </html:p>
			<html:p>Equation: O-Acetyl-L-homoserine + Hydrogen sulfide &lt;=&gt; L-Homocysteine + Acetate</html:p>
			<html:p>Confidence Level: 2</html:p>
		</notes>
			<listOfReactants>
				<speciesReference species="CPD0324" stoichiometry="1.0"/>
				<speciesReference species="CPD0179" stoichiometry="1.0"/>
			</listOfReactants>
			<listOfProducts>
				<speciesReference species="CPD0117" stoichiometry="1.0"/>
				<speciesReference species="CPD0027" stoichiometry="1.0"/>
				<speciesReference species="CPD0063" stoichiometry="1.0"/>
			</listOfProducts>
			<kineticLaw>
				<math xmlns="http://www.w3.org/1998/Math/MathML"><ci> FLUX_VALUE </ci></math>
				<listOfParameters>
					<parameter id="LOWER_BOUND" value="0" units="mmol_per_gDW_per_hr"/>
					<parameter id="UPPER_BOUND" value="1000" units="mmol_per_gDW_per_hr"/>
					<parameter id="OBJECTIVE_COEFFICIENT" value="0"/>
					<parameter id="FLUX_VALUE" value="0.0" units="mmol_per_gDW_per_hr"/>
				</listOfParameters>
			</kineticLaw>
		</reaction>
		<reaction id="RXN0167" name="O-acetylhomoserine sulfhydrylase" reversible="true">
		<notes>
			<html:p>GPR_ASSOCIATION: RSP_4161 or RSP_2431</html:p>
			<html:p>GENE_LIST: RSP_4161; RSP_2431; </html:p>
			<html:p>SUBSYSTEM: Cysteine and methionine metabolism   </html:p>
			<html:p>Equation: O-Acetyl-L-serine + Thiosulfate + Thioredoxin &lt;=&gt; L-Cysteine + Sulfite + Thioredoxin disulfide + Acetate  + H+</html:p>
			<html:p>Confidence Level: 2</html:p>
		</notes>
			<listOfReactants>
				<speciesReference species="CPD0313" stoichiometry="1.0"/>
				<speciesReference species="CPD0720" stoichiometry="1.0"/>
				<speciesReference species="CPD0197" stoichiometry="1.0"/>
			</listOfReactants>
			<listOfProducts>
				<speciesReference species="CPD0077" stoichiometry="1.0"/>
				<speciesReference species="CPD0074" stoichiometry="1.0"/>
				<speciesReference species="CPD0198" stoichiometry="1.0"/>
				<speciesReference species="CPD0027" stoichiometry="1.0"/>
				<speciesReference species="CPD0063" stoichiometry="1.0"/>
			</listOfProducts>
			<kineticLaw>
				<math xmlns="http://www.w3.org/1998/Math/MathML"><ci> FLUX_VALUE </ci></math>
				<listOfParameters>
					<parameter id="LOWER_BOUND" value="-1000" units="mmol_per_gDW_per_hr"/>
					<parameter id="UPPER_BOUND" value="1000" units="mmol_per_gDW_per_hr"/>
					<parameter id="OBJECTIVE_COEFFICIENT" value="0"/>
					<parameter id="FLUX_VALUE" value="0.0" units="mmol_per_gDW_per_hr"/>
				</listOfParameters>
			</kineticLaw>
		</reaction>
		<reaction id="RXN0170" name="branched chain amino acid: 2-keto-4-methylthiobutyrate aminotransferase " reversible="true">
		<notes>
			<html:p>GPR_ASSOCIATION: RSP_1768 or RSP_3455</html:p>
			<html:p>GENE_LIST: RSP_1768; RSP_3455; </html:p>
			<html:p>SUBSYSTEM: D-Alanine, D-Glutamine and D-glutamate metabolism     </html:p>
			<html:p>Equation: D-Alanine + 2-Oxoglutarate &lt;=&gt; Pyruvate + D-Glutamate</html:p>
			<html:p>Confidence Level: 2</html:p>
		</notes>
			<listOfReactants>
				<speciesReference species="CPD0104" stoichiometry="1.0"/>
				<speciesReference species="CPD0023" stoichiometry="1.0"/>
			</listOfReactants>
			<listOfProducts>
				<speciesReference species="CPD0020" stoichiometry="1.0"/>
				<speciesReference species="CPD0150" stoichiometry="1.0"/>
			</listOfProducts>
			<kineticLaw>
				<math xmlns="http://www.w3.org/1998/Math/MathML"><ci> FLUX_VALUE </ci></math>
				<listOfParameters>
					<parameter id="LOWER_BOUND" value="-1000" units="mmol_per_gDW_per_hr"/>
					<parameter id="UPPER_BOUND" value="1000" units="mmol_per_gDW_per_hr"/>
					<parameter id="OBJECTIVE_COEFFICIENT" value="0"/>
					<parameter id="FLUX_VALUE" value="0.0" units="mmol_per_gDW_per_hr"/>
				</listOfParameters>
			</kineticLaw>
		</reaction>
		<reaction id="RXN0171" name="branched chain amino acid: 2-keto-4-methylthiobutyrate aminotransferase " reversible="true">
		<notes>
			<html:p>GPR_ASSOCIATION: RSP_1768 or RSP_3455</html:p>
			<html:p>GENE_LIST: RSP_1768; RSP_3455; </html:p>
			<html:p>SUBSYSTEM: D-Alanine, D-Glutamine and D-glutamate metabolism     </html:p>
			<html:p>Equation: D-Aspartate + D-4-Hydroxy-2-oxoglutarate &lt;=&gt; Oxaloacetate + L-erythro-4-Hydroxyglutamate + H+</html:p>
			<html:p>Confidence Level: 2</html:p>
		</notes>
			<listOfReactants>
				<speciesReference species="CPD0996" stoichiometry="1.0"/>
				<speciesReference species="CPD0841" stoichiometry="1.0"/>
			</listOfReactants>
			<listOfProducts>
				<speciesReference species="CPD0029" stoichiometry="1.0"/>
				<speciesReference species="CPD0778" stoichiometry="1.0"/>
				<speciesReference species="CPD0063" stoichiometry="1.0"/>
			</listOfProducts>
			<kineticLaw>
				<math xmlns="http://www.w3.org/1998/Math/MathML"><ci> FLUX_VALUE </ci></math>
				<listOfParameters>
					<parameter id="LOWER_BOUND" value="-1000" units="mmol_per_gDW_per_hr"/>
					<parameter id="UPPER_BOUND" value="1000" units="mmol_per_gDW_per_hr"/>
					<parameter id="OBJECTIVE_COEFFICIENT" value="0"/>
					<parameter id="FLUX_VALUE" value="0.0" units="mmol_per_gDW_per_hr"/>
				</listOfParameters>
			</kineticLaw>
		</reaction>
		<reaction id="RXN0172" name="branched chain amino acid: 2-keto-4-methylthiobutyrate aminotransferase " reversible="true">
		<notes>
			<html:p>GPR_ASSOCIATION: RSP_1768 or RSP_3455</html:p>
			<html:p>GENE_LIST: RSP_1768; RSP_3455; </html:p>
			<html:p>SUBSYSTEM: D-Alanine, D-Glutamine and D-glutamate metabolism     </html:p>
			<html:p>Equation: D-Phenylalanine + 2-Oxoglutarate &lt;=&gt; Phenylpyruvate + D-Glutamate</html:p>
			<html:p>Confidence Level: 2</html:p>
		</notes>
			<listOfReactants>
				<speciesReference species="CPD0644" stoichiometry="1.0"/>
				<speciesReference species="CPD0023" stoichiometry="1.0"/>
			</listOfReactants>
			<listOfProducts>
				<speciesReference species="CPD0645" stoichiometry="1.0"/>
				<speciesReference species="CPD0150" stoichiometry="1.0"/>
			</listOfProducts>
			<kineticLaw>
				<math xmlns="http://www.w3.org/1998/Math/MathML"><ci> FLUX_VALUE </ci></math>
				<listOfParameters>
					<parameter id="LOWER_BOUND" value="-1000" units="mmol_per_gDW_per_hr"/>
					<parameter id="UPPER_BOUND" value="1000" units="mmol_per_gDW_per_hr"/>
					<parameter id="OBJECTIVE_COEFFICIENT" value="0"/>
					<parameter id="FLUX_VALUE" value="0.0" units="mmol_per_gDW_per_hr"/>
				</listOfParameters>
			</kineticLaw>
		</reaction>
		<reaction id="RXN0173" name="glutamate racemase " reversible="true">
		<notes>
			<html:p>GPR_ASSOCIATION: RSP_2947</html:p>
			<html:p>GENE_LIST: RSP_2947; </html:p>
			<html:p>SUBSYSTEM: D-Alanine, D-Glutamine and D-glutamate metabolism     </html:p>
			<html:p>Equation: L-Glutamate &lt;=&gt; D-Glutamate</html:p>
			<html:p>Confidence Level: 2</html:p>
		</notes>
			<listOfReactants>
				<speciesReference species="CPD0022" stoichiometry="1.0"/>
			</listOfReactants>
			<listOfProducts>
				<speciesReference species="CPD0150" stoichiometry="1.0"/>
			</listOfProducts>
			<kineticLaw>
				<math xmlns="http://www.w3.org/1998/Math/MathML"><ci> FLUX_VALUE </ci></math>
				<listOfParameters>
					<parameter id="LOWER_BOUND" value="-1000" units="mmol_per_gDW_per_hr"/>
					<parameter id="UPPER_BOUND" value="1000" units="mmol_per_gDW_per_hr"/>
					<parameter id="OBJECTIVE_COEFFICIENT" value="0"/>
					<parameter id="FLUX_VALUE" value="0.0" units="mmol_per_gDW_per_hr"/>
				</listOfParameters>
			</kineticLaw>
		</reaction>
		<reaction id="RXN0174" name="arginine exchange" reversible="false">
		<notes>
			<html:p>GPR_ASSOCIATION:  </html:p>
			<html:p>GENE_LIST: </html:p>
			<html:p>SUBSYSTEM: Exchange reaction</html:p>
			<html:p>Equation: L-arginine[e] &lt;=&gt; </html:p>
			<html:p>Confidence Level: </html:p>
		</notes>
			<listOfReactants>
				<speciesReference species="CPD0789" stoichiometry="1.0"/>
			</listOfReactants>
			<listOfProducts>
				<speciesReference species="CPD0789_b" stoichiometry="1.0"/>
			</listOfProducts>
			<kineticLaw>
				<math xmlns="http://www.w3.org/1998/Math/MathML"><ci> FLUX_VALUE </ci></math>
				<listOfParameters>
					<parameter id="LOWER_BOUND" value="0" units="mmol_per_gDW_per_hr"/>
					<parameter id="UPPER_BOUND" value="1000" units="mmol_per_gDW_per_hr"/>
					<parameter id="OBJECTIVE_COEFFICIENT" value="0"/>
					<parameter id="FLUX_VALUE" value="0.0" units="mmol_per_gDW_per_hr"/>
				</listOfParameters>
			</kineticLaw>
		</reaction>
		<reaction id="RXN0175" name="histidine exchange" reversible="false">
		<notes>
			<html:p>GPR_ASSOCIATION:  </html:p>
			<html:p>GENE_LIST: </html:p>
			<html:p>SUBSYSTEM: Exchange reaction</html:p>
			<html:p>Equation: L-histidine[e] &lt;=&gt; </html:p>
			<html:p>Confidence Level: </html:p>
		</notes>
			<listOfReactants>
				<speciesReference species="CPD0791" stoichiometry="1.0"/>
			</listOfReactants>
			<listOfProducts>
				<speciesReference species="CPD0791_b" stoichiometry="1.0"/>
			</listOfProducts>
			<kineticLaw>
				<math xmlns="http://www.w3.org/1998/Math/MathML"><ci> FLUX_VALUE </ci></math>
				<listOfParameters>
					<parameter id="LOWER_BOUND" value="0" units="mmol_per_gDW_per_hr"/>
					<parameter id="UPPER_BOUND" value="1000" units="mmol_per_gDW_per_hr"/>
					<parameter id="OBJECTIVE_COEFFICIENT" value="0"/>
					<parameter id="FLUX_VALUE" value="0.0" units="mmol_per_gDW_per_hr"/>
				</listOfParameters>
			</kineticLaw>
		</reaction>
		<reaction id="RXN0176" name="lysine exchange" reversible="false">
		<notes>
			<html:p>GPR_ASSOCIATION:  </html:p>
			<html:p>GENE_LIST: </html:p>
			<html:p>SUBSYSTEM: Exchange reaction</html:p>
			<html:p>Equation: L-lysine[e] &lt;=&gt; </html:p>
			<html:p>Confidence Level: </html:p>
		</notes>
			<listOfReactants>
				<speciesReference species="CPD0793" stoichiometry="1.0"/>
			</listOfReactants>
			<listOfProducts>
				<speciesReference species="CPD0793_b" stoichiometry="1.0"/>
			</listOfProducts>
			<kineticLaw>
				<math xmlns="http://www.w3.org/1998/Math/MathML"><ci> FLUX_VALUE </ci></math>
				<listOfParameters>
					<parameter id="LOWER_BOUND" value="0" units="mmol_per_gDW_per_hr"/>
					<parameter id="UPPER_BOUND" value="1000" units="mmol_per_gDW_per_hr"/>
					<parameter id="OBJECTIVE_COEFFICIENT" value="0"/>
					<parameter id="FLUX_VALUE" value="0.0" units="mmol_per_gDW_per_hr"/>
				</listOfParameters>
			</kineticLaw>
		</reaction>
		<reaction id="RXN0177" name="cysteine exchange" reversible="false">
		<notes>
			<html:p>GPR_ASSOCIATION:  </html:p>
			<html:p>GENE_LIST: </html:p>
			<html:p>SUBSYSTEM: Exchange reaction</html:p>
			<html:p>Equation: L-cysteine[e] &lt;=&gt; </html:p>
			<html:p>Confidence Level: </html:p>
		</notes>
			<listOfReactants>
				<speciesReference species="CPD0795" stoichiometry="1.0"/>
			</listOfReactants>
			<listOfProducts>
				<speciesReference species="CPD0795_b" stoichiometry="1.0"/>
			</listOfProducts>
			<kineticLaw>
				<math xmlns="http://www.w3.org/1998/Math/MathML"><ci> FLUX_VALUE </ci></math>
				<listOfParameters>
					<parameter id="LOWER_BOUND" value="0" units="mmol_per_gDW_per_hr"/>
					<parameter id="UPPER_BOUND" value="1000" units="mmol_per_gDW_per_hr"/>
					<parameter id="OBJECTIVE_COEFFICIENT" value="0"/>
					<parameter id="FLUX_VALUE" value="0.0" units="mmol_per_gDW_per_hr"/>
				</listOfParameters>
			</kineticLaw>
		</reaction>
		<reaction id="RXN0178" name="glutamine exchange" reversible="false">
		<notes>
			<html:p>GPR_ASSOCIATION:  </html:p>
			<html:p>GENE_LIST: </html:p>
			<html:p>SUBSYSTEM: Exchange reaction</html:p>
			<html:p>Equation: L-glutamine[e] &lt;=&gt; </html:p>
			<html:p>Confidence Level: </html:p>
		</notes>
			<listOfReactants>
				<speciesReference species="CPD0797" stoichiometry="1.0"/>
			</listOfReactants>
			<listOfProducts>
				<speciesReference species="CPD0797_b" stoichiometry="1.0"/>
			</listOfProducts>
			<kineticLaw>
				<math xmlns="http://www.w3.org/1998/Math/MathML"><ci> FLUX_VALUE </ci></math>
				<listOfParameters>
					<parameter id="LOWER_BOUND" value="0" units="mmol_per_gDW_per_hr"/>
					<parameter id="UPPER_BOUND" value="1000" units="mmol_per_gDW_per_hr"/>
					<parameter id="OBJECTIVE_COEFFICIENT" value="0"/>
					<parameter id="FLUX_VALUE" value="0.0" units="mmol_per_gDW_per_hr"/>
				</listOfParameters>
			</kineticLaw>
		</reaction>
		<reaction id="RXN0179" name="L-leucine exchange" reversible="false">
		<notes>
			<html:p>GPR_ASSOCIATION:  </html:p>
			<html:p>GENE_LIST: </html:p>
			<html:p>SUBSYSTEM: Exchange reaction</html:p>
			<html:p>Equation: L-leucine[e] &lt;=&gt; </html:p>
			<html:p>Confidence Level: </html:p>
		</notes>
			<listOfReactants>
				<speciesReference species="CPD0799" stoichiometry="1.0"/>
			</listOfReactants>
			<listOfProducts>
				<speciesReference species="CPD0799_b" stoichiometry="1.0"/>
			</listOfProducts>
			<kineticLaw>
				<math xmlns="http://www.w3.org/1998/Math/MathML"><ci> FLUX_VALUE </ci></math>
				<listOfParameters>
					<parameter id="LOWER_BOUND" value="0" units="mmol_per_gDW_per_hr"/>
					<parameter id="UPPER_BOUND" value="1000" units="mmol_per_gDW_per_hr"/>
					<parameter id="OBJECTIVE_COEFFICIENT" value="0"/>
					<parameter id="FLUX_VALUE" value="0.0" units="mmol_per_gDW_per_hr"/>
				</listOfParameters>
			</kineticLaw>
		</reaction>
		<reaction id="RXN0180" name="L-isoleucine exchange" reversible="false">
		<notes>
			<html:p>GPR_ASSOCIATION:  </html:p>
			<html:p>GENE_LIST: </html:p>
			<html:p>SUBSYSTEM: Exchange reaction</html:p>
			<html:p>Equation: L-isoleucine[e] &lt;=&gt; </html:p>
			<html:p>Confidence Level: </html:p>
		</notes>
			<listOfReactants>
				<speciesReference species="CPD0801" stoichiometry="1.0"/>
			</listOfReactants>
			<listOfProducts>
				<speciesReference species="CPD0801_b" stoichiometry="1.0"/>
			</listOfProducts>
			<kineticLaw>
				<math xmlns="http://www.w3.org/1998/Math/MathML"><ci> FLUX_VALUE </ci></math>
				<listOfParameters>
					<parameter id="LOWER_BOUND" value="0" units="mmol_per_gDW_per_hr"/>
					<parameter id="UPPER_BOUND" value="1000" units="mmol_per_gDW_per_hr"/>
					<parameter id="OBJECTIVE_COEFFICIENT" value="0"/>
					<parameter id="FLUX_VALUE" value="0.0" units="mmol_per_gDW_per_hr"/>
				</listOfParameters>
			</kineticLaw>
		</reaction>
		<reaction id="RXN0181" name="L-valine exchange" reversible="false">
		<notes>
			<html:p>GPR_ASSOCIATION:  </html:p>
			<html:p>GENE_LIST: </html:p>
			<html:p>SUBSYSTEM: Exchange reaction</html:p>
			<html:p>Equation: L-valine[e] &lt;=&gt; </html:p>
			<html:p>Confidence Level: </html:p>
		</notes>
			<listOfReactants>
				<speciesReference species="CPD0803" stoichiometry="1.0"/>
			</listOfReactants>
			<listOfProducts>
				<speciesReference species="CPD0803_b" stoichiometry="1.0"/>
			</listOfProducts>
			<kineticLaw>
				<math xmlns="http://www.w3.org/1998/Math/MathML"><ci> FLUX_VALUE </ci></math>
				<listOfParameters>
					<parameter id="LOWER_BOUND" value="0" units="mmol_per_gDW_per_hr"/>
					<parameter id="UPPER_BOUND" value="1000" units="mmol_per_gDW_per_hr"/>
					<parameter id="OBJECTIVE_COEFFICIENT" value="0"/>
					<parameter id="FLUX_VALUE" value="0.0" units="mmol_per_gDW_per_hr"/>
				</listOfParameters>
			</kineticLaw>
		</reaction>
		<reaction id="RXN0182" name="L-methionine exchange" reversible="false">
		<notes>
			<html:p>GPR_ASSOCIATION:  </html:p>
			<html:p>GENE_LIST: </html:p>
			<html:p>SUBSYSTEM: Exchange reaction</html:p>
			<html:p>Equation: L-methionine[e] &lt;=&gt; </html:p>
			<html:p>Confidence Level: </html:p>
		</notes>
			<listOfReactants>
				<speciesReference species="CPD0805" stoichiometry="1.0"/>
			</listOfReactants>
			<listOfProducts>
				<speciesReference species="CPD0805_b" stoichiometry="1.0"/>
			</listOfProducts>
			<kineticLaw>
				<math xmlns="http://www.w3.org/1998/Math/MathML"><ci> FLUX_VALUE </ci></math>
				<listOfParameters>
					<parameter id="LOWER_BOUND" value="0" units="mmol_per_gDW_per_hr"/>
					<parameter id="UPPER_BOUND" value="1000" units="mmol_per_gDW_per_hr"/>
					<parameter id="OBJECTIVE_COEFFICIENT" value="0"/>
					<parameter id="FLUX_VALUE" value="0.0" units="mmol_per_gDW_per_hr"/>
				</listOfParameters>
			</kineticLaw>
		</reaction>
		<reaction id="RXN0184" name="D-Alanyl-D-alanine exchange" reversible="false">
		<notes>
			<html:p>GPR_ASSOCIATION:  </html:p>
			<html:p>GENE_LIST: </html:p>
			<html:p>SUBSYSTEM: Exchange reaction</html:p>
			<html:p>Equation: D-Alanyl-D-alanine[e] &lt;=&gt; </html:p>
			<html:p>Confidence Level: </html:p>
		</notes>
			<listOfReactants>
				<speciesReference species="CPD0810" stoichiometry="1.0"/>
			</listOfReactants>
			<listOfProducts>
				<speciesReference species="CPD0810_b" stoichiometry="1.0"/>
			</listOfProducts>
			<kineticLaw>
				<math xmlns="http://www.w3.org/1998/Math/MathML"><ci> FLUX_VALUE </ci></math>
				<listOfParameters>
					<parameter id="LOWER_BOUND" value="0" units="mmol_per_gDW_per_hr"/>
					<parameter id="UPPER_BOUND" value="1000" units="mmol_per_gDW_per_hr"/>
					<parameter id="OBJECTIVE_COEFFICIENT" value="0"/>
					<parameter id="FLUX_VALUE" value="0.0" units="mmol_per_gDW_per_hr"/>
				</listOfParameters>
			</kineticLaw>
		</reaction>
		<reaction id="RXN0185" name="glutathione exchange" reversible="false">
		<notes>
			<html:p>GPR_ASSOCIATION:  </html:p>
			<html:p>GENE_LIST: </html:p>
			<html:p>SUBSYSTEM: Exchange reaction</html:p>
			<html:p>Equation: glutathione[e] &lt;=&gt; </html:p>
			<html:p>Confidence Level: </html:p>
		</notes>
			<listOfReactants>
				<speciesReference species="CPD0815" stoichiometry="1.0"/>
			</listOfReactants>
			<listOfProducts>
				<speciesReference species="CPD0815_b" stoichiometry="1.0"/>
			</listOfProducts>
			<kineticLaw>
				<math xmlns="http://www.w3.org/1998/Math/MathML"><ci> FLUX_VALUE </ci></math>
				<listOfParameters>
					<parameter id="LOWER_BOUND" value="0" units="mmol_per_gDW_per_hr"/>
					<parameter id="UPPER_BOUND" value="1000" units="mmol_per_gDW_per_hr"/>
					<parameter id="OBJECTIVE_COEFFICIENT" value="0"/>
					<parameter id="FLUX_VALUE" value="0.0" units="mmol_per_gDW_per_hr"/>
				</listOfParameters>
			</kineticLaw>
		</reaction>
		<reaction id="RXN0186" name="Glutathione disulfide exchange" reversible="false">
		<notes>
			<html:p>GPR_ASSOCIATION:  </html:p>
			<html:p>GENE_LIST: </html:p>
			<html:p>SUBSYSTEM: Exchange reaction</html:p>
			<html:p>Equation: Glutathione disulfide[e] &lt;=&gt; </html:p>
			<html:p>Confidence Level: </html:p>
		</notes>
			<listOfReactants>
				<speciesReference species="CPD0817" stoichiometry="1.0"/>
			</listOfReactants>
			<listOfProducts>
				<speciesReference species="CPD0817_b" stoichiometry="1.0"/>
			</listOfProducts>
			<kineticLaw>
				<math xmlns="http://www.w3.org/1998/Math/MathML"><ci> FLUX_VALUE </ci></math>
				<listOfParameters>
					<parameter id="LOWER_BOUND" value="0" units="mmol_per_gDW_per_hr"/>
					<parameter id="UPPER_BOUND" value="1000" units="mmol_per_gDW_per_hr"/>
					<parameter id="OBJECTIVE_COEFFICIENT" value="0"/>
					<parameter id="FLUX_VALUE" value="0.0" units="mmol_per_gDW_per_hr"/>
				</listOfParameters>
			</kineticLaw>
		</reaction>
		<reaction id="RXN0187" name="cobalamin exchange" reversible="false">
		<notes>
			<html:p>GPR_ASSOCIATION:  </html:p>
			<html:p>GENE_LIST: </html:p>
			<html:p>SUBSYSTEM: Exchange reaction</html:p>
			<html:p>Equation: cobalamin[e] &lt;=&gt; </html:p>
			<html:p>Confidence Level: </html:p>
		</notes>
			<listOfReactants>
				<speciesReference species="CPD0819" stoichiometry="1.0"/>
			</listOfReactants>
			<listOfProducts>
				<speciesReference species="CPD0819_b" stoichiometry="1.0"/>
			</listOfProducts>
			<kineticLaw>
				<math xmlns="http://www.w3.org/1998/Math/MathML"><ci> FLUX_VALUE </ci></math>
				<listOfParameters>
					<parameter id="LOWER_BOUND" value="0" units="mmol_per_gDW_per_hr"/>
					<parameter id="UPPER_BOUND" value="1000" units="mmol_per_gDW_per_hr"/>
					<parameter id="OBJECTIVE_COEFFICIENT" value="0"/>
					<parameter id="FLUX_VALUE" value="0.0" units="mmol_per_gDW_per_hr"/>
				</listOfParameters>
			</kineticLaw>
		</reaction>
		<reaction id="RXN0188" name="Cu2+ exchange" reversible="false">
		<notes>
			<html:p>GPR_ASSOCIATION:  </html:p>
			<html:p>GENE_LIST: </html:p>
			<html:p>SUBSYSTEM: Exchange reaction</html:p>
			<html:p>Equation: Cu2+[e] &lt;=&gt; </html:p>
			<html:p>Confidence Level: </html:p>
		</notes>
			<listOfReactants>
				<speciesReference species="CPD0822" stoichiometry="1.0"/>
			</listOfReactants>
			<listOfProducts>
				<speciesReference species="CPD0822_b" stoichiometry="1.0"/>
			</listOfProducts>
			<kineticLaw>
				<math xmlns="http://www.w3.org/1998/Math/MathML"><ci> FLUX_VALUE </ci></math>
				<listOfParameters>
					<parameter id="LOWER_BOUND" value="0" units="mmol_per_gDW_per_hr"/>
					<parameter id="UPPER_BOUND" value="1000" units="mmol_per_gDW_per_hr"/>
					<parameter id="OBJECTIVE_COEFFICIENT" value="0"/>
					<parameter id="FLUX_VALUE" value="0.0" units="mmol_per_gDW_per_hr"/>
				</listOfParameters>
			</kineticLaw>
		</reaction>
		<reaction id="RXN0190" name="zinc exchange" reversible="false">
		<notes>
			<html:p>GPR_ASSOCIATION:  </html:p>
			<html:p>GENE_LIST: </html:p>
			<html:p>SUBSYSTEM: Exchange reaction</html:p>
			<html:p>Equation: zinc[e] &lt;=&gt; </html:p>
			<html:p>Confidence Level: </html:p>
		</notes>
			<listOfReactants>
				<speciesReference species="CPD0827" stoichiometry="1.0"/>
			</listOfReactants>
			<listOfProducts>
				<speciesReference species="CPD0827_b" stoichiometry="1.0"/>
			</listOfProducts>
			<kineticLaw>
				<math xmlns="http://www.w3.org/1998/Math/MathML"><ci> FLUX_VALUE </ci></math>
				<listOfParameters>
					<parameter id="LOWER_BOUND" value="0" units="mmol_per_gDW_per_hr"/>
					<parameter id="UPPER_BOUND" value="1000" units="mmol_per_gDW_per_hr"/>
					<parameter id="OBJECTIVE_COEFFICIENT" value="0"/>
					<parameter id="FLUX_VALUE" value="0.0" units="mmol_per_gDW_per_hr"/>
				</listOfParameters>
			</kineticLaw>
		</reaction>
		<reaction id="RXN0191" name="Mn+2 exchange" reversible="false">
		<notes>
			<html:p>GPR_ASSOCIATION:  </html:p>
			<html:p>GENE_LIST: </html:p>
			<html:p>SUBSYSTEM: Exchange reaction</html:p>
			<html:p>Equation: Mn+2[e] &lt;=&gt; </html:p>
			<html:p>Confidence Level: </html:p>
		</notes>
			<listOfReactants>
				<speciesReference species="CPD0832" stoichiometry="1.0"/>
			</listOfReactants>
			<listOfProducts>
				<speciesReference species="CPD0832_b" stoichiometry="1.0"/>
			</listOfProducts>
			<kineticLaw>
				<math xmlns="http://www.w3.org/1998/Math/MathML"><ci> FLUX_VALUE </ci></math>
				<listOfParameters>
					<parameter id="LOWER_BOUND" value="0" units="mmol_per_gDW_per_hr"/>
					<parameter id="UPPER_BOUND" value="1000" units="mmol_per_gDW_per_hr"/>
					<parameter id="OBJECTIVE_COEFFICIENT" value="0"/>
					<parameter id="FLUX_VALUE" value="0.0" units="mmol_per_gDW_per_hr"/>
				</listOfParameters>
			</kineticLaw>
		</reaction>
		<reaction id="RXN0192" name="Fe+2 exchange" reversible="false">
		<notes>
			<html:p>GPR_ASSOCIATION:  </html:p>
			<html:p>GENE_LIST: </html:p>
			<html:p>SUBSYSTEM: Exchange reaction</html:p>
			<html:p>Equation: Fe+2[e] &lt;=&gt; </html:p>
			<html:p>Confidence Level: </html:p>
		</notes>
			<listOfReactants>
				<speciesReference species="CPD0829" stoichiometry="1.0"/>
			</listOfReactants>
			<listOfProducts>
				<speciesReference species="CPD0829_b" stoichiometry="1.0"/>
			</listOfProducts>
			<kineticLaw>
				<math xmlns="http://www.w3.org/1998/Math/MathML"><ci> FLUX_VALUE </ci></math>
				<listOfParameters>
					<parameter id="LOWER_BOUND" value="0" units="mmol_per_gDW_per_hr"/>
					<parameter id="UPPER_BOUND" value="1000" units="mmol_per_gDW_per_hr"/>
					<parameter id="OBJECTIVE_COEFFICIENT" value="0"/>
					<parameter id="FLUX_VALUE" value="0.0" units="mmol_per_gDW_per_hr"/>
				</listOfParameters>
			</kineticLaw>
		</reaction>
		<reaction id="RXN0193" name="Co2+ exchange" reversible="false">
		<notes>
			<html:p>GPR_ASSOCIATION:  </html:p>
			<html:p>GENE_LIST: </html:p>
			<html:p>SUBSYSTEM: Exchange reaction</html:p>
			<html:p>Equation: Co2+[e] &lt;=&gt; </html:p>
			<html:p>Confidence Level: </html:p>
		</notes>
			<listOfReactants>
				<speciesReference species="CPD0835" stoichiometry="1.0"/>
			</listOfReactants>
			<listOfProducts>
				<speciesReference species="CPD0835_b" stoichiometry="1.0"/>
			</listOfProducts>
			<kineticLaw>
				<math xmlns="http://www.w3.org/1998/Math/MathML"><ci> FLUX_VALUE </ci></math>
				<listOfParameters>
					<parameter id="LOWER_BOUND" value="0" units="mmol_per_gDW_per_hr"/>
					<parameter id="UPPER_BOUND" value="1000" units="mmol_per_gDW_per_hr"/>
					<parameter id="OBJECTIVE_COEFFICIENT" value="0"/>
					<parameter id="FLUX_VALUE" value="0.0" units="mmol_per_gDW_per_hr"/>
				</listOfParameters>
			</kineticLaw>
		</reaction>
		<reaction id="RXN0194" name="heme exchange" reversible="false">
		<notes>
			<html:p>GPR_ASSOCIATION:  </html:p>
			<html:p>GENE_LIST: </html:p>
			<html:p>SUBSYSTEM: Exchange reaction</html:p>
			<html:p>Equation: heme[e] &lt;=&gt; </html:p>
			<html:p>Confidence Level: </html:p>
		</notes>
			<listOfReactants>
				<speciesReference species="CPD0837" stoichiometry="1.0"/>
			</listOfReactants>
			<listOfProducts>
				<speciesReference species="CPD0837_b" stoichiometry="1.0"/>
			</listOfProducts>
			<kineticLaw>
				<math xmlns="http://www.w3.org/1998/Math/MathML"><ci> FLUX_VALUE </ci></math>
				<listOfParameters>
					<parameter id="LOWER_BOUND" value="0" units="mmol_per_gDW_per_hr"/>
					<parameter id="UPPER_BOUND" value="1000" units="mmol_per_gDW_per_hr"/>
					<parameter id="OBJECTIVE_COEFFICIENT" value="0"/>
					<parameter id="FLUX_VALUE" value="0.0" units="mmol_per_gDW_per_hr"/>
				</listOfParameters>
			</kineticLaw>
		</reaction>
		<reaction id="RXN0195" name="thiosulfate exchange" reversible="false">
		<notes>
			<html:p>GPR_ASSOCIATION:  </html:p>
			<html:p>GENE_LIST: </html:p>
			<html:p>SUBSYSTEM: Exchange reaction</html:p>
			<html:p>Equation: Thiosulfate[e] &lt;=&gt; </html:p>
			<html:p>Confidence Level: </html:p>
		</notes>
			<listOfReactants>
				<speciesReference species="CPD0728" stoichiometry="1.0"/>
			</listOfReactants>
			<listOfProducts>
				<speciesReference species="CPD0728_b" stoichiometry="1.0"/>
			</listOfProducts>
			<kineticLaw>
				<math xmlns="http://www.w3.org/1998/Math/MathML"><ci> FLUX_VALUE </ci></math>
				<listOfParameters>
					<parameter id="LOWER_BOUND" value="0" units="mmol_per_gDW_per_hr"/>
					<parameter id="UPPER_BOUND" value="1000" units="mmol_per_gDW_per_hr"/>
					<parameter id="OBJECTIVE_COEFFICIENT" value="0"/>
					<parameter id="FLUX_VALUE" value="0.0" units="mmol_per_gDW_per_hr"/>
				</listOfParameters>
			</kineticLaw>
		</reaction>
		<reaction id="RXN0196" name="sulfate exchange" reversible="false">
		<notes>
			<html:p>GPR_ASSOCIATION:  </html:p>
			<html:p>GENE_LIST: </html:p>
			<html:p>SUBSYSTEM: Exchange reaction</html:p>
			<html:p>Equation: sulfate[e] &lt;=&gt; </html:p>
			<html:p>Confidence Level: </html:p>
		</notes>
			<listOfReactants>
				<speciesReference species="CPD0730" stoichiometry="1.0"/>
			</listOfReactants>
			<listOfProducts>
				<speciesReference species="CPD0730_b" stoichiometry="1.0"/>
			</listOfProducts>
			<kineticLaw>
				<math xmlns="http://www.w3.org/1998/Math/MathML"><ci> FLUX_VALUE </ci></math>
				<listOfParameters>
					<parameter id="LOWER_BOUND" value="0" units="mmol_per_gDW_per_hr"/>
					<parameter id="UPPER_BOUND" value="1000" units="mmol_per_gDW_per_hr"/>
					<parameter id="OBJECTIVE_COEFFICIENT" value="0"/>
					<parameter id="FLUX_VALUE" value="0.0" units="mmol_per_gDW_per_hr"/>
				</listOfParameters>
			</kineticLaw>
		</reaction>
		<reaction id="RXN0197" name="molybdate exchange" reversible="false">
		<notes>
			<html:p>GPR_ASSOCIATION:  </html:p>
			<html:p>GENE_LIST: </html:p>
			<html:p>SUBSYSTEM: Exchange reaction</html:p>
			<html:p>Equation: Molybdate[e] &lt;=&gt; </html:p>
			<html:p>Confidence Level: </html:p>
		</notes>
			<listOfReactants>
				<speciesReference species="CPD0732" stoichiometry="1.0"/>
			</listOfReactants>
			<listOfProducts>
				<speciesReference species="CPD0732_b" stoichiometry="1.0"/>
			</listOfProducts>
			<kineticLaw>
				<math xmlns="http://www.w3.org/1998/Math/MathML"><ci> FLUX_VALUE </ci></math>
				<listOfParameters>
					<parameter id="LOWER_BOUND" value="0" units="mmol_per_gDW_per_hr"/>
					<parameter id="UPPER_BOUND" value="1000" units="mmol_per_gDW_per_hr"/>
					<parameter id="OBJECTIVE_COEFFICIENT" value="0"/>
					<parameter id="FLUX_VALUE" value="0.0" units="mmol_per_gDW_per_hr"/>
				</listOfParameters>
			</kineticLaw>
		</reaction>
		<reaction id="RXN0198" name="putrescine exchange" reversible="false">
		<notes>
			<html:p>GPR_ASSOCIATION:  </html:p>
			<html:p>GENE_LIST: </html:p>
			<html:p>SUBSYSTEM: Exchange reaction</html:p>
			<html:p>Equation: putrescine[e] &lt;=&gt; </html:p>
			<html:p>Confidence Level: </html:p>
		</notes>
			<listOfReactants>
				<speciesReference species="CPD0736" stoichiometry="1.0"/>
			</listOfReactants>
			<listOfProducts>
				<speciesReference species="CPD0736_b" stoichiometry="1.0"/>
			</listOfProducts>
			<kineticLaw>
				<math xmlns="http://www.w3.org/1998/Math/MathML"><ci> FLUX_VALUE </ci></math>
				<listOfParameters>
					<parameter id="LOWER_BOUND" value="0" units="mmol_per_gDW_per_hr"/>
					<parameter id="UPPER_BOUND" value="1000" units="mmol_per_gDW_per_hr"/>
					<parameter id="OBJECTIVE_COEFFICIENT" value="0"/>
					<parameter id="FLUX_VALUE" value="0.0" units="mmol_per_gDW_per_hr"/>
				</listOfParameters>
			</kineticLaw>
		</reaction>
		<reaction id="RXN0199" name="spermidine exchange" reversible="false">
		<notes>
			<html:p>GPR_ASSOCIATION:  </html:p>
			<html:p>GENE_LIST: </html:p>
			<html:p>SUBSYSTEM: Exchange reaction</html:p>
			<html:p>Equation: spermidine[e] &lt;=&gt; </html:p>
			<html:p>Confidence Level: </html:p>
		</notes>
			<listOfReactants>
				<speciesReference species="CPD0738" stoichiometry="1.0"/>
			</listOfReactants>
			<listOfProducts>
				<speciesReference species="CPD0738_b" stoichiometry="1.0"/>
			</listOfProducts>
			<kineticLaw>
				<math xmlns="http://www.w3.org/1998/Math/MathML"><ci> FLUX_VALUE </ci></math>
				<listOfParameters>
					<parameter id="LOWER_BOUND" value="0" units="mmol_per_gDW_per_hr"/>
					<parameter id="UPPER_BOUND" value="1000" units="mmol_per_gDW_per_hr"/>
					<parameter id="OBJECTIVE_COEFFICIENT" value="0"/>
					<parameter id="FLUX_VALUE" value="0.0" units="mmol_per_gDW_per_hr"/>
				</listOfParameters>
			</kineticLaw>
		</reaction>
		<reaction id="RXN0200" name="glycine betaine exchange" reversible="false">
		<notes>
			<html:p>GPR_ASSOCIATION:  </html:p>
			<html:p>GENE_LIST: </html:p>
			<html:p>SUBSYSTEM: Exchange reaction</html:p>
			<html:p>Equation: betaine[e] &lt;=&gt; </html:p>
			<html:p>Confidence Level: </html:p>
		</notes>
			<listOfReactants>
				<speciesReference species="CPD0742" stoichiometry="1.0"/>
			</listOfReactants>
			<listOfProducts>
				<speciesReference species="CPD0742_b" stoichiometry="1.0"/>
			</listOfProducts>
			<kineticLaw>
				<math xmlns="http://www.w3.org/1998/Math/MathML"><ci> FLUX_VALUE </ci></math>
				<listOfParameters>
					<parameter id="LOWER_BOUND" value="0" units="mmol_per_gDW_per_hr"/>
					<parameter id="UPPER_BOUND" value="1000" units="mmol_per_gDW_per_hr"/>
					<parameter id="OBJECTIVE_COEFFICIENT" value="0"/>
					<parameter id="FLUX_VALUE" value="0.0" units="mmol_per_gDW_per_hr"/>
				</listOfParameters>
			</kineticLaw>
		</reaction>
		<reaction id="RXN0201" name="L-proline exchange" reversible="false">
		<notes>
			<html:p>GPR_ASSOCIATION:  </html:p>
			<html:p>GENE_LIST: </html:p>
			<html:p>SUBSYSTEM: Exchange reaction</html:p>
			<html:p>Equation: L-proline[e] &lt;=&gt; </html:p>
			<html:p>Confidence Level: </html:p>
		</notes>
			<listOfReactants>
				<speciesReference species="CPD0744" stoichiometry="1.0"/>
			</listOfReactants>
			<listOfProducts>
				<speciesReference species="CPD0744_b" stoichiometry="1.0"/>
			</listOfProducts>
			<kineticLaw>
				<math xmlns="http://www.w3.org/1998/Math/MathML"><ci> FLUX_VALUE </ci></math>
				<listOfParameters>
					<parameter id="LOWER_BOUND" value="0" units="mmol_per_gDW_per_hr"/>
					<parameter id="UPPER_BOUND" value="1000" units="mmol_per_gDW_per_hr"/>
					<parameter id="OBJECTIVE_COEFFICIENT" value="0"/>
					<parameter id="FLUX_VALUE" value="0.0" units="mmol_per_gDW_per_hr"/>
				</listOfParameters>
			</kineticLaw>
		</reaction>
		<reaction id="RXN0202" name="choline exchange" reversible="false">
		<notes>
			<html:p>GPR_ASSOCIATION:  </html:p>
			<html:p>GENE_LIST: </html:p>
			<html:p>SUBSYSTEM: Exchange reaction</html:p>
			<html:p>Equation: choline[e] &lt;=&gt; </html:p>
			<html:p>Confidence Level: </html:p>
		</notes>
			<listOfReactants>
				<speciesReference species="CPD0746" stoichiometry="1.0"/>
			</listOfReactants>
			<listOfProducts>
				<speciesReference species="CPD0746_b" stoichiometry="1.0"/>
			</listOfProducts>
			<kineticLaw>
				<math xmlns="http://www.w3.org/1998/Math/MathML"><ci> FLUX_VALUE </ci></math>
				<listOfParameters>
					<parameter id="LOWER_BOUND" value="0" units="mmol_per_gDW_per_hr"/>
					<parameter id="UPPER_BOUND" value="1000" units="mmol_per_gDW_per_hr"/>
					<parameter id="OBJECTIVE_COEFFICIENT" value="0"/>
					<parameter id="FLUX_VALUE" value="0.0" units="mmol_per_gDW_per_hr"/>
				</listOfParameters>
			</kineticLaw>
		</reaction>
		<reaction id="RXN0204" name="Maltose exchange" reversible="false">
		<notes>
			<html:p>GPR_ASSOCIATION:  </html:p>
			<html:p>GENE_LIST: </html:p>
			<html:p>SUBSYSTEM: Exchange reaction</html:p>
			<html:p>Equation: Maltose[e] &lt;=&gt; </html:p>
			<html:p>Confidence Level: </html:p>
		</notes>
			<listOfReactants>
				<speciesReference species="CPD0750" stoichiometry="1.0"/>
			</listOfReactants>
			<listOfProducts>
				<speciesReference species="CPD0750_b" stoichiometry="1.0"/>
			</listOfProducts>
			<kineticLaw>
				<math xmlns="http://www.w3.org/1998/Math/MathML"><ci> FLUX_VALUE </ci></math>
				<listOfParameters>
					<parameter id="LOWER_BOUND" value="0" units="mmol_per_gDW_per_hr"/>
					<parameter id="UPPER_BOUND" value="1000" units="mmol_per_gDW_per_hr"/>
					<parameter id="OBJECTIVE_COEFFICIENT" value="0"/>
					<parameter id="FLUX_VALUE" value="0.0" units="mmol_per_gDW_per_hr"/>
				</listOfParameters>
			</kineticLaw>
		</reaction>
		<reaction id="RXN0205" name="sorbitol exchange" reversible="false">
		<notes>
			<html:p>GPR_ASSOCIATION:  </html:p>
			<html:p>GENE_LIST: </html:p>
			<html:p>SUBSYSTEM: Exchange reaction</html:p>
			<html:p>Equation: D-Sorbitol[e] &lt;=&gt; </html:p>
			<html:p>Confidence Level: </html:p>
		</notes>
			<listOfReactants>
				<speciesReference species="CPD0754" stoichiometry="1.0"/>
			</listOfReactants>
			<listOfProducts>
				<speciesReference species="CPD0754_b" stoichiometry="1.0"/>
			</listOfProducts>
			<kineticLaw>
				<math xmlns="http://www.w3.org/1998/Math/MathML"><ci> FLUX_VALUE </ci></math>
				<listOfParameters>
					<parameter id="LOWER_BOUND" value="0" units="mmol_per_gDW_per_hr"/>
					<parameter id="UPPER_BOUND" value="1000" units="mmol_per_gDW_per_hr"/>
					<parameter id="OBJECTIVE_COEFFICIENT" value="0"/>
					<parameter id="FLUX_VALUE" value="0.0" units="mmol_per_gDW_per_hr"/>
				</listOfParameters>
			</kineticLaw>
		</reaction>
		<reaction id="RXN0206" name="Mannitol exchange" reversible="false">
		<notes>
			<html:p>GPR_ASSOCIATION:  </html:p>
			<html:p>GENE_LIST: </html:p>
			<html:p>SUBSYSTEM: Exchange reaction</html:p>
			<html:p>Equation: Mannitol[e] &lt;=&gt; </html:p>
			<html:p>Confidence Level: </html:p>
		</notes>
			<listOfReactants>
				<speciesReference species="CPD0756" stoichiometry="1.0"/>
			</listOfReactants>
			<listOfProducts>
				<speciesReference species="CPD0756_b" stoichiometry="1.0"/>
			</listOfProducts>
			<kineticLaw>
				<math xmlns="http://www.w3.org/1998/Math/MathML"><ci> FLUX_VALUE </ci></math>
				<listOfParameters>
					<parameter id="LOWER_BOUND" value="0" units="mmol_per_gDW_per_hr"/>
					<parameter id="UPPER_BOUND" value="1000" units="mmol_per_gDW_per_hr"/>
					<parameter id="OBJECTIVE_COEFFICIENT" value="0"/>
					<parameter id="FLUX_VALUE" value="0.0" units="mmol_per_gDW_per_hr"/>
				</listOfParameters>
			</kineticLaw>
		</reaction>
		<reaction id="RXN0207" name="sucrose exchange" reversible="false">
		<notes>
			<html:p>GPR_ASSOCIATION:  </html:p>
			<html:p>GENE_LIST: </html:p>
			<html:p>SUBSYSTEM: Exchange reaction</html:p>
			<html:p>Equation: sucrose[e] &lt;=&gt; </html:p>
			<html:p>Confidence Level: </html:p>
		</notes>
			<listOfReactants>
				<speciesReference species="CPD0758" stoichiometry="1.0"/>
			</listOfReactants>
			<listOfProducts>
				<speciesReference species="CPD0758_b" stoichiometry="1.0"/>
			</listOfProducts>
			<kineticLaw>
				<math xmlns="http://www.w3.org/1998/Math/MathML"><ci> FLUX_VALUE </ci></math>
				<listOfParameters>
					<parameter id="LOWER_BOUND" value="0" units="mmol_per_gDW_per_hr"/>
					<parameter id="UPPER_BOUND" value="1000" units="mmol_per_gDW_per_hr"/>
					<parameter id="OBJECTIVE_COEFFICIENT" value="0"/>
					<parameter id="FLUX_VALUE" value="0.0" units="mmol_per_gDW_per_hr"/>
				</listOfParameters>
			</kineticLaw>
		</reaction>
		<reaction id="RXN0208" name="trehalose exchange" reversible="false">
		<notes>
			<html:p>GPR_ASSOCIATION:  </html:p>
			<html:p>GENE_LIST: </html:p>
			<html:p>SUBSYSTEM: Exchange reaction</html:p>
			<html:p>Equation: trehalose[e] &lt;=&gt; </html:p>
			<html:p>Confidence Level: </html:p>
		</notes>
			<listOfReactants>
				<speciesReference species="CPD0760" stoichiometry="1.0"/>
			</listOfReactants>
			<listOfProducts>
				<speciesReference species="CPD0760_b" stoichiometry="1.0"/>
			</listOfProducts>
			<kineticLaw>
				<math xmlns="http://www.w3.org/1998/Math/MathML"><ci> FLUX_VALUE </ci></math>
				<listOfParameters>
					<parameter id="LOWER_BOUND" value="0" units="mmol_per_gDW_per_hr"/>
					<parameter id="UPPER_BOUND" value="1000" units="mmol_per_gDW_per_hr"/>
					<parameter id="OBJECTIVE_COEFFICIENT" value="0"/>
					<parameter id="FLUX_VALUE" value="0.0" units="mmol_per_gDW_per_hr"/>
				</listOfParameters>
			</kineticLaw>
		</reaction>
		<reaction id="RXN0209" name="glycerol exchange" reversible="false">
		<notes>
			<html:p>GPR_ASSOCIATION:  </html:p>
			<html:p>GENE_LIST: </html:p>
			<html:p>SUBSYSTEM: Exchange reaction</html:p>
			<html:p>Equation: glycerol[e] &lt;=&gt; </html:p>
			<html:p>Confidence Level: </html:p>
		</notes>
			<listOfReactants>
				<speciesReference species="CPD0762" stoichiometry="1.0"/>
			</listOfReactants>
			<listOfProducts>
				<speciesReference species="CPD0762_b" stoichiometry="1.0"/>
			</listOfProducts>
			<kineticLaw>
				<math xmlns="http://www.w3.org/1998/Math/MathML"><ci> FLUX_VALUE </ci></math>
				<listOfParameters>
					<parameter id="LOWER_BOUND" value="0" units="mmol_per_gDW_per_hr"/>
					<parameter id="UPPER_BOUND" value="1000" units="mmol_per_gDW_per_hr"/>
					<parameter id="OBJECTIVE_COEFFICIENT" value="0"/>
					<parameter id="FLUX_VALUE" value="0.0" units="mmol_per_gDW_per_hr"/>
				</listOfParameters>
			</kineticLaw>
		</reaction>
		<reaction id="RXN0210" name="ribose exchange" reversible="false">
		<notes>
			<html:p>GPR_ASSOCIATION:  </html:p>
			<html:p>GENE_LIST: </html:p>
			<html:p>SUBSYSTEM: Exchange reaction</html:p>
			<html:p>Equation: ribose[e] &lt;=&gt; </html:p>
			<html:p>Confidence Level: </html:p>
		</notes>
			<listOfReactants>
				<speciesReference species="CPD0764" stoichiometry="1.0"/>
			</listOfReactants>
			<listOfProducts>
				<speciesReference species="CPD0764_b" stoichiometry="1.0"/>
			</listOfProducts>
			<kineticLaw>
				<math xmlns="http://www.w3.org/1998/Math/MathML"><ci> FLUX_VALUE </ci></math>
				<listOfParameters>
					<parameter id="LOWER_BOUND" value="0" units="mmol_per_gDW_per_hr"/>
					<parameter id="UPPER_BOUND" value="1000" units="mmol_per_gDW_per_hr"/>
					<parameter id="OBJECTIVE_COEFFICIENT" value="0"/>
					<parameter id="FLUX_VALUE" value="0.0" units="mmol_per_gDW_per_hr"/>
				</listOfParameters>
			</kineticLaw>
		</reaction>
		<reaction id="RXN0211" name="xylose exchange" reversible="false">
		<notes>
			<html:p>GPR_ASSOCIATION:  </html:p>
			<html:p>GENE_LIST: </html:p>
			<html:p>SUBSYSTEM: Exchange reaction</html:p>
			<html:p>Equation: xylose[e] &lt;=&gt; </html:p>
			<html:p>Confidence Level: </html:p>
		</notes>
			<listOfReactants>
				<speciesReference species="CPD0767" stoichiometry="1.0"/>
			</listOfReactants>
			<listOfProducts>
				<speciesReference species="CPD0767_b" stoichiometry="1.0"/>
			</listOfProducts>
			<kineticLaw>
				<math xmlns="http://www.w3.org/1998/Math/MathML"><ci> FLUX_VALUE </ci></math>
				<listOfParameters>
					<parameter id="LOWER_BOUND" value="0" units="mmol_per_gDW_per_hr"/>
					<parameter id="UPPER_BOUND" value="1000" units="mmol_per_gDW_per_hr"/>
					<parameter id="OBJECTIVE_COEFFICIENT" value="0"/>
					<parameter id="FLUX_VALUE" value="0.0" units="mmol_per_gDW_per_hr"/>
				</listOfParameters>
			</kineticLaw>
		</reaction>
		<reaction id="RXN0212" name="fructose exchange" reversible="false">
		<notes>
			<html:p>GPR_ASSOCIATION:  </html:p>
			<html:p>GENE_LIST: </html:p>
			<html:p>SUBSYSTEM: Exchange reaction</html:p>
			<html:p>Equation: fructose[e] &lt;=&gt; </html:p>
			<html:p>Confidence Level: </html:p>
		</notes>
			<listOfReactants>
				<speciesReference species="CPD0769" stoichiometry="1.0"/>
			</listOfReactants>
			<listOfProducts>
				<speciesReference species="CPD0769_b" stoichiometry="1.0"/>
			</listOfProducts>
			<kineticLaw>
				<math xmlns="http://www.w3.org/1998/Math/MathML"><ci> FLUX_VALUE </ci></math>
				<listOfParameters>
					<parameter id="LOWER_BOUND" value="0" units="mmol_per_gDW_per_hr"/>
					<parameter id="UPPER_BOUND" value="1000" units="mmol_per_gDW_per_hr"/>
					<parameter id="OBJECTIVE_COEFFICIENT" value="0"/>
					<parameter id="FLUX_VALUE" value="0.0" units="mmol_per_gDW_per_hr"/>
				</listOfParameters>
			</kineticLaw>
		</reaction>
		<reaction id="RXN0213" name="phosphate exchange" reversible="false">
		<notes>
			<html:p>GPR_ASSOCIATION:  </html:p>
			<html:p>GENE_LIST: </html:p>
			<html:p>SUBSYSTEM: Exchange reaction</html:p>
			<html:p>Equation: phosphate[e] &lt;=&gt; </html:p>
			<html:p>Confidence Level: </html:p>
		</notes>
			<listOfReactants>
				<speciesReference species="CPD0771" stoichiometry="1.0"/>
			</listOfReactants>
			<listOfProducts>
				<speciesReference species="CPD0771_b" stoichiometry="1.0"/>
			</listOfProducts>
			<kineticLaw>
				<math xmlns="http://www.w3.org/1998/Math/MathML"><ci> FLUX_VALUE </ci></math>
				<listOfParameters>
					<parameter id="LOWER_BOUND" value="0" units="mmol_per_gDW_per_hr"/>
					<parameter id="UPPER_BOUND" value="1000" units="mmol_per_gDW_per_hr"/>
					<parameter id="OBJECTIVE_COEFFICIENT" value="0"/>
					<parameter id="FLUX_VALUE" value="0.0" units="mmol_per_gDW_per_hr"/>
				</listOfParameters>
			</kineticLaw>
		</reaction>
		<reaction id="RXN0214" name="glutamate exchange" reversible="false">
		<notes>
			<html:p>GPR_ASSOCIATION:  </html:p>
			<html:p>GENE_LIST: </html:p>
			<html:p>SUBSYSTEM: Exchange reaction</html:p>
			<html:p>Equation: glutamate[e] &lt;=&gt; </html:p>
			<html:p>Confidence Level: </html:p>
		</notes>
			<listOfReactants>
				<speciesReference species="CPD0773" stoichiometry="1.0"/>
			</listOfReactants>
			<listOfProducts>
				<speciesReference species="CPD0773_b" stoichiometry="1.0"/>
			</listOfProducts>
			<kineticLaw>
				<math xmlns="http://www.w3.org/1998/Math/MathML"><ci> FLUX_VALUE </ci></math>
				<listOfParameters>
					<parameter id="LOWER_BOUND" value="0" units="mmol_per_gDW_per_hr"/>
					<parameter id="UPPER_BOUND" value="1000" units="mmol_per_gDW_per_hr"/>
					<parameter id="OBJECTIVE_COEFFICIENT" value="0"/>
					<parameter id="FLUX_VALUE" value="0.0" units="mmol_per_gDW_per_hr"/>
				</listOfParameters>
			</kineticLaw>
		</reaction>
		<reaction id="RXN0215" name="aspartate exchange" reversible="false">
		<notes>
			<html:p>GPR_ASSOCIATION:  </html:p>
			<html:p>GENE_LIST: </html:p>
			<html:p>SUBSYSTEM: Exchange reaction</html:p>
			<html:p>Equation: aspartate[e] &lt;=&gt; </html:p>
			<html:p>Confidence Level: </html:p>
		</notes>
			<listOfReactants>
				<speciesReference species="CPD0775" stoichiometry="1.0"/>
			</listOfReactants>
			<listOfProducts>
				<speciesReference species="CPD0775_b" stoichiometry="1.0"/>
			</listOfProducts>
			<kineticLaw>
				<math xmlns="http://www.w3.org/1998/Math/MathML"><ci> FLUX_VALUE </ci></math>
				<listOfParameters>
					<parameter id="LOWER_BOUND" value="0" units="mmol_per_gDW_per_hr"/>
					<parameter id="UPPER_BOUND" value="1000" units="mmol_per_gDW_per_hr"/>
					<parameter id="OBJECTIVE_COEFFICIENT" value="0"/>
					<parameter id="FLUX_VALUE" value="0.0" units="mmol_per_gDW_per_hr"/>
				</listOfParameters>
			</kineticLaw>
		</reaction>
		<reaction id="RXN0216" name="asparagine exchange" reversible="false">
		<notes>
			<html:p>GPR_ASSOCIATION:  </html:p>
			<html:p>GENE_LIST: </html:p>
			<html:p>SUBSYSTEM: Exchange reaction</html:p>
			<html:p>Equation: asparagine[e] &lt;=&gt; </html:p>
			<html:p>Confidence Level: </html:p>
		</notes>
			<listOfReactants>
				<speciesReference species="CPD0777" stoichiometry="1.0"/>
			</listOfReactants>
			<listOfProducts>
				<speciesReference species="CPD0777_b" stoichiometry="1.0"/>
			</listOfProducts>
			<kineticLaw>
				<math xmlns="http://www.w3.org/1998/Math/MathML"><ci> FLUX_VALUE </ci></math>
				<listOfParameters>
					<parameter id="LOWER_BOUND" value="0" units="mmol_per_gDW_per_hr"/>
					<parameter id="UPPER_BOUND" value="1000" units="mmol_per_gDW_per_hr"/>
					<parameter id="OBJECTIVE_COEFFICIENT" value="0"/>
					<parameter id="FLUX_VALUE" value="0.0" units="mmol_per_gDW_per_hr"/>
				</listOfParameters>
			</kineticLaw>
		</reaction>
		<reaction id="RXN0217" name="H2O exchange" reversible="false">
		<notes>
			<html:p>GPR_ASSOCIATION:  </html:p>
			<html:p>GENE_LIST: </html:p>
			<html:p>SUBSYSTEM: Exchange reaction</html:p>
			<html:p>Equation: H2O[e] &lt;=&gt; </html:p>
			<html:p>Confidence Level: </html:p>
		</notes>
			<listOfReactants>
				<speciesReference species="CPD0872" stoichiometry="1.0"/>
			</listOfReactants>
			<listOfProducts>
				<speciesReference species="CPD0872_b" stoichiometry="1.0"/>
			</listOfProducts>
			<kineticLaw>
				<math xmlns="http://www.w3.org/1998/Math/MathML"><ci> FLUX_VALUE </ci></math>
				<listOfParameters>
					<parameter id="LOWER_BOUND" value="0" units="mmol_per_gDW_per_hr"/>
					<parameter id="UPPER_BOUND" value="1000" units="mmol_per_gDW_per_hr"/>
					<parameter id="OBJECTIVE_COEFFICIENT" value="0"/>
					<parameter id="FLUX_VALUE" value="0.0" units="mmol_per_gDW_per_hr"/>
				</listOfParameters>
			</kineticLaw>
		</reaction>
		<reaction id="RXN0219" name="Ammonia exchange" reversible="false">
		<notes>
			<html:p>GPR_ASSOCIATION:  </html:p>
			<html:p>GENE_LIST: </html:p>
			<html:p>SUBSYSTEM: Exchange reaction</html:p>
			<html:p>Equation: NH3[e] &lt;=&gt; </html:p>
			<html:p>Confidence Level: </html:p>
		</notes>
			<listOfReactants>
				<speciesReference species="CPD0875" stoichiometry="1.0"/>
			</listOfReactants>
			<listOfProducts>
				<speciesReference species="CPD0875_b" stoichiometry="1.0"/>
			</listOfProducts>
			<kineticLaw>
				<math xmlns="http://www.w3.org/1998/Math/MathML"><ci> FLUX_VALUE </ci></math>
				<listOfParameters>
					<parameter id="LOWER_BOUND" value="0" units="mmol_per_gDW_per_hr"/>
					<parameter id="UPPER_BOUND" value="1000" units="mmol_per_gDW_per_hr"/>
					<parameter id="OBJECTIVE_COEFFICIENT" value="0"/>
					<parameter id="FLUX_VALUE" value="0.0" units="mmol_per_gDW_per_hr"/>
				</listOfParameters>
			</kineticLaw>
		</reaction>
		<reaction id="RXN0220" name="Sodium exchange" reversible="false">
		<notes>
			<html:p>GPR_ASSOCIATION:  </html:p>
			<html:p>GENE_LIST: </html:p>
			<html:p>SUBSYSTEM: Exchange reaction</html:p>
			<html:p>Equation: Sodium[e] &lt;=&gt; </html:p>
			<html:p>Confidence Level: </html:p>
		</notes>
			<listOfReactants>
				<speciesReference species="CPD0878" stoichiometry="1.0"/>
			</listOfReactants>
			<listOfProducts>
				<speciesReference species="CPD0878_b" stoichiometry="1.0"/>
			</listOfProducts>
			<kineticLaw>
				<math xmlns="http://www.w3.org/1998/Math/MathML"><ci> FLUX_VALUE </ci></math>
				<listOfParameters>
					<parameter id="LOWER_BOUND" value="0" units="mmol_per_gDW_per_hr"/>
					<parameter id="UPPER_BOUND" value="1000" units="mmol_per_gDW_per_hr"/>
					<parameter id="OBJECTIVE_COEFFICIENT" value="0"/>
					<parameter id="FLUX_VALUE" value="0.0" units="mmol_per_gDW_per_hr"/>
				</listOfParameters>
			</kineticLaw>
		</reaction>
		<reaction id="RXN0221" name="Calcium exchange" reversible="false">
		<notes>
			<html:p>GPR_ASSOCIATION:  </html:p>
			<html:p>GENE_LIST: </html:p>
			<html:p>SUBSYSTEM: Exchange reaction</html:p>
			<html:p>Equation: Calcium[e] &lt;=&gt; </html:p>
			<html:p>Confidence Level: </html:p>
		</notes>
			<listOfReactants>
				<speciesReference species="CPD0881" stoichiometry="1.0"/>
			</listOfReactants>
			<listOfProducts>
				<speciesReference species="CPD0881_b" stoichiometry="1.0"/>
			</listOfProducts>
			<kineticLaw>
				<math xmlns="http://www.w3.org/1998/Math/MathML"><ci> FLUX_VALUE </ci></math>
				<listOfParameters>
					<parameter id="LOWER_BOUND" value="0" units="mmol_per_gDW_per_hr"/>
					<parameter id="UPPER_BOUND" value="1000" units="mmol_per_gDW_per_hr"/>
					<parameter id="OBJECTIVE_COEFFICIENT" value="0"/>
					<parameter id="FLUX_VALUE" value="0.0" units="mmol_per_gDW_per_hr"/>
				</listOfParameters>
			</kineticLaw>
		</reaction>
		<reaction id="RXN0222" name="CO2 exchange" reversible="false">
		<notes>
			<html:p>GPR_ASSOCIATION:  </html:p>
			<html:p>GENE_LIST: </html:p>
			<html:p>SUBSYSTEM: Exchange reaction</html:p>
			<html:p>Equation: CO2[e] &lt;=&gt; </html:p>
			<html:p>Confidence Level: </html:p>
		</notes>
			<listOfReactants>
				<speciesReference species="CPD0883" stoichiometry="1.0"/>
			</listOfReactants>
			<listOfProducts>
				<speciesReference species="CPD0883_b" stoichiometry="1.0"/>
			</listOfProducts>
			<kineticLaw>
				<math xmlns="http://www.w3.org/1998/Math/MathML"><ci> FLUX_VALUE </ci></math>
				<listOfParameters>
					<parameter id="LOWER_BOUND" value="0" units="mmol_per_gDW_per_hr"/>
					<parameter id="UPPER_BOUND" value="1000" units="mmol_per_gDW_per_hr"/>
					<parameter id="OBJECTIVE_COEFFICIENT" value="0"/>
					<parameter id="FLUX_VALUE" value="0.0" units="mmol_per_gDW_per_hr"/>
				</listOfParameters>
			</kineticLaw>
		</reaction>
		<reaction id="RXN0223" name="O2 exchange" reversible="false">
		<notes>
			<html:p>GPR_ASSOCIATION:  </html:p>
			<html:p>GENE_LIST: </html:p>
			<html:p>SUBSYSTEM: Exchange reaction</html:p>
			<html:p>Equation: O2[e] &lt;=&gt; </html:p>
			<html:p>Confidence Level: </html:p>
		</notes>
			<listOfReactants>
				<speciesReference species="CPD0885" stoichiometry="1.0"/>
			</listOfReactants>
			<listOfProducts>
				<speciesReference species="CPD0885_b" stoichiometry="1.0"/>
			</listOfProducts>
			<kineticLaw>
				<math xmlns="http://www.w3.org/1998/Math/MathML"><ci> FLUX_VALUE </ci></math>
				<listOfParameters>
					<parameter id="LOWER_BOUND" value="0" units="mmol_per_gDW_per_hr"/>
					<parameter id="UPPER_BOUND" value="1000" units="mmol_per_gDW_per_hr"/>
					<parameter id="OBJECTIVE_COEFFICIENT" value="0"/>
					<parameter id="FLUX_VALUE" value="0.0" units="mmol_per_gDW_per_hr"/>
				</listOfParameters>
			</kineticLaw>
		</reaction>
		<reaction id="RXN0224" name="Succinate exchange" reversible="false">
		<notes>
			<html:p>GPR_ASSOCIATION:  </html:p>
			<html:p>GENE_LIST: </html:p>
			<html:p>SUBSYSTEM: Exchange reaction</html:p>
			<html:p>Equation: Succinate[e] &lt;=&gt; </html:p>
			<html:p>Confidence Level: </html:p>
		</notes>
			<listOfReactants>
				<speciesReference species="CPD0887" stoichiometry="1.0"/>
			</listOfReactants>
			<listOfProducts>
				<speciesReference species="CPD0887_b" stoichiometry="1.0"/>
			</listOfProducts>
			<kineticLaw>
				<math xmlns="http://www.w3.org/1998/Math/MathML"><ci> FLUX_VALUE </ci></math>
				<listOfParameters>
					<parameter id="LOWER_BOUND" value="0" units="mmol_per_gDW_per_hr"/>
					<parameter id="UPPER_BOUND" value="1000" units="mmol_per_gDW_per_hr"/>
					<parameter id="OBJECTIVE_COEFFICIENT" value="0"/>
					<parameter id="FLUX_VALUE" value="0.0" units="mmol_per_gDW_per_hr"/>
				</listOfParameters>
			</kineticLaw>
		</reaction>
		<reaction id="RXN0225" name="Malate exchange" reversible="false">
		<notes>
			<html:p>GPR_ASSOCIATION:  </html:p>
			<html:p>GENE_LIST: </html:p>
			<html:p>SUBSYSTEM: Exchange reaction</html:p>
			<html:p>Equation: Malate[e] &lt;=&gt; </html:p>
			<html:p>Confidence Level: </html:p>
		</notes>
			<listOfReactants>
				<speciesReference species="CPD0890" stoichiometry="1.0"/>
			</listOfReactants>
			<listOfProducts>
				<speciesReference species="CPD0890_b" stoichiometry="1.0"/>
			</listOfProducts>
			<kineticLaw>
				<math xmlns="http://www.w3.org/1998/Math/MathML"><ci> FLUX_VALUE </ci></math>
				<listOfParameters>
					<parameter id="LOWER_BOUND" value="0" units="mmol_per_gDW_per_hr"/>
					<parameter id="UPPER_BOUND" value="1000" units="mmol_per_gDW_per_hr"/>
					<parameter id="OBJECTIVE_COEFFICIENT" value="0"/>
					<parameter id="FLUX_VALUE" value="0.0" units="mmol_per_gDW_per_hr"/>
				</listOfParameters>
			</kineticLaw>
		</reaction>
		<reaction id="RXN0226" name="Fumarate exchange" reversible="false">
		<notes>
			<html:p>GPR_ASSOCIATION:  </html:p>
			<html:p>GENE_LIST: </html:p>
			<html:p>SUBSYSTEM: Exchange reaction</html:p>
			<html:p>Equation: Fumarate[e] &lt;=&gt; </html:p>
			<html:p>Confidence Level: </html:p>
		</notes>
			<listOfReactants>
				<speciesReference species="CPD0892" stoichiometry="1.0"/>
			</listOfReactants>
			<listOfProducts>
				<speciesReference species="CPD0892_b" stoichiometry="1.0"/>
			</listOfProducts>
			<kineticLaw>
				<math xmlns="http://www.w3.org/1998/Math/MathML"><ci> FLUX_VALUE </ci></math>
				<listOfParameters>
					<parameter id="LOWER_BOUND" value="0" units="mmol_per_gDW_per_hr"/>
					<parameter id="UPPER_BOUND" value="1000" units="mmol_per_gDW_per_hr"/>
					<parameter id="OBJECTIVE_COEFFICIENT" value="0"/>
					<parameter id="FLUX_VALUE" value="0.0" units="mmol_per_gDW_per_hr"/>
				</listOfParameters>
			</kineticLaw>
		</reaction>
		<reaction id="RXN0227" name="Pyruvate exchange" reversible="false">
		<notes>
			<html:p>GPR_ASSOCIATION:  </html:p>
			<html:p>GENE_LIST: </html:p>
			<html:p>SUBSYSTEM: Exchange reaction</html:p>
			<html:p>Equation: Pyruvate[e] &lt;=&gt; </html:p>
			<html:p>Confidence Level: </html:p>
		</notes>
			<listOfReactants>
				<speciesReference species="CPD0895" stoichiometry="1.0"/>
			</listOfReactants>
			<listOfProducts>
				<speciesReference species="CPD0895_b" stoichiometry="1.0"/>
			</listOfProducts>
			<kineticLaw>
				<math xmlns="http://www.w3.org/1998/Math/MathML"><ci> FLUX_VALUE </ci></math>
				<listOfParameters>
					<parameter id="LOWER_BOUND" value="0" units="mmol_per_gDW_per_hr"/>
					<parameter id="UPPER_BOUND" value="1000" units="mmol_per_gDW_per_hr"/>
					<parameter id="OBJECTIVE_COEFFICIENT" value="0"/>
					<parameter id="FLUX_VALUE" value="0.0" units="mmol_per_gDW_per_hr"/>
				</listOfParameters>
			</kineticLaw>
		</reaction>
		<reaction id="RXN0228" name="2-Oxobutanoate exchange" reversible="false">
		<notes>
			<html:p>GPR_ASSOCIATION:  </html:p>
			<html:p>GENE_LIST: </html:p>
			<html:p>SUBSYSTEM: Exchange reaction</html:p>
			<html:p>Equation: 2-Oxobutanoate[e] &lt;=&gt; </html:p>
			<html:p>Confidence Level: </html:p>
		</notes>
			<listOfReactants>
				<speciesReference species="CPD0897" stoichiometry="1.0"/>
			</listOfReactants>
			<listOfProducts>
				<speciesReference species="CPD0897_b" stoichiometry="1.0"/>
			</listOfProducts>
			<kineticLaw>
				<math xmlns="http://www.w3.org/1998/Math/MathML"><ci> FLUX_VALUE </ci></math>
				<listOfParameters>
					<parameter id="LOWER_BOUND" value="0" units="mmol_per_gDW_per_hr"/>
					<parameter id="UPPER_BOUND" value="1000" units="mmol_per_gDW_per_hr"/>
					<parameter id="OBJECTIVE_COEFFICIENT" value="0"/>
					<parameter id="FLUX_VALUE" value="0.0" units="mmol_per_gDW_per_hr"/>
				</listOfParameters>
			</kineticLaw>
		</reaction>
		<reaction id="RXN0229" name="2-Oxopentanoic acid exchange" reversible="false">
		<notes>
			<html:p>GPR_ASSOCIATION:  </html:p>
			<html:p>GENE_LIST: </html:p>
			<html:p>SUBSYSTEM: Exchange reaction</html:p>
			<html:p>Equation: 2-Oxopentanoic acid[e] &lt;=&gt; </html:p>
			<html:p>Confidence Level: </html:p>
		</notes>
			<listOfReactants>
				<speciesReference species="CPD0899" stoichiometry="1.0"/>
			</listOfReactants>
			<listOfProducts>
				<speciesReference species="CPD0899_b" stoichiometry="1.0"/>
			</listOfProducts>
			<kineticLaw>
				<math xmlns="http://www.w3.org/1998/Math/MathML"><ci> FLUX_VALUE </ci></math>
				<listOfParameters>
					<parameter id="LOWER_BOUND" value="0" units="mmol_per_gDW_per_hr"/>
					<parameter id="UPPER_BOUND" value="1000" units="mmol_per_gDW_per_hr"/>
					<parameter id="OBJECTIVE_COEFFICIENT" value="0"/>
					<parameter id="FLUX_VALUE" value="0.0" units="mmol_per_gDW_per_hr"/>
				</listOfParameters>
			</kineticLaw>
		</reaction>
		<reaction id="RXN0230" name="3'-AMP exchange" reversible="false">
		<notes>
			<html:p>GPR_ASSOCIATION:  </html:p>
			<html:p>GENE_LIST: </html:p>
			<html:p>SUBSYSTEM: Exchange reaction</html:p>
			<html:p>Equation: 3'-AMP[e] &lt;=&gt; </html:p>
			<html:p>Confidence Level: </html:p>
		</notes>
			<listOfReactants>
				<speciesReference species="CPD0901" stoichiometry="1.0"/>
			</listOfReactants>
			<listOfProducts>
				<speciesReference species="CPD0901_b" stoichiometry="1.0"/>
			</listOfProducts>
			<kineticLaw>
				<math xmlns="http://www.w3.org/1998/Math/MathML"><ci> FLUX_VALUE </ci></math>
				<listOfParameters>
					<parameter id="LOWER_BOUND" value="0" units="mmol_per_gDW_per_hr"/>
					<parameter id="UPPER_BOUND" value="1000" units="mmol_per_gDW_per_hr"/>
					<parameter id="OBJECTIVE_COEFFICIENT" value="0"/>
					<parameter id="FLUX_VALUE" value="0.0" units="mmol_per_gDW_per_hr"/>
				</listOfParameters>
			</kineticLaw>
		</reaction>
		<reaction id="RXN0231" name="3'-UMP exchange" reversible="false">
		<notes>
			<html:p>GPR_ASSOCIATION:  </html:p>
			<html:p>GENE_LIST: </html:p>
			<html:p>SUBSYSTEM: Exchange reaction</html:p>
			<html:p>Equation: 3'-UMP[e] &lt;=&gt; </html:p>
			<html:p>Confidence Level: </html:p>
		</notes>
			<listOfReactants>
				<speciesReference species="CPD0903" stoichiometry="1.0"/>
			</listOfReactants>
			<listOfProducts>
				<speciesReference species="CPD0903_b" stoichiometry="1.0"/>
			</listOfProducts>
			<kineticLaw>
				<math xmlns="http://www.w3.org/1998/Math/MathML"><ci> FLUX_VALUE </ci></math>
				<listOfParameters>
					<parameter id="LOWER_BOUND" value="0" units="mmol_per_gDW_per_hr"/>
					<parameter id="UPPER_BOUND" value="1000" units="mmol_per_gDW_per_hr"/>
					<parameter id="OBJECTIVE_COEFFICIENT" value="0"/>
					<parameter id="FLUX_VALUE" value="0.0" units="mmol_per_gDW_per_hr"/>
				</listOfParameters>
			</kineticLaw>
		</reaction>
		<reaction id="RXN0232" name="3'-GMP exchange" reversible="false">
		<notes>
			<html:p>GPR_ASSOCIATION:  </html:p>
			<html:p>GENE_LIST: </html:p>
			<html:p>SUBSYSTEM: Exchange reaction</html:p>
			<html:p>Equation: 3'-GMP[e] &lt;=&gt; </html:p>
			<html:p>Confidence Level: </html:p>
		</notes>
			<listOfReactants>
				<speciesReference species="CPD0905" stoichiometry="1.0"/>
			</listOfReactants>
			<listOfProducts>
				<speciesReference species="CPD0905_b" stoichiometry="1.0"/>
			</listOfProducts>
			<kineticLaw>
				<math xmlns="http://www.w3.org/1998/Math/MathML"><ci> FLUX_VALUE </ci></math>
				<listOfParameters>
					<parameter id="LOWER_BOUND" value="0" units="mmol_per_gDW_per_hr"/>
					<parameter id="UPPER_BOUND" value="1000" units="mmol_per_gDW_per_hr"/>
					<parameter id="OBJECTIVE_COEFFICIENT" value="0"/>
					<parameter id="FLUX_VALUE" value="0.0" units="mmol_per_gDW_per_hr"/>
				</listOfParameters>
			</kineticLaw>
		</reaction>
		<reaction id="RXN0233" name="3'-CMP exchange" reversible="false">
		<notes>
			<html:p>GPR_ASSOCIATION:  </html:p>
			<html:p>GENE_LIST: </html:p>
			<html:p>SUBSYSTEM: Exchange reaction</html:p>
			<html:p>Equation: 3'-CMP[e] &lt;=&gt; </html:p>
			<html:p>Confidence Level: </html:p>
		</notes>
			<listOfReactants>
				<speciesReference species="CPD0907" stoichiometry="1.0"/>
			</listOfReactants>
			<listOfProducts>
				<speciesReference species="CPD0907_b" stoichiometry="1.0"/>
			</listOfProducts>
			<kineticLaw>
				<math xmlns="http://www.w3.org/1998/Math/MathML"><ci> FLUX_VALUE </ci></math>
				<listOfParameters>
					<parameter id="LOWER_BOUND" value="0" units="mmol_per_gDW_per_hr"/>
					<parameter id="UPPER_BOUND" value="1000" units="mmol_per_gDW_per_hr"/>
					<parameter id="OBJECTIVE_COEFFICIENT" value="0"/>
					<parameter id="FLUX_VALUE" value="0.0" units="mmol_per_gDW_per_hr"/>
				</listOfParameters>
			</kineticLaw>
		</reaction>
		<reaction id="RXN0234" name="D-Alanine exchange" reversible="false">
		<notes>
			<html:p>GPR_ASSOCIATION:  </html:p>
			<html:p>GENE_LIST: </html:p>
			<html:p>SUBSYSTEM: Exchange reaction</html:p>
			<html:p>Equation: D-Alanine[e] &lt;=&gt; </html:p>
			<html:p>Confidence Level: </html:p>
		</notes>
			<listOfReactants>
				<speciesReference species="CPD0909" stoichiometry="1.0"/>
			</listOfReactants>
			<listOfProducts>
				<speciesReference species="CPD0909_b" stoichiometry="1.0"/>
			</listOfProducts>
			<kineticLaw>
				<math xmlns="http://www.w3.org/1998/Math/MathML"><ci> FLUX_VALUE </ci></math>
				<listOfParameters>
					<parameter id="LOWER_BOUND" value="0" units="mmol_per_gDW_per_hr"/>
					<parameter id="UPPER_BOUND" value="1000" units="mmol_per_gDW_per_hr"/>
					<parameter id="OBJECTIVE_COEFFICIENT" value="0"/>
					<parameter id="FLUX_VALUE" value="0.0" units="mmol_per_gDW_per_hr"/>
				</listOfParameters>
			</kineticLaw>
		</reaction>
		<reaction id="RXN0235" name="L-Alanine exchange" reversible="false">
		<notes>
			<html:p>GPR_ASSOCIATION:  </html:p>
			<html:p>GENE_LIST: </html:p>
			<html:p>SUBSYSTEM: Exchange reaction</html:p>
			<html:p>Equation: L-Alanine[e] &lt;=&gt; </html:p>
			<html:p>Confidence Level: </html:p>
		</notes>
			<listOfReactants>
				<speciesReference species="CPD0911" stoichiometry="1.0"/>
			</listOfReactants>
			<listOfProducts>
				<speciesReference species="CPD0911_b" stoichiometry="1.0"/>
			</listOfProducts>
			<kineticLaw>
				<math xmlns="http://www.w3.org/1998/Math/MathML"><ci> FLUX_VALUE </ci></math>
				<listOfParameters>
					<parameter id="LOWER_BOUND" value="0" units="mmol_per_gDW_per_hr"/>
					<parameter id="UPPER_BOUND" value="1000" units="mmol_per_gDW_per_hr"/>
					<parameter id="OBJECTIVE_COEFFICIENT" value="0"/>
					<parameter id="FLUX_VALUE" value="0.0" units="mmol_per_gDW_per_hr"/>
				</listOfParameters>
			</kineticLaw>
		</reaction>
		<reaction id="RXN0236" name="Glycine exchange" reversible="false">
		<notes>
			<html:p>GPR_ASSOCIATION:  </html:p>
			<html:p>GENE_LIST: </html:p>
			<html:p>SUBSYSTEM: Exchange reaction</html:p>
			<html:p>Equation: Glycine[e] &lt;=&gt; </html:p>
			<html:p>Confidence Level: </html:p>
		</notes>
			<listOfReactants>
				<speciesReference species="CPD0913" stoichiometry="1.0"/>
			</listOfReactants>
			<listOfProducts>
				<speciesReference species="CPD0913_b" stoichiometry="1.0"/>
			</listOfProducts>
			<kineticLaw>
				<math xmlns="http://www.w3.org/1998/Math/MathML"><ci> FLUX_VALUE </ci></math>
				<listOfParameters>
					<parameter id="LOWER_BOUND" value="0" units="mmol_per_gDW_per_hr"/>
					<parameter id="UPPER_BOUND" value="1000" units="mmol_per_gDW_per_hr"/>
					<parameter id="OBJECTIVE_COEFFICIENT" value="0"/>
					<parameter id="FLUX_VALUE" value="0.0" units="mmol_per_gDW_per_hr"/>
				</listOfParameters>
			</kineticLaw>
		</reaction>
		<reaction id="RXN0237" name="Citrate exchange" reversible="false">
		<notes>
			<html:p>GPR_ASSOCIATION:  </html:p>
			<html:p>GENE_LIST: </html:p>
			<html:p>SUBSYSTEM: Exchange reaction</html:p>
			<html:p>Equation: Citrate[e] &lt;=&gt; </html:p>
			<html:p>Confidence Level: </html:p>
		</notes>
			<listOfReactants>
				<speciesReference species="CPD0925" stoichiometry="1.0"/>
			</listOfReactants>
			<listOfProducts>
				<speciesReference species="CPD0925_b" stoichiometry="1.0"/>
			</listOfProducts>
			<kineticLaw>
				<math xmlns="http://www.w3.org/1998/Math/MathML"><ci> FLUX_VALUE </ci></math>
				<listOfParameters>
					<parameter id="LOWER_BOUND" value="0" units="mmol_per_gDW_per_hr"/>
					<parameter id="UPPER_BOUND" value="1000" units="mmol_per_gDW_per_hr"/>
					<parameter id="OBJECTIVE_COEFFICIENT" value="0"/>
					<parameter id="FLUX_VALUE" value="0.0" units="mmol_per_gDW_per_hr"/>
				</listOfParameters>
			</kineticLaw>
		</reaction>
		<reaction id="RXN0238" name="Mannose exchange" reversible="false">
		<notes>
			<html:p>GPR_ASSOCIATION:  </html:p>
			<html:p>GENE_LIST: </html:p>
			<html:p>SUBSYSTEM: Exchange reaction</html:p>
			<html:p>Equation: Mannose[e] &lt;=&gt; </html:p>
			<html:p>Confidence Level: </html:p>
		</notes>
			<listOfReactants>
				<speciesReference species="CPD1041" stoichiometry="1.0"/>
			</listOfReactants>
			<listOfProducts>
				<speciesReference species="CPD1041_b" stoichiometry="1.0"/>
			</listOfProducts>
			<kineticLaw>
				<math xmlns="http://www.w3.org/1998/Math/MathML"><ci> FLUX_VALUE </ci></math>
				<listOfParameters>
					<parameter id="LOWER_BOUND" value="0" units="mmol_per_gDW_per_hr"/>
					<parameter id="UPPER_BOUND" value="1000" units="mmol_per_gDW_per_hr"/>
					<parameter id="OBJECTIVE_COEFFICIENT" value="0"/>
					<parameter id="FLUX_VALUE" value="0.0" units="mmol_per_gDW_per_hr"/>
				</listOfParameters>
			</kineticLaw>
		</reaction>
		<reaction id="RXN0239" name="enoyl-[acyl-carrier-protein] reductase [NADH] " reversible="false">
		<notes>
			<html:p>GPR_ASSOCIATION: RSP_3176 or RSP_2344 or RSP_1256</html:p>
			<html:p>GENE_LIST: RSP_3176; RSP_2344; RSP_1256; </html:p>
			<html:p>SUBSYSTEM: Fatty acid biosynthesis    </html:p>
			<html:p>Equation: Butyryl-[acp] + NAD+ &lt;=&gt; But-2-enoyl-[acyl-carrier protein] + NADH + H+</html:p>
			<html:p>Confidence Level: 4</html:p>
		</notes>
			<listOfReactants>
				<speciesReference species="CPD1009" stoichiometry="1.0"/>
				<speciesReference species="CPD0003" stoichiometry="1.0"/>
			</listOfReactants>
			<listOfProducts>
				<speciesReference species="CPD0997" stoichiometry="1.0"/>
				<speciesReference species="CPD0004" stoichiometry="1.0"/>
				<speciesReference species="CPD0063" stoichiometry="1.0"/>
			</listOfProducts>
			<kineticLaw>
				<math xmlns="http://www.w3.org/1998/Math/MathML"><ci> FLUX_VALUE </ci></math>
				<listOfParameters>
					<parameter id="LOWER_BOUND" value="-1000" units="mmol_per_gDW_per_hr"/>
					<parameter id="UPPER_BOUND" value="0" units="mmol_per_gDW_per_hr"/>
					<parameter id="OBJECTIVE_COEFFICIENT" value="0"/>
					<parameter id="FLUX_VALUE" value="0.0" units="mmol_per_gDW_per_hr"/>
				</listOfParameters>
			</kineticLaw>
		</reaction>
		<reaction id="RXN0240" name="enoyl-[acyl-carrier-protein] reductase [NADH] " reversible="false">
		<notes>
			<html:p>GPR_ASSOCIATION: RSP_3176 or RSP_2344 or RSP_1256</html:p>
			<html:p>GENE_LIST: RSP_3176; RSP_2344; RSP_1256; </html:p>
			<html:p>SUBSYSTEM: Fatty acid biosynthesis    </html:p>
			<html:p>Equation: Hexanoyl-[acp] + NAD+ &lt;=&gt; trans-Hex-2-enoyl-[acp] + NADH + H+</html:p>
			<html:p>Confidence Level: 4</html:p>
		</notes>
			<listOfReactants>
				<speciesReference species="CPD1010" stoichiometry="1.0"/>
				<speciesReference species="CPD0003" stoichiometry="1.0"/>
			</listOfReactants>
			<listOfProducts>
				<speciesReference species="CPD0928" stoichiometry="1.0"/>
				<speciesReference species="CPD0004" stoichiometry="1.0"/>
				<speciesReference species="CPD0063" stoichiometry="1.0"/>
			</listOfProducts>
			<kineticLaw>
				<math xmlns="http://www.w3.org/1998/Math/MathML"><ci> FLUX_VALUE </ci></math>
				<listOfParameters>
					<parameter id="LOWER_BOUND" value="-1000" units="mmol_per_gDW_per_hr"/>
					<parameter id="UPPER_BOUND" value="0" units="mmol_per_gDW_per_hr"/>
					<parameter id="OBJECTIVE_COEFFICIENT" value="0"/>
					<parameter id="FLUX_VALUE" value="0.0" units="mmol_per_gDW_per_hr"/>
				</listOfParameters>
			</kineticLaw>
		</reaction>
		<reaction id="RXN0241" name="enoyl-[acyl-carrier-protein] reductase [NADH] " reversible="false">
		<notes>
			<html:p>GPR_ASSOCIATION: RSP_3176 or RSP_2344 or RSP_1256</html:p>
			<html:p>GENE_LIST: RSP_3176; RSP_2344; RSP_1256; </html:p>
			<html:p>SUBSYSTEM: Fatty acid biosynthesis    </html:p>
			<html:p>Equation: Octanoyl-[acp] + NAD+ &lt;=&gt; trans-Oct-2-enoyl-[acp] + NADH + H+</html:p>
			<html:p>Confidence Level: 4</html:p>
		</notes>
			<listOfReactants>
				<speciesReference species="CPD0541" stoichiometry="1.0"/>
				<speciesReference species="CPD0003" stoichiometry="1.0"/>
			</listOfReactants>
			<listOfProducts>
				<speciesReference species="CPD0613" stoichiometry="1.0"/>
				<speciesReference species="CPD0004" stoichiometry="1.0"/>
				<speciesReference species="CPD0063" stoichiometry="1.0"/>
			</listOfProducts>
			<kineticLaw>
				<math xmlns="http://www.w3.org/1998/Math/MathML"><ci> FLUX_VALUE </ci></math>
				<listOfParameters>
					<parameter id="LOWER_BOUND" value="-1000" units="mmol_per_gDW_per_hr"/>
					<parameter id="UPPER_BOUND" value="0" units="mmol_per_gDW_per_hr"/>
					<parameter id="OBJECTIVE_COEFFICIENT" value="0"/>
					<parameter id="FLUX_VALUE" value="0.0" units="mmol_per_gDW_per_hr"/>
				</listOfParameters>
			</kineticLaw>
		</reaction>
		<reaction id="RXN0242" name="enoyl-[acyl-carrier-protein] reductase [NADH] " reversible="false">
		<notes>
			<html:p>GPR_ASSOCIATION: RSP_3176 or RSP_2344 or RSP_1256</html:p>
			<html:p>GENE_LIST: RSP_3176; RSP_2344; RSP_1256; </html:p>
			<html:p>SUBSYSTEM: Fatty acid biosynthesis    </html:p>
			<html:p>Equation: Decanoyl-[acp] + NAD+ &lt;=&gt; trans-Dec-2-enoyl-[acp] + NADH + H+</html:p>
			<html:p>Confidence Level: 4</html:p>
		</notes>
			<listOfReactants>
				<speciesReference species="CPD1011" stoichiometry="1.0"/>
				<speciesReference species="CPD0003" stoichiometry="1.0"/>
			</listOfReactants>
			<listOfProducts>
				<speciesReference species="CPD0479" stoichiometry="1.0"/>
				<speciesReference species="CPD0004" stoichiometry="1.0"/>
				<speciesReference species="CPD0063" stoichiometry="1.0"/>
			</listOfProducts>
			<kineticLaw>
				<math xmlns="http://www.w3.org/1998/Math/MathML"><ci> FLUX_VALUE </ci></math>
				<listOfParameters>
					<parameter id="LOWER_BOUND" value="-1000" units="mmol_per_gDW_per_hr"/>
					<parameter id="UPPER_BOUND" value="0" units="mmol_per_gDW_per_hr"/>
					<parameter id="OBJECTIVE_COEFFICIENT" value="0"/>
					<parameter id="FLUX_VALUE" value="0.0" units="mmol_per_gDW_per_hr"/>
				</listOfParameters>
			</kineticLaw>
		</reaction>
		<reaction id="RXN0243" name="enoyl-[acyl-carrier-protein] reductase [NADH] " reversible="false">
		<notes>
			<html:p>GPR_ASSOCIATION: RSP_3176 or RSP_2344 or RSP_1256</html:p>
			<html:p>GENE_LIST: RSP_3176; RSP_2344; RSP_1256; </html:p>
			<html:p>SUBSYSTEM: Fatty acid biosynthesis    </html:p>
			<html:p>Equation: Dodecanoyl-[acp] + NAD+ &lt;=&gt; trans-Dodec-2-enoyl-[acp] + NADH + H+</html:p>
			<html:p>Confidence Level: 4</html:p>
		</notes>
			<listOfReactants>
				<speciesReference species="CPD1012" stoichiometry="1.0"/>
				<speciesReference species="CPD0003" stoichiometry="1.0"/>
			</listOfReactants>
			<listOfProducts>
				<speciesReference species="CPD0612" stoichiometry="1.0"/>
				<speciesReference species="CPD0004" stoichiometry="1.0"/>
				<speciesReference species="CPD0063" stoichiometry="1.0"/>
			</listOfProducts>
			<kineticLaw>
				<math xmlns="http://www.w3.org/1998/Math/MathML"><ci> FLUX_VALUE </ci></math>
				<listOfParameters>
					<parameter id="LOWER_BOUND" value="-1000" units="mmol_per_gDW_per_hr"/>
					<parameter id="UPPER_BOUND" value="0" units="mmol_per_gDW_per_hr"/>
					<parameter id="OBJECTIVE_COEFFICIENT" value="0"/>
					<parameter id="FLUX_VALUE" value="0.0" units="mmol_per_gDW_per_hr"/>
				</listOfParameters>
			</kineticLaw>
		</reaction>
		<reaction id="RXN0244" name="enoyl-[acyl-carrier-protein] reductase [NADH] " reversible="false">
		<notes>
			<html:p>GPR_ASSOCIATION: RSP_3176 or RSP_2344 or RSP_1256</html:p>
			<html:p>GENE_LIST: RSP_3176; RSP_2344; RSP_1256; </html:p>
			<html:p>SUBSYSTEM: Fatty acid biosynthesis    </html:p>
			<html:p>Equation: Tetradecanoyl-[acp] + NAD+ &lt;=&gt; trans-Tetradec-2-enoyl-[acp] + NADH + H+</html:p>
			<html:p>Confidence Level: 4</html:p>
		</notes>
			<listOfReactants>
				<speciesReference species="CPD1013" stoichiometry="1.0"/>
				<speciesReference species="CPD0003" stoichiometry="1.0"/>
			</listOfReactants>
			<listOfProducts>
				<speciesReference species="CPD0611" stoichiometry="1.0"/>
				<speciesReference species="CPD0004" stoichiometry="1.0"/>
				<speciesReference species="CPD0063" stoichiometry="1.0"/>
			</listOfProducts>
			<kineticLaw>
				<math xmlns="http://www.w3.org/1998/Math/MathML"><ci> FLUX_VALUE </ci></math>
				<listOfParameters>
					<parameter id="LOWER_BOUND" value="-1000" units="mmol_per_gDW_per_hr"/>
					<parameter id="UPPER_BOUND" value="0" units="mmol_per_gDW_per_hr"/>
					<parameter id="OBJECTIVE_COEFFICIENT" value="0"/>
					<parameter id="FLUX_VALUE" value="0.0" units="mmol_per_gDW_per_hr"/>
				</listOfParameters>
			</kineticLaw>
		</reaction>
		<reaction id="RXN0245" name="enoyl-[acyl-carrier-protein] reductase [NADH] " reversible="false">
		<notes>
			<html:p>GPR_ASSOCIATION: RSP_3176 or RSP_2344 or RSP_1256</html:p>
			<html:p>GENE_LIST: RSP_3176; RSP_2344; RSP_1256; </html:p>
			<html:p>SUBSYSTEM: Fatty acid biosynthesis    </html:p>
			<html:p>Equation: Hexadecanoyl-[acp] + NAD+ &lt;=&gt; trans-Hexadec-2-enoyl-[acp] + NADH + H+</html:p>
			<html:p>Confidence Level: 4</html:p>
		</notes>
			<listOfReactants>
				<speciesReference species="CPD1014" stoichiometry="1.0"/>
				<speciesReference species="CPD0003" stoichiometry="1.0"/>
			</listOfReactants>
			<listOfProducts>
				<speciesReference species="CPD0610" stoichiometry="1.0"/>
				<speciesReference species="CPD0004" stoichiometry="1.0"/>
				<speciesReference species="CPD0063" stoichiometry="1.0"/>
			</listOfProducts>
			<kineticLaw>
				<math xmlns="http://www.w3.org/1998/Math/MathML"><ci> FLUX_VALUE </ci></math>
				<listOfParameters>
					<parameter id="LOWER_BOUND" value="-1000" units="mmol_per_gDW_per_hr"/>
					<parameter id="UPPER_BOUND" value="0" units="mmol_per_gDW_per_hr"/>
					<parameter id="OBJECTIVE_COEFFICIENT" value="0"/>
					<parameter id="FLUX_VALUE" value="0.0" units="mmol_per_gDW_per_hr"/>
				</listOfParameters>
			</kineticLaw>
		</reaction>
		<reaction id="RXN0246" name="enoyl-[acyl-carrier-protein] reductase [NADH] " reversible="false">
		<notes>
			<html:p>GPR_ASSOCIATION: RSP_3176 or RSP_2344 or RSP_1256</html:p>
			<html:p>GENE_LIST: RSP_3176; RSP_2344; RSP_1256; </html:p>
			<html:p>SUBSYSTEM: Fatty acid biosynthesis    </html:p>
			<html:p>Equation: Octadecanoyl-[acp] + NAD+ &lt;=&gt; trans-Octadec-2-enoyl-[acp] + NADH + H+</html:p>
			<html:p>Confidence Level: 4</html:p>
		</notes>
			<listOfReactants>
				<speciesReference species="CPD0143" stoichiometry="1.0"/>
				<speciesReference species="CPD0003" stoichiometry="1.0"/>
			</listOfReactants>
			<listOfProducts>
				<speciesReference species="CPD0149" stoichiometry="1.0"/>
				<speciesReference species="CPD0004" stoichiometry="1.0"/>
				<speciesReference species="CPD0063" stoichiometry="1.0"/>
			</listOfProducts>
			<kineticLaw>
				<math xmlns="http://www.w3.org/1998/Math/MathML"><ci> FLUX_VALUE </ci></math>
				<listOfParameters>
					<parameter id="LOWER_BOUND" value="-1000" units="mmol_per_gDW_per_hr"/>
					<parameter id="UPPER_BOUND" value="0" units="mmol_per_gDW_per_hr"/>
					<parameter id="OBJECTIVE_COEFFICIENT" value="0"/>
					<parameter id="FLUX_VALUE" value="0.0" units="mmol_per_gDW_per_hr"/>
				</listOfParameters>
			</kineticLaw>
		</reaction>
		<reaction id="RXN0247" name="short-chain dehydrogenase/reductase SDR " reversible="true">
		<notes>
			<html:p>GPR_ASSOCIATION: RSP_3963 or RSP_0747</html:p>
			<html:p>GENE_LIST: RSP_3963; RSP_0747; </html:p>
			<html:p>SUBSYSTEM: Fatty acid biosynthesis    </html:p>
			<html:p>Equation: (R)-3-Hydroxybutanoyl-CoA + NADP+ &lt;=&gt; Acetoacetyl-CoA + NADPH + H+</html:p>
			<html:p>Confidence Level: 3</html:p>
		</notes>
			<listOfReactants>
				<speciesReference species="CPD0606" stoichiometry="1.0"/>
				<speciesReference species="CPD0006" stoichiometry="1.0"/>
			</listOfReactants>
			<listOfProducts>
				<speciesReference species="CPD0194" stoichiometry="1.0"/>
				<speciesReference species="CPD0005" stoichiometry="1.0"/>
				<speciesReference species="CPD0063" stoichiometry="1.0"/>
			</listOfProducts>
			<kineticLaw>
				<math xmlns="http://www.w3.org/1998/Math/MathML"><ci> FLUX_VALUE </ci></math>
				<listOfParameters>
					<parameter id="LOWER_BOUND" value="-1000" units="mmol_per_gDW_per_hr"/>
					<parameter id="UPPER_BOUND" value="1000" units="mmol_per_gDW_per_hr"/>
					<parameter id="OBJECTIVE_COEFFICIENT" value="0"/>
					<parameter id="FLUX_VALUE" value="0.0" units="mmol_per_gDW_per_hr"/>
				</listOfParameters>
			</kineticLaw>
		</reaction>
		<reaction id="RXN0248" name="3-oxoacyl-[acyl-carrier-protein] synthase III " reversible="true">
		<notes>
			<html:p>GPR_ASSOCIATION: RSP_2612 or RSP_3177 or RSP_3468 or RSP_2464 or RSP_2777</html:p>
			<html:p>GENE_LIST: RSP_2612; RSP_3177; RSP_3468; RSP_2464; RSP_2777; </html:p>
			<html:p>SUBSYSTEM: Fatty acid biosynthesis    </html:p>
			<html:p>Equation: Acetyl-[acyl-carrier protein] + Malonyl-[acyl-carrier protein] &lt;=&gt; Acetoacetyl-[acp] + CO2 + Acyl-carrier protein</html:p>
			<html:p>Confidence Level: 3</html:p>
		</notes>
			<listOfReactants>
				<speciesReference species="CPD0608" stoichiometry="1.0"/>
				<speciesReference species="CPD0348" stoichiometry="1.0"/>
			</listOfReactants>
			<listOfProducts>
				<speciesReference species="CPD0609" stoichiometry="1.0"/>
				<speciesReference species="CPD0011" stoichiometry="1.0"/>
				<speciesReference species="CPD0156" stoichiometry="1.0"/>
			</listOfProducts>
			<kineticLaw>
				<math xmlns="http://www.w3.org/1998/Math/MathML"><ci> FLUX_VALUE </ci></math>
				<listOfParameters>
					<parameter id="LOWER_BOUND" value="-1000" units="mmol_per_gDW_per_hr"/>
					<parameter id="UPPER_BOUND" value="1000" units="mmol_per_gDW_per_hr"/>
					<parameter id="OBJECTIVE_COEFFICIENT" value="0"/>
					<parameter id="FLUX_VALUE" value="0.0" units="mmol_per_gDW_per_hr"/>
				</listOfParameters>
			</kineticLaw>
		</reaction>
		<reaction id="RXN0249" name="3-oxoacyl-[acyl-carrier-protein] synthase III " reversible="true">
		<notes>
			<html:p>GPR_ASSOCIATION: RSP_2612</html:p>
			<html:p>GENE_LIST: RSP_2612; </html:p>
			<html:p>SUBSYSTEM: Fatty acid biosynthesis    </html:p>
			<html:p>Equation: Acetyl-CoA + Acyl-carrier protein + H+ &lt;=&gt; CoA + Acetyl-[acyl-carrier protein]</html:p>
			<html:p>Confidence Level: 3</html:p>
		</notes>
			<listOfReactants>
				<speciesReference species="CPD0021" stoichiometry="1.0"/>
				<speciesReference species="CPD0156" stoichiometry="1.0"/>
				<speciesReference species="CPD0063" stoichiometry="1.0"/>
			</listOfReactants>
			<listOfProducts>
				<speciesReference species="CPD0010" stoichiometry="1.0"/>
				<speciesReference species="CPD0608" stoichiometry="1.0"/>
			</listOfProducts>
			<kineticLaw>
				<math xmlns="http://www.w3.org/1998/Math/MathML"><ci> FLUX_VALUE </ci></math>
				<listOfParameters>
					<parameter id="LOWER_BOUND" value="-1000" units="mmol_per_gDW_per_hr"/>
					<parameter id="UPPER_BOUND" value="1000" units="mmol_per_gDW_per_hr"/>
					<parameter id="OBJECTIVE_COEFFICIENT" value="0"/>
					<parameter id="FLUX_VALUE" value="0.0" units="mmol_per_gDW_per_hr"/>
				</listOfParameters>
			</kineticLaw>
		</reaction>
		<reaction id="RXN0251" name="Acyl-CoA dehydrogenase" reversible="true">
		<notes>
			<html:p>GPR_ASSOCIATION: RSP_0156 or RSP_1679</html:p>
			<html:p>GENE_LIST: RSP_0156; RSP_1679; </html:p>
			<html:p>SUBSYSTEM: Fatty acid biosynthesis    </html:p>
[truncated: 1,333,405 more chars]
