# Supplementary material for: Do genome-scale models need exact solvers or clearer standards?
Source: Mol Syst Biol. 2015 Oct 14;11(10):831. doi: 10.15252/msb.20156157 (PMC4631202; doi:10.15252/msb.20156157)
Supplement: Supplementary file 2 — Dataset EV1 [file msb0011-0831-sd2.zip › m_model_collection-master/sbml/iSB619.xml]

<?xml version="1.0" encoding="UTF-8"?>
<sbml xmlns="http://www.sbml.org/sbml/level2" level="2" version="1" xmlns:html="http://www.w3.org/1999/xhtml">
<model id="MODELID_1823466" name="S. aureus iSB619">
<listOfUnitDefinitions>
<unitDefinition id="mmol_per_gDW_per_hr">
<listOfUnits>
<unit kind="mole" scale="-3" multiplier="1" offset="0" />
<unit kind="gram" exponent="-1" multiplier="1" offset="0" />
<unit kind="second" exponent="-1" multiplier="0.00027777" offset="0" />
</listOfUnits>
</unitDefinition>
</listOfUnitDefinitions>
<listOfCompartments>
<compartment id="C_e" name="Extraorganism"/>
<compartment id="C_c" name="Cytosol"/>
</listOfCompartments>
<listOfSpecies>
<species id="M_10fthf_c" name="_10-Formyltetrahydrofolate" compartment="C_c" charge="-2" boundaryCondition="false">
<notes><html xmlns="http://www.w3.org/1999/xhtml">
<html:p>FORMULA: C20H21N7O7</html:p>
</html>
</notes>
</species>

<species id="M_12dgr_EC_c" name="_1,2-Diacylglycerol  (E.coli)" compartment="C_c" charge="0" boundaryCondition="false">
<notes><html xmlns="http://www.w3.org/1999/xhtml">
<html:p>FORMULA: C1836H3448O250</html:p>
</html>
</notes>
</species>

<species id="M_12dgr_SA_c" name="_1,2-Daicylglycerol (Saureus)" compartment="C_c" charge="0" boundaryCondition="false">
<notes><html xmlns="http://www.w3.org/1999/xhtml">
<html:p>FORMULA: C1560H3065O42</html:p>
</html>
</notes>
</species>

<species id="M_13dpg_c" name="_3-Phospho-D-glyceroyl phosphate" compartment="C_c" charge="-4" boundaryCondition="false">
<notes><html xmlns="http://www.w3.org/1999/xhtml">
<html:p>FORMULA: C3H4O10P2</html:p>
</html>
</notes>
</species>

<species id="M_15dap_c" name="_1,5-Diaminopentane" compartment="C_c" charge="2" boundaryCondition="false">
<notes><html xmlns="http://www.w3.org/1999/xhtml">
<html:p>FORMULA: C5H16N2</html:p>
</html>
</notes>
</species>

<species id="M_1pyr5c_c" name="_1-Pyrroline-5-carboxylate" compartment="C_c" charge="-1" boundaryCondition="false">
<notes><html xmlns="http://www.w3.org/1999/xhtml">
<html:p>FORMULA: C5H6NO2</html:p>
</html>
</notes>
</species>

<species id="M_23dhdp_c" name="_2,3-Dihydrodipicolinate" compartment="C_c" charge="-2" boundaryCondition="false">
<notes><html xmlns="http://www.w3.org/1999/xhtml">
<html:p>FORMULA: C7H5NO4</html:p>
</html>
</notes>
</species>

<species id="M_23dhmb_c" name="(R)-2,3-Dihydroxy-3-methylbutanoate" compartment="C_c" charge="-1" boundaryCondition="false">
<notes><html xmlns="http://www.w3.org/1999/xhtml">
<html:p>FORMULA: C5H9O4</html:p>
</html>
</notes>
</species>

<species id="M_23dhmp_c" name="(R)-2,3-Dihydroxy-3-methylpentanoate" compartment="C_c" charge="-1" boundaryCondition="false">
<notes><html xmlns="http://www.w3.org/1999/xhtml">
<html:p>FORMULA: C6H11O4</html:p>
</html>
</notes>
</species>

<species id="M_25aics_c" name="(S)-2-[5-Amino-1-(5-phospho-D-ribosyl)imidazole-4-carboxamido]succinate" compartment="C_c" charge="-4" boundaryCondition="false">
<notes><html xmlns="http://www.w3.org/1999/xhtml">
<html:p>FORMULA: C13H15N4O12P</html:p>
</html>
</notes>
</species>

<species id="M_25dhpp_c" name="_2,5-Diamino-6-hydroxy-4-(5&apos;-phosphoribosylamino)-pyrimidine" compartment="C_c" charge="-2" boundaryCondition="false">
<notes><html xmlns="http://www.w3.org/1999/xhtml">
<html:p>FORMULA: C9H14N5O8P</html:p>
</html>
</notes>
</species>

<species id="M_26dap_DASH_LL_c" name="LL-2,6-Diaminoheptanedioate" compartment="C_c" charge="0" boundaryCondition="false">
<notes><html xmlns="http://www.w3.org/1999/xhtml">
<html:p>FORMULA: C7H14N2O4</html:p>
</html>
</notes>
</species>

<species id="M_26dap_DASH_M_c" name="meso-2,6-Diaminoheptanedioate" compartment="C_c" charge="0" boundaryCondition="false">
<notes><html xmlns="http://www.w3.org/1999/xhtml">
<html:p>FORMULA: C7H14N2O4</html:p>
</html>
</notes>
</species>

<species id="M_26dap_DASH_M_e" name="meso-2,6-Diaminoheptanedioate" compartment="C_e" charge="0" boundaryCondition="false">
<notes><html xmlns="http://www.w3.org/1999/xhtml">
<html:p>FORMULA: C7H14N2O4</html:p>
</html>
</notes>
</species>

<species id="M_2a3pp_c" name="_2-Amino-3-phosphonopropanoate" compartment="C_c" charge="-2" boundaryCondition="false">
<notes><html xmlns="http://www.w3.org/1999/xhtml">
<html:p>FORMULA: C3H6NO5P</html:p>
</html>
</notes>
</species>

<species id="M_2ahbut_c" name="(S)-2-Aceto-2-hydroxybutanoate" compartment="C_c" charge="-1" boundaryCondition="false">
<notes><html xmlns="http://www.w3.org/1999/xhtml">
<html:p>FORMULA: C6H9O4</html:p>
</html>
</notes>
</species>

<species id="M_2aobut_c" name="L-2-Amino-3-oxobutanoate" compartment="C_c" charge="0" boundaryCondition="false">
<notes><html xmlns="http://www.w3.org/1999/xhtml">
<html:p>FORMULA: C4H7NO3</html:p>
</html>
</notes>
</species>

<species id="M_2cpr5p_c" name="_1-(2-Carboxyphenylamino)-1-deoxy-D-ribulose 5-phosphate" compartment="C_c" charge="-3" boundaryCondition="false">
<notes><html xmlns="http://www.w3.org/1999/xhtml">
<html:p>FORMULA: C12H13NO9P</html:p>
</html>
</notes>
</species>

<species id="M_2dda7p_c" name="_2-Dehydro-3-deoxy-D-arabino-heptonate 7-phosphate" compartment="C_c" charge="-3" boundaryCondition="false">
<notes><html xmlns="http://www.w3.org/1999/xhtml">
<html:p>FORMULA: C7H10O10P</html:p>
</html>
</notes>
</species>

<species id="M_2dhp_c" name="_2-Dehydropantoate" compartment="C_c" charge="-1" boundaryCondition="false">
<notes><html xmlns="http://www.w3.org/1999/xhtml">
<html:p>FORMULA: C6H9O4</html:p>
</html>
</notes>
</species>

<species id="M_2dmmq8_c" name="_2-Demethylmenaquinone 8" compartment="C_c" charge="0" boundaryCondition="false">
<notes><html xmlns="http://www.w3.org/1999/xhtml">
<html:p>FORMULA: C50H70O2</html:p>
</html>
</notes>
</species>

<species id="M_2dmmql8_c" name="_2-Demethylmenaquinol 8" compartment="C_c" charge="0" boundaryCondition="false">
<notes><html xmlns="http://www.w3.org/1999/xhtml">
<html:p>FORMULA: C50H72O2</html:p>
</html>
</notes>
</species>

<species id="M_2dr1p_c" name="_2-Deoxy-D-ribose 1-phosphate" compartment="C_c" charge="-2" boundaryCondition="false">
<notes><html xmlns="http://www.w3.org/1999/xhtml">
<html:p>FORMULA: C5H9O7P</html:p>
</html>
</notes>
</species>

<species id="M_2dr5p_c" name="_2-Deoxy-D-ribose 5-phosphate" compartment="C_c" charge="-2" boundaryCondition="false">
<notes><html xmlns="http://www.w3.org/1999/xhtml">
<html:p>FORMULA: C5H9O7P</html:p>
</html>
</notes>
</species>

<species id="M_2hymeph_c" name="_2-(Hydroxymethyl)phenol" compartment="C_c" charge="0" boundaryCondition="false">
<notes><html xmlns="http://www.w3.org/1999/xhtml">
<html:p>FORMULA: C7H8O2</html:p>
</html>
</notes>
</species>

<species id="M_2ippm_c" name="_2-Isopropylmaleate" compartment="C_c" charge="-2" boundaryCondition="false">
<notes><html xmlns="http://www.w3.org/1999/xhtml">
<html:p>FORMULA: C7H8O4</html:p>
</html>
</notes>
</species>

<species id="M_2kmb_c" name="_2-keto-4-methylthiobutyrate" compartment="C_c" charge="-1" boundaryCondition="false">
<notes><html xmlns="http://www.w3.org/1999/xhtml">
<html:p>FORMULA: C5H7O3S</html:p>
</html>
</notes>
</species>

<species id="M_2mahmp_c" name="_2-Methyl-4-amino-5-hydroxymethylpyrimidine diphosphate" compartment="C_c" charge="-3" boundaryCondition="false">
<notes><html xmlns="http://www.w3.org/1999/xhtml">
<html:p>FORMULA: C6H8N3O7P2</html:p>
</html>
</notes>
</species>

<species id="M_2mbcoa_c" name="_2-Methylbutanoyl-CoA" compartment="C_c" charge="-4" boundaryCondition="false">
<notes><html xmlns="http://www.w3.org/1999/xhtml">
<html:p>FORMULA: C26H40N7O17P3S</html:p>
</html>
</notes>
</species>

<species id="M_2mbdhl_c" name="S-(2-Methylbutanoyl)-dihydrolipoamide" compartment="C_c" charge="0" boundaryCondition="false">
<notes><html xmlns="http://www.w3.org/1999/xhtml">
<html:p>FORMULA: C13H25NO2S2</html:p>
</html>
</notes>
</species>

<species id="M_2me4p_c" name="_2-C-methyl-D-erythritol 4-phosphate" compartment="C_c" charge="-2" boundaryCondition="false">
<notes><html xmlns="http://www.w3.org/1999/xhtml">
<html:p>FORMULA: C5H11O7P</html:p>
</html>
</notes>
</species>

<species id="M_2mpdhl_c" name="S-(2-Methylpropanoyl)-dihydrolipoamide" compartment="C_c" charge="0" boundaryCondition="false">
<notes><html xmlns="http://www.w3.org/1999/xhtml">
<html:p>FORMULA: C12H23NO2S2</html:p>
</html>
</notes>
</species>

<species id="M_2obut_c" name="_2-Oxobutanoate" compartment="C_c" charge="-1" boundaryCondition="false">
<notes><html xmlns="http://www.w3.org/1999/xhtml">
<html:p>FORMULA: C4H5O3</html:p>
</html>
</notes>
</species>

<species id="M_2ombz_c" name="_2-Octaprenyl-6-methoxy-1,4-benzoquinone" compartment="C_c" charge="0" boundaryCondition="false">
<notes><html xmlns="http://www.w3.org/1999/xhtml">
<html:p>FORMULA: C47H70O3</html:p>
</html>
</notes>
</species>

<species id="M_2ommb_c" name="_2-Octaprenyl-3-methyl-6-methoxy-1,4-benzoquinone" compartment="C_c" charge="0" boundaryCondition="false">
<notes><html xmlns="http://www.w3.org/1999/xhtml">
<html:p>FORMULA: C48H72O3</html:p>
</html>
</notes>
</species>

<species id="M_2p4c2me_c" name="_2-phospho-4-(cytidine 5&apos;-diphospho)-2-C-methyl-D-erythritol" compartment="C_c" charge="-4" boundaryCondition="false">
<notes><html xmlns="http://www.w3.org/1999/xhtml">
<html:p>FORMULA: C14H22N3O17P3</html:p>
</html>
</notes>
</species>

<species id="M_2pg_c" name="D-Glycerate 2-phosphate" compartment="C_c" charge="-3" boundaryCondition="false">
<notes><html xmlns="http://www.w3.org/1999/xhtml">
<html:p>FORMULA: C3H4O7P</html:p>
</html>
</notes>
</species>

<species id="M_2pglyc_c" name="_2-Phosphoglycolate" compartment="C_c" charge="-3" boundaryCondition="false">
<notes><html xmlns="http://www.w3.org/1999/xhtml">
<html:p>FORMULA: C2H2O6P</html:p>
</html>
</notes>
</species>

<species id="M_2shchc_c" name="_2-Succinyl-6-hydroxy-2,4-cyclohexadiene-1-carboxylate" compartment="C_c" charge="-2" boundaryCondition="false">
<notes><html xmlns="http://www.w3.org/1999/xhtml">
<html:p>FORMULA: C11H10O6</html:p>
</html>
</notes>
</species>

<species id="M_34hpp_c" name="_3-(4-Hydroxyphenyl)pyruvate" compartment="C_c" charge="-1" boundaryCondition="false">
<notes><html xmlns="http://www.w3.org/1999/xhtml">
<html:p>FORMULA: C9H7O4</html:p>
</html>
</notes>
</species>

<species id="M_3AStmyn_c" name="_3&quot;-Adenylylstreptomycin" compartment="C_c" charge="-3" boundaryCondition="false">
<notes><html xmlns="http://www.w3.org/1999/xhtml">
<html:p>FORMULA: C31H51N12O18P</html:p>
</html>
</notes>
</species>

<species id="M_3AStrmyn_c" name="_3&apos;&apos;-Adenylylspectinomycin" compartment="C_c" charge="0" boundaryCondition="false">
<notes><html xmlns="http://www.w3.org/1999/xhtml">
<html:p>FORMULA: C24H36N7O13P</html:p>
</html>
</notes>
</species>

<species id="M_3c2hmp_c" name="_3-Carboxy-2-hydroxy-4-methylpentanoate" compartment="C_c" charge="-2" boundaryCondition="false">
<notes><html xmlns="http://www.w3.org/1999/xhtml">
<html:p>FORMULA: C7H10O5</html:p>
</html>
</notes>
</species>

<species id="M_3c3hmp_c" name="_3-Carboxy-3-hydroxy-4-methylpentanoate" compartment="C_c" charge="-2" boundaryCondition="false">
<notes><html xmlns="http://www.w3.org/1999/xhtml">
<html:p>FORMULA: C7H10O5</html:p>
</html>
</notes>
</species>

<species id="M_3c4mop_c" name="_3-Carboxy-4-methyl-2-oxopentanoate" compartment="C_c" charge="-2" boundaryCondition="false">
<notes><html xmlns="http://www.w3.org/1999/xhtml">
<html:p>FORMULA: C7H8O5</html:p>
</html>
</notes>
</species>

<species id="M_3dhq_c" name="_3-Dehydroquinate" compartment="C_c" charge="-1" boundaryCondition="false">
<notes><html xmlns="http://www.w3.org/1999/xhtml">
<html:p>FORMULA: C7H9O6</html:p>
</html>
</notes>
</species>

<species id="M_3dhsk_c" name="_3-Dehydroshikimate" compartment="C_c" charge="-1" boundaryCondition="false">
<notes><html xmlns="http://www.w3.org/1999/xhtml">
<html:p>FORMULA: C7H7O5</html:p>
</html>
</notes>
</species>

<species id="M_3g12dgr_SA2_c" name="_3-D-Glucosyl-1,2-diacylglycerol" compartment="C_c" charge="50" boundaryCondition="false">
<notes><html xmlns="http://www.w3.org/1999/xhtml">
<html:p>FORMULA: C1860H3615O292</html:p>
</html>
</notes>
</species>

<species id="M_3hbcoa_c" name="(S)-3-Hydroxybutanoyl-CoA" compartment="C_c" charge="-4" boundaryCondition="false">
<notes><html xmlns="http://www.w3.org/1999/xhtml">
<html:p>FORMULA: C25H38N7O18P3S</html:p>
</html>
</notes>
</species>

<species id="M_3hdcoa_c" name="(S)-3-Hydroxydecanoyl-CoA" compartment="C_c" charge="-4" boundaryCondition="false">
<notes><html xmlns="http://www.w3.org/1999/xhtml">
<html:p>FORMULA: C31H50N7O18P3S</html:p>
</html>
</notes>
</species>

<species id="M_3hddcoa_c" name="(S)-3-Hydroxydodecanoyl-CoA" compartment="C_c" charge="-4" boundaryCondition="false">
<notes><html xmlns="http://www.w3.org/1999/xhtml">
<html:p>FORMULA: C33H54N7O18P3S</html:p>
</html>
</notes>
</species>

<species id="M_3hhcoa_c" name="(S)-3-Hydroxyhexanoyl-CoA" compartment="C_c" charge="-4" boundaryCondition="false">
<notes><html xmlns="http://www.w3.org/1999/xhtml">
<html:p>FORMULA: C27H42N7O18P3S</html:p>
</html>
</notes>
</species>

<species id="M_3hhdcoa_c" name="(S)-3-Hydroxyhexadecanoyl-CoA" compartment="C_c" charge="-4" boundaryCondition="false">
<notes><html xmlns="http://www.w3.org/1999/xhtml">
<html:p>FORMULA: C37H62N7O18P3S</html:p>
</html>
</notes>
</species>

<species id="M_3hmrsACP_c" name="(R)-3-Hydroxytetradecanoyl-[acyl-carrier protein]" compartment="C_c" charge="-1" boundaryCondition="false">
<notes><html xmlns="http://www.w3.org/1999/xhtml">
<html:p>FORMULA: C25H47N2O9PRS</html:p>
</html>
</notes>
</species>

<species id="M_3hocoa_c" name="(S)-3-Hydroxyoctanoyl-CoA" compartment="C_c" charge="-4" boundaryCondition="false">
<notes><html xmlns="http://www.w3.org/1999/xhtml">
<html:p>FORMULA: C29H46N7O18P3S</html:p>
</html>
</notes>
</species>

<species id="M_3htdcoa_c" name="(S)-3-Hydroxytetradecanoyl-CoA" compartment="C_c" charge="-4" boundaryCondition="false">
<notes><html xmlns="http://www.w3.org/1999/xhtml">
<html:p>FORMULA: C35H58N7O18P3S</html:p>
</html>
</notes>
</species>

<species id="M_3ig3p_c" name="C&apos;-(3-Indolyl)-glycerol 3-phosphate" compartment="C_c" charge="-2" boundaryCondition="false">
<notes><html xmlns="http://www.w3.org/1999/xhtml">
<html:p>FORMULA: C11H12NO6P</html:p>
</html>
</notes>
</species>

<species id="M_3mbdhl_c" name="S-(3-Methylbutanoyl)-dihydrolipoamide" compartment="C_c" charge="0" boundaryCondition="false">
<notes><html xmlns="http://www.w3.org/1999/xhtml">
<html:p>FORMULA: C13H25NO2S2</html:p>
</html>
</notes>
</species>

<species id="M_3mob_c" name="_3-Methyl-2-oxobutanoate" compartment="C_c" charge="-1" boundaryCondition="false">
<notes><html xmlns="http://www.w3.org/1999/xhtml">
<html:p>FORMULA: C5H7O3</html:p>
</html>
</notes>
</species>

<species id="M_3mop_c" name="(S)-3-Methyl-2-oxopentanoate" compartment="C_c" charge="-1" boundaryCondition="false">
<notes><html xmlns="http://www.w3.org/1999/xhtml">
<html:p>FORMULA: C6H9O3</html:p>
</html>
</notes>
</species>

<species id="M_3odcoa_c" name="_3-Oxodecanoyl-CoA" compartment="C_c" charge="-4" boundaryCondition="false">
<notes><html xmlns="http://www.w3.org/1999/xhtml">
<html:p>FORMULA: C31H48N7O18P3S</html:p>
</html>
</notes>
</species>

<species id="M_3oddcoa_c" name="_3-Oxododecanoyl-CoA" compartment="C_c" charge="-4" boundaryCondition="false">
<notes><html xmlns="http://www.w3.org/1999/xhtml">
<html:p>FORMULA: C33H52N7O18P3S</html:p>
</html>
</notes>
</species>

<species id="M_3ohcoa_c" name="_3-Oxohexanoyl-CoA" compartment="C_c" charge="-4" boundaryCondition="false">
<notes><html xmlns="http://www.w3.org/1999/xhtml">
<html:p>FORMULA: C27H40N7O18P3S</html:p>
</html>
</notes>
</species>

<species id="M_3ohdcoa_c" name="_3-Oxohexadecanoyl-CoA" compartment="C_c" charge="-4" boundaryCondition="false">
<notes><html xmlns="http://www.w3.org/1999/xhtml">
<html:p>FORMULA: C37H60N7O18P3S</html:p>
</html>
</notes>
</species>

<species id="M_3oocoa_c" name="_3-Oxooctanoyl-CoA" compartment="C_c" charge="-4" boundaryCondition="false">
<notes><html xmlns="http://www.w3.org/1999/xhtml">
<html:p>FORMULA: C29H44N7O18P3S</html:p>
</html>
</notes>
</species>

<species id="M_3otdcoa_c" name="_3-Oxotetradecanoyl-CoA" compartment="C_c" charge="-4" boundaryCondition="false">
<notes><html xmlns="http://www.w3.org/1999/xhtml">
<html:p>FORMULA: C35H56N7O18P3S</html:p>
</html>
</notes>
</species>

<species id="M_3pg_c" name="_3-Phospho-D-glycerate" compartment="C_c" charge="-3" boundaryCondition="false">
<notes><html xmlns="http://www.w3.org/1999/xhtml">
<html:p>FORMULA: C3H4O7P</html:p>
</html>
</notes>
</species>

<species id="M_3php_c" name="_3-Phosphohydroxypyruvate" compartment="C_c" charge="-3" boundaryCondition="false">
<notes><html xmlns="http://www.w3.org/1999/xhtml">
<html:p>FORMULA: C3H2O7P</html:p>
</html>
</notes>
</species>

<species id="M_3pop_c" name="_3-Phosphonopyruvate" compartment="C_c" charge="-3" boundaryCondition="false">
<notes><html xmlns="http://www.w3.org/1999/xhtml">
<html:p>FORMULA: C3H2O6P</html:p>
</html>
</notes>
</species>

<species id="M_3psme_c" name="_5-O-(1-Carboxyvinyl)-3-phosphoshikimate" compartment="C_c" charge="-4" boundaryCondition="false">
<notes><html xmlns="http://www.w3.org/1999/xhtml">
<html:p>FORMULA: C10H9O10P</html:p>
</html>
</notes>
</species>

<species id="M_4abut_c" name="_4-Aminobutanoate" compartment="C_c" charge="0" boundaryCondition="false">
<notes><html xmlns="http://www.w3.org/1999/xhtml">
<html:p>FORMULA: C4H9NO2</html:p>
</html>
</notes>
</species>

<species id="M_4abz_c" name="_4-Aminobenzoate" compartment="C_c" charge="-1" boundaryCondition="false">
<notes><html xmlns="http://www.w3.org/1999/xhtml">
<html:p>FORMULA: C7H6NO2</html:p>
</html>
</notes>
</species>

<species id="M_4adcho_c" name="_4-amino-4-deoxychorismate" compartment="C_c" charge="-1" boundaryCondition="false">
<notes><html xmlns="http://www.w3.org/1999/xhtml">
<html:p>FORMULA: C10H10NO5</html:p>
</html>
</notes>
</species>

<species id="M_4ampm_c" name="_4-Amino-2-methyl-5-phosphomethylpyrimidine" compartment="C_c" charge="-2" boundaryCondition="false">
<notes><html xmlns="http://www.w3.org/1999/xhtml">
<html:p>FORMULA: C6H8N3O4P</html:p>
</html>
</notes>
</species>

<species id="M_4c2me_c" name="_4-(cytidine 5&apos;-diphospho)-2-C-methyl-D-erythritol" compartment="C_c" charge="-2" boundaryCondition="false">
<notes><html xmlns="http://www.w3.org/1999/xhtml">
<html:p>FORMULA: C14H23N3O14P2</html:p>
</html>
</notes>
</species>

<species id="M_4izp_c" name="_4-Imidazolone-5-propanoate" compartment="C_c" charge="-1" boundaryCondition="false">
<notes><html xmlns="http://www.w3.org/1999/xhtml">
<html:p>FORMULA: C6H7N2O3</html:p>
</html>
</notes>
</species>

<species id="M_4mhetz_c" name="_4-Methyl-5-(2-hydroxyethyl)-thiazole" compartment="C_c" charge="0" boundaryCondition="false">
<notes><html xmlns="http://www.w3.org/1999/xhtml">
<html:p>FORMULA: C6H9NOS</html:p>
</html>
</notes>
</species>

<species id="M_4mop_c" name="_4-Methyl-2-oxopentanoate" compartment="C_c" charge="-1" boundaryCondition="false">
<notes><html xmlns="http://www.w3.org/1999/xhtml">
<html:p>FORMULA: C6H9O3</html:p>
</html>
</notes>
</species>

<species id="M_4mpetz_c" name="_4-Methyl-5-(2-phosphoethyl)-thiazole" compartment="C_c" charge="-2" boundaryCondition="false">
<notes><html xmlns="http://www.w3.org/1999/xhtml">
<html:p>FORMULA: C6H8NO4PS</html:p>
</html>
</notes>
</species>

<species id="M_4pasp_c" name="_4-Phospho-L-aspartate" compartment="C_c" charge="-2" boundaryCondition="false">
<notes><html xmlns="http://www.w3.org/1999/xhtml">
<html:p>FORMULA: C4H6NO7P</html:p>
</html>
</notes>
</species>

<species id="M_4ppan_c" name="D-4&apos;-Phosphopantothenate" compartment="C_c" charge="-3" boundaryCondition="false">
<notes><html xmlns="http://www.w3.org/1999/xhtml">
<html:p>FORMULA: C9H15NO8P</html:p>
</html>
</notes>
</species>

<species id="M_4ppcys_c" name="N-((R)-4-Phosphopantothenoyl)-L-cysteine" compartment="C_c" charge="-3" boundaryCondition="false">
<notes><html xmlns="http://www.w3.org/1999/xhtml">
<html:p>FORMULA: C12H20N2O9PS</html:p>
</html>
</notes>
</species>

<species id="M_4r5au_c" name="_4-(1-D-Ribitylamino)-5-aminouracil" compartment="C_c" charge="0" boundaryCondition="false">
<notes><html xmlns="http://www.w3.org/1999/xhtml">
<html:p>FORMULA: C9H16N4O6</html:p>
</html>
</notes>
</species>

<species id="M_5aizc_c" name="_5-amino-1-(5-phospho-D-ribosyl)imidazole-4-carboxylate" compartment="C_c" charge="-3" boundaryCondition="false">
<notes><html xmlns="http://www.w3.org/1999/xhtml">
<html:p>FORMULA: C9H11N3O9P</html:p>
</html>
</notes>
</species>

<species id="M_5aop_c" name="_5-Amino-4-oxopentanoate" compartment="C_c" charge="0" boundaryCondition="false">
<notes><html xmlns="http://www.w3.org/1999/xhtml">
<html:p>FORMULA: C5H9NO3</html:p>
</html>
</notes>
</species>

<species id="M_5aprbu_c" name="_5-Amino-6-(5&apos;-phosphoribitylamino)uracil" compartment="C_c" charge="-2" boundaryCondition="false">
<notes><html xmlns="http://www.w3.org/1999/xhtml">
<html:p>FORMULA: C9H15N4O9P</html:p>
</html>
</notes>
</species>

<species id="M_5apru_c" name="_5-Amino-6-(5&apos;-phosphoribosylamino)uracil" compartment="C_c" charge="-2" boundaryCondition="false">
<notes><html xmlns="http://www.w3.org/1999/xhtml">
<html:p>FORMULA: C9H13N4O9P</html:p>
</html>
</notes>
</species>

<species id="M_5caiz_c" name="_5-phosphoribosyl-5-carboxyaminoimidazole" compartment="C_c" charge="-3" boundaryCondition="false">
<notes><html xmlns="http://www.w3.org/1999/xhtml">
<html:p>FORMULA: C9H11N3O9P</html:p>
</html>
</notes>
</species>

<species id="M_5dpmev_c" name="(R)-5-Diphosphomevalonate" compartment="C_c" charge="-4" boundaryCondition="false">
<notes><html xmlns="http://www.w3.org/1999/xhtml">
<html:p>FORMULA: C6H10O10P2</html:p>
</html>
</notes>
</species>

<species id="M_5mdr1p_c" name="_5-Methylthio-5-deoxy-D-ribose 1-phosphate" compartment="C_c" charge="-2" boundaryCondition="false">
<notes><html xmlns="http://www.w3.org/1999/xhtml">
<html:p>FORMULA: C6H11O7PS</html:p>
</html>
</notes>
</species>

<species id="M_5mdru1p_c" name="_5-Methylthio-5-deoxy-D-ribulose 1-phosphate" compartment="C_c" charge="-2" boundaryCondition="false">
<notes><html xmlns="http://www.w3.org/1999/xhtml">
<html:p>FORMULA: C6H11O7PS</html:p>
</html>
</notes>
</species>

<species id="M_5mta_c" name="_5-Methylthioadenosine" compartment="C_c" charge="0" boundaryCondition="false">
<notes><html xmlns="http://www.w3.org/1999/xhtml">
<html:p>FORMULA: C11H15N5O3S</html:p>
</html>
</notes>
</species>

<species id="M_5mthf_c" name="_5-Methyltetrahydrofolate" compartment="C_c" charge="-1" boundaryCondition="false">
<notes><html xmlns="http://www.w3.org/1999/xhtml">
<html:p>FORMULA: C20H24N7O6</html:p>
</html>
</notes>
</species>

<species id="M_5mtr_c" name="_5-Methylthio-D-ribose" compartment="C_c" charge="0" boundaryCondition="false">
<notes><html xmlns="http://www.w3.org/1999/xhtml">
<html:p>FORMULA: C6H12O4S</html:p>
</html>
</notes>
</species>

<species id="M_5pmev_c" name="(R)-5-Phosphomevalonate" compartment="C_c" charge="-3" boundaryCondition="false">
<notes><html xmlns="http://www.w3.org/1999/xhtml">
<html:p>FORMULA: C6H10O7P</html:p>
</html>
</notes>
</species>

<species id="M_6hmhpt_c" name="_6-hydroxymethyl dihydropterin" compartment="C_c" charge="0" boundaryCondition="false">
<notes><html xmlns="http://www.w3.org/1999/xhtml">
<html:p>FORMULA: C7H9N5O2</html:p>
</html>
</notes>
</species>

<species id="M_6hmhptpp_c" name="_6-hydroxymethyl-dihydropterin pyrophosphate" compartment="C_c" charge="-3" boundaryCondition="false">
<notes><html xmlns="http://www.w3.org/1999/xhtml">
<html:p>FORMULA: C7H8N5O8P2</html:p>
</html>
</notes>
</species>

<species id="M_6pgc_c" name="_6-Phospho-D-gluconate" compartment="C_c" charge="-3" boundaryCondition="false">
<notes><html xmlns="http://www.w3.org/1999/xhtml">
<html:p>FORMULA: C6H10O10P</html:p>
</html>
</notes>
</species>

<species id="M_6pgl_c" name="_6-phospho-D-glucono-1,5-lactone" compartment="C_c" charge="-2" boundaryCondition="false">
<notes><html xmlns="http://www.w3.org/1999/xhtml">
<html:p>FORMULA: C6H9O9P</html:p>
</html>
</notes>
</species>

<species id="M_6pthp_c" name="_6-Pyruvoyl-5,6,7,8-tetrahydropterin" compartment="C_c" charge="0" boundaryCondition="false">
<notes><html xmlns="http://www.w3.org/1999/xhtml">
<html:p>FORMULA: C9H11N5O3</html:p>
</html>
</notes>
</species>

<species id="M_8aonn_c" name="_8-Amino-7-oxononanoate" compartment="C_c" charge="0" boundaryCondition="false">
<notes><html xmlns="http://www.w3.org/1999/xhtml">
<html:p>FORMULA: C9H17NO3</html:p>
</html>
</notes>
</species>

<species id="M_ACP_c" name="acyl carrier protein" compartment="C_c" charge="-1" boundaryCondition="false">
<notes><html xmlns="http://www.w3.org/1999/xhtml">
<html:p>FORMULA: C11H21N2O7PRS</html:p>
</html>
</notes>
</species>

<species id="M_Cit_DASH_Mg_c" name="Citrate-Mg" compartment="C_c" charge="-1" boundaryCondition="false">
<notes><html xmlns="http://www.w3.org/1999/xhtml">
<html:p>FORMULA: C6H5O7Mg</html:p>
</html>
</notes>
</species>

<species id="M_Cit_DASH_Mg_e" name="Citrate-Mg" compartment="C_e" charge="-1" boundaryCondition="false">
<notes><html xmlns="http://www.w3.org/1999/xhtml">
<html:p>FORMULA: C6H5O7Mg</html:p>
</html>
</notes>
</species>

<species id="M_DGDG_SA_c" name="Diglucosyl Diglyceride (SA)" compartment="C_c" charge="0" boundaryCondition="false">
<notes><html xmlns="http://www.w3.org/1999/xhtml">
<html:p>FORMULA: C18H40O18</html:p>
</html>
</notes>
</species>

<species id="M_SA_FREE_FA_c" name="SA Free Fatty Acids" compartment="C_c" charge="0" boundaryCondition="false">
<notes><html xmlns="http://www.w3.org/1999/xhtml">
<html:p>FORMULA: X</html:p>
</html>
</notes>
</species>

<species id="M_Sptmyn_c" name="Spectinomycin" compartment="C_c" charge="0" boundaryCondition="false">
<notes><html xmlns="http://www.w3.org/1999/xhtml">
<html:p>FORMULA: C14H24N2O7</html:p>
</html>
</notes>
</species>

<species id="M_Stmyn_c" name="Streptomycin" compartment="C_c" charge="-3" boundaryCondition="false">
<notes><html xmlns="http://www.w3.org/1999/xhtml">
<html:p>FORMULA: C21H39N7O12</html:p>
</html>
</notes>
</species>

<species id="M_aacoa_c" name="Acetoacetyl-CoA" compartment="C_c" charge="-4" boundaryCondition="false">
<notes><html xmlns="http://www.w3.org/1999/xhtml">
<html:p>FORMULA: C25H36N7O18P3S</html:p>
</html>
</notes>
</species>

<species id="M_acACP_c" name="Acetyl-ACP" compartment="C_c" charge="-1" boundaryCondition="false">
<notes><html xmlns="http://www.w3.org/1999/xhtml">
<html:p>FORMULA: C13H23N2O8PRS</html:p>
</html>
</notes>
</species>

<species id="M_ac_c" name="Acetate" compartment="C_c" charge="-1" boundaryCondition="false">
<notes><html xmlns="http://www.w3.org/1999/xhtml">
<html:p>FORMULA: C2H3O2</html:p>
</html>
</notes>
</species>

<species id="M_acald_c" name="Acetaldehyde" compartment="C_c" charge="0" boundaryCondition="false">
<notes><html xmlns="http://www.w3.org/1999/xhtml">
<html:p>FORMULA: C2H4O</html:p>
</html>
</notes>
</species>

<species id="M_accoa_c" name="Acetyl-CoA" compartment="C_c" charge="-4" boundaryCondition="false">
<notes><html xmlns="http://www.w3.org/1999/xhtml">
<html:p>FORMULA: C23H34N7O17P3S</html:p>
</html>
</notes>
</species>

<species id="M_acg5p_c" name="N-Acetyl-L-glutamyl 5-phosphate" compartment="C_c" charge="-3" boundaryCondition="false">
<notes><html xmlns="http://www.w3.org/1999/xhtml">
<html:p>FORMULA: C7H9NO8P</html:p>
</html>
</notes>
</species>

<species id="M_acg5sa_c" name="N-Acetyl-L-glutamate 5-semialdehyde" compartment="C_c" charge="-1" boundaryCondition="false">
<notes><html xmlns="http://www.w3.org/1999/xhtml">
<html:p>FORMULA: C7H10NO4</html:p>
</html>
</notes>
</species>

<species id="M_acgam1p_c" name="N-Acetyl-D-glucosamine 1-phosphate" compartment="C_c" charge="-2" boundaryCondition="false">
<notes><html xmlns="http://www.w3.org/1999/xhtml">
<html:p>FORMULA: C8H14NO9P</html:p>
</html>
</notes>
</species>

<species id="M_acgam6p_c" name="N-Acetyl-D-glucosamine 6-phosphate" compartment="C_c" charge="-2" boundaryCondition="false">
<notes><html xmlns="http://www.w3.org/1999/xhtml">
<html:p>FORMULA: C8H14NO9P</html:p>
</html>
</notes>
</species>

<species id="M_acgam_c" name="N-Acetyl-D-glucosamine" compartment="C_c" charge="0" boundaryCondition="false">
<notes><html xmlns="http://www.w3.org/1999/xhtml">
<html:p>FORMULA: C8H15NO6</html:p>
</html>
</notes>
</species>

<species id="M_acgam_e" name="N-Acetyl-D-glucosamine" compartment="C_e" charge="0" boundaryCondition="false">
<notes><html xmlns="http://www.w3.org/1999/xhtml">
<html:p>FORMULA: C8H15NO6</html:p>
</html>
</notes>
</species>

<species id="M_acglu_c" name="N-Acetyl-L-glutamate" compartment="C_c" charge="-2" boundaryCondition="false">
<notes><html xmlns="http://www.w3.org/1999/xhtml">
<html:p>FORMULA: C7H9NO5</html:p>
</html>
</notes>
</species>

<species id="M_achms_c" name="O-Acetyl-L-homoserine" compartment="C_c" charge="0" boundaryCondition="false">
<notes><html xmlns="http://www.w3.org/1999/xhtml">
<html:p>FORMULA: C6H11NO4</html:p>
</html>
</notes>
</species>

<species id="M_acmalt_c" name="Acetyl-maltose" compartment="C_c" charge="0" boundaryCondition="false">
<notes><html xmlns="http://www.w3.org/1999/xhtml">
<html:p>FORMULA: C14H24O12</html:p>
</html>
</notes>
</species>

<species id="M_acmam_c" name="N-Acetyl-D-muramoate" compartment="C_c" charge="-1" boundaryCondition="false">
<notes><html xmlns="http://www.w3.org/1999/xhtml">
<html:p>FORMULA: C11H18NO8</html:p>
</html>
</notes>
</species>

<species id="M_acmama_c" name="N-Acetyl-D-muramoyl-L-alanine" compartment="C_c" charge="-1" boundaryCondition="false">
<notes><html xmlns="http://www.w3.org/1999/xhtml">
<html:p>FORMULA: C14H23N2O9</html:p>
</html>
</notes>
</species>

<species id="M_acmana_c" name="N-Acetyl-D-mannosamine" compartment="C_c" charge="0" boundaryCondition="false">
<notes><html xmlns="http://www.w3.org/1999/xhtml">
<html:p>FORMULA: C8H15NO6</html:p>
</html>
</notes>
</species>

<species id="M_acmanap_c" name="N-Acetyl-D-mannosamine 6-phosphate" compartment="C_c" charge="-2" boundaryCondition="false">
<notes><html xmlns="http://www.w3.org/1999/xhtml">
<html:p>FORMULA: C8H14NO9P</html:p>
</html>
</notes>
</species>

<species id="M_acnam_c" name="N-Acetylneuraminate" compartment="C_c" charge="-1" boundaryCondition="false">
<notes><html xmlns="http://www.w3.org/1999/xhtml">
<html:p>FORMULA: C11H18NO9</html:p>
</html>
</notes>
</species>

<species id="M_acnam_e" name="N-Acetylneuraminate" compartment="C_e" charge="-1" boundaryCondition="false">
<notes><html xmlns="http://www.w3.org/1999/xhtml">
<html:p>FORMULA: C11H18NO9</html:p>
</html>
</notes>
</species>

<species id="M_acorn_c" name="N2-Acetyl-L-ornithine" compartment="C_c" charge="0" boundaryCondition="false">
<notes><html xmlns="http://www.w3.org/1999/xhtml">
<html:p>FORMULA: C7H14N2O3</html:p>
</html>
</notes>
</species>

<species id="M_acser_c" name="O-Acetyl-L-serine" compartment="C_c" charge="0" boundaryCondition="false">
<notes><html xmlns="http://www.w3.org/1999/xhtml">
<html:p>FORMULA: C5H9NO4</html:p>
</html>
</notes>
</species>

<species id="M_actACP_c" name="Acetoacetyl-ACP" compartment="C_c" charge="-1" boundaryCondition="false">
<notes><html xmlns="http://www.w3.org/1999/xhtml">
<html:p>FORMULA: C15H25N2O9PRS</html:p>
</html>
</notes>
</species>

<species id="M_actn_DASH_R_c" name="(R)-Acetoin" compartment="C_c" charge="0" boundaryCondition="false">
<notes><html xmlns="http://www.w3.org/1999/xhtml">
<html:p>FORMULA: C4H8O2</html:p>
</html>
</notes>
</species>

<species id="M_actp_c" name="Acetyl phosphate" compartment="C_c" charge="-2" boundaryCondition="false">
<notes><html xmlns="http://www.w3.org/1999/xhtml">
<html:p>FORMULA: C2H3O5P</html:p>
</html>
</notes>
</species>

<species id="M_adcobdam_c" name="Adenosyl cobyrinate diamide" compartment="C_c" charge="-4" boundaryCondition="false">
<notes><html xmlns="http://www.w3.org/1999/xhtml">
<html:p>FORMULA: C55H68CoN11O15</html:p>
</html>
</notes>
</species>

<species id="M_adcobhex_c" name="adenosyl-cobyric acid" compartment="C_c" charge="0" boundaryCondition="false">
<notes><html xmlns="http://www.w3.org/1999/xhtml">
<html:p>FORMULA: C55H76CoN15O11</html:p>
</html>
</notes>
</species>

<species id="M_ade_c" name="Adenine" compartment="C_c" charge="0" boundaryCondition="false">
<notes><html xmlns="http://www.w3.org/1999/xhtml">
<html:p>FORMULA: C5H5N5</html:p>
</html>
</notes>
</species>

<species id="M_adn_c" name="Adenosine" compartment="C_c" charge="0" boundaryCondition="false">
<notes><html xmlns="http://www.w3.org/1999/xhtml">
<html:p>FORMULA: C10H13N5O4</html:p>
</html>
</notes>
</species>

<species id="M_adn_e" name="Adenosine" compartment="C_e" charge="0" boundaryCondition="false">
<notes><html xmlns="http://www.w3.org/1999/xhtml">
<html:p>FORMULA: C10H13N5O4</html:p>
</html>
</notes>
</species>

<species id="M_adp_c" name="ADP" compartment="C_c" charge="-3" boundaryCondition="false">
<notes><html xmlns="http://www.w3.org/1999/xhtml">
<html:p>FORMULA: C10H12N5O10P2</html:p>
</html>
</notes>
</species>

<species id="M_adpglc_c" name="ADPglucose" compartment="C_c" charge="-2" boundaryCondition="false">
<notes><html xmlns="http://www.w3.org/1999/xhtml">
<html:p>FORMULA: C16H23N5O15P2</html:p>
</html>
</notes>
</species>

<species id="M_adphep_DASH_DD_c" name="ADP-D-glycero-D-manno-heptose" compartment="C_c" charge="-2" boundaryCondition="false">
<notes><html xmlns="http://www.w3.org/1999/xhtml">
<html:p>FORMULA: C17H25N5O16P2</html:p>
</html>
</notes>
</species>

<species id="M_adphep_DASH_LD_c" name="ADP-L-glycero-D-manno-heptose" compartment="C_c" charge="-2" boundaryCondition="false">
<notes><html xmlns="http://www.w3.org/1999/xhtml">
<html:p>FORMULA: C17H25N5O16P2</html:p>
</html>
</notes>
</species>

<species id="M_adprib_c" name="ADPribose" compartment="C_c" charge="-2" boundaryCondition="false">
<notes><html xmlns="http://www.w3.org/1999/xhtml">
<html:p>FORMULA: C15H21N5O14P2</html:p>
</html>
</notes>
</species>

<species id="M_agm_c" name="Agmatine" compartment="C_c" charge="2" boundaryCondition="false">
<notes><html xmlns="http://www.w3.org/1999/xhtml">
<html:p>FORMULA: C5H16N4</html:p>
</html>
</notes>
</species>

<species id="M_ahcys_c" name="S-Adenosyl-L-homocysteine" compartment="C_c" charge="0" boundaryCondition="false">
<notes><html xmlns="http://www.w3.org/1999/xhtml">
<html:p>FORMULA: C14H20N6O5S</html:p>
</html>
</notes>
</species>

<species id="M_ahdt_c" name="_2-Amino-4-hydroxy-6-(erythro-1,2,3-trihydroxypropyl)dihydropteridine triphosphate" compartment="C_c" charge="-4" boundaryCondition="false">
<notes><html xmlns="http://www.w3.org/1999/xhtml">
<html:p>FORMULA: C9H12N5O13P3</html:p>
</html>
</notes>
</species>

<species id="M_aicar_c" name="_5-Amino-1-(5-Phospho-D-ribosyl)imidazole-4-carboxamide" compartment="C_c" charge="-2" boundaryCondition="false">
<notes><html xmlns="http://www.w3.org/1999/xhtml">
<html:p>FORMULA: C9H13N4O8P</html:p>
</html>
</notes>
</species>

<species id="M_air_c" name="_5-amino-1-(5-phospho-D-ribosyl)imidazole" compartment="C_c" charge="-2" boundaryCondition="false">
<notes><html xmlns="http://www.w3.org/1999/xhtml">
<html:p>FORMULA: C8H12N3O7P</html:p>
</html>
</notes>
</species>

<species id="M_akg_c" name="_2-Oxoglutarate" compartment="C_c" charge="-2" boundaryCondition="false">
<notes><html xmlns="http://www.w3.org/1999/xhtml">
<html:p>FORMULA: C5H4O5</html:p>
</html>
</notes>
</species>

<species id="M_akg_e" name="_2-Oxoglutarate" compartment="C_e" charge="-2" boundaryCondition="false">
<notes><html xmlns="http://www.w3.org/1999/xhtml">
<html:p>FORMULA: C5H4O5</html:p>
</html>
</notes>
</species>

<species id="M_ala_DASH_B_c" name="beta-Alanine" compartment="C_c" charge="0" boundaryCondition="false">
<notes><html xmlns="http://www.w3.org/1999/xhtml">
<html:p>FORMULA: C3H7NO2</html:p>
</html>
</notes>
</species>

<species id="M_ala_DASH_D_c" name="D-Alanine" compartment="C_c" charge="0" boundaryCondition="false">
<notes><html xmlns="http://www.w3.org/1999/xhtml">
<html:p>FORMULA: C3H7NO2</html:p>
</html>
</notes>
</species>

<species id="M_ala_DASH_D_e" name="D-Alanine" compartment="C_e" charge="0" boundaryCondition="false">
<notes><html xmlns="http://www.w3.org/1999/xhtml">
<html:p>FORMULA: C3H7NO2</html:p>
</html>
</notes>
</species>

<species id="M_ala_DASH_L_c" name="L-Alanine" compartment="C_c" charge="0" boundaryCondition="false">
<notes><html xmlns="http://www.w3.org/1999/xhtml">
<html:p>FORMULA: C3H7NO2</html:p>
</html>
</notes>
</species>

<species id="M_ala_DASH_L_e" name="L-Alanine" compartment="C_e" charge="0" boundaryCondition="false">
<notes><html xmlns="http://www.w3.org/1999/xhtml">
<html:p>FORMULA: C3H7NO2</html:p>
</html>
</notes>
</species>

<species id="M_alaala_c" name="D-Alanyl-D-alanine" compartment="C_c" charge="0" boundaryCondition="false">
<notes><html xmlns="http://www.w3.org/1999/xhtml">
<html:p>FORMULA: C6H12N2O3</html:p>
</html>
</notes>
</species>

<species id="M_alac_DASH_S_c" name="(S)-2-Acetolactate" compartment="C_c" charge="-1" boundaryCondition="false">
<notes><html xmlns="http://www.w3.org/1999/xhtml">
<html:p>FORMULA: C5H7O4</html:p>
</html>
</notes>
</species>

<species id="M_alatrna_c" name="L-Alanyl-tRNA(Ala)" compartment="C_c" charge="1" boundaryCondition="false">
<notes><html xmlns="http://www.w3.org/1999/xhtml">
<html:p>FORMULA: C3H6NOR</html:p>
</html>
</notes>
</species>

<species id="M_alpro_c" name="S-Aminomethyldihydrolipoylprotein" compartment="C_c" charge="1" boundaryCondition="false">
<notes><html xmlns="http://www.w3.org/1999/xhtml">
<html:p>FORMULA: CH6NS2X</html:p>
</html>
</notes>
</species>

<species id="M_amet_c" name="S-Adenosyl-L-methionine" compartment="C_c" charge="1" boundaryCondition="false">
<notes><html xmlns="http://www.w3.org/1999/xhtml">
<html:p>FORMULA: C15H23N6O5S</html:p>
</html>
</notes>
</species>

<species id="M_ametam_c" name="S-Adenosylmethioninamine" compartment="C_c" charge="2" boundaryCondition="false">
<notes><html xmlns="http://www.w3.org/1999/xhtml">
<html:p>FORMULA: C14H24N6O3S</html:p>
</html>
</notes>
</species>

<species id="M_amob_c" name="S-Adenosyl-4-methylthio-2-oxobutanoate" compartment="C_c" charge="0" boundaryCondition="false">
<notes><html xmlns="http://www.w3.org/1999/xhtml">
<html:p>FORMULA: C15H19N5O6S</html:p>
</html>
</notes>
</species>

<species id="M_amp_c" name="AMP" compartment="C_c" charge="-2" boundaryCondition="false">
<notes><html xmlns="http://www.w3.org/1999/xhtml">
<html:p>FORMULA: C10H12N5O7P</html:p>
</html>
</notes>
</species>

<species id="M_anth_c" name="Anthranilate" compartment="C_c" charge="-1" boundaryCondition="false">
<notes><html xmlns="http://www.w3.org/1999/xhtml">
<html:p>FORMULA: C7H6NO2</html:p>
</html>
</notes>
</species>

<species id="M_apoACP_c" name="apoprotein [acyl carrier protein]" compartment="C_c" charge="0" boundaryCondition="false">
<notes><html xmlns="http://www.w3.org/1999/xhtml">
<html:p>FORMULA: RHO</html:p>
</html>
</notes>
</species>

<species id="M_aps_c" name="Adenosine 5&apos;-phosphosulfate" compartment="C_c" charge="-2" boundaryCondition="false">
<notes><html xmlns="http://www.w3.org/1999/xhtml">
<html:p>FORMULA: C10H12N5O10PS</html:p>
</html>
</notes>
</species>

<species id="M_arg_DASH_L_c" name="L-Arginine" compartment="C_c" charge="1" boundaryCondition="false">
<notes><html xmlns="http://www.w3.org/1999/xhtml">
<html:p>FORMULA: C6H15N4O2</html:p>
</html>
</notes>
</species>

<species id="M_arg_DASH_L_e" name="L-Arginine" compartment="C_e" charge="1" boundaryCondition="false">
<notes><html xmlns="http://www.w3.org/1999/xhtml">
<html:p>FORMULA: C6H15N4O2</html:p>
</html>
</notes>
</species>

<species id="M_argsuc_c" name="N(omega)-(L-Arginino)succinate" compartment="C_c" charge="-1" boundaryCondition="false">
<notes><html xmlns="http://www.w3.org/1999/xhtml">
<html:p>FORMULA: C10H17N4O6</html:p>
</html>
</notes>
</species>

<species id="M_argtrna_c" name="L-Arginyl-tRNA(Arg)" compartment="C_c" charge="2" boundaryCondition="false">
<notes><html xmlns="http://www.w3.org/1999/xhtml">
<html:p>FORMULA: C6H14N4OR</html:p>
</html>
</notes>
</species>

<species id="M_asn_DASH_L_c" name="L-Asparagine" compartment="C_c" charge="0" boundaryCondition="false">
<notes><html xmlns="http://www.w3.org/1999/xhtml">
<html:p>FORMULA: C4H8N2O3</html:p>
</html>
</notes>
</species>

<species id="M_asntrna_c" name="L-Asparaginyl-tRNA(Asn)" compartment="C_c" charge="1" boundaryCondition="false">
<notes><html xmlns="http://www.w3.org/1999/xhtml">
<html:p>FORMULA: C14H24N2O12PR2</html:p>
</html>
</notes>
</species>

<species id="M_asp_DASH_L_c" name="L-Aspartate" compartment="C_c" charge="-1" boundaryCondition="false">
<notes><html xmlns="http://www.w3.org/1999/xhtml">
<html:p>FORMULA: C4H6NO4</html:p>
</html>
</notes>
</species>

<species id="M_asp_DASH_L_e" name="L-Aspartate" compartment="C_e" charge="-1" boundaryCondition="false">
<notes><html xmlns="http://www.w3.org/1999/xhtml">
<html:p>FORMULA: C4H6NO4</html:p>
</html>
</notes>
</species>

<species id="M_aspsa_c" name="L-Aspartate 4-semialdehyde" compartment="C_c" charge="0" boundaryCondition="false">
<notes><html xmlns="http://www.w3.org/1999/xhtml">
<html:p>FORMULA: C4H7NO3</html:p>
</html>
</notes>
</species>

<species id="M_asptrna_c" name="L-Aspartyl-tRNA(Asp)" compartment="C_c" charge="0" boundaryCondition="false">
<notes><html xmlns="http://www.w3.org/1999/xhtml">
<html:p>FORMULA: C4H5NO3R</html:p>
</html>
</notes>
</species>

<species id="M_atp_c" name="ATP" compartment="C_c" charge="-4" boundaryCondition="false">
<notes><html xmlns="http://www.w3.org/1999/xhtml">
<html:p>FORMULA: C10H12N5O13P3</html:p>
</html>
</notes>
</species>

<species id="M_b2coa_c" name="Crotonoyl-CoA" compartment="C_c" charge="-4" boundaryCondition="false">
<notes><html xmlns="http://www.w3.org/1999/xhtml">
<html:p>FORMULA: C25H36N7O17P3S</html:p>
</html>
</notes>
</species>

<species id="M_betald_c" name="Betaine aldehyde" compartment="C_c" charge="1" boundaryCondition="false">
<notes><html xmlns="http://www.w3.org/1999/xhtml">
<html:p>FORMULA: C5H12NO</html:p>
</html>
</notes>
</species>

<species id="M_bgly_c" name="N-Benzoylglycine" compartment="C_c" charge="-1" boundaryCondition="false">
<notes><html xmlns="http://www.w3.org/1999/xhtml">
<html:p>FORMULA: C9H8NO3</html:p>
</html>
</notes>
</species>

<species id="M_btamp_c" name="Biotinyl-5&apos;-AMP" compartment="C_c" charge="-1" boundaryCondition="false">
<notes><html xmlns="http://www.w3.org/1999/xhtml">
<html:p>FORMULA: C20H27N7O9PS</html:p>
</html>
</notes>
</species>

<species id="M_btcoa_c" name="Butanoyl-CoA" compartment="C_c" charge="-4" boundaryCondition="false">
<notes><html xmlns="http://www.w3.org/1999/xhtml">
<html:p>FORMULA: C25H38N7O17P3S</html:p>
</html>
</notes>
</species>

<species id="M_btn_c" name="Biotin" compartment="C_c" charge="-1" boundaryCondition="false">
<notes><html xmlns="http://www.w3.org/1999/xhtml">
<html:p>FORMULA: C10H15N2O3S</html:p>
</html>
</notes>
</species>

<species id="M_btn_e" name="Biotin" compartment="C_e" charge="-1" boundaryCondition="false">
<notes><html xmlns="http://www.w3.org/1999/xhtml">
<html:p>FORMULA: C10H15N2O3S</html:p>
</html>
</notes>
</species>

<species id="M_bz_c" name="Benzoate" compartment="C_c" charge="-1" boundaryCondition="false">
<notes><html xmlns="http://www.w3.org/1999/xhtml">
<html:p>FORMULA: C7H5O2</html:p>
</html>
</notes>
</species>

<species id="M_cbasp_c" name="N-Carbamoyl-L-aspartate" compartment="C_c" charge="-2" boundaryCondition="false">
<notes><html xmlns="http://www.w3.org/1999/xhtml">
<html:p>FORMULA: C5H6N2O5</html:p>
</html>
</notes>
</species>

<species id="M_cbp_c" name="Carbamoyl phosphate" compartment="C_c" charge="-2" boundaryCondition="false">
<notes><html xmlns="http://www.w3.org/1999/xhtml">
<html:p>FORMULA: CH2NO5P</html:p>
</html>
</notes>
</species>

<species id="M_cdp_c" name="CDP" compartment="C_c" charge="-3" boundaryCondition="false">
<notes><html xmlns="http://www.w3.org/1999/xhtml">
<html:p>FORMULA: C9H12N3O11P2</html:p>
</html>
</notes>
</species>

<species id="M_cdpdag_SA_c" name="CDPdiacylglycerol (Saureus)" compartment="C_c" charge="-100" boundaryCondition="false">
<notes><html xmlns="http://www.w3.org/1999/xhtml">
<html:p>FORMULA: C2010H3615N150O542P100</html:p>
</html>
</notes>
</species>

<species id="M_cdpglyc_c" name="CDPglycerol" compartment="C_c" charge="-2" boundaryCondition="false">
<notes><html xmlns="http://www.w3.org/1999/xhtml">
<html:p>FORMULA: C12H19N3O13P2</html:p>
</html>
</notes>
</species>

<species id="M_chol_c" name="Choline" compartment="C_c" charge="1" boundaryCondition="false">
<notes><html xmlns="http://www.w3.org/1999/xhtml">
<html:p>FORMULA: C5H14NO</html:p>
</html>
</notes>
</species>

<species id="M_chol_e" name="Choline" compartment="C_e" charge="1" boundaryCondition="false">
<notes><html xmlns="http://www.w3.org/1999/xhtml">
<html:p>FORMULA: C5H14NO</html:p>
</html>
</notes>
</species>

<species id="M_chor_c" name="chorismate" compartment="C_c" charge="-2" boundaryCondition="false">
<notes><html xmlns="http://www.w3.org/1999/xhtml">
<html:p>FORMULA: C10H8O6</html:p>
</html>
</notes>
</species>

<species id="M_cit_c" name="Citrate" compartment="C_c" charge="-3" boundaryCondition="false">
<notes><html xmlns="http://www.w3.org/1999/xhtml">
<html:p>FORMULA: C6H5O7</html:p>
</html>
</notes>
</species>

<species id="M_citr_DASH_L_c" name="L-Citrulline" compartment="C_c" charge="0" boundaryCondition="false">
<notes><html xmlns="http://www.w3.org/1999/xhtml">
<html:p>FORMULA: C6H13N3O3</html:p>
</html>
</notes>
</species>

<species id="M_clpn_EC_c" name="Cardiolipin (Ecoli)" compartment="C_c" charge="-100" boundaryCondition="false">
<notes><html xmlns="http://www.w3.org/1999/xhtml">
<html:p>FORMULA: C3822H7096O850P100</html:p>
</html>
</notes>
</species>

<species id="M_clpn_SA_c" name="Cardiolipin (Saureus)" compartment="C_c" charge="-100" boundaryCondition="false">
<notes><html xmlns="http://www.w3.org/1999/xhtml">
<html:p>FORMULA: C3270H6330O434P100</html:p>
</html>
</notes>
</species>

<species id="M_cmp_c" name="CMP" compartment="C_c" charge="-2" boundaryCondition="false">
<notes><html xmlns="http://www.w3.org/1999/xhtml">
<html:p>FORMULA: C9H12N3O8P</html:p>
</html>
</notes>
</species>

<species id="M_co2_c" name="CO2" compartment="C_c" charge="0" boundaryCondition="false">
<notes><html xmlns="http://www.w3.org/1999/xhtml">
<html:p>FORMULA: CO2</html:p>
</html>
</notes>
</species>

<species id="M_co2_e" name="CO2" compartment="C_e" charge="0" boundaryCondition="false">
<notes><html xmlns="http://www.w3.org/1999/xhtml">
<html:p>FORMULA: CO2</html:p>
</html>
</notes>
</species>

<species id="M_coa_c" name="Coenzyme A" compartment="C_c" charge="-4" boundaryCondition="false">
<notes><html xmlns="http://www.w3.org/1999/xhtml">
<html:p>FORMULA: C21H32N7O16P3S</html:p>
</html>
</notes>
</species>

<species id="M_cobalt2_c" name="Co2+" compartment="C_c" charge="2" boundaryCondition="false">
<notes><html xmlns="http://www.w3.org/1999/xhtml">
<html:p>FORMULA: Co</html:p>
</html>
</notes>
</species>

<species id="M_cobalt2_e" name="Co2+" compartment="C_e" charge="2" boundaryCondition="false">
<notes><html xmlns="http://www.w3.org/1999/xhtml">
<html:p>FORMULA: Co</html:p>
</html>
</notes>
</species>

<species id="M_cpppg1_c" name="Coproporphyrinogen I" compartment="C_c" charge="-4" boundaryCondition="false">
<notes><html xmlns="http://www.w3.org/1999/xhtml">
<html:p>FORMULA: C36H40N4O8</html:p>
</html>
</notes>
</species>

<species id="M_cpppg3_c" name="Coproporphyrinogen III" compartment="C_c" charge="-4" boundaryCondition="false">
<notes><html xmlns="http://www.w3.org/1999/xhtml">
<html:p>FORMULA: C36H40N4O8</html:p>
</html>
</notes>
</species>

<species id="M_crn_c" name="L-Carnitine" compartment="C_c" charge="0" boundaryCondition="false">
<notes><html xmlns="http://www.w3.org/1999/xhtml">
<html:p>FORMULA: C7H15NO3</html:p>
</html>
</notes>
</species>

<species id="M_crn_e" name="L-Carnitine" compartment="C_e" charge="0" boundaryCondition="false">
<notes><html xmlns="http://www.w3.org/1999/xhtml">
<html:p>FORMULA: C7H15NO3</html:p>
</html>
</notes>
</species>

<species id="M_csn_c" name="Cytosine" compartment="C_c" charge="0" boundaryCondition="false">
<notes><html xmlns="http://www.w3.org/1999/xhtml">
<html:p>FORMULA: C4H5N3O</html:p>
</html>
</notes>
</species>

<species id="M_csn_e" name="Cytosine" compartment="C_e" charge="0" boundaryCondition="false">
<notes><html xmlns="http://www.w3.org/1999/xhtml">
<html:p>FORMULA: C4H5N3O</html:p>
</html>
</notes>
</species>

<species id="M_ctp_c" name="CTP" compartment="C_c" charge="-4" boundaryCondition="false">
<notes><html xmlns="http://www.w3.org/1999/xhtml">
<html:p>FORMULA: C9H12N3O14P3</html:p>
</html>
</notes>
</species>

<species id="M_cu2_c" name="Cu2+" compartment="C_c" charge="2" boundaryCondition="false">
<notes><html xmlns="http://www.w3.org/1999/xhtml">
<html:p>FORMULA: Cu</html:p>
</html>
</notes>
</species>

<species id="M_cu2_e" name="Cu2+" compartment="C_e" charge="2" boundaryCondition="false">
<notes><html xmlns="http://www.w3.org/1999/xhtml">
<html:p>FORMULA: Cu</html:p>
</html>
</notes>
</species>

<species id="M_cys_DASH_L_c" name="L-Cysteine" compartment="C_c" charge="0" boundaryCondition="false">
<notes><html xmlns="http://www.w3.org/1999/xhtml">
<html:p>FORMULA: C3H7NO2S</html:p>
</html>
</notes>
</species>

<species id="M_cys_DASH_L_e" name="L-Cysteine" compartment="C_e" charge="0" boundaryCondition="false">
<notes><html xmlns="http://www.w3.org/1999/xhtml">
<html:p>FORMULA: C3H7NO2S</html:p>
</html>
</notes>
</species>

<species id="M_cyst_DASH_L_c" name="L-Cystathionine" compartment="C_c" charge="0" boundaryCondition="false">
<notes><html xmlns="http://www.w3.org/1999/xhtml">
<html:p>FORMULA: C7H14N2O4S</html:p>
</html>
</notes>
</species>

<species id="M_cystrna_c" name="L-Cysteinyl-tRNA(Cys)" compartment="C_c" charge="1" boundaryCondition="false">
<notes><html xmlns="http://www.w3.org/1999/xhtml">
<html:p>FORMULA: C3H6NOSR</html:p>
</html>
</notes>
</species>

<species id="M_cytd_c" name="Cytidine" compartment="C_c" charge="0" boundaryCondition="false">
<notes><html xmlns="http://www.w3.org/1999/xhtml">
<html:p>FORMULA: C9H13N3O5</html:p>
</html>
</notes>
</species>

<species id="M_cytd_e" name="Cytidine" compartment="C_e" charge="0" boundaryCondition="false">
<notes><html xmlns="http://www.w3.org/1999/xhtml">
<html:p>FORMULA: C9H13N3O5</html:p>
</html>
</notes>
</species>

<species id="M_dad_DASH_2_c" name="Deoxyadenosine" compartment="C_c" charge="0" boundaryCondition="false">
<notes><html xmlns="http://www.w3.org/1999/xhtml">
<html:p>FORMULA: C10H13N5O3</html:p>
</html>
</notes>
</species>

<species id="M_dadp_c" name="dADP" compartment="C_c" charge="-3" boundaryCondition="false">
<notes><html xmlns="http://www.w3.org/1999/xhtml">
<html:p>FORMULA: C10H12N5O9P2</html:p>
</html>
</notes>
</species>

<species id="M_damp_c" name="dAMP" compartment="C_c" charge="-2" boundaryCondition="false">
<notes><html xmlns="http://www.w3.org/1999/xhtml">
<html:p>FORMULA: C10H12N5O6P</html:p>
</html>
</notes>
</species>

<species id="M_dann_c" name="_7,8-Diaminononanoate" compartment="C_c" charge="1" boundaryCondition="false">
<notes><html xmlns="http://www.w3.org/1999/xhtml">
<html:p>FORMULA: C9H21N2O2</html:p>
</html>
</notes>
</species>

<species id="M_datp_c" name="dATP" compartment="C_c" charge="-4" boundaryCondition="false">
<notes><html xmlns="http://www.w3.org/1999/xhtml">
<html:p>FORMULA: C10H12N5O12P3</html:p>
</html>
</notes>
</species>

<species id="M_db4p_c" name="_3,4-dihydroxy-2-butanone 4-phosphate" compartment="C_c" charge="-2" boundaryCondition="false">
<notes><html xmlns="http://www.w3.org/1999/xhtml">
<html:p>FORMULA: C4H7O6P</html:p>
</html>
</notes>
</species>

<species id="M_dc2coa_c" name="trans-Dec-2-enoyl-CoA" compartment="C_c" charge="-4" boundaryCondition="false">
<notes><html xmlns="http://www.w3.org/1999/xhtml">
<html:p>FORMULA: C31H48N7O17P3S</html:p>
</html>
</notes>
</species>

<species id="M_dcacoa_c" name="Decanoyl-CoA (n-C10:0CoA)" compartment="C_c" charge="-4" boundaryCondition="false">
<notes><html xmlns="http://www.w3.org/1999/xhtml">
<html:p>FORMULA: C31H50N7O17P3S</html:p>
</html>
</notes>
</species>

<species id="M_dcamp_c" name="N6-(1,2-Dicarboxyethyl)-AMP" compartment="C_c" charge="-4" boundaryCondition="false">
<notes><html xmlns="http://www.w3.org/1999/xhtml">
<html:p>FORMULA: C14H14N5O11P</html:p>
</html>
</notes>
</species>

<species id="M_dcdp_c" name="dCDP" compartment="C_c" charge="-3" boundaryCondition="false">
<notes><html xmlns="http://www.w3.org/1999/xhtml">
<html:p>FORMULA: C9H12N3O10P2</html:p>
</html>
</notes>
</species>

<species id="M_dcmp_c" name="dCMP" compartment="C_c" charge="-2" boundaryCondition="false">
<notes><html xmlns="http://www.w3.org/1999/xhtml">
<html:p>FORMULA: C9H12N3O7P</html:p>
</html>
</notes>
</species>

<species id="M_dctp_c" name="dCTP" compartment="C_c" charge="-4" boundaryCondition="false">
<notes><html xmlns="http://www.w3.org/1999/xhtml">
<html:p>FORMULA: C9H12N3O13P3</html:p>
</html>
</notes>
</species>

<species id="M_dd2coa_c" name="trans-Dodec-2-enoyl-CoA" compartment="C_c" charge="-4" boundaryCondition="false">
<notes><html xmlns="http://www.w3.org/1999/xhtml">
<html:p>FORMULA: C33H52N7O17P3S</html:p>
</html>
</notes>
</species>

<species id="M_ddcaACP_c" name="Dodecanoyl-ACP (n-C12:0ACP)" compartment="C_c" charge="-1" boundaryCondition="false">
<notes><html xmlns="http://www.w3.org/1999/xhtml">
<html:p>FORMULA: C23H43N2O8PRS</html:p>
</html>
</notes>
</species>

<species id="M_ddcacoa_c" name="Dodecanoyl-CoA (n-C12:0CoA)" compartment="C_c" charge="-4" boundaryCondition="false">
<notes><html xmlns="http://www.w3.org/1999/xhtml">
<html:p>FORMULA: C33H54N7O17P3S</html:p>
</html>
</notes>
</species>

<species id="M_decdp_c" name="all trans Decaprenyl diphosphate" compartment="C_c" charge="-3" boundaryCondition="false">
<notes><html xmlns="http://www.w3.org/1999/xhtml">
<html:p>FORMULA: C50H81O7P2</html:p>
</html>
</notes>
</species>

<species id="M_dgal6p_c" name="D-Galactose 6-phosphate" compartment="C_c" charge="-2" boundaryCondition="false">
<notes><html xmlns="http://www.w3.org/1999/xhtml">
<html:p>FORMULA: C6H11O9P</html:p>
</html>
</notes>
</species>

<species id="M_dgdcg_SA2_c" name="Diglucosyl-diacylglycerol (SA) 2" compartment="C_c" charge="100" boundaryCondition="false">
<notes><html xmlns="http://www.w3.org/1999/xhtml">
<html:p>FORMULA: C2160H4165O542</html:p>
</html>
</notes>
</species>

<species id="M_dgdcg_SA_c" name="Diglucosyl-diacylglycerol (SA)" compartment="C_c" charge="100" boundaryCondition="false">
<notes><html xmlns="http://www.w3.org/1999/xhtml">
<html:p>FORMULA: C2436H4548O750</html:p>
</html>
</notes>
</species>

<species id="M_dgdp_c" name="dGDP" compartment="C_c" charge="-3" boundaryCondition="false">
<notes><html xmlns="http://www.w3.org/1999/xhtml">
<html:p>FORMULA: C10H12N5O10P2</html:p>
</html>
</notes>
</species>

<species id="M_dgmp_c" name="dGMP" compartment="C_c" charge="-2" boundaryCondition="false">
<notes><html xmlns="http://www.w3.org/1999/xhtml">
<html:p>FORMULA: C10H12N5O7P</html:p>
</html>
</notes>
</species>

<species id="M_dgtp_c" name="dGTP" compartment="C_c" charge="-4" boundaryCondition="false">
<notes><html xmlns="http://www.w3.org/1999/xhtml">
<html:p>FORMULA: C10H12N5O13P3</html:p>
</html>
</notes>
</species>

<species id="M_dha_c" name="Dihydroxyacetone" compartment="C_c" charge="0" boundaryCondition="false">
<notes><html xmlns="http://www.w3.org/1999/xhtml">
<html:p>FORMULA: C3H6O3</html:p>
</html>
</notes>
</species>

<species id="M_dhap_c" name="Dihydroxyacetone phosphate" compartment="C_c" charge="-2" boundaryCondition="false">
<notes><html xmlns="http://www.w3.org/1999/xhtml">
<html:p>FORMULA: C3H5O6P</html:p>
</html>
</notes>
</species>

<species id="M_dhf_c" name="_7,8-Dihydrofolate" compartment="C_c" charge="-2" boundaryCondition="false">
<notes><html xmlns="http://www.w3.org/1999/xhtml">
<html:p>FORMULA: C19H19N7O6</html:p>
</html>
</notes>
</species>

<species id="M_dhlam_c" name="Dihydrolipoamide" compartment="C_c" charge="0" boundaryCondition="false">
<notes><html xmlns="http://www.w3.org/1999/xhtml">
<html:p>FORMULA: C8H17NOS2</html:p>
</html>
</notes>
</species>

<species id="M_dhlpro_c" name="Dihydrolipolprotein" compartment="C_c" charge="0" boundaryCondition="false">
<notes><html xmlns="http://www.w3.org/1999/xhtml">
<html:p>FORMULA: H2S2X</html:p>
</html>
</notes>
</species>

<species id="M_dhna_c" name="_1,4-Dihydroxy-2-naphthoate" compartment="C_c" charge="-1" boundaryCondition="false">
<notes><html xmlns="http://www.w3.org/1999/xhtml">
<html:p>FORMULA: C11H7O4</html:p>
</html>
</notes>
</species>

<species id="M_dhnpt_c" name="Dihydroneopterin" compartment="C_c" charge="0" boundaryCondition="false">
<notes><html xmlns="http://www.w3.org/1999/xhtml">
<html:p>FORMULA: C9H13N5O4</html:p>
</html>
</notes>
</species>

<species id="M_dhor_DASH_S_c" name="(S)-Dihydroorotate" compartment="C_c" charge="-1" boundaryCondition="false">
<notes><html xmlns="http://www.w3.org/1999/xhtml">
<html:p>FORMULA: C5H5N2O4</html:p>
</html>
</notes>
</species>

<species id="M_dhpmp_c" name="Dihydroneopterin monophosphate" compartment="C_c" charge="-2" boundaryCondition="false">
<notes><html xmlns="http://www.w3.org/1999/xhtml">
<html:p>FORMULA: C9H12N5O7P</html:p>
</html>
</notes>
</species>

<species id="M_dhpt_c" name="Dihydropteroate" compartment="C_c" charge="-1" boundaryCondition="false">
<notes><html xmlns="http://www.w3.org/1999/xhtml">
<html:p>FORMULA: C14H13N6O3</html:p>
</html>
</notes>
</species>

<species id="M_dkmpp_c" name="_2,3-diketo-5-methylthio-1-phosphopentane" compartment="C_c" charge="-2" boundaryCondition="false">
<notes><html xmlns="http://www.w3.org/1999/xhtml">
<html:p>FORMULA: C6H9O6PS</html:p>
</html>
</notes>
</species>

<species id="M_dmlz_c" name="_6,7-Dimethyl-8-(1-D-ribityl)lumazine" compartment="C_c" charge="0" boundaryCondition="false">
<notes><html xmlns="http://www.w3.org/1999/xhtml">
<html:p>FORMULA: C13H18N4O6</html:p>
</html>
</notes>
</species>

<species id="M_dmpp_c" name="Dimethylallyl diphosphate" compartment="C_c" charge="-3" boundaryCondition="false">
<notes><html xmlns="http://www.w3.org/1999/xhtml">
<html:p>FORMULA: C5H9O7P2</html:p>
</html>
</notes>
</species>

<species id="M_dnad_c" name="Deamino-NAD+" compartment="C_c" charge="-2" boundaryCondition="false">
<notes><html xmlns="http://www.w3.org/1999/xhtml">
<html:p>FORMULA: C21H24N6O15P2</html:p>
</html>
</notes>
</species>

<species id="M_dpcoa_c" name="Dephospho-CoA" compartment="C_c" charge="-2" boundaryCondition="false">
<notes><html xmlns="http://www.w3.org/1999/xhtml">
<html:p>FORMULA: C21H33N7O13P2S</html:p>
</html>
</notes>
</species>

<species id="M_drib_c" name="Deoxyribose" compartment="C_c" charge="0" boundaryCondition="false">
<notes><html xmlns="http://www.w3.org/1999/xhtml">
<html:p>FORMULA: C5H10O4</html:p>
</html>
</notes>
</species>

<species id="M_dscl_c" name="dihydrosirohydrochlorin" compartment="C_c" charge="-7" boundaryCondition="false">
<notes><html xmlns="http://www.w3.org/1999/xhtml">
<html:p>FORMULA: C42H41N4O16</html:p>
</html>
</notes>
</species>

<species id="M_dtbt_c" name="Dethiobiotin" compartment="C_c" charge="-1" boundaryCondition="false">
<notes><html xmlns="http://www.w3.org/1999/xhtml">
<html:p>FORMULA: C10H17N2O3</html:p>
</html>
</notes>
</species>

<species id="M_dtdp_c" name="dTDP" compartment="C_c" charge="-3" boundaryCondition="false">
<notes><html xmlns="http://www.w3.org/1999/xhtml">
<html:p>FORMULA: C10H13N2O11P2</html:p>
</html>
</notes>
</species>

<species id="M_dtmp_c" name="dTMP" compartment="C_c" charge="-2" boundaryCondition="false">
<notes><html xmlns="http://www.w3.org/1999/xhtml">
<html:p>FORMULA: C10H13N2O8P</html:p>
</html>
</notes>
</species>

<species id="M_dttp_c" name="dTTP" compartment="C_c" charge="-4" boundaryCondition="false">
<notes><html xmlns="http://www.w3.org/1999/xhtml">
<html:p>FORMULA: C10H13N2O14P3</html:p>
</html>
</notes>
</species>

<species id="M_dudp_c" name="dUDP" compartment="C_c" charge="-3" boundaryCondition="false">
<notes><html xmlns="http://www.w3.org/1999/xhtml">
<html:p>FORMULA: C9H11N2O11P2</html:p>
</html>
</notes>
</species>

<species id="M_dump_c" name="dUMP" compartment="C_c" charge="-2" boundaryCondition="false">
<notes><html xmlns="http://www.w3.org/1999/xhtml">
<html:p>FORMULA: C9H11N2O8P</html:p>
</html>
</notes>
</species>

<species id="M_duri_c" name="Deoxyuridine" compartment="C_c" charge="0" boundaryCondition="false">
<notes><html xmlns="http://www.w3.org/1999/xhtml">
<html:p>FORMULA: C9H12N2O5</html:p>
</html>
</notes>
</species>

<species id="M_dutp_c" name="dUTP" compartment="C_c" charge="-4" boundaryCondition="false">
<notes><html xmlns="http://www.w3.org/1999/xhtml">
<html:p>FORMULA: C9H11N2O14P3</html:p>
</html>
</notes>
</species>

<species id="M_e4p_c" name="D-Erythrose 4-phosphate" compartment="C_c" charge="-2" boundaryCondition="false">
<notes><html xmlns="http://www.w3.org/1999/xhtml">
<html:p>FORMULA: C4H7O7P</html:p>
</html>
</notes>
</species>

<species id="M_eig3p_c" name="D-erythro-1-(Imidazol-4-yl)glycerol 3-phosphate" compartment="C_c" charge="-2" boundaryCondition="false">
<notes><html xmlns="http://www.w3.org/1999/xhtml">
<html:p>FORMULA: C6H9N2O6P</html:p>
</html>
</notes>
</species>

<species id="M_etha_c" name="Ethanolamine" compartment="C_c" charge="1" boundaryCondition="false">
<notes><html xmlns="http://www.w3.org/1999/xhtml">
<html:p>FORMULA: C2H8NO</html:p>
</html>
</notes>
</species>

<species id="M_etoh_c" name="Ethanol" compartment="C_c" charge="0" boundaryCondition="false">
<notes><html xmlns="http://www.w3.org/1999/xhtml">
<html:p>FORMULA: C2H6O</html:p>
</html>
</notes>
</species>

<species id="M_etoh_e" name="Ethanol" compartment="C_e" charge="0" boundaryCondition="false">
<notes><html xmlns="http://www.w3.org/1999/xhtml">
<html:p>FORMULA: C2H6O</html:p>
</html>
</notes>
</species>

<species id="M_f1p_c" name="D-Fructose 1-phosphate" compartment="C_c" charge="-2" boundaryCondition="false">
<notes><html xmlns="http://www.w3.org/1999/xhtml">
<html:p>FORMULA: C6H11O9P</html:p>
</html>
</notes>
</species>

<species id="M_f6p_c" name="D-Fructose 6-phosphate" compartment="C_c" charge="-2" boundaryCondition="false">
<notes><html xmlns="http://www.w3.org/1999/xhtml">
<html:p>FORMULA: C6H11O9P</html:p>
</html>
</notes>
</species>

<species id="M_fa10_c" name="Fatty acid (Anteiso-C17:1)" compartment="C_c" charge="-1" boundaryCondition="false">
<notes><html xmlns="http://www.w3.org/1999/xhtml">
<html:p>FORMULA: C17H31O2</html:p>
</html>
</notes>
</species>

<species id="M_fa11_c" name="Fatty acid (Iso-C17:0)" compartment="C_c" charge="-1" boundaryCondition="false">
<notes><html xmlns="http://www.w3.org/1999/xhtml">
<html:p>FORMULA: C17H33O2</html:p>
</html>
</notes>
</species>

<species id="M_fa12_c" name="Fatty acid (Anteiso-C17:0)" compartment="C_c" charge="-1" boundaryCondition="false">
<notes><html xmlns="http://www.w3.org/1999/xhtml">
<html:p>FORMULA: C17H33O2</html:p>
</html>
</notes>
</species>

<species id="M_fa19a_c" name="Fatty Acid (Anteiso-C19:0)" compartment="C_c" charge="-1" boundaryCondition="false">
<notes><html xmlns="http://www.w3.org/1999/xhtml">
<html:p>FORMULA: C19H37O2</html:p>
</html>
</notes>
</species>

<species id="M_fa1_c" name="Fatty acid (Iso-C14:0)" compartment="C_c" charge="-1" boundaryCondition="false">
<notes><html xmlns="http://www.w3.org/1999/xhtml">
<html:p>FORMULA: C14H27O2</html:p>
</html>
</notes>
</species>

<species id="M_fa20n_c" name="Fatty Acid (C20:0)" compartment="C_c" charge="-1" boundaryCondition="false">
<notes><html xmlns="http://www.w3.org/1999/xhtml">
<html:p>FORMULA: C20H39O2</html:p>
</html>
</notes>
</species>

<species id="M_fa3_c" name="Fatty acid (Iso-C15:0)" compartment="C_c" charge="-1" boundaryCondition="false">
<notes><html xmlns="http://www.w3.org/1999/xhtml">
<html:p>FORMULA: C15H29O2</html:p>
</html>
</notes>
</species>

<species id="M_fa4_c" name="Fatty acid (Anteiso-C15:0)" compartment="C_c" charge="-1" boundaryCondition="false">
<notes><html xmlns="http://www.w3.org/1999/xhtml">
<html:p>FORMULA: C15H29O2</html:p>
</html>
</notes>
</species>

<species id="M_fa5_c" name="Fatty acid (Iso-C16:1)" compartment="C_c" charge="-1" boundaryCondition="false">
<notes><html xmlns="http://www.w3.org/1999/xhtml">
<html:p>FORMULA: C16H29O2</html:p>
</html>
</notes>
</species>

<species id="M_fa6_c" name="Fatty acid (iso-C16:0)" compartment="C_c" charge="-1" boundaryCondition="false">
<notes><html xmlns="http://www.w3.org/1999/xhtml">
<html:p>FORMULA: C16H31O2</html:p>
</html>
</notes>
</species>

<species id="M_fa9_c" name="Fatty acid (Iso-C17:1)" compartment="C_c" charge="-1" boundaryCondition="false">
<notes><html xmlns="http://www.w3.org/1999/xhtml">
<html:p>FORMULA: C17H31O2</html:p>
</html>
</notes>
</species>

<species id="M_fad_c" name="Flavin adenine dinucleotide oxidized" compartment="C_c" charge="-2" boundaryCondition="false">
<notes><html xmlns="http://www.w3.org/1999/xhtml">
<html:p>FORMULA: C27H31N9O15P2</html:p>
</html>
</notes>
</species>

<species id="M_fadh2_c" name="Flavin adenine dinucleotide reduced" compartment="C_c" charge="-2" boundaryCondition="false">
<notes><html xmlns="http://www.w3.org/1999/xhtml">
<html:p>FORMULA: C27H33N9O15P2</html:p>
</html>
</notes>
</species>

<species id="M_fald_c" name="Formaldehyde" compartment="C_c" charge="0" boundaryCondition="false">
<notes><html xmlns="http://www.w3.org/1999/xhtml">
<html:p>FORMULA: CH2O</html:p>
</html>
</notes>
</species>

<species id="M_fdp_c" name="D-Fructose 1,6-bisphosphate" compartment="C_c" charge="-4" boundaryCondition="false">
<notes><html xmlns="http://www.w3.org/1999/xhtml">
<html:p>FORMULA: C6H10O12P2</html:p>
</html>
</notes>
</species>

<species id="M_fdxox_c" name="Oxidized ferredoxin" compartment="C_c" charge="0" boundaryCondition="false">
<notes><html xmlns="http://www.w3.org/1999/xhtml">
<html:p>FORMULA: X</html:p>
</html>
</notes>
</species>

<species id="M_fdxrd_c" name="Reduced ferredoxin" compartment="C_c" charge="0" boundaryCondition="false">
<notes><html xmlns="http://www.w3.org/1999/xhtml">
<html:p>FORMULA: XH2</html:p>
</html>
</notes>
</species>

<species id="M_fe2_c" name="Fe2+" compartment="C_c" charge="2" boundaryCondition="false">
<notes><html xmlns="http://www.w3.org/1999/xhtml">
<html:p>FORMULA: Fe</html:p>
</html>
</notes>
</species>

<species id="M_fe2_e" name="Fe2+" compartment="C_e" charge="2" boundaryCondition="false">
<notes><html xmlns="http://www.w3.org/1999/xhtml">
<html:p>FORMULA: Fe</html:p>
</html>
</notes>
</species>

<species id="M_fgam_c" name="N2-Formyl-N1-(5-phospho-D-ribosyl)glycinamide" compartment="C_c" charge="-2" boundaryCondition="false">
<notes><html xmlns="http://www.w3.org/1999/xhtml">
<html:p>FORMULA: C8H13N2O9P</html:p>
</html>
</notes>
</species>

<species id="M_fmn_c" name="FMN" compartment="C_c" charge="-2" boundaryCondition="false">
<notes><html xmlns="http://www.w3.org/1999/xhtml">
<html:p>FORMULA: C17H19N4O9P</html:p>
</html>
</notes>
</species>

<species id="M_fmnh2_c" name="Reduced FMN" compartment="C_c" charge="-2" boundaryCondition="false">
<notes><html xmlns="http://www.w3.org/1999/xhtml">
<html:p>FORMULA: C17H21N4O9P</html:p>
</html>
</notes>
</species>

<species id="M_for_c" name="Formate" compartment="C_c" charge="-1" boundaryCondition="false">
<notes><html xmlns="http://www.w3.org/1999/xhtml">
<html:p>FORMULA: CH1O2</html:p>
</html>
</notes>
</species>

<species id="M_for_e" name="Formate" compartment="C_e" charge="-1" boundaryCondition="false">
<notes><html xmlns="http://www.w3.org/1999/xhtml">
<html:p>FORMULA: CH1O2</html:p>
</html>
</notes>
</species>

<species id="M_forglu_c" name="N-Formimidoyl-L-glutamate" compartment="C_c" charge="-2" boundaryCondition="false">
<notes><html xmlns="http://www.w3.org/1999/xhtml">
<html:p>FORMULA: C6H8N2O4</html:p>
</html>
</notes>
</species>

<species id="M_fpram_c" name="_2-(Formamido)-N1-(5-phospho-D-ribosyl)acetamidine" compartment="C_c" charge="-1" boundaryCondition="false">
<notes><html xmlns="http://www.w3.org/1999/xhtml">
<html:p>FORMULA: C8H15N3O8P</html:p>
</html>
</notes>
</species>

<species id="M_fprica_c" name="_5-Formamido-1-(5-phospho-D-ribosyl)imidazole-4-carboxamide" compartment="C_c" charge="-2" boundaryCondition="false">
<notes><html xmlns="http://www.w3.org/1999/xhtml">
<html:p>FORMULA: C10H13N4O9P</html:p>
</html>
</notes>
</species>

<species id="M_frdp_c" name="Farnesyl diphosphate" compartment="C_c" charge="-3" boundaryCondition="false">
<notes><html xmlns="http://www.w3.org/1999/xhtml">
<html:p>FORMULA: C15H25O7P2</html:p>
</html>
</notes>
</species>

<species id="M_frmd_c" name="Formamide" compartment="C_c" charge="0" boundaryCondition="false">
<notes><html xmlns="http://www.w3.org/1999/xhtml">
<html:p>FORMULA: CH3NO</html:p>
</html>
</notes>
</species>

<species id="M_fru_c" name="D-Fructose" compartment="C_c" charge="0" boundaryCondition="false">
<notes><html xmlns="http://www.w3.org/1999/xhtml">
<html:p>FORMULA: C6H12O6</html:p>
</html>
</notes>
</species>

<species id="M_fru_e" name="D-Fructose" compartment="C_e" charge="0" boundaryCondition="false">
<notes><html xmlns="http://www.w3.org/1999/xhtml">
<html:p>FORMULA: C6H12O6</html:p>
</html>
</notes>
</species>

<species id="M_fum_c" name="Fumarate" compartment="C_c" charge="-2" boundaryCondition="false">
<notes><html xmlns="http://www.w3.org/1999/xhtml">
<html:p>FORMULA: C4H2O4</html:p>
</html>
</notes>
</species>

<species id="M_g1p_c" name="D-Glucose 1-phosphate" compartment="C_c" charge="-2" boundaryCondition="false">
<notes><html xmlns="http://www.w3.org/1999/xhtml">
<html:p>FORMULA: C6H11O9P</html:p>
</html>
</notes>
</species>

<species id="M_g3p_c" name="Glyceraldehyde 3-phosphate" compartment="C_c" charge="-2" boundaryCondition="false">
<notes><html xmlns="http://www.w3.org/1999/xhtml">
<html:p>FORMULA: C3H5O6P</html:p>
</html>
</notes>
</species>

<species id="M_g3pc_c" name="sn-Glycero-3-phosphocholine" compartment="C_c" charge="0" boundaryCondition="false">
<notes><html xmlns="http://www.w3.org/1999/xhtml">
<html:p>FORMULA: C8H20NO6P</html:p>
</html>
</notes>
</species>

<species id="M_g3pe_c" name="sn-Glycero-3-phosphoethanolamine" compartment="C_c" charge="0" boundaryCondition="false">
<notes><html xmlns="http://www.w3.org/1999/xhtml">
<html:p>FORMULA: C5H14NO6P</html:p>
</html>
</notes>
</species>

<species id="M_g3pg_c" name="Glycerophosphoglycerol" compartment="C_c" charge="-1" boundaryCondition="false">
<notes><html xmlns="http://www.w3.org/1999/xhtml">
<html:p>FORMULA: C6H14O8P</html:p>
</html>
</notes>
</species>

<species id="M_g3pi_c" name="sn-Glycero-3-phospho-1-inositol" compartment="C_c" charge="-1" boundaryCondition="false">
<notes><html xmlns="http://www.w3.org/1999/xhtml">
<html:p>FORMULA: C9H18O11P</html:p>
</html>
</notes>
</species>

<species id="M_g3ps_c" name="Glycerophosphoserine" compartment="C_c" charge="-1" boundaryCondition="false">
<notes><html xmlns="http://www.w3.org/1999/xhtml">
<html:p>FORMULA: C6H13NO8P</html:p>
</html>
</notes>
</species>

<species id="M_g6p_c" name="D-Glucose 6-phosphate" compartment="C_c" charge="-2" boundaryCondition="false">
<notes><html xmlns="http://www.w3.org/1999/xhtml">
<html:p>FORMULA: C6H11O9P</html:p>
</html>
</notes>
</species>

<species id="M_galt1p_c" name="Galactitol 1-phosphate" compartment="C_c" charge="-2" boundaryCondition="false">
<notes><html xmlns="http://www.w3.org/1999/xhtml">
<html:p>FORMULA: C6H13O9P</html:p>
</html>
</notes>
</species>

<species id="M_galt_e" name="Galactitol" compartment="C_e" charge="0" boundaryCondition="false">
<notes><html xmlns="http://www.w3.org/1999/xhtml">
<html:p>FORMULA: C6H14O6</html:p>
</html>
</notes>
</species>

<species id="M_gam1p_c" name="D-Glucosamine 1-phosphate" compartment="C_c" charge="-1" boundaryCondition="false">
<notes><html xmlns="http://www.w3.org/1999/xhtml">
<html:p>FORMULA: C6H13NO8P</html:p>
</html>
</notes>
</species>

<species id="M_gam6p_c" name="D-Glucosamine 6-phosphate" compartment="C_c" charge="-1" boundaryCondition="false">
<notes><html xmlns="http://www.w3.org/1999/xhtml">
<html:p>FORMULA: C6H13NO8P</html:p>
</html>
</notes>
</species>

<species id="M_gar_c" name="N1-(5-Phospho-D-ribosyl)glycinamide" compartment="C_c" charge="-1" boundaryCondition="false">
<notes><html xmlns="http://www.w3.org/1999/xhtml">
<html:p>FORMULA: C7H14N2O8P</html:p>
</html>
</notes>
</species>

<species id="M_gcald_c" name="Glycolaldehyde" compartment="C_c" charge="0" boundaryCondition="false">
<notes><html xmlns="http://www.w3.org/1999/xhtml">
<html:p>FORMULA: C2H4O2</html:p>
</html>
</notes>
</species>

<species id="M_gdp_c" name="GDP" compartment="C_c" charge="-3" boundaryCondition="false">
<notes><html xmlns="http://www.w3.org/1999/xhtml">
<html:p>FORMULA: C10H12N5O11P2</html:p>
</html>
</notes>
</species>

<species id="M_gdptp_c" name="Guanosine 3&apos;-diphosphate 5&apos;-triphosphate" compartment="C_c" charge="-7" boundaryCondition="false">
<notes><html xmlns="http://www.w3.org/1999/xhtml">
<html:p>FORMULA: C10H11N5O20P5</html:p>
</html>
</notes>
</species>

<species id="M_glc_DASH_D_c" name="D-Glucose" compartment="C_c" charge="0" boundaryCondition="false">
<notes><html xmlns="http://www.w3.org/1999/xhtml">
<html:p>FORMULA: C6H12O6</html:p>
</html>
</notes>
</species>

<species id="M_glc_DASH_D_e" name="D-Glucose" compartment="C_e" charge="0" boundaryCondition="false">
<notes><html xmlns="http://www.w3.org/1999/xhtml">
<html:p>FORMULA: C6H12O6</html:p>
</html>
</notes>
</species>

<species id="M_glcn_c" name="D-Gluconate" compartment="C_c" charge="-1" boundaryCondition="false">
<notes><html xmlns="http://www.w3.org/1999/xhtml">
<html:p>FORMULA: C6H11O7</html:p>
</html>
</notes>
</species>

<species id="M_glcn_e" name="D-Gluconate" compartment="C_e" charge="-1" boundaryCondition="false">
<notes><html xmlns="http://www.w3.org/1999/xhtml">
<html:p>FORMULA: C6H11O7</html:p>
</html>
</notes>
</species>

<species id="M_glcp_SA_c" name="Glucosyl Phosphoglycerol (SA)" compartment="C_c" charge="-100" boundaryCondition="false">
<notes><html xmlns="http://www.w3.org/1999/xhtml">
<html:p>FORMULA: C996H1868N62O1116P150</html:p>
</html>
</notes>
</species>

<species id="M_gln_DASH_L_c" name="L-Glutamine" compartment="C_c" charge="0" boundaryCondition="false">
<notes><html xmlns="http://www.w3.org/1999/xhtml">
<html:p>FORMULA: C5H10N2O3</html:p>
</html>
</notes>
</species>

<species id="M_glu1sa_c" name="L-Glutamate 1-semialdehyde" compartment="C_c" charge="0" boundaryCondition="false">
<notes><html xmlns="http://www.w3.org/1999/xhtml">
<html:p>FORMULA: C5H9NO3</html:p>
</html>
</notes>
</species>

<species id="M_glu5sa_c" name="L-Glutamate 5-semialdehyde" compartment="C_c" charge="0" boundaryCondition="false">
<notes><html xmlns="http://www.w3.org/1999/xhtml">
<html:p>FORMULA: C5H9NO3</html:p>
</html>
</notes>
</species>

<species id="M_glu_DASH_D_c" name="D-Glutamate" compartment="C_c" charge="-1" boundaryCondition="false">
<notes><html xmlns="http://www.w3.org/1999/xhtml">
<html:p>FORMULA: C5H8NO4</html:p>
</html>
</notes>
</species>

<species id="M_glu_DASH_L_c" name="L-Glutamate" compartment="C_c" charge="-1" boundaryCondition="false">
<notes><html xmlns="http://www.w3.org/1999/xhtml">
<html:p>FORMULA: C5H8NO4</html:p>
</html>
</notes>
</species>

<species id="M_glu_DASH_L_e" name="L-Glutamate" compartment="C_e" charge="-1" boundaryCondition="false">
<notes><html xmlns="http://www.w3.org/1999/xhtml">
<html:p>FORMULA: C5H8NO4</html:p>
</html>
</notes>
</species>

<species id="M_glutrna_c" name="L-Glutamyl-tRNA(Glu)" compartment="C_c" charge="0" boundaryCondition="false">
<notes><html xmlns="http://www.w3.org/1999/xhtml">
<html:p>FORMULA: C5H7NO3R</html:p>
</html>
</notes>
</species>

<species id="M_gly_c" name="Glycine" compartment="C_c" charge="0" boundaryCondition="false">
<notes><html xmlns="http://www.w3.org/1999/xhtml">
<html:p>FORMULA: C2H5NO2</html:p>
</html>
</notes>
</species>

<species id="M_gly_e" name="Glycine" compartment="C_e" charge="0" boundaryCondition="false">
<notes><html xmlns="http://www.w3.org/1999/xhtml">
<html:p>FORMULA: C2H5NO2</html:p>
</html>
</notes>
</species>

<species id="M_glyald_c" name="D-Glyceraldehyde" compartment="C_c" charge="0" boundaryCondition="false">
<notes><html xmlns="http://www.w3.org/1999/xhtml">
<html:p>FORMULA: C3H6O3</html:p>
</html>
</notes>
</species>

<species id="M_glyald_e" name="D-Glyceraldehyde" compartment="C_e" charge="0" boundaryCondition="false">
<notes><html xmlns="http://www.w3.org/1999/xhtml">
<html:p>FORMULA: C3H6O3</html:p>
</html>
</notes>
</species>

<species id="M_glyb_c" name="Glycine betaine" compartment="C_c" charge="0" boundaryCondition="false">
<notes><html xmlns="http://www.w3.org/1999/xhtml">
<html:p>FORMULA: C5H11NO2</html:p>
</html>
</notes>
</species>

<species id="M_glyb_e" name="Glycine betaine" compartment="C_e" charge="0" boundaryCondition="false">
<notes><html xmlns="http://www.w3.org/1999/xhtml">
<html:p>FORMULA: C5H11NO2</html:p>
</html>
</notes>
</species>

<species id="M_glyc3p_c" name="Glycerol 3-phosphate" compartment="C_c" charge="-2" boundaryCondition="false">
<notes><html xmlns="http://www.w3.org/1999/xhtml">
<html:p>FORMULA: C3H7O6P</html:p>
</html>
</notes>
</species>

<species id="M_glyc3p_e" name="Glycerol 3-phosphate" compartment="C_e" charge="-2" boundaryCondition="false">
<notes><html xmlns="http://www.w3.org/1999/xhtml">
<html:p>FORMULA: C3H7O6P</html:p>
</html>
</notes>
</species>

<species id="M_glyc_DASH_R_c" name="(R)-Glycerate" compartment="C_c" charge="-1" boundaryCondition="false">
<notes><html xmlns="http://www.w3.org/1999/xhtml">
<html:p>FORMULA: C3H5O4</html:p>
</html>
</notes>
</species>

<species id="M_glyc_c" name="Glycerol" compartment="C_c" charge="0" boundaryCondition="false">
<notes><html xmlns="http://www.w3.org/1999/xhtml">
<html:p>FORMULA: C3H8O3</html:p>
</html>
</notes>
</species>

<species id="M_glyc_e" name="Glycerol" compartment="C_e" charge="0" boundaryCondition="false">
<notes><html xmlns="http://www.w3.org/1999/xhtml">
<html:p>FORMULA: C3H8O3</html:p>
</html>
</notes>
</species>

<species id="M_glyclt_c" name="Glycolate" compartment="C_c" charge="-1" boundaryCondition="false">
<notes><html xmlns="http://www.w3.org/1999/xhtml">
<html:p>FORMULA: C2H3O3</html:p>
</html>
</notes>
</species>

<species id="M_glycogen_c" name="glycogen" compartment="C_c" charge="0" boundaryCondition="false">
<notes><html xmlns="http://www.w3.org/1999/xhtml">
<html:p>FORMULA: C6H10O5</html:p>
</html>
</notes>
</species>

<species id="M_glytrna_c" name="Glycyl-tRNA(Gly)" compartment="C_c" charge="1" boundaryCondition="false">
<notes><html xmlns="http://www.w3.org/1999/xhtml">
<html:p>FORMULA: C2H4NOR</html:p>
</html>
</notes>
</species>

<species id="M_gmhep17bp_c" name="D-Glycero-D-manno-heptose 1,7-bisphosphate" compartment="C_c" charge="-4" boundaryCondition="false">
<notes><html xmlns="http://www.w3.org/1999/xhtml">
<html:p>FORMULA: C7H12O13P2</html:p>
</html>
</notes>
</species>

<species id="M_gmhep1p_c" name="D-Glycero-D-manno-heptose 1-phosphate" compartment="C_c" charge="-2" boundaryCondition="false">
<notes><html xmlns="http://www.w3.org/1999/xhtml">
<html:p>FORMULA: C7H13O10P</html:p>
</html>
</notes>
</species>

<species id="M_gmhep7p_c" name="D-Glycero-D-manno-heptose 7-phosphate" compartment="C_c" charge="-2" boundaryCondition="false">
<notes><html xmlns="http://www.w3.org/1999/xhtml">
<html:p>FORMULA: C7H13O10P</html:p>
</html>
</notes>
</species>

<species id="M_gmp_c" name="GMP" compartment="C_c" charge="-2" boundaryCondition="false">
<notes><html xmlns="http://www.w3.org/1999/xhtml">
<html:p>FORMULA: C10H12N5O8P</html:p>
</html>
</notes>
</species>

<species id="M_grdp_c" name="Geranyl diphosphate" compartment="C_c" charge="-3" boundaryCondition="false">
<notes><html xmlns="http://www.w3.org/1999/xhtml">
<html:p>FORMULA: C10H17O7P2</html:p>
</html>
</notes>
</species>

<species id="M_gtca1_c" name="glycerol teichoic acid (n=25), unlinked, unsubstituted" compartment="C_c" charge="-25" boundaryCondition="false">
<notes><html xmlns="http://www.w3.org/1999/xhtml">
<html:p>FORMULA: C91H178N2O136P25</html:p>
</html>
</notes>
</species>

<species id="M_gtca2_c" name="glycerol teichoic acid (n=25), unlinked, D-ala substituted" compartment="C_c" charge="0" boundaryCondition="false">
<notes><html xmlns="http://www.w3.org/1999/xhtml">
<html:p>FORMULA: C166H328N27O161P25</html:p>
</html>
</notes>
</species>

<species id="M_gtca3_c" name="glycerol teichoic acid (n=25), unlinked, glucose substituted" compartment="C_c" charge="-25" boundaryCondition="false">
<notes><html xmlns="http://www.w3.org/1999/xhtml">
<html:p>FORMULA: C241H428N2O261P25</html:p>
</html>
</notes>
</species>

<species id="M_gthox_c" name="Oxidized glutathione" compartment="C_c" charge="-2" boundaryCondition="false">
<notes><html xmlns="http://www.w3.org/1999/xhtml">
<html:p>FORMULA: C20H30N6O12S2</html:p>
</html>
</notes>
</species>

<species id="M_gthrd_c" name="Reduced glutathione" compartment="C_c" charge="-1" boundaryCondition="false">
<notes><html xmlns="http://www.w3.org/1999/xhtml">
<html:p>FORMULA: C10H16N3O6S</html:p>
</html>
</notes>
</species>

<species id="M_gtp_c" name="GTP" compartment="C_c" charge="-4" boundaryCondition="false">
<notes><html xmlns="http://www.w3.org/1999/xhtml">
<html:p>FORMULA: C10H12N5O14P3</html:p>
</html>
</notes>
</species>

<species id="M_gua_c" name="Guanine" compartment="C_c" charge="0" boundaryCondition="false">
<notes><html xmlns="http://www.w3.org/1999/xhtml">
<html:p>FORMULA: C5H5N5O</html:p>
</html>
</notes>
</species>

<species id="M_gua_e" name="Guanine" compartment="C_e" charge="0" boundaryCondition="false">
<notes><html xmlns="http://www.w3.org/1999/xhtml">
<html:p>FORMULA: C5H5N5O</html:p>
</html>
</notes>
</species>

<species id="M_h2o2_c" name="Hydrogen peroxide" compartment="C_c" charge="0" boundaryCondition="false">
<notes><html xmlns="http://www.w3.org/1999/xhtml">
<html:p>FORMULA: H2O2</html:p>
</html>
</notes>
</species>

<species id="M_h2o_c" name="H2O" compartment="C_c" charge="0" boundaryCondition="false">
<notes><html xmlns="http://www.w3.org/1999/xhtml">
<html:p>FORMULA: H2O</html:p>
</html>
</notes>
</species>

<species id="M_h2o_e" name="H2O" compartment="C_e" charge="0" boundaryCondition="false">
<notes><html xmlns="http://www.w3.org/1999/xhtml">
<html:p>FORMULA: H2O</html:p>
</html>
</notes>
</species>

<species id="M_h2s_c" name="Hydrogen sulfide" compartment="C_c" charge="0" boundaryCondition="false">
<notes><html xmlns="http://www.w3.org/1999/xhtml">
<html:p>FORMULA: H2S</html:p>
</html>
</notes>
</species>

<species id="M_h_c" name="H+" compartment="C_c" charge="1" boundaryCondition="false">
<notes><html xmlns="http://www.w3.org/1999/xhtml">
<html:p>FORMULA: H</html:p>
</html>
</notes>
</species>

<species id="M_h_e" name="H+" compartment="C_e" charge="1" boundaryCondition="false">
<notes><html xmlns="http://www.w3.org/1999/xhtml">
<html:p>FORMULA: H</html:p>
</html>
</notes>
</species>

<species id="M_hco3_c" name="Bicarbonate" compartment="C_c" charge="-1" boundaryCondition="false">
<notes><html xmlns="http://www.w3.org/1999/xhtml">
<html:p>FORMULA: CHO3</html:p>
</html>
</notes>
</species>

<species id="M_hcys_DASH_L_c" name="L-Homocysteine" compartment="C_c" charge="0" boundaryCondition="false">
<notes><html xmlns="http://www.w3.org/1999/xhtml">
<html:p>FORMULA: C4H9NO2S</html:p>
</html>
</notes>
</species>

<species id="M_hdca_c" name="Hexadecanoate (n-C16:0)" compartment="C_c" charge="-1" boundaryCondition="false">
<notes><html xmlns="http://www.w3.org/1999/xhtml">
<html:p>FORMULA: C16H31O2</html:p>
</html>
</notes>
</species>

<species id="M_hdca_e" name="Hexadecanoate (n-C16:0)" compartment="C_e" charge="-1" boundaryCondition="false">
<notes><html xmlns="http://www.w3.org/1999/xhtml">
<html:p>FORMULA: C16H31O2</html:p>
</html>
</notes>
</species>

<species id="M_hdcea_c" name="Hexadecenoate (n-C16:1)" compartment="C_c" charge="-1" boundaryCondition="false">
<notes><html xmlns="http://www.w3.org/1999/xhtml">
<html:p>FORMULA: C16H29O2</html:p>
</html>
</notes>
</species>

<species id="M_hdd2coa_c" name="trans-Hexadec-2-enoyl-CoA" compartment="C_c" charge="-4" boundaryCondition="false">
<notes><html xmlns="http://www.w3.org/1999/xhtml">
<html:p>FORMULA: C37H60N7O17P3S</html:p>
</html>
</notes>
</species>

<species id="M_hemeA__1_c" name="Heme A" compartment="C_c" charge="-6" boundaryCondition="false">
<notes><html xmlns="http://www.w3.org/1999/xhtml">
<html:p>FORMULA: C49H54FeN4O6</html:p>
</html>
</notes>
</species>

<species id="M_hemeO_c" name="Heme O" compartment="C_c" charge="-2" boundaryCondition="false">
<notes><html xmlns="http://www.w3.org/1999/xhtml">
<html:p>FORMULA: C49H56FeN4O5</html:p>
</html>
</notes>
</species>

<species id="M_hepdp_c" name="all-trans-Heptaprenyl diphosphate" compartment="C_c" charge="-3" boundaryCondition="false">
<notes><html xmlns="http://www.w3.org/1999/xhtml">
<html:p>FORMULA: C35H57O7P2</html:p>
</html>
</notes>
</species>

<species id="M_hexdp_c" name="all-trans-Hexaprenyl diphosphate" compartment="C_c" charge="-3" boundaryCondition="false">
<notes><html xmlns="http://www.w3.org/1999/xhtml">
<html:p>FORMULA: C30H49O7P2</html:p>
</html>
</notes>
</species>

<species id="M_his_DASH_L_c" name="L-Histidine" compartment="C_c" charge="0" boundaryCondition="false">
<notes><html xmlns="http://www.w3.org/1999/xhtml">
<html:p>FORMULA: C6H9N3O2</html:p>
</html>
</notes>
</species>

<species id="M_his_DASH_L_e" name="L-Histidine" compartment="C_e" charge="0" boundaryCondition="false">
<notes><html xmlns="http://www.w3.org/1999/xhtml">
<html:p>FORMULA: C6H9N3O2</html:p>
</html>
</notes>
</species>

<species id="M_hisp_c" name="L-Histidinol phosphate" compartment="C_c" charge="-1" boundaryCondition="false">
<notes><html xmlns="http://www.w3.org/1999/xhtml">
<html:p>FORMULA: C6H11N3O4P</html:p>
</html>
</notes>
</species>

<species id="M_histd_c" name="L-Histidinol" compartment="C_c" charge="1" boundaryCondition="false">
<notes><html xmlns="http://www.w3.org/1999/xhtml">
<html:p>FORMULA: C6H12N3O</html:p>
</html>
</notes>
</species>

<species id="M_hmbil_c" name="Hydroxymethylbilane" compartment="C_c" charge="-8" boundaryCondition="false">
<notes><html xmlns="http://www.w3.org/1999/xhtml">
<html:p>FORMULA: C40H38N4O17</html:p>
</html>
</notes>
</species>

<species id="M_hmgcoa_c" name="Hydroxymethylglutaryl-CoA" compartment="C_c" charge="-5" boundaryCondition="false">
<notes><html xmlns="http://www.w3.org/1999/xhtml">
<html:p>FORMULA: C27H39N7O20P3S</html:p>
</html>
</notes>
</species>

<species id="M_hom_DASH_L_c" name="L-Homoserine" compartment="C_c" charge="0" boundaryCondition="false">
<notes><html xmlns="http://www.w3.org/1999/xhtml">
<html:p>FORMULA: C4H9NO3</html:p>
</html>
</notes>
</species>

<species id="M_hpglu_c" name="Tetrahydropteroyltri-L-glutamate" compartment="C_c" charge="0" boundaryCondition="false">
<notes><html xmlns="http://www.w3.org/1999/xhtml">
<html:p>FORMULA: C24H34N8O12</html:p>
</html>
</notes>
</species>

<species id="M_hpyr_c" name="Hydroxypyruvate" compartment="C_c" charge="-1" boundaryCondition="false">
<notes><html xmlns="http://www.w3.org/1999/xhtml">
<html:p>FORMULA: C3H3O4</html:p>
</html>
</notes>
</species>

<species id="M_hx2coa_c" name="trans-Hex-2-enoyl-CoA" compartment="C_c" charge="-4" boundaryCondition="false">
<notes><html xmlns="http://www.w3.org/1999/xhtml">
<html:p>FORMULA: C27H40N7O17P3S</html:p>
</html>
</notes>
</species>

<species id="M_hxan_c" name="Hypoxanthine" compartment="C_c" charge="0" boundaryCondition="false">
<notes><html xmlns="http://www.w3.org/1999/xhtml">
<html:p>FORMULA: C5H4N4O</html:p>
</html>
</notes>
</species>

<species id="M_hxcoa_c" name="Hexanoyl-CoA (n-C6:0CoA)" compartment="C_c" charge="-4" boundaryCondition="false">
<notes><html xmlns="http://www.w3.org/1999/xhtml">
<html:p>FORMULA: C27H42N7O17P3S</html:p>
</html>
</notes>
</species>

<species id="M_ibcoa_c" name="Isobutyryl-CoA" compartment="C_c" charge="-4" boundaryCondition="false">
<notes><html xmlns="http://www.w3.org/1999/xhtml">
<html:p>FORMULA: C25H38N7O17P3S</html:p>
</html>
</notes>
</species>

<species id="M_ichor_c" name="Isochorismate" compartment="C_c" charge="-2" boundaryCondition="false">
<notes><html xmlns="http://www.w3.org/1999/xhtml">
<html:p>FORMULA: C10H8O6</html:p>
</html>
</notes>
</species>

<species id="M_icit_c" name="Isocitrate" compartment="C_c" charge="-3" boundaryCondition="false">
<notes><html xmlns="http://www.w3.org/1999/xhtml">
<html:p>FORMULA: C6H5O7</html:p>
</html>
</notes>
</species>

<species id="M_id3acald_c" name="Indole-3-acetaldehyde" compartment="C_c" charge="0" boundaryCondition="false">
<notes><html xmlns="http://www.w3.org/1999/xhtml">
<html:p>FORMULA: C10H9NO</html:p>
</html>
</notes>
</species>

<species id="M_idp_c" name="IDP" compartment="C_c" charge="-3" boundaryCondition="false">
<notes><html xmlns="http://www.w3.org/1999/xhtml">
<html:p>FORMULA: C10H11N4O11P2</html:p>
</html>
</notes>
</species>

<species id="M_ile_DASH_L_c" name="L-Isoleucine" compartment="C_c" charge="0" boundaryCondition="false">
<notes><html xmlns="http://www.w3.org/1999/xhtml">
<html:p>FORMULA: C6H13NO2</html:p>
</html>
</notes>
</species>

<species id="M_ile_DASH_L_e" name="L-Isoleucine" compartment="C_e" charge="0" boundaryCondition="false">
<notes><html xmlns="http://www.w3.org/1999/xhtml">
<html:p>FORMULA: C6H13NO2</html:p>
</html>
</notes>
</species>

<species id="M_iletrna_c" name="L-Isoleucyl-tRNA(Ile)" compartment="C_c" charge="1" boundaryCondition="false">
<notes><html xmlns="http://www.w3.org/1999/xhtml">
<html:p>FORMULA: C6H12NOR</html:p>
</html>
</notes>
</species>

<species id="M_imacp_c" name="_3-(Imidazol-4-yl)-2-oxopropyl phosphate" compartment="C_c" charge="-2" boundaryCondition="false">
<notes><html xmlns="http://www.w3.org/1999/xhtml">
<html:p>FORMULA: C6H7N2O5P</html:p>
</html>
</notes>
</species>

<species id="M_imp_c" name="IMP" compartment="C_c" charge="-2" boundaryCondition="false">
<notes><html xmlns="http://www.w3.org/1999/xhtml">
<html:p>FORMULA: C10H11N4O8P</html:p>
</html>
</notes>
</species>

<species id="M_indpyr_c" name="Indolepyruvate" compartment="C_c" charge="-1" boundaryCondition="false">
<notes><html xmlns="http://www.w3.org/1999/xhtml">
<html:p>FORMULA: C11H8NO3</html:p>
</html>
</notes>
</species>

<species id="M_inost_c" name="myo-Inositol" compartment="C_c" charge="0" boundaryCondition="false">
<notes><html xmlns="http://www.w3.org/1999/xhtml">
<html:p>FORMULA: C6H12O6</html:p>
</html>
</notes>
</species>

<species id="M_ipdp_c" name="Isopentenyl diphosphate" compartment="C_c" charge="-3" boundaryCondition="false">
<notes><html xmlns="http://www.w3.org/1999/xhtml">
<html:p>FORMULA: C5H9O7P2</html:p>
</html>
</notes>
</species>

<species id="M_itp_c" name="ITP" compartment="C_c" charge="-4" boundaryCondition="false">
<notes><html xmlns="http://www.w3.org/1999/xhtml">
<html:p>FORMULA: C10H11N4O14P3</html:p>
</html>
</notes>
</species>

<species id="M_ivcoa_c" name="Isovaleryl-CoA" compartment="C_c" charge="-4" boundaryCondition="false">
<notes><html xmlns="http://www.w3.org/1999/xhtml">
<html:p>FORMULA: C26H40N7O17P3S</html:p>
</html>
</notes>
</species>

<species id="M_k_c" name="potassium" compartment="C_c" charge="1" boundaryCondition="false">
<notes><html xmlns="http://www.w3.org/1999/xhtml">
<html:p>FORMULA: K</html:p>
</html>
</notes>
</species>

<species id="M_k_e" name="potassium" compartment="C_e" charge="1" boundaryCondition="false">
<notes><html xmlns="http://www.w3.org/1999/xhtml">
<html:p>FORMULA: K</html:p>
</html>
</notes>
</species>

<species id="M_lac6p_c" name="Lactose-6-phosphate" compartment="C_c" charge="-2" boundaryCondition="false">
<notes><html xmlns="http://www.w3.org/1999/xhtml">
<html:p>FORMULA: C12H21O14P</html:p>
</html>
</notes>
</species>

<species id="M_lac_DASH_D_c" name="D-Lactate" compartment="C_c" charge="-1" boundaryCondition="false">
<notes><html xmlns="http://www.w3.org/1999/xhtml">
<html:p>FORMULA: C3H5O3</html:p>
</html>
</notes>
</species>

<species id="M_lac_DASH_D_e" name="D-Lactate" compartment="C_e" charge="-1" boundaryCondition="false">
<notes><html xmlns="http://www.w3.org/1999/xhtml">
<html:p>FORMULA: C3H5O3</html:p>
</html>
</notes>
</species>

<species id="M_lac_DASH_L_c" name="L-Lactate" compartment="C_c" charge="-1" boundaryCondition="false">
<notes><html xmlns="http://www.w3.org/1999/xhtml">
<html:p>FORMULA: C3H5O3</html:p>
</html>
</notes>
</species>

<species id="M_lac_DASH_L_e" name="L-Lactate" compartment="C_e" charge="-1" boundaryCondition="false">
<notes><html xmlns="http://www.w3.org/1999/xhtml">
<html:p>FORMULA: C3H5O3</html:p>
</html>
</notes>
</species>

<species id="M_lcts_e" name="Lactose" compartment="C_e" charge="0" boundaryCondition="false">
<notes><html xmlns="http://www.w3.org/1999/xhtml">
<html:p>FORMULA: C12H22O11</html:p>
</html>
</notes>
</species>

<species id="M_leu_DASH_L_c" name="L-Leucine" compartment="C_c" charge="0" boundaryCondition="false">
<notes><html xmlns="http://www.w3.org/1999/xhtml">
<html:p>FORMULA: C6H13NO2</html:p>
</html>
</notes>
</species>

<species id="M_leu_DASH_L_e" name="L-Leucine" compartment="C_e" charge="0" boundaryCondition="false">
<notes><html xmlns="http://www.w3.org/1999/xhtml">
<html:p>FORMULA: C6H13NO2</html:p>
</html>
</notes>
</species>

<species id="M_lpam_c" name="Lipoamide" compartment="C_c" charge="0" boundaryCondition="false">
<notes><html xmlns="http://www.w3.org/1999/xhtml">
<html:p>FORMULA: C8H15NOS2</html:p>
</html>
</notes>
</species>

<species id="M_lpro_c" name="Lipoylprotein" compartment="C_c" charge="0" boundaryCondition="false">
<notes><html xmlns="http://www.w3.org/1999/xhtml">
<html:p>FORMULA: S2X</html:p>
</html>
</notes>
</species>

<species id="M_lys_DASH_L_c" name="L-Lysine" compartment="C_c" charge="1" boundaryCondition="false">
<notes><html xmlns="http://www.w3.org/1999/xhtml">
<html:p>FORMULA: C6H15N2O2</html:p>
</html>
</notes>
</species>

<species id="M_lys_DASH_L_e" name="L-Lysine" compartment="C_e" charge="1" boundaryCondition="false">
<notes><html xmlns="http://www.w3.org/1999/xhtml">
<html:p>FORMULA: C6H15N2O2</html:p>
</html>
</notes>
</species>

<species id="M_lystrna_c" name="L-Lysine-tRNA (Lys)" compartment="C_c" charge="2" boundaryCondition="false">
<notes><html xmlns="http://www.w3.org/1999/xhtml">
<html:p>FORMULA: C6H14N2OR</html:p>
</html>
</notes>
</species>

<species id="M_malACP_c" name="Malonyl-[acyl-carrier protein]" compartment="C_c" charge="-2" boundaryCondition="false">
<notes><html xmlns="http://www.w3.org/1999/xhtml">
<html:p>FORMULA: C14H22N2O10PRS</html:p>
</html>
</notes>
</species>

<species id="M_mal_DASH_L_c" name="L-Malate" compartment="C_c" charge="-2" boundaryCondition="false">
<notes><html xmlns="http://www.w3.org/1999/xhtml">
<html:p>FORMULA: C4H4O5</html:p>
</html>
</notes>
</species>

<species id="M_mal_DASH_L_e" name="L-Malate" compartment="C_e" charge="-2" boundaryCondition="false">
<notes><html xmlns="http://www.w3.org/1999/xhtml">
<html:p>FORMULA: C4H4O5</html:p>
</html>
</notes>
</species>

<species id="M_malcoa_c" name="Malonyl-CoA" compartment="C_c" charge="-5" boundaryCondition="false">
<notes><html xmlns="http://www.w3.org/1999/xhtml">
<html:p>FORMULA: C24H33N7O19P3S</html:p>
</html>
</notes>
</species>

<species id="M_male_c" name="Maleate" compartment="C_c" charge="-2" boundaryCondition="false">
<notes><html xmlns="http://www.w3.org/1999/xhtml">
<html:p>FORMULA: C4H2O4</html:p>
</html>
</notes>
</species>

<species id="M_malm_c" name="Maleamate" compartment="C_c" charge="-1" boundaryCondition="false">
<notes><html xmlns="http://www.w3.org/1999/xhtml">
<html:p>FORMULA: C4H4NO3</html:p>
</html>
</notes>
</species>

<species id="M_malt_c" name="Maltose" compartment="C_c" charge="0" boundaryCondition="false">
<notes><html xmlns="http://www.w3.org/1999/xhtml">
<html:p>FORMULA: C12H22O11</html:p>
</html>
</notes>
</species>

<species id="M_malt_e" name="Maltose" compartment="C_e" charge="0" boundaryCondition="false">
<notes><html xmlns="http://www.w3.org/1999/xhtml">
<html:p>FORMULA: C12H22O11</html:p>
</html>
</notes>
</species>

<species id="M_man1p_c" name="D-Mannose 1-phosphate" compartment="C_c" charge="-2" boundaryCondition="false">
<notes><html xmlns="http://www.w3.org/1999/xhtml">
<html:p>FORMULA: C6H11O9P</html:p>
</html>
</notes>
</species>

<species id="M_man6p_c" name="D-Mannose 6-phosphate" compartment="C_c" charge="-2" boundaryCondition="false">
<notes><html xmlns="http://www.w3.org/1999/xhtml">
<html:p>FORMULA: C6H11O9P</html:p>
</html>
</notes>
</species>

<species id="M_man_e" name="D-Mannose" compartment="C_e" charge="0" boundaryCondition="false">
<notes><html xmlns="http://www.w3.org/1999/xhtml">
<html:p>FORMULA: C6H12O6</html:p>
</html>
</notes>
</species>

<species id="M_melib_c" name="Melibiose" compartment="C_c" charge="0" boundaryCondition="false">
<notes><html xmlns="http://www.w3.org/1999/xhtml">
<html:p>FORMULA: C12H22O11</html:p>
</html>
</notes>
</species>

<species id="M_meoh_c" name="Methanol" compartment="C_c" charge="0" boundaryCondition="false">
<notes><html xmlns="http://www.w3.org/1999/xhtml">
<html:p>FORMULA: CH4O1</html:p>
</html>
</notes>
</species>

<species id="M_met_DASH_L_c" name="L-Methionine" compartment="C_c" charge="0" boundaryCondition="false">
<notes><html xmlns="http://www.w3.org/1999/xhtml">
<html:p>FORMULA: C5H11NO2S</html:p>
</html>
</notes>
</species>

<species id="M_met_DASH_L_e" name="L-Methionine" compartment="C_e" charge="0" boundaryCondition="false">
<notes><html xmlns="http://www.w3.org/1999/xhtml">
<html:p>FORMULA: C5H11NO2S</html:p>
</html>
</notes>
</species>

<species id="M_methf_c" name="_5,10-Methenyltetrahydrofolate" compartment="C_c" charge="-1" boundaryCondition="false">
<notes><html xmlns="http://www.w3.org/1999/xhtml">
<html:p>FORMULA: C20H20N7O6</html:p>
</html>
</notes>
</species>

<species id="M_mettrna_c" name="L-Methionyl-tRNA (Met)" compartment="C_c" charge="1" boundaryCondition="false">
<notes><html xmlns="http://www.w3.org/1999/xhtml">
<html:p>FORMULA: C5H10NOSR</html:p>
</html>
</notes>
</species>

<species id="M_mev_DASH_R_c" name="(R)-Mevalonate" compartment="C_c" charge="-1" boundaryCondition="false">
<notes><html xmlns="http://www.w3.org/1999/xhtml">
<html:p>FORMULA: C6H11O4</html:p>
</html>
</notes>
</species>

<species id="M_mg2_c" name="magnesium" compartment="C_c" charge="2" boundaryCondition="false">
<notes><html xmlns="http://www.w3.org/1999/xhtml">
<html:p>FORMULA: Mg</html:p>
</html>
</notes>
</species>

<species id="M_mg2_e" name="magnesium" compartment="C_e" charge="2" boundaryCondition="false">
<notes><html xmlns="http://www.w3.org/1999/xhtml">
<html:p>FORMULA: Mg</html:p>
</html>
</notes>
</species>

<species id="M_mhpglu_c" name="_5-Methyltetrahydropteroyltri-L-glutamate" compartment="C_c" charge="0" boundaryCondition="false">
<notes><html xmlns="http://www.w3.org/1999/xhtml">
<html:p>FORMULA: C25H36N8O12</html:p>
</html>
</notes>
</species>

<species id="M_mi1p_DASH_D_c" name="_1D-myo-Inositol 1-phosphate" compartment="C_c" charge="-2" boundaryCondition="false">
<notes><html xmlns="http://www.w3.org/1999/xhtml">
<html:p>FORMULA: C6H11O9P</html:p>
</html>
</notes>
</species>

<species id="M_mlthf_c" name="_5,10-Methylenetetrahydrofolate" compartment="C_c" charge="-2" boundaryCondition="false">
<notes><html xmlns="http://www.w3.org/1999/xhtml">
<html:p>FORMULA: C20H21N7O6</html:p>
</html>
</notes>
</species>

<species id="M_mn2_c" name="Mn2+" compartment="C_c" charge="2" boundaryCondition="false">
<notes><html xmlns="http://www.w3.org/1999/xhtml">
<html:p>FORMULA: Mn</html:p>
</html>
</notes>
</species>

<species id="M_mn2_e" name="Mn2+" compartment="C_e" charge="2" boundaryCondition="false">
<notes><html xmlns="http://www.w3.org/1999/xhtml">
<html:p>FORMULA: Mn</html:p>
</html>
</notes>
</species>

<species id="M_mnl1p_c" name="D-Mannitol 1-phosphate" compartment="C_c" charge="-2" boundaryCondition="false">
<notes><html xmlns="http://www.w3.org/1999/xhtml">
<html:p>FORMULA: C6H13O9P</html:p>
</html>
</notes>
</species>

<species id="M_mnl_e" name="D-Mannitol" compartment="C_e" charge="0" boundaryCondition="false">
<notes><html xmlns="http://www.w3.org/1999/xhtml">
<html:p>FORMULA: C6H14O6</html:p>
</html>
</notes>
</species>

<species id="M_mobd_c" name="Molybdate" compartment="C_c" charge="-2" boundaryCondition="false">
<notes><html xmlns="http://www.w3.org/1999/xhtml">
<html:p>FORMULA: MoO4</html:p>
</html>
</notes>
</species>

<species id="M_mobd_e" name="Molybdate" compartment="C_e" charge="-2" boundaryCondition="false">
<notes><html xmlns="http://www.w3.org/1999/xhtml">
<html:p>FORMULA: MoO4</html:p>
</html>
</notes>
</species>

<species id="M_mql8_c" name="Menaquinol 8" compartment="C_c" charge="0" boundaryCondition="false">
<notes><html xmlns="http://www.w3.org/1999/xhtml">
<html:p>FORMULA: C51H74O2</html:p>
</html>
</notes>
</species>

<species id="M_mqn8_c" name="Menaquinone 8" compartment="C_c" charge="0" boundaryCondition="false">
<notes><html xmlns="http://www.w3.org/1999/xhtml">
<html:p>FORMULA: C51H72O2</html:p>
</html>
</notes>
</species>

<species id="M_n6all26d_c" name="N6-Acetyl-LL-2,6-diaminoheptanedioate" compartment="C_c" charge="-1" boundaryCondition="false">
<notes><html xmlns="http://www.w3.org/1999/xhtml">
<html:p>FORMULA: C9H15N2O5</html:p>
</html>
</notes>
</species>

<species id="M_na1_c" name="Sodium" compartment="C_c" charge="1" boundaryCondition="false">
<notes><html xmlns="http://www.w3.org/1999/xhtml">
<html:p>FORMULA: Na</html:p>
</html>
</notes>
</species>

<species id="M_na1_e" name="Sodium" compartment="C_e" charge="1" boundaryCondition="false">
<notes><html xmlns="http://www.w3.org/1999/xhtml">
<html:p>FORMULA: Na</html:p>
</html>
</notes>
</species>

<species id="M_nac_c" name="Nicotinate" compartment="C_c" charge="-1" boundaryCondition="false">
<notes><html xmlns="http://www.w3.org/1999/xhtml">
<html:p>FORMULA: C6H4NO2</html:p>
</html>
</notes>
</species>

<species id="M_nac_e" name="Nicotinate" compartment="C_e" charge="-1" boundaryCondition="false">
<notes><html xmlns="http://www.w3.org/1999/xhtml">
<html:p>FORMULA: C6H4NO2</html:p>
</html>
</notes>
</species>

<species id="M_nad_c" name="Nicotinamide adenine dinucleotide" compartment="C_c" charge="-1" boundaryCondition="false">
<notes><html xmlns="http://www.w3.org/1999/xhtml">
<html:p>FORMULA: C21H26N7O14P2</html:p>
</html>
</notes>
</species>

<species id="M_nadh_c" name="Nicotinamide adenine dinucleotide - reduced" compartment="C_c" charge="-2" boundaryCondition="false">
<notes><html xmlns="http://www.w3.org/1999/xhtml">
<html:p>FORMULA: C21H27N7O14P2</html:p>
</html>
</notes>
</species>

<species id="M_nadp_c" name="Nicotinamide adenine dinucleotide phosphate" compartment="C_c" charge="-3" boundaryCondition="false">
<notes><html xmlns="http://www.w3.org/1999/xhtml">
<html:p>FORMULA: C21H25N7O17P3</html:p>
</html>
</notes>
</species>

<species id="M_nadph_c" name="Nicotinamide adenine dinucleotide phosphate - reduced" compartment="C_c" charge="-4" boundaryCondition="false">
<notes><html xmlns="http://www.w3.org/1999/xhtml">
<html:p>FORMULA: C21H26N7O17P3</html:p>
</html>
</notes>
</species>

<species id="M_nal2a6o_c" name="N-Acetyl-L-2-amino-6-oxopimelate" compartment="C_c" charge="-2" boundaryCondition="false">
<notes><html xmlns="http://www.w3.org/1999/xhtml">
<html:p>FORMULA: C9H11NO6</html:p>
</html>
</notes>
</species>

<species id="M_ncam_c" name="Nicotinamide" compartment="C_c" charge="0" boundaryCondition="false">
<notes><html xmlns="http://www.w3.org/1999/xhtml">
<html:p>FORMULA: C6H6N2O</html:p>
</html>
</notes>
</species>

<species id="M_ncam_e" name="Nicotinamide" compartment="C_e" charge="0" boundaryCondition="false">
<notes><html xmlns="http://www.w3.org/1999/xhtml">
<html:p>FORMULA: C6H6N2O</html:p>
</html>
</notes>
</species>

<species id="M_nh4_c" name="Ammonium" compartment="C_c" charge="1" boundaryCondition="false">
<notes><html xmlns="http://www.w3.org/1999/xhtml">
<html:p>FORMULA: H4N</html:p>
</html>
</notes>
</species>

<species id="M_nh4_e" name="Ammonium" compartment="C_e" charge="1" boundaryCondition="false">
<notes><html xmlns="http://www.w3.org/1999/xhtml">
<html:p>FORMULA: H4N</html:p>
</html>
</notes>
</species>

<species id="M_nh4oh_c" name="Ammonium hydroxide" compartment="C_c" charge="0" boundaryCondition="false">
<notes><html xmlns="http://www.w3.org/1999/xhtml">
<html:p>FORMULA: H5NO</html:p>
</html>
</notes>
</species>

<species id="M_ni2_c" name="nickel" compartment="C_c" charge="2" boundaryCondition="false">
<notes><html xmlns="http://www.w3.org/1999/xhtml">
<html:p>FORMULA: Ni</html:p>
</html>
</notes>
</species>

<species id="M_ni2_e" name="nickel" compartment="C_e" charge="2" boundaryCondition="false">
<notes><html xmlns="http://www.w3.org/1999/xhtml">
<html:p>FORMULA: Ni</html:p>
</html>
</notes>
</species>

<species id="M_nicrnt_c" name="Nicotinate D-ribonucleotide" compartment="C_c" charge="-2" boundaryCondition="false">
<notes><html xmlns="http://www.w3.org/1999/xhtml">
<html:p>FORMULA: C11H12NO9P</html:p>
</html>
</notes>
</species>

<species id="M_no2_c" name="Nitrite" compartment="C_c" charge="-1" boundaryCondition="false">
<notes><html xmlns="http://www.w3.org/1999/xhtml">
<html:p>FORMULA: NO2</html:p>
</html>
</notes>
</species>

<species id="M_no2_e" name="Nitrite" compartment="C_e" charge="-1" boundaryCondition="false">
<notes><html xmlns="http://www.w3.org/1999/xhtml">
<html:p>FORMULA: NO2</html:p>
</html>
</notes>
</species>

<species id="M_no3_c" name="Nitrate" compartment="C_c" charge="-1" boundaryCondition="false">
<notes><html xmlns="http://www.w3.org/1999/xhtml">
<html:p>FORMULA: NO3</html:p>
</html>
</notes>
</species>

<species id="M_no3_e" name="Nitrate" compartment="C_e" charge="-1" boundaryCondition="false">
<notes><html xmlns="http://www.w3.org/1999/xhtml">
<html:p>FORMULA: NO3</html:p>
</html>
</notes>
</species>

<species id="M_nop_c" name="D-Nopaline" compartment="C_c" charge="-1" boundaryCondition="false">
<notes><html xmlns="http://www.w3.org/1999/xhtml">
<html:p>FORMULA: C11H19N4O6</html:p>
</html>
</notes>
</species>

<species id="M_o2_c" name="O2" compartment="C_c" charge="0" boundaryCondition="false">
<notes><html xmlns="http://www.w3.org/1999/xhtml">
<html:p>FORMULA: O2</html:p>
</html>
</notes>
</species>

<species id="M_o2_e" name="O2" compartment="C_e" charge="0" boundaryCondition="false">
<notes><html xmlns="http://www.w3.org/1999/xhtml">
<html:p>FORMULA: O2</html:p>
</html>
</notes>
</species>

<species id="M_o2s_c" name="Superoxide anion" compartment="C_c" charge="-1" boundaryCondition="false">
<notes><html xmlns="http://www.w3.org/1999/xhtml">
<html:p>FORMULA: O2</html:p>
</html>
</notes>
</species>

<species id="M_oaa_c" name="Oxaloacetate" compartment="C_c" charge="-2" boundaryCondition="false">
<notes><html xmlns="http://www.w3.org/1999/xhtml">
<html:p>FORMULA: C4H2O5</html:p>
</html>
</notes>
</species>

<species id="M_oc2coa_c" name="trans-Oct-2-enoyl-CoA" compartment="C_c" charge="-4" boundaryCondition="false">
<notes><html xmlns="http://www.w3.org/1999/xhtml">
<html:p>FORMULA: C29H44N7O17P3S</html:p>
</html>
</notes>
</species>

<species id="M_occoa_c" name="Octanoyl-CoA (n-C8:0CoA)" compartment="C_c" charge="-4" boundaryCondition="false">
<notes><html xmlns="http://www.w3.org/1999/xhtml">
<html:p>FORMULA: C29H46N7O17P3S</html:p>
</html>
</notes>
</species>

<species id="M_ocdca_c" name="octadecanoate (n-C18:0)" compartment="C_c" charge="-1" boundaryCondition="false">
<notes><html xmlns="http://www.w3.org/1999/xhtml">
<html:p>FORMULA: C18H35O2</html:p>
</html>
</notes>
</species>

<species id="M_ocdcea_c" name="octadecenoate (n-C18:1)" compartment="C_c" charge="-1" boundaryCondition="false">
<notes><html xmlns="http://www.w3.org/1999/xhtml">
<html:p>FORMULA: C18H33O2</html:p>
</html>
</notes>
</species>

<species id="M_octdp_c" name="all-trans-Octaprenyl diphosphate" compartment="C_c" charge="-3" boundaryCondition="false">
<notes><html xmlns="http://www.w3.org/1999/xhtml">
<html:p>FORMULA: C40H65O7P2</html:p>
</html>
</notes>
</species>

<species id="M_octp_c" name="Octopine" compartment="C_c" charge="0" boundaryCondition="false">
<notes><html xmlns="http://www.w3.org/1999/xhtml">
<html:p>FORMULA: C9H18N4O4</html:p>
</html>
</notes>
</species>

<species id="M_orn_c" name="Ornithine" compartment="C_c" charge="1" boundaryCondition="false">
<notes><html xmlns="http://www.w3.org/1999/xhtml">
<html:p>FORMULA: C5H13N2O2</html:p>
</html>
</notes>
</species>

<species id="M_orn_e" name="Ornithine" compartment="C_e" charge="1" boundaryCondition="false">
<notes><html xmlns="http://www.w3.org/1999/xhtml">
<html:p>FORMULA: C5H13N2O2</html:p>
</html>
</notes>
</species>

<species id="M_orot5p_c" name="Orotidine 5&apos;-phosphate" compartment="C_c" charge="-3" boundaryCondition="false">
<notes><html xmlns="http://www.w3.org/1999/xhtml">
<html:p>FORMULA: C10H10N2O11P</html:p>
</html>
</notes>
</species>

<species id="M_orot_c" name="Orotate" compartment="C_c" charge="-1" boundaryCondition="false">
<notes><html xmlns="http://www.w3.org/1999/xhtml">
<html:p>FORMULA: C5H3N2O4</html:p>
</html>
</notes>
</species>

<species id="M_pa_SA_c" name="phosphatidate (Saureus)" compartment="C_c" charge="-100" boundaryCondition="false">
<notes><html xmlns="http://www.w3.org/1999/xhtml">
<html:p>FORMULA: C1560H3015O192P50</html:p>
</html>
</notes>
</species>

<species id="M_pala_SA2_c" name="Phosphatidylalanine_SA2" compartment="C_c" charge="-50" boundaryCondition="false">
<notes><html xmlns="http://www.w3.org/1999/xhtml">
<html:p>FORMULA: C1710H3315N50O242P50</html:p>
</html>
</notes>
</species>

<species id="M_pala_SA_c" name="Phosphatidylananine_SA" compartment="C_c" charge="-50" boundaryCondition="false">
<notes><html xmlns="http://www.w3.org/1999/xhtml">
<html:p>FORMULA: C1986H3698N50O450P50</html:p>
</html>
</notes>
</species>

<species id="M_pan4p_c" name="Pantetheine 4&apos;-phosphate" compartment="C_c" charge="-2" boundaryCondition="false">
<notes><html xmlns="http://www.w3.org/1999/xhtml">
<html:p>FORMULA: C11H21N2O7PS</html:p>
</html>
</notes>
</species>

<species id="M_pant_DASH_R_c" name="(R)-Pantoate" compartment="C_c" charge="-1" boundaryCondition="false">
<notes><html xmlns="http://www.w3.org/1999/xhtml">
<html:p>FORMULA: C6H11O4</html:p>
</html>
</notes>
</species>

<species id="M_pap_c" name="Adenosine 3&apos;,5&apos;-bisphosphate" compartment="C_c" charge="-4" boundaryCondition="false">
<notes><html xmlns="http://www.w3.org/1999/xhtml">
<html:p>FORMULA: C10H11N5O10P2</html:p>
</html>
</notes>
</species>

<species id="M_paps_c" name="_3&apos;-Phosphoadenylyl sulfate" compartment="C_c" charge="-4" boundaryCondition="false">
<notes><html xmlns="http://www.w3.org/1999/xhtml">
<html:p>FORMULA: C10H11N5O13P2S</html:p>
</html>
</notes>
</species>

<species id="M_pe_EC_c" name="Phosphatidylethanolamine (ecoli)" compartment="C_c" charge="0" boundaryCondition="false">
<notes><html xmlns="http://www.w3.org/1999/xhtml">
<html:p>FORMULA: C1936H3748N50O400P50</html:p>
</html>
</notes>
</species>

<species id="M_pe_SA_c" name="Phosphatidylethanolamine (Saureus)" compartment="C_c" charge="0" boundaryCondition="false">
<notes><html xmlns="http://www.w3.org/1999/xhtml">
<html:p>FORMULA: C1660H3365N50O192P50</html:p>
</html>
</notes>
</species>

<species id="M_pep_c" name="Phosphoenolpyruvate" compartment="C_c" charge="-3" boundaryCondition="false">
<notes><html xmlns="http://www.w3.org/1999/xhtml">
<html:p>FORMULA: C3H2O6P</html:p>
</html>
</notes>
</species>

<species id="M_pg_EC_c" name="Phosphatidylglycerol (Ecoli)" compartment="C_c" charge="-50" boundaryCondition="false">
<notes><html xmlns="http://www.w3.org/1999/xhtml">
<html:p>FORMULA: C1986H3748O500P50</html:p>
</html>
</notes>
</species>

<species id="M_pg_SA_c" name="Phosphatidylglycerol (Saureus)" compartment="C_c" charge="-50" boundaryCondition="false">
<notes><html xmlns="http://www.w3.org/1999/xhtml">
<html:p>FORMULA: C1710H3365O292P50</html:p>
</html>
</notes>
</species>

<species id="M_pgly_SA2_c" name="Phosphatidylglycine_SA2" compartment="C_c" charge="-50" boundaryCondition="false">
<notes><html xmlns="http://www.w3.org/1999/xhtml">
<html:p>FORMULA: C1660H3215N50O242P50</html:p>
</html>
</notes>
</species>

<species id="M_pgly_SA_c" name="Phosphatidylglycine_SA" compartment="C_c" charge="-50" boundaryCondition="false">
<notes><html xmlns="http://www.w3.org/1999/xhtml">
<html:p>FORMULA: C1936H3598N50O450P50</html:p>
</html>
</notes>
</species>

<species id="M_pgp_SA_c" name="Phosphatidylglycerophosphate (Saureus)" compartment="C_c" charge="-150" boundaryCondition="false">
<notes><html xmlns="http://www.w3.org/1999/xhtml">
<html:p>FORMULA: C1710H3315O442P100</html:p>
</html>
</notes>
</species>

<species id="M_phe_DASH_L_c" name="L-Phenylalanine" compartment="C_c" charge="0" boundaryCondition="false">
<notes><html xmlns="http://www.w3.org/1999/xhtml">
<html:p>FORMULA: C9H11NO2</html:p>
</html>
</notes>
</species>

<species id="M_phe_DASH_L_e" name="L-Phenylalanine" compartment="C_e" charge="0" boundaryCondition="false">
<notes><html xmlns="http://www.w3.org/1999/xhtml">
<html:p>FORMULA: C9H11NO2</html:p>
</html>
</notes>
</species>

<species id="M_pheme_c" name="Protoheme" compartment="C_c" charge="-2" boundaryCondition="false">
<notes><html xmlns="http://www.w3.org/1999/xhtml">
<html:p>FORMULA: C34H30FeN4O4</html:p>
</html>
</notes>
</species>

<species id="M_pheme_e" name="Protoheme" compartment="C_e" charge="-2" boundaryCondition="false">
<notes><html xmlns="http://www.w3.org/1999/xhtml">
<html:p>FORMULA: C34H30FeN4O4</html:p>
</html>
</notes>
</species>

<species id="M_phom_c" name="O-Phospho-L-homoserine" compartment="C_c" charge="-2" boundaryCondition="false">
<notes><html xmlns="http://www.w3.org/1999/xhtml">
<html:p>FORMULA: C4H8NO6P</html:p>
</html>
</notes>
</species>

<species id="M_phpyr_c" name="Phenylpyruvate" compartment="C_c" charge="-1" boundaryCondition="false">
<notes><html xmlns="http://www.w3.org/1999/xhtml">
<html:p>FORMULA: C9H7O3</html:p>
</html>
</notes>
</species>

<species id="M_pi_c" name="Phosphate" compartment="C_c" charge="-2" boundaryCondition="false">
<notes><html xmlns="http://www.w3.org/1999/xhtml">
<html:p>FORMULA: HO4P</html:p>
</html>
</notes>
</species>

<species id="M_pi_e" name="Phosphate" compartment="C_e" charge="-2" boundaryCondition="false">
<notes><html xmlns="http://www.w3.org/1999/xhtml">
<html:p>FORMULA: HO4P</html:p>
</html>
</notes>
</species>

<species id="M_pime_c" name="Pimelate" compartment="C_c" charge="-2" boundaryCondition="false">
<notes><html xmlns="http://www.w3.org/1999/xhtml">
<html:p>FORMULA: C7H10O4</html:p>
</html>
</notes>
</species>

<species id="M_pleu_SA2_c" name="Phosphatidylleucine_SA2" compartment="C_c" charge="-50" boundaryCondition="false">
<notes><html xmlns="http://www.w3.org/1999/xhtml">
<html:p>FORMULA: C1860H3615N50O242P50</html:p>
</html>
</notes>
</species>

<species id="M_pleu_SA_c" name="Phosphatidylleucine_SA" compartment="C_c" charge="-50" boundaryCondition="false">
<notes><html xmlns="http://www.w3.org/1999/xhtml">
<html:p>FORMULA: C2136H3998N50O450P50</html:p>
</html>
</notes>
</species>

<species id="M_plys_SA2_c" name="Phosphatidyllysine_SA2" compartment="C_c" charge="0" boundaryCondition="false">
<notes><html xmlns="http://www.w3.org/1999/xhtml">
<html:p>FORMULA: C1860H3715N100O242P50</html:p>
</html>
</notes>
</species>

<species id="M_plys_SA_c" name="Phosphatidyllysine_SA" compartment="C_c" charge="0" boundaryCondition="false">
<notes><html xmlns="http://www.w3.org/1999/xhtml">
<html:p>FORMULA: C2136H4098N100O450P50</html:p>
</html>
</notes>
</species>

<species id="M_pmcoa_c" name="Pimeloyl-CoA" compartment="C_c" charge="-5" boundaryCondition="false">
<notes><html xmlns="http://www.w3.org/1999/xhtml">
<html:p>FORMULA: C28H41N7O19P3S</html:p>
</html>
</notes>
</species>

<species id="M_pmtcoa_c" name="Palmitoyl-CoA (n-C16:0CoA)" compartment="C_c" charge="-4" boundaryCondition="false">
<notes><html xmlns="http://www.w3.org/1999/xhtml">
<html:p>FORMULA: C37H62N7O17P3S</html:p>
</html>
</notes>
</species>

<species id="M_pnto_DASH_R_c" name="(R)-Pantothenate" compartment="C_c" charge="-1" boundaryCondition="false">
<notes><html xmlns="http://www.w3.org/1999/xhtml">
<html:p>FORMULA: C9H16NO5</html:p>
</html>
</notes>
</species>

<species id="M_ppbng_c" name="Porphobilinogen" compartment="C_c" charge="-1" boundaryCondition="false">
<notes><html xmlns="http://www.w3.org/1999/xhtml">
<html:p>FORMULA: C10H13N2O4</html:p>
</html>
</notes>
</species>

<species id="M_pphn_c" name="Prephenate" compartment="C_c" charge="-2" boundaryCondition="false">
<notes><html xmlns="http://www.w3.org/1999/xhtml">
<html:p>FORMULA: C10H8O6</html:p>
</html>
</notes>
</species>

<species id="M_ppi_c" name="Diphosphate" compartment="C_c" charge="-3" boundaryCondition="false">
<notes><html xmlns="http://www.w3.org/1999/xhtml">
<html:p>FORMULA: HO7P2</html:p>
</html>
</notes>
</species>

<species id="M_ppp9_c" name="Protoporphyrin" compartment="C_c" charge="-2" boundaryCondition="false">
<notes><html xmlns="http://www.w3.org/1999/xhtml">
<html:p>FORMULA: C34H32N4O4</html:p>
</html>
</notes>
</species>

<species id="M_pppg9_c" name="Protoporphyrinogen IX" compartment="C_c" charge="-2" boundaryCondition="false">
<notes><html xmlns="http://www.w3.org/1999/xhtml">
<html:p>FORMULA: C34H38N4O4</html:p>
</html>
</notes>
</species>

<species id="M_pppi_c" name="Inorganic triphosphate" compartment="C_c" charge="-4" boundaryCondition="false">
<notes><html xmlns="http://www.w3.org/1999/xhtml">
<html:p>FORMULA: HO10P3</html:p>
</html>
</notes>
</species>

<species id="M_pram_c" name="_5-Phospho-beta-D-ribosylamine" compartment="C_c" charge="-1" boundaryCondition="false">
<notes><html xmlns="http://www.w3.org/1999/xhtml">
<html:p>FORMULA: C5H11NO7P</html:p>
</html>
</notes>
</species>

<species id="M_pran_c" name="N-(5-Phospho-D-ribosyl)anthranilate" compartment="C_c" charge="-3" boundaryCondition="false">
<notes><html xmlns="http://www.w3.org/1999/xhtml">
<html:p>FORMULA: C12H13NO9P</html:p>
</html>
</notes>
</species>

<species id="M_prbamp_c" name="_1-(5-Phosphoribosyl)-AMP" compartment="C_c" charge="-4" boundaryCondition="false">
<notes><html xmlns="http://www.w3.org/1999/xhtml">
<html:p>FORMULA: C15H19N5O14P2</html:p>
</html>
</notes>
</species>

<species id="M_prbatp_c" name="_1-(5-Phosphoribosyl)-ATP" compartment="C_c" charge="-6" boundaryCondition="false">
<notes><html xmlns="http://www.w3.org/1999/xhtml">
<html:p>FORMULA: C15H19N5O20P4</html:p>
</html>
</notes>
</species>

<species id="M_prfp_c" name="_1-(5-Phosphoribosyl)-5-[(5-phosphoribosylamino)methylideneamino]imidazole-4-carboxamide" compartment="C_c" charge="-4" boundaryCondition="false">
<notes><html xmlns="http://www.w3.org/1999/xhtml">
<html:p>FORMULA: C15H21N5O15P2</html:p>
</html>
</notes>
</species>

<species id="M_prlp_c" name="_5-[(5-phospho-1-deoxyribulos-1-ylamino)methylideneamino]-1-(5-phosphoribosyl)imidazole-4-carboxamide" compartment="C_c" charge="-4" boundaryCondition="false">
<notes><html xmlns="http://www.w3.org/1999/xhtml">
<html:p>FORMULA: C15H21N5O15P2</html:p>
</html>
</notes>
</species>

<species id="M_pro_DASH_L_c" name="L-Proline" compartment="C_c" charge="0" boundaryCondition="false">
<notes><html xmlns="http://www.w3.org/1999/xhtml">
<html:p>FORMULA: C5H9NO2</html:p>
</html>
</notes>
</species>

<species id="M_pro_DASH_L_e" name="L-Proline" compartment="C_e" charge="0" boundaryCondition="false">
<notes><html xmlns="http://www.w3.org/1999/xhtml">
<html:p>FORMULA: C5H9NO2</html:p>
</html>
</notes>
</species>

<species id="M_prpp_c" name="_5-Phospho-alpha-D-ribose 1-diphosphate" compartment="C_c" charge="-5" boundaryCondition="false">
<notes><html xmlns="http://www.w3.org/1999/xhtml">
<html:p>FORMULA: C5H8O14P3</html:p>
</html>
</notes>
</species>

<species id="M_ps_SA_c" name="phosphatidylserine (Saureus)" compartment="C_c" charge="-50" boundaryCondition="false">
<notes><html xmlns="http://www.w3.org/1999/xhtml">
<html:p>FORMULA: C1710H3315N50O292P50</html:p>
</html>
</notes>
</species>

<species id="M_psd5p_c" name="Pseudouridine 5&apos;-phosphate" compartment="C_c" charge="-2" boundaryCondition="false">
<notes><html xmlns="http://www.w3.org/1999/xhtml">
<html:p>FORMULA: C9H11N2O9P</html:p>
</html>
</notes>
</species>

<species id="M_pser_DASH_L_c" name="O-Phospho-L-serine" compartment="C_c" charge="-2" boundaryCondition="false">
<notes><html xmlns="http://www.w3.org/1999/xhtml">
<html:p>FORMULA: C3H6NO6P</html:p>
</html>
</notes>
</species>

<species id="M_ptrc_c" name="Putrescine" compartment="C_c" charge="2" boundaryCondition="false">
<notes><html xmlns="http://www.w3.org/1999/xhtml">
<html:p>FORMULA: C4H14N2</html:p>
</html>
</notes>
</species>

<species id="M_ptrc_e" name="Putrescine" compartment="C_e" charge="2" boundaryCondition="false">
<notes><html xmlns="http://www.w3.org/1999/xhtml">
<html:p>FORMULA: C4H14N2</html:p>
</html>
</notes>
</species>

<species id="M_pyr_c" name="Pyruvate" compartment="C_c" charge="-1" boundaryCondition="false">
<notes><html xmlns="http://www.w3.org/1999/xhtml">
<html:p>FORMULA: C3H3O3</html:p>
</html>
</notes>
</species>

<species id="M_q8_c" name="Ubiquinone-8" compartment="C_c" charge="0" boundaryCondition="false">
<notes><html xmlns="http://www.w3.org/1999/xhtml">
<html:p>FORMULA: C49H74O4</html:p>
</html>
</notes>
</species>

<species id="M_q8h2_c" name="Ubiquinol-8" compartment="C_c" charge="0" boundaryCondition="false">
<notes><html xmlns="http://www.w3.org/1999/xhtml">
<html:p>FORMULA: C49H76O4</html:p>
</html>
</notes>
</species>

<species id="M_r1p_c" name="alpha-D-Ribose 1-phosphate" compartment="C_c" charge="-2" boundaryCondition="false">
<notes><html xmlns="http://www.w3.org/1999/xhtml">
<html:p>FORMULA: C5H9O8P</html:p>
</html>
</notes>
</species>

<species id="M_r5p_c" name="alpha-D-Ribose 5-phosphate" compartment="C_c" charge="-2" boundaryCondition="false">
<notes><html xmlns="http://www.w3.org/1999/xhtml">
<html:p>FORMULA: C5H9O8P</html:p>
</html>
</notes>
</species>

<species id="M_raffin_c" name="Raffinose" compartment="C_c" charge="0" boundaryCondition="false">
<notes><html xmlns="http://www.w3.org/1999/xhtml">
<html:p>FORMULA: C18H32O16</html:p>
</html>
</notes>
</species>

<species id="M_rbflvrd_c" name="Reduced riboflavin" compartment="C_c" charge="0" boundaryCondition="false">
<notes><html xmlns="http://www.w3.org/1999/xhtml">
<html:p>FORMULA: C17H22N4O6</html:p>
</html>
</notes>
</species>

<species id="M_rbl_DASH_L_c" name="L-Ribulose" compartment="C_c" charge="0" boundaryCondition="false">
<notes><html xmlns="http://www.w3.org/1999/xhtml">
<html:p>FORMULA: C5H10O5</html:p>
</html>
</notes>
</species>

<species id="M_rhcys_c" name="S-Ribosyl-L-homocysteine" compartment="C_c" charge="0" boundaryCondition="false">
<notes><html xmlns="http://www.w3.org/1999/xhtml">
<html:p>FORMULA: C9H17NO6S</html:p>
</html>
</notes>
</species>

<species id="M_rib_DASH_D_c" name="D-Ribose" compartment="C_c" charge="0" boundaryCondition="false">
<notes><html xmlns="http://www.w3.org/1999/xhtml">
<html:p>FORMULA: C5H10O5</html:p>
</html>
</notes>
</species>

<species id="M_rib_DASH_D_e" name="D-Ribose" compartment="C_e" charge="0" boundaryCondition="false">
<notes><html xmlns="http://www.w3.org/1999/xhtml">
<html:p>FORMULA: C5H10O5</html:p>
</html>
</notes>
</species>

<species id="M_ribflv_c" name="Riboflavin" compartment="C_c" charge="0" boundaryCondition="false">
<notes><html xmlns="http://www.w3.org/1999/xhtml">
<html:p>FORMULA: C17H20N4O6</html:p>
</html>
</notes>
</species>

<species id="M_ru5p_DASH_D_c" name="D-Ribulose 5-phosphate" compartment="C_c" charge="-2" boundaryCondition="false">
<notes><html xmlns="http://www.w3.org/1999/xhtml">
<html:p>FORMULA: C5H9O8P</html:p>
</html>
</notes>
</species>

<species id="M_ru5p_DASH_L_c" name="L-Ribulose 5-phosphate" compartment="C_c" charge="-2" boundaryCondition="false">
<notes><html xmlns="http://www.w3.org/1999/xhtml">
<html:p>FORMULA: C5H9O8P</html:p>
</html>
</notes>
</species>

<species id="M_s7p_c" name="Sedoheptulose 7-phosphate" compartment="C_c" charge="-2" boundaryCondition="false">
<notes><html xmlns="http://www.w3.org/1999/xhtml">
<html:p>FORMULA: C7H13O10P</html:p>
</html>
</notes>
</species>

<species id="M_s_c" name="Sulfur" compartment="C_c" charge="0" boundaryCondition="false">
<notes><html xmlns="http://www.w3.org/1999/xhtml">
<html:p>FORMULA: S</html:p>
</html>
</notes>
</species>

<species id="M_salc6p_c" name="Salicin 6-phosphate" compartment="C_c" charge="-2" boundaryCondition="false">
<notes><html xmlns="http://www.w3.org/1999/xhtml">
<html:p>FORMULA: C13H17O10P</html:p>
</html>
</notes>
</species>

<species id="M_salcn_e" name="Salicin" compartment="C_e" charge="0" boundaryCondition="false">
<notes><html xmlns="http://www.w3.org/1999/xhtml">
<html:p>FORMULA: C13H18O7</html:p>
</html>
</notes>
</species>

<species id="M_sbt_DASH_D_c" name="D-Sorbitol" compartment="C_c" charge="0" boundaryCondition="false">
<notes><html xmlns="http://www.w3.org/1999/xhtml">
<html:p>FORMULA: C6H14O6</html:p>
</html>
</notes>
</species>

<species id="M_sbzcoa_c" name="O-Succinylbenzoyl-CoA" compartment="C_c" charge="-5" boundaryCondition="false">
<notes><html xmlns="http://www.w3.org/1999/xhtml">
<html:p>FORMULA: C32H39N7O20P3S</html:p>
</html>
</notes>
</species>

<species id="M_scl_c" name="sirohydrochlorin" compartment="C_c" charge="-7" boundaryCondition="false">
<notes><html xmlns="http://www.w3.org/1999/xhtml">
<html:p>FORMULA: C42H39N4O16</html:p>
</html>
</notes>
</species>

<species id="M_sdhlam_c" name="S-Succinyldihydrolipoamide" compartment="C_c" charge="-1" boundaryCondition="false">
<notes><html xmlns="http://www.w3.org/1999/xhtml">
<html:p>FORMULA: C12H20NO4S2</html:p>
</html>
</notes>
</species>

<species id="M_ser_DASH_L_c" name="L-Serine" compartment="C_c" charge="0" boundaryCondition="false">
<notes><html xmlns="http://www.w3.org/1999/xhtml">
<html:p>FORMULA: C3H7NO3</html:p>
</html>
</notes>
</species>

<species id="M_ser_DASH_L_e" name="L-Serine" compartment="C_e" charge="0" boundaryCondition="false">
<notes><html xmlns="http://www.w3.org/1999/xhtml">
<html:p>FORMULA: C3H7NO3</html:p>
</html>
</notes>
</species>

<species id="M_sertrna_c" name="L-Seryl-tRNA(Ser)" compartment="C_c" charge="1" boundaryCondition="false">
<notes><html xmlns="http://www.w3.org/1999/xhtml">
<html:p>FORMULA: C3H6NO2R</html:p>
</html>
</notes>
</species>

<species id="M_sheme_c" name="Siroheme" compartment="C_c" charge="-8" boundaryCondition="false">
<notes><html xmlns="http://www.w3.org/1999/xhtml">
<html:p>FORMULA: C42H36FeN4O16</html:p>
</html>
</notes>
</species>

<species id="M_skm5p_c" name="Shikimate 5-phosphate" compartment="C_c" charge="-3" boundaryCondition="false">
<notes><html xmlns="http://www.w3.org/1999/xhtml">
<html:p>FORMULA: C7H8O8P</html:p>
</html>
</notes>
</species>

<species id="M_skm_c" name="Shikimate" compartment="C_c" charge="-1" boundaryCondition="false">
<notes><html xmlns="http://www.w3.org/1999/xhtml">
<html:p>FORMULA: C7H9O5</html:p>
</html>
</notes>
</species>

<species id="M_sl26da_c" name="N-Succinyl-LL-2,6-diaminoheptanedioate" compartment="C_c" charge="-2" boundaryCondition="false">
<notes><html xmlns="http://www.w3.org/1999/xhtml">
<html:p>FORMULA: C11H16N2O7</html:p>
</html>
</notes>
</species>

<species id="M_sl2a6o_c" name="N-Succinyl-2-L-amino-6-oxoheptanedioate" compartment="C_c" charge="-3" boundaryCondition="false">
<notes><html xmlns="http://www.w3.org/1999/xhtml">
<html:p>FORMULA: C11H12NO8</html:p>
</html>
</notes>
</species>

<species id="M_so3_c" name="Sulfite" compartment="C_c" charge="-2" boundaryCondition="false">
<notes><html xmlns="http://www.w3.org/1999/xhtml">
<html:p>FORMULA: O3S</html:p>
</html>
</notes>
</species>

<species id="M_so4_c" name="Sulfate" compartment="C_c" charge="-2" boundaryCondition="false">
<notes><html xmlns="http://www.w3.org/1999/xhtml">
<html:p>FORMULA: O4S</html:p>
</html>
</notes>
</species>

<species id="M_so4_e" name="Sulfate" compartment="C_e" charge="-2" boundaryCondition="false">
<notes><html xmlns="http://www.w3.org/1999/xhtml">
<html:p>FORMULA: O4S</html:p>
</html>
</notes>
</species>

<species id="M_spmd_c" name="Spermidine" compartment="C_c" charge="3" boundaryCondition="false">
<notes><html xmlns="http://www.w3.org/1999/xhtml">
<html:p>FORMULA: C7H22N3</html:p>
</html>
</notes>
</species>

<species id="M_spmd_e" name="Spermidine" compartment="C_e" charge="3" boundaryCondition="false">
<notes><html xmlns="http://www.w3.org/1999/xhtml">
<html:p>FORMULA: C7H22N3</html:p>
</html>
</notes>
</species>

<species id="M_sql_c" name="Squalene" compartment="C_c" charge="0" boundaryCondition="false">
<notes><html xmlns="http://www.w3.org/1999/xhtml">
<html:p>FORMULA: C30H50</html:p>
</html>
</notes>
</species>

<species id="M_ssaltpp_c" name="Succinate semialdehyde-thiamin diphosphate anion" compartment="C_c" charge="-3" boundaryCondition="false">
<notes><html xmlns="http://www.w3.org/1999/xhtml">
<html:p>FORMULA: C16H21N4O10P2S</html:p>
</html>
</notes>
</species>

<species id="M_suc6p_c" name="Sucrose 6-phosphate" compartment="C_c" charge="-2" boundaryCondition="false">
<notes><html xmlns="http://www.w3.org/1999/xhtml">
<html:p>FORMULA: C12H21O14P</html:p>
</html>
</notes>
</species>

<species id="M_sucbz_c" name="o-Succinylbenzoate" compartment="C_c" charge="-2" boundaryCondition="false">
<notes><html xmlns="http://www.w3.org/1999/xhtml">
<html:p>FORMULA: C11H8O5</html:p>
</html>
</notes>
</species>

<species id="M_succ_c" name="Succinate" compartment="C_c" charge="-2" boundaryCondition="false">
<notes><html xmlns="http://www.w3.org/1999/xhtml">
<html:p>FORMULA: C4H4O4</html:p>
</html>
</notes>
</species>

<species id="M_succoa_c" name="Succinyl-CoA" compartment="C_c" charge="-5" boundaryCondition="false">
<notes><html xmlns="http://www.w3.org/1999/xhtml">
<html:p>FORMULA: C25H35N7O19P3S</html:p>
</html>
</notes>
</species>

<species id="M_suchms_c" name="O-Succinyl-L-homoserine" compartment="C_c" charge="-1" boundaryCondition="false">
<notes><html xmlns="http://www.w3.org/1999/xhtml">
<html:p>FORMULA: C8H12NO6</html:p>
</html>
</notes>
</species>

<species id="M_sucr_c" name="Sucrose" compartment="C_c" charge="0" boundaryCondition="false">
<notes><html xmlns="http://www.w3.org/1999/xhtml">
<html:p>FORMULA: C12H22O11</html:p>
</html>
</notes>
</species>

<species id="M_sucr_e" name="Sucrose" compartment="C_e" charge="0" boundaryCondition="false">
<notes><html xmlns="http://www.w3.org/1999/xhtml">
<html:p>FORMULA: C12H22O11</html:p>
</html>
</notes>
</species>

<species id="M_sucsal_c" name="Succinic semialdehyde" compartment="C_c" charge="-1" boundaryCondition="false">
<notes><html xmlns="http://www.w3.org/1999/xhtml">
<html:p>FORMULA: C4H5O3</html:p>
</html>
</notes>
</species>

<species id="M_tag6p_DASH_D_c" name="D-Tagatose 6-phosphate" compartment="C_c" charge="-2" boundaryCondition="false">
<notes><html xmlns="http://www.w3.org/1999/xhtml">
<html:p>FORMULA: C6H11O9P</html:p>
</html>
</notes>
</species>

<species id="M_tagdp_DASH_D_c" name="D-Tagatose 1,6-biphosphate" compartment="C_c" charge="-4" boundaryCondition="false">
<notes><html xmlns="http://www.w3.org/1999/xhtml">
<html:p>FORMULA: C6H10O12P2</html:p>
</html>
</notes>
</species>

<species id="M_tcam_c" name="minor teichoic acid (acetylgalactosamine glucose phosphate, n=30)" compartment="C_c" charge="-30" boundaryCondition="false">
<notes><html xmlns="http://www.w3.org/1999/xhtml">
<html:p>FORMULA: C420H750N30O420P30</html:p>
</html>
</notes>
</species>

<species id="M_td2coa_c" name="trans-Tetradec-2-enoyl-CoA" compartment="C_c" charge="-4" boundaryCondition="false">
<notes><html xmlns="http://www.w3.org/1999/xhtml">
<html:p>FORMULA: C35H56N7O17P3S</html:p>
</html>
</notes>
</species>

<species id="M_tdcoa_c" name="Tetradecanoyl-CoA (n-C14:0CoA)" compartment="C_c" charge="-4" boundaryCondition="false">
<notes><html xmlns="http://www.w3.org/1999/xhtml">
<html:p>FORMULA: C35H58N7O17P3S</html:p>
</html>
</notes>
</species>

<species id="M_thdp_c" name="_2,3,4,5-Tetrahydrodipicolinate" compartment="C_c" charge="-2" boundaryCondition="false">
<notes><html xmlns="http://www.w3.org/1999/xhtml">
<html:p>FORMULA: C7H7NO4</html:p>
</html>
</notes>
</species>

<species id="M_thf_c" name="_5,6,7,8-Tetrahydrofolate" compartment="C_c" charge="-2" boundaryCondition="false">
<notes><html xmlns="http://www.w3.org/1999/xhtml">
<html:p>FORMULA: C19H21N7O6</html:p>
</html>
</notes>
</species>

<species id="M_thfglu_c" name="Tetrahydrofolyl-[Glu](2)" compartment="C_c" charge="-3" boundaryCondition="false">
<notes><html xmlns="http://www.w3.org/1999/xhtml">
<html:p>FORMULA: C24H27N8O9</html:p>
</html>
</notes>
</species>

<species id="M_thm_c" name="Thiamin" compartment="C_c" charge="1" boundaryCondition="false">
<notes><html xmlns="http://www.w3.org/1999/xhtml">
<html:p>FORMULA: C12H17N4OS</html:p>
</html>
</notes>
</species>

<species id="M_thm_e" name="Thiamin" compartment="C_e" charge="1" boundaryCondition="false">
<notes><html xmlns="http://www.w3.org/1999/xhtml">
<html:p>FORMULA: C12H17N4OS</html:p>
</html>
</notes>
</species>

<species id="M_thmmp_c" name="Thiamin monophosphate" compartment="C_c" charge="-1" boundaryCondition="false">
<notes><html xmlns="http://www.w3.org/1999/xhtml">
<html:p>FORMULA: C12H16N4O4PS</html:p>
</html>
</notes>
</species>

<species id="M_thmpp_c" name="Thiamine diphosphate" compartment="C_c" charge="-2" boundaryCondition="false">
<notes><html xmlns="http://www.w3.org/1999/xhtml">
<html:p>FORMULA: C12H16N4O7P2S</html:p>
</html>
</notes>
</species>

<species id="M_thr_DASH_L_c" name="L-Threonine" compartment="C_c" charge="0" boundaryCondition="false">
<notes><html xmlns="http://www.w3.org/1999/xhtml">
<html:p>FORMULA: C4H9NO3</html:p>
</html>
</notes>
</species>

<species id="M_thr_DASH_L_e" name="L-Threonine" compartment="C_e" charge="0" boundaryCondition="false">
<notes><html xmlns="http://www.w3.org/1999/xhtml">
<html:p>FORMULA: C4H9NO3</html:p>
</html>
</notes>
</species>

<species id="M_thrtrna_c" name="L-Threonyl-tRNA(Thr)" compartment="C_c" charge="1" boundaryCondition="false">
<notes><html xmlns="http://www.w3.org/1999/xhtml">
<html:p>FORMULA: C4H8NO2R</html:p>
</html>
</notes>
</species>

<species id="M_thymd_c" name="Thymidine" compartment="C_c" charge="0" boundaryCondition="false">
<notes><html xmlns="http://www.w3.org/1999/xhtml">
<html:p>FORMULA: C10H14N2O5</html:p>
</html>
</notes>
</species>

<species id="M_thymd_e" name="Thymidine" compartment="C_e" charge="0" boundaryCondition="false">
<notes><html xmlns="http://www.w3.org/1999/xhtml">
<html:p>FORMULA: C10H14N2O5</html:p>
</html>
</notes>
</species>

<species id="M_trdox_c" name="Oxidized thioredoxin" compartment="C_c" charge="0" boundaryCondition="false">
<notes><html xmlns="http://www.w3.org/1999/xhtml">
<html:p>FORMULA: X</html:p>
</html>
</notes>
</species>

<species id="M_trdrd_c" name="Reduced thioredoxin" compartment="C_c" charge="0" boundaryCondition="false">
<notes><html xmlns="http://www.w3.org/1999/xhtml">
<html:p>FORMULA: XH2</html:p>
</html>
</notes>
</species>

<species id="M_tre6p_c" name="alpha,alpha&apos;-Trehalose 6-phosphate" compartment="C_c" charge="-2" boundaryCondition="false">
<notes><html xmlns="http://www.w3.org/1999/xhtml">
<html:p>FORMULA: C12H21O14P</html:p>
</html>
</notes>
</species>

<species id="M_tre_e" name="Trehalose" compartment="C_e" charge="0" boundaryCondition="false">
<notes><html xmlns="http://www.w3.org/1999/xhtml">
<html:p>FORMULA: C12H22O11</html:p>
</html>
</notes>
</species>

<species id="M_trnaala_c" name="tRNA(Ala)" compartment="C_c" charge="0" boundaryCondition="false">
<notes><html xmlns="http://www.w3.org/1999/xhtml">
<html:p>FORMULA: R</html:p>
</html>
</notes>
</species>

<species id="M_trnaarg_c" name="tRNA(Arg)" compartment="C_c" charge="0" boundaryCondition="false">
<notes><html xmlns="http://www.w3.org/1999/xhtml">
<html:p>FORMULA: R</html:p>
</html>
</notes>
</species>

<species id="M_trnaasn_c" name="tRNA(Asn)" compartment="C_c" charge="0" boundaryCondition="false">
<notes><html xmlns="http://www.w3.org/1999/xhtml">
<html:p>FORMULA: C10H17O10PR2</html:p>
</html>
</notes>
</species>

<species id="M_trnaasp_c" name="tRNA(Asp)" compartment="C_c" charge="0" boundaryCondition="false">
<notes><html xmlns="http://www.w3.org/1999/xhtml">
<html:p>FORMULA: R</html:p>
</html>
</notes>
</species>

<species id="M_trnacys_c" name="tRNA(Cys)" compartment="C_c" charge="0" boundaryCondition="false">
<notes><html xmlns="http://www.w3.org/1999/xhtml">
<html:p>FORMULA: R</html:p>
</html>
</notes>
</species>

<species id="M_trnaglu_c" name="tRNA (Glu)" compartment="C_c" charge="0" boundaryCondition="false">
<notes><html xmlns="http://www.w3.org/1999/xhtml">
<html:p>FORMULA: R</html:p>
</html>
</notes>
</species>

<species id="M_trnagly_c" name="tRNA(Gly)" compartment="C_c" charge="0" boundaryCondition="false">
<notes><html xmlns="http://www.w3.org/1999/xhtml">
<html:p>FORMULA: R</html:p>
</html>
</notes>
</species>

<species id="M_trnaile_c" name="tRNA(Ile)" compartment="C_c" charge="0" boundaryCondition="false">
<notes><html xmlns="http://www.w3.org/1999/xhtml">
<html:p>FORMULA: R</html:p>
</html>
</notes>
</species>

<species id="M_trnalys_c" name="tRNA(Lys)" compartment="C_c" charge="0" boundaryCondition="false">
<notes><html xmlns="http://www.w3.org/1999/xhtml">
<html:p>FORMULA: R</html:p>
</html>
</notes>
</species>

<species id="M_trnamet_c" name="tRNA(Met)" compartment="C_c" charge="0" boundaryCondition="false">
<notes><html xmlns="http://www.w3.org/1999/xhtml">
<html:p>FORMULA: R</html:p>
</html>
</notes>
</species>

<species id="M_trnaser_c" name="tRNA(Ser)" compartment="C_c" charge="0" boundaryCondition="false">
<notes><html xmlns="http://www.w3.org/1999/xhtml">
<html:p>FORMULA: R</html:p>
</html>
</notes>
</species>

<species id="M_trnathr_c" name="tRNA(Thr)" compartment="C_c" charge="0" boundaryCondition="false">
<notes><html xmlns="http://www.w3.org/1999/xhtml">
<html:p>FORMULA: R</html:p>
</html>
</notes>
</species>

<species id="M_trp_DASH_L_c" name="L-Tryptophan" compartment="C_c" charge="0" boundaryCondition="false">
<notes><html xmlns="http://www.w3.org/1999/xhtml">
<html:p>FORMULA: C11H12N2O2</html:p>
</html>
</notes>
</species>

<species id="M_trp_DASH_L_e" name="L-Tryptophan" compartment="C_e" charge="0" boundaryCondition="false">
<notes><html xmlns="http://www.w3.org/1999/xhtml">
<html:p>FORMULA: C11H12N2O2</html:p>
</html>
</notes>
</species>

<species id="M_ttdca_c" name="tetradecanoate (n-C14:0)" compartment="C_c" charge="-1" boundaryCondition="false">
<notes><html xmlns="http://www.w3.org/1999/xhtml">
<html:p>FORMULA: C14H27O2</html:p>
</html>
</notes>
</species>

<species id="M_tyr_DASH_L_c" name="L-Tyrosine" compartment="C_c" charge="0" boundaryCondition="false">
<notes><html xmlns="http://www.w3.org/1999/xhtml">
<html:p>FORMULA: C9H11NO3</html:p>
</html>
</notes>
</species>

<species id="M_tyr_DASH_L_e" name="L-Tyrosine" compartment="C_e" charge="0" boundaryCondition="false">
<notes><html xmlns="http://www.w3.org/1999/xhtml">
<html:p>FORMULA: C9H11NO3</html:p>
</html>
</notes>
</species>

<species id="M_uaagmda_c" name="Undecaprenyl-diphospho-N-acetylmuramoyl-(N-acetylglucosamine)-L-ala-D-glu-meso-2,6-diaminopimeloyl-D-ala-D-ala" compartment="C_c" charge="-4" boundaryCondition="false">
<notes><html xmlns="http://www.w3.org/1999/xhtml">
<html:p>FORMULA: C95H152N8O28P2</html:p>
</html>
</notes>
</species>

<species id="M_uaccg_c" name="UDP-N-acetyl-3-O-(1-carboxyvinyl)-D-glucosamine" compartment="C_c" charge="-3" boundaryCondition="false">
<notes><html xmlns="http://www.w3.org/1999/xhtml">
<html:p>FORMULA: C20H26N3O19P2</html:p>
</html>
</notes>
</species>

<species id="M_uacgam_c" name="UDP-N-acetyl-D-glucosamine" compartment="C_c" charge="-2" boundaryCondition="false">
<notes><html xmlns="http://www.w3.org/1999/xhtml">
<html:p>FORMULA: C17H25N3O17P2</html:p>
</html>
</notes>
</species>

<species id="M_uacmam_c" name="UDP-N-acetyl-D-mannosamine" compartment="C_c" charge="-2" boundaryCondition="false">
<notes><html xmlns="http://www.w3.org/1999/xhtml">
<html:p>FORMULA: C17H25N3O17P2</html:p>
</html>
</notes>
</species>

<species id="M_uagmda_c" name="Undecaprenyl-diphospho-N-acetylmuramoyl-L-alanyl-D-glutamyl-meso-2,6-diaminopimeloyl-D-alanyl-D-alanine" compartment="C_c" charge="-4" boundaryCondition="false">
<notes><html xmlns="http://www.w3.org/1999/xhtml">
<html:p>FORMULA: C87H139N7O23P2</html:p>
</html>
</notes>
</species>

<species id="M_uama_c" name="UDP-N-acetylmuramoyl-L-alanine" compartment="C_c" charge="-3" boundaryCondition="false">
<notes><html xmlns="http://www.w3.org/1999/xhtml">
<html:p>FORMULA: C23H33N4O20P2</html:p>
</html>
</notes>
</species>

<species id="M_uamag_c" name="UDP-N-acetylmuramoyl-L-alanyl-D-glutamate" compartment="C_c" charge="-4" boundaryCondition="false">
<notes><html xmlns="http://www.w3.org/1999/xhtml">
<html:p>FORMULA: C28H39N5O23P2</html:p>
</html>
</notes>
</species>

<species id="M_uamr_c" name="UDP-N-acetylmuramate" compartment="C_c" charge="-3" boundaryCondition="false">
<notes><html xmlns="http://www.w3.org/1999/xhtml">
<html:p>FORMULA: C20H28N3O19P2</html:p>
</html>
</notes>
</species>

<species id="M_udcp_c" name="Undecaprenol" compartment="C_c" charge="0" boundaryCondition="false">
<notes><html xmlns="http://www.w3.org/1999/xhtml">
<html:p>FORMULA: C55H90O</html:p>
</html>
</notes>
</species>

<species id="M_udcpdp_c" name="Undecaprenyl diphosphate" compartment="C_c" charge="-3" boundaryCondition="false">
<notes><html xmlns="http://www.w3.org/1999/xhtml">
<html:p>FORMULA: C55H89O7P2</html:p>
</html>
</notes>
</species>

<species id="M_udcpp_c" name="Undecaprenyl phosphate" compartment="C_c" charge="-2" boundaryCondition="false">
<notes><html xmlns="http://www.w3.org/1999/xhtml">
<html:p>FORMULA: C55H89O4P</html:p>
</html>
</notes>
</species>

<species id="M_udp_c" name="UDP" compartment="C_c" charge="-3" boundaryCondition="false">
<notes><html xmlns="http://www.w3.org/1999/xhtml">
<html:p>FORMULA: C9H11N2O12P2</html:p>
</html>
</notes>
</species>

<species id="M_udpacgal_c" name="UDP-N-acetyl-D-galactosamine" compartment="C_c" charge="-2" boundaryCondition="false">
<notes><html xmlns="http://www.w3.org/1999/xhtml">
<html:p>FORMULA: C17H25N3O17P2</html:p>
</html>
</notes>
</species>

<species id="M_udpg_c" name="UDPglucose" compartment="C_c" charge="-2" boundaryCondition="false">
<notes><html xmlns="http://www.w3.org/1999/xhtml">
<html:p>FORMULA: C15H22N2O17P2</html:p>
</html>
</notes>
</species>

<species id="M_udpgal_c" name="UDPgalactose" compartment="C_c" charge="-2" boundaryCondition="false">
<notes><html xmlns="http://www.w3.org/1999/xhtml">
<html:p>FORMULA: C15H22N2O17P2</html:p>
</html>
</notes>
</species>

<species id="M_ugmd_c" name="UDP-N-acetylmuramoyl-L-alanyl-D-gamma-glutamyl-meso-2,6-diaminopimelate" compartment="C_c" charge="-4" boundaryCondition="false">
<notes><html xmlns="http://www.w3.org/1999/xhtml">
<html:p>FORMULA: C35H51N7O26P2</html:p>
</html>
</notes>
</species>

<species id="M_ugmda_c" name="UDP-N-acetylmuramoyl-L-alanyl-D-glutamyl-meso-2,6-diaminopimeloyl-D-alanyl-D-alanine" compartment="C_c" charge="-4" boundaryCondition="false">
<notes><html xmlns="http://www.w3.org/1999/xhtml">
<html:p>FORMULA: C41H61N9O28P2</html:p>
</html>
</notes>
</species>

<species id="M_ump_c" name="UMP" compartment="C_c" charge="-2" boundaryCondition="false">
<notes><html xmlns="http://www.w3.org/1999/xhtml">
<html:p>FORMULA: C9H11N2O9P</html:p>
</html>
</notes>
</species>

<species id="M_uppg1_c" name="Uroporphyrinogen I" compartment="C_c" charge="-8" boundaryCondition="false">
<notes><html xmlns="http://www.w3.org/1999/xhtml">
<html:p>FORMULA: C40H36N4O16</html:p>
</html>
</notes>
</species>

<species id="M_uppg3_c" name="Uroporphyrinogen III" compartment="C_c" charge="-8" boundaryCondition="false">
<notes><html xmlns="http://www.w3.org/1999/xhtml">
<html:p>FORMULA: C40H36N4O16</html:p>
</html>
</notes>
</species>

<species id="M_ura_c" name="Uracil" compartment="C_c" charge="0" boundaryCondition="false">
<notes><html xmlns="http://www.w3.org/1999/xhtml">
<html:p>FORMULA: C4H4N2O2</html:p>
</html>
</notes>
</species>

<species id="M_ura_e" name="Uracil" compartment="C_e" charge="0" boundaryCondition="false">
<notes><html xmlns="http://www.w3.org/1999/xhtml">
<html:p>FORMULA: C4H4N2O2</html:p>
</html>
</notes>
</species>

<species id="M_urcan_c" name="Urocanate" compartment="C_c" charge="-1" boundaryCondition="false">
<notes><html xmlns="http://www.w3.org/1999/xhtml">
<html:p>FORMULA: C6H5N2O2</html:p>
</html>
</notes>
</species>

<species id="M_urea_c" name="Urea" compartment="C_c" charge="0" boundaryCondition="false">
<notes><html xmlns="http://www.w3.org/1999/xhtml">
<html:p>FORMULA: CH4N2O</html:p>
</html>
</notes>
</species>

<species id="M_urea_e" name="Urea" compartment="C_e" charge="0" boundaryCondition="false">
<notes><html xmlns="http://www.w3.org/1999/xhtml">
<html:p>FORMULA: CH4N2O</html:p>
</html>
</notes>
</species>

<species id="M_uri_c" name="Uridine" compartment="C_c" charge="0" boundaryCondition="false">
<notes><html xmlns="http://www.w3.org/1999/xhtml">
<html:p>FORMULA: C9H12N2O6</html:p>
</html>
</notes>
</species>

<species id="M_uri_e" name="Uridine" compartment="C_e" charge="0" boundaryCondition="false">
<notes><html xmlns="http://www.w3.org/1999/xhtml">
<html:p>FORMULA: C9H12N2O6</html:p>
</html>
</notes>
</species>

<species id="M_utp_c" name="UTP" compartment="C_c" charge="-4" boundaryCondition="false">
<notes><html xmlns="http://www.w3.org/1999/xhtml">
<html:p>FORMULA: C9H11N2O15P3</html:p>
</html>
</notes>
</species>

<species id="M_val_DASH_L_c" name="L-Valine" compartment="C_c" charge="0" boundaryCondition="false">
<notes><html xmlns="http://www.w3.org/1999/xhtml">
<html:p>FORMULA: C5H11NO2</html:p>
</html>
</notes>
</species>

<species id="M_val_DASH_L_e" name="L-Valine" compartment="C_e" charge="0" boundaryCondition="false">
<notes><html xmlns="http://www.w3.org/1999/xhtml">
<html:p>FORMULA: C5H11NO2</html:p>
</html>
</notes>
</species>

<species id="M_xan_c" name="Xanthine" compartment="C_c" charge="0" boundaryCondition="false">
<notes><html xmlns="http://www.w3.org/1999/xhtml">
<html:p>FORMULA: C5H4N4O2</html:p>
</html>
</notes>
</species>

<species id="M_xan_e" name="Xanthine" compartment="C_e" charge="0" boundaryCondition="false">
<notes><html xmlns="http://www.w3.org/1999/xhtml">
<html:p>FORMULA: C5H4N4O2</html:p>
</html>
</notes>
</species>

<species id="M_xmp_c" name="Xanthosine 5&apos;-phosphate" compartment="C_c" charge="-2" boundaryCondition="false">
<notes><html xmlns="http://www.w3.org/1999/xhtml">
<html:p>FORMULA: C10H11N4O9P</html:p>
</html>
</notes>
</species>

<species id="M_xu5p_DASH_D_c" name="D-Xylulose 5-phosphate" compartment="C_c" charge="-2" boundaryCondition="false">
<notes><html xmlns="http://www.w3.org/1999/xhtml">
<html:p>FORMULA: C5H9O8P</html:p>
</html>
</notes>
</species>

<species id="M_zn2_c" name="Zinc" compartment="C_c" charge="2" boundaryCondition="false">
<notes><html xmlns="http://www.w3.org/1999/xhtml">
<html:p>FORMULA: Zn</html:p>
</html>
</notes>
</species>

<species id="M_zn2_e" name="Zinc" compartment="C_e" charge="2" boundaryCondition="false">
<notes><html xmlns="http://www.w3.org/1999/xhtml">
<html:p>FORMULA: Zn</html:p>
</html>
</notes>
</species>

<species id="M_26dap_DASH_M_b" name="meso-2,6-Diaminoheptanedioate" compartment="C_e" charge="0" boundaryCondition="true">
<notes><html xmlns="http://www.w3.org/1999/xhtml">
<html:p>FORMULA: C7H14N2O4</html:p>
</html>
</notes>
</species>


<species id="M_Cit_DASH_Mg_b" name="Citrate-Mg" compartment="C_e" charge="-1" boundaryCondition="true">
<notes><html xmlns="http://www.w3.org/1999/xhtml">
<html:p>FORMULA: C6H5O7Mg</html:p>
</html>
</notes>
</species>


<species id="M_acgam_b" name="N-Acetyl-D-glucosamine" compartment="C_e" charge="0" boundaryCondition="true">
<notes><html xmlns="http://www.w3.org/1999/xhtml">
<html:p>FORMULA: C8H15NO6</html:p>
</html>
</notes>
</species>


<species id="M_acnam_b" name="N-Acetylneuraminate" compartment="C_e" charge="-1" boundaryCondition="true">
<notes><html xmlns="http://www.w3.org/1999/xhtml">
<html:p>FORMULA: C11H18NO9</html:p>
</html>
</notes>
</species>


<species id="M_adn_b" name="Adenosine" compartment="C_e" charge="0" boundaryCondition="true">
<notes><html xmlns="http://www.w3.org/1999/xhtml">
<html:p>FORMULA: C10H13N5O4</html:p>
</html>
</notes>
</species>


<species id="M_ahcys_b" name="S-Adenosyl-L-homocysteine" compartment="C_c" charge="0" boundaryCondition="true">
<notes><html xmlns="http://www.w3.org/1999/xhtml">
<html:p>FORMULA: C14H20N6O5S</html:p>
</html>
</notes>
</species>


<species id="M_akg_b" name="_2-Oxoglutarate" compartment="C_e" charge="-2" boundaryCondition="true">
<notes><html xmlns="http://www.w3.org/1999/xhtml">
<html:p>FORMULA: C5H4O5</html:p>
</html>
</notes>
</species>


<species id="M_ala_DASH_D_b" name="D-Alanine" compartment="C_e" charge="0" boundaryCondition="true">
<notes><html xmlns="http://www.w3.org/1999/xhtml">
<html:p>FORMULA: C3H7NO2</html:p>
</html>
</notes>
</species>


<species id="M_ala_DASH_L_b" name="L-Alanine" compartment="C_e" charge="0" boundaryCondition="true">
<notes><html xmlns="http://www.w3.org/1999/xhtml">
<html:p>FORMULA: C3H7NO2</html:p>
</html>
</notes>
</species>


<species id="M_arg_DASH_L_b" name="L-Arginine" compartment="C_e" charge="1" boundaryCondition="true">
<notes><html xmlns="http://www.w3.org/1999/xhtml">
<html:p>FORMULA: C6H15N4O2</html:p>
</html>
</notes>
</species>


<species id="M_asp_DASH_L_b" name="L-Aspartate" compartment="C_e" charge="-1" boundaryCondition="true">
<notes><html xmlns="http://www.w3.org/1999/xhtml">
<html:p>FORMULA: C4H6NO4</html:p>
</html>
</notes>
</species>


<species id="M_btn_b" name="Biotin" compartment="C_e" charge="-1" boundaryCondition="true">
<notes><html xmlns="http://www.w3.org/1999/xhtml">
<html:p>FORMULA: C10H15N2O3S</html:p>
</html>
</notes>
</species>


<species id="M_chol_b" name="Choline" compartment="C_e" charge="1" boundaryCondition="true">
<notes><html xmlns="http://www.w3.org/1999/xhtml">
<html:p>FORMULA: C5H14NO</html:p>
</html>
</notes>
</species>


<species id="M_co2_b" name="CO2" compartment="C_e" charge="0" boundaryCondition="true">
<notes><html xmlns="http://www.w3.org/1999/xhtml">
<html:p>FORMULA: CO2</html:p>
</html>
</notes>
</species>


<species id="M_cobalt2_b" name="Co2+" compartment="C_e" charge="2" boundaryCondition="true">
<notes><html xmlns="http://www.w3.org/1999/xhtml">
<html:p>FORMULA: Co</html:p>
</html>
</notes>
</species>


<species id="M_crn_b" name="L-Carnitine" compartment="C_e" charge="0" boundaryCondition="true">
<notes><html xmlns="http://www.w3.org/1999/xhtml">
<html:p>FORMULA: C7H15NO3</html:p>
</html>
</notes>
</species>


<species id="M_csn_b" name="Cytosine" compartment="C_e" charge="0" boundaryCondition="true">
<notes><html xmlns="http://www.w3.org/1999/xhtml">
<html:p>FORMULA: C4H5N3O</html:p>
</html>
</notes>
</species>


<species id="M_cu2_b" name="Cu2+" compartment="C_e" charge="2" boundaryCondition="true">
<notes><html xmlns="http://www.w3.org/1999/xhtml">
<html:p>FORMULA: Cu</html:p>
</html>
</notes>
</species>


<species id="M_cys_DASH_L_b" name="L-Cysteine" compartment="C_e" charge="0" boundaryCondition="true">
<notes><html xmlns="http://www.w3.org/1999/xhtml">
<html:p>FORMULA: C3H7NO2S</html:p>
</html>
</notes>
</species>


<species id="M_cytd_b" name="Cytidine" compartment="C_e" charge="0" boundaryCondition="true">
<notes><html xmlns="http://www.w3.org/1999/xhtml">
<html:p>FORMULA: C9H13N3O5</html:p>
</html>
</notes>
</species>


<species id="M_etoh_b" name="Ethanol" compartment="C_e" charge="0" boundaryCondition="true">
<notes><html xmlns="http://www.w3.org/1999/xhtml">
<html:p>FORMULA: C2H6O</html:p>
</html>
</notes>
</species>


<species id="M_fe2_b" name="Fe2+" compartment="C_e" charge="2" boundaryCondition="true">
<notes><html xmlns="http://www.w3.org/1999/xhtml">
<html:p>FORMULA: Fe</html:p>
</html>
</notes>
</species>


<species id="M_for_b" name="Formate" compartment="C_e" charge="-1" boundaryCondition="true">
<notes><html xmlns="http://www.w3.org/1999/xhtml">
<html:p>FORMULA: CH1O2</html:p>
</html>
</notes>
</species>


<species id="M_fru_b" name="D-Fructose" compartment="C_e" charge="0" boundaryCondition="true">
<notes><html xmlns="http://www.w3.org/1999/xhtml">
<html:p>FORMULA: C6H12O6</html:p>
</html>
</notes>
</species>


<species id="M_galt_b" name="Galactitol" compartment="C_e" charge="0" boundaryCondition="true">
<notes><html xmlns="http://www.w3.org/1999/xhtml">
<html:p>FORMULA: C6H14O6</html:p>
</html>
</notes>
</species>


<species id="M_glc_DASH_D_b" name="D-Glucose" compartment="C_e" charge="0" boundaryCondition="true">
<notes><html xmlns="http://www.w3.org/1999/xhtml">
<html:p>FORMULA: C6H12O6</html:p>
</html>
</notes>
</species>


<species id="M_glcn_b" name="D-Gluconate" compartment="C_e" charge="-1" boundaryCondition="true">
<notes><html xmlns="http://www.w3.org/1999/xhtml">
<html:p>FORMULA: C6H11O7</html:p>
</html>
</notes>
</species>


<species id="M_glu_DASH_L_b" name="L-Glutamate" compartment="C_e" charge="-1" boundaryCondition="true">
<notes><html xmlns="http://www.w3.org/1999/xhtml">
<html:p>FORMULA: C5H8NO4</html:p>
</html>
</notes>
</species>


<species id="M_gly_b" name="Glycine" compartment="C_e" charge="0" boundaryCondition="true">
<notes><html xmlns="http://www.w3.org/1999/xhtml">
<html:p>FORMULA: C2H5NO2</html:p>
</html>
</notes>
</species>


<species id="M_glyald_b" name="D-Glyceraldehyde" compartment="C_e" charge="0" boundaryCondition="true">
<notes><html xmlns="http://www.w3.org/1999/xhtml">
<html:p>FORMULA: C3H6O3</html:p>
</html>
</notes>
</species>


<species id="M_glyb_b" name="Glycine betaine" compartment="C_e" charge="0" boundaryCondition="true">
<notes><html xmlns="http://www.w3.org/1999/xhtml">
<html:p>FORMULA: C5H11NO2</html:p>
</html>
</notes>
</species>


<species id="M_glyc3p_b" name="Glycerol 3-phosphate" compartment="C_e" charge="-2" boundaryCondition="true">
<notes><html xmlns="http://www.w3.org/1999/xhtml">
<html:p>FORMULA: C3H7O6P</html:p>
</html>
</notes>
</species>


<species id="M_glyc_b" name="Glycerol" compartment="C_e" charge="0" boundaryCondition="true">
<notes><html xmlns="http://www.w3.org/1999/xhtml">
<html:p>FORMULA: C3H8O3</html:p>
</html>
</notes>
</species>


<species id="M_glyclt_b" name="Glycolate" compartment="C_c" charge="-1" boundaryCondition="true">
<notes><html xmlns="http://www.w3.org/1999/xhtml">
<html:p>FORMULA: C2H3O3</html:p>
</html>
</notes>
</species>


<species id="M_gua_b" name="Guanine" compartment="C_e" charge="0" boundaryCondition="true">
<notes><html xmlns="http://www.w3.org/1999/xhtml">
<html:p>FORMULA: C5H5N5O</html:p>
</html>
</notes>
</species>


<species id="M_h2o_b" name="H2O" compartment="C_e" charge="0" boundaryCondition="true">
<notes><html xmlns="http://www.w3.org/1999/xhtml">
<html:p>FORMULA: H2O</html:p>
</html>
</notes>
</species>


<species id="M_h_b" name="H+" compartment="C_e" charge="1" boundaryCondition="true">
<notes><html xmlns="http://www.w3.org/1999/xhtml">
<html:p>FORMULA: H</html:p>
</html>
</notes>
</species>


<species id="M_hdca_b" name="Hexadecanoate (n-C16:0)" compartment="C_e" charge="-1" boundaryCondition="true">
<notes><html xmlns="http://www.w3.org/1999/xhtml">
<html:p>FORMULA: C16H31O2</html:p>
</html>
</notes>
</species>


<species id="M_his_DASH_L_b" name="L-Histidine" compartment="C_e" charge="0" boundaryCondition="true">
<notes><html xmlns="http://www.w3.org/1999/xhtml">
<html:p>FORMULA: C6H9N3O2</html:p>
</html>
</notes>
</species>


<species id="M_ile_DASH_L_b" name="L-Isoleucine" compartment="C_e" charge="0" boundaryCondition="true">
<notes><html xmlns="http://www.w3.org/1999/xhtml">
<html:p>FORMULA: C6H13NO2</html:p>
</html>
</notes>
</species>


<species id="M_k_b" name="potassium" compartment="C_e" charge="1" boundaryCondition="true">
<notes><html xmlns="http://www.w3.org/1999/xhtml">
<html:p>FORMULA: K</html:p>
</html>
</notes>
</species>


<species id="M_lac_DASH_D_b" name="D-Lactate" compartment="C_e" charge="-1" boundaryCondition="true">
<notes><html xmlns="http://www.w3.org/1999/xhtml">
<html:p>FORMULA: C3H5O3</html:p>
</html>
</notes>
</species>


<species id="M_lac_DASH_L_b" name="L-Lactate" compartment="C_e" charge="-1" boundaryCondition="true">
<notes><html xmlns="http://www.w3.org/1999/xhtml">
<html:p>FORMULA: C3H5O3</html:p>
</html>
</notes>
</species>


<species id="M_lcts_b" name="Lactose" compartment="C_e" charge="0" boundaryCondition="true">
<notes><html xmlns="http://www.w3.org/1999/xhtml">
<html:p>FORMULA: C12H22O11</html:p>
</html>
</notes>
</species>


<species id="M_leu_DASH_L_b" name="L-Leucine" compartment="C_e" charge="0" boundaryCondition="true">
<notes><html xmlns="http://www.w3.org/1999/xhtml">
<html:p>FORMULA: C6H13NO2</html:p>
</html>
</notes>
</species>


<species id="M_lys_DASH_L_b" name="L-Lysine" compartment="C_e" charge="1" boundaryCondition="true">
<notes><html xmlns="http://www.w3.org/1999/xhtml">
<html:p>FORMULA: C6H15N2O2</html:p>
</html>
</notes>
</species>


<species id="M_mal_DASH_L_b" name="L-Malate" compartment="C_e" charge="-2" boundaryCondition="true">
<notes><html xmlns="http://www.w3.org/1999/xhtml">
<html:p>FORMULA: C4H4O5</html:p>
</html>
</notes>
</species>


<species id="M_malt_b" name="Maltose" compartment="C_e" charge="0" boundaryCondition="true">
<notes><html xmlns="http://www.w3.org/1999/xhtml">
<html:p>FORMULA: C12H22O11</html:p>
</html>
</notes>
</species>


<species id="M_man_b" name="D-Mannose" compartment="C_e" charge="0" boundaryCondition="true">
<notes><html xmlns="http://www.w3.org/1999/xhtml">
<html:p>FORMULA: C6H12O6</html:p>
</html>
</notes>
</species>


<species id="M_met_DASH_L_b" name="L-Methionine" compartment="C_e" charge="0" boundaryCondition="true">
<notes><html xmlns="http://www.w3.org/1999/xhtml">
<html:p>FORMULA: C5H11NO2S</html:p>
</html>
</notes>
</species>


<species id="M_mg2_b" name="magnesium" compartment="C_e" charge="2" boundaryCondition="true">
<notes><html xmlns="http://www.w3.org/1999/xhtml">
<html:p>FORMULA: Mg</html:p>
</html>
</notes>
</species>


<species id="M_mn2_b" name="Mn2+" compartment="C_e" charge="2" boundaryCondition="true">
<notes><html xmlns="http://www.w3.org/1999/xhtml">
<html:p>FORMULA: Mn</html:p>
</html>
</notes>
</species>


<species id="M_mnl_b" name="D-Mannitol" compartment="C_e" charge="0" boundaryCondition="true">
<notes><html xmlns="http://www.w3.org/1999/xhtml">
<html:p>FORMULA: C6H14O6</html:p>
</html>
</notes>
</species>


<species id="M_mobd_b" name="Molybdate" compartment="C_e" charge="-2" boundaryCondition="true">
<notes><html xmlns="http://www.w3.org/1999/xhtml">
<html:p>FORMULA: MoO4</html:p>
</html>
</notes>
</species>


<species id="M_na1_b" name="Sodium" compartment="C_e" charge="1" boundaryCondition="true">
<notes><html xmlns="http://www.w3.org/1999/xhtml">
<html:p>FORMULA: Na</html:p>
</html>
</notes>
</species>


<species id="M_nac_b" name="Nicotinate" compartment="C_e" charge="-1" boundaryCondition="true">
<notes><html xmlns="http://www.w3.org/1999/xhtml">
<html:p>FORMULA: C6H4NO2</html:p>
</html>
</notes>
</species>


<species id="M_ncam_b" name="Nicotinamide" compartment="C_e" charge="0" boundaryCondition="true">
<notes><html xmlns="http://www.w3.org/1999/xhtml">
<html:p>FORMULA: C6H6N2O</html:p>
</html>
</notes>
</species>


<species id="M_nh4_b" name="Ammonium" compartment="C_e" charge="1" boundaryCondition="true">
<notes><html xmlns="http://www.w3.org/1999/xhtml">
<html:p>FORMULA: H4N</html:p>
</html>
</notes>
</species>


<species id="M_ni2_b" name="nickel" compartment="C_e" charge="2" boundaryCondition="true">
<notes><html xmlns="http://www.w3.org/1999/xhtml">
<html:p>FORMULA: Ni</html:p>
</html>
</notes>
</species>


<species id="M_no2_b" name="Nitrite" compartment="C_e" charge="-1" boundaryCondition="true">
<notes><html xmlns="http://www.w3.org/1999/xhtml">
<html:p>FORMULA: NO2</html:p>
</html>
</notes>
</species>


<species id="M_no3_b" name="Nitrate" compartment="C_e" charge="-1" boundaryCondition="true">
<notes><html xmlns="http://www.w3.org/1999/xhtml">
<html:p>FORMULA: NO3</html:p>
</html>
</notes>
</species>


<species id="M_o2_b" name="O2" compartment="C_e" charge="0" boundaryCondition="true">
<notes><html xmlns="http://www.w3.org/1999/xhtml">
<html:p>FORMULA: O2</html:p>
</html>
</notes>
</species>


<species id="M_orn_b" name="Ornithine" compartment="C_e" charge="1" boundaryCondition="true">
<notes><html xmlns="http://www.w3.org/1999/xhtml">
<html:p>FORMULA: C5H13N2O2</html:p>
</html>
</notes>
</species>


<species id="M_phe_DASH_L_b" name="L-Phenylalanine" compartment="C_e" charge="0" boundaryCondition="true">
<notes><html xmlns="http://www.w3.org/1999/xhtml">
<html:p>FORMULA: C9H11NO2</html:p>
</html>
</notes>
</species>


<species id="M_pheme_b" name="Protoheme" compartment="C_e" charge="-2" boundaryCondition="true">
<notes><html xmlns="http://www.w3.org/1999/xhtml">
<html:p>FORMULA: C34H30FeN4O4</html:p>
</html>
</notes>
</species>


<species id="M_pi_b" name="Phosphate" compartment="C_e" charge="-2" boundaryCondition="true">
<notes><html xmlns="http://www.w3.org/1999/xhtml">
<html:p>FORMULA: HO4P</html:p>
</html>
</notes>
</species>


<species id="M_pro_DASH_L_b" name="L-Proline" compartment="C_e" charge="0" boundaryCondition="true">
<notes><html xmlns="http://www.w3.org/1999/xhtml">
<html:p>FORMULA: C5H9NO2</html:p>
</html>
</notes>
</species>


<species id="M_ptrc_b" name="Putrescine" compartment="C_e" charge="2" boundaryCondition="true">
<notes><html xmlns="http://www.w3.org/1999/xhtml">
<html:p>FORMULA: C4H14N2</html:p>
</html>
</notes>
</species>


<species id="M_rib_DASH_D_b" name="D-Ribose" compartment="C_e" charge="0" boundaryCondition="true">
<notes><html xmlns="http://www.w3.org/1999/xhtml">
<html:p>FORMULA: C5H10O5</html:p>
</html>
</notes>
</species>


<species id="M_salcn_b" name="Salicin" compartment="C_e" charge="0" boundaryCondition="true">
<notes><html xmlns="http://www.w3.org/1999/xhtml">
<html:p>FORMULA: C13H18O7</html:p>
</html>
</notes>
</species>


<species id="M_ser_DASH_L_b" name="L-Serine" compartment="C_e" charge="0" boundaryCondition="true">
<notes><html xmlns="http://www.w3.org/1999/xhtml">
<html:p>FORMULA: C3H7NO3</html:p>
</html>
</notes>
</species>


<species id="M_so4_b" name="Sulfate" compartment="C_e" charge="-2" boundaryCondition="true">
<notes><html xmlns="http://www.w3.org/1999/xhtml">
<html:p>FORMULA: O4S</html:p>
</html>
</notes>
</species>


<species id="M_spmd_b" name="Spermidine" compartment="C_e" charge="3" boundaryCondition="true">
<notes><html xmlns="http://www.w3.org/1999/xhtml">
<html:p>FORMULA: C7H22N3</html:p>
</html>
</notes>
</species>


<species id="M_sucr_b" name="Sucrose" compartment="C_e" charge="0" boundaryCondition="true">
<notes><html xmlns="http://www.w3.org/1999/xhtml">
<html:p>FORMULA: C12H22O11</html:p>
</html>
</notes>
</species>


<species id="M_thm_b" name="Thiamin" compartment="C_e" charge="1" boundaryCondition="true">
<notes><html xmlns="http://www.w3.org/1999/xhtml">
<html:p>FORMULA: C12H17N4OS</html:p>
</html>
</notes>
</species>


<species id="M_thr_DASH_L_b" name="L-Threonine" compartment="C_e" charge="0" boundaryCondition="true">
<notes><html xmlns="http://www.w3.org/1999/xhtml">
<html:p>FORMULA: C4H9NO3</html:p>
</html>
</notes>
</species>


<species id="M_thymd_b" name="Thymidine" compartment="C_e" charge="0" boundaryCondition="true">
<notes><html xmlns="http://www.w3.org/1999/xhtml">
<html:p>FORMULA: C10H14N2O5</html:p>
</html>
</notes>
</species>


<species id="M_tre_b" name="Trehalose" compartment="C_e" charge="0" boundaryCondition="true">
<notes><html xmlns="http://www.w3.org/1999/xhtml">
<html:p>FORMULA: C12H22O11</html:p>
</html>
</notes>
</species>


<species id="M_trp_DASH_L_b" name="L-Tryptophan" compartment="C_e" charge="0" boundaryCondition="true">
<notes><html xmlns="http://www.w3.org/1999/xhtml">
<html:p>FORMULA: C11H12N2O2</html:p>
</html>
</notes>
</species>


<species id="M_tyr_DASH_L_b" name="L-Tyrosine" compartment="C_e" charge="0" boundaryCondition="true">
<notes><html xmlns="http://www.w3.org/1999/xhtml">
<html:p>FORMULA: C9H11NO3</html:p>
</html>
</notes>
</species>


<species id="M_ura_b" name="Uracil" compartment="C_e" charge="0" boundaryCondition="true">
<notes><html xmlns="http://www.w3.org/1999/xhtml">
<html:p>FORMULA: C4H4N2O2</html:p>
</html>
</notes>
</species>


<species id="M_urea_b" name="Urea" compartment="C_e" charge="0" boundaryCondition="true">
<notes><html xmlns="http://www.w3.org/1999/xhtml">
<html:p>FORMULA: CH4N2O</html:p>
</html>
</notes>
</species>


<species id="M_uri_b" name="Uridine" compartment="C_e" charge="0" boundaryCondition="true">
<notes><html xmlns="http://www.w3.org/1999/xhtml">
<html:p>FORMULA: C9H12N2O6</html:p>
</html>
</notes>
</species>


<species id="M_val_DASH_L_b" name="L-Valine" compartment="C_e" charge="0" boundaryCondition="true">
<notes><html xmlns="http://www.w3.org/1999/xhtml">
<html:p>FORMULA: C5H11NO2</html:p>
</html>
</notes>
</species>


<species id="M_xan_b" name="Xanthine" compartment="C_e" charge="0" boundaryCondition="true">
<notes><html xmlns="http://www.w3.org/1999/xhtml">
<html:p>FORMULA: C5H4N4O2</html:p>
</html>
</notes>
</species>


<species id="M_zn2_b" name="Zinc" compartment="C_e" charge="2" boundaryCondition="true">
<notes><html xmlns="http://www.w3.org/1999/xhtml">
<html:p>FORMULA: Zn</html:p>
</html>
</notes>
</species>


</listOfSpecies>
<listOfReactions>
<reaction id="R_3M2OBLOXRD" name="_3-Methyl-2-oxobutanoate:lipoamide oxidoreductase(decarboxylating and acceptor-2-methylpropanoylating)" reversible="true">
<notes>
<html:p>Abbreviation: R_3M2OBLOXRD</html:p>
<html:p>Synonyms: _0</html:p>
<html:p>EC Number: 1.2.4.4</html:p>
<html:p>Equation: [c] : 3mob + h + lpam &lt;==&gt; 2mpdhl + co2</html:p>
<html:p>Confidence Level: </html:p>
<html:p>MM</html:p>
<html:p>GENE ASSOCIATION: (SA1348) and (SA1347)</html:p>
</notes>
<listOfReactants>
<speciesReference species="M_3mob_c" stoichiometry="1"/>
<speciesReference species="M_h_c" stoichiometry="1"/>
<speciesReference species="M_lpam_c" stoichiometry="1"/>
</listOfReactants>
<listOfProducts>
<speciesReference species="M_2mpdhl_c" stoichiometry="1"/>
<speciesReference species="M_co2_c" stoichiometry="1"/>
</listOfProducts>
<kineticLaw>
<math xmlns="http://www.w3.org/1998/Math/MathML">
<ci>FLUX_VALUE</ci>
</math>
<listOfParameters>
<parameter id="LOWER_BOUND" value="-999999" units="mmol_per_gDW_per_hr"/>
<parameter id="UPPER_BOUND" value="999999" units="mmol_per_gDW_per_hr"/>
<parameter id="OBJECTIVE_COEFFICIENT" value="0" />
<parameter id="FLUX_VALUE" value="0" units="mmol_per_gDW_per_hr"/>
</listOfParameters>
</kineticLaw>
</reaction>
<reaction id="R_3M2OPLOXRD" name="_3-Methyl-2-oxopentanoate:lipoamide oxidoreductase(decarboxylating and acceptor-2-methylpropanoylating)" reversible="true">
<notes>
<html:p>Abbreviation: R_3M2OPLOXRD</html:p>
<html:p>Synonyms: _0</html:p>
<html:p>EC Number: 1.2.4.4</html:p>
<html:p>Equation: [c] : 3mop + h + lpam &lt;==&gt; 2mbdhl + co2</html:p>
<html:p>Confidence Level: </html:p>
<html:p>SAB</html:p>
<html:p>GENE ASSOCIATION: (SA1348) and (SA1347)</html:p>
</notes>
<listOfReactants>
<speciesReference species="M_3mop_c" stoichiometry="1"/>
<speciesReference species="M_h_c" stoichiometry="1"/>
<speciesReference species="M_lpam_c" stoichiometry="1"/>
</listOfReactants>
<listOfProducts>
<speciesReference species="M_2mbdhl_c" stoichiometry="1"/>
<speciesReference species="M_co2_c" stoichiometry="1"/>
</listOfProducts>
<kineticLaw>
<math xmlns="http://www.w3.org/1998/Math/MathML">
<ci>FLUX_VALUE</ci>
</math>
<listOfParameters>
<parameter id="LOWER_BOUND" value="-999999" units="mmol_per_gDW_per_hr"/>
<parameter id="UPPER_BOUND" value="999999" units="mmol_per_gDW_per_hr"/>
<parameter id="OBJECTIVE_COEFFICIENT" value="0" />
<parameter id="FLUX_VALUE" value="0" units="mmol_per_gDW_per_hr"/>
</listOfParameters>
</kineticLaw>
</reaction>
<reaction id="R_4M2OPLOXRD" name="_4-Methyl-2-oxopentanoate:lipoamide oxidoreductase(decarboxylating and acceptor-2-methylpropanoylating)" reversible="true">
<notes>
<html:p>Abbreviation: R_4M2OPLOXRD</html:p>
<html:p>Synonyms: _0</html:p>
<html:p>EC Number: 1.2.4.4</html:p>
<html:p>Equation: [c] : 4mop + h + lpam &lt;==&gt; 3mbdhl + co2</html:p>
<html:p>Confidence Level: </html:p>
<html:p>SAB</html:p>
<html:p>GENE ASSOCIATION: (SA1348) and (SA1347)</html:p>
</notes>
<listOfReactants>
<speciesReference species="M_4mop_c" stoichiometry="1"/>
<speciesReference species="M_h_c" stoichiometry="1"/>
<speciesReference species="M_lpam_c" stoichiometry="1"/>
</listOfReactants>
<listOfProducts>
<speciesReference species="M_3mbdhl_c" stoichiometry="1"/>
<speciesReference species="M_co2_c" stoichiometry="1"/>
</listOfProducts>
<kineticLaw>
<math xmlns="http://www.w3.org/1998/Math/MathML">
<ci>FLUX_VALUE</ci>
</math>
<listOfParameters>
<parameter id="LOWER_BOUND" value="-999999" units="mmol_per_gDW_per_hr"/>
<parameter id="UPPER_BOUND" value="999999" units="mmol_per_gDW_per_hr"/>
<parameter id="OBJECTIVE_COEFFICIENT" value="0" />
<parameter id="FLUX_VALUE" value="0" units="mmol_per_gDW_per_hr"/>
</listOfParameters>
</kineticLaw>
</reaction>
<reaction id="R_6PGALSZ" name="_6-phospho-beta-galactosidase" reversible="true">
<notes>
<html:p>Abbreviation: R_6PGALSZ</html:p>
<html:p>Synonyms: _0</html:p>
<html:p>EC Number: 3.2.1.85</html:p>
<html:p>SUBSYSTEM: Galactose metabolism</html:p>
<html:p>Equation: [c] : h2o + lac6p &lt;==&gt; dgal6p + glc-D</html:p>
<html:p>Confidence Level: 0</html:p>
<html:p>added for staph (SAB)

is reversible because kegg indicates this--this is unusual because the other reactions in this class are not reversible</html:p>
<html:p>GENE ASSOCIATION: (SA1991)</html:p>
</notes>
<listOfReactants>
<speciesReference species="M_h2o_c" stoichiometry="1"/>
<speciesReference species="M_lac6p_c" stoichiometry="1"/>
</listOfReactants>
<listOfProducts>
<speciesReference species="M_dgal6p_c" stoichiometry="1"/>
<speciesReference species="M_glc_DASH_D_c" stoichiometry="1"/>
</listOfProducts>
<kineticLaw>
<math xmlns="http://www.w3.org/1998/Math/MathML">
<ci>FLUX_VALUE</ci>
</math>
<listOfParameters>
<parameter id="LOWER_BOUND" value="0" units="mmol_per_gDW_per_hr"/>
<parameter id="UPPER_BOUND" value="999999" units="mmol_per_gDW_per_hr"/>
<parameter id="OBJECTIVE_COEFFICIENT" value="0" />
<parameter id="FLUX_VALUE" value="0" units="mmol_per_gDW_per_hr"/>
</listOfParameters>
</kineticLaw>
</reaction>
<reaction id="R_6PHBG" name="_6-phospho-beta-glucosidase" reversible="false">
<notes>
<html:p>Abbreviation: R_6PHBG</html:p>
<html:p>Synonyms: _0</html:p>
<html:p>EC Number: 3.2.1.86</html:p>
<html:p>SUBSYSTEM: Glycolysis/Gluconeogenesis</html:p>
<html:p>Equation: [c] : h2o + salc6p --&gt; 2hymeph + g6p</html:p>
<html:p>Confidence Level: 0</html:p>
<html:p>SAB
directionality unknown</html:p>
<html:p>GENE ASSOCIATION: (SA0256)</html:p>
</notes>
<listOfReactants>
<speciesReference species="M_h2o_c" stoichiometry="1"/>
<speciesReference species="M_salc6p_c" stoichiometry="1"/>
</listOfReactants>
<listOfProducts>
<speciesReference species="M_2hymeph_c" stoichiometry="1"/>
<speciesReference species="M_g6p_c" stoichiometry="1"/>
</listOfProducts>
<kineticLaw>
<math xmlns="http://www.w3.org/1998/Math/MathML">
<ci>FLUX_VALUE</ci>
</math>
<listOfParameters>
<parameter id="LOWER_BOUND" value="0" units="mmol_per_gDW_per_hr"/>
<parameter id="UPPER_BOUND" value="999999" units="mmol_per_gDW_per_hr"/>
<parameter id="OBJECTIVE_COEFFICIENT" value="0" />
<parameter id="FLUX_VALUE" value="0" units="mmol_per_gDW_per_hr"/>
</listOfParameters>
</kineticLaw>
</reaction>
<reaction id="R_ABTAr" name="_4-aminobutyrate transaminase" reversible="true">
<notes>
<html:p>Abbreviation: R_ABTAr</html:p>
<html:p>Synonyms: _0</html:p>
<html:p>EC Number: 2.6.1.19</html:p>
<html:p>Equation: [c] : 4abut + akg &lt;==&gt; glu-L + sucsal</html:p>
<html:p>Confidence Level: </html:p>
<html:p>kh 1/6/03</html:p>
<html:p>GENE ASSOCIATION: (SA2397)</html:p>
</notes>
<listOfReactants>
<speciesReference species="M_4abut_c" stoichiometry="1"/>
<speciesReference species="M_akg_c" stoichiometry="1"/>
</listOfReactants>
<listOfProducts>
<speciesReference species="M_glu_DASH_L_c" stoichiometry="1"/>
<speciesReference species="M_sucsal_c" stoichiometry="1"/>
</listOfProducts>
<kineticLaw>
<math xmlns="http://www.w3.org/1998/Math/MathML">
<ci>FLUX_VALUE</ci>
</math>
<listOfParameters>
<parameter id="LOWER_BOUND" value="0" units="mmol_per_gDW_per_hr"/>
<parameter id="UPPER_BOUND" value="999999" units="mmol_per_gDW_per_hr"/>
<parameter id="OBJECTIVE_COEFFICIENT" value="0" />
<parameter id="FLUX_VALUE" value="0" units="mmol_per_gDW_per_hr"/>
</listOfParameters>
</kineticLaw>
</reaction>
<reaction id="R_ACACT1r" name="acetyl-CoA C-acetyltransferase" reversible="true">
<notes>
<html:p>Abbreviation: R_ACACT1r</html:p>
<html:p>Synonyms: _0</html:p>
<html:p>EC Number: 2.3.1.9</html:p>
<html:p>SUBSYSTEM: Fatty Acid Degradation</html:p>
<html:p>Equation: [c] : (2) accoa &lt;==&gt; aacoa + coa</html:p>
<html:p>Confidence Level: 0</html:p>
<html:p>JLR- reversible form of ACACT1</html:p>
<html:p>GENE ASSOCIATION: (SA0342) or (SA0534 or SA0223)</html:p>
</notes>
<listOfReactants>
<speciesReference species="M_accoa_c" stoichiometry="2"/>
</listOfReactants>
<listOfProducts>
<speciesReference species="M_aacoa_c" stoichiometry="1"/>
<speciesReference species="M_coa_c" stoichiometry="1"/>
</listOfProducts>
<kineticLaw>
<math xmlns="http://www.w3.org/1998/Math/MathML">
<ci>FLUX_VALUE</ci>
</math>
<listOfParameters>
<parameter id="LOWER_BOUND" value="-999999" units="mmol_per_gDW_per_hr"/>
<parameter id="UPPER_BOUND" value="999999" units="mmol_per_gDW_per_hr"/>
<parameter id="OBJECTIVE_COEFFICIENT" value="0" />
<parameter id="FLUX_VALUE" value="0" units="mmol_per_gDW_per_hr"/>
</listOfParameters>
</kineticLaw>
</reaction>
<reaction id="R_ACACT2r" name="acetyl-CoA C-acyltransferase (butanoyl-CoA) (r)" reversible="true">
<notes>
<html:p>Abbreviation: R_ACACT2r</html:p>
<html:p>Synonyms: _0</html:p>
<html:p>EC Number: 2.3.1.16</html:p>
<html:p>SUBSYSTEM: Fatty Acid Degradation</html:p>
<html:p>Equation: [c] : accoa + btcoa &lt;==&gt; 3ohcoa + coa</html:p>
<html:p>Confidence Level: 0</html:p>
<html:p>GENE ASSOCIATION: (SA0342) or (SA0534 or SA0223)</html:p>
</notes>
<listOfReactants>
<speciesReference species="M_accoa_c" stoichiometry="1"/>
<speciesReference species="M_btcoa_c" stoichiometry="1"/>
</listOfReactants>
<listOfProducts>
<speciesReference species="M_3ohcoa_c" stoichiometry="1"/>
<speciesReference species="M_coa_c" stoichiometry="1"/>
</listOfProducts>
<kineticLaw>
<math xmlns="http://www.w3.org/1998/Math/MathML">
<ci>FLUX_VALUE</ci>
</math>
<listOfParameters>
<parameter id="LOWER_BOUND" value="-999999" units="mmol_per_gDW_per_hr"/>
<parameter id="UPPER_BOUND" value="999999" units="mmol_per_gDW_per_hr"/>
<parameter id="OBJECTIVE_COEFFICIENT" value="0" />
<parameter id="FLUX_VALUE" value="0" units="mmol_per_gDW_per_hr"/>
</listOfParameters>
</kineticLaw>
</reaction>
<reaction id="R_ACACT3r" name="acetyl-CoA C-acyltransferase (hexanoyl-CoA) (r)" reversible="true">
<notes>
<html:p>Abbreviation: R_ACACT3r</html:p>
<html:p>Synonyms: _0</html:p>
<html:p>EC Number: 2.3.1.16</html:p>
<html:p>SUBSYSTEM: Fatty Acid Degradation</html:p>
<html:p>Equation: [c] : accoa + hxcoa &lt;==&gt; 3oocoa + coa</html:p>
<html:p>Confidence Level: 0</html:p>
<html:p>GENE ASSOCIATION: (SA0223 or SA0534)</html:p>
</notes>
<listOfReactants>
<speciesReference species="M_accoa_c" stoichiometry="1"/>
<speciesReference species="M_hxcoa_c" stoichiometry="1"/>
</listOfReactants>
<listOfProducts>
<speciesReference species="M_3oocoa_c" stoichiometry="1"/>
<speciesReference species="M_coa_c" stoichiometry="1"/>
</listOfProducts>
<kineticLaw>
<math xmlns="http://www.w3.org/1998/Math/MathML">
<ci>FLUX_VALUE</ci>
</math>
<listOfParameters>
<parameter id="LOWER_BOUND" value="-999999" units="mmol_per_gDW_per_hr"/>
<parameter id="UPPER_BOUND" value="999999" units="mmol_per_gDW_per_hr"/>
<parameter id="OBJECTIVE_COEFFICIENT" value="0" />
<parameter id="FLUX_VALUE" value="0" units="mmol_per_gDW_per_hr"/>
</listOfParameters>
</kineticLaw>
</reaction>
<reaction id="R_ACACT4r" name="acetyl-CoA C-acyltransferase (octanoyl-CoA) (r)" reversible="true">
<notes>
<html:p>Abbreviation: R_ACACT4r</html:p>
<html:p>Synonyms: _0</html:p>
<html:p>EC Number: 2.3.1.16</html:p>
<html:p>SUBSYSTEM: Fatty Acid Degradation</html:p>
<html:p>Equation: [c] : accoa + occoa &lt;==&gt; 3odcoa + coa</html:p>
<html:p>Confidence Level: 0</html:p>
<html:p>GENE ASSOCIATION: (SA0223 or SA0534)</html:p>
</notes>
<listOfReactants>
<speciesReference species="M_accoa_c" stoichiometry="1"/>
<speciesReference species="M_occoa_c" stoichiometry="1"/>
</listOfReactants>
<listOfProducts>
<speciesReference species="M_3odcoa_c" stoichiometry="1"/>
<speciesReference species="M_coa_c" stoichiometry="1"/>
</listOfProducts>
<kineticLaw>
<math xmlns="http://www.w3.org/1998/Math/MathML">
<ci>FLUX_VALUE</ci>
</math>
<listOfParameters>
<parameter id="LOWER_BOUND" value="-999999" units="mmol_per_gDW_per_hr"/>
<parameter id="UPPER_BOUND" value="999999" units="mmol_per_gDW_per_hr"/>
<parameter id="OBJECTIVE_COEFFICIENT" value="0" />
<parameter id="FLUX_VALUE" value="0" units="mmol_per_gDW_per_hr"/>
</listOfParameters>
</kineticLaw>
</reaction>
<reaction id="R_ACACT5r" name="acetyl-CoA C-acyltransferase (decanoyl-CoA) (r)" reversible="true">
<notes>
<html:p>Abbreviation: R_ACACT5r</html:p>
<html:p>Synonyms: _0</html:p>
<html:p>EC Number: 2.3.1.16</html:p>
<html:p>Equation: [c] : accoa + dcacoa &lt;==&gt; 3oddcoa + coa</html:p>
<html:p>Confidence Level: </html:p>
<html:p>GENE ASSOCIATION: (SA0223 or SA0534)</html:p>
</notes>
<listOfReactants>
<speciesReference species="M_accoa_c" stoichiometry="1"/>
<speciesReference species="M_dcacoa_c" stoichiometry="1"/>
</listOfReactants>
<listOfProducts>
<speciesReference species="M_3oddcoa_c" stoichiometry="1"/>
<speciesReference species="M_coa_c" stoichiometry="1"/>
</listOfProducts>
<kineticLaw>
<math xmlns="http://www.w3.org/1998/Math/MathML">
<ci>FLUX_VALUE</ci>
</math>
<listOfParameters>
<parameter id="LOWER_BOUND" value="-999999" units="mmol_per_gDW_per_hr"/>
<parameter id="UPPER_BOUND" value="999999" units="mmol_per_gDW_per_hr"/>
<parameter id="OBJECTIVE_COEFFICIENT" value="0" />
<parameter id="FLUX_VALUE" value="0" units="mmol_per_gDW_per_hr"/>
</listOfParameters>
</kineticLaw>
</reaction>
<reaction id="R_ACACT6r" name="acetyl-CoA C-acyltransferase (dodecanoyl-CoA) (r)" reversible="true">
<notes>
<html:p>Abbreviation: R_ACACT6r</html:p>
<html:p>Synonyms: _0</html:p>
<html:p>EC Number: 2.3.1.16</html:p>
<html:p>Equation: [c] : accoa + ddcacoa &lt;==&gt; 3otdcoa + coa</html:p>
<html:p>Confidence Level: </html:p>
<html:p>GENE ASSOCIATION: (SA0223 or SA0534)</html:p>
</notes>
<listOfReactants>
<speciesReference species="M_accoa_c" stoichiometry="1"/>
<speciesReference species="M_ddcacoa_c" stoichiometry="1"/>
</listOfReactants>
<listOfProducts>
<speciesReference species="M_3otdcoa_c" stoichiometry="1"/>
<speciesReference species="M_coa_c" stoichiometry="1"/>
</listOfProducts>
<kineticLaw>
<math xmlns="http://www.w3.org/1998/Math/MathML">
<ci>FLUX_VALUE</ci>
</math>
<listOfParameters>
<parameter id="LOWER_BOUND" value="-999999" units="mmol_per_gDW_per_hr"/>
<parameter id="UPPER_BOUND" value="999999" units="mmol_per_gDW_per_hr"/>
<parameter id="OBJECTIVE_COEFFICIENT" value="0" />
<parameter id="FLUX_VALUE" value="0" units="mmol_per_gDW_per_hr"/>
</listOfParameters>
</kineticLaw>
</reaction>
<reaction id="R_ACACT7r" name="acetyl-CoA C-acyltransferase (tetradecanoyl-CoA) (r)" reversible="true">
<notes>
<html:p>Abbreviation: R_ACACT7r</html:p>
<html:p>Synonyms: _0</html:p>
<html:p>EC Number: 2.3.1.16</html:p>
<html:p>SUBSYSTEM: Fatty Acid Degradation</html:p>
<html:p>Equation: [c] : accoa + tdcoa &lt;==&gt; 3ohdcoa + coa</html:p>
<html:p>Confidence Level: 0</html:p>
<html:p>GENE ASSOCIATION: (SA0223 or SA0534)</html:p>
</notes>
<listOfReactants>
<speciesReference species="M_accoa_c" stoichiometry="1"/>
<speciesReference species="M_tdcoa_c" stoichiometry="1"/>
</listOfReactants>
<listOfProducts>
<speciesReference species="M_3ohdcoa_c" stoichiometry="1"/>
<speciesReference species="M_coa_c" stoichiometry="1"/>
</listOfProducts>
<kineticLaw>
<math xmlns="http://www.w3.org/1998/Math/MathML">
<ci>FLUX_VALUE</ci>
</math>
<listOfParameters>
<parameter id="LOWER_BOUND" value="-999999" units="mmol_per_gDW_per_hr"/>
<parameter id="UPPER_BOUND" value="999999" units="mmol_per_gDW_per_hr"/>
<parameter id="OBJECTIVE_COEFFICIENT" value="0" />
<parameter id="FLUX_VALUE" value="0" units="mmol_per_gDW_per_hr"/>
</listOfParameters>
</kineticLaw>
</reaction>
<reaction id="R_ACALDi" name="acetaldehyde dehydrogenase (acetylating)" reversible="false">
<notes>
<html:p>Abbreviation: R_ACALDi</html:p>
<html:p>Synonyms: _0</html:p>
<html:p>EC Number: 1.2.1.10</html:p>
<html:p>SUBSYSTEM: Pyruvate Metabolism</html:p>
<html:p>Equation: [c] : acald + coa + nad --&gt; accoa + h + nadh</html:p>
<html:p>Confidence Level: 0</html:p>
<html:p>JLR- irreversible form of ACALD</html:p>
<html:p>GENE ASSOCIATION: (SA0143)</html:p>
</notes>
<listOfReactants>
<speciesReference species="M_acald_c" stoichiometry="1"/>
<speciesReference species="M_coa_c" stoichiometry="1"/>
<speciesReference species="M_nad_c" stoichiometry="1"/>
</listOfReactants>
<listOfProducts>
<speciesReference species="M_accoa_c" stoichiometry="1"/>
<speciesReference species="M_h_c" stoichiometry="1"/>
<speciesReference species="M_nadh_c" stoichiometry="1"/>
</listOfProducts>
<kineticLaw>
<math xmlns="http://www.w3.org/1998/Math/MathML">
<ci>FLUX_VALUE</ci>
</math>
<listOfParameters>
<parameter id="LOWER_BOUND" value="0" units="mmol_per_gDW_per_hr"/>
<parameter id="UPPER_BOUND" value="999999" units="mmol_per_gDW_per_hr"/>
<parameter id="OBJECTIVE_COEFFICIENT" value="0" />
<parameter id="FLUX_VALUE" value="0" units="mmol_per_gDW_per_hr"/>
</listOfParameters>
</kineticLaw>
</reaction>
<reaction id="R_ACCOAC" name="acetyl-CoA carboxylase" reversible="false">
<notes>
<html:p>Abbreviation: R_ACCOAC</html:p>
<html:p>Synonyms: _0</html:p>
<html:p>EC Number: 6.4.1.2</html:p>
<html:p>SUBSYSTEM: Pyruvate Metabolism</html:p>
<html:p>Equation: [c] : accoa + atp + hco3 --&gt; adp + h + malcoa + pi</html:p>
<html:p>Confidence Level: 0</html:p>
<html:p>A biotinyl-protein.
Step 1: biotin + ATP + HCO3 -&amp;gt; carboxy-biotin + ADP + Pi. 
Step 2: carboxy-biotin + ACCOA -&amp;gt; MALCOA
bacteria have separate enzymes for each step and a biotin-carrier protein; in yeast a single protein carries out all activities
NCD
</html:p>
<html:p>GENE ASSOCIATION: (SA1434 or SA1357) and (SA1523) and (SA1522) and (SA1358 or SA1435)</html:p>
</notes>
<listOfReactants>
<speciesReference species="M_accoa_c" stoichiometry="1"/>
<speciesReference species="M_atp_c" stoichiometry="1"/>
<speciesReference species="M_hco3_c" stoichiometry="1"/>
</listOfReactants>
<listOfProducts>
<speciesReference species="M_adp_c" stoichiometry="1"/>
<speciesReference species="M_h_c" stoichiometry="1"/>
<speciesReference species="M_malcoa_c" stoichiometry="1"/>
<speciesReference species="M_pi_c" stoichiometry="1"/>
</listOfProducts>
<kineticLaw>
<math xmlns="http://www.w3.org/1998/Math/MathML">
<ci>FLUX_VALUE</ci>
</math>
<listOfParameters>
<parameter id="LOWER_BOUND" value="0" units="mmol_per_gDW_per_hr"/>
<parameter id="UPPER_BOUND" value="999999" units="mmol_per_gDW_per_hr"/>
<parameter id="OBJECTIVE_COEFFICIENT" value="0" />
<parameter id="FLUX_VALUE" value="0" units="mmol_per_gDW_per_hr"/>
</listOfParameters>
</kineticLaw>
</reaction>
<reaction id="R_ACGApts" name="N-Acetyl-D-glucosamine transport via PEP:Pyr PTS" reversible="false">
<notes>
<html:p>Abbreviation: R_ACGApts</html:p>
<html:p>Synonyms: _0</html:p>
<html:p>SUBSYSTEM: Transport</html:p>
<html:p>Equation: acgam[e] + pep[c] --&gt; acgam6p[c] + pyr[c]</html:p>
<html:p>Confidence Level: 0</html:p>
<html:p>GENE ASSOCIATION: (SA1547)</html:p>
</notes>
<listOfReactants>
<speciesReference species="M_acgam_e" stoichiometry="1"/>
<speciesReference species="M_pep_c" stoichiometry="1"/>
</listOfReactants>
<listOfProducts>
<speciesReference species="M_acgam6p_c" stoichiometry="1"/>
<speciesReference species="M_pyr_c" stoichiometry="1"/>
</listOfProducts>
<kineticLaw>
<math xmlns="http://www.w3.org/1998/Math/MathML">
<ci>FLUX_VALUE</ci>
</math>
<listOfParameters>
<parameter id="LOWER_BOUND" value="0" units="mmol_per_gDW_per_hr"/>
<parameter id="UPPER_BOUND" value="999999" units="mmol_per_gDW_per_hr"/>
<parameter id="OBJECTIVE_COEFFICIENT" value="0" />
<parameter id="FLUX_VALUE" value="0" units="mmol_per_gDW_per_hr"/>
</listOfParameters>
</kineticLaw>
</reaction>
<reaction id="R_ACGK" name="acetylglutamate kinase" reversible="false">
<notes>
<html:p>Abbreviation: R_ACGK</html:p>
<html:p>Synonyms: _0</html:p>
<html:p>EC Number: 2.7.2.8</html:p>
<html:p>SUBSYSTEM: Amino Acid Metabolism</html:p>
<html:p>Equation: [c] : acglu + atp --&gt; acg5p + adp</html:p>
<html:p>Confidence Level: 0</html:p>
<html:p>GENE ASSOCIATION: (SA0176)</html:p>
</notes>
<listOfReactants>
<speciesReference species="M_acglu_c" stoichiometry="1"/>
<speciesReference species="M_atp_c" stoichiometry="1"/>
</listOfReactants>
<listOfProducts>
<speciesReference species="M_acg5p_c" stoichiometry="1"/>
<speciesReference species="M_adp_c" stoichiometry="1"/>
</listOfProducts>
<kineticLaw>
<math xmlns="http://www.w3.org/1998/Math/MathML">
<ci>FLUX_VALUE</ci>
</math>
<listOfParameters>
<parameter id="LOWER_BOUND" value="0" units="mmol_per_gDW_per_hr"/>
<parameter id="UPPER_BOUND" value="999999" units="mmol_per_gDW_per_hr"/>
<parameter id="OBJECTIVE_COEFFICIENT" value="0" />
<parameter id="FLUX_VALUE" value="0" units="mmol_per_gDW_per_hr"/>
</listOfParameters>
</kineticLaw>
</reaction>
<reaction id="R_ACGS" name="N-acetylglutamate synthase" reversible="false">
<notes>
<html:p>Abbreviation: R_ACGS</html:p>
<html:p>Synonyms: _0</html:p>
<html:p>EC Number: 2.3.1.1</html:p>
<html:p>SUBSYSTEM: Other Amino Acid Metabolism</html:p>
<html:p>Equation: [c] : accoa + glu-L --&gt; acglu + coa + h</html:p>
<html:p>Confidence Level: 0</html:p>
<html:p>GENE ASSOCIATION: (SA0177)</html:p>
</notes>
<listOfReactants>
<speciesReference species="M_accoa_c" stoichiometry="1"/>
<speciesReference species="M_glu_DASH_L_c" stoichiometry="1"/>
</listOfReactants>
<listOfProducts>
<speciesReference species="M_acglu_c" stoichiometry="1"/>
<speciesReference species="M_coa_c" stoichiometry="1"/>
<speciesReference species="M_h_c" stoichiometry="1"/>
</listOfProducts>
<kineticLaw>
<math xmlns="http://www.w3.org/1998/Math/MathML">
<ci>FLUX_VALUE</ci>
</math>
<listOfParameters>
<parameter id="LOWER_BOUND" value="0" units="mmol_per_gDW_per_hr"/>
<parameter id="UPPER_BOUND" value="999999" units="mmol_per_gDW_per_hr"/>
<parameter id="OBJECTIVE_COEFFICIENT" value="0" />
<parameter id="FLUX_VALUE" value="0" units="mmol_per_gDW_per_hr"/>
</listOfParameters>
</kineticLaw>
</reaction>
<reaction id="R_ACHBS" name="_2-aceto-2-hydroxybutanoate synthase" reversible="false">
<notes>
<html:p>Abbreviation: R_ACHBS</html:p>
<html:p>Synonyms: _0</html:p>
<html:p>Equation: [c] : 2obut + h + pyr --&gt; 2ahbut + co2</html:p>
<html:p>Confidence Level: </html:p>
<html:p>JLR- I think the EC is 4.1.3.18
AZ: new EC no. 2.2.1.6</html:p>
<html:p>GENE ASSOCIATION: (SA1860) and (SA1859 or SA2008)</html:p>
</notes>
<listOfReactants>
<speciesReference species="M_2obut_c" stoichiometry="1"/>
<speciesReference species="M_h_c" stoichiometry="1"/>
<speciesReference species="M_pyr_c" stoichiometry="1"/>
</listOfReactants>
<listOfProducts>
<speciesReference species="M_2ahbut_c" stoichiometry="1"/>
<speciesReference species="M_co2_c" stoichiometry="1"/>
</listOfProducts>
<kineticLaw>
<math xmlns="http://www.w3.org/1998/Math/MathML">
<ci>FLUX_VALUE</ci>
</math>
<listOfParameters>
<parameter id="LOWER_BOUND" value="0" units="mmol_per_gDW_per_hr"/>
<parameter id="UPPER_BOUND" value="999999" units="mmol_per_gDW_per_hr"/>
<parameter id="OBJECTIVE_COEFFICIENT" value="0" />
<parameter id="FLUX_VALUE" value="0" units="mmol_per_gDW_per_hr"/>
</listOfParameters>
</kineticLaw>
</reaction>
<reaction id="R_ACKr" name="acetate kinase" reversible="true">
<notes>
<html:p>Abbreviation: R_ACKr</html:p>
<html:p>Synonyms: _0</html:p>
<html:p>EC Number: 2.7.2.1</html:p>
<html:p>SUBSYSTEM: Pyruvate Metabolism</html:p>
<html:p>Equation: [c] : ac + atp &lt;==&gt; actp + adp</html:p>
<html:p>Confidence Level: 0</html:p>
<html:p>JLR- This is the reversible form of ACK.  The reaction already exists in the database, but it is listed as ACK_do not use.</html:p>
<html:p>GENE ASSOCIATION: (SA1533)</html:p>
</notes>
<listOfReactants>
<speciesReference species="M_ac_c" stoichiometry="1"/>
<speciesReference species="M_atp_c" stoichiometry="1"/>
</listOfReactants>
<listOfProducts>
<speciesReference species="M_actp_c" stoichiometry="1"/>
<speciesReference species="M_adp_c" stoichiometry="1"/>
</listOfProducts>
<kineticLaw>
<math xmlns="http://www.w3.org/1998/Math/MathML">
<ci>FLUX_VALUE</ci>
</math>
<listOfParameters>
<parameter id="LOWER_BOUND" value="-999999" units="mmol_per_gDW_per_hr"/>
<parameter id="UPPER_BOUND" value="999999" units="mmol_per_gDW_per_hr"/>
<parameter id="OBJECTIVE_COEFFICIENT" value="0" />
<parameter id="FLUX_VALUE" value="0" units="mmol_per_gDW_per_hr"/>
</listOfParameters>
</kineticLaw>
</reaction>
<reaction id="R_ACLDC" name="acetolactate decarboxylase" reversible="false">
<notes>
<html:p>Abbreviation: R_ACLDC</html:p>
<html:p>Synonyms: _0</html:p>
<html:p>EC Number: 4.1.1.5</html:p>
<html:p>SUBSYSTEM: Carbohydrate Metabolism</html:p>
<html:p>Equation: [c] : alac-S + h --&gt; actn-R + co2</html:p>
<html:p>Confidence Level: 0</html:p>
<html:p>GENE ASSOCIATION: (SA2394 or SA2007)</html:p>
</notes>
<listOfReactants>
<speciesReference species="M_alac_DASH_S_c" stoichiometry="1"/>
<speciesReference species="M_h_c" stoichiometry="1"/>
</listOfReactants>
<listOfProducts>
<speciesReference species="M_actn_DASH_R_c" stoichiometry="1"/>
<speciesReference species="M_co2_c" stoichiometry="1"/>
</listOfProducts>
<kineticLaw>
<math xmlns="http://www.w3.org/1998/Math/MathML">
<ci>FLUX_VALUE</ci>
</math>
<listOfParameters>
<parameter id="LOWER_BOUND" value="0" units="mmol_per_gDW_per_hr"/>
<parameter id="UPPER_BOUND" value="999999" units="mmol_per_gDW_per_hr"/>
<parameter id="OBJECTIVE_COEFFICIENT" value="0" />
<parameter id="FLUX_VALUE" value="0" units="mmol_per_gDW_per_hr"/>
</listOfParameters>
</kineticLaw>
</reaction>
<reaction id="R_ACLS" name="acetolactate synthase" reversible="false">
<notes>
<html:p>Abbreviation: R_ACLS</html:p>
<html:p>Synonyms: _0</html:p>
<html:p>EC Number: 4.1.3.18</html:p>
<html:p>SUBSYSTEM: Valine, Leucine, and Isoleucine Metabolism</html:p>
<html:p>Equation: [c] : h + (2) pyr --&gt; alac-S + co2</html:p>
<html:p>Confidence Level: 0</html:p>
<html:p>A flavoprotein. Requires thiamine diphosphate; also catalyses the formation of 2-aceto-2-hydroxybutanoate (see ACHBS).
Also EC 2.2.1.6 - NCD
</html:p>
<html:p>GENE ASSOCIATION: (SA1860) and (SA1859 or SA2008)</html:p>
</notes>
<listOfReactants>
<speciesReference species="M_h_c" stoichiometry="1"/>
<speciesReference species="M_pyr_c" stoichiometry="2"/>
</listOfReactants>
<listOfProducts>
<speciesReference species="M_alac_DASH_S_c" stoichiometry="1"/>
<speciesReference species="M_co2_c" stoichiometry="1"/>
</listOfProducts>
<kineticLaw>
<math xmlns="http://www.w3.org/1998/Math/MathML">
<ci>FLUX_VALUE</ci>
</math>
<listOfParameters>
<parameter id="LOWER_BOUND" value="0" units="mmol_per_gDW_per_hr"/>
<parameter id="UPPER_BOUND" value="999999" units="mmol_per_gDW_per_hr"/>
<parameter id="OBJECTIVE_COEFFICIENT" value="0" />
<parameter id="FLUX_VALUE" value="0" units="mmol_per_gDW_per_hr"/>
</listOfParameters>
</kineticLaw>
</reaction>
<reaction id="R_ACNAMt2" name="N-acetylneuraminate proton symport" reversible="false">
<notes>
<html:p>Abbreviation: R_ACNAMt2</html:p>
<html:p>Synonyms: _0</html:p>
<html:p>SUBSYSTEM: Transport</html:p>
<html:p>Equation: acnam[e] + h[e] --&gt; acnam[c] + h[c]</html:p>
<html:p>Confidence Level: 2</html:p>
<html:p>JLR</html:p>
<html:p>GENE ASSOCIATION: (SA0531)</html:p>
</notes>
<listOfReactants>
<speciesReference species="M_acnam_e" stoichiometry="1"/>
<speciesReference species="M_h_e" stoichiometry="1"/>
</listOfReactants>
<listOfProducts>
<speciesReference species="M_acnam_c" stoichiometry="1"/>
<speciesReference species="M_h_c" stoichiometry="1"/>
</listOfProducts>
<kineticLaw>
<math xmlns="http://www.w3.org/1998/Math/MathML">
<ci>FLUX_VALUE</ci>
</math>
<listOfParameters>
<parameter id="LOWER_BOUND" value="0" units="mmol_per_gDW_per_hr"/>
<parameter id="UPPER_BOUND" value="999999" units="mmol_per_gDW_per_hr"/>
<parameter id="OBJECTIVE_COEFFICIENT" value="0" />
<parameter id="FLUX_VALUE" value="0" units="mmol_per_gDW_per_hr"/>
</listOfParameters>
</kineticLaw>
</reaction>
<reaction id="R_ACNML" name="N-Acetylneuraminate lyase" reversible="false">
<notes>
<html:p>Abbreviation: R_ACNML</html:p>
<html:p>Synonyms: _0</html:p>
<html:p>EC Number: 4.1.3.3</html:p>
<html:p>SUBSYSTEM: Aminosugar Metabolism </html:p>
<html:p>Equation: [c] : acnam --&gt; acmana + pyr</html:p>
<html:p>Confidence Level: 0</html:p>
<html:p>JLR</html:p>
<html:p>GENE ASSOCIATION: (SA0304)</html:p>
</notes>
<listOfReactants>
<speciesReference species="M_acnam_c" stoichiometry="1"/>
</listOfReactants>
<listOfProducts>
<speciesReference species="M_acmana_c" stoichiometry="1"/>
<speciesReference species="M_pyr_c" stoichiometry="1"/>
</listOfProducts>
<kineticLaw>
<math xmlns="http://www.w3.org/1998/Math/MathML">
<ci>FLUX_VALUE</ci>
</math>
<listOfParameters>
<parameter id="LOWER_BOUND" value="0" units="mmol_per_gDW_per_hr"/>
<parameter id="UPPER_BOUND" value="999999" units="mmol_per_gDW_per_hr"/>
<parameter id="OBJECTIVE_COEFFICIENT" value="0" />
<parameter id="FLUX_VALUE" value="0" units="mmol_per_gDW_per_hr"/>
</listOfParameters>
</kineticLaw>
</reaction>
<reaction id="R_ACOAD1" name="acyl-CoA dehydrogenase (butanoyl-CoA)" reversible="true">
<notes>
<html:p>Abbreviation: R_ACOAD1</html:p>
<html:p>Synonyms: _0</html:p>
<html:p>EC Number: 1.3.99.2</html:p>
<html:p>SUBSYSTEM: Fatty Acid Degradation</html:p>
<html:p>Equation: [c] : b2coa + h + nadh &lt;==&gt; btcoa + nad</html:p>
<html:p>Confidence Level: 0</html:p>
<html:p>Assume NAD/NADH as acceptors
Lumped long-chain acyl-CoA dehydrogenase (EC 1.3.99.13)
This reaction is therefore equilivalent to trans-2-enoyl-CoA reductase (NAD) (EC 1.3.1.44)</html:p>
<html:p>GENE ASSOCIATION: (SA2080)</html:p>
</notes>
<listOfReactants>
<speciesReference species="M_b2coa_c" stoichiometry="1"/>
<speciesReference species="M_h_c" stoichiometry="1"/>
<speciesReference species="M_nadh_c" stoichiometry="1"/>
</listOfReactants>
<listOfProducts>
<speciesReference species="M_btcoa_c" stoichiometry="1"/>
<speciesReference species="M_nad_c" stoichiometry="1"/>
</listOfProducts>
<kineticLaw>
<math xmlns="http://www.w3.org/1998/Math/MathML">
<ci>FLUX_VALUE</ci>
</math>
<listOfParameters>
<parameter id="LOWER_BOUND" value="-999999" units="mmol_per_gDW_per_hr"/>
<parameter id="UPPER_BOUND" value="999999" units="mmol_per_gDW_per_hr"/>
<parameter id="OBJECTIVE_COEFFICIENT" value="0" />
<parameter id="FLUX_VALUE" value="0" units="mmol_per_gDW_per_hr"/>
</listOfParameters>
</kineticLaw>
</reaction>
<reaction id="R_ACOAD2" name="acyl-CoA dehydrogenase (hexanoyl-CoA)" reversible="true">
<notes>
<html:p>Abbreviation: R_ACOAD2</html:p>
<html:p>Synonyms: _0</html:p>
<html:p>EC Number: 1.3.99.3</html:p>
<html:p>SUBSYSTEM: Fatty Acid Degradation</html:p>
<html:p>Equation: [c] : h + hx2coa + nadh &lt;==&gt; hxcoa + nad</html:p>
<html:p>Confidence Level: 0</html:p>
<html:p>Assume NAD/NADH as acceptors
Lumped long-chain acyl-CoA dehydrogenase (EC 1.3.99.13)
This reaction is therefore equilivalent to trans-2-enoyl-CoA reductase (NAD) (EC 1.3.1.44)</html:p>
<html:p>GENE ASSOCIATION: (SA2080)</html:p>
</notes>
<listOfReactants>
<speciesReference species="M_h_c" stoichiometry="1"/>
<speciesReference species="M_hx2coa_c" stoichiometry="1"/>
<speciesReference species="M_nadh_c" stoichiometry="1"/>
</listOfReactants>
<listOfProducts>
<speciesReference species="M_hxcoa_c" stoichiometry="1"/>
<speciesReference species="M_nad_c" stoichiometry="1"/>
</listOfProducts>
<kineticLaw>
<math xmlns="http://www.w3.org/1998/Math/MathML">
<ci>FLUX_VALUE</ci>
</math>
<listOfParameters>
<parameter id="LOWER_BOUND" value="-999999" units="mmol_per_gDW_per_hr"/>
<parameter id="UPPER_BOUND" value="999999" units="mmol_per_gDW_per_hr"/>
<parameter id="OBJECTIVE_COEFFICIENT" value="0" />
<parameter id="FLUX_VALUE" value="0" units="mmol_per_gDW_per_hr"/>
</listOfParameters>
</kineticLaw>
</reaction>
<reaction id="R_ACOAD3" name="acyl-CoA dehydrogenase (octanoyl-CoA)" reversible="true">
<notes>
<html:p>Abbreviation: R_ACOAD3</html:p>
<html:p>Synonyms: _0</html:p>
<html:p>EC Number: 1.3.99.3</html:p>
<html:p>SUBSYSTEM: Fatty Acid Degradation</html:p>
<html:p>Equation: [c] : nad + occoa &lt;==&gt; h + nadh + oc2coa</html:p>
<html:p>Confidence Level: 0</html:p>
<html:p>Assume NAD/NADH as acceptors
Lumped long-chain acyl-CoA dehydrogenase (EC 1.3.99.13)
This reaction is therefore equilivalent to trans-2-enoyl-CoA reductase (NAD) (EC 1.3.1.44)</html:p>
<html:p>GENE ASSOCIATION: (SA2080)</html:p>
</notes>
<listOfReactants>
<speciesReference species="M_nad_c" stoichiometry="1"/>
<speciesReference species="M_occoa_c" stoichiometry="1"/>
</listOfReactants>
<listOfProducts>
<speciesReference species="M_h_c" stoichiometry="1"/>
<speciesReference species="M_nadh_c" stoichiometry="1"/>
<speciesReference species="M_oc2coa_c" stoichiometry="1"/>
</listOfProducts>
<kineticLaw>
<math xmlns="http://www.w3.org/1998/Math/MathML">
<ci>FLUX_VALUE</ci>
</math>
<listOfParameters>
<parameter id="LOWER_BOUND" value="-999999" units="mmol_per_gDW_per_hr"/>
<parameter id="UPPER_BOUND" value="999999" units="mmol_per_gDW_per_hr"/>
<parameter id="OBJECTIVE_COEFFICIENT" value="0" />
<parameter id="FLUX_VALUE" value="0" units="mmol_per_gDW_per_hr"/>
</listOfParameters>
</kineticLaw>
</reaction>
<reaction id="R_ACOAD4" name="acyl-CoA dehydrogenase (decanoyl-CoA)" reversible="true">
<notes>
<html:p>Abbreviation: R_ACOAD4</html:p>
<html:p>Synonyms: _0</html:p>
<html:p>EC Number: 1.3.99.3</html:p>
<html:p>Equation: [c] : dcacoa + nad &lt;==&gt; dc2coa + h + nadh</html:p>
<html:p>Confidence Level: </html:p>
<html:p>Assume NAD/NADH as acceptors
Lumped long-chain acyl-CoA dehydrogenase (EC 1.3.99.13)
This reaction is therefore equilivalent to trans-2-enoyl-CoA reductase (NAD) (EC 1.3.1.44)</html:p>
<html:p>GENE ASSOCIATION: (SA2080)</html:p>
</notes>
<listOfReactants>
<speciesReference species="M_dcacoa_c" stoichiometry="1"/>
<speciesReference species="M_nad_c" stoichiometry="1"/>
</listOfReactants>
<listOfProducts>
<speciesReference species="M_dc2coa_c" stoichiometry="1"/>
<speciesReference species="M_h_c" stoichiometry="1"/>
<speciesReference species="M_nadh_c" stoichiometry="1"/>
</listOfProducts>
<kineticLaw>
<math xmlns="http://www.w3.org/1998/Math/MathML">
<ci>FLUX_VALUE</ci>
</math>
<listOfParameters>
<parameter id="LOWER_BOUND" value="-999999" units="mmol_per_gDW_per_hr"/>
<parameter id="UPPER_BOUND" value="999999" units="mmol_per_gDW_per_hr"/>
<parameter id="OBJECTIVE_COEFFICIENT" value="0" />
<parameter id="FLUX_VALUE" value="0" units="mmol_per_gDW_per_hr"/>
</listOfParameters>
</kineticLaw>
</reaction>
<reaction id="R_ACOAD5" name="acyl-CoA dehydrogenase (dodecanoyl-CoA)" reversible="true">
<notes>
<html:p>Abbreviation: R_ACOAD5</html:p>
<html:p>Synonyms: _0</html:p>
<html:p>EC Number: 1.3.99.3</html:p>
<html:p>Equation: [c] : ddcacoa + nad &lt;==&gt; dd2coa + h + nadh</html:p>
<html:p>Confidence Level: </html:p>
<html:p>Assume NAD/NADH as acceptors
Lumped long-chain acyl-CoA dehydrogenase (EC 1.3.99.13)
This reaction is therefore equilivalent to trans-2-enoyl-CoA reductase (NAD) (EC 1.3.1.44)</html:p>
<html:p>GENE ASSOCIATION: (SA2080)</html:p>
</notes>
<listOfReactants>
<speciesReference species="M_ddcacoa_c" stoichiometry="1"/>
<speciesReference species="M_nad_c" stoichiometry="1"/>
</listOfReactants>
<listOfProducts>
<speciesReference species="M_dd2coa_c" stoichiometry="1"/>
<speciesReference species="M_h_c" stoichiometry="1"/>
<speciesReference species="M_nadh_c" stoichiometry="1"/>
</listOfProducts>
<kineticLaw>
<math xmlns="http://www.w3.org/1998/Math/MathML">
<ci>FLUX_VALUE</ci>
</math>
<listOfParameters>
<parameter id="LOWER_BOUND" value="-999999" units="mmol_per_gDW_per_hr"/>
<parameter id="UPPER_BOUND" value="999999" units="mmol_per_gDW_per_hr"/>
<parameter id="OBJECTIVE_COEFFICIENT" value="0" />
<parameter id="FLUX_VALUE" value="0" units="mmol_per_gDW_per_hr"/>
</listOfParameters>
</kineticLaw>
</reaction>
<reaction id="R_ACOAD6" name="acyl-CoA dehydrogenase (tetradecanoyl-CoA)" reversible="true">
<notes>
<html:p>Abbreviation: R_ACOAD6</html:p>
<html:p>Synonyms: _0</html:p>
<html:p>EC Number: 1.3.99.3</html:p>
<html:p>SUBSYSTEM: Fatty Acid Degradation</html:p>
<html:p>Equation: [c] : nad + tdcoa &lt;==&gt; h + nadh + td2coa</html:p>
<html:p>Confidence Level: 0</html:p>
<html:p>Assume NAD/NADH as acceptors
Lumped long-chain acyl-CoA dehydrogenase (EC 1.3.99.13)
This reaction is therefore equilivalent to trans-2-enoyl-CoA reductase (NAD) (EC 1.3.1.44)</html:p>
<html:p>GENE ASSOCIATION: (SA2080)</html:p>
</notes>
<listOfReactants>
<speciesReference species="M_nad_c" stoichiometry="1"/>
<speciesReference species="M_tdcoa_c" stoichiometry="1"/>
</listOfReactants>
<listOfProducts>
<speciesReference species="M_h_c" stoichiometry="1"/>
<speciesReference species="M_nadh_c" stoichiometry="1"/>
<speciesReference species="M_td2coa_c" stoichiometry="1"/>
</listOfProducts>
<kineticLaw>
<math xmlns="http://www.w3.org/1998/Math/MathML">
<ci>FLUX_VALUE</ci>
</math>
<listOfParameters>
<parameter id="LOWER_BOUND" value="-999999" units="mmol_per_gDW_per_hr"/>
<parameter id="UPPER_BOUND" value="999999" units="mmol_per_gDW_per_hr"/>
<parameter id="OBJECTIVE_COEFFICIENT" value="0" />
<parameter id="FLUX_VALUE" value="0" units="mmol_per_gDW_per_hr"/>
</listOfParameters>
</kineticLaw>
</reaction>
<reaction id="R_ACOAD7" name="acyl-CoA dehydrogenase (hexadecanoyl-CoA)" reversible="false">
<notes>
<html:p>Abbreviation: R_ACOAD7</html:p>
<html:p>Synonyms: _1</html:p>
<html:p>EC Number: 1.3.99.3</html:p>
<html:p>Equation: [c] : nad + pmtcoa --&gt; h + hdd2coa + nadh</html:p>
<html:p>Confidence Level: </html:p>
<html:p>JC
Assume FAD/FADH2 as acceptors
Lumped long-chain acyl-CoA dehydrogenase (EC 1.3.99.3)

Made NAD form based on FAD form (SAB)</html:p>
<html:p>GENE ASSOCIATION: (SA2080)</html:p>
</notes>
<listOfReactants>
<speciesReference species="M_nad_c" stoichiometry="1"/>
<speciesReference species="M_pmtcoa_c" stoichiometry="1"/>
</listOfReactants>
<listOfProducts>
<speciesReference species="M_h_c" stoichiometry="1"/>
<speciesReference species="M_hdd2coa_c" stoichiometry="1"/>
<speciesReference species="M_nadh_c" stoichiometry="1"/>
</listOfProducts>
<kineticLaw>
<math xmlns="http://www.w3.org/1998/Math/MathML">
<ci>FLUX_VALUE</ci>
</math>
<listOfParameters>
<parameter id="LOWER_BOUND" value="0" units="mmol_per_gDW_per_hr"/>
<parameter id="UPPER_BOUND" value="999999" units="mmol_per_gDW_per_hr"/>
<parameter id="OBJECTIVE_COEFFICIENT" value="0" />
<parameter id="FLUX_VALUE" value="0" units="mmol_per_gDW_per_hr"/>
</listOfParameters>
</kineticLaw>
</reaction>
<reaction id="R_ACOATA" name="Acetyl-CoA ACP transacylase" reversible="true">
<notes>
<html:p>Abbreviation: R_ACOATA</html:p>
<html:p>Synonyms: _0</html:p>
<html:p>EC Number: 2.3.1.38</html:p>
<html:p>SUBSYSTEM: Cell Envelope Biosynthesis</html:p>
<html:p>Equation: [c] : ACP + accoa &lt;==&gt; acACP + coa</html:p>
<html:p>Confidence Level: 2</html:p>
<html:p>tv
rxn is now charge balanced; removed h - NCD</html:p>
<html:p>GENE ASSOCIATION: (SA0842)</html:p>
</notes>
<listOfReactants>
<speciesReference species="M_ACP_c" stoichiometry="1"/>
<speciesReference species="M_accoa_c" stoichiometry="1"/>
</listOfReactants>
<listOfProducts>
<speciesReference species="M_acACP_c" stoichiometry="1"/>
<speciesReference species="M_coa_c" stoichiometry="1"/>
</listOfProducts>
<kineticLaw>
<math xmlns="http://www.w3.org/1998/Math/MathML">
<ci>FLUX_VALUE</ci>
</math>
<listOfParameters>
<parameter id="LOWER_BOUND" value="-999999" units="mmol_per_gDW_per_hr"/>
<parameter id="UPPER_BOUND" value="999999" units="mmol_per_gDW_per_hr"/>
<parameter id="OBJECTIVE_COEFFICIENT" value="0" />
<parameter id="FLUX_VALUE" value="0" units="mmol_per_gDW_per_hr"/>
</listOfParameters>
</kineticLaw>
</reaction>
<reaction id="R_ACONT" name="aconitase" reversible="true">
<notes>
<html:p>Abbreviation: R_ACONT</html:p>
<html:p>Synonyms: _0</html:p>
<html:p>EC Number: 4.2.1.3</html:p>
<html:p>SUBSYSTEM: Citric Acid Cycle</html:p>
<html:p>Equation: [c] : cit &lt;==&gt; icit</html:p>
<html:p>Confidence Level: 0</html:p>
<html:p>SMP</html:p>
<html:p>GENE ASSOCIATION: (SA1184)</html:p>
</notes>
<listOfReactants>
<speciesReference species="M_cit_c" stoichiometry="1"/>
</listOfReactants>
<listOfProducts>
<speciesReference species="M_icit_c" stoichiometry="1"/>
</listOfProducts>
<kineticLaw>
<math xmlns="http://www.w3.org/1998/Math/MathML">
<ci>FLUX_VALUE</ci>
</math>
<listOfParameters>
<parameter id="LOWER_BOUND" value="-999999" units="mmol_per_gDW_per_hr"/>
<parameter id="UPPER_BOUND" value="999999" units="mmol_per_gDW_per_hr"/>
<parameter id="OBJECTIVE_COEFFICIENT" value="0" />
<parameter id="FLUX_VALUE" value="0" units="mmol_per_gDW_per_hr"/>
</listOfParameters>
</kineticLaw>
</reaction>
<reaction id="R_ACOTA" name="acetylornithine transaminase" reversible="true">
<notes>
<html:p>Abbreviation: R_ACOTA</html:p>
<html:p>Synonyms: _0</html:p>
<html:p>EC Number: 2.6.1.11</html:p>
<html:p>SUBSYSTEM: Amino Acid Metabolism</html:p>
<html:p>Equation: [c] : acorn + akg &lt;==&gt; acg5sa + glu-L</html:p>
<html:p>Confidence Level: 0</html:p>
<html:p>GENE ASSOCIATION: (SA0179)</html:p>
</notes>
<listOfReactants>
<speciesReference species="M_acorn_c" stoichiometry="1"/>
<speciesReference species="M_akg_c" stoichiometry="1"/>
</listOfReactants>
<listOfProducts>
<speciesReference species="M_acg5sa_c" stoichiometry="1"/>
<speciesReference species="M_glu_DASH_L_c" stoichiometry="1"/>
</listOfProducts>
<kineticLaw>
<math xmlns="http://www.w3.org/1998/Math/MathML">
<ci>FLUX_VALUE</ci>
</math>
<listOfParameters>
<parameter id="LOWER_BOUND" value="-999999" units="mmol_per_gDW_per_hr"/>
<parameter id="UPPER_BOUND" value="999999" units="mmol_per_gDW_per_hr"/>
<parameter id="OBJECTIVE_COEFFICIENT" value="0" />
<parameter id="FLUX_VALUE" value="0" units="mmol_per_gDW_per_hr"/>
</listOfParameters>
</kineticLaw>
</reaction>
<reaction id="R_ACPS1" name="acyl-carrier protein synthase" reversible="false">
<notes>
<html:p>Abbreviation: R_ACPS1</html:p>
<html:p>Synonyms: _0</html:p>
<html:p>EC Number: 2.7.8.7</html:p>
<html:p>Equation: [c] : apoACP + coa --&gt; ACP + h + pap</html:p>
<html:p>Confidence Level: 0</html:p>
<html:p>JLR</html:p>
<html:p>GENE ASSOCIATION: (SA1875)</html:p>
</notes>
<listOfReactants>
<speciesReference species="M_apoACP_c" stoichiometry="1"/>
<speciesReference species="M_coa_c" stoichiometry="1"/>
</listOfReactants>
<listOfProducts>
<speciesReference species="M_ACP_c" stoichiometry="1"/>
<speciesReference species="M_h_c" stoichiometry="1"/>
<speciesReference species="M_pap_c" stoichiometry="1"/>
</listOfProducts>
<kineticLaw>
<math xmlns="http://www.w3.org/1998/Math/MathML">
<ci>FLUX_VALUE</ci>
</math>
<listOfParameters>
<parameter id="LOWER_BOUND" value="0" units="mmol_per_gDW_per_hr"/>
<parameter id="UPPER_BOUND" value="999999" units="mmol_per_gDW_per_hr"/>
<parameter id="OBJECTIVE_COEFFICIENT" value="0" />
<parameter id="FLUX_VALUE" value="0" units="mmol_per_gDW_per_hr"/>
</listOfParameters>
</kineticLaw>
</reaction>
<reaction id="R_ACPpds" name="[acyl-carrier-protein] phosphodiesterase" reversible="false">
<notes>
<html:p>Abbreviation: R_ACPpds</html:p>
<html:p>Synonyms: _0</html:p>
<html:p>EC Number: 3.1.4.14</html:p>
<html:p>SUBSYSTEM: Vitamins &amp; Cofactor Biosynthesis</html:p>
<html:p>Equation: [c] : ACP + h2o --&gt; apoACP + h + pan4p</html:p>
<html:p>Confidence Level: 0</html:p>
<html:p>SAB</html:p>
<html:p>GENE ASSOCIATION: (SA0204)</html:p>
</notes>
<listOfReactants>
<speciesReference species="M_ACP_c" stoichiometry="1"/>
<speciesReference species="M_h2o_c" stoichiometry="1"/>
</listOfReactants>
<listOfProducts>
<speciesReference species="M_apoACP_c" stoichiometry="1"/>
<speciesReference species="M_h_c" stoichiometry="1"/>
<speciesReference species="M_pan4p_c" stoichiometry="1"/>
</listOfProducts>
<kineticLaw>
<math xmlns="http://www.w3.org/1998/Math/MathML">
<ci>FLUX_VALUE</ci>
</math>
<listOfParameters>
<parameter id="LOWER_BOUND" value="0" units="mmol_per_gDW_per_hr"/>
<parameter id="UPPER_BOUND" value="999999" units="mmol_per_gDW_per_hr"/>
<parameter id="OBJECTIVE_COEFFICIENT" value="0" />
<parameter id="FLUX_VALUE" value="0" units="mmol_per_gDW_per_hr"/>
</listOfParameters>
</kineticLaw>
</reaction>
<reaction id="R_ACS" name="acetyl-CoA synthetase" reversible="false">
<notes>
<html:p>Abbreviation: R_ACS</html:p>
<html:p>Synonyms: _0</html:p>
<html:p>EC Number: 6.2.1.1</html:p>
<html:p>SUBSYSTEM: Pyruvate Metabolism</html:p>
<html:p>Equation: [c] : ac + atp + coa --&gt; accoa + amp + ppi</html:p>
<html:p>Confidence Level: 0</html:p>
<html:p>GENE ASSOCIATION: (SA2402) and (SA1554)</html:p>
</notes>
<listOfReactants>
<speciesReference species="M_ac_c" stoichiometry="1"/>
<speciesReference species="M_atp_c" stoichiometry="1"/>
<speciesReference species="M_coa_c" stoichiometry="1"/>
</listOfReactants>
<listOfProducts>
<speciesReference species="M_accoa_c" stoichiometry="1"/>
<speciesReference species="M_amp_c" stoichiometry="1"/>
<speciesReference species="M_ppi_c" stoichiometry="1"/>
</listOfProducts>
<kineticLaw>
<math xmlns="http://www.w3.org/1998/Math/MathML">
<ci>FLUX_VALUE</ci>
</math>
<listOfParameters>
<parameter id="LOWER_BOUND" value="0" units="mmol_per_gDW_per_hr"/>
<parameter id="UPPER_BOUND" value="999999" units="mmol_per_gDW_per_hr"/>
<parameter id="OBJECTIVE_COEFFICIENT" value="0" />
<parameter id="FLUX_VALUE" value="0" units="mmol_per_gDW_per_hr"/>
</listOfParameters>
</kineticLaw>
</reaction>
<reaction id="R_ACYP_2" name="acylphosphatase (2)" reversible="false">
<notes>
<html:p>Abbreviation: R_ACYP_2</html:p>
<html:p>Synonyms: _0</html:p>
<html:p>EC Number: 3.6.1.7</html:p>
<html:p>SUBSYSTEM: Carbohydrate Metabolism</html:p>
<html:p>Equation: [c] : actp + h2o --&gt; ac + h + pi</html:p>
<html:p>Confidence Level: 0</html:p>
<html:p>Reaction from KEGG: an acylphosphate + H2O -&amp;gt; a carboxylate + phosphate

SAB</html:p>
<html:p>GENE ASSOCIATION: (SA1236)</html:p>
</notes>
<listOfReactants>
<speciesReference species="M_actp_c" stoichiometry="1"/>
<speciesReference species="M_h2o_c" stoichiometry="1"/>
</listOfReactants>
<listOfProducts>
<speciesReference species="M_ac_c" stoichiometry="1"/>
<speciesReference species="M_h_c" stoichiometry="1"/>
<speciesReference species="M_pi_c" stoichiometry="1"/>
</listOfProducts>
<kineticLaw>
<math xmlns="http://www.w3.org/1998/Math/MathML">
<ci>FLUX_VALUE</ci>
</math>
<listOfParameters>
<parameter id="LOWER_BOUND" value="0" units="mmol_per_gDW_per_hr"/>
<parameter id="UPPER_BOUND" value="999999" units="mmol_per_gDW_per_hr"/>
<parameter id="OBJECTIVE_COEFFICIENT" value="0" />
<parameter id="FLUX_VALUE" value="0" units="mmol_per_gDW_per_hr"/>
</listOfParameters>
</kineticLaw>
</reaction>
<reaction id="R_ADCL" name="_4-aminobenzoate synthase" reversible="false">
<notes>
<html:p>Abbreviation: R_ADCL</html:p>
<html:p>Synonyms: _1</html:p>
<html:p>Equation: [c] : 4adcho --&gt; 4abz + h + pyr</html:p>
<html:p>Confidence Level: </html:p>
<html:p>Not in IUBMB. No EC
EC: 4.1.3.38 IT</html:p>
<html:p>GENE ASSOCIATION: (SA0670)</html:p>
</notes>
<listOfReactants>
<speciesReference species="M_4adcho_c" stoichiometry="1"/>
</listOfReactants>
<listOfProducts>
<speciesReference species="M_4abz_c" stoichiometry="1"/>
<speciesReference species="M_h_c" stoichiometry="1"/>
<speciesReference species="M_pyr_c" stoichiometry="1"/>
</listOfProducts>
<kineticLaw>
<math xmlns="http://www.w3.org/1998/Math/MathML">
<ci>FLUX_VALUE</ci>
</math>
<listOfParameters>
<parameter id="LOWER_BOUND" value="0" units="mmol_per_gDW_per_hr"/>
<parameter id="UPPER_BOUND" value="999999" units="mmol_per_gDW_per_hr"/>
<parameter id="OBJECTIVE_COEFFICIENT" value="0" />
<parameter id="FLUX_VALUE" value="0" units="mmol_per_gDW_per_hr"/>
</listOfParameters>
</kineticLaw>
</reaction>
<reaction id="R_ADCS" name="_4-amino-4-deoxychorismate synthase" reversible="false">
<notes>
<html:p>Abbreviation: R_ADCS</html:p>
<html:p>Synonyms: _0</html:p>
<html:p>SUBSYSTEM: Cofactor and Prosthetic Group Biosynthesis</html:p>
<html:p>Equation: [c] : chor + gln-L --&gt; 4adcho + glu-L</html:p>
<html:p>Confidence Level: 0</html:p>
<html:p>Not in IUBMB. No EC</html:p>
<html:p>GENE ASSOCIATION: (SA0669)</html:p>
</notes>
<listOfReactants>
<speciesReference species="M_chor_c" stoichiometry="1"/>
<speciesReference species="M_gln_DASH_L_c" stoichiometry="1"/>
</listOfReactants>
<listOfProducts>
<speciesReference species="M_4adcho_c" stoichiometry="1"/>
<speciesReference species="M_glu_DASH_L_c" stoichiometry="1"/>
</listOfProducts>
<kineticLaw>
<math xmlns="http://www.w3.org/1998/Math/MathML">
<ci>FLUX_VALUE</ci>
</math>
<listOfParameters>
<parameter id="LOWER_BOUND" value="0" units="mmol_per_gDW_per_hr"/>
<parameter id="UPPER_BOUND" value="999999" units="mmol_per_gDW_per_hr"/>
<parameter id="OBJECTIVE_COEFFICIENT" value="0" />
<parameter id="FLUX_VALUE" value="0" units="mmol_per_gDW_per_hr"/>
</listOfParameters>
</kineticLaw>
</reaction>
<reaction id="R_ADCYRS" name="adenosylcobyric acid synthase (glutamine-hydrolysing)" reversible="false">
<notes>
<html:p>Abbreviation: R_ADCYRS</html:p>
<html:p>Synonyms: _4</html:p>
<html:p>SUBSYSTEM: Cofactor and Prosthetic Group Biosynthesis</html:p>
<html:p>Equation: [c] : adcobdam + (4) atp + (4) gln-L + (4) h2o --&gt; adcobhex + (4) adp + (4) glu-L + (4) h + (4) pi</html:p>
<html:p>Confidence Level: 0</html:p>
<html:p>AMF
EC 6.3.5.10</html:p>
<html:p>GENE ASSOCIATION: (SA1707)</html:p>
</notes>
<listOfReactants>
<speciesReference species="M_adcobdam_c" stoichiometry="1"/>
<speciesReference species="M_atp_c" stoichiometry="4"/>
<speciesReference species="M_gln_DASH_L_c" stoichiometry="4"/>
<speciesReference species="M_h2o_c" stoichiometry="4"/>
</listOfReactants>
<listOfProducts>
<speciesReference species="M_adcobhex_c" stoichiometry="1"/>
<speciesReference species="M_adp_c" stoichiometry="4"/>
<speciesReference species="M_glu_DASH_L_c" stoichiometry="4"/>
<speciesReference species="M_h_c" stoichiometry="4"/>
<speciesReference species="M_pi_c" stoichiometry="4"/>
</listOfProducts>
<kineticLaw>
<math xmlns="http://www.w3.org/1998/Math/MathML">
<ci>FLUX_VALUE</ci>
</math>
<listOfParameters>
<parameter id="LOWER_BOUND" value="0" units="mmol_per_gDW_per_hr"/>
<parameter id="UPPER_BOUND" value="999999" units="mmol_per_gDW_per_hr"/>
<parameter id="OBJECTIVE_COEFFICIENT" value="0" />
<parameter id="FLUX_VALUE" value="0" units="mmol_per_gDW_per_hr"/>
</listOfParameters>
</kineticLaw>
</reaction>
<reaction id="R_ADK1" name="adenylate kinase" reversible="true">
<notes>
<html:p>Abbreviation: R_ADK1</html:p>
<html:p>Synonyms: _0</html:p>
<html:p>EC Number: 2.7.4.3</html:p>
<html:p>SUBSYSTEM: Purine and Pyrimidine Biosynthesis</html:p>
<html:p>Equation: [c] : amp + atp &lt;==&gt; (2) adp</html:p>
<html:p>Confidence Level: 0</html:p>
<html:p>Inorganic triphosphate can also act as donor</html:p>
<html:p>GENE ASSOCIATION: (SA2027)</html:p>
</notes>
<listOfReactants>
<speciesReference species="M_amp_c" stoichiometry="1"/>
<speciesReference species="M_atp_c" stoichiometry="1"/>
</listOfReactants>
<listOfProducts>
<speciesReference species="M_adp_c" stoichiometry="2"/>
</listOfProducts>
<kineticLaw>
<math xmlns="http://www.w3.org/1998/Math/MathML">
<ci>FLUX_VALUE</ci>
</math>
<listOfParameters>
<parameter id="LOWER_BOUND" value="-999999" units="mmol_per_gDW_per_hr"/>
<parameter id="UPPER_BOUND" value="999999" units="mmol_per_gDW_per_hr"/>
<parameter id="OBJECTIVE_COEFFICIENT" value="0" />
<parameter id="FLUX_VALUE" value="0" units="mmol_per_gDW_per_hr"/>
</listOfParameters>
</kineticLaw>
</reaction>
<reaction id="R_ADKd" name="adenylate kinase (d form)" reversible="true">
<notes>
<html:p>Abbreviation: R_ADKd</html:p>
<html:p>Synonyms: _0</html:p>
<html:p>EC Number: 2.7.4.3</html:p>
<html:p>SUBSYSTEM: Purine and Pyrimidine Biosynthesis</html:p>
<html:p>Equation: [c] : damp + datp &lt;==&gt; (2) dadp</html:p>
<html:p>Confidence Level: 0</html:p>
<html:p>Inorganic triphosphate can also act as donor

This form was added for Staph based on KEGG evidence (SAB)</html:p>
<html:p>GENE ASSOCIATION: (SA2027)</html:p>
</notes>
<listOfReactants>
<speciesReference species="M_damp_c" stoichiometry="1"/>
<speciesReference species="M_datp_c" stoichiometry="1"/>
</listOfReactants>
<listOfProducts>
<speciesReference species="M_dadp_c" stoichiometry="2"/>
</listOfProducts>
<kineticLaw>
<math xmlns="http://www.w3.org/1998/Math/MathML">
<ci>FLUX_VALUE</ci>
</math>
<listOfParameters>
<parameter id="LOWER_BOUND" value="-999999" units="mmol_per_gDW_per_hr"/>
<parameter id="UPPER_BOUND" value="999999" units="mmol_per_gDW_per_hr"/>
<parameter id="OBJECTIVE_COEFFICIENT" value="0" />
<parameter id="FLUX_VALUE" value="0" units="mmol_per_gDW_per_hr"/>
</listOfParameters>
</kineticLaw>
</reaction>
<reaction id="R_ADMDCr" name="Adenosylmethionine decarboxylase" reversible="true">
<notes>
<html:p>Abbreviation: R_ADMDCr</html:p>
<html:p>Synonyms: _0</html:p>
<html:p>EC Number: 4.1.1.50</html:p>
<html:p>Equation: [c] : amet + h &lt;==&gt; ametam + co2</html:p>
<html:p>Confidence Level: 0</html:p>
<html:p>JLR- added reversible form of ADMDC</html:p>
<html:p>GENE ASSOCIATION: </html:p>
</notes>
<listOfReactants>
<speciesReference species="M_amet_c" stoichiometry="1"/>
<speciesReference species="M_h_c" stoichiometry="1"/>
</listOfReactants>
<listOfProducts>
<speciesReference species="M_ametam_c" stoichiometry="1"/>
<speciesReference species="M_co2_c" stoichiometry="1"/>
</listOfProducts>
<kineticLaw>
<math xmlns="http://www.w3.org/1998/Math/MathML">
<ci>FLUX_VALUE</ci>
</math>
<listOfParameters>
<parameter id="LOWER_BOUND" value="-999999" units="mmol_per_gDW_per_hr"/>
<parameter id="UPPER_BOUND" value="999999" units="mmol_per_gDW_per_hr"/>
<parameter id="OBJECTIVE_COEFFICIENT" value="0" />
<parameter id="FLUX_VALUE" value="0" units="mmol_per_gDW_per_hr"/>
</listOfParameters>
</kineticLaw>
</reaction>
<reaction id="R_ADNt2" name="adenosine transport in via proton symport" reversible="false">
<notes>
<html:p>Abbreviation: R_ADNt2</html:p>
<html:p>Synonyms: _0</html:p>
<html:p>SUBSYSTEM: Transport</html:p>
<html:p>Equation: adn[e] + h[e] --&gt; adn[c] + h[c]</html:p>
<html:p>Confidence Level: 0</html:p>
<html:p>GENE ASSOCIATION: </html:p>
</notes>
<listOfReactants>
<speciesReference species="M_adn_e" stoichiometry="1"/>
<speciesReference species="M_h_e" stoichiometry="1"/>
</listOfReactants>
<listOfProducts>
<speciesReference species="M_adn_c" stoichiometry="1"/>
<speciesReference species="M_h_c" stoichiometry="1"/>
</listOfProducts>
<kineticLaw>
<math xmlns="http://www.w3.org/1998/Math/MathML">
<ci>FLUX_VALUE</ci>
</math>
<listOfParameters>
<parameter id="LOWER_BOUND" value="0" units="mmol_per_gDW_per_hr"/>
<parameter id="UPPER_BOUND" value="999999" units="mmol_per_gDW_per_hr"/>
<parameter id="OBJECTIVE_COEFFICIENT" value="0" />
<parameter id="FLUX_VALUE" value="0" units="mmol_per_gDW_per_hr"/>
</listOfParameters>
</kineticLaw>
</reaction>
<reaction id="R_ADPRDP" name="ADPribose diphosphatase" reversible="false">
<notes>
<html:p>Abbreviation: R_ADPRDP</html:p>
<html:p>Synonyms: _0</html:p>
<html:p>EC Number: 3.6.1.13</html:p>
<html:p>Equation: [c] : adprib + h2o --&gt; amp + (2) h + r5p</html:p>
<html:p>Confidence Level: </html:p>
<html:p>GENE ASSOCIATION: (SA1330)</html:p>
</notes>
<listOfReactants>
<speciesReference species="M_adprib_c" stoichiometry="1"/>
<speciesReference species="M_h2o_c" stoichiometry="1"/>
</listOfReactants>
<listOfProducts>
<speciesReference species="M_amp_c" stoichiometry="1"/>
<speciesReference species="M_h_c" stoichiometry="2"/>
<speciesReference species="M_r5p_c" stoichiometry="1"/>
</listOfProducts>
<kineticLaw>
<math xmlns="http://www.w3.org/1998/Math/MathML">
<ci>FLUX_VALUE</ci>
</math>
<listOfParameters>
<parameter id="LOWER_BOUND" value="0" units="mmol_per_gDW_per_hr"/>
<parameter id="UPPER_BOUND" value="999999" units="mmol_per_gDW_per_hr"/>
<parameter id="OBJECTIVE_COEFFICIENT" value="0" />
<parameter id="FLUX_VALUE" value="0" units="mmol_per_gDW_per_hr"/>
</listOfParameters>
</kineticLaw>
</reaction>
<reaction id="R_ADPT" name="adenine phosphoribosyltransferase" reversible="false">
<notes>
<html:p>Abbreviation: R_ADPT</html:p>
<html:p>Synonyms: _0</html:p>
<html:p>EC Number: 2.4.2.7</html:p>
<html:p>SUBSYSTEM: Purine and Pyrimidine Biosynthesis</html:p>
<html:p>Equation: [c] : ade + prpp --&gt; amp + ppi</html:p>
<html:p>Confidence Level: 0</html:p>
<html:p>GENE ASSOCIATION: (SA1461)</html:p>
</notes>
<listOfReactants>
<speciesReference species="M_ade_c" stoichiometry="1"/>
<speciesReference species="M_prpp_c" stoichiometry="1"/>
</listOfReactants>
<listOfProducts>
<speciesReference species="M_amp_c" stoichiometry="1"/>
<speciesReference species="M_ppi_c" stoichiometry="1"/>
</listOfProducts>
<kineticLaw>
<math xmlns="http://www.w3.org/1998/Math/MathML">
<ci>FLUX_VALUE</ci>
</math>
<listOfParameters>
<parameter id="LOWER_BOUND" value="0" units="mmol_per_gDW_per_hr"/>
<parameter id="UPPER_BOUND" value="999999" units="mmol_per_gDW_per_hr"/>
<parameter id="OBJECTIVE_COEFFICIENT" value="0" />
<parameter id="FLUX_VALUE" value="0" units="mmol_per_gDW_per_hr"/>
</listOfParameters>
</kineticLaw>
</reaction>
<reaction id="R_ADSK" name="adenylyl-sulfate kinase" reversible="false">
<notes>
<html:p>Abbreviation: R_ADSK</html:p>
<html:p>Synonyms: _0</html:p>
<html:p>EC Number: 2.7.1.25</html:p>
<html:p>SUBSYSTEM: Amino Acid Metabolism</html:p>
<html:p>Equation: [c] : aps + atp --&gt; adp + h + paps</html:p>
<html:p>Confidence Level: 2</html:p>
<html:p>GENE ASSOCIATION: (SA2456)</html:p>
</notes>
<listOfReactants>
<speciesReference species="M_aps_c" stoichiometry="1"/>
<speciesReference species="M_atp_c" stoichiometry="1"/>
</listOfReactants>
<listOfProducts>
<speciesReference species="M_adp_c" stoichiometry="1"/>
<speciesReference species="M_h_c" stoichiometry="1"/>
<speciesReference species="M_paps_c" stoichiometry="1"/>
</listOfProducts>
<kineticLaw>
<math xmlns="http://www.w3.org/1998/Math/MathML">
<ci>FLUX_VALUE</ci>
</math>
<listOfParameters>
<parameter id="LOWER_BOUND" value="0" units="mmol_per_gDW_per_hr"/>
<parameter id="UPPER_BOUND" value="999999" units="mmol_per_gDW_per_hr"/>
<parameter id="OBJECTIVE_COEFFICIENT" value="0" />
<parameter id="FLUX_VALUE" value="0" units="mmol_per_gDW_per_hr"/>
</listOfParameters>
</kineticLaw>
</reaction>
<reaction id="R_ADSL1" name="adenylosuccinate lyase" reversible="false">
<notes>
<html:p>Abbreviation: R_ADSL1</html:p>
<html:p>Synonyms: _0</html:p>
<html:p>EC Number: 4.3.2.2</html:p>
<html:p>SUBSYSTEM: Purine and Pyrimidine Biosynthesis</html:p>
<html:p>Equation: [c] : dcamp --&gt; amp + fum</html:p>
<html:p>Confidence Level: 0</html:p>
<html:p>GENE ASSOCIATION: (SA1724)</html:p>
</notes>
<listOfReactants>
<speciesReference species="M_dcamp_c" stoichiometry="1"/>
</listOfReactants>
<listOfProducts>
<speciesReference species="M_amp_c" stoichiometry="1"/>
<speciesReference species="M_fum_c" stoichiometry="1"/>
</listOfProducts>
<kineticLaw>
<math xmlns="http://www.w3.org/1998/Math/MathML">
<ci>FLUX_VALUE</ci>
</math>
<listOfParameters>
<parameter id="LOWER_BOUND" value="0" units="mmol_per_gDW_per_hr"/>
<parameter id="UPPER_BOUND" value="999999" units="mmol_per_gDW_per_hr"/>
<parameter id="OBJECTIVE_COEFFICIENT" value="0" />
<parameter id="FLUX_VALUE" value="0" units="mmol_per_gDW_per_hr"/>
</listOfParameters>
</kineticLaw>
</reaction>
<reaction id="R_ADSL2r" name="adenylosuccinate lyase" reversible="true">
<notes>
<html:p>Abbreviation: R_ADSL2r</html:p>
<html:p>Synonyms: _0</html:p>
<html:p>EC Number: 4.3.2.2</html:p>
<html:p>SUBSYSTEM: Purine and Pyrimidine Biosynthesis</html:p>
<html:p>Equation: [c] : 25aics &lt;==&gt; aicar + fum</html:p>
<html:p>Confidence Level: 0</html:p>
<html:p>JLR- added reversible form of ADSL2</html:p>
<html:p>GENE ASSOCIATION: (SA1724)</html:p>
</notes>
<listOfReactants>
<speciesReference species="M_25aics_c" stoichiometry="1"/>
</listOfReactants>
<listOfProducts>
<speciesReference species="M_aicar_c" stoichiometry="1"/>
<speciesReference species="M_fum_c" stoichiometry="1"/>
</listOfProducts>
<kineticLaw>
<math xmlns="http://www.w3.org/1998/Math/MathML">
<ci>FLUX_VALUE</ci>
</math>
<listOfParameters>
<parameter id="LOWER_BOUND" value="-999999" units="mmol_per_gDW_per_hr"/>
<parameter id="UPPER_BOUND" value="999999" units="mmol_per_gDW_per_hr"/>
<parameter id="OBJECTIVE_COEFFICIENT" value="0" />
<parameter id="FLUX_VALUE" value="0" units="mmol_per_gDW_per_hr"/>
</listOfParameters>
</kineticLaw>
</reaction>
<reaction id="R_ADSS" name="adenylosuccinate synthase" reversible="false">
<notes>
<html:p>Abbreviation: R_ADSS</html:p>
<html:p>Synonyms: _0</html:p>
<html:p>EC Number: 6.3.4.4</html:p>
<html:p>SUBSYSTEM: Purine and Pyrimidine Biosynthesis</html:p>
<html:p>Equation: [c] : asp-L + gtp + imp --&gt; dcamp + gdp + (2) h + pi</html:p>
<html:p>Confidence Level: 0</html:p>
<html:p>GENE ASSOCIATION: (SA0016)</html:p>
</notes>
<listOfReactants>
<speciesReference species="M_asp_DASH_L_c" stoichiometry="1"/>
<speciesReference species="M_gtp_c" stoichiometry="1"/>
<speciesReference species="M_imp_c" stoichiometry="1"/>
</listOfReactants>
<listOfProducts>
<speciesReference species="M_dcamp_c" stoichiometry="1"/>
<speciesReference species="M_gdp_c" stoichiometry="1"/>
<speciesReference species="M_h_c" stoichiometry="2"/>
<speciesReference species="M_pi_c" stoichiometry="1"/>
</listOfProducts>
<kineticLaw>
<math xmlns="http://www.w3.org/1998/Math/MathML">
<ci>FLUX_VALUE</ci>
</math>
<listOfParameters>
<parameter id="LOWER_BOUND" value="0" units="mmol_per_gDW_per_hr"/>
<parameter id="UPPER_BOUND" value="999999" units="mmol_per_gDW_per_hr"/>
<parameter id="OBJECTIVE_COEFFICIENT" value="0" />
<parameter id="FLUX_VALUE" value="0" units="mmol_per_gDW_per_hr"/>
</listOfParameters>
</kineticLaw>
</reaction>
<reaction id="R_AGDC_r" name="N-acetylglucosamine-6-phosphate deacetylase (reversible)" reversible="true">
<notes>
<html:p>Abbreviation: R_AGDC_r</html:p>
<html:p>Synonyms: _0</html:p>
<html:p>EC Number: 3.5.1.25</html:p>
<html:p>SUBSYSTEM: Carbohydrate Metabolism</html:p>
<html:p>Equation: [c] : acgam6p + h2o &lt;==&gt; ac + gam6p</html:p>
<html:p>Confidence Level: 0</html:p>
<html:p>acetylglucosamine phosphate deacetylase; 
acetylaminodeoxyglucosephosphate acetylhydrolase; 
2-acetamido-2-deoxy-D-glucose-6-phosphate amidohydrolase</html:p>
<html:p>GENE ASSOCIATION: (SA0656)</html:p>
</notes>
<listOfReactants>
<speciesReference species="M_acgam6p_c" stoichiometry="1"/>
<speciesReference species="M_h2o_c" stoichiometry="1"/>
</listOfReactants>
<listOfProducts>
<speciesReference species="M_ac_c" stoichiometry="1"/>
<speciesReference species="M_gam6p_c" stoichiometry="1"/>
</listOfProducts>
<kineticLaw>
<math xmlns="http://www.w3.org/1998/Math/MathML">
<ci>FLUX_VALUE</ci>
</math>
<listOfParameters>
<parameter id="LOWER_BOUND" value="-999999" units="mmol_per_gDW_per_hr"/>
<parameter id="UPPER_BOUND" value="999999" units="mmol_per_gDW_per_hr"/>
<parameter id="OBJECTIVE_COEFFICIENT" value="0" />
<parameter id="FLUX_VALUE" value="0" units="mmol_per_gDW_per_hr"/>
</listOfParameters>
</kineticLaw>
</reaction>
<reaction id="R_AGMHE" name="ADP-D-glycero-D-manno-heptose epimerase" reversible="false">
<notes>
<html:p>Abbreviation: R_AGMHE</html:p>
<html:p>Synonyms: _0</html:p>
<html:p>EC Number: 5.1.3.20</html:p>
<html:p>SUBSYSTEM: Cell Envelope Biosynthesis</html:p>
<html:p>Equation: [c] : adphep-DD --&gt; adphep-LD</html:p>
<html:p>Confidence Level: 2</html:p>
<html:p>JLR</html:p>
<html:p>GENE ASSOCIATION: (SA0123)</html:p>
</notes>
<listOfReactants>
<speciesReference species="M_adphep_DASH_DD_c" stoichiometry="1"/>
</listOfReactants>
<listOfProducts>
<speciesReference species="M_adphep_DASH_LD_c" stoichiometry="1"/>
</listOfProducts>
<kineticLaw>
<math xmlns="http://www.w3.org/1998/Math/MathML">
<ci>FLUX_VALUE</ci>
</math>
<listOfParameters>
<parameter id="LOWER_BOUND" value="0" units="mmol_per_gDW_per_hr"/>
<parameter id="UPPER_BOUND" value="999999" units="mmol_per_gDW_per_hr"/>
<parameter id="OBJECTIVE_COEFFICIENT" value="0" />
<parameter id="FLUX_VALUE" value="0" units="mmol_per_gDW_per_hr"/>
</listOfParameters>
</kineticLaw>
</reaction>
<reaction id="R_AGMT" name="agmatinase" reversible="false">
<notes>
<html:p>Abbreviation: R_AGMT</html:p>
<html:p>Synonyms: _0</html:p>
<html:p>EC Number: 3.5.3.11</html:p>
<html:p>Equation: [c] : agm + h2o --&gt; ptrc + urea</html:p>
<html:p>Confidence Level: 2</html:p>
<html:p>GENE ASSOCIATION: (SA1968)</html:p>
</notes>
<listOfReactants>
<speciesReference species="M_agm_c" stoichiometry="1"/>
<speciesReference species="M_h2o_c" stoichiometry="1"/>
</listOfReactants>
<listOfProducts>
<speciesReference species="M_ptrc_c" stoichiometry="1"/>
<speciesReference species="M_urea_c" stoichiometry="1"/>
</listOfProducts>
<kineticLaw>
<math xmlns="http://www.w3.org/1998/Math/MathML">
<ci>FLUX_VALUE</ci>
</math>
<listOfParameters>
<parameter id="LOWER_BOUND" value="0" units="mmol_per_gDW_per_hr"/>
<parameter id="UPPER_BOUND" value="999999" units="mmol_per_gDW_per_hr"/>
<parameter id="OBJECTIVE_COEFFICIENT" value="0" />
<parameter id="FLUX_VALUE" value="0" units="mmol_per_gDW_per_hr"/>
</listOfParameters>
</kineticLaw>
</reaction>
<reaction id="R_AGPR" name="N-acetyl-g-glutamyl-phosphate reductase" reversible="true">
<notes>
<html:p>Abbreviation: R_AGPR</html:p>
<html:p>Synonyms: _0</html:p>
<html:p>EC Number: 1.2.1.38</html:p>
<html:p>SUBSYSTEM: Urea Cycle</html:p>
<html:p>Equation: [c] : acg5sa + nadp + pi &lt;==&gt; acg5p + h + nadph</html:p>
<html:p>Confidence Level: 0</html:p>
<html:p>GENE ASSOCIATION: (SA0178)</html:p>
</notes>
<listOfReactants>
<speciesReference species="M_acg5sa_c" stoichiometry="1"/>
<speciesReference species="M_nadp_c" stoichiometry="1"/>
<speciesReference species="M_pi_c" stoichiometry="1"/>
</listOfReactants>
<listOfProducts>
<speciesReference species="M_acg5p_c" stoichiometry="1"/>
<speciesReference species="M_h_c" stoichiometry="1"/>
<speciesReference species="M_nadph_c" stoichiometry="1"/>
</listOfProducts>
<kineticLaw>
<math xmlns="http://www.w3.org/1998/Math/MathML">
<ci>FLUX_VALUE</ci>
</math>
<listOfParameters>
<parameter id="LOWER_BOUND" value="-999999" units="mmol_per_gDW_per_hr"/>
<parameter id="UPPER_BOUND" value="999999" units="mmol_per_gDW_per_hr"/>
<parameter id="OBJECTIVE_COEFFICIENT" value="0" />
<parameter id="FLUX_VALUE" value="0" units="mmol_per_gDW_per_hr"/>
</listOfParameters>
</kineticLaw>
</reaction>
<reaction id="R_AHCYSNS" name="S-adenosylhomocysteine nucleosidase" reversible="false">
<notes>
<html:p>Abbreviation: R_AHCYSNS</html:p>
<html:p>Synonyms: _6</html:p>
<html:p>EC Number: 3.2.2.9</html:p>
<html:p>Equation: [c] : ahcys + h2o --&gt; ade + rhcys</html:p>
<html:p>Confidence Level: </html:p>
<html:p>JLR
</html:p>
<html:p>GENE ASSOCIATION: (SA1427)</html:p>
</notes>
<listOfReactants>
<speciesReference species="M_ahcys_c" stoichiometry="1"/>
<speciesReference species="M_h2o_c" stoichiometry="1"/>
</listOfReactants>
<listOfProducts>
<speciesReference species="M_ade_c" stoichiometry="1"/>
<speciesReference species="M_rhcys_c" stoichiometry="1"/>
</listOfProducts>
<kineticLaw>
<math xmlns="http://www.w3.org/1998/Math/MathML">
<ci>FLUX_VALUE</ci>
</math>
<listOfParameters>
<parameter id="LOWER_BOUND" value="0" units="mmol_per_gDW_per_hr"/>
<parameter id="UPPER_BOUND" value="999999" units="mmol_per_gDW_per_hr"/>
<parameter id="OBJECTIVE_COEFFICIENT" value="0" />
<parameter id="FLUX_VALUE" value="0" units="mmol_per_gDW_per_hr"/>
</listOfParameters>
</kineticLaw>
</reaction>
<reaction id="R_AICART" name="phosphoribosylaminoimidazolecarboxamide formyltransferase" reversible="true">
<notes>
<html:p>Abbreviation: R_AICART</html:p>
<html:p>Synonyms: _0</html:p>
<html:p>EC Number: 2.1.2.3</html:p>
<html:p>Equation: [c] : 10fthf + aicar &lt;==&gt; fprica + thf</html:p>
<html:p>Confidence Level: </html:p>
<html:p>GENE ASSOCIATION: (SA0925)</html:p>
</notes>
<listOfReactants>
<speciesReference species="M_10fthf_c" stoichiometry="1"/>
<speciesReference species="M_aicar_c" stoichiometry="1"/>
</listOfReactants>
<listOfProducts>
<speciesReference species="M_fprica_c" stoichiometry="1"/>
<speciesReference species="M_thf_c" stoichiometry="1"/>
</listOfProducts>
<kineticLaw>
<math xmlns="http://www.w3.org/1998/Math/MathML">
<ci>FLUX_VALUE</ci>
</math>
<listOfParameters>
<parameter id="LOWER_BOUND" value="-999999" units="mmol_per_gDW_per_hr"/>
<parameter id="UPPER_BOUND" value="999999" units="mmol_per_gDW_per_hr"/>
<parameter id="OBJECTIVE_COEFFICIENT" value="0" />
<parameter id="FLUX_VALUE" value="0" units="mmol_per_gDW_per_hr"/>
</listOfParameters>
</kineticLaw>
</reaction>
<reaction id="R_AIRC2" name="phosphoribosylaminoimidazole carboxylase" reversible="false">
<notes>
<html:p>Abbreviation: R_AIRC2</html:p>
<html:p>Synonyms: _0</html:p>
<html:p>SUBSYSTEM: Purine and Pyrimidine Biosynthesis</html:p>
<html:p>Equation: [c] : air + atp + hco3 --&gt; 5caiz + adp + h + pi</html:p>
<html:p>Confidence Level: 0</html:p>
<html:p>JLR- reaction according to Neidhardt pg 563 and 569.  According to Meyer et al. Biochemistry 38: 3012-3018pp, this pathway is used in prokaryotes and uses hco3 instead of co2. </html:p>
<html:p>GENE ASSOCIATION: (SA0917)</html:p>
</notes>
<listOfReactants>
<speciesReference species="M_air_c" stoichiometry="1"/>
<speciesReference species="M_atp_c" stoichiometry="1"/>
<speciesReference species="M_hco3_c" stoichiometry="1"/>
</listOfReactants>
<listOfProducts>
<speciesReference species="M_5caiz_c" stoichiometry="1"/>
<speciesReference species="M_adp_c" stoichiometry="1"/>
<speciesReference species="M_h_c" stoichiometry="1"/>
<speciesReference species="M_pi_c" stoichiometry="1"/>
</listOfProducts>
<kineticLaw>
<math xmlns="http://www.w3.org/1998/Math/MathML">
<ci>FLUX_VALUE</ci>
</math>
<listOfParameters>
<parameter id="LOWER_BOUND" value="0" units="mmol_per_gDW_per_hr"/>
<parameter id="UPPER_BOUND" value="999999" units="mmol_per_gDW_per_hr"/>
<parameter id="OBJECTIVE_COEFFICIENT" value="0" />
<parameter id="FLUX_VALUE" value="0" units="mmol_per_gDW_per_hr"/>
</listOfParameters>
</kineticLaw>
</reaction>
<reaction id="R_AIRC3" name="phosphoribosylaminoimidazole carboxylase (mutase rxn)" reversible="true">
<notes>
<html:p>Abbreviation: R_AIRC3</html:p>
<html:p>Synonyms: _2</html:p>
<html:p>SUBSYSTEM: Purine and Pyrimidine Biosynthesis</html:p>
<html:p>Equation: [c] : 5aizc &lt;==&gt; 5caiz</html:p>
<html:p>Confidence Level: 0</html:p>
<html:p>JLR- E.coli uses a two enzymes in the phosphoribosylaminoimidazole carboxylase step to generate 5aizc</html:p>
<html:p>GENE ASSOCIATION: (SA0916)</html:p>
</notes>
<listOfReactants>
<speciesReference species="M_5aizc_c" stoichiometry="1"/>
</listOfReactants>
<listOfProducts>
<speciesReference species="M_5caiz_c" stoichiometry="1"/>
</listOfProducts>
<kineticLaw>
<math xmlns="http://www.w3.org/1998/Math/MathML">
<ci>FLUX_VALUE</ci>
</math>
<listOfParameters>
<parameter id="LOWER_BOUND" value="-999999" units="mmol_per_gDW_per_hr"/>
<parameter id="UPPER_BOUND" value="999999" units="mmol_per_gDW_per_hr"/>
<parameter id="OBJECTIVE_COEFFICIENT" value="0" />
<parameter id="FLUX_VALUE" value="0" units="mmol_per_gDW_per_hr"/>
</listOfParameters>
</kineticLaw>
</reaction>
<reaction id="R_AKGDa" name="oxoglutarate dehydrogenase (lipoamide)" reversible="true">
<notes>
<html:p>Abbreviation: R_AKGDa</html:p>
<html:p>Synonyms: _0</html:p>
<html:p>EC Number: 1.2.4.2</html:p>
<html:p>SUBSYSTEM: Citric Acid Cycle</html:p>
<html:p>Equation: [c] : akg + h + lpam &lt;==&gt; co2 + sdhlam</html:p>
<html:p>Confidence Level: 0</html:p>
<html:p>Part of alpha-ketoglutarate dehydrogenase reaction: Needs two additional reactions: AKGDb and PDHc
SMP</html:p>
<html:p>GENE ASSOCIATION: (SA1245)</html:p>
</notes>
<listOfReactants>
<speciesReference species="M_akg_c" stoichiometry="1"/>
<speciesReference species="M_h_c" stoichiometry="1"/>
<speciesReference species="M_lpam_c" stoichiometry="1"/>
</listOfReactants>
<listOfProducts>
<speciesReference species="M_co2_c" stoichiometry="1"/>
<speciesReference species="M_sdhlam_c" stoichiometry="1"/>
</listOfProducts>
<kineticLaw>
<math xmlns="http://www.w3.org/1998/Math/MathML">
<ci>FLUX_VALUE</ci>
</math>
<listOfParameters>
<parameter id="LOWER_BOUND" value="0" units="mmol_per_gDW_per_hr"/>
<parameter id="UPPER_BOUND" value="999999" units="mmol_per_gDW_per_hr"/>
<parameter id="OBJECTIVE_COEFFICIENT" value="0" />
<parameter id="FLUX_VALUE" value="0" units="mmol_per_gDW_per_hr"/>
</listOfParameters>
</kineticLaw>
</reaction>
<reaction id="R_AKGDb" name="oxoglutarate dehydrogenase (dihydrolipoamide S-succinyltransferase)" reversible="false">
<notes>
<html:p>Abbreviation: R_AKGDb</html:p>
<html:p>Synonyms: _0</html:p>
<html:p>EC Number: 2.3.1.61</html:p>
<html:p>SUBSYSTEM: Citric Acid Cycle</html:p>
<html:p>Equation: [c] : coa + sdhlam --&gt; dhlam + succoa</html:p>
<html:p>Confidence Level: 0</html:p>
<html:p>Part of alpha-ketoglutarate dehydrogenase reaction
SMP</html:p>
<html:p>GENE ASSOCIATION: (SA1244)</html:p>
</notes>
<listOfReactants>
<speciesReference species="M_coa_c" stoichiometry="1"/>
<speciesReference species="M_sdhlam_c" stoichiometry="1"/>
</listOfReactants>
<listOfProducts>
<speciesReference species="M_dhlam_c" stoichiometry="1"/>
<speciesReference species="M_succoa_c" stoichiometry="1"/>
</listOfProducts>
<kineticLaw>
<math xmlns="http://www.w3.org/1998/Math/MathML">
<ci>FLUX_VALUE</ci>
</math>
<listOfParameters>
<parameter id="LOWER_BOUND" value="0" units="mmol_per_gDW_per_hr"/>
<parameter id="UPPER_BOUND" value="999999" units="mmol_per_gDW_per_hr"/>
<parameter id="OBJECTIVE_COEFFICIENT" value="0" />
<parameter id="FLUX_VALUE" value="0" units="mmol_per_gDW_per_hr"/>
</listOfParameters>
</kineticLaw>
</reaction>
<reaction id="R_AKGMAL" name="alpha-ketoglutarate/malate transporter" reversible="true">
<notes>
<html:p>Abbreviation: R_AKGMAL</html:p>
<html:p>Synonyms: _0</html:p>
<html:p>SUBSYSTEM: Transport</html:p>
<html:p>Equation: akg[c] + mal-L[e] &lt;==&gt; akg[e] + mal-L[c]</html:p>
<html:p>Confidence Level: 0</html:p>
<html:p>NCD</html:p>
<html:p>GENE ASSOCIATION: (SA2486)</html:p>
</notes>
<listOfReactants>
<speciesReference species="M_akg_c" stoichiometry="1"/>
<speciesReference species="M_mal_DASH_L_e" stoichiometry="1"/>
</listOfReactants>
<listOfProducts>
<speciesReference species="M_akg_e" stoichiometry="1"/>
<speciesReference species="M_mal_DASH_L_c" stoichiometry="1"/>
</listOfProducts>
<kineticLaw>
<math xmlns="http://www.w3.org/1998/Math/MathML">
<ci>FLUX_VALUE</ci>
</math>
<listOfParameters>
<parameter id="LOWER_BOUND" value="-999999" units="mmol_per_gDW_per_hr"/>
<parameter id="UPPER_BOUND" value="999999" units="mmol_per_gDW_per_hr"/>
<parameter id="OBJECTIVE_COEFFICIENT" value="0" />
<parameter id="FLUX_VALUE" value="0" units="mmol_per_gDW_per_hr"/>
</listOfParameters>
</kineticLaw>
</reaction>
<reaction id="R_AKP1" name="alkaline phosphatase (Dihydroneopterin)" reversible="false">
<notes>
<html:p>Abbreviation: R_AKP1</html:p>
<html:p>Synonyms: _0</html:p>
<html:p>EC Number: 3.1.3.1</html:p>
<html:p>Equation: [c] : ahdt + (3) h2o --&gt; dhnpt + (2) h + (3) pi</html:p>
<html:p>Confidence Level: </html:p>
<html:p>Wide specificity. Also catalyses transphosphorylations. The human placental enzyme is a zinc protein. Some enzymes hydrolyse diphosphate (cf. EC 3.6.1.1 inorganic diphosphatase)
</html:p>
<html:p>GENE ASSOCIATION: (SA2420)</html:p>
</notes>
<listOfReactants>
<speciesReference species="M_ahdt_c" stoichiometry="1"/>
<speciesReference species="M_h2o_c" stoichiometry="3"/>
</listOfReactants>
<listOfProducts>
<speciesReference species="M_dhnpt_c" stoichiometry="1"/>
<speciesReference species="M_h_c" stoichiometry="2"/>
<speciesReference species="M_pi_c" stoichiometry="3"/>
</listOfProducts>
<kineticLaw>
<math xmlns="http://www.w3.org/1998/Math/MathML">
<ci>FLUX_VALUE</ci>
</math>
<listOfParameters>
<parameter id="LOWER_BOUND" value="0" units="mmol_per_gDW_per_hr"/>
<parameter id="UPPER_BOUND" value="999999" units="mmol_per_gDW_per_hr"/>
<parameter id="OBJECTIVE_COEFFICIENT" value="0" />
<parameter id="FLUX_VALUE" value="0" units="mmol_per_gDW_per_hr"/>
</listOfParameters>
</kineticLaw>
</reaction>
<reaction id="R_ALAALAr" name="D-alanine-D-alanine ligase (reversible)" reversible="true">
<notes>
<html:p>Abbreviation: R_ALAALAr</html:p>
<html:p>Synonyms: _0</html:p>
<html:p>EC Number: 6.3.2.4</html:p>
<html:p>SUBSYSTEM: Alanine and Aspartate Metabolism</html:p>
<html:p>Equation: [c] : (2) ala-D + atp &lt;==&gt; adp + alaala + h + pi</html:p>
<html:p>Confidence Level: 0</html:p>
<html:p>JLR- added reversible form of ALAALA</html:p>
<html:p>GENE ASSOCIATION: (SA1887)</html:p>
</notes>
<listOfReactants>
<speciesReference species="M_ala_DASH_D_c" stoichiometry="2"/>
<speciesReference species="M_atp_c" stoichiometry="1"/>
</listOfReactants>
<listOfProducts>
<speciesReference species="M_adp_c" stoichiometry="1"/>
<speciesReference species="M_alaala_c" stoichiometry="1"/>
<speciesReference species="M_h_c" stoichiometry="1"/>
<speciesReference species="M_pi_c" stoichiometry="1"/>
</listOfProducts>
<kineticLaw>
<math xmlns="http://www.w3.org/1998/Math/MathML">
<ci>FLUX_VALUE</ci>
</math>
<listOfParameters>
<parameter id="LOWER_BOUND" value="-999999" units="mmol_per_gDW_per_hr"/>
<parameter id="UPPER_BOUND" value="999999" units="mmol_per_gDW_per_hr"/>
<parameter id="OBJECTIVE_COEFFICIENT" value="0" />
<parameter id="FLUX_VALUE" value="0" units="mmol_per_gDW_per_hr"/>
</listOfParameters>
</kineticLaw>
</reaction>
<reaction id="R_ALAD_L" name="L-alanine dehydrogenase" reversible="false">
<notes>
<html:p>Abbreviation: R_ALAD_L</html:p>
<html:p>Synonyms: _0</html:p>
<html:p>EC Number: 1.4.1.1</html:p>
<html:p>SUBSYSTEM: Energy Metabolism</html:p>
<html:p>Equation: [c] : ala-L + h2o + nad --&gt; h + nadh + nh4 + pyr</html:p>
<html:p>Confidence Level: 0</html:p>
<html:p>GENE ASSOCIATION: (SA1272 or SA1531)</html:p>
</notes>
<listOfReactants>
<speciesReference species="M_ala_DASH_L_c" stoichiometry="1"/>
<speciesReference species="M_h2o_c" stoichiometry="1"/>
<speciesReference species="M_nad_c" stoichiometry="1"/>
</listOfReactants>
<listOfProducts>
<speciesReference species="M_h_c" stoichiometry="1"/>
<speciesReference species="M_nadh_c" stoichiometry="1"/>
<speciesReference species="M_nh4_c" stoichiometry="1"/>
<speciesReference species="M_pyr_c" stoichiometry="1"/>
</listOfProducts>
<kineticLaw>
<math xmlns="http://www.w3.org/1998/Math/MathML">
<ci>FLUX_VALUE</ci>
</math>
<listOfParameters>
<parameter id="LOWER_BOUND" value="0" units="mmol_per_gDW_per_hr"/>
<parameter id="UPPER_BOUND" value="999999" units="mmol_per_gDW_per_hr"/>
<parameter id="OBJECTIVE_COEFFICIENT" value="0" />
<parameter id="FLUX_VALUE" value="0" units="mmol_per_gDW_per_hr"/>
</listOfParameters>
</kineticLaw>
</reaction>
<reaction id="R_ALAR" name="alanine racemase" reversible="true">
<notes>
<html:p>Abbreviation: R_ALAR</html:p>
<html:p>Synonyms: _0</html:p>
<html:p>EC Number: 5.1.1.1</html:p>
<html:p>Equation: [c] : ala-L &lt;==&gt; ala-D</html:p>
<html:p>Confidence Level: </html:p>
<html:p>GENE ASSOCIATION: (SA1874 or SA1231)</html:p>
</notes>
<listOfReactants>
<speciesReference species="M_ala_DASH_L_c" stoichiometry="1"/>
</listOfReactants>
<listOfProducts>
<speciesReference species="M_ala_DASH_D_c" stoichiometry="1"/>
</listOfProducts>
<kineticLaw>
<math xmlns="http://www.w3.org/1998/Math/MathML">
<ci>FLUX_VALUE</ci>
</math>
<listOfParameters>
<parameter id="LOWER_BOUND" value="-999999" units="mmol_per_gDW_per_hr"/>
<parameter id="UPPER_BOUND" value="999999" units="mmol_per_gDW_per_hr"/>
<parameter id="OBJECTIVE_COEFFICIENT" value="0" />
<parameter id="FLUX_VALUE" value="0" units="mmol_per_gDW_per_hr"/>
</listOfParameters>
</kineticLaw>
</reaction>
<reaction id="R_ALATA_D" name="D-alanine transaminase" reversible="true">
<notes>
<html:p>Abbreviation: R_ALATA_D</html:p>
<html:p>Synonyms: _0</html:p>
<html:p>EC Number: 2.6.1.21</html:p>
<html:p>Equation: [c] : akg + ala-D &lt;==&gt; glu-D + pyr</html:p>
<html:p>Confidence Level: </html:p>
<html:p>GENE ASSOCIATION: (SA1571)</html:p>
</notes>
<listOfReactants>
<speciesReference species="M_akg_c" stoichiometry="1"/>
<speciesReference species="M_ala_DASH_D_c" stoichiometry="1"/>
</listOfReactants>
<listOfProducts>
<speciesReference species="M_glu_DASH_D_c" stoichiometry="1"/>
<speciesReference species="M_pyr_c" stoichiometry="1"/>
</listOfProducts>
<kineticLaw>
<math xmlns="http://www.w3.org/1998/Math/MathML">
<ci>FLUX_VALUE</ci>
</math>
<listOfParameters>
<parameter id="LOWER_BOUND" value="-999999" units="mmol_per_gDW_per_hr"/>
<parameter id="UPPER_BOUND" value="999999" units="mmol_per_gDW_per_hr"/>
<parameter id="OBJECTIVE_COEFFICIENT" value="0" />
<parameter id="FLUX_VALUE" value="0" units="mmol_per_gDW_per_hr"/>
</listOfParameters>
</kineticLaw>
</reaction>
<reaction id="R_ALATRS" name="Alanyl-tRNA synthetase" reversible="false">
<notes>
<html:p>Abbreviation: R_ALATRS</html:p>
<html:p>Synonyms: _0</html:p>
<html:p>EC Number: 6.1.1.7</html:p>
<html:p>Equation: [c] : ala-L + atp + trnaala --&gt; alatrna + amp + ppi</html:p>
<html:p>Confidence Level: </html:p>
<html:p>GENE ASSOCIATION: (SA1446)</html:p>
</notes>
<listOfReactants>
<speciesReference species="M_ala_DASH_L_c" stoichiometry="1"/>
<speciesReference species="M_atp_c" stoichiometry="1"/>
<speciesReference species="M_trnaala_c" stoichiometry="1"/>
</listOfReactants>
<listOfProducts>
<speciesReference species="M_alatrna_c" stoichiometry="1"/>
<speciesReference species="M_amp_c" stoichiometry="1"/>
<speciesReference species="M_ppi_c" stoichiometry="1"/>
</listOfProducts>
<kineticLaw>
<math xmlns="http://www.w3.org/1998/Math/MathML">
<ci>FLUX_VALUE</ci>
</math>
<listOfParameters>
<parameter id="LOWER_BOUND" value="0" units="mmol_per_gDW_per_hr"/>
<parameter id="UPPER_BOUND" value="999999" units="mmol_per_gDW_per_hr"/>
<parameter id="OBJECTIVE_COEFFICIENT" value="0" />
<parameter id="FLUX_VALUE" value="0" units="mmol_per_gDW_per_hr"/>
</listOfParameters>
</kineticLaw>
</reaction>
<reaction id="R_ALAabc" name="L-alanine transport via ABC system" reversible="false">
<notes>
<html:p>Abbreviation: R_ALAabc</html:p>
<html:p>Synonyms: _0</html:p>
<html:p>SUBSYSTEM: Transport</html:p>
<html:p>Equation: ala-L[e] + atp[c] + h2o[c] --&gt; adp[c] + ala-L[c] + h[c] + pi[c]</html:p>
<html:p>Confidence Level: 0</html:p>
<html:p>GENE ASSOCIATION: (SA2227 and SA2226 and SA1519)</html:p>
</notes>
<listOfReactants>
<speciesReference species="M_ala_DASH_L_e" stoichiometry="1"/>
<speciesReference species="M_atp_c" stoichiometry="1"/>
<speciesReference species="M_h2o_c" stoichiometry="1"/>
</listOfReactants>
<listOfProducts>
<speciesReference species="M_adp_c" stoichiometry="1"/>
<speciesReference species="M_ala_DASH_L_c" stoichiometry="1"/>
<speciesReference species="M_h_c" stoichiometry="1"/>
<speciesReference species="M_pi_c" stoichiometry="1"/>
</listOfProducts>
<kineticLaw>
<math xmlns="http://www.w3.org/1998/Math/MathML">
<ci>FLUX_VALUE</ci>
</math>
<listOfParameters>
<parameter id="LOWER_BOUND" value="0" units="mmol_per_gDW_per_hr"/>
<parameter id="UPPER_BOUND" value="999999" units="mmol_per_gDW_per_hr"/>
<parameter id="OBJECTIVE_COEFFICIENT" value="0" />
<parameter id="FLUX_VALUE" value="0" units="mmol_per_gDW_per_hr"/>
</listOfParameters>
</kineticLaw>
</reaction>
<reaction id="R_ALAt2r" name="L-alanine reversible transport via proton symport" reversible="true">
<notes>
<html:p>Abbreviation: R_ALAt2r</html:p>
<html:p>Synonyms: _0</html:p>
<html:p>SUBSYSTEM: Transport</html:p>
<html:p>Equation: ala-L[e] + h[e] &lt;==&gt; ala-L[c] + h[c]</html:p>
<html:p>Confidence Level: 0</html:p>
<html:p>NCD</html:p>
<html:p>GENE ASSOCIATION: (SA1190 or SA0871)</html:p>
</notes>
<listOfReactants>
<speciesReference species="M_ala_DASH_L_e" stoichiometry="1"/>
<speciesReference species="M_h_e" stoichiometry="1"/>
</listOfReactants>
<listOfProducts>
<speciesReference species="M_ala_DASH_L_c" stoichiometry="1"/>
<speciesReference species="M_h_c" stoichiometry="1"/>
</listOfProducts>
<kineticLaw>
<math xmlns="http://www.w3.org/1998/Math/MathML">
<ci>FLUX_VALUE</ci>
</math>
<listOfParameters>
<parameter id="LOWER_BOUND" value="-999999" units="mmol_per_gDW_per_hr"/>
<parameter id="UPPER_BOUND" value="999999" units="mmol_per_gDW_per_hr"/>
<parameter id="OBJECTIVE_COEFFICIENT" value="0" />
<parameter id="FLUX_VALUE" value="0" units="mmol_per_gDW_per_hr"/>
</listOfParameters>
</kineticLaw>
</reaction>
<reaction id="R_ALCD1" name="alcohol dehydrogenase (methanol)" reversible="true">
<notes>
<html:p>Abbreviation: R_ALCD1</html:p>
<html:p>Synonyms: _0</html:p>
<html:p>SUBSYSTEM: Methane Metabolism</html:p>
<html:p>Equation: [c] : meoh + nad &lt;==&gt; fald + h + nadh</html:p>
<html:p>Confidence Level: 0</html:p>
<html:p>GENE ASSOCIATION: (SA1170)</html:p>
</notes>
<listOfReactants>
<speciesReference species="M_meoh_c" stoichiometry="1"/>
<speciesReference species="M_nad_c" stoichiometry="1"/>
</listOfReactants>
<listOfProducts>
<speciesReference species="M_fald_c" stoichiometry="1"/>
<speciesReference species="M_h_c" stoichiometry="1"/>
<speciesReference species="M_nadh_c" stoichiometry="1"/>
</listOfProducts>
<kineticLaw>
<math xmlns="http://www.w3.org/1998/Math/MathML">
<ci>FLUX_VALUE</ci>
</math>
<listOfParameters>
<parameter id="LOWER_BOUND" value="-999999" units="mmol_per_gDW_per_hr"/>
<parameter id="UPPER_BOUND" value="999999" units="mmol_per_gDW_per_hr"/>
<parameter id="OBJECTIVE_COEFFICIENT" value="0" />
<parameter id="FLUX_VALUE" value="0" units="mmol_per_gDW_per_hr"/>
</listOfParameters>
</kineticLaw>
</reaction>
<reaction id="R_ALCD2x" name="alcohol dehydrogenase (ethanol)" reversible="true">
<notes>
<html:p>Abbreviation: R_ALCD2x</html:p>
<html:p>Synonyms: _0</html:p>
<html:p>EC Number: 1.1.1.1</html:p>
<html:p>Equation: [c] : etoh + nad &lt;==&gt; acald + h + nadh</html:p>
<html:p>Confidence Level: 0</html:p>
<html:p>A zinc protein. Acts on primary or secondary alcohols or hemi-acetals; the animal, but not the yeast, enzyme acts also on cyclic secondary alcohols.
</html:p>
<html:p>GENE ASSOCIATION: (SA0562)</html:p>
</notes>
<listOfReactants>
<speciesReference species="M_etoh_c" stoichiometry="1"/>
<speciesReference species="M_nad_c" stoichiometry="1"/>
</listOfReactants>
<listOfProducts>
<speciesReference species="M_acald_c" stoichiometry="1"/>
<speciesReference species="M_h_c" stoichiometry="1"/>
<speciesReference species="M_nadh_c" stoichiometry="1"/>
</listOfProducts>
<kineticLaw>
<math xmlns="http://www.w3.org/1998/Math/MathML">
<ci>FLUX_VALUE</ci>
</math>
<listOfParameters>
<parameter id="LOWER_BOUND" value="-999999" units="mmol_per_gDW_per_hr"/>
<parameter id="UPPER_BOUND" value="999999" units="mmol_per_gDW_per_hr"/>
<parameter id="OBJECTIVE_COEFFICIENT" value="0" />
<parameter id="FLUX_VALUE" value="0" units="mmol_per_gDW_per_hr"/>
</listOfParameters>
</kineticLaw>
</reaction>
<reaction id="R_ALDD2x" name="aldehyde dehydrogenase (acetaldehyde, NAD)" reversible="false">
<notes>
<html:p>Abbreviation: R_ALDD2x</html:p>
<html:p>Synonyms: _0</html:p>
<html:p>EC Number: 1.2.1.3</html:p>
<html:p>SUBSYSTEM: Pyruvate Metabolism</html:p>
<html:p>Equation: [c] : acald + h2o + nad --&gt; ac + (2) h + nadh</html:p>
<html:p>Confidence Level: 0</html:p>
<html:p>Only acetaldehyde considered for now. See also 1.2.1.4. Wide specificity, including oxidation of D-glucuronolactone to D-glucarate. Formerly EC 1.1.1.70</html:p>
<html:p>GENE ASSOCIATION: (SA0162) and (SA1736)</html:p>
</notes>
<listOfReactants>
<speciesReference species="M_acald_c" stoichiometry="1"/>
<speciesReference species="M_h2o_c" stoichiometry="1"/>
<speciesReference species="M_nad_c" stoichiometry="1"/>
</listOfReactants>
<listOfProducts>
<speciesReference species="M_ac_c" stoichiometry="1"/>
<speciesReference species="M_h_c" stoichiometry="2"/>
<speciesReference species="M_nadh_c" stoichiometry="1"/>
</listOfProducts>
<kineticLaw>
<math xmlns="http://www.w3.org/1998/Math/MathML">
<ci>FLUX_VALUE</ci>
</math>
<listOfParameters>
<parameter id="LOWER_BOUND" value="0" units="mmol_per_gDW_per_hr"/>
<parameter id="UPPER_BOUND" value="999999" units="mmol_per_gDW_per_hr"/>
<parameter id="OBJECTIVE_COEFFICIENT" value="0" />
<parameter id="FLUX_VALUE" value="0" units="mmol_per_gDW_per_hr"/>
</listOfParameters>
</kineticLaw>
</reaction>
<reaction id="R_ALKP" name="alkaline phosphatase" reversible="false">
<notes>
<html:p>Abbreviation: R_ALKP</html:p>
<html:p>Synonyms: _0</html:p>
<html:p>EC Number: 3.1.3.1</html:p>
<html:p>SUBSYSTEM: Glycerolipid Metabolism</html:p>
<html:p>Equation: [c] : dhap + h2o --&gt; dha + pi</html:p>
<html:p>Confidence Level: 0</html:p>
<html:p>added for staph (SAB)</html:p>
<html:p>GENE ASSOCIATION: (SA2420)</html:p>
</notes>
<listOfReactants>
<speciesReference species="M_dhap_c" stoichiometry="1"/>
<speciesReference species="M_h2o_c" stoichiometry="1"/>
</listOfReactants>
<listOfProducts>
<speciesReference species="M_dha_c" stoichiometry="1"/>
<speciesReference species="M_pi_c" stoichiometry="1"/>
</listOfProducts>
<kineticLaw>
<math xmlns="http://www.w3.org/1998/Math/MathML">
<ci>FLUX_VALUE</ci>
</math>
<listOfParameters>
<parameter id="LOWER_BOUND" value="0" units="mmol_per_gDW_per_hr"/>
<parameter id="UPPER_BOUND" value="999999" units="mmol_per_gDW_per_hr"/>
<parameter id="OBJECTIVE_COEFFICIENT" value="0" />
<parameter id="FLUX_VALUE" value="0" units="mmol_per_gDW_per_hr"/>
</listOfParameters>
</kineticLaw>
</reaction>
<reaction id="R_AMAA" name="N-acetylmuramoyl-L-alanine amidase" reversible="false">
<notes>
<html:p>Abbreviation: R_AMAA</html:p>
<html:p>Synonyms: _0</html:p>
<html:p>EC Number: 3.5.1.28</html:p>
<html:p>Equation: [c] : acmama + h2o --&gt; acmam + ala-L</html:p>
<html:p>Confidence Level: 0</html:p>
<html:p>GENE ASSOCIATION: (SA2437 or SA1458 or SA2100 or SA0905)</html:p>
</notes>
<listOfReactants>
<speciesReference species="M_acmama_c" stoichiometry="1"/>
<speciesReference species="M_h2o_c" stoichiometry="1"/>
</listOfReactants>
<listOfProducts>
<speciesReference species="M_acmam_c" stoichiometry="1"/>
<speciesReference species="M_ala_DASH_L_c" stoichiometry="1"/>
</listOfProducts>
<kineticLaw>
<math xmlns="http://www.w3.org/1998/Math/MathML">
<ci>FLUX_VALUE</ci>
</math>
<listOfParameters>
<parameter id="LOWER_BOUND" value="0" units="mmol_per_gDW_per_hr"/>
<parameter id="UPPER_BOUND" value="999999" units="mmol_per_gDW_per_hr"/>
<parameter id="OBJECTIVE_COEFFICIENT" value="0" />
<parameter id="FLUX_VALUE" value="0" units="mmol_per_gDW_per_hr"/>
</listOfParameters>
</kineticLaw>
</reaction>
<reaction id="R_AMANAPEr" name="N-acetylmannosamine 6-phosphate epimerase" reversible="true">
<notes>
<html:p>Abbreviation: R_AMANAPEr</html:p>
<html:p>Synonyms: _0</html:p>
<html:p>Equation: [c] : acmanap &lt;==&gt; acgam6p</html:p>
<html:p>Confidence Level: </html:p>
<html:p>JLR</html:p>
<html:p>GENE ASSOCIATION: (SA0307)</html:p>
</notes>
<listOfReactants>
<speciesReference species="M_acmanap_c" stoichiometry="1"/>
</listOfReactants>
<listOfProducts>
<speciesReference species="M_acgam6p_c" stoichiometry="1"/>
</listOfProducts>
<kineticLaw>
<math xmlns="http://www.w3.org/1998/Math/MathML">
<ci>FLUX_VALUE</ci>
</math>
<listOfParameters>
<parameter id="LOWER_BOUND" value="-999999" units="mmol_per_gDW_per_hr"/>
<parameter id="UPPER_BOUND" value="999999" units="mmol_per_gDW_per_hr"/>
<parameter id="OBJECTIVE_COEFFICIENT" value="0" />
<parameter id="FLUX_VALUE" value="0" units="mmol_per_gDW_per_hr"/>
</listOfParameters>
</kineticLaw>
</reaction>
<reaction id="R_AMANK" name="N-acetyl-D-mannosamine kinase" reversible="false">
<notes>
<html:p>Abbreviation: R_AMANK</html:p>
<html:p>Synonyms: _0</html:p>
<html:p>EC Number: 2.7.1.60</html:p>
<html:p>SUBSYSTEM: Aminosugar Metabolism </html:p>
<html:p>Equation: [c] : acmana + atp --&gt; acmanap + adp + h</html:p>
<html:p>Confidence Level: 0</html:p>
<html:p>JLR - Kegg R02705</html:p>
<html:p>GENE ASSOCIATION: (SA0715)</html:p>
</notes>
<listOfReactants>
<speciesReference species="M_acmana_c" stoichiometry="1"/>
<speciesReference species="M_atp_c" stoichiometry="1"/>
</listOfReactants>
<listOfProducts>
<speciesReference species="M_acmanap_c" stoichiometry="1"/>
<speciesReference species="M_adp_c" stoichiometry="1"/>
<speciesReference species="M_h_c" stoichiometry="1"/>
</listOfProducts>
<kineticLaw>
<math xmlns="http://www.w3.org/1998/Math/MathML">
<ci>FLUX_VALUE</ci>
</math>
<listOfParameters>
<parameter id="LOWER_BOUND" value="0" units="mmol_per_gDW_per_hr"/>
<parameter id="UPPER_BOUND" value="999999" units="mmol_per_gDW_per_hr"/>
<parameter id="OBJECTIVE_COEFFICIENT" value="0" />
<parameter id="FLUX_VALUE" value="0" units="mmol_per_gDW_per_hr"/>
</listOfParameters>
</kineticLaw>
</reaction>
<reaction id="R_AMAOTr" name="adenosylmethionine-8-amino-7-oxononanoate transaminase" reversible="true">
<notes>
<html:p>Abbreviation: R_AMAOTr</html:p>
<html:p>Synonyms: _0</html:p>
<html:p>EC Number: 2.6.1.62</html:p>
<html:p>SUBSYSTEM: Cofactor and Prosthetic Group Biosynthesis</html:p>
<html:p>Equation: [c] : 8aonn + amet &lt;==&gt; amob + dann</html:p>
<html:p>Confidence Level: 0</html:p>
<html:p>JLR- reversible version of AMAOT</html:p>
<html:p>GENE ASSOCIATION: (SA2214)</html:p>
</notes>
<listOfReactants>
<speciesReference species="M_8aonn_c" stoichiometry="1"/>
<speciesReference species="M_amet_c" stoichiometry="1"/>
</listOfReactants>
<listOfProducts>
<speciesReference species="M_amob_c" stoichiometry="1"/>
<speciesReference species="M_dann_c" stoichiometry="1"/>
</listOfProducts>
<kineticLaw>
<math xmlns="http://www.w3.org/1998/Math/MathML">
<ci>FLUX_VALUE</ci>
</math>
<listOfParameters>
<parameter id="LOWER_BOUND" value="-999999" units="mmol_per_gDW_per_hr"/>
<parameter id="UPPER_BOUND" value="999999" units="mmol_per_gDW_per_hr"/>
<parameter id="OBJECTIVE_COEFFICIENT" value="0" />
<parameter id="FLUX_VALUE" value="0" units="mmol_per_gDW_per_hr"/>
</listOfParameters>
</kineticLaw>
</reaction>
<reaction id="R_ANPRT" name="anthranilate phosphoribosyltransferase" reversible="false">
<notes>
<html:p>Abbreviation: R_ANPRT</html:p>
<html:p>Synonyms: _0</html:p>
<html:p>EC Number: 2.4.2.18</html:p>
<html:p>SUBSYSTEM: Tyrosine, Tryptophan, and Phenylalanine Metabolism</html:p>
<html:p>Equation: [c] : anth + prpp --&gt; ppi + pran</html:p>
<html:p>Confidence Level: 0</html:p>
<html:p>GENE ASSOCIATION: (SA1201)</html:p>
</notes>
<listOfReactants>
<speciesReference species="M_anth_c" stoichiometry="1"/>
<speciesReference species="M_prpp_c" stoichiometry="1"/>
</listOfReactants>
<listOfProducts>
<speciesReference species="M_ppi_c" stoichiometry="1"/>
<speciesReference species="M_pran_c" stoichiometry="1"/>
</listOfProducts>
<kineticLaw>
<math xmlns="http://www.w3.org/1998/Math/MathML">
<ci>FLUX_VALUE</ci>
</math>
<listOfParameters>
<parameter id="LOWER_BOUND" value="0" units="mmol_per_gDW_per_hr"/>
<parameter id="UPPER_BOUND" value="999999" units="mmol_per_gDW_per_hr"/>
<parameter id="OBJECTIVE_COEFFICIENT" value="0" />
<parameter id="FLUX_VALUE" value="0" units="mmol_per_gDW_per_hr"/>
</listOfParameters>
</kineticLaw>
</reaction>
<reaction id="R_ANS" name="anthranilate synthase" reversible="false">
<notes>
<html:p>Abbreviation: R_ANS</html:p>
<html:p>Synonyms: _0</html:p>
<html:p>EC Number: 4.1.3.27</html:p>
<html:p>SUBSYSTEM: Tyrosine, Tryptophan, and Phenylalanine Metabolism</html:p>
<html:p>Equation: [c] : chor + gln-L --&gt; anth + glu-L + h + pyr</html:p>
<html:p>Confidence Level: 0</html:p>
<html:p>GENE ASSOCIATION: (SA1199) and (SA0668 or SA1200)</html:p>
</notes>
<listOfReactants>
<speciesReference species="M_chor_c" stoichiometry="1"/>
<speciesReference species="M_gln_DASH_L_c" stoichiometry="1"/>
</listOfReactants>
<listOfProducts>
<speciesReference species="M_anth_c" stoichiometry="1"/>
<speciesReference species="M_glu_DASH_L_c" stoichiometry="1"/>
<speciesReference species="M_h_c" stoichiometry="1"/>
<speciesReference species="M_pyr_c" stoichiometry="1"/>
</listOfProducts>
<kineticLaw>
<math xmlns="http://www.w3.org/1998/Math/MathML">
<ci>FLUX_VALUE</ci>
</math>
<listOfParameters>
<parameter id="LOWER_BOUND" value="0" units="mmol_per_gDW_per_hr"/>
<parameter id="UPPER_BOUND" value="999999" units="mmol_per_gDW_per_hr"/>
<parameter id="OBJECTIVE_COEFFICIENT" value="0" />
<parameter id="FLUX_VALUE" value="0" units="mmol_per_gDW_per_hr"/>
</listOfParameters>
</kineticLaw>
</reaction>
<reaction id="R_AOXSr" name="_8-amino-7-oxononanoate synthase" reversible="true">
<notes>
<html:p>Abbreviation: R_AOXSr</html:p>
<html:p>Synonyms: _0</html:p>
<html:p>EC Number: 2.3.1.47</html:p>
<html:p>SUBSYSTEM: Cofactor and Prosthetic Group Biosynthesis</html:p>
<html:p>Equation: [c] : ala-L + h + pmcoa &lt;==&gt; 8aonn + co2 + coa</html:p>
<html:p>Confidence Level: 0</html:p>
<html:p>JLR- reversible version of AOXS</html:p>
<html:p>GENE ASSOCIATION: (SA2212)</html:p>
</notes>
<listOfReactants>
<speciesReference species="M_ala_DASH_L_c" stoichiometry="1"/>
<speciesReference species="M_h_c" stoichiometry="1"/>
<speciesReference species="M_pmcoa_c" stoichiometry="1"/>
</listOfReactants>
<listOfProducts>
<speciesReference species="M_8aonn_c" stoichiometry="1"/>
<speciesReference species="M_co2_c" stoichiometry="1"/>
<speciesReference species="M_coa_c" stoichiometry="1"/>
</listOfProducts>
<kineticLaw>
<math xmlns="http://www.w3.org/1998/Math/MathML">
<ci>FLUX_VALUE</ci>
</math>
<listOfParameters>
<parameter id="LOWER_BOUND" value="-999999" units="mmol_per_gDW_per_hr"/>
<parameter id="UPPER_BOUND" value="999999" units="mmol_per_gDW_per_hr"/>
<parameter id="OBJECTIVE_COEFFICIENT" value="0" />
<parameter id="FLUX_VALUE" value="0" units="mmol_per_gDW_per_hr"/>
</listOfParameters>
</kineticLaw>
</reaction>
<reaction id="R_APRAUR" name="_5-amino-6-(5-phosphoribosylamino)uracil reductase" reversible="false">
<notes>
<html:p>Abbreviation: R_APRAUR</html:p>
<html:p>Synonyms: _0</html:p>
<html:p>EC Number: 1.1.1.193</html:p>
<html:p>SUBSYSTEM: Riboflavin Metabolism</html:p>
<html:p>Equation: [c] : 5apru + h + nadph --&gt; 5aprbu + nadp</html:p>
<html:p>Confidence Level: 0</html:p>
<html:p>GENE ASSOCIATION: (SA1588) and (SA1586)</html:p>
</notes>
<listOfReactants>
<speciesReference species="M_5apru_c" stoichiometry="1"/>
<speciesReference species="M_h_c" stoichiometry="1"/>
<speciesReference species="M_nadph_c" stoichiometry="1"/>
</listOfReactants>
<listOfProducts>
<speciesReference species="M_5aprbu_c" stoichiometry="1"/>
<speciesReference species="M_nadp_c" stoichiometry="1"/>
</listOfProducts>
<kineticLaw>
<math xmlns="http://www.w3.org/1998/Math/MathML">
<ci>FLUX_VALUE</ci>
</math>
<listOfParameters>
<parameter id="LOWER_BOUND" value="0" units="mmol_per_gDW_per_hr"/>
<parameter id="UPPER_BOUND" value="999999" units="mmol_per_gDW_per_hr"/>
<parameter id="OBJECTIVE_COEFFICIENT" value="0" />
<parameter id="FLUX_VALUE" value="0" units="mmol_per_gDW_per_hr"/>
</listOfParameters>
</kineticLaw>
</reaction>
<reaction id="R_ARGDC" name="arginine decarboxylase" reversible="false">
<notes>
<html:p>Abbreviation: R_ARGDC</html:p>
<html:p>Synonyms: _0</html:p>
<html:p>EC Number: 4.1.1.19</html:p>
<html:p>SUBSYSTEM: Arginine and Proline Metabolism</html:p>
<html:p>Equation: [c] : arg-L + h --&gt; agm + co2</html:p>
<html:p>Confidence Level: 0</html:p>
<html:p>GENE ASSOCIATION: (SA0439)</html:p>
</notes>
<listOfReactants>
<speciesReference species="M_arg_DASH_L_c" stoichiometry="1"/>
<speciesReference species="M_h_c" stoichiometry="1"/>
</listOfReactants>
<listOfProducts>
<speciesReference species="M_agm_c" stoichiometry="1"/>
<speciesReference species="M_co2_c" stoichiometry="1"/>
</listOfProducts>
<kineticLaw>
<math xmlns="http://www.w3.org/1998/Math/MathML">
<ci>FLUX_VALUE</ci>
</math>
<listOfParameters>
<parameter id="LOWER_BOUND" value="0" units="mmol_per_gDW_per_hr"/>
<parameter id="UPPER_BOUND" value="999999" units="mmol_per_gDW_per_hr"/>
<parameter id="OBJECTIVE_COEFFICIENT" value="0" />
<parameter id="FLUX_VALUE" value="0" units="mmol_per_gDW_per_hr"/>
</listOfParameters>
</kineticLaw>
</reaction>
<reaction id="R_ARGDr" name="arginine deiminase" reversible="true">
<notes>
<html:p>Abbreviation: R_ARGDr</html:p>
<html:p>Synonyms: _0</html:p>
<html:p>EC Number: 3.5.3.6</html:p>
<html:p>Equation: [c] : arg-L + h2o &lt;==&gt; citr-L + nh4</html:p>
<html:p>Confidence Level: </html:p>
<html:p>Need to check reversibility (SAB)
Modified to create nh4 as a product (AF)</html:p>
<html:p>GENE ASSOCIATION: (SA2428)</html:p>
</notes>
<listOfReactants>
<speciesReference species="M_arg_DASH_L_c" stoichiometry="1"/>
<speciesReference species="M_h2o_c" stoichiometry="1"/>
</listOfReactants>
<listOfProducts>
<speciesReference species="M_citr_DASH_L_c" stoichiometry="1"/>
<speciesReference species="M_nh4_c" stoichiometry="1"/>
</listOfProducts>
<kineticLaw>
<math xmlns="http://www.w3.org/1998/Math/MathML">
<ci>FLUX_VALUE</ci>
</math>
<listOfParameters>
<parameter id="LOWER_BOUND" value="-999999" units="mmol_per_gDW_per_hr"/>
<parameter id="UPPER_BOUND" value="999999" units="mmol_per_gDW_per_hr"/>
<parameter id="OBJECTIVE_COEFFICIENT" value="0" />
<parameter id="FLUX_VALUE" value="0" units="mmol_per_gDW_per_hr"/>
</listOfParameters>
</kineticLaw>
</reaction>
<reaction id="R_ARGN" name="arginase" reversible="false">
<notes>
<html:p>Abbreviation: R_ARGN</html:p>
<html:p>Synonyms: _0</html:p>
<html:p>EC Number: 3.5.3.1</html:p>
<html:p>Equation: [c] : arg-L + h2o --&gt; orn + urea</html:p>
<html:p>Confidence Level: </html:p>
<html:p>GENE ASSOCIATION: (SA1968)</html:p>
</notes>
<listOfReactants>
<speciesReference species="M_arg_DASH_L_c" stoichiometry="1"/>
<speciesReference species="M_h2o_c" stoichiometry="1"/>
</listOfReactants>
<listOfProducts>
<speciesReference species="M_orn_c" stoichiometry="1"/>
<speciesReference species="M_urea_c" stoichiometry="1"/>
</listOfProducts>
<kineticLaw>
<math xmlns="http://www.w3.org/1998/Math/MathML">
<ci>FLUX_VALUE</ci>
</math>
<listOfParameters>
<parameter id="LOWER_BOUND" value="0" units="mmol_per_gDW_per_hr"/>
<parameter id="UPPER_BOUND" value="999999" units="mmol_per_gDW_per_hr"/>
<parameter id="OBJECTIVE_COEFFICIENT" value="0" />
<parameter id="FLUX_VALUE" value="0" units="mmol_per_gDW_per_hr"/>
</listOfParameters>
</kineticLaw>
</reaction>
<reaction id="R_ARGORNt7" name="arginine/ornithine antiporter" reversible="true">
<notes>
<html:p>Abbreviation: R_ARGORNt7</html:p>
<html:p>Synonyms: _0</html:p>
<html:p>Equation: arg-L[e] + orn[c] &lt;==&gt; arg-L[c] + orn[e]</html:p>
<html:p>Confidence Level: </html:p>
<html:p>JLR</html:p>
<html:p>GENE ASSOCIATION: (SA2426)</html:p>
</notes>
<listOfReactants>
<speciesReference species="M_arg_DASH_L_e" stoichiometry="1"/>
<speciesReference species="M_orn_c" stoichiometry="1"/>
</listOfReactants>
<listOfProducts>
<speciesReference species="M_arg_DASH_L_c" stoichiometry="1"/>
<speciesReference species="M_orn_e" stoichiometry="1"/>
</listOfProducts>
<kineticLaw>
<math xmlns="http://www.w3.org/1998/Math/MathML">
<ci>FLUX_VALUE</ci>
</math>
<listOfParameters>
<parameter id="LOWER_BOUND" value="-999999" units="mmol_per_gDW_per_hr"/>
<parameter id="UPPER_BOUND" value="999999" units="mmol_per_gDW_per_hr"/>
<parameter id="OBJECTIVE_COEFFICIENT" value="0" />
<parameter id="FLUX_VALUE" value="0" units="mmol_per_gDW_per_hr"/>
</listOfParameters>
</kineticLaw>
</reaction>
<reaction id="R_ARGSL" name="argininosuccinate lyase" reversible="true">
<notes>
<html:p>Abbreviation: R_ARGSL</html:p>
<html:p>Synonyms: _0</html:p>
<html:p>EC Number: 4.3.2.1</html:p>
<html:p>Equation: [c] : argsuc &lt;==&gt; arg-L + fum</html:p>
<html:p>Confidence Level: </html:p>
<html:p>GENE ASSOCIATION: (SA0821)</html:p>
</notes>
<listOfReactants>
<speciesReference species="M_argsuc_c" stoichiometry="1"/>
</listOfReactants>
<listOfProducts>
<speciesReference species="M_arg_DASH_L_c" stoichiometry="1"/>
<speciesReference species="M_fum_c" stoichiometry="1"/>
</listOfProducts>
<kineticLaw>
<math xmlns="http://www.w3.org/1998/Math/MathML">
<ci>FLUX_VALUE</ci>
</math>
<listOfParameters>
<parameter id="LOWER_BOUND" value="-999999" units="mmol_per_gDW_per_hr"/>
<parameter id="UPPER_BOUND" value="999999" units="mmol_per_gDW_per_hr"/>
<parameter id="OBJECTIVE_COEFFICIENT" value="0" />
<parameter id="FLUX_VALUE" value="0" units="mmol_per_gDW_per_hr"/>
</listOfParameters>
</kineticLaw>
</reaction>
<reaction id="R_ARGSSr" name="argininosuccinate synthase, reversible" reversible="true">
<notes>
<html:p>Abbreviation: R_ARGSSr</html:p>
<html:p>Synonyms: _0</html:p>
<html:p>EC Number: 6.3.4.5</html:p>
<html:p>Equation: [c] : asp-L + atp + citr-L &lt;==&gt; amp + argsuc + h + ppi</html:p>
<html:p>Confidence Level: </html:p>
<html:p>NCD</html:p>
<html:p>GENE ASSOCIATION: (SA0822)</html:p>
</notes>
<listOfReactants>
<speciesReference species="M_asp_DASH_L_c" stoichiometry="1"/>
<speciesReference species="M_atp_c" stoichiometry="1"/>
<speciesReference species="M_citr_DASH_L_c" stoichiometry="1"/>
</listOfReactants>
<listOfProducts>
<speciesReference species="M_amp_c" stoichiometry="1"/>
<speciesReference species="M_argsuc_c" stoichiometry="1"/>
<speciesReference species="M_h_c" stoichiometry="1"/>
<speciesReference species="M_ppi_c" stoichiometry="1"/>
</listOfProducts>
<kineticLaw>
<math xmlns="http://www.w3.org/1998/Math/MathML">
<ci>FLUX_VALUE</ci>
</math>
<listOfParameters>
<parameter id="LOWER_BOUND" value="0" units="mmol_per_gDW_per_hr"/>
<parameter id="UPPER_BOUND" value="999999" units="mmol_per_gDW_per_hr"/>
<parameter id="OBJECTIVE_COEFFICIENT" value="0" />
<parameter id="FLUX_VALUE" value="0" units="mmol_per_gDW_per_hr"/>
</listOfParameters>
</kineticLaw>
</reaction>
<reaction id="R_ARGTRS" name="Arginyl-tRNA synthetase" reversible="false">
<notes>
<html:p>Abbreviation: R_ARGTRS</html:p>
<html:p>Synonyms: _0</html:p>
<html:p>EC Number: 6.1.1.19</html:p>
<html:p>Equation: [c] : arg-L + atp + trnaarg --&gt; amp + argtrna + ppi</html:p>
<html:p>Confidence Level: </html:p>
<html:p>NCD	</html:p>
<html:p>GENE ASSOCIATION: (SA0564)</html:p>
</notes>
<listOfReactants>
<speciesReference species="M_arg_DASH_L_c" stoichiometry="1"/>
<speciesReference species="M_atp_c" stoichiometry="1"/>
<speciesReference species="M_trnaarg_c" stoichiometry="1"/>
</listOfReactants>
<listOfProducts>
<speciesReference species="M_amp_c" stoichiometry="1"/>
<speciesReference species="M_argtrna_c" stoichiometry="1"/>
<speciesReference species="M_ppi_c" stoichiometry="1"/>
</listOfProducts>
<kineticLaw>
<math xmlns="http://www.w3.org/1998/Math/MathML">
<ci>FLUX_VALUE</ci>
</math>
<listOfParameters>
<parameter id="LOWER_BOUND" value="0" units="mmol_per_gDW_per_hr"/>
<parameter id="UPPER_BOUND" value="999999" units="mmol_per_gDW_per_hr"/>
<parameter id="OBJECTIVE_COEFFICIENT" value="0" />
<parameter id="FLUX_VALUE" value="0" units="mmol_per_gDW_per_hr"/>
</listOfParameters>
</kineticLaw>
</reaction>
<reaction id="R_ASAD" name="aspartate-semialdehyde dehydrogenase" reversible="true">
<notes>
<html:p>Abbreviation: R_ASAD</html:p>
<html:p>Synonyms: _0</html:p>
<html:p>EC Number: 1.2.1.11</html:p>
<html:p>SUBSYSTEM: Amino Acid Metabolism</html:p>
<html:p>Equation: [c] : aspsa + nadp + pi &lt;==&gt; 4pasp + h + nadph</html:p>
<html:p>Confidence Level: 0</html:p>
<html:p>GENE ASSOCIATION: (SA1226)</html:p>
</notes>
<listOfReactants>
<speciesReference species="M_aspsa_c" stoichiometry="1"/>
<speciesReference species="M_nadp_c" stoichiometry="1"/>
<speciesReference species="M_pi_c" stoichiometry="1"/>
</listOfReactants>
<listOfProducts>
<speciesReference species="M_4pasp_c" stoichiometry="1"/>
<speciesReference species="M_h_c" stoichiometry="1"/>
<speciesReference species="M_nadph_c" stoichiometry="1"/>
</listOfProducts>
<kineticLaw>
<math xmlns="http://www.w3.org/1998/Math/MathML">
<ci>FLUX_VALUE</ci>
</math>
<listOfParameters>
<parameter id="LOWER_BOUND" value="-999999" units="mmol_per_gDW_per_hr"/>
<parameter id="UPPER_BOUND" value="999999" units="mmol_per_gDW_per_hr"/>
<parameter id="OBJECTIVE_COEFFICIENT" value="0" />
<parameter id="FLUX_VALUE" value="0" units="mmol_per_gDW_per_hr"/>
</listOfParameters>
</kineticLaw>
</reaction>
<reaction id="R_ASNN" name="L-asparaginase" reversible="false">
<notes>
<html:p>Abbreviation: R_ASNN</html:p>
<html:p>Synonyms: _0</html:p>
<html:p>EC Number: 3.5.1.1</html:p>
<html:p>SUBSYSTEM: Nitrogen Metabolism</html:p>
<html:p>Equation: [c] : asn-L + h2o --&gt; asp-L + nh4</html:p>
<html:p>Confidence Level: 0</html:p>
<html:p>GENE ASSOCIATION: (SA1310)</html:p>
</notes>
<listOfReactants>
<speciesReference species="M_asn_DASH_L_c" stoichiometry="1"/>
<speciesReference species="M_h2o_c" stoichiometry="1"/>
</listOfReactants>
<listOfProducts>
<speciesReference species="M_asp_DASH_L_c" stoichiometry="1"/>
<speciesReference species="M_nh4_c" stoichiometry="1"/>
</listOfProducts>
<kineticLaw>
<math xmlns="http://www.w3.org/1998/Math/MathML">
<ci>FLUX_VALUE</ci>
</math>
<listOfParameters>
<parameter id="LOWER_BOUND" value="0" units="mmol_per_gDW_per_hr"/>
<parameter id="UPPER_BOUND" value="999999" units="mmol_per_gDW_per_hr"/>
<parameter id="OBJECTIVE_COEFFICIENT" value="0" />
<parameter id="FLUX_VALUE" value="0" units="mmol_per_gDW_per_hr"/>
</listOfParameters>
</kineticLaw>
</reaction>
<reaction id="R_ASNS1" name="asparagine synthase (glutamine-hydrolysing)" reversible="false">
<notes>
<html:p>Abbreviation: R_ASNS1</html:p>
<html:p>Synonyms: _0</html:p>
<html:p>EC Number: 6.3.5.4</html:p>
<html:p>SUBSYSTEM: Amino Acid Metabolism</html:p>
<html:p>Equation: [c] : asp-L + atp + gln-L + h2o --&gt; amp + asn-L + glu-L + h + ppi</html:p>
<html:p>Confidence Level: 1</html:p>
<html:p>GENE ASSOCIATION: (SA0922)</html:p>
</notes>
<listOfReactants>
<speciesReference species="M_asp_DASH_L_c" stoichiometry="1"/>
<speciesReference species="M_atp_c" stoichiometry="1"/>
<speciesReference species="M_gln_DASH_L_c" stoichiometry="1"/>
<speciesReference species="M_h2o_c" stoichiometry="1"/>
</listOfReactants>
<listOfProducts>
<speciesReference species="M_amp_c" stoichiometry="1"/>
<speciesReference species="M_asn_DASH_L_c" stoichiometry="1"/>
<speciesReference species="M_glu_DASH_L_c" stoichiometry="1"/>
<speciesReference species="M_h_c" stoichiometry="1"/>
<speciesReference species="M_ppi_c" stoichiometry="1"/>
</listOfProducts>
<kineticLaw>
<math xmlns="http://www.w3.org/1998/Math/MathML">
<ci>FLUX_VALUE</ci>
</math>
<listOfParameters>
<parameter id="LOWER_BOUND" value="0" units="mmol_per_gDW_per_hr"/>
<parameter id="UPPER_BOUND" value="999999" units="mmol_per_gDW_per_hr"/>
<parameter id="OBJECTIVE_COEFFICIENT" value="0" />
<parameter id="FLUX_VALUE" value="0" units="mmol_per_gDW_per_hr"/>
</listOfParameters>
</kineticLaw>
</reaction>
<reaction id="R_ASNTRS" name="Asparaginyl-tRNA synthetase" reversible="false">
<notes>
<html:p>Abbreviation: R_ASNTRS</html:p>
<html:p>Synonyms: _0</html:p>
<html:p>EC Number: 6.1.1.22</html:p>
<html:p>Equation: [c] : asn-L + atp + trnaasn --&gt; amp + asntrna + ppi</html:p>
<html:p>Confidence Level: </html:p>
<html:p>GENE ASSOCIATION: (SA1287)</html:p>
</notes>
<listOfReactants>
<speciesReference species="M_asn_DASH_L_c" stoichiometry="1"/>
<speciesReference species="M_atp_c" stoichiometry="1"/>
<speciesReference species="M_trnaasn_c" stoichiometry="1"/>
</listOfReactants>
<listOfProducts>
<speciesReference species="M_amp_c" stoichiometry="1"/>
<speciesReference species="M_asntrna_c" stoichiometry="1"/>
<speciesReference species="M_ppi_c" stoichiometry="1"/>
</listOfProducts>
<kineticLaw>
<math xmlns="http://www.w3.org/1998/Math/MathML">
<ci>FLUX_VALUE</ci>
</math>
<listOfParameters>
<parameter id="LOWER_BOUND" value="0" units="mmol_per_gDW_per_hr"/>
<parameter id="UPPER_BOUND" value="999999" units="mmol_per_gDW_per_hr"/>
<parameter id="OBJECTIVE_COEFFICIENT" value="0" />
<parameter id="FLUX_VALUE" value="0" units="mmol_per_gDW_per_hr"/>
</listOfParameters>
</kineticLaw>
</reaction>
<reaction id="R_ASP1DC" name="aspartate 1-decarboxylase" reversible="false">
<notes>
<html:p>Abbreviation: R_ASP1DC</html:p>
<html:p>Synonyms: _0</html:p>
<html:p>EC Number: 4.1.1.11</html:p>
<html:p>Equation: [c] : asp-L + h --&gt; ala-B + co2</html:p>
<html:p>Confidence Level: </html:p>
<html:p>The E. coli enzyme contains a pyruvoyl group.
</html:p>
<html:p>GENE ASSOCIATION: (SA2390)</html:p>
</notes>
<listOfReactants>
<speciesReference species="M_asp_DASH_L_c" stoichiometry="1"/>
<speciesReference species="M_h_c" stoichiometry="1"/>
</listOfReactants>
<listOfProducts>
<speciesReference species="M_ala_DASH_B_c" stoichiometry="1"/>
<speciesReference species="M_co2_c" stoichiometry="1"/>
</listOfProducts>
<kineticLaw>
<math xmlns="http://www.w3.org/1998/Math/MathML">
<ci>FLUX_VALUE</ci>
</math>
<listOfParameters>
<parameter id="LOWER_BOUND" value="0" units="mmol_per_gDW_per_hr"/>
<parameter id="UPPER_BOUND" value="999999" units="mmol_per_gDW_per_hr"/>
<parameter id="OBJECTIVE_COEFFICIENT" value="0" />
<parameter id="FLUX_VALUE" value="0" units="mmol_per_gDW_per_hr"/>
</listOfParameters>
</kineticLaw>
</reaction>
<reaction id="R_ASPCT" name="aspartate carbamoyltransferase" reversible="false">
<notes>
<html:p>Abbreviation: R_ASPCT</html:p>
<html:p>Synonyms: _0</html:p>
<html:p>EC Number: 2.1.3.2</html:p>
<html:p>Equation: [c] : asp-L + cbp --&gt; cbasp + h + pi</html:p>
<html:p>Confidence Level: 0</html:p>
<html:p>GENE ASSOCIATION: (SA1043)</html:p>
</notes>
<listOfReactants>
<speciesReference species="M_asp_DASH_L_c" stoichiometry="1"/>
<speciesReference species="M_cbp_c" stoichiometry="1"/>
</listOfReactants>
<listOfProducts>
<speciesReference species="M_cbasp_c" stoichiometry="1"/>
<speciesReference species="M_h_c" stoichiometry="1"/>
<speciesReference species="M_pi_c" stoichiometry="1"/>
</listOfProducts>
<kineticLaw>
<math xmlns="http://www.w3.org/1998/Math/MathML">
<ci>FLUX_VALUE</ci>
</math>
<listOfParameters>
<parameter id="LOWER_BOUND" value="0" units="mmol_per_gDW_per_hr"/>
<parameter id="UPPER_BOUND" value="999999" units="mmol_per_gDW_per_hr"/>
<parameter id="OBJECTIVE_COEFFICIENT" value="0" />
<parameter id="FLUX_VALUE" value="0" units="mmol_per_gDW_per_hr"/>
</listOfParameters>
</kineticLaw>
</reaction>
<reaction id="R_ASPKi" name="aspartate kinase, irreversible" reversible="false">
<notes>
<html:p>Abbreviation: R_ASPKi</html:p>
<html:p>Synonyms: _0</html:p>
<html:p>EC Number: 2.7.2.4</html:p>
<html:p>Equation: [c] : asp-L + atp --&gt; 4pasp + adp</html:p>
<html:p>Confidence Level: </html:p>
<html:p>NCD</html:p>
<html:p>GENE ASSOCIATION: (SA1163) or (SA1225)</html:p>
</notes>
<listOfReactants>
<speciesReference species="M_asp_DASH_L_c" stoichiometry="1"/>
<speciesReference species="M_atp_c" stoichiometry="1"/>
</listOfReactants>
<listOfProducts>
<speciesReference species="M_4pasp_c" stoichiometry="1"/>
<speciesReference species="M_adp_c" stoichiometry="1"/>
</listOfProducts>
<kineticLaw>
<math xmlns="http://www.w3.org/1998/Math/MathML">
<ci>FLUX_VALUE</ci>
</math>
<listOfParameters>
<parameter id="LOWER_BOUND" value="0" units="mmol_per_gDW_per_hr"/>
<parameter id="UPPER_BOUND" value="999999" units="mmol_per_gDW_per_hr"/>
<parameter id="OBJECTIVE_COEFFICIENT" value="0" />
<parameter id="FLUX_VALUE" value="0" units="mmol_per_gDW_per_hr"/>
</listOfParameters>
</kineticLaw>
</reaction>
<reaction id="R_ASPTA" name="aspartate transaminase" reversible="true">
<notes>
<html:p>Abbreviation: R_ASPTA</html:p>
<html:p>Synonyms: _29</html:p>
<html:p>EC Number: 2.6.1.1</html:p>
<html:p>Equation: [c] : akg + asp-L &lt;==&gt; glu-L + oaa</html:p>
<html:p>Confidence Level: 0</html:p>
<html:p>GENE ASSOCIATION: (SA1749)</html:p>
</notes>
<listOfReactants>
<speciesReference species="M_akg_c" stoichiometry="1"/>
<speciesReference species="M_asp_DASH_L_c" stoichiometry="1"/>
</listOfReactants>
<listOfProducts>
<speciesReference species="M_glu_DASH_L_c" stoichiometry="1"/>
<speciesReference species="M_oaa_c" stoichiometry="1"/>
</listOfProducts>
<kineticLaw>
<math xmlns="http://www.w3.org/1998/Math/MathML">
<ci>FLUX_VALUE</ci>
</math>
<listOfParameters>
<parameter id="LOWER_BOUND" value="-999999" units="mmol_per_gDW_per_hr"/>
<parameter id="UPPER_BOUND" value="999999" units="mmol_per_gDW_per_hr"/>
<parameter id="OBJECTIVE_COEFFICIENT" value="0" />
<parameter id="FLUX_VALUE" value="0" units="mmol_per_gDW_per_hr"/>
</listOfParameters>
</kineticLaw>
</reaction>
<reaction id="R_ASPTRS" name="Aspartyl-tRNA synthetase" reversible="false">
<notes>
<html:p>Abbreviation: R_ASPTRS</html:p>
<html:p>Synonyms: _0</html:p>
<html:p>EC Number: 6.1.1.12</html:p>
<html:p>Equation: [c] : asp-L + atp + trnaasp --&gt; amp + asptrna + ppi</html:p>
<html:p>Confidence Level: </html:p>
<html:p>GENE ASSOCIATION: (SA1456)</html:p>
</notes>
<listOfReactants>
<speciesReference species="M_asp_DASH_L_c" stoichiometry="1"/>
<speciesReference species="M_atp_c" stoichiometry="1"/>
<speciesReference species="M_trnaasp_c" stoichiometry="1"/>
</listOfReactants>
<listOfProducts>
<speciesReference species="M_amp_c" stoichiometry="1"/>
<speciesReference species="M_asptrna_c" stoichiometry="1"/>
<speciesReference species="M_ppi_c" stoichiometry="1"/>
</listOfProducts>
<kineticLaw>
<math xmlns="http://www.w3.org/1998/Math/MathML">
<ci>FLUX_VALUE</ci>
</math>
<listOfParameters>
<parameter id="LOWER_BOUND" value="0" units="mmol_per_gDW_per_hr"/>
<parameter id="UPPER_BOUND" value="999999" units="mmol_per_gDW_per_hr"/>
<parameter id="OBJECTIVE_COEFFICIENT" value="0" />
<parameter id="FLUX_VALUE" value="0" units="mmol_per_gDW_per_hr"/>
</listOfParameters>
</kineticLaw>
</reaction>
<reaction id="R_ASPabc" name="L-aspartate transport via ABC system" reversible="false">
<notes>
<html:p>Abbreviation: R_ASPabc</html:p>
<html:p>Synonyms: _0</html:p>
<html:p>SUBSYSTEM: Transport</html:p>
<html:p>Equation: asp-L[e] + atp[c] + h2o[c] --&gt; adp[c] + asp-L[c] + h[c] + pi[c]</html:p>
<html:p>Confidence Level: 0</html:p>
<html:p>GENE ASSOCIATION: </html:p>
</notes>
<listOfReactants>
<speciesReference species="M_asp_DASH_L_e" stoichiometry="1"/>
<speciesReference species="M_atp_c" stoichiometry="1"/>
<speciesReference species="M_h2o_c" stoichiometry="1"/>
</listOfReactants>
<listOfProducts>
<speciesReference species="M_adp_c" stoichiometry="1"/>
<speciesReference species="M_asp_DASH_L_c" stoichiometry="1"/>
<speciesReference species="M_h_c" stoichiometry="1"/>
<speciesReference species="M_pi_c" stoichiometry="1"/>
</listOfProducts>
<kineticLaw>
<math xmlns="http://www.w3.org/1998/Math/MathML">
<ci>FLUX_VALUE</ci>
</math>
<listOfParameters>
<parameter id="LOWER_BOUND" value="0" units="mmol_per_gDW_per_hr"/>
<parameter id="UPPER_BOUND" value="999999" units="mmol_per_gDW_per_hr"/>
<parameter id="OBJECTIVE_COEFFICIENT" value="0" />
<parameter id="FLUX_VALUE" value="0" units="mmol_per_gDW_per_hr"/>
</listOfParameters>
</kineticLaw>
</reaction>
<reaction id="R_ATPM" name="ATP maintenance requirement" reversible="false">
<notes>
<html:p>Abbreviation: R_ATPM</html:p>
<html:p>Synonyms: _0</html:p>
<html:p>Equation: [c] : atp + h2o --&gt; adp + h + pi</html:p>
<html:p>Confidence Level: 0</html:p>
<html:p>GENE ASSOCIATION: </html:p>
</notes>
<listOfReactants>
<speciesReference species="M_atp_c" stoichiometry="1"/>
<speciesReference species="M_h2o_c" stoichiometry="1"/>
</listOfReactants>
<listOfProducts>
<speciesReference species="M_adp_c" stoichiometry="1"/>
<speciesReference species="M_h_c" stoichiometry="1"/>
<speciesReference species="M_pi_c" stoichiometry="1"/>
</listOfProducts>
<kineticLaw>
<math xmlns="http://www.w3.org/1998/Math/MathML">
<ci>FLUX_VALUE</ci>
</math>
<listOfParameters>
<parameter id="LOWER_BOUND" value="0" units="mmol_per_gDW_per_hr"/>
<parameter id="UPPER_BOUND" value="999999" units="mmol_per_gDW_per_hr"/>
<parameter id="OBJECTIVE_COEFFICIENT" value="0" />
<parameter id="FLUX_VALUE" value="0" units="mmol_per_gDW_per_hr"/>
</listOfParameters>
</kineticLaw>
</reaction>
<reaction id="R_ATPPRT" name="ATP phosphoribosyltransferase" reversible="false">
<notes>
<html:p>Abbreviation: R_ATPPRT</html:p>
<html:p>Synonyms: _0</html:p>
<html:p>EC Number: 2.4.2.17</html:p>
<html:p>SUBSYSTEM: Purine and Pyrimidine Biosynthesis</html:p>
<html:p>Equation: [c] : atp + prpp --&gt; ppi + prbatp</html:p>
<html:p>Confidence Level: 0</html:p>
<html:p>GENE ASSOCIATION: (SA2471)</html:p>
</notes>
<listOfReactants>
<speciesReference species="M_atp_c" stoichiometry="1"/>
<speciesReference species="M_prpp_c" stoichiometry="1"/>
</listOfReactants>
<listOfProducts>
<speciesReference species="M_ppi_c" stoichiometry="1"/>
<speciesReference species="M_prbatp_c" stoichiometry="1"/>
</listOfProducts>
<kineticLaw>
<math xmlns="http://www.w3.org/1998/Math/MathML">
<ci>FLUX_VALUE</ci>
</math>
<listOfParameters>
<parameter id="LOWER_BOUND" value="0" units="mmol_per_gDW_per_hr"/>
<parameter id="UPPER_BOUND" value="999999" units="mmol_per_gDW_per_hr"/>
<parameter id="OBJECTIVE_COEFFICIENT" value="0" />
<parameter id="FLUX_VALUE" value="0" units="mmol_per_gDW_per_hr"/>
</listOfParameters>
</kineticLaw>
</reaction>
<reaction id="R_ATPS4r" name="ATP synthase (four protons for one ATP)" reversible="true">
<notes>
<html:p>Abbreviation: R_ATPS4r</html:p>
<html:p>Synonyms: _0</html:p>
<html:p>EC Number: 3.6.3.14</html:p>
<html:p>SUBSYSTEM: Central Metabolism</html:p>
<html:p>Equation: adp[c] + (4) h[e] + pi[c] &lt;==&gt; atp[c] + (3) h[c] + h2o[c]</html:p>
<html:p>Confidence Level: 0</html:p>
<html:p>JLR- added reversible form of ATPS4 reactioin</html:p>
<html:p>GENE ASSOCIATION: (SA1909) and (SA1904) and (SA1908) and (SA1905) and (SA1906) and (SA1912) and (SA1910) and (SA1911) and (SA1907)</html:p>
</notes>
<listOfReactants>
<speciesReference species="M_adp_c" stoichiometry="1"/>
<speciesReference species="M_h_e" stoichiometry="4"/>
<speciesReference species="M_pi_c" stoichiometry="1"/>
</listOfReactants>
<listOfProducts>
<speciesReference species="M_atp_c" stoichiometry="1"/>
<speciesReference species="M_h_c" stoichiometry="3"/>
<speciesReference species="M_h2o_c" stoichiometry="1"/>
</listOfProducts>
<kineticLaw>
<math xmlns="http://www.w3.org/1998/Math/MathML">
<ci>FLUX_VALUE</ci>
</math>
<listOfParameters>
<parameter id="LOWER_BOUND" value="-999999" units="mmol_per_gDW_per_hr"/>
<parameter id="UPPER_BOUND" value="999999" units="mmol_per_gDW_per_hr"/>
<parameter id="OBJECTIVE_COEFFICIENT" value="0" />
<parameter id="FLUX_VALUE" value="0" units="mmol_per_gDW_per_hr"/>
</listOfParameters>
</kineticLaw>
</reaction>
<reaction id="R_BACCL" name="biotin-[acetyl-CoA-carboxylase] ligase" reversible="false">
<notes>
<html:p>Abbreviation: R_BACCL</html:p>
<html:p>Synonyms: _7</html:p>
<html:p>EC Number: 6.3.4.15</html:p>
<html:p>Equation: [c] : atp + btn + h --&gt; btamp + ppi</html:p>
<html:p>Confidence Level: </html:p>
<html:p>IT</html:p>
<html:p>GENE ASSOCIATION: (SA1289)</html:p>
</notes>
<listOfReactants>
<speciesReference species="M_atp_c" stoichiometry="1"/>
<speciesReference species="M_btn_c" stoichiometry="1"/>
<speciesReference species="M_h_c" stoichiometry="1"/>
</listOfReactants>
<listOfProducts>
<speciesReference species="M_btamp_c" stoichiometry="1"/>
<speciesReference species="M_ppi_c" stoichiometry="1"/>
</listOfProducts>
<kineticLaw>
<math xmlns="http://www.w3.org/1998/Math/MathML">
<ci>FLUX_VALUE</ci>
</math>
<listOfParameters>
<parameter id="LOWER_BOUND" value="0" units="mmol_per_gDW_per_hr"/>
<parameter id="UPPER_BOUND" value="999999" units="mmol_per_gDW_per_hr"/>
<parameter id="OBJECTIVE_COEFFICIENT" value="0" />
<parameter id="FLUX_VALUE" value="0" units="mmol_per_gDW_per_hr"/>
</listOfParameters>
</kineticLaw>
</reaction>
<reaction id="R_BETALDHx" name="betaine-aldehyde dehydrogenase" reversible="false">
<notes>
<html:p>Abbreviation: R_BETALDHx</html:p>
<html:p>Synonyms: _3</html:p>
<html:p>EC Number: 1.2.1.8</html:p>
<html:p>SUBSYSTEM: Other Amino Acid Metabolism</html:p>
<html:p>Equation: [c] : betald + h2o + nad --&gt; glyb + (2) h + nadh</html:p>
<html:p>Confidence Level: 0</html:p>
<html:p>JLR</html:p>
<html:p>GENE ASSOCIATION: (SA2406)</html:p>
</notes>
<listOfReactants>
<speciesReference species="M_betald_c" stoichiometry="1"/>
<speciesReference species="M_h2o_c" stoichiometry="1"/>
<speciesReference species="M_nad_c" stoichiometry="1"/>
</listOfReactants>
<listOfProducts>
<speciesReference species="M_glyb_c" stoichiometry="1"/>
<speciesReference species="M_h_c" stoichiometry="2"/>
<speciesReference species="M_nadh_c" stoichiometry="1"/>
</listOfProducts>
<kineticLaw>
<math xmlns="http://www.w3.org/1998/Math/MathML">
<ci>FLUX_VALUE</ci>
</math>
<listOfParameters>
<parameter id="LOWER_BOUND" value="0" units="mmol_per_gDW_per_hr"/>
<parameter id="UPPER_BOUND" value="999999" units="mmol_per_gDW_per_hr"/>
<parameter id="OBJECTIVE_COEFFICIENT" value="0" />
<parameter id="FLUX_VALUE" value="0" units="mmol_per_gDW_per_hr"/>
</listOfParameters>
</kineticLaw>
</reaction>
<reaction id="R_BETALDHy" name="betaine-aldehyde dehydrogenase" reversible="false">
<notes>
<html:p>Abbreviation: R_BETALDHy</html:p>
<html:p>Synonyms: _3</html:p>
<html:p>EC Number: 1.2.1.8</html:p>
<html:p>SUBSYSTEM: Other Amino Acid Metabolism</html:p>
<html:p>Equation: [c] : betald + h2o + nadp --&gt; glyb + (2) h + nadph</html:p>
<html:p>Confidence Level: 0</html:p>
<html:p>JLR</html:p>
<html:p>GENE ASSOCIATION: (SA2406)</html:p>
</notes>
<listOfReactants>
<speciesReference species="M_betald_c" stoichiometry="1"/>
<speciesReference species="M_h2o_c" stoichiometry="1"/>
<speciesReference species="M_nadp_c" stoichiometry="1"/>
</listOfReactants>
<listOfProducts>
<speciesReference species="M_glyb_c" stoichiometry="1"/>
<speciesReference species="M_h_c" stoichiometry="2"/>
<speciesReference species="M_nadph_c" stoichiometry="1"/>
</listOfProducts>
<kineticLaw>
<math xmlns="http://www.w3.org/1998/Math/MathML">
<ci>FLUX_VALUE</ci>
</math>
<listOfParameters>
<parameter id="LOWER_BOUND" value="0" units="mmol_per_gDW_per_hr"/>
<parameter id="UPPER_BOUND" value="999999" units="mmol_per_gDW_per_hr"/>
<parameter id="OBJECTIVE_COEFFICIENT" value="0" />
<parameter id="FLUX_VALUE" value="0" units="mmol_per_gDW_per_hr"/>
</listOfParameters>
</kineticLaw>
</reaction>
<reaction id="R_BPNT" name="_3&apos;,5&apos;-bisphosphate nucleotidase" reversible="false">
<notes>
<html:p>Abbreviation: R_BPNT</html:p>
<html:p>Synonyms: _0</html:p>
<html:p>EC Number: 3.1.3.7</html:p>
<html:p>SUBSYSTEM: Amino Acid Metabolism</html:p>
<html:p>Equation: [c] : h2o + pap --&gt; amp + pi</html:p>
<html:p>Confidence Level: 0</html:p>
<html:p>GENE ASSOCIATION: </html:p>
</notes>
<listOfReactants>
<speciesReference species="M_h2o_c" stoichiometry="1"/>
<speciesReference species="M_pap_c" stoichiometry="1"/>
</listOfReactants>
<listOfProducts>
<speciesReference species="M_amp_c" stoichiometry="1"/>
<speciesReference species="M_pi_c" stoichiometry="1"/>
</listOfProducts>
<kineticLaw>
<math xmlns="http://www.w3.org/1998/Math/MathML">
<ci>FLUX_VALUE</ci>
</math>
<listOfParameters>
<parameter id="LOWER_BOUND" value="0" units="mmol_per_gDW_per_hr"/>
<parameter id="UPPER_BOUND" value="999999" units="mmol_per_gDW_per_hr"/>
<parameter id="OBJECTIVE_COEFFICIENT" value="0" />
<parameter id="FLUX_VALUE" value="0" units="mmol_per_gDW_per_hr"/>
</listOfParameters>
</kineticLaw>
</reaction>
<reaction id="R_BTNt2i" name="Biotin uptake" reversible="false">
<notes>
<html:p>Abbreviation: R_BTNt2i</html:p>
<html:p>Synonyms: _0</html:p>
<html:p>SUBSYSTEM: Transport</html:p>
<html:p>Equation: btn[e] + h[e] --&gt; btn[c] + h[c]</html:p>
<html:p>Confidence Level: 0</html:p>
<html:p>NCD</html:p>
<html:p>GENE ASSOCIATION: </html:p>
</notes>
<listOfReactants>
<speciesReference species="M_btn_e" stoichiometry="1"/>
<speciesReference species="M_h_e" stoichiometry="1"/>
</listOfReactants>
<listOfProducts>
<speciesReference species="M_btn_c" stoichiometry="1"/>
<speciesReference species="M_h_c" stoichiometry="1"/>
</listOfProducts>
<kineticLaw>
<math xmlns="http://www.w3.org/1998/Math/MathML">
<ci>FLUX_VALUE</ci>
</math>
<listOfParameters>
<parameter id="LOWER_BOUND" value="0" units="mmol_per_gDW_per_hr"/>
<parameter id="UPPER_BOUND" value="999999" units="mmol_per_gDW_per_hr"/>
<parameter id="OBJECTIVE_COEFFICIENT" value="0" />
<parameter id="FLUX_VALUE" value="0" units="mmol_per_gDW_per_hr"/>
</listOfParameters>
</kineticLaw>
</reaction>
<reaction id="R_BTS3r" name="biotin synthase" reversible="true">
<notes>
<html:p>Abbreviation: R_BTS3r</html:p>
<html:p>Synonyms: _0</html:p>
<html:p>EC Number: 2.8.1.6</html:p>
<html:p>SUBSYSTEM: Cofactor and Prosthetic Group Biosynthesis</html:p>
<html:p>Equation: [c] : dtbt + (2) s &lt;==&gt; btn + h2s</html:p>
<html:p>Confidence Level: 0</html:p>
<html:p>NCD</html:p>
<html:p>GENE ASSOCIATION: (SA2213)</html:p>
</notes>
<listOfReactants>
<speciesReference species="M_dtbt_c" stoichiometry="1"/>
<speciesReference species="M_s_c" stoichiometry="2"/>
</listOfReactants>
<listOfProducts>
<speciesReference species="M_btn_c" stoichiometry="1"/>
<speciesReference species="M_h2s_c" stoichiometry="1"/>
</listOfProducts>
<kineticLaw>
<math xmlns="http://www.w3.org/1998/Math/MathML">
<ci>FLUX_VALUE</ci>
</math>
<listOfParameters>
<parameter id="LOWER_BOUND" value="-999999" units="mmol_per_gDW_per_hr"/>
<parameter id="UPPER_BOUND" value="999999" units="mmol_per_gDW_per_hr"/>
<parameter id="OBJECTIVE_COEFFICIENT" value="0" />
<parameter id="FLUX_VALUE" value="0" units="mmol_per_gDW_per_hr"/>
</listOfParameters>
</kineticLaw>
</reaction>
<reaction id="R_CAT" name="catalase" reversible="false">
<notes>
<html:p>Abbreviation: R_CAT</html:p>
<html:p>Synonyms: _4</html:p>
<html:p>EC Number: 1.11.1.6</html:p>
<html:p>SUBSYSTEM: Oxidative Phosphorylation</html:p>
<html:p>Equation: [c] : (2) h2o2 --&gt; (2) h2o + o2</html:p>
<html:p>Confidence Level: 0</html:p>
<html:p>JLR</html:p>
<html:p>GENE ASSOCIATION: (SA1170)</html:p>
</notes>
<listOfReactants>
<speciesReference species="M_h2o2_c" stoichiometry="2"/>
</listOfReactants>
<listOfProducts>
<speciesReference species="M_h2o_c" stoichiometry="2"/>
<speciesReference species="M_o2_c" stoichiometry="1"/>
</listOfProducts>
<kineticLaw>
<math xmlns="http://www.w3.org/1998/Math/MathML">
<ci>FLUX_VALUE</ci>
</math>
<listOfParameters>
<parameter id="LOWER_BOUND" value="0" units="mmol_per_gDW_per_hr"/>
<parameter id="UPPER_BOUND" value="999999" units="mmol_per_gDW_per_hr"/>
<parameter id="OBJECTIVE_COEFFICIENT" value="0" />
<parameter id="FLUX_VALUE" value="0" units="mmol_per_gDW_per_hr"/>
</listOfParameters>
</kineticLaw>
</reaction>
<reaction id="R_CBMK" name="Carbamate kinase" reversible="false">
<notes>
<html:p>Abbreviation: R_CBMK</html:p>
<html:p>Synonyms: _0</html:p>
<html:p>EC Number: 2.7.2.2</html:p>
<html:p>SUBSYSTEM: Nitrogen Metabolism</html:p>
<html:p>Equation: [c] : atp + co2 + nh4 --&gt; adp + cbp + (2) h</html:p>
<html:p>Confidence Level: 0</html:p>
<html:p>JLR</html:p>
<html:p>GENE ASSOCIATION: (SA1013 or SA2425)</html:p>
</notes>
<listOfReactants>
<speciesReference species="M_atp_c" stoichiometry="1"/>
<speciesReference species="M_co2_c" stoichiometry="1"/>
<speciesReference species="M_nh4_c" stoichiometry="1"/>
</listOfReactants>
<listOfProducts>
<speciesReference species="M_adp_c" stoichiometry="1"/>
<speciesReference species="M_cbp_c" stoichiometry="1"/>
<speciesReference species="M_h_c" stoichiometry="2"/>
</listOfProducts>
<kineticLaw>
<math xmlns="http://www.w3.org/1998/Math/MathML">
<ci>FLUX_VALUE</ci>
</math>
<listOfParameters>
<parameter id="LOWER_BOUND" value="0" units="mmol_per_gDW_per_hr"/>
<parameter id="UPPER_BOUND" value="999999" units="mmol_per_gDW_per_hr"/>
<parameter id="OBJECTIVE_COEFFICIENT" value="0" />
<parameter id="FLUX_VALUE" value="0" units="mmol_per_gDW_per_hr"/>
</listOfParameters>
</kineticLaw>
</reaction>
<reaction id="R_CBPS" name="carbamoyl-phosphate synthase (glutamine-hydrolysing)" reversible="false">
<notes>
<html:p>Abbreviation: R_CBPS</html:p>
<html:p>Synonyms: _0</html:p>
<html:p>EC Number: 6.3.5.5</html:p>
<html:p>Equation: [c] : (2) atp + gln-L + h2o + hco3 --&gt; (2) adp + cbp + glu-L + (2) h + pi</html:p>
<html:p>Confidence Level: </html:p>
<html:p>GENE ASSOCIATION: (SA1046 and SA1045)</html:p>
</notes>
<listOfReactants>
<speciesReference species="M_atp_c" stoichiometry="2"/>
<speciesReference species="M_gln_DASH_L_c" stoichiometry="1"/>
<speciesReference species="M_h2o_c" stoichiometry="1"/>
<speciesReference species="M_hco3_c" stoichiometry="1"/>
</listOfReactants>
<listOfProducts>
<speciesReference species="M_adp_c" stoichiometry="2"/>
<speciesReference species="M_cbp_c" stoichiometry="1"/>
<speciesReference species="M_glu_DASH_L_c" stoichiometry="1"/>
<speciesReference species="M_h_c" stoichiometry="2"/>
<speciesReference species="M_pi_c" stoichiometry="1"/>
</listOfProducts>
<kineticLaw>
<math xmlns="http://www.w3.org/1998/Math/MathML">
<ci>FLUX_VALUE</ci>
</math>
<listOfParameters>
<parameter id="LOWER_BOUND" value="0" units="mmol_per_gDW_per_hr"/>
<parameter id="UPPER_BOUND" value="999999" units="mmol_per_gDW_per_hr"/>
<parameter id="OBJECTIVE_COEFFICIENT" value="0" />
<parameter id="FLUX_VALUE" value="0" units="mmol_per_gDW_per_hr"/>
</listOfParameters>
</kineticLaw>
</reaction>
<reaction id="R_CDAPPA_SA" name="CDP-Diacylglycerol pyrophostatase (Saureus)" reversible="false">
<notes>
<html:p>Abbreviation: R_CDAPPA_SA</html:p>
<html:p>Synonyms: _0</html:p>
<html:p>EC Number: 3.6.1.26</html:p>
<html:p>SUBSYSTEM: Lipid &amp; Cell Wall Metabolism</html:p>
<html:p>Equation: [c] : (0.02) cdpdag_SA + h2o --&gt; cmp + (2) h + (0.02) pa_SA</html:p>
<html:p>Confidence Level: 0</html:p>
<html:p>SAB

not quite right</html:p>
<html:p>GENE ASSOCIATION: </html:p>
</notes>
<listOfReactants>
<speciesReference species="M_cdpdag_SA_c" stoichiometry="0.02"/>
<speciesReference species="M_h2o_c" stoichiometry="1"/>
</listOfReactants>
<listOfProducts>
<speciesReference species="M_cmp_c" stoichiometry="1"/>
<speciesReference species="M_h_c" stoichiometry="2"/>
<speciesReference species="M_pa_SA_c" stoichiometry="0.02"/>
</listOfProducts>
<kineticLaw>
<math xmlns="http://www.w3.org/1998/Math/MathML">
<ci>FLUX_VALUE</ci>
</math>
<listOfParameters>
<parameter id="LOWER_BOUND" value="0" units="mmol_per_gDW_per_hr"/>
<parameter id="UPPER_BOUND" value="999999" units="mmol_per_gDW_per_hr"/>
<parameter id="OBJECTIVE_COEFFICIENT" value="0" />
<parameter id="FLUX_VALUE" value="0" units="mmol_per_gDW_per_hr"/>
</listOfParameters>
</kineticLaw>
</reaction>
<reaction id="R_CDPMEK" name="_4-(cytidine 5&apos;-diphospho)-2-C-methyl-D-erythritol kinase" reversible="false">
<notes>
<html:p>Abbreviation: R_CDPMEK</html:p>
<html:p>Synonyms: _0</html:p>
<html:p>SUBSYSTEM: Sterol Biosynthesis</html:p>
<html:p>Equation: [c] : 4c2me + atp --&gt; 2p4c2me + adp + h</html:p>
<html:p>Confidence Level: 0</html:p>
<html:p>EC 2.7.1.148</html:p>
<html:p>GENE ASSOCIATION: (SA0453)</html:p>
</notes>
<listOfReactants>
<speciesReference species="M_4c2me_c" stoichiometry="1"/>
<speciesReference species="M_atp_c" stoichiometry="1"/>
</listOfReactants>
<listOfProducts>
<speciesReference species="M_2p4c2me_c" stoichiometry="1"/>
<speciesReference species="M_adp_c" stoichiometry="1"/>
<speciesReference species="M_h_c" stoichiometry="1"/>
</listOfProducts>
<kineticLaw>
<math xmlns="http://www.w3.org/1998/Math/MathML">
<ci>FLUX_VALUE</ci>
</math>
<listOfParameters>
<parameter id="LOWER_BOUND" value="0" units="mmol_per_gDW_per_hr"/>
<parameter id="UPPER_BOUND" value="999999" units="mmol_per_gDW_per_hr"/>
<parameter id="OBJECTIVE_COEFFICIENT" value="0" />
<parameter id="FLUX_VALUE" value="0" units="mmol_per_gDW_per_hr"/>
</listOfParameters>
</kineticLaw>
</reaction>
<reaction id="R_CHCOAL" name="_6-carboxyhexanoate-CoA ligase" reversible="false">
<notes>
<html:p>Abbreviation: R_CHCOAL</html:p>
<html:p>Synonyms: _0</html:p>
<html:p>EC Number: 6.2.1.14</html:p>
<html:p>SUBSYSTEM: Cofactor and Prosthetic Group Biosynthesis</html:p>
<html:p>Equation: [c] : atp + coa + pime --&gt; amp + pmcoa + ppi</html:p>
<html:p>Confidence Level: 0</html:p>
<html:p>GENE ASSOCIATION: (SA2211)</html:p>
</notes>
<listOfReactants>
<speciesReference species="M_atp_c" stoichiometry="1"/>
<speciesReference species="M_coa_c" stoichiometry="1"/>
<speciesReference species="M_pime_c" stoichiometry="1"/>
</listOfReactants>
<listOfProducts>
<speciesReference species="M_amp_c" stoichiometry="1"/>
<speciesReference species="M_pmcoa_c" stoichiometry="1"/>
<speciesReference species="M_ppi_c" stoichiometry="1"/>
</listOfProducts>
<kineticLaw>
<math xmlns="http://www.w3.org/1998/Math/MathML">
<ci>FLUX_VALUE</ci>
</math>
<listOfParameters>
<parameter id="LOWER_BOUND" value="0" units="mmol_per_gDW_per_hr"/>
<parameter id="UPPER_BOUND" value="999999" units="mmol_per_gDW_per_hr"/>
<parameter id="OBJECTIVE_COEFFICIENT" value="0" />
<parameter id="FLUX_VALUE" value="0" units="mmol_per_gDW_per_hr"/>
</listOfParameters>
</kineticLaw>
</reaction>
<reaction id="R_CHLabc" name="choline transport via ABC system" reversible="false">
<notes>
<html:p>Abbreviation: R_CHLabc</html:p>
<html:p>Synonyms: _0</html:p>
<html:p>SUBSYSTEM: Transport</html:p>
<html:p>Equation: atp[c] + chol[e] + h2o[c] --&gt; adp[c] + chol[c] + h[c] + pi[c]</html:p>
<html:p>Confidence Level: 0</html:p>
<html:p>GENE ASSOCIATION: (SA2237) and (SA2235) and (SA2236) and (SA2234) or (SA0678) and (SA0677)</html:p>
</notes>
<listOfReactants>
<speciesReference species="M_atp_c" stoichiometry="1"/>
<speciesReference species="M_chol_e" stoichiometry="1"/>
<speciesReference species="M_h2o_c" stoichiometry="1"/>
</listOfReactants>
<listOfProducts>
<speciesReference species="M_adp_c" stoichiometry="1"/>
<speciesReference species="M_chol_c" stoichiometry="1"/>
<speciesReference species="M_h_c" stoichiometry="1"/>
<speciesReference species="M_pi_c" stoichiometry="1"/>
</listOfProducts>
<kineticLaw>
<math xmlns="http://www.w3.org/1998/Math/MathML">
<ci>FLUX_VALUE</ci>
</math>
<listOfParameters>
<parameter id="LOWER_BOUND" value="0" units="mmol_per_gDW_per_hr"/>
<parameter id="UPPER_BOUND" value="999999" units="mmol_per_gDW_per_hr"/>
<parameter id="OBJECTIVE_COEFFICIENT" value="0" />
<parameter id="FLUX_VALUE" value="0" units="mmol_per_gDW_per_hr"/>
</listOfParameters>
</kineticLaw>
</reaction>
<reaction id="R_CHLt2r" name="choline transport via proton symport, reversible" reversible="true">
<notes>
<html:p>Abbreviation: R_CHLt2r</html:p>
<html:p>Synonyms: _0</html:p>
<html:p>SUBSYSTEM: Transport</html:p>
<html:p>Equation: chol[e] + h[e] &lt;==&gt; chol[c] + h[c]</html:p>
<html:p>Confidence Level: 0</html:p>
<html:p>JLR</html:p>
<html:p>GENE ASSOCIATION: (SA2408)</html:p>
</notes>
<listOfReactants>
<speciesReference species="M_chol_e" stoichiometry="1"/>
<speciesReference species="M_h_e" stoichiometry="1"/>
</listOfReactants>
<listOfProducts>
<speciesReference species="M_chol_c" stoichiometry="1"/>
<speciesReference species="M_h_c" stoichiometry="1"/>
</listOfProducts>
<kineticLaw>
<math xmlns="http://www.w3.org/1998/Math/MathML">
<ci>FLUX_VALUE</ci>
</math>
<listOfParameters>
<parameter id="LOWER_BOUND" value="-999999" units="mmol_per_gDW_per_hr"/>
<parameter id="UPPER_BOUND" value="999999" units="mmol_per_gDW_per_hr"/>
<parameter id="OBJECTIVE_COEFFICIENT" value="0" />
<parameter id="FLUX_VALUE" value="0" units="mmol_per_gDW_per_hr"/>
</listOfParameters>
</kineticLaw>
</reaction>
<reaction id="R_CHOLD" name="choline dehydrogenase" reversible="false">
<notes>
<html:p>Abbreviation: R_CHOLD</html:p>
<html:p>Synonyms: _0</html:p>
<html:p>EC Number: 1.1.99.1</html:p>
<html:p>SUBSYSTEM: Other Amino Acid Metabolism</html:p>
<html:p>Equation: [c] : chol + nad --&gt; betald + h + nadh</html:p>
<html:p>Confidence Level: 0</html:p>
<html:p>added for staph (SAB)</html:p>
<html:p>GENE ASSOCIATION: (SA2405)</html:p>
</notes>
<listOfReactants>
<speciesReference species="M_chol_c" stoichiometry="1"/>
<speciesReference species="M_nad_c" stoichiometry="1"/>
</listOfReactants>
<listOfProducts>
<speciesReference species="M_betald_c" stoichiometry="1"/>
<speciesReference species="M_h_c" stoichiometry="1"/>
<speciesReference species="M_nadh_c" stoichiometry="1"/>
</listOfProducts>
<kineticLaw>
<math xmlns="http://www.w3.org/1998/Math/MathML">
<ci>FLUX_VALUE</ci>
</math>
<listOfParameters>
<parameter id="LOWER_BOUND" value="0" units="mmol_per_gDW_per_hr"/>
<parameter id="UPPER_BOUND" value="999999" units="mmol_per_gDW_per_hr"/>
<parameter id="OBJECTIVE_COEFFICIENT" value="0" />
<parameter id="FLUX_VALUE" value="0" units="mmol_per_gDW_per_hr"/>
</listOfParameters>
</kineticLaw>
</reaction>
<reaction id="R_CHORM" name="chorismate mutase" reversible="false">
<notes>
<html:p>Abbreviation: R_CHORM</html:p>
<html:p>Synonyms: _0</html:p>
<html:p>EC Number: 5.4.99.5</html:p>
<html:p>SUBSYSTEM: Tyrosine, Tryptophan, and Phenylalanine Metabolism</html:p>
<html:p>Equation: [c] : chor --&gt; pphn</html:p>
<html:p>Confidence Level: 0</html:p>
<html:p>GENE ASSOCIATION: (SA1558)</html:p>
</notes>
<listOfReactants>
<speciesReference species="M_chor_c" stoichiometry="1"/>
</listOfReactants>
<listOfProducts>
<speciesReference species="M_pphn_c" stoichiometry="1"/>
</listOfProducts>
<kineticLaw>
<math xmlns="http://www.w3.org/1998/Math/MathML">
<ci>FLUX_VALUE</ci>
</math>
<listOfParameters>
<parameter id="LOWER_BOUND" value="0" units="mmol_per_gDW_per_hr"/>
<parameter id="UPPER_BOUND" value="999999" units="mmol_per_gDW_per_hr"/>
<parameter id="OBJECTIVE_COEFFICIENT" value="0" />
<parameter id="FLUX_VALUE" value="0" units="mmol_per_gDW_per_hr"/>
</listOfParameters>
</kineticLaw>
</reaction>
<reaction id="R_CHORS" name="chorismate synthase" reversible="false">
<notes>
<html:p>Abbreviation: R_CHORS</html:p>
<html:p>Synonyms: _0</html:p>
<html:p>EC Number: 4.2.3.5</html:p>
<html:p>SUBSYSTEM: Tyrosine, Tryptophan, and Phenylalanine Metabolism</html:p>
<html:p>Equation: [c] : 3psme --&gt; chor + pi</html:p>
<html:p>Confidence Level: 0</html:p>
<html:p>Previously EC 4.6.1.4. Now EC 4.2.3.5</html:p>
<html:p>GENE ASSOCIATION: (SA1299)</html:p>
</notes>
<listOfReactants>
<speciesReference species="M_3psme_c" stoichiometry="1"/>
</listOfReactants>
<listOfProducts>
<speciesReference species="M_chor_c" stoichiometry="1"/>
<speciesReference species="M_pi_c" stoichiometry="1"/>
</listOfProducts>
<kineticLaw>
<math xmlns="http://www.w3.org/1998/Math/MathML">
<ci>FLUX_VALUE</ci>
</math>
<listOfParameters>
<parameter id="LOWER_BOUND" value="0" units="mmol_per_gDW_per_hr"/>
<parameter id="UPPER_BOUND" value="999999" units="mmol_per_gDW_per_hr"/>
<parameter id="OBJECTIVE_COEFFICIENT" value="0" />
<parameter id="FLUX_VALUE" value="0" units="mmol_per_gDW_per_hr"/>
</listOfParameters>
</kineticLaw>
</reaction>
<reaction id="R_CIT_Mgt" name="citrate-Mg transport in via proton symport" reversible="false">
<notes>
<html:p>Abbreviation: R_CIT_Mgt</html:p>
<html:p>Synonyms: _0</html:p>
<html:p>SUBSYSTEM: Transport</html:p>
<html:p>Equation: Cit-Mg[e] + h[e] --&gt; Cit-Mg[c] + h[c]</html:p>
<html:p>Confidence Level: 0</html:p>
<html:p>Added for staph (SAB)</html:p>
<html:p>GENE ASSOCIATION: (SA2411)</html:p>
</notes>
<listOfReactants>
<speciesReference species="M_Cit_DASH_Mg_e" stoichiometry="1"/>
<speciesReference species="M_h_e" stoichiometry="1"/>
</listOfReactants>
<listOfProducts>
<speciesReference species="M_Cit_DASH_Mg_c" stoichiometry="1"/>
<speciesReference species="M_h_c" stoichiometry="1"/>
</listOfProducts>
<kineticLaw>
<math xmlns="http://www.w3.org/1998/Math/MathML">
<ci>FLUX_VALUE</ci>
</math>
<listOfParameters>
<parameter id="LOWER_BOUND" value="0" units="mmol_per_gDW_per_hr"/>
<parameter id="UPPER_BOUND" value="999999" units="mmol_per_gDW_per_hr"/>
<parameter id="OBJECTIVE_COEFFICIENT" value="0" />
<parameter id="FLUX_VALUE" value="0" units="mmol_per_gDW_per_hr"/>
</listOfParameters>
</kineticLaw>
</reaction>
<reaction id="R_CLPNS_SA" name="Cardiolipin Synthase (Saureus)" reversible="true">
<notes>
<html:p>Abbreviation: R_CLPNS_SA</html:p>
<html:p>Synonyms: _0</html:p>
<html:p>Equation: [c] : (0.04) pg_SA &lt;==&gt; (0.02) clpn_SA + glyc</html:p>
<html:p>Confidence Level: </html:p>
<html:p>SAB

not quite right</html:p>
<html:p>GENE ASSOCIATION: (SA1891 or SA1155)</html:p>
</notes>
<listOfReactants>
<speciesReference species="M_pg_SA_c" stoichiometry="0.04"/>
</listOfReactants>
<listOfProducts>
<speciesReference species="M_clpn_SA_c" stoichiometry="0.02"/>
<speciesReference species="M_glyc_c" stoichiometry="1"/>
</listOfProducts>
<kineticLaw>
<math xmlns="http://www.w3.org/1998/Math/MathML">
<ci>FLUX_VALUE</ci>
</math>
<listOfParameters>
<parameter id="LOWER_BOUND" value="-999999" units="mmol_per_gDW_per_hr"/>
<parameter id="UPPER_BOUND" value="999999" units="mmol_per_gDW_per_hr"/>
<parameter id="OBJECTIVE_COEFFICIENT" value="0" />
<parameter id="FLUX_VALUE" value="0" units="mmol_per_gDW_per_hr"/>
</listOfParameters>
</kineticLaw>
</reaction>
<reaction id="R_CO2t" name="CO2 transporter via diffusion" reversible="true">
<notes>
<html:p>Abbreviation: R_CO2t</html:p>
<html:p>Synonyms: _0</html:p>
<html:p>SUBSYSTEM: Transport</html:p>
<html:p>Equation: co2[e] &lt;==&gt; co2[c]</html:p>
<html:p>Confidence Level: 0</html:p>
<html:p>tv
renamed from CO2TPr to CO2t
NCD</html:p>
<html:p>GENE ASSOCIATION: </html:p>
</notes>
<listOfReactants>
<speciesReference species="M_co2_e" stoichiometry="1"/>
</listOfReactants>
<listOfProducts>
<speciesReference species="M_co2_c" stoichiometry="1"/>
</listOfProducts>
<kineticLaw>
<math xmlns="http://www.w3.org/1998/Math/MathML">
<ci>FLUX_VALUE</ci>
</math>
<listOfParameters>
<parameter id="LOWER_BOUND" value="-999999" units="mmol_per_gDW_per_hr"/>
<parameter id="UPPER_BOUND" value="999999" units="mmol_per_gDW_per_hr"/>
<parameter id="OBJECTIVE_COEFFICIENT" value="0" />
<parameter id="FLUX_VALUE" value="0" units="mmol_per_gDW_per_hr"/>
</listOfParameters>
</kineticLaw>
</reaction>
<reaction id="R_COabc" name="Cobalt transport via ABC system" reversible="false">
<notes>
<html:p>Abbreviation: R_COabc</html:p>
<html:p>Synonyms: _0</html:p>
<html:p>SUBSYSTEM: Transport</html:p>
<html:p>Equation: atp[c] + cobalt2[e] + h2o[c] --&gt; adp[c] + cobalt2[c] + h[c] + pi[c]</html:p>
<html:p>Confidence Level: 0</html:p>
<html:p>GENE ASSOCIATION: (SA0928) and (SA0927) or (SA2476) and (SA2475) or (SA2021) and (SA2020) and (SA2019)</html:p>
</notes>
<listOfReactants>
<speciesReference species="M_atp_c" stoichiometry="1"/>
<speciesReference species="M_cobalt2_e" stoichiometry="1"/>
<speciesReference species="M_h2o_c" stoichiometry="1"/>
</listOfReactants>
<listOfProducts>
<speciesReference species="M_adp_c" stoichiometry="1"/>
<speciesReference species="M_cobalt2_c" stoichiometry="1"/>
<speciesReference species="M_h_c" stoichiometry="1"/>
<speciesReference species="M_pi_c" stoichiometry="1"/>
</listOfProducts>
<kineticLaw>
<math xmlns="http://www.w3.org/1998/Math/MathML">
<ci>FLUX_VALUE</ci>
</math>
<listOfParameters>
<parameter id="LOWER_BOUND" value="0" units="mmol_per_gDW_per_hr"/>
<parameter id="UPPER_BOUND" value="999999" units="mmol_per_gDW_per_hr"/>
<parameter id="OBJECTIVE_COEFFICIENT" value="0" />
<parameter id="FLUX_VALUE" value="0" units="mmol_per_gDW_per_hr"/>
</listOfParameters>
</kineticLaw>
</reaction>
<reaction id="R_CPPPGO" name="coproporphyrinogen oxidase (O2 required)" reversible="false">
<notes>
<html:p>Abbreviation: R_CPPPGO</html:p>
<html:p>Synonyms: _0</html:p>
<html:p>EC Number: 1.3.3.3</html:p>
<html:p>Equation: [c] : cpppg3 + (2) h + o2 --&gt; (2) co2 + (2) h2o + pppg9</html:p>
<html:p>Confidence Level: </html:p>
<html:p>JLR</html:p>
<html:p>GENE ASSOCIATION: (SA1412)</html:p>
</notes>
<listOfReactants>
<speciesReference species="M_cpppg3_c" stoichiometry="1"/>
<speciesReference species="M_h_c" stoichiometry="2"/>
<speciesReference species="M_o2_c" stoichiometry="1"/>
</listOfReactants>
<listOfProducts>
<speciesReference species="M_co2_c" stoichiometry="2"/>
<speciesReference species="M_h2o_c" stoichiometry="2"/>
<speciesReference species="M_pppg9_c" stoichiometry="1"/>
</listOfProducts>
<kineticLaw>
<math xmlns="http://www.w3.org/1998/Math/MathML">
<ci>FLUX_VALUE</ci>
</math>
<listOfParameters>
<parameter id="LOWER_BOUND" value="0" units="mmol_per_gDW_per_hr"/>
<parameter id="UPPER_BOUND" value="999999" units="mmol_per_gDW_per_hr"/>
<parameter id="OBJECTIVE_COEFFICIENT" value="0" />
<parameter id="FLUX_VALUE" value="0" units="mmol_per_gDW_per_hr"/>
</listOfParameters>
</kineticLaw>
</reaction>
<reaction id="R_CRNabc" name="L-carnitine transport via ABC system" reversible="false">
<notes>
<html:p>Abbreviation: R_CRNabc</html:p>
<html:p>Synonyms: _0</html:p>
<html:p>SUBSYSTEM: Transport</html:p>
<html:p>Equation: atp[c] + crn[e] + h2o[c] --&gt; adp[c] + crn[c] + h[c] + pi[c]</html:p>
<html:p>Confidence Level: 0</html:p>
<html:p>GENE ASSOCIATION: (SA2237) and (SA2235) and (SA2236) and (SA2234) or (SA0678) and (SA0677)</html:p>
</notes>
<listOfReactants>
<speciesReference species="M_atp_c" stoichiometry="1"/>
<speciesReference species="M_crn_e" stoichiometry="1"/>
<speciesReference species="M_h2o_c" stoichiometry="1"/>
</listOfReactants>
<listOfProducts>
<speciesReference species="M_adp_c" stoichiometry="1"/>
<speciesReference species="M_crn_c" stoichiometry="1"/>
<speciesReference species="M_h_c" stoichiometry="1"/>
<speciesReference species="M_pi_c" stoichiometry="1"/>
</listOfProducts>
<kineticLaw>
<math xmlns="http://www.w3.org/1998/Math/MathML">
<ci>FLUX_VALUE</ci>
</math>
<listOfParameters>
<parameter id="LOWER_BOUND" value="0" units="mmol_per_gDW_per_hr"/>
<parameter id="UPPER_BOUND" value="999999" units="mmol_per_gDW_per_hr"/>
<parameter id="OBJECTIVE_COEFFICIENT" value="0" />
<parameter id="FLUX_VALUE" value="0" units="mmol_per_gDW_per_hr"/>
</listOfParameters>
</kineticLaw>
</reaction>
<reaction id="R_CS" name="citrate synthase" reversible="false">
<notes>
<html:p>Abbreviation: R_CS</html:p>
<html:p>Synonyms: _0</html:p>
<html:p>SUBSYSTEM: Citric Acid Cycle</html:p>
<html:p>Equation: [c] : accoa + h2o + oaa --&gt; cit + coa + h</html:p>
<html:p>Confidence Level: 0</html:p>
<html:p>old EC number (4.1.3.7) is obsolete -- transferred to 2.3.3.1
NCD</html:p>
<html:p>GENE ASSOCIATION: (SA1518)</html:p>
</notes>
<listOfReactants>
<speciesReference species="M_accoa_c" stoichiometry="1"/>
<speciesReference species="M_h2o_c" stoichiometry="1"/>
<speciesReference species="M_oaa_c" stoichiometry="1"/>
</listOfReactants>
<listOfProducts>
<speciesReference species="M_cit_c" stoichiometry="1"/>
<speciesReference species="M_coa_c" stoichiometry="1"/>
<speciesReference species="M_h_c" stoichiometry="1"/>
</listOfProducts>
<kineticLaw>
<math xmlns="http://www.w3.org/1998/Math/MathML">
<ci>FLUX_VALUE</ci>
</math>
<listOfParameters>
<parameter id="LOWER_BOUND" value="0" units="mmol_per_gDW_per_hr"/>
<parameter id="UPPER_BOUND" value="999999" units="mmol_per_gDW_per_hr"/>
<parameter id="OBJECTIVE_COEFFICIENT" value="0" />
<parameter id="FLUX_VALUE" value="0" units="mmol_per_gDW_per_hr"/>
</listOfParameters>
</kineticLaw>
</reaction>
<reaction id="R_CSNt2" name="cytosine transport in via proton symport" reversible="false">
<notes>
<html:p>Abbreviation: R_CSNt2</html:p>
<html:p>Synonyms: _0</html:p>
<html:p>SUBSYSTEM: Transport</html:p>
<html:p>Equation: csn[e] + h[e] --&gt; csn[c] + h[c]</html:p>
<html:p>Confidence Level: 0</html:p>
<html:p>GENE ASSOCIATION: </html:p>
</notes>
<listOfReactants>
<speciesReference species="M_csn_e" stoichiometry="1"/>
<speciesReference species="M_h_e" stoichiometry="1"/>
</listOfReactants>
<listOfProducts>
<speciesReference species="M_csn_c" stoichiometry="1"/>
<speciesReference species="M_h_c" stoichiometry="1"/>
</listOfProducts>
<kineticLaw>
<math xmlns="http://www.w3.org/1998/Math/MathML">
<ci>FLUX_VALUE</ci>
</math>
<listOfParameters>
<parameter id="LOWER_BOUND" value="0" units="mmol_per_gDW_per_hr"/>
<parameter id="UPPER_BOUND" value="999999" units="mmol_per_gDW_per_hr"/>
<parameter id="OBJECTIVE_COEFFICIENT" value="0" />
<parameter id="FLUX_VALUE" value="0" units="mmol_per_gDW_per_hr"/>
</listOfParameters>
</kineticLaw>
</reaction>
<reaction id="R_CTPS1" name="CTP synthase (NH3)" reversible="false">
<notes>
<html:p>Abbreviation: R_CTPS1</html:p>
<html:p>Synonyms: _0</html:p>
<html:p>EC Number: 6.3.4.2</html:p>
<html:p>Equation: [c] : atp + nh4 + utp --&gt; adp + ctp + (2) h + pi</html:p>
<html:p>Confidence Level: </html:p>
<html:p>GENE ASSOCIATION: (SA1929)</html:p>
</notes>
<listOfReactants>
<speciesReference species="M_atp_c" stoichiometry="1"/>
<speciesReference species="M_nh4_c" stoichiometry="1"/>
<speciesReference species="M_utp_c" stoichiometry="1"/>
</listOfReactants>
<listOfProducts>
<speciesReference species="M_adp_c" stoichiometry="1"/>
<speciesReference species="M_ctp_c" stoichiometry="1"/>
<speciesReference species="M_h_c" stoichiometry="2"/>
<speciesReference species="M_pi_c" stoichiometry="1"/>
</listOfProducts>
<kineticLaw>
<math xmlns="http://www.w3.org/1998/Math/MathML">
<ci>FLUX_VALUE</ci>
</math>
<listOfParameters>
<parameter id="LOWER_BOUND" value="0" units="mmol_per_gDW_per_hr"/>
<parameter id="UPPER_BOUND" value="999999" units="mmol_per_gDW_per_hr"/>
<parameter id="OBJECTIVE_COEFFICIENT" value="0" />
<parameter id="FLUX_VALUE" value="0" units="mmol_per_gDW_per_hr"/>
</listOfParameters>
</kineticLaw>
</reaction>
<reaction id="R_CYSS" name="cysteine synthase" reversible="false">
<notes>
<html:p>Abbreviation: R_CYSS</html:p>
<html:p>Synonyms: _8</html:p>
<html:p>SUBSYSTEM: Amino Acid Metabolism</html:p>
<html:p>Equation: [c] : acser + h2s --&gt; ac + cys-L + h</html:p>
<html:p>Confidence Level: 0</html:p>
<html:p>EC changed to 2.5.1.47 from 4.2.99.8</html:p>
<html:p>GENE ASSOCIATION: (SA0471) or (SA0418)</html:p>
</notes>
<listOfReactants>
<speciesReference species="M_acser_c" stoichiometry="1"/>
<speciesReference species="M_h2s_c" stoichiometry="1"/>
</listOfReactants>
<listOfProducts>
<speciesReference species="M_ac_c" stoichiometry="1"/>
<speciesReference species="M_cys_DASH_L_c" stoichiometry="1"/>
<speciesReference species="M_h_c" stoichiometry="1"/>
</listOfProducts>
<kineticLaw>
<math xmlns="http://www.w3.org/1998/Math/MathML">
<ci>FLUX_VALUE</ci>
</math>
<listOfParameters>
<parameter id="LOWER_BOUND" value="0" units="mmol_per_gDW_per_hr"/>
<parameter id="UPPER_BOUND" value="999999" units="mmol_per_gDW_per_hr"/>
<parameter id="OBJECTIVE_COEFFICIENT" value="0" />
<parameter id="FLUX_VALUE" value="0" units="mmol_per_gDW_per_hr"/>
</listOfParameters>
</kineticLaw>
</reaction>
<reaction id="R_CYSTL" name="cystathionine b-lyase" reversible="false">
<notes>
<html:p>Abbreviation: R_CYSTL</html:p>
<html:p>Synonyms: _0</html:p>
<html:p>EC Number: 4.4.1.8</html:p>
<html:p>Equation: [c] : cyst-L + h2o --&gt; hcys-L + nh4 + pyr</html:p>
<html:p>Confidence Level: </html:p>
<html:p>GENE ASSOCIATION: (SA0346)</html:p>
</notes>
<listOfReactants>
<speciesReference species="M_cyst_DASH_L_c" stoichiometry="1"/>
<speciesReference species="M_h2o_c" stoichiometry="1"/>
</listOfReactants>
<listOfProducts>
<speciesReference species="M_hcys_DASH_L_c" stoichiometry="1"/>
<speciesReference species="M_nh4_c" stoichiometry="1"/>
<speciesReference species="M_pyr_c" stoichiometry="1"/>
</listOfProducts>
<kineticLaw>
<math xmlns="http://www.w3.org/1998/Math/MathML">
<ci>FLUX_VALUE</ci>
</math>
<listOfParameters>
<parameter id="LOWER_BOUND" value="0" units="mmol_per_gDW_per_hr"/>
<parameter id="UPPER_BOUND" value="999999" units="mmol_per_gDW_per_hr"/>
<parameter id="OBJECTIVE_COEFFICIENT" value="0" />
<parameter id="FLUX_VALUE" value="0" units="mmol_per_gDW_per_hr"/>
</listOfParameters>
</kineticLaw>
</reaction>
<reaction id="R_CYSTRS" name="Cysteinyl-tRNA synthetase" reversible="false">
<notes>
<html:p>Abbreviation: R_CYSTRS</html:p>
<html:p>Synonyms: _0</html:p>
<html:p>EC Number: 6.1.1.16</html:p>
<html:p>Equation: [c] : atp + cys-L + trnacys --&gt; amp + cystrna + ppi</html:p>
<html:p>Confidence Level: </html:p>
<html:p>GENE ASSOCIATION: (SA0488)</html:p>
</notes>
<listOfReactants>
<speciesReference species="M_atp_c" stoichiometry="1"/>
<speciesReference species="M_cys_DASH_L_c" stoichiometry="1"/>
<speciesReference species="M_trnacys_c" stoichiometry="1"/>
</listOfReactants>
<listOfProducts>
<speciesReference species="M_amp_c" stoichiometry="1"/>
<speciesReference species="M_cystrna_c" stoichiometry="1"/>
<speciesReference species="M_ppi_c" stoichiometry="1"/>
</listOfProducts>
<kineticLaw>
<math xmlns="http://www.w3.org/1998/Math/MathML">
<ci>FLUX_VALUE</ci>
</math>
<listOfParameters>
<parameter id="LOWER_BOUND" value="0" units="mmol_per_gDW_per_hr"/>
<parameter id="UPPER_BOUND" value="999999" units="mmol_per_gDW_per_hr"/>
<parameter id="OBJECTIVE_COEFFICIENT" value="0" />
<parameter id="FLUX_VALUE" value="0" units="mmol_per_gDW_per_hr"/>
</listOfParameters>
</kineticLaw>
</reaction>
<reaction id="R_CYSabc" name="L-cysteine transport via ABC system" reversible="false">
<notes>
<html:p>Abbreviation: R_CYSabc</html:p>
<html:p>Synonyms: _0</html:p>
<html:p>SUBSYSTEM: Transport</html:p>
<html:p>Equation: atp[c] + cys-L[e] + h2o[c] --&gt; adp[c] + cys-L[c] + h[c] + pi[c]</html:p>
<html:p>Confidence Level: 0</html:p>
<html:p>GENE ASSOCIATION: </html:p>
</notes>
<listOfReactants>
<speciesReference species="M_atp_c" stoichiometry="1"/>
<speciesReference species="M_cys_DASH_L_e" stoichiometry="1"/>
<speciesReference species="M_h2o_c" stoichiometry="1"/>
</listOfReactants>
<listOfProducts>
<speciesReference species="M_adp_c" stoichiometry="1"/>
<speciesReference species="M_cys_DASH_L_c" stoichiometry="1"/>
<speciesReference species="M_h_c" stoichiometry="1"/>
<speciesReference species="M_pi_c" stoichiometry="1"/>
</listOfProducts>
<kineticLaw>
<math xmlns="http://www.w3.org/1998/Math/MathML">
<ci>FLUX_VALUE</ci>
</math>
<listOfParameters>
<parameter id="LOWER_BOUND" value="0" units="mmol_per_gDW_per_hr"/>
<parameter id="UPPER_BOUND" value="999999" units="mmol_per_gDW_per_hr"/>
<parameter id="OBJECTIVE_COEFFICIENT" value="0" />
<parameter id="FLUX_VALUE" value="0" units="mmol_per_gDW_per_hr"/>
</listOfParameters>
</kineticLaw>
</reaction>
<reaction id="R_CYTBD" name="cytochrome oxidase bd (ubiquinol-8: 2 protons)" reversible="false">
<notes>
<html:p>Abbreviation: R_CYTBD</html:p>
<html:p>Synonyms: _0</html:p>
<html:p>Equation: (2) h[c] + (0.5) o2[c] + q8h2[c] --&gt; (2) h[e] + h2o[c] + q8[c]</html:p>
<html:p>Confidence Level: </html:p>
<html:p>JLR
EC 1.10.2.2 and 1.9.3.1</html:p>
<html:p>GENE ASSOCIATION: (SA0913) and (SA0910) and (SA0911) and (SA0937) and (SA0912) and (SA0938)</html:p>
</notes>
<listOfReactants>
<speciesReference species="M_h_c" stoichiometry="2"/>
<speciesReference species="M_o2_c" stoichiometry="0.5"/>
<speciesReference species="M_q8h2_c" stoichiometry="1"/>
</listOfReactants>
<listOfProducts>
<speciesReference species="M_h_e" stoichiometry="2"/>
<speciesReference species="M_h2o_c" stoichiometry="1"/>
<speciesReference species="M_q8_c" stoichiometry="1"/>
</listOfProducts>
<kineticLaw>
<math xmlns="http://www.w3.org/1998/Math/MathML">
<ci>FLUX_VALUE</ci>
</math>
<listOfParameters>
<parameter id="LOWER_BOUND" value="0" units="mmol_per_gDW_per_hr"/>
<parameter id="UPPER_BOUND" value="999999" units="mmol_per_gDW_per_hr"/>
<parameter id="OBJECTIVE_COEFFICIENT" value="0" />
<parameter id="FLUX_VALUE" value="0" units="mmol_per_gDW_per_hr"/>
</listOfParameters>
</kineticLaw>
</reaction>
<reaction id="R_CYTD" name="cytidine deaminase" reversible="false">
<notes>
<html:p>Abbreviation: R_CYTD</html:p>
<html:p>Synonyms: _0</html:p>
<html:p>EC Number: 3.5.4.5</html:p>
<html:p>SUBSYSTEM: Purine and Pyrimidine Biosynthesis</html:p>
<html:p>Equation: [c] : cytd + h + h2o --&gt; nh4 + uri</html:p>
<html:p>Confidence Level: 0</html:p>
<html:p>GENE ASSOCIATION: (SA1397)</html:p>
</notes>
<listOfReactants>
<speciesReference species="M_cytd_c" stoichiometry="1"/>
<speciesReference species="M_h_c" stoichiometry="1"/>
<speciesReference species="M_h2o_c" stoichiometry="1"/>
</listOfReactants>
<listOfProducts>
<speciesReference species="M_nh4_c" stoichiometry="1"/>
<speciesReference species="M_uri_c" stoichiometry="1"/>
</listOfProducts>
<kineticLaw>
<math xmlns="http://www.w3.org/1998/Math/MathML">
<ci>FLUX_VALUE</ci>
</math>
<listOfParameters>
<parameter id="LOWER_BOUND" value="0" units="mmol_per_gDW_per_hr"/>
<parameter id="UPPER_BOUND" value="999999" units="mmol_per_gDW_per_hr"/>
<parameter id="OBJECTIVE_COEFFICIENT" value="0" />
<parameter id="FLUX_VALUE" value="0" units="mmol_per_gDW_per_hr"/>
</listOfParameters>
</kineticLaw>
</reaction>
<reaction id="R_CYTDK2" name="cytidine kinase (GTP)" reversible="false">
<notes>
<html:p>Abbreviation: R_CYTDK2</html:p>
<html:p>Synonyms: _0</html:p>
<html:p>SUBSYSTEM: Purine and Pyrimidine Biosynthesis</html:p>
<html:p>Equation: [c] : cytd + gtp --&gt; cmp + gdp + h</html:p>
<html:p>Confidence Level: 0</html:p>
<html:p>GENE ASSOCIATION: (SA1439)</html:p>
</notes>
<listOfReactants>
<speciesReference species="M_cytd_c" stoichiometry="1"/>
<speciesReference species="M_gtp_c" stoichiometry="1"/>
</listOfReactants>
<listOfProducts>
<speciesReference species="M_cmp_c" stoichiometry="1"/>
<speciesReference species="M_gdp_c" stoichiometry="1"/>
<speciesReference species="M_h_c" stoichiometry="1"/>
</listOfProducts>
<kineticLaw>
<math xmlns="http://www.w3.org/1998/Math/MathML">
<ci>FLUX_VALUE</ci>
</math>
<listOfParameters>
<parameter id="LOWER_BOUND" value="0" units="mmol_per_gDW_per_hr"/>
<parameter id="UPPER_BOUND" value="999999" units="mmol_per_gDW_per_hr"/>
<parameter id="OBJECTIVE_COEFFICIENT" value="0" />
<parameter id="FLUX_VALUE" value="0" units="mmol_per_gDW_per_hr"/>
</listOfParameters>
</kineticLaw>
</reaction>
<reaction id="R_CYTDt4" name="cytidine transport in via sodium symport" reversible="false">
<notes>
<html:p>Abbreviation: R_CYTDt4</html:p>
<html:p>Synonyms: _0</html:p>
<html:p>SUBSYSTEM: Transport</html:p>
<html:p>Equation: cytd[e] + na1[e] --&gt; cytd[c] + na1[c]</html:p>
<html:p>Confidence Level: 0</html:p>
<html:p>SAB</html:p>
<html:p>GENE ASSOCIATION: (SA0302 or SA0600 or SA0479)</html:p>
</notes>
<listOfReactants>
<speciesReference species="M_cytd_e" stoichiometry="1"/>
<speciesReference species="M_na1_e" stoichiometry="1"/>
</listOfReactants>
<listOfProducts>
<speciesReference species="M_cytd_c" stoichiometry="1"/>
<speciesReference species="M_na1_c" stoichiometry="1"/>
</listOfProducts>
<kineticLaw>
<math xmlns="http://www.w3.org/1998/Math/MathML">
<ci>FLUX_VALUE</ci>
</math>
<listOfParameters>
<parameter id="LOWER_BOUND" value="0" units="mmol_per_gDW_per_hr"/>
<parameter id="UPPER_BOUND" value="999999" units="mmol_per_gDW_per_hr"/>
<parameter id="OBJECTIVE_COEFFICIENT" value="0" />
<parameter id="FLUX_VALUE" value="0" units="mmol_per_gDW_per_hr"/>
</listOfParameters>
</kineticLaw>
</reaction>
<reaction id="R_CYTK1" name="cytidylate kinase (CMP)" reversible="true">
<notes>
<html:p>Abbreviation: R_CYTK1</html:p>
<html:p>Synonyms: _0</html:p>
<html:p>EC Number: 2.7.4.14</html:p>
<html:p>SUBSYSTEM: Purine and Pyrimidine Biosynthesis</html:p>
<html:p>Equation: [c] : atp + cmp &lt;==&gt; adp + cdp</html:p>
<html:p>Confidence Level: 0</html:p>
<html:p>GENE ASSOCIATION: (SA1309)</html:p>
</notes>
<listOfReactants>
<speciesReference species="M_atp_c" stoichiometry="1"/>
<speciesReference species="M_cmp_c" stoichiometry="1"/>
</listOfReactants>
<listOfProducts>
<speciesReference species="M_adp_c" stoichiometry="1"/>
<speciesReference species="M_cdp_c" stoichiometry="1"/>
</listOfProducts>
<kineticLaw>
<math xmlns="http://www.w3.org/1998/Math/MathML">
<ci>FLUX_VALUE</ci>
</math>
<listOfParameters>
<parameter id="LOWER_BOUND" value="-999999" units="mmol_per_gDW_per_hr"/>
<parameter id="UPPER_BOUND" value="999999" units="mmol_per_gDW_per_hr"/>
<parameter id="OBJECTIVE_COEFFICIENT" value="0" />
<parameter id="FLUX_VALUE" value="0" units="mmol_per_gDW_per_hr"/>
</listOfParameters>
</kineticLaw>
</reaction>
<reaction id="R_CYTK2" name="cytidylate kinase (dCMP)" reversible="true">
<notes>
<html:p>Abbreviation: R_CYTK2</html:p>
<html:p>Synonyms: _0</html:p>
<html:p>EC Number: 2.7.4.14</html:p>
<html:p>SUBSYSTEM: Purine and Pyrimidine Biosynthesis</html:p>
<html:p>Equation: [c] : atp + dcmp &lt;==&gt; adp + dcdp</html:p>
<html:p>Confidence Level: 0</html:p>
<html:p>GENE ASSOCIATION: (SA1309)</html:p>
</notes>
<listOfReactants>
<speciesReference species="M_atp_c" stoichiometry="1"/>
<speciesReference species="M_dcmp_c" stoichiometry="1"/>
</listOfReactants>
<listOfProducts>
<speciesReference species="M_adp_c" stoichiometry="1"/>
<speciesReference species="M_dcdp_c" stoichiometry="1"/>
</listOfProducts>
<kineticLaw>
<math xmlns="http://www.w3.org/1998/Math/MathML">
<ci>FLUX_VALUE</ci>
</math>
<listOfParameters>
<parameter id="LOWER_BOUND" value="-999999" units="mmol_per_gDW_per_hr"/>
<parameter id="UPPER_BOUND" value="999999" units="mmol_per_gDW_per_hr"/>
<parameter id="OBJECTIVE_COEFFICIENT" value="0" />
<parameter id="FLUX_VALUE" value="0" units="mmol_per_gDW_per_hr"/>
</listOfParameters>
</kineticLaw>
</reaction>
<reaction id="R_Cut1" name="Copper export via ATPase" reversible="false">
<notes>
<html:p>Abbreviation: R_Cut1</html:p>
<html:p>Synonyms: _0</html:p>
<html:p>SUBSYSTEM: Transport</html:p>
<html:p>Equation: atp[c] + cu2[c] + h2o[c] --&gt; adp[c] + cu2[e] + h[c] + pi[c]</html:p>
<html:p>Confidence Level: 0</html:p>
<html:p>added for Staph (SAB)</html:p>
<html:p>GENE ASSOCIATION: (SA2344)</html:p>
</notes>
<listOfReactants>
<speciesReference species="M_atp_c" stoichiometry="1"/>
<speciesReference species="M_cu2_c" stoichiometry="1"/>
<speciesReference species="M_h2o_c" stoichiometry="1"/>
</listOfReactants>
<listOfProducts>
<speciesReference species="M_adp_c" stoichiometry="1"/>
<speciesReference species="M_cu2_e" stoichiometry="1"/>
<speciesReference species="M_h_c" stoichiometry="1"/>
<speciesReference species="M_pi_c" stoichiometry="1"/>
</listOfProducts>
<kineticLaw>
<math xmlns="http://www.w3.org/1998/Math/MathML">
<ci>FLUX_VALUE</ci>
</math>
<listOfParameters>
<parameter id="LOWER_BOUND" value="0" units="mmol_per_gDW_per_hr"/>
<parameter id="UPPER_BOUND" value="999999" units="mmol_per_gDW_per_hr"/>
<parameter id="OBJECTIVE_COEFFICIENT" value="0" />
<parameter id="FLUX_VALUE" value="0" units="mmol_per_gDW_per_hr"/>
</listOfParameters>
</kineticLaw>
</reaction>
<reaction id="R_DAGK_SA" name="Diacylglycerol kinase" reversible="false">
<notes>
<html:p>Abbreviation: R_DAGK_SA</html:p>
<html:p>Synonyms: _0</html:p>
<html:p>EC Number: 2.7.1.107</html:p>
<html:p>Equation: [c] : (0.02) 12dgr_SA + atp --&gt; adp + h + (0.02) pa_SA</html:p>
<html:p>Confidence Level: </html:p>
<html:p>SAB</html:p>
<html:p>GENE ASSOCIATION: (SA1398)</html:p>
</notes>
<listOfReactants>
<speciesReference species="M_12dgr_SA_c" stoichiometry="0.02"/>
<speciesReference species="M_atp_c" stoichiometry="1"/>
</listOfReactants>
<listOfProducts>
<speciesReference species="M_adp_c" stoichiometry="1"/>
<speciesReference species="M_h_c" stoichiometry="1"/>
<speciesReference species="M_pa_SA_c" stoichiometry="0.02"/>
</listOfProducts>
<kineticLaw>
<math xmlns="http://www.w3.org/1998/Math/MathML">
<ci>FLUX_VALUE</ci>
</math>
<listOfParameters>
<parameter id="LOWER_BOUND" value="0" units="mmol_per_gDW_per_hr"/>
<parameter id="UPPER_BOUND" value="999999" units="mmol_per_gDW_per_hr"/>
<parameter id="OBJECTIVE_COEFFICIENT" value="0" />
<parameter id="FLUX_VALUE" value="0" units="mmol_per_gDW_per_hr"/>
</listOfParameters>
</kineticLaw>
</reaction>
<reaction id="R_DALAt2r" name="D-alanine transport via proton symport" reversible="true">
<notes>
<html:p>Abbreviation: R_DALAt2r</html:p>
<html:p>Synonyms: _0</html:p>
<html:p>SUBSYSTEM: Transport</html:p>
<html:p>Equation: ala-D[e] + h[e] &lt;==&gt; ala-D[c] + h[c]</html:p>
<html:p>Confidence Level: 0</html:p>
<html:p>JLR</html:p>
<html:p>GENE ASSOCIATION: (SA1190 or SA0871)</html:p>
</notes>
<listOfReactants>
<speciesReference species="M_ala_DASH_D_e" stoichiometry="1"/>
<speciesReference species="M_h_e" stoichiometry="1"/>
</listOfReactants>
<listOfProducts>
<speciesReference species="M_ala_DASH_D_c" stoichiometry="1"/>
<speciesReference species="M_h_c" stoichiometry="1"/>
</listOfProducts>
<kineticLaw>
<math xmlns="http://www.w3.org/1998/Math/MathML">
<ci>FLUX_VALUE</ci>
</math>
<listOfParameters>
<parameter id="LOWER_BOUND" value="-999999" units="mmol_per_gDW_per_hr"/>
<parameter id="UPPER_BOUND" value="999999" units="mmol_per_gDW_per_hr"/>
<parameter id="OBJECTIVE_COEFFICIENT" value="0" />
<parameter id="FLUX_VALUE" value="0" units="mmol_per_gDW_per_hr"/>
</listOfParameters>
</kineticLaw>
</reaction>
<reaction id="R_DAPDC" name="diaminopimelate decarboxylase" reversible="false">
<notes>
<html:p>Abbreviation: R_DAPDC</html:p>
<html:p>Synonyms: _0</html:p>
<html:p>EC Number: 4.1.1.20</html:p>
<html:p>Equation: [c] : 26dap-M + h --&gt; co2 + lys-L</html:p>
<html:p>Confidence Level: </html:p>
<html:p>GENE ASSOCIATION: (SA1232) or (SA0119)</html:p>
</notes>
<listOfReactants>
<speciesReference species="M_26dap_DASH_M_c" stoichiometry="1"/>
<speciesReference species="M_h_c" stoichiometry="1"/>
</listOfReactants>
<listOfProducts>
<speciesReference species="M_co2_c" stoichiometry="1"/>
<speciesReference species="M_lys_DASH_L_c" stoichiometry="1"/>
</listOfProducts>
<kineticLaw>
<math xmlns="http://www.w3.org/1998/Math/MathML">
<ci>FLUX_VALUE</ci>
</math>
<listOfParameters>
<parameter id="LOWER_BOUND" value="0" units="mmol_per_gDW_per_hr"/>
<parameter id="UPPER_BOUND" value="999999" units="mmol_per_gDW_per_hr"/>
<parameter id="OBJECTIVE_COEFFICIENT" value="0" />
<parameter id="FLUX_VALUE" value="0" units="mmol_per_gDW_per_hr"/>
</listOfParameters>
</kineticLaw>
</reaction>
<reaction id="R_DAPE" name="diaminopimelate epimerase" reversible="true">
<notes>
<html:p>Abbreviation: R_DAPE</html:p>
<html:p>Synonyms: _0</html:p>
<html:p>EC Number: 5.1.1.7</html:p>
<html:p>SUBSYSTEM: Cell Envelope Biosynthesis</html:p>
<html:p>Equation: [c] : 26dap-LL &lt;==&gt; 26dap-M</html:p>
<html:p>Confidence Level: 2</html:p>
<html:p>GENE ASSOCIATION: </html:p>
</notes>
<listOfReactants>
<speciesReference species="M_26dap_DASH_LL_c" stoichiometry="1"/>
</listOfReactants>
<listOfProducts>
<speciesReference species="M_26dap_DASH_M_c" stoichiometry="1"/>
</listOfProducts>
<kineticLaw>
<math xmlns="http://www.w3.org/1998/Math/MathML">
<ci>FLUX_VALUE</ci>
</math>
<listOfParameters>
<parameter id="LOWER_BOUND" value="-999999" units="mmol_per_gDW_per_hr"/>
<parameter id="UPPER_BOUND" value="999999" units="mmol_per_gDW_per_hr"/>
<parameter id="OBJECTIVE_COEFFICIENT" value="0" />
<parameter id="FLUX_VALUE" value="0" units="mmol_per_gDW_per_hr"/>
</listOfParameters>
</kineticLaw>
</reaction>
<reaction id="R_DASYN_SA" name="CDP-Diacylglycerol synthetase (Saureus)" reversible="true">
<notes>
<html:p>Abbreviation: R_DASYN_SA</html:p>
<html:p>Synonyms: _0</html:p>
<html:p>EC Number: 2.7.7.41</html:p>
<html:p>SUBSYSTEM: Lipid &amp; Cell Wall Metabolism</html:p>
<html:p>Equation: [c] : ctp + h + (0.02) pa_SA &lt;==&gt; (0.02) cdpdag_SA + ppi</html:p>
<html:p>Confidence Level: 0</html:p>
<html:p>SAB
</html:p>
<html:p>GENE ASSOCIATION: (SA1104)</html:p>
</notes>
<listOfReactants>
<speciesReference species="M_ctp_c" stoichiometry="1"/>
<speciesReference species="M_h_c" stoichiometry="1"/>
<speciesReference species="M_pa_SA_c" stoichiometry="0.02"/>
</listOfReactants>
<listOfProducts>
<speciesReference species="M_cdpdag_SA_c" stoichiometry="0.02"/>
<speciesReference species="M_ppi_c" stoichiometry="1"/>
</listOfProducts>
<kineticLaw>
<math xmlns="http://www.w3.org/1998/Math/MathML">
<ci>FLUX_VALUE</ci>
</math>
<listOfParameters>
<parameter id="LOWER_BOUND" value="-999999" units="mmol_per_gDW_per_hr"/>
<parameter id="UPPER_BOUND" value="999999" units="mmol_per_gDW_per_hr"/>
<parameter id="OBJECTIVE_COEFFICIENT" value="0" />
<parameter id="FLUX_VALUE" value="0" units="mmol_per_gDW_per_hr"/>
</listOfParameters>
</kineticLaw>
</reaction>
<reaction id="R_DB4PS" name="_3,4-Dihydroxy-2-butanone-4-phosphate synthase" reversible="false">
<notes>
<html:p>Abbreviation: R_DB4PS</html:p>
<html:p>Synonyms: _2</html:p>
<html:p>SUBSYSTEM: Cofactor and Prosthetic Group Biosynthesis</html:p>
<html:p>Equation: [c] : ru5p-D --&gt; db4p + for + h</html:p>
<html:p>Confidence Level: 2</html:p>
<html:p>No EC number: ribA in B. subtilis catalyzes two reactions (GTP cyclohydrolase II / 3,4-dihydroxy-2-butanone 4-phosphate synthase)
AZ: EC no. 4.1.99.12 for the synthase reaction</html:p>
<html:p>GENE ASSOCIATION: (SA1587)</html:p>
</notes>
<listOfReactants>
<speciesReference species="M_ru5p_DASH_D_c" stoichiometry="1"/>
</listOfReactants>
<listOfProducts>
<speciesReference species="M_db4p_c" stoichiometry="1"/>
<speciesReference species="M_for_c" stoichiometry="1"/>
<speciesReference species="M_h_c" stoichiometry="1"/>
</listOfProducts>
<kineticLaw>
<math xmlns="http://www.w3.org/1998/Math/MathML">
<ci>FLUX_VALUE</ci>
</math>
<listOfParameters>
<parameter id="LOWER_BOUND" value="0" units="mmol_per_gDW_per_hr"/>
<parameter id="UPPER_BOUND" value="999999" units="mmol_per_gDW_per_hr"/>
<parameter id="OBJECTIVE_COEFFICIENT" value="0" />
<parameter id="FLUX_VALUE" value="0" units="mmol_per_gDW_per_hr"/>
</listOfParameters>
</kineticLaw>
</reaction>
<reaction id="R_DBTSr" name="dethiobiotin synthase" reversible="true">
<notes>
<html:p>Abbreviation: R_DBTSr</html:p>
<html:p>Synonyms: _0</html:p>
<html:p>EC Number: 6.3.3.3</html:p>
<html:p>SUBSYSTEM: Cofactor and Prosthetic Group Biosynthesis</html:p>
<html:p>Equation: [c] : atp + co2 + dann &lt;==&gt; adp + dtbt + (3) h + pi</html:p>
<html:p>Confidence Level: 0</html:p>
<html:p>JLR- reversible version of DBTS</html:p>
<html:p>GENE ASSOCIATION: (SA2215)</html:p>
</notes>
<listOfReactants>
<speciesReference species="M_atp_c" stoichiometry="1"/>
<speciesReference species="M_co2_c" stoichiometry="1"/>
<speciesReference species="M_dann_c" stoichiometry="1"/>
</listOfReactants>
<listOfProducts>
<speciesReference species="M_adp_c" stoichiometry="1"/>
<speciesReference species="M_dtbt_c" stoichiometry="1"/>
<speciesReference species="M_h_c" stoichiometry="3"/>
<speciesReference species="M_pi_c" stoichiometry="1"/>
</listOfProducts>
<kineticLaw>
<math xmlns="http://www.w3.org/1998/Math/MathML">
<ci>FLUX_VALUE</ci>
</math>
<listOfParameters>
<parameter id="LOWER_BOUND" value="-999999" units="mmol_per_gDW_per_hr"/>
<parameter id="UPPER_BOUND" value="999999" units="mmol_per_gDW_per_hr"/>
<parameter id="OBJECTIVE_COEFFICIENT" value="0" />
<parameter id="FLUX_VALUE" value="0" units="mmol_per_gDW_per_hr"/>
</listOfParameters>
</kineticLaw>
</reaction>
<reaction id="R_DCMPDA" name="dCMP deaminase" reversible="true">
<notes>
<html:p>Abbreviation: R_DCMPDA</html:p>
<html:p>Synonyms: _0</html:p>
<html:p>EC Number: 3.5.4.12</html:p>
<html:p>Equation: [c] : dcmp + h + h2o &lt;==&gt; dump + nh4</html:p>
<html:p>Confidence Level: </html:p>
<html:p>NCD</html:p>
<html:p>GENE ASSOCIATION: (SA1417)</html:p>
</notes>
<listOfReactants>
<speciesReference species="M_dcmp_c" stoichiometry="1"/>
<speciesReference species="M_h_c" stoichiometry="1"/>
<speciesReference species="M_h2o_c" stoichiometry="1"/>
</listOfReactants>
<listOfProducts>
<speciesReference species="M_dump_c" stoichiometry="1"/>
<speciesReference species="M_nh4_c" stoichiometry="1"/>
</listOfProducts>
<kineticLaw>
<math xmlns="http://www.w3.org/1998/Math/MathML">
<ci>FLUX_VALUE</ci>
</math>
<listOfParameters>
<parameter id="LOWER_BOUND" value="-999999" units="mmol_per_gDW_per_hr"/>
<parameter id="UPPER_BOUND" value="999999" units="mmol_per_gDW_per_hr"/>
<parameter id="OBJECTIVE_COEFFICIENT" value="0" />
<parameter id="FLUX_VALUE" value="0" units="mmol_per_gDW_per_hr"/>
</listOfParameters>
</kineticLaw>
</reaction>
<reaction id="R_DDPA" name="_3-deoxy-D-arabino-heptulosonate 7-phosphate synthetase" reversible="false">
<notes>
<html:p>Abbreviation: R_DDPA</html:p>
<html:p>Synonyms: _0</html:p>
<html:p>EC Number: 4.1.2.15</html:p>
<html:p>SUBSYSTEM: Tyrosine, Tryptophan, and Phenylalanine Metabolism</html:p>
<html:p>Equation: [c] : e4p + h2o + pep --&gt; 2dda7p + pi</html:p>
<html:p>Confidence Level: 0</html:p>
<html:p>GENE ASSOCIATION: (SA1558)</html:p>
</notes>
<listOfReactants>
<speciesReference species="M_e4p_c" stoichiometry="1"/>
<speciesReference species="M_h2o_c" stoichiometry="1"/>
<speciesReference species="M_pep_c" stoichiometry="1"/>
</listOfReactants>
<listOfProducts>
<speciesReference species="M_2dda7p_c" stoichiometry="1"/>
<speciesReference species="M_pi_c" stoichiometry="1"/>
</listOfProducts>
<kineticLaw>
<math xmlns="http://www.w3.org/1998/Math/MathML">
<ci>FLUX_VALUE</ci>
</math>
<listOfParameters>
<parameter id="LOWER_BOUND" value="0" units="mmol_per_gDW_per_hr"/>
<parameter id="UPPER_BOUND" value="999999" units="mmol_per_gDW_per_hr"/>
<parameter id="OBJECTIVE_COEFFICIENT" value="0" />
<parameter id="FLUX_VALUE" value="0" units="mmol_per_gDW_per_hr"/>
</listOfParameters>
</kineticLaw>
</reaction>
<reaction id="R_DGK1" name="deoxyguanylate kinase (dGMP:ATP)" reversible="true">
<notes>
<html:p>Abbreviation: R_DGK1</html:p>
<html:p>Synonyms: _0</html:p>
<html:p>EC Number: 2.7.4.8</html:p>
<html:p>Equation: [c] : atp + dgmp &lt;==&gt; adp + dgdp</html:p>
<html:p>Confidence Level: 0</html:p>
<html:p>Added EC- JLR</html:p>
<html:p>GENE ASSOCIATION: (SA1052)</html:p>
</notes>
<listOfReactants>
<speciesReference species="M_atp_c" stoichiometry="1"/>
<speciesReference species="M_dgmp_c" stoichiometry="1"/>
</listOfReactants>
<listOfProducts>
<speciesReference species="M_adp_c" stoichiometry="1"/>
<speciesReference species="M_dgdp_c" stoichiometry="1"/>
</listOfProducts>
<kineticLaw>
<math xmlns="http://www.w3.org/1998/Math/MathML">
<ci>FLUX_VALUE</ci>
</math>
<listOfParameters>
<parameter id="LOWER_BOUND" value="-999999" units="mmol_per_gDW_per_hr"/>
<parameter id="UPPER_BOUND" value="999999" units="mmol_per_gDW_per_hr"/>
<parameter id="OBJECTIVE_COEFFICIENT" value="0" />
<parameter id="FLUX_VALUE" value="0" units="mmol_per_gDW_per_hr"/>
</listOfParameters>
</kineticLaw>
</reaction>
<reaction id="R_DHAD1" name="dihydroxy-acid dehydratase (2,3-dihydroxy-3-methylbutanoate)" reversible="false">
<notes>
<html:p>Abbreviation: R_DHAD1</html:p>
<html:p>Synonyms: _0</html:p>
<html:p>EC Number: 4.2.1.9</html:p>
<html:p>Equation: [c] : 23dhmb --&gt; 3mob + h2o</html:p>
<html:p>Confidence Level: </html:p>
<html:p>GENE ASSOCIATION: (SA1858)</html:p>
</notes>
<listOfReactants>
<speciesReference species="M_23dhmb_c" stoichiometry="1"/>
</listOfReactants>
<listOfProducts>
<speciesReference species="M_3mob_c" stoichiometry="1"/>
<speciesReference species="M_h2o_c" stoichiometry="1"/>
</listOfProducts>
<kineticLaw>
<math xmlns="http://www.w3.org/1998/Math/MathML">
<ci>FLUX_VALUE</ci>
</math>
<listOfParameters>
<parameter id="LOWER_BOUND" value="0" units="mmol_per_gDW_per_hr"/>
<parameter id="UPPER_BOUND" value="999999" units="mmol_per_gDW_per_hr"/>
<parameter id="OBJECTIVE_COEFFICIENT" value="0" />
<parameter id="FLUX_VALUE" value="0" units="mmol_per_gDW_per_hr"/>
</listOfParameters>
</kineticLaw>
</reaction>
<reaction id="R_DHAD2" name="Dihydroxy-acid dehydratase (2,3-dihydroxy-3-methylpentanoate)" reversible="false">
<notes>
<html:p>Abbreviation: R_DHAD2</html:p>
<html:p>Synonyms: _0</html:p>
<html:p>SUBSYSTEM: Valine, Leucine, and Isoleucine Metabolism</html:p>
<html:p>Equation: [c] : 23dhmp --&gt; 3mop + h2o</html:p>
<html:p>Confidence Level: 0</html:p>
<html:p>GENE ASSOCIATION: (SA1858)</html:p>
</notes>
<listOfReactants>
<speciesReference species="M_23dhmp_c" stoichiometry="1"/>
</listOfReactants>
<listOfProducts>
<speciesReference species="M_3mop_c" stoichiometry="1"/>
<speciesReference species="M_h2o_c" stoichiometry="1"/>
</listOfProducts>
<kineticLaw>
<math xmlns="http://www.w3.org/1998/Math/MathML">
<ci>FLUX_VALUE</ci>
</math>
<listOfParameters>
<parameter id="LOWER_BOUND" value="0" units="mmol_per_gDW_per_hr"/>
<parameter id="UPPER_BOUND" value="999999" units="mmol_per_gDW_per_hr"/>
<parameter id="OBJECTIVE_COEFFICIENT" value="0" />
<parameter id="FLUX_VALUE" value="0" units="mmol_per_gDW_per_hr"/>
</listOfParameters>
</kineticLaw>
</reaction>
<reaction id="R_DHAK" name="dihydroxyacetone kinase" reversible="false">
<notes>
<html:p>Abbreviation: R_DHAK</html:p>
<html:p>Synonyms: _0</html:p>
<html:p>EC Number: 2.7.1.29</html:p>
<html:p>SUBSYSTEM: Lipid &amp; Cell Wall Metabolism</html:p>
<html:p>Equation: [c] : atp + dha --&gt; adp + dhap + h</html:p>
<html:p>Confidence Level: 0</html:p>
<html:p>NCD</html:p>
<html:p>GENE ASSOCIATION: (SA0605)</html:p>
</notes>
<listOfReactants>
<speciesReference species="M_atp_c" stoichiometry="1"/>
<speciesReference species="M_dha_c" stoichiometry="1"/>
</listOfReactants>
<listOfProducts>
<speciesReference species="M_adp_c" stoichiometry="1"/>
<speciesReference species="M_dhap_c" stoichiometry="1"/>
<speciesReference species="M_h_c" stoichiometry="1"/>
</listOfProducts>
<kineticLaw>
<math xmlns="http://www.w3.org/1998/Math/MathML">
<ci>FLUX_VALUE</ci>
</math>
<listOfParameters>
<parameter id="LOWER_BOUND" value="0" units="mmol_per_gDW_per_hr"/>
<parameter id="UPPER_BOUND" value="999999" units="mmol_per_gDW_per_hr"/>
<parameter id="OBJECTIVE_COEFFICIENT" value="0" />
<parameter id="FLUX_VALUE" value="0" units="mmol_per_gDW_per_hr"/>
</listOfParameters>
</kineticLaw>
</reaction>
<reaction id="R_DHDPRy" name="dihydrodipicolinate reductase (NADPH)" reversible="false">
<notes>
<html:p>Abbreviation: R_DHDPRy</html:p>
<html:p>Synonyms: _0</html:p>
<html:p>EC Number: 1.3.1.26</html:p>
<html:p>Equation: [c] : 23dhdp + h + nadph --&gt; nadp + thdp</html:p>
<html:p>Confidence Level: 0</html:p>
<html:p>GENE ASSOCIATION: (SA1228)</html:p>
</notes>
<listOfReactants>
<speciesReference species="M_23dhdp_c" stoichiometry="1"/>
<speciesReference species="M_h_c" stoichiometry="1"/>
<speciesReference species="M_nadph_c" stoichiometry="1"/>
</listOfReactants>
<listOfProducts>
<speciesReference species="M_nadp_c" stoichiometry="1"/>
<speciesReference species="M_thdp_c" stoichiometry="1"/>
</listOfProducts>
<kineticLaw>
<math xmlns="http://www.w3.org/1998/Math/MathML">
<ci>FLUX_VALUE</ci>
</math>
<listOfParameters>
<parameter id="LOWER_BOUND" value="0" units="mmol_per_gDW_per_hr"/>
<parameter id="UPPER_BOUND" value="999999" units="mmol_per_gDW_per_hr"/>
<parameter id="OBJECTIVE_COEFFICIENT" value="0" />
<parameter id="FLUX_VALUE" value="0" units="mmol_per_gDW_per_hr"/>
</listOfParameters>
</kineticLaw>
</reaction>
<reaction id="R_DHDPS" name="dihydrodipicolinate synthase" reversible="false">
<notes>
<html:p>Abbreviation: R_DHDPS</html:p>
<html:p>Synonyms: _0</html:p>
<html:p>EC Number: 4.2.1.52</html:p>
<html:p>Equation: [c] : aspsa + pyr --&gt; 23dhdp + h + (2) h2o</html:p>
<html:p>Confidence Level: </html:p>
<html:p>GENE ASSOCIATION: (SA1227)</html:p>
</notes>
<listOfReactants>
<speciesReference species="M_aspsa_c" stoichiometry="1"/>
<speciesReference species="M_pyr_c" stoichiometry="1"/>
</listOfReactants>
<listOfProducts>
<speciesReference species="M_23dhdp_c" stoichiometry="1"/>
<speciesReference species="M_h_c" stoichiometry="1"/>
<speciesReference species="M_h2o_c" stoichiometry="2"/>
</listOfProducts>
<kineticLaw>
<math xmlns="http://www.w3.org/1998/Math/MathML">
<ci>FLUX_VALUE</ci>
</math>
<listOfParameters>
<parameter id="LOWER_BOUND" value="0" units="mmol_per_gDW_per_hr"/>
<parameter id="UPPER_BOUND" value="999999" units="mmol_per_gDW_per_hr"/>
<parameter id="OBJECTIVE_COEFFICIENT" value="0" />
<parameter id="FLUX_VALUE" value="0" units="mmol_per_gDW_per_hr"/>
</listOfParameters>
</kineticLaw>
</reaction>
<reaction id="R_DHFR" name="dihydrofolate reductase" reversible="true">
<notes>
<html:p>Abbreviation: R_DHFR</html:p>
<html:p>Synonyms: _0</html:p>
<html:p>EC Number: 1.5.1.3</html:p>
<html:p>Equation: [c] : dhf + h + nadph &lt;==&gt; nadp + thf</html:p>
<html:p>Confidence Level: </html:p>
<html:p>The enzyme from animals and some micro-organisms also slowly reduces folate to 5,6,7,8-tetrahydrofolate</html:p>
<html:p>GENE ASSOCIATION: (SA1259)</html:p>
</notes>
<listOfReactants>
<speciesReference species="M_dhf_c" stoichiometry="1"/>
<speciesReference species="M_h_c" stoichiometry="1"/>
<speciesReference species="M_nadph_c" stoichiometry="1"/>
</listOfReactants>
<listOfProducts>
<speciesReference species="M_nadp_c" stoichiometry="1"/>
<speciesReference species="M_thf_c" stoichiometry="1"/>
</listOfProducts>
<kineticLaw>
<math xmlns="http://www.w3.org/1998/Math/MathML">
<ci>FLUX_VALUE</ci>
</math>
<listOfParameters>
<parameter id="LOWER_BOUND" value="-999999" units="mmol_per_gDW_per_hr"/>
<parameter id="UPPER_BOUND" value="999999" units="mmol_per_gDW_per_hr"/>
<parameter id="OBJECTIVE_COEFFICIENT" value="0" />
<parameter id="FLUX_VALUE" value="0" units="mmol_per_gDW_per_hr"/>
</listOfParameters>
</kineticLaw>
</reaction>
<reaction id="R_DHFS" name="dihydrofolate synthase" reversible="false">
<notes>
<html:p>Abbreviation: R_DHFS</html:p>
<html:p>Synonyms: _0</html:p>
<html:p>EC Number: 6.3.2.12</html:p>
<html:p>Equation: [c] : atp + dhpt + glu-L --&gt; adp + dhf + h + pi</html:p>
<html:p>Confidence Level: </html:p>
<html:p>GENE ASSOCIATION: (SA1487)</html:p>
</notes>
<listOfReactants>
<speciesReference species="M_atp_c" stoichiometry="1"/>
<speciesReference species="M_dhpt_c" stoichiometry="1"/>
<speciesReference species="M_glu_DASH_L_c" stoichiometry="1"/>
</listOfReactants>
<listOfProducts>
<speciesReference species="M_adp_c" stoichiometry="1"/>
<speciesReference species="M_dhf_c" stoichiometry="1"/>
<speciesReference species="M_h_c" stoichiometry="1"/>
<speciesReference species="M_pi_c" stoichiometry="1"/>
</listOfProducts>
<kineticLaw>
<math xmlns="http://www.w3.org/1998/Math/MathML">
<ci>FLUX_VALUE</ci>
</math>
<listOfParameters>
<parameter id="LOWER_BOUND" value="0" units="mmol_per_gDW_per_hr"/>
<parameter id="UPPER_BOUND" value="999999" units="mmol_per_gDW_per_hr"/>
<parameter id="OBJECTIVE_COEFFICIENT" value="0" />
<parameter id="FLUX_VALUE" value="0" units="mmol_per_gDW_per_hr"/>
</listOfParameters>
</kineticLaw>
</reaction>
<reaction id="R_DHNAOT" name="_1,4-dihydroxy-2-naphthoate octaprenyltransferase" reversible="false">
<notes>
<html:p>Abbreviation: R_DHNAOT</html:p>
<html:p>Synonyms: _0</html:p>
<html:p>Equation: [c] : dhna + octdp --&gt; 2dmmq8 + co2 + h + ppi</html:p>
<html:p>Confidence Level: </html:p>
<html:p>EC 2.5.1-; menA
Reaction is uncharged the loss of 2H (conversion from quinol to quinone form is thought to be spontaneous).</html:p>
<html:p>GENE ASSOCIATION: (SA0894)</html:p>
</notes>
<listOfReactants>
<speciesReference species="M_dhna_c" stoichiometry="1"/>
<speciesReference species="M_octdp_c" stoichiometry="1"/>
</listOfReactants>
<listOfProducts>
<speciesReference species="M_2dmmq8_c" stoichiometry="1"/>
<speciesReference species="M_co2_c" stoichiometry="1"/>
<speciesReference species="M_h_c" stoichiometry="1"/>
<speciesReference species="M_ppi_c" stoichiometry="1"/>
</listOfProducts>
<kineticLaw>
<math xmlns="http://www.w3.org/1998/Math/MathML">
<ci>FLUX_VALUE</ci>
</math>
<listOfParameters>
<parameter id="LOWER_BOUND" value="0" units="mmol_per_gDW_per_hr"/>
<parameter id="UPPER_BOUND" value="999999" units="mmol_per_gDW_per_hr"/>
<parameter id="OBJECTIVE_COEFFICIENT" value="0" />
<parameter id="FLUX_VALUE" value="0" units="mmol_per_gDW_per_hr"/>
</listOfParameters>
</kineticLaw>
</reaction>
<reaction id="R_DHNPA2" name="dihydroneopterin aldolase" reversible="false">
<notes>
<html:p>Abbreviation: R_DHNPA2</html:p>
<html:p>Synonyms: _1</html:p>
<html:p>Equation: [c] : dhnpt --&gt; 6hmhpt + gcald</html:p>
<html:p>Confidence Level: </html:p>
<html:p>JLR- similar to DHNPA except the &amp;apos;pterin product is different</html:p>
<html:p>GENE ASSOCIATION: (SA0473)</html:p>
</notes>
<listOfReactants>
<speciesReference species="M_dhnpt_c" stoichiometry="1"/>
</listOfReactants>
<listOfProducts>
<speciesReference species="M_6hmhpt_c" stoichiometry="1"/>
<speciesReference species="M_gcald_c" stoichiometry="1"/>
</listOfProducts>
<kineticLaw>
<math xmlns="http://www.w3.org/1998/Math/MathML">
<ci>FLUX_VALUE</ci>
</math>
<listOfParameters>
<parameter id="LOWER_BOUND" value="0" units="mmol_per_gDW_per_hr"/>
<parameter id="UPPER_BOUND" value="999999" units="mmol_per_gDW_per_hr"/>
<parameter id="OBJECTIVE_COEFFICIENT" value="0" />
<parameter id="FLUX_VALUE" value="0" units="mmol_per_gDW_per_hr"/>
</listOfParameters>
</kineticLaw>
</reaction>
<reaction id="R_DHORD5" name="dihydroorotic acid (menaquinone-8)" reversible="false">
<notes>
<html:p>Abbreviation: R_DHORD5</html:p>
<html:p>Synonyms: _0</html:p>
<html:p>EC Number: 1.3.3.1</html:p>
<html:p>Equation: [c] : dhor-S + mqn8 --&gt; mql8 + orot</html:p>
<html:p>Confidence Level: 0</html:p>
<html:p>JLR</html:p>
<html:p>GENE ASSOCIATION: (SA2375)</html:p>
</notes>
<listOfReactants>
<speciesReference species="M_dhor_DASH_S_c" stoichiometry="1"/>
<speciesReference species="M_mqn8_c" stoichiometry="1"/>
</listOfReactants>
<listOfProducts>
<speciesReference species="M_mql8_c" stoichiometry="1"/>
<speciesReference species="M_orot_c" stoichiometry="1"/>
</listOfProducts>
<kineticLaw>
<math xmlns="http://www.w3.org/1998/Math/MathML">
<ci>FLUX_VALUE</ci>
</math>
<listOfParameters>
<parameter id="LOWER_BOUND" value="0" units="mmol_per_gDW_per_hr"/>
<parameter id="UPPER_BOUND" value="999999" units="mmol_per_gDW_per_hr"/>
<parameter id="OBJECTIVE_COEFFICIENT" value="0" />
<parameter id="FLUX_VALUE" value="0" units="mmol_per_gDW_per_hr"/>
</listOfParameters>
</kineticLaw>
</reaction>
<reaction id="R_DHORTS" name="dihydroorotase" reversible="true">
<notes>
<html:p>Abbreviation: R_DHORTS</html:p>
<html:p>Synonyms: _0</html:p>
<html:p>EC Number: 3.5.2.3</html:p>
<html:p>SUBSYSTEM: Purine and Pyrimidine Biosynthesis</html:p>
<html:p>Equation: [c] : dhor-S + h2o &lt;==&gt; cbasp + h</html:p>
<html:p>Confidence Level: 0</html:p>
<html:p>GENE ASSOCIATION: (SA1044)</html:p>
</notes>
<listOfReactants>
<speciesReference species="M_dhor_DASH_S_c" stoichiometry="1"/>
<speciesReference species="M_h2o_c" stoichiometry="1"/>
</listOfReactants>
<listOfProducts>
<speciesReference species="M_cbasp_c" stoichiometry="1"/>
<speciesReference species="M_h_c" stoichiometry="1"/>
</listOfProducts>
<kineticLaw>
<math xmlns="http://www.w3.org/1998/Math/MathML">
<ci>FLUX_VALUE</ci>
</math>
<listOfParameters>
<parameter id="LOWER_BOUND" value="-999999" units="mmol_per_gDW_per_hr"/>
<parameter id="UPPER_BOUND" value="999999" units="mmol_per_gDW_per_hr"/>
<parameter id="OBJECTIVE_COEFFICIENT" value="0" />
<parameter id="FLUX_VALUE" value="0" units="mmol_per_gDW_per_hr"/>
</listOfParameters>
</kineticLaw>
</reaction>
<reaction id="R_DHPPDA" name="diaminohydroxyphosphoribosylaminopyrimidine deaminase" reversible="false">
<notes>
<html:p>Abbreviation: R_DHPPDA</html:p>
<html:p>Synonyms: _0</html:p>
<html:p>EC Number: 3.5.4.26</html:p>
<html:p>Equation: [c] : 25dhpp + h + h2o --&gt; 5apru + nh4</html:p>
<html:p>Confidence Level: </html:p>
<html:p>GENE ASSOCIATION: (SA1589)</html:p>
</notes>
<listOfReactants>
<speciesReference species="M_25dhpp_c" stoichiometry="1"/>
<speciesReference species="M_h_c" stoichiometry="1"/>
<speciesReference species="M_h2o_c" stoichiometry="1"/>
</listOfReactants>
<listOfProducts>
<speciesReference species="M_5apru_c" stoichiometry="1"/>
<speciesReference species="M_nh4_c" stoichiometry="1"/>
</listOfProducts>
<kineticLaw>
<math xmlns="http://www.w3.org/1998/Math/MathML">
<ci>FLUX_VALUE</ci>
</math>
<listOfParameters>
<parameter id="LOWER_BOUND" value="0" units="mmol_per_gDW_per_hr"/>
<parameter id="UPPER_BOUND" value="999999" units="mmol_per_gDW_per_hr"/>
<parameter id="OBJECTIVE_COEFFICIENT" value="0" />
<parameter id="FLUX_VALUE" value="0" units="mmol_per_gDW_per_hr"/>
</listOfParameters>
</kineticLaw>
</reaction>
<reaction id="R_DHPS2" name="dihydropteroate synthase" reversible="false">
<notes>
<html:p>Abbreviation: R_DHPS2</html:p>
<html:p>Synonyms: _0</html:p>
<html:p>EC Number: 2.5.1.15</html:p>
<html:p>Equation: [c] : 4abz + 6hmhptpp --&gt; dhpt + ppi</html:p>
<html:p>Confidence Level: </html:p>
<html:p>JLR- similar to DHPS except uses 6hmhptpp (has ketone rather than OH)</html:p>
<html:p>GENE ASSOCIATION: (SA0472)</html:p>
</notes>
<listOfReactants>
<speciesReference species="M_4abz_c" stoichiometry="1"/>
<speciesReference species="M_6hmhptpp_c" stoichiometry="1"/>
</listOfReactants>
<listOfProducts>
<speciesReference species="M_dhpt_c" stoichiometry="1"/>
<speciesReference species="M_ppi_c" stoichiometry="1"/>
</listOfProducts>
<kineticLaw>
<math xmlns="http://www.w3.org/1998/Math/MathML">
<ci>FLUX_VALUE</ci>
</math>
<listOfParameters>
<parameter id="LOWER_BOUND" value="0" units="mmol_per_gDW_per_hr"/>
<parameter id="UPPER_BOUND" value="999999" units="mmol_per_gDW_per_hr"/>
<parameter id="OBJECTIVE_COEFFICIENT" value="0" />
<parameter id="FLUX_VALUE" value="0" units="mmol_per_gDW_per_hr"/>
</listOfParameters>
</kineticLaw>
</reaction>
<reaction id="R_DHQD" name="_3-dehydroquinate dehydratase" reversible="true">
<notes>
<html:p>Abbreviation: R_DHQD</html:p>
<html:p>Synonyms: _0</html:p>
<html:p>EC Number: 4.2.1.10</html:p>
<html:p>SUBSYSTEM: Tyrosine, Tryptophan, and Phenylalanine Metabolism</html:p>
<html:p>Equation: [c] : 3dhq &lt;==&gt; 3dhsk + h2o</html:p>
<html:p>Confidence Level: 0</html:p>
<html:p>GENE ASSOCIATION: (SA0756)</html:p>
</notes>
<listOfReactants>
<speciesReference species="M_3dhq_c" stoichiometry="1"/>
</listOfReactants>
<listOfProducts>
<speciesReference species="M_3dhsk_c" stoichiometry="1"/>
<speciesReference species="M_h2o_c" stoichiometry="1"/>
</listOfProducts>
<kineticLaw>
<math xmlns="http://www.w3.org/1998/Math/MathML">
<ci>FLUX_VALUE</ci>
</math>
<listOfParameters>
<parameter id="LOWER_BOUND" value="-999999" units="mmol_per_gDW_per_hr"/>
<parameter id="UPPER_BOUND" value="999999" units="mmol_per_gDW_per_hr"/>
<parameter id="OBJECTIVE_COEFFICIENT" value="0" />
<parameter id="FLUX_VALUE" value="0" units="mmol_per_gDW_per_hr"/>
</listOfParameters>
</kineticLaw>
</reaction>
<reaction id="R_DHQS" name="_3-dehydroquinate synthase" reversible="false">
<notes>
<html:p>Abbreviation: R_DHQS</html:p>
<html:p>Synonyms: _0</html:p>
<html:p>EC Number: 4.2.3.4</html:p>
<html:p>SUBSYSTEM: Tyrosine, Tryptophan, and Phenylalanine Metabolism</html:p>
<html:p>Equation: [c] : 2dda7p --&gt; 3dhq + pi</html:p>
<html:p>Confidence Level: 0</html:p>
<html:p>Previously EC 4.6.1.3. now EC 4.2.3.4, 3-dehydroquinate synthase
</html:p>
<html:p>GENE ASSOCIATION: (SA1298)</html:p>
</notes>
<listOfReactants>
<speciesReference species="M_2dda7p_c" stoichiometry="1"/>
</listOfReactants>
<listOfProducts>
<speciesReference species="M_3dhq_c" stoichiometry="1"/>
<speciesReference species="M_pi_c" stoichiometry="1"/>
</listOfProducts>
<kineticLaw>
<math xmlns="http://www.w3.org/1998/Math/MathML">
<ci>FLUX_VALUE</ci>
</math>
<listOfParameters>
<parameter id="LOWER_BOUND" value="0" units="mmol_per_gDW_per_hr"/>
<parameter id="UPPER_BOUND" value="999999" units="mmol_per_gDW_per_hr"/>
<parameter id="OBJECTIVE_COEFFICIENT" value="0" />
<parameter id="FLUX_VALUE" value="0" units="mmol_per_gDW_per_hr"/>
</listOfParameters>
</kineticLaw>
</reaction>
<reaction id="R_DKMPPD" name="_2,3-diketo-5-methylthio-1-phosphopentane degradation reaction" reversible="false">
<notes>
<html:p>Abbreviation: R_DKMPPD</html:p>
<html:p>Synonyms: _0</html:p>
<html:p>SUBSYSTEM: Amino Acid Metabolism</html:p>
<html:p>Equation: [c] : dkmpp + h2o + o2 --&gt; 2kmb + for + (2) h + pi</html:p>
<html:p>Confidence Level: 0</html:p>
<html:p>JLR- based on B. subtilis and K. pneumoniae reactions (not sure about the h2o and h)</html:p>
<html:p>GENE ASSOCIATION: </html:p>
</notes>
<listOfReactants>
<speciesReference species="M_dkmpp_c" stoichiometry="1"/>
<speciesReference species="M_h2o_c" stoichiometry="1"/>
<speciesReference species="M_o2_c" stoichiometry="1"/>
</listOfReactants>
<listOfProducts>
<speciesReference species="M_2kmb_c" stoichiometry="1"/>
<speciesReference species="M_for_c" stoichiometry="1"/>
<speciesReference species="M_h_c" stoichiometry="2"/>
<speciesReference species="M_pi_c" stoichiometry="1"/>
</listOfProducts>
<kineticLaw>
<math xmlns="http://www.w3.org/1998/Math/MathML">
<ci>FLUX_VALUE</ci>
</math>
<listOfParameters>
<parameter id="LOWER_BOUND" value="0" units="mmol_per_gDW_per_hr"/>
<parameter id="UPPER_BOUND" value="999999" units="mmol_per_gDW_per_hr"/>
<parameter id="OBJECTIVE_COEFFICIENT" value="0" />
<parameter id="FLUX_VALUE" value="0" units="mmol_per_gDW_per_hr"/>
</listOfParameters>
</kineticLaw>
</reaction>
<reaction id="R_DKMPPD2" name="_2,3-diketo-5-methylthio-1-phosphopentane degradation reaction" reversible="false">
<notes>
<html:p>Abbreviation: R_DKMPPD2</html:p>
<html:p>Synonyms: _0</html:p>
<html:p>SUBSYSTEM: Amino Acid Metabolism</html:p>
<html:p>Equation: [c] : dkmpp + (3) h2o --&gt; 2kmb + for + (6) h + pi</html:p>
<html:p>Confidence Level: 0</html:p>
<html:p>JLR- Added H2O to left side so that oxygen requirement (as in reaction DKMPPD) isn&amp;apos;t there</html:p>
<html:p>GENE ASSOCIATION: </html:p>
</notes>
<listOfReactants>
<speciesReference species="M_dkmpp_c" stoichiometry="1"/>
<speciesReference species="M_h2o_c" stoichiometry="3"/>
</listOfReactants>
<listOfProducts>
<speciesReference species="M_2kmb_c" stoichiometry="1"/>
<speciesReference species="M_for_c" stoichiometry="1"/>
<speciesReference species="M_h_c" stoichiometry="6"/>
<speciesReference species="M_pi_c" stoichiometry="1"/>
</listOfProducts>
<kineticLaw>
<math xmlns="http://www.w3.org/1998/Math/MathML">
<ci>FLUX_VALUE</ci>
</math>
<listOfParameters>
<parameter id="LOWER_BOUND" value="0" units="mmol_per_gDW_per_hr"/>
<parameter id="UPPER_BOUND" value="999999" units="mmol_per_gDW_per_hr"/>
<parameter id="OBJECTIVE_COEFFICIENT" value="0" />
<parameter id="FLUX_VALUE" value="0" units="mmol_per_gDW_per_hr"/>
</listOfParameters>
</kineticLaw>
</reaction>
<reaction id="R_DMATT" name="dimethylallyltranstransferase" reversible="false">
<notes>
<html:p>Abbreviation: R_DMATT</html:p>
<html:p>Synonyms: _0</html:p>
<html:p>EC Number: 2.5.1.1</html:p>
<html:p>SUBSYSTEM: Sterol Biosynthesis</html:p>
<html:p>Equation: [c] : dmpp + ipdp --&gt; grdp + ppi</html:p>
<html:p>Confidence Level: 0</html:p>
<html:p>GENE ASSOCIATION: (SA1352)</html:p>
</notes>
<listOfReactants>
<speciesReference species="M_dmpp_c" stoichiometry="1"/>
<speciesReference species="M_ipdp_c" stoichiometry="1"/>
</listOfReactants>
<listOfProducts>
<speciesReference species="M_grdp_c" stoichiometry="1"/>
<speciesReference species="M_ppi_c" stoichiometry="1"/>
</listOfProducts>
<kineticLaw>
<math xmlns="http://www.w3.org/1998/Math/MathML">
<ci>FLUX_VALUE</ci>
</math>
<listOfParameters>
<parameter id="LOWER_BOUND" value="0" units="mmol_per_gDW_per_hr"/>
<parameter id="UPPER_BOUND" value="999999" units="mmol_per_gDW_per_hr"/>
<parameter id="OBJECTIVE_COEFFICIENT" value="0" />
<parameter id="FLUX_VALUE" value="0" units="mmol_per_gDW_per_hr"/>
</listOfParameters>
</kineticLaw>
</reaction>
<reaction id="R_DNMPPA" name="Dihydroneopterin monophosphate dephosphorylase" reversible="false">
<notes>
<html:p>Abbreviation: R_DNMPPA</html:p>
<html:p>Synonyms: _1</html:p>
<html:p>Equation: [c] : dhpmp + h2o --&gt; dhnpt + pi</html:p>
<html:p>Confidence Level: </html:p>
<html:p>JLR- Neidhardt page 667</html:p>
<html:p>GENE ASSOCIATION: (SA1313)</html:p>
</notes>
<listOfReactants>
<speciesReference species="M_dhpmp_c" stoichiometry="1"/>
<speciesReference species="M_h2o_c" stoichiometry="1"/>
</listOfReactants>
<listOfProducts>
<speciesReference species="M_dhnpt_c" stoichiometry="1"/>
<speciesReference species="M_pi_c" stoichiometry="1"/>
</listOfProducts>
<kineticLaw>
<math xmlns="http://www.w3.org/1998/Math/MathML">
<ci>FLUX_VALUE</ci>
</math>
<listOfParameters>
<parameter id="LOWER_BOUND" value="0" units="mmol_per_gDW_per_hr"/>
<parameter id="UPPER_BOUND" value="999999" units="mmol_per_gDW_per_hr"/>
<parameter id="OBJECTIVE_COEFFICIENT" value="0" />
<parameter id="FLUX_VALUE" value="0" units="mmol_per_gDW_per_hr"/>
</listOfParameters>
</kineticLaw>
</reaction>
<reaction id="R_DNTPPA" name="Dihydroneopterin triphosphate pyrophosphatase" reversible="false">
<notes>
<html:p>Abbreviation: R_DNTPPA</html:p>
<html:p>Synonyms: _1</html:p>
<html:p>Equation: [c] : ahdt + h2o --&gt; dhpmp + h + ppi</html:p>
<html:p>Confidence Level: </html:p>
<html:p>JLR- Neidhardt pg 667</html:p>
<html:p>GENE ASSOCIATION: (SA1313)</html:p>
</notes>
<listOfReactants>
<speciesReference species="M_ahdt_c" stoichiometry="1"/>
<speciesReference species="M_h2o_c" stoichiometry="1"/>
</listOfReactants>
<listOfProducts>
<speciesReference species="M_dhpmp_c" stoichiometry="1"/>
<speciesReference species="M_h_c" stoichiometry="1"/>
<speciesReference species="M_ppi_c" stoichiometry="1"/>
</listOfProducts>
<kineticLaw>
<math xmlns="http://www.w3.org/1998/Math/MathML">
<ci>FLUX_VALUE</ci>
</math>
<listOfParameters>
<parameter id="LOWER_BOUND" value="0" units="mmol_per_gDW_per_hr"/>
<parameter id="UPPER_BOUND" value="999999" units="mmol_per_gDW_per_hr"/>
<parameter id="OBJECTIVE_COEFFICIENT" value="0" />
<parameter id="FLUX_VALUE" value="0" units="mmol_per_gDW_per_hr"/>
</listOfParameters>
</kineticLaw>
</reaction>
<reaction id="R_DPCOAK" name="dephospho-CoA kinase" reversible="false">
<notes>
<html:p>Abbreviation: R_DPCOAK</html:p>
<html:p>Synonyms: _0</html:p>
<html:p>EC Number: 2.7.1.24</html:p>
<html:p>SUBSYSTEM: Cofactor and Prosthetic Group Biosynthesis</html:p>
<html:p>Equation: [c] : atp + dpcoa --&gt; adp + coa + h</html:p>
<html:p>Confidence Level: 0</html:p>
<html:p>GENE ASSOCIATION: (SA1511)</html:p>
</notes>
<listOfReactants>
<speciesReference species="M_atp_c" stoichiometry="1"/>
<speciesReference species="M_dpcoa_c" stoichiometry="1"/>
</listOfReactants>
<listOfProducts>
<speciesReference species="M_adp_c" stoichiometry="1"/>
<speciesReference species="M_coa_c" stoichiometry="1"/>
<speciesReference species="M_h_c" stoichiometry="1"/>
</listOfProducts>
<kineticLaw>
<math xmlns="http://www.w3.org/1998/Math/MathML">
<ci>FLUX_VALUE</ci>
</math>
<listOfParameters>
<parameter id="LOWER_BOUND" value="0" units="mmol_per_gDW_per_hr"/>
<parameter id="UPPER_BOUND" value="999999" units="mmol_per_gDW_per_hr"/>
<parameter id="OBJECTIVE_COEFFICIENT" value="0" />
<parameter id="FLUX_VALUE" value="0" units="mmol_per_gDW_per_hr"/>
</listOfParameters>
</kineticLaw>
</reaction>
<reaction id="R_DPMVD" name="diphosphomevalonate decarboxylase" reversible="false">
<notes>
<html:p>Abbreviation: R_DPMVD</html:p>
<html:p>Synonyms: _0</html:p>
<html:p>EC Number: 4.1.1.33</html:p>
<html:p>SUBSYSTEM: Sterol Biosynthesis</html:p>
<html:p>Equation: [c] : 5dpmev + atp --&gt; adp + co2 + ipdp + pi</html:p>
<html:p>Confidence Level: 0</html:p>
<html:p>GENE ASSOCIATION: (SA0548)</html:p>
</notes>
<listOfReactants>
<speciesReference species="M_5dpmev_c" stoichiometry="1"/>
<speciesReference species="M_atp_c" stoichiometry="1"/>
</listOfReactants>
<listOfProducts>
<speciesReference species="M_adp_c" stoichiometry="1"/>
<speciesReference species="M_co2_c" stoichiometry="1"/>
<speciesReference species="M_ipdp_c" stoichiometry="1"/>
<speciesReference species="M_pi_c" stoichiometry="1"/>
</listOfProducts>
<kineticLaw>
<math xmlns="http://www.w3.org/1998/Math/MathML">
<ci>FLUX_VALUE</ci>
</math>
<listOfParameters>
<parameter id="LOWER_BOUND" value="0" units="mmol_per_gDW_per_hr"/>
<parameter id="UPPER_BOUND" value="999999" units="mmol_per_gDW_per_hr"/>
<parameter id="OBJECTIVE_COEFFICIENT" value="0" />
<parameter id="FLUX_VALUE" value="0" units="mmol_per_gDW_per_hr"/>
</listOfParameters>
</kineticLaw>
</reaction>
<reaction id="R_DPR" name="_2-dehydropantoate 2-reductase" reversible="false">
<notes>
<html:p>Abbreviation: R_DPR</html:p>
<html:p>Synonyms: _5</html:p>
<html:p>EC Number: 1.1.1.169</html:p>
<html:p>SUBSYSTEM: Cofactor and Prosthetic Group Biosynthesis</html:p>
<html:p>Equation: [c] : 2dhp + h + nadph --&gt; nadp + pant-R</html:p>
<html:p>Confidence Level: 0</html:p>
<html:p>GENE ASSOCIATION: (SA2232 or SA2393)</html:p>
</notes>
<listOfReactants>
<speciesReference species="M_2dhp_c" stoichiometry="1"/>
<speciesReference species="M_h_c" stoichiometry="1"/>
<speciesReference species="M_nadph_c" stoichiometry="1"/>
</listOfReactants>
<listOfProducts>
<speciesReference species="M_nadp_c" stoichiometry="1"/>
<speciesReference species="M_pant_DASH_R_c" stoichiometry="1"/>
</listOfProducts>
<kineticLaw>
<math xmlns="http://www.w3.org/1998/Math/MathML">
<ci>FLUX_VALUE</ci>
</math>
<listOfParameters>
<parameter id="LOWER_BOUND" value="0" units="mmol_per_gDW_per_hr"/>
<parameter id="UPPER_BOUND" value="999999" units="mmol_per_gDW_per_hr"/>
<parameter id="OBJECTIVE_COEFFICIENT" value="0" />
<parameter id="FLUX_VALUE" value="0" units="mmol_per_gDW_per_hr"/>
</listOfParameters>
</kineticLaw>
</reaction>
<reaction id="R_DRBK" name="Deoxyribokinase" reversible="false">
<notes>
<html:p>Abbreviation: R_DRBK</html:p>
<html:p>Synonyms: _0</html:p>
<html:p>EC Number: 2.7.1.15</html:p>
<html:p>Equation: [c] : atp + drib --&gt; 2dr5p + adp + h</html:p>
<html:p>Confidence Level: 0</html:p>
<html:p>NCD</html:p>
<html:p>GENE ASSOCIATION: (SA0258)</html:p>
</notes>
<listOfReactants>
<speciesReference species="M_atp_c" stoichiometry="1"/>
<speciesReference species="M_drib_c" stoichiometry="1"/>
</listOfReactants>
<listOfProducts>
<speciesReference species="M_2dr5p_c" stoichiometry="1"/>
<speciesReference species="M_adp_c" stoichiometry="1"/>
<speciesReference species="M_h_c" stoichiometry="1"/>
</listOfProducts>
<kineticLaw>
<math xmlns="http://www.w3.org/1998/Math/MathML">
<ci>FLUX_VALUE</ci>
</math>
<listOfParameters>
<parameter id="LOWER_BOUND" value="0" units="mmol_per_gDW_per_hr"/>
<parameter id="UPPER_BOUND" value="999999" units="mmol_per_gDW_per_hr"/>
<parameter id="OBJECTIVE_COEFFICIENT" value="0" />
<parameter id="FLUX_VALUE" value="0" units="mmol_per_gDW_per_hr"/>
</listOfParameters>
</kineticLaw>
</reaction>
<reaction id="R_DRPA" name="deoxyribose-phosphate aldolase" reversible="false">
<notes>
<html:p>Abbreviation: R_DRPA</html:p>
<html:p>Synonyms: _0</html:p>
<html:p>EC Number: 4.1.2.4</html:p>
<html:p>Equation: [c] : 2dr5p --&gt; acald + g3p</html:p>
<html:p>Confidence Level: 0</html:p>
<html:p>GENE ASSOCIATION: (SA0133) or (SA1939)</html:p>
</notes>
<listOfReactants>
<speciesReference species="M_2dr5p_c" stoichiometry="1"/>
</listOfReactants>
<listOfProducts>
<speciesReference species="M_acald_c" stoichiometry="1"/>
<speciesReference species="M_g3p_c" stoichiometry="1"/>
</listOfProducts>
<kineticLaw>
<math xmlns="http://www.w3.org/1998/Math/MathML">
<ci>FLUX_VALUE</ci>
</math>
<listOfParameters>
<parameter id="LOWER_BOUND" value="0" units="mmol_per_gDW_per_hr"/>
<parameter id="UPPER_BOUND" value="999999" units="mmol_per_gDW_per_hr"/>
<parameter id="OBJECTIVE_COEFFICIENT" value="0" />
<parameter id="FLUX_VALUE" value="0" units="mmol_per_gDW_per_hr"/>
</listOfParameters>
</kineticLaw>
</reaction>
<reaction id="R_DTMPK" name="dTMP kinase" reversible="true">
<notes>
<html:p>Abbreviation: R_DTMPK</html:p>
<html:p>Synonyms: _0</html:p>
<html:p>EC Number: 2.7.4.9</html:p>
<html:p>SUBSYSTEM: Purine and Pyrimidine Biosynthesis</html:p>
<html:p>Equation: [c] : atp + dtmp &lt;==&gt; adp + dtdp</html:p>
<html:p>Confidence Level: 0</html:p>
<html:p>GENE ASSOCIATION: (SA0440)</html:p>
</notes>
<listOfReactants>
<speciesReference species="M_atp_c" stoichiometry="1"/>
<speciesReference species="M_dtmp_c" stoichiometry="1"/>
</listOfReactants>
<listOfProducts>
<speciesReference species="M_adp_c" stoichiometry="1"/>
<speciesReference species="M_dtdp_c" stoichiometry="1"/>
</listOfProducts>
<kineticLaw>
<math xmlns="http://www.w3.org/1998/Math/MathML">
<ci>FLUX_VALUE</ci>
</math>
<listOfParameters>
<parameter id="LOWER_BOUND" value="-999999" units="mmol_per_gDW_per_hr"/>
<parameter id="UPPER_BOUND" value="999999" units="mmol_per_gDW_per_hr"/>
<parameter id="OBJECTIVE_COEFFICIENT" value="0" />
<parameter id="FLUX_VALUE" value="0" units="mmol_per_gDW_per_hr"/>
</listOfParameters>
</kineticLaw>
</reaction>
<reaction id="R_DURIK1" name="deoxyuridine kinase (ATP:Deoxyuridine)" reversible="false">
<notes>
<html:p>Abbreviation: R_DURIK1</html:p>
<html:p>Synonyms: _0</html:p>
<html:p>SUBSYSTEM: Purine and Pyrimidine Biosynthesis</html:p>
<html:p>Equation: [c] : atp + duri --&gt; adp + dump + h</html:p>
<html:p>Confidence Level: 0</html:p>
<html:p>GENE ASSOCIATION: (SA1921)</html:p>
</notes>
<listOfReactants>
<speciesReference species="M_atp_c" stoichiometry="1"/>
<speciesReference species="M_duri_c" stoichiometry="1"/>
</listOfReactants>
<listOfProducts>
<speciesReference species="M_adp_c" stoichiometry="1"/>
<speciesReference species="M_dump_c" stoichiometry="1"/>
<speciesReference species="M_h_c" stoichiometry="1"/>
</listOfProducts>
<kineticLaw>
<math xmlns="http://www.w3.org/1998/Math/MathML">
<ci>FLUX_VALUE</ci>
</math>
<listOfParameters>
<parameter id="LOWER_BOUND" value="0" units="mmol_per_gDW_per_hr"/>
<parameter id="UPPER_BOUND" value="999999" units="mmol_per_gDW_per_hr"/>
<parameter id="OBJECTIVE_COEFFICIENT" value="0" />
<parameter id="FLUX_VALUE" value="0" units="mmol_per_gDW_per_hr"/>
</listOfParameters>
</kineticLaw>
</reaction>
<reaction id="R_DURIPP" name="deoxyuridine phosphorylase" reversible="true">
<notes>
<html:p>Abbreviation: R_DURIPP</html:p>
<html:p>Synonyms: _0</html:p>
<html:p>SUBSYSTEM: Purine and Pyrimidine Biosynthesis</html:p>
<html:p>Equation: [c] : duri + pi &lt;==&gt; 2dr1p + ura</html:p>
<html:p>Confidence Level: 0</html:p>
<html:p>JLR </html:p>
<html:p>GENE ASSOCIATION: (SA1940 or SA0131)</html:p>
</notes>
<listOfReactants>
<speciesReference species="M_duri_c" stoichiometry="1"/>
<speciesReference species="M_pi_c" stoichiometry="1"/>
</listOfReactants>
<listOfProducts>
<speciesReference species="M_2dr1p_c" stoichiometry="1"/>
<speciesReference species="M_ura_c" stoichiometry="1"/>
</listOfProducts>
<kineticLaw>
<math xmlns="http://www.w3.org/1998/Math/MathML">
<ci>FLUX_VALUE</ci>
</math>
<listOfParameters>
<parameter id="LOWER_BOUND" value="-999999" units="mmol_per_gDW_per_hr"/>
<parameter id="UPPER_BOUND" value="999999" units="mmol_per_gDW_per_hr"/>
<parameter id="OBJECTIVE_COEFFICIENT" value="0" />
<parameter id="FLUX_VALUE" value="0" units="mmol_per_gDW_per_hr"/>
</listOfParameters>
</kineticLaw>
</reaction>
<reaction id="R_D_LACt2" name="D-lactate transport via proton symport" reversible="true">
<notes>
<html:p>Abbreviation: R_D_LACt2</html:p>
<html:p>Synonyms: _0</html:p>
<html:p>SUBSYSTEM: Transport</html:p>
<html:p>Equation: h[e] + lac-D[e] &lt;==&gt; h[c] + lac-D[c]</html:p>
<html:p>Confidence Level: 0</html:p>
<html:p>JLR</html:p>
<html:p>GENE ASSOCIATION: </html:p>
</notes>
<listOfReactants>
<speciesReference species="M_h_e" stoichiometry="1"/>
<speciesReference species="M_lac_DASH_D_e" stoichiometry="1"/>
</listOfReactants>
<listOfProducts>
<speciesReference species="M_h_c" stoichiometry="1"/>
<speciesReference species="M_lac_DASH_D_c" stoichiometry="1"/>
</listOfProducts>
<kineticLaw>
<math xmlns="http://www.w3.org/1998/Math/MathML">
<ci>FLUX_VALUE</ci>
</math>
<listOfParameters>
<parameter id="LOWER_BOUND" value="-999999" units="mmol_per_gDW_per_hr"/>
<parameter id="UPPER_BOUND" value="999999" units="mmol_per_gDW_per_hr"/>
<parameter id="OBJECTIVE_COEFFICIENT" value="0" />
<parameter id="FLUX_VALUE" value="0" units="mmol_per_gDW_per_hr"/>
</listOfParameters>
</kineticLaw>
</reaction>
<reaction id="R_ECOAH1" name="_3-hydroxyacyl-CoA dehydratase (3-hydroxybutanoyl-CoA)" reversible="true">
<notes>
<html:p>Abbreviation: R_ECOAH1</html:p>
<html:p>Synonyms: _0</html:p>
<html:p>EC Number: 4.2.1.17</html:p>
<html:p>Equation: [c] : 3hbcoa &lt;==&gt; b2coa + h2o</html:p>
<html:p>Confidence Level: </html:p>
<html:p>GENE ASSOCIATION: (SA0224)</html:p>
</notes>
<listOfReactants>
<speciesReference species="M_3hbcoa_c" stoichiometry="1"/>
</listOfReactants>
<listOfProducts>
<speciesReference species="M_b2coa_c" stoichiometry="1"/>
<speciesReference species="M_h2o_c" stoichiometry="1"/>
</listOfProducts>
<kineticLaw>
<math xmlns="http://www.w3.org/1998/Math/MathML">
<ci>FLUX_VALUE</ci>
</math>
<listOfParameters>
<parameter id="LOWER_BOUND" value="-999999" units="mmol_per_gDW_per_hr"/>
<parameter id="UPPER_BOUND" value="999999" units="mmol_per_gDW_per_hr"/>
<parameter id="OBJECTIVE_COEFFICIENT" value="0" />
<parameter id="FLUX_VALUE" value="0" units="mmol_per_gDW_per_hr"/>
</listOfParameters>
</kineticLaw>
</reaction>
<reaction id="R_ECOAH2" name="_3-hydroxyacyl-CoA dehydratase (3-hydroxyhexanoyl-CoA)" reversible="true">
<notes>
<html:p>Abbreviation: R_ECOAH2</html:p>
<html:p>Synonyms: _0</html:p>
<html:p>EC Number: 4.2.1.17</html:p>
<html:p>SUBSYSTEM: Fatty Acid Degradation</html:p>
<html:p>Equation: [c] : 3hhcoa &lt;==&gt; h2o + hx2coa</html:p>
<html:p>Confidence Level: 0</html:p>
<html:p>GENE ASSOCIATION: (SA0224)</html:p>
</notes>
<listOfReactants>
<speciesReference species="M_3hhcoa_c" stoichiometry="1"/>
</listOfReactants>
<listOfProducts>
<speciesReference species="M_h2o_c" stoichiometry="1"/>
<speciesReference species="M_hx2coa_c" stoichiometry="1"/>
</listOfProducts>
<kineticLaw>
<math xmlns="http://www.w3.org/1998/Math/MathML">
<ci>FLUX_VALUE</ci>
</math>
<listOfParameters>
<parameter id="LOWER_BOUND" value="-999999" units="mmol_per_gDW_per_hr"/>
<parameter id="UPPER_BOUND" value="999999" units="mmol_per_gDW_per_hr"/>
<parameter id="OBJECTIVE_COEFFICIENT" value="0" />
<parameter id="FLUX_VALUE" value="0" units="mmol_per_gDW_per_hr"/>
</listOfParameters>
</kineticLaw>
</reaction>
<reaction id="R_ECOAH3" name="_3-hydroxyacyl-CoA dehydratase (3-hydroxyoctanoyl-CoA)" reversible="true">
<notes>
<html:p>Abbreviation: R_ECOAH3</html:p>
<html:p>Synonyms: _0</html:p>
<html:p>EC Number: 4.2.1.17</html:p>
<html:p>SUBSYSTEM: Fatty Acid Degradation</html:p>
<html:p>Equation: [c] : 3hocoa &lt;==&gt; h2o + oc2coa</html:p>
<html:p>Confidence Level: 0</html:p>
<html:p>GENE ASSOCIATION: (SA0224)</html:p>
</notes>
<listOfReactants>
<speciesReference species="M_3hocoa_c" stoichiometry="1"/>
</listOfReactants>
<listOfProducts>
<speciesReference species="M_h2o_c" stoichiometry="1"/>
<speciesReference species="M_oc2coa_c" stoichiometry="1"/>
</listOfProducts>
<kineticLaw>
<math xmlns="http://www.w3.org/1998/Math/MathML">
<ci>FLUX_VALUE</ci>
</math>
<listOfParameters>
<parameter id="LOWER_BOUND" value="-999999" units="mmol_per_gDW_per_hr"/>
<parameter id="UPPER_BOUND" value="999999" units="mmol_per_gDW_per_hr"/>
<parameter id="OBJECTIVE_COEFFICIENT" value="0" />
<parameter id="FLUX_VALUE" value="0" units="mmol_per_gDW_per_hr"/>
</listOfParameters>
</kineticLaw>
</reaction>
<reaction id="R_ECOAH4" name="_3-hydroxyacyl-CoA dehydratase (3-hydroxydecanoyl-CoA)" reversible="true">
<notes>
<html:p>Abbreviation: R_ECOAH4</html:p>
<html:p>Synonyms: _0</html:p>
<html:p>EC Number: 4.2.1.17</html:p>
<html:p>SUBSYSTEM: Fatty Acid Degradation</html:p>
<html:p>Equation: [c] : 3hdcoa &lt;==&gt; dc2coa + h2o</html:p>
<html:p>Confidence Level: 0</html:p>
<html:p>GENE ASSOCIATION: (SA0224)</html:p>
</notes>
<listOfReactants>
<speciesReference species="M_3hdcoa_c" stoichiometry="1"/>
</listOfReactants>
<listOfProducts>
<speciesReference species="M_dc2coa_c" stoichiometry="1"/>
<speciesReference species="M_h2o_c" stoichiometry="1"/>
</listOfProducts>
<kineticLaw>
<math xmlns="http://www.w3.org/1998/Math/MathML">
<ci>FLUX_VALUE</ci>
</math>
<listOfParameters>
<parameter id="LOWER_BOUND" value="-999999" units="mmol_per_gDW_per_hr"/>
<parameter id="UPPER_BOUND" value="999999" units="mmol_per_gDW_per_hr"/>
<parameter id="OBJECTIVE_COEFFICIENT" value="0" />
<parameter id="FLUX_VALUE" value="0" units="mmol_per_gDW_per_hr"/>
</listOfParameters>
</kineticLaw>
</reaction>
<reaction id="R_ECOAH5" name="_3-hydroxyacyl-CoA dehydratase (3-hydroxydodecanoyl-CoA)" reversible="true">
<notes>
<html:p>Abbreviation: R_ECOAH5</html:p>
<html:p>Synonyms: _0</html:p>
<html:p>EC Number: 4.2.1.17</html:p>
<html:p>Equation: [c] : 3hddcoa &lt;==&gt; dd2coa + h2o</html:p>
<html:p>Confidence Level: </html:p>
<html:p>JC</html:p>
<html:p>GENE ASSOCIATION: (SA0224)</html:p>
</notes>
<listOfReactants>
<speciesReference species="M_3hddcoa_c" stoichiometry="1"/>
</listOfReactants>
<listOfProducts>
<speciesReference species="M_dd2coa_c" stoichiometry="1"/>
<speciesReference species="M_h2o_c" stoichiometry="1"/>
</listOfProducts>
<kineticLaw>
<math xmlns="http://www.w3.org/1998/Math/MathML">
<ci>FLUX_VALUE</ci>
</math>
<listOfParameters>
<parameter id="LOWER_BOUND" value="-999999" units="mmol_per_gDW_per_hr"/>
<parameter id="UPPER_BOUND" value="999999" units="mmol_per_gDW_per_hr"/>
<parameter id="OBJECTIVE_COEFFICIENT" value="0" />
<parameter id="FLUX_VALUE" value="0" units="mmol_per_gDW_per_hr"/>
</listOfParameters>
</kineticLaw>
</reaction>
<reaction id="R_ECOAH6" name="_3-hydroxyacyl-CoA dehydratase (3-hydroxytetradecanoyl-CoA)" reversible="true">
<notes>
<html:p>Abbreviation: R_ECOAH6</html:p>
<html:p>Synonyms: _0</html:p>
<html:p>EC Number: 4.2.1.17</html:p>
<html:p>SUBSYSTEM: Fatty Acid Degradation</html:p>
<html:p>Equation: [c] : 3htdcoa &lt;==&gt; h2o + td2coa</html:p>
<html:p>Confidence Level: 0</html:p>
<html:p>GENE ASSOCIATION: (SA0224)</html:p>
</notes>
<listOfReactants>
<speciesReference species="M_3htdcoa_c" stoichiometry="1"/>
</listOfReactants>
<listOfProducts>
<speciesReference species="M_h2o_c" stoichiometry="1"/>
<speciesReference species="M_td2coa_c" stoichiometry="1"/>
</listOfProducts>
<kineticLaw>
<math xmlns="http://www.w3.org/1998/Math/MathML">
<ci>FLUX_VALUE</ci>
</math>
<listOfParameters>
<parameter id="LOWER_BOUND" value="-999999" units="mmol_per_gDW_per_hr"/>
<parameter id="UPPER_BOUND" value="999999" units="mmol_per_gDW_per_hr"/>
<parameter id="OBJECTIVE_COEFFICIENT" value="0" />
<parameter id="FLUX_VALUE" value="0" units="mmol_per_gDW_per_hr"/>
</listOfParameters>
</kineticLaw>
</reaction>
<reaction id="R_ECOAH7" name="_3-hydroxyacyl-CoA dehydratase (3-hydroxyhexadecanoyl-CoA)" reversible="true">
<notes>
<html:p>Abbreviation: R_ECOAH7</html:p>
<html:p>Synonyms: _0</html:p>
<html:p>EC Number: 4.2.1.17</html:p>
<html:p>SUBSYSTEM: Fatty Acid Degradation</html:p>
<html:p>Equation: [c] : 3hhdcoa &lt;==&gt; h2o + hdd2coa</html:p>
<html:p>Confidence Level: 0</html:p>
<html:p>JC</html:p>
<html:p>GENE ASSOCIATION: (SA0224)</html:p>
</notes>
<listOfReactants>
<speciesReference species="M_3hhdcoa_c" stoichiometry="1"/>
</listOfReactants>
<listOfProducts>
<speciesReference species="M_h2o_c" stoichiometry="1"/>
<speciesReference species="M_hdd2coa_c" stoichiometry="1"/>
</listOfProducts>
<kineticLaw>
<math xmlns="http://www.w3.org/1998/Math/MathML">
<ci>FLUX_VALUE</ci>
</math>
<listOfParameters>
<parameter id="LOWER_BOUND" value="-999999" units="mmol_per_gDW_per_hr"/>
<parameter id="UPPER_BOUND" value="999999" units="mmol_per_gDW_per_hr"/>
<parameter id="OBJECTIVE_COEFFICIENT" value="0" />
<parameter id="FLUX_VALUE" value="0" units="mmol_per_gDW_per_hr"/>
</listOfParameters>
</kineticLaw>
</reaction>
<reaction id="R_ENO" name="enolase" reversible="true">
<notes>
<html:p>Abbreviation: R_ENO</html:p>
<html:p>Synonyms: _0</html:p>
<html:p>EC Number: 4.2.1.11</html:p>
<html:p>Equation: [c] : 2pg &lt;==&gt; h2o + pep</html:p>
<html:p>Confidence Level: </html:p>
<html:p>SMP</html:p>
<html:p>GENE ASSOCIATION: (SA0731)</html:p>
</notes>
<listOfReactants>
<speciesReference species="M_2pg_c" stoichiometry="1"/>
</listOfReactants>
<listOfProducts>
<speciesReference species="M_h2o_c" stoichiometry="1"/>
<speciesReference species="M_pep_c" stoichiometry="1"/>
</listOfProducts>
<kineticLaw>
<math xmlns="http://www.w3.org/1998/Math/MathML">
<ci>FLUX_VALUE</ci>
</math>
<listOfParameters>
<parameter id="LOWER_BOUND" value="-999999" units="mmol_per_gDW_per_hr"/>
<parameter id="UPPER_BOUND" value="999999" units="mmol_per_gDW_per_hr"/>
<parameter id="OBJECTIVE_COEFFICIENT" value="0" />
<parameter id="FLUX_VALUE" value="0" units="mmol_per_gDW_per_hr"/>
</listOfParameters>
</kineticLaw>
</reaction>
<reaction id="R_ETOHt" name="ethanol reversible transport" reversible="true">
<notes>
<html:p>Abbreviation: R_ETOHt</html:p>
<html:p>Synonyms: _0</html:p>
<html:p>SUBSYSTEM: Transport</html:p>
<html:p>Equation: etoh[e] &lt;==&gt; etoh[c]</html:p>
<html:p>Confidence Level: 0</html:p>
<html:p>NCD	</html:p>
<html:p>GENE ASSOCIATION: </html:p>
</notes>
<listOfReactants>
<speciesReference species="M_etoh_e" stoichiometry="1"/>
</listOfReactants>
<listOfProducts>
<speciesReference species="M_etoh_c" stoichiometry="1"/>
</listOfProducts>
<kineticLaw>
<math xmlns="http://www.w3.org/1998/Math/MathML">
<ci>FLUX_VALUE</ci>
</math>
<listOfParameters>
<parameter id="LOWER_BOUND" value="-999999" units="mmol_per_gDW_per_hr"/>
<parameter id="UPPER_BOUND" value="999999" units="mmol_per_gDW_per_hr"/>
<parameter id="OBJECTIVE_COEFFICIENT" value="0" />
<parameter id="FLUX_VALUE" value="0" units="mmol_per_gDW_per_hr"/>
</listOfParameters>
</kineticLaw>
</reaction>
<reaction id="R_EX_26dap_M_LPAREN_e_RPAREN_" name="meso-2,6-Diaminoheptanedioate exchange" reversible="true">
<notes>
<html:p>Abbreviation: R_EX_26dap_M_LPAREN_e_RPAREN_</html:p>
<html:p>Synonyms: _0</html:p>
<html:p>Equation: [e] : 26dap-M &lt;==&gt;</html:p>
<html:p>Confidence Level: </html:p>
<html:p>GENE ASSOCIATION: </html:p>
</notes>
<listOfReactants>
<speciesReference species="M_26dap_DASH_M_e" stoichiometry="1"/>
</listOfReactants>
<listOfProducts>
<speciesReference species="M_26dap_DASH_M_b" stoichiometry="1"/>
</listOfProducts>
<kineticLaw>
<math xmlns="http://www.w3.org/1998/Math/MathML">
<ci>FLUX_VALUE</ci>
</math>
<listOfParameters>
<parameter id="LOWER_BOUND" value="0" units="mmol_per_gDW_per_hr"/>
<parameter id="UPPER_BOUND" value="999999" units="mmol_per_gDW_per_hr"/>
<parameter id="OBJECTIVE_COEFFICIENT" value="0" />
<parameter id="FLUX_VALUE" value="0" units="mmol_per_gDW_per_hr"/>
</listOfParameters>
</kineticLaw>
</reaction>
<reaction id="R_EX_Cit_Mg_LPAREN_e_RPAREN_" name="Citrate-Mg exchange" reversible="true">
<notes>
<html:p>Abbreviation: R_EX_Cit_Mg_LPAREN_e_RPAREN_</html:p>
<html:p>Synonyms: _0</html:p>
<html:p>Equation: [e] : Cit-Mg &lt;==&gt;</html:p>
<html:p>Confidence Level: </html:p>
<html:p>GENE ASSOCIATION: </html:p>
</notes>
<listOfReactants>
<speciesReference species="M_Cit_DASH_Mg_e" stoichiometry="1"/>
</listOfReactants>
<listOfProducts>
<speciesReference species="M_Cit_DASH_Mg_b" stoichiometry="1"/>
</listOfProducts>
<kineticLaw>
<math xmlns="http://www.w3.org/1998/Math/MathML">
<ci>FLUX_VALUE</ci>
</math>
<listOfParameters>
<parameter id="LOWER_BOUND" value="0" units="mmol_per_gDW_per_hr"/>
<parameter id="UPPER_BOUND" value="999999" units="mmol_per_gDW_per_hr"/>
<parameter id="OBJECTIVE_COEFFICIENT" value="0" />
<parameter id="FLUX_VALUE" value="0" units="mmol_per_gDW_per_hr"/>
</listOfParameters>
</kineticLaw>
</reaction>
<reaction id="R_EX_acgam_LPAREN_e_RPAREN_" name="N-Acetyl-D-glucosamine exchange" reversible="true">
<notes>
<html:p>Abbreviation: R_EX_acgam_LPAREN_e_RPAREN_</html:p>
<html:p>Synonyms: _0</html:p>
<html:p>Equation: [e] : acgam &lt;==&gt;</html:p>
<html:p>Confidence Level: </html:p>
<html:p>GENE ASSOCIATION: </html:p>
</notes>
<listOfReactants>
<speciesReference species="M_acgam_e" stoichiometry="1"/>
</listOfReactants>
<listOfProducts>
<speciesReference species="M_acgam_b" stoichiometry="1"/>
</listOfProducts>
<kineticLaw>
<math xmlns="http://www.w3.org/1998/Math/MathML">
<ci>FLUX_VALUE</ci>
</math>
<listOfParameters>
<parameter id="LOWER_BOUND" value="0" units="mmol_per_gDW_per_hr"/>
<parameter id="UPPER_BOUND" value="999999" units="mmol_per_gDW_per_hr"/>
<parameter id="OBJECTIVE_COEFFICIENT" value="0" />
<parameter id="FLUX_VALUE" value="0" units="mmol_per_gDW_per_hr"/>
</listOfParameters>
</kineticLaw>
</reaction>
<reaction id="R_EX_acnam_LPAREN_e_RPAREN_" name="N-Acetylneuraminate exchange" reversible="true">
<notes>
<html:p>Abbreviation: R_EX_acnam_LPAREN_e_RPAREN_</html:p>
<html:p>Synonyms: _0</html:p>
<html:p>Equation: [e] : acnam &lt;==&gt;</html:p>
<html:p>Confidence Level: </html:p>
<html:p>GENE ASSOCIATION: </html:p>
</notes>
<listOfReactants>
<speciesReference species="M_acnam_e" stoichiometry="1"/>
</listOfReactants>
<listOfProducts>
<speciesReference species="M_acnam_b" stoichiometry="1"/>
</listOfProducts>
<kineticLaw>
<math xmlns="http://www.w3.org/1998/Math/MathML">
<ci>FLUX_VALUE</ci>
</math>
<listOfParameters>
<parameter id="LOWER_BOUND" value="0" units="mmol_per_gDW_per_hr"/>
<parameter id="UPPER_BOUND" value="999999" units="mmol_per_gDW_per_hr"/>
<parameter id="OBJECTIVE_COEFFICIENT" value="0" />
<parameter id="FLUX_VALUE" value="0" units="mmol_per_gDW_per_hr"/>
</listOfParameters>
</kineticLaw>
</reaction>
<reaction id="R_EX_adn_LPAREN_e_RPAREN_" name="Adenosine exchange" reversible="true">
<notes>
<html:p>Abbreviation: R_EX_adn_LPAREN_e_RPAREN_</html:p>
<html:p>Synonyms: _0</html:p>
<html:p>Equation: [e] : adn &lt;==&gt;</html:p>
<html:p>Confidence Level: </html:p>
<html:p>GENE ASSOCIATION: </html:p>
</notes>
<listOfReactants>
<speciesReference species="M_adn_e" stoichiometry="1"/>
</listOfReactants>
<listOfProducts>
<speciesReference species="M_adn_b" stoichiometry="1"/>
</listOfProducts>
<kineticLaw>
<math xmlns="http://www.w3.org/1998/Math/MathML">
<ci>FLUX_VALUE</ci>
</math>
<listOfParameters>
<parameter id="LOWER_BOUND" value="0" units="mmol_per_gDW_per_hr"/>
<parameter id="UPPER_BOUND" value="999999" units="mmol_per_gDW_per_hr"/>
<parameter id="OBJECTIVE_COEFFICIENT" value="0" />
<parameter id="FLUX_VALUE" value="0" units="mmol_per_gDW_per_hr"/>
</listOfParameters>
</kineticLaw>
</reaction>
<reaction id="R_EX_akg_LPAREN_e_RPAREN_" name="_2-Oxoglutarate exchange" reversible="true">
<notes>
<html:p>Abbreviation: R_EX_akg_LPAREN_e_RPAREN_</html:p>
<html:p>Synonyms: _0</html:p>
<html:p>Equation: [e] : akg &lt;==&gt;</html:p>
<html:p>Confidence Level: </html:p>
<html:p>GENE ASSOCIATION: </html:p>
</notes>
<listOfReactants>
<speciesReference species="M_akg_e" stoichiometry="1"/>
</listOfReactants>
<listOfProducts>
<speciesReference species="M_akg_b" stoichiometry="1"/>
</listOfProducts>
<kineticLaw>
<math xmlns="http://www.w3.org/1998/Math/MathML">
<ci>FLUX_VALUE</ci>
</math>
<listOfParameters>
<parameter id="LOWER_BOUND" value="0" units="mmol_per_gDW_per_hr"/>
<parameter id="UPPER_BOUND" value="999999" units="mmol_per_gDW_per_hr"/>
<parameter id="OBJECTIVE_COEFFICIENT" value="0" />
<parameter id="FLUX_VALUE" value="0" units="mmol_per_gDW_per_hr"/>
</listOfParameters>
</kineticLaw>
</reaction>
<reaction id="R_EX_ala_D_LPAREN_e_RPAREN_" name="D-Alanine exchange" reversible="true">
<notes>
<html:p>Abbreviation: R_EX_ala_D_LPAREN_e_RPAREN_</html:p>
<html:p>Synonyms: _0</html:p>
<html:p>Equation: [e] : ala-D &lt;==&gt;</html:p>
<html:p>Confidence Level: </html:p>
<html:p>GENE ASSOCIATION: </html:p>
</notes>
<listOfReactants>
<speciesReference species="M_ala_DASH_D_e" stoichiometry="1"/>
</listOfReactants>
<listOfProducts>
<speciesReference species="M_ala_DASH_D_b" stoichiometry="1"/>
</listOfProducts>
<kineticLaw>
<math xmlns="http://www.w3.org/1998/Math/MathML">
<ci>FLUX_VALUE</ci>
</math>
<listOfParameters>
<parameter id="LOWER_BOUND" value="0" units="mmol_per_gDW_per_hr"/>
<parameter id="UPPER_BOUND" value="999999" units="mmol_per_gDW_per_hr"/>
<parameter id="OBJECTIVE_COEFFICIENT" value="0" />
<parameter id="FLUX_VALUE" value="0" units="mmol_per_gDW_per_hr"/>
</listOfParameters>
</kineticLaw>
</reaction>
<reaction id="R_EX_ala_L_LPAREN_e_RPAREN_" name="L-Alanine exchange" reversible="true">
<notes>
<html:p>Abbreviation: R_EX_ala_L_LPAREN_e_RPAREN_</html:p>
<html:p>Synonyms: _0</html:p>
<html:p>Equation: [e] : ala-L &lt;==&gt;</html:p>
<html:p>Confidence Level: </html:p>
<html:p>GENE ASSOCIATION: </html:p>
</notes>
<listOfReactants>
<speciesReference species="M_ala_DASH_L_e" stoichiometry="1"/>
</listOfReactants>
<listOfProducts>
<speciesReference species="M_ala_DASH_L_b" stoichiometry="1"/>
</listOfProducts>
<kineticLaw>
<math xmlns="http://www.w3.org/1998/Math/MathML">
<ci>FLUX_VALUE</ci>
</math>
<listOfParameters>
<parameter id="LOWER_BOUND" value="0" units="mmol_per_gDW_per_hr"/>
<parameter id="UPPER_BOUND" value="999999" units="mmol_per_gDW_per_hr"/>
<parameter id="OBJECTIVE_COEFFICIENT" value="0" />
<parameter id="FLUX_VALUE" value="0" units="mmol_per_gDW_per_hr"/>
</listOfParameters>
</kineticLaw>
</reaction>
<reaction id="R_EX_arg_L_LPAREN_e_RPAREN_" name="L-Arginine exchange" reversible="true">
<notes>
<html:p>Abbreviation: R_EX_arg_L_LPAREN_e_RPAREN_</html:p>
<html:p>Synonyms: _0</html:p>
<html:p>Equation: [e] : arg-L &lt;==&gt;</html:p>
<html:p>Confidence Level: </html:p>
<html:p>GENE ASSOCIATION: </html:p>
</notes>
<listOfReactants>
<speciesReference species="M_arg_DASH_L_e" stoichiometry="1"/>
</listOfReactants>
<listOfProducts>
<speciesReference species="M_arg_DASH_L_b" stoichiometry="1"/>
</listOfProducts>
<kineticLaw>
<math xmlns="http://www.w3.org/1998/Math/MathML">
<ci>FLUX_VALUE</ci>
</math>
<listOfParameters>
<parameter id="LOWER_BOUND" value="0" units="mmol_per_gDW_per_hr"/>
<parameter id="UPPER_BOUND" value="999999" units="mmol_per_gDW_per_hr"/>
<parameter id="OBJECTIVE_COEFFICIENT" value="0" />
<parameter id="FLUX_VALUE" value="0" units="mmol_per_gDW_per_hr"/>
</listOfParameters>
</kineticLaw>
</reaction>
<reaction id="R_EX_asp_L_LPAREN_e_RPAREN_" name="L-Aspartate exchange" reversible="true">
<notes>
<html:p>Abbreviation: R_EX_asp_L_LPAREN_e_RPAREN_</html:p>
<html:p>Synonyms: _0</html:p>
<html:p>Equation: [e] : asp-L &lt;==&gt;</html:p>
<html:p>Confidence Level: </html:p>
<html:p>GENE ASSOCIATION: </html:p>
</notes>
<listOfReactants>
<speciesReference species="M_asp_DASH_L_e" stoichiometry="1"/>
</listOfReactants>
<listOfProducts>
<speciesReference species="M_asp_DASH_L_b" stoichiometry="1"/>
</listOfProducts>
<kineticLaw>
<math xmlns="http://www.w3.org/1998/Math/MathML">
<ci>FLUX_VALUE</ci>
</math>
<listOfParameters>
<parameter id="LOWER_BOUND" value="0" units="mmol_per_gDW_per_hr"/>
<parameter id="UPPER_BOUND" value="999999" units="mmol_per_gDW_per_hr"/>
<parameter id="OBJECTIVE_COEFFICIENT" value="0" />
<parameter id="FLUX_VALUE" value="0" units="mmol_per_gDW_per_hr"/>
</listOfParameters>
</kineticLaw>
</reaction>
<reaction id="R_EX_btn_LPAREN_e_RPAREN_" name="Biotin exchange" reversible="true">
<notes>
<html:p>Abbreviation: R_EX_btn_LPAREN_e_RPAREN_</html:p>
<html:p>Synonyms: _0</html:p>
<html:p>Equation: [e] : btn &lt;==&gt;</html:p>
<html:p>Confidence Level: </html:p>
<html:p>GENE ASSOCIATION: </html:p>
</notes>
<listOfReactants>
<speciesReference species="M_btn_e" stoichiometry="1"/>
</listOfReactants>
<listOfProducts>
<speciesReference species="M_btn_b" stoichiometry="1"/>
</listOfProducts>
<kineticLaw>
<math xmlns="http://www.w3.org/1998/Math/MathML">
<ci>FLUX_VALUE</ci>
</math>
<listOfParameters>
<parameter id="LOWER_BOUND" value="0" units="mmol_per_gDW_per_hr"/>
<parameter id="UPPER_BOUND" value="999999" units="mmol_per_gDW_per_hr"/>
<parameter id="OBJECTIVE_COEFFICIENT" value="0" />
<parameter id="FLUX_VALUE" value="0" units="mmol_per_gDW_per_hr"/>
</listOfParameters>
</kineticLaw>
</reaction>
<reaction id="R_EX_chol_LPAREN_e_RPAREN_" name="Choline exchange" reversible="true">
<notes>
<html:p>Abbreviation: R_EX_chol_LPAREN_e_RPAREN_</html:p>
<html:p>Synonyms: _0</html:p>
<html:p>Equation: [e] : chol &lt;==&gt;</html:p>
<html:p>Confidence Level: </html:p>
<html:p>GENE ASSOCIATION: </html:p>
</notes>
<listOfReactants>
<speciesReference species="M_chol_e" stoichiometry="1"/>
</listOfReactants>
<listOfProducts>
<speciesReference species="M_chol_b" stoichiometry="1"/>
</listOfProducts>
<kineticLaw>
<math xmlns="http://www.w3.org/1998/Math/MathML">
<ci>FLUX_VALUE</ci>
</math>
<listOfParameters>
<parameter id="LOWER_BOUND" value="0" units="mmol_per_gDW_per_hr"/>
<parameter id="UPPER_BOUND" value="999999" units="mmol_per_gDW_per_hr"/>
<parameter id="OBJECTIVE_COEFFICIENT" value="0" />
<parameter id="FLUX_VALUE" value="0" units="mmol_per_gDW_per_hr"/>
</listOfParameters>
</kineticLaw>
</reaction>
<reaction id="R_EX_co2_LPAREN_e_RPAREN_" name="CO2 exchange" reversible="true">
<notes>
<html:p>Abbreviation: R_EX_co2_LPAREN_e_RPAREN_</html:p>
<html:p>Synonyms: _0</html:p>
<html:p>Equation: [e] : co2 &lt;==&gt;</html:p>
<html:p>Confidence Level: </html:p>
<html:p>GENE ASSOCIATION: </html:p>
</notes>
<listOfReactants>
<speciesReference species="M_co2_e" stoichiometry="1"/>
</listOfReactants>
<listOfProducts>
<speciesReference species="M_co2_b" stoichiometry="1"/>
</listOfProducts>
<kineticLaw>
<math xmlns="http://www.w3.org/1998/Math/MathML">
<ci>FLUX_VALUE</ci>
</math>
<listOfParameters>
<parameter id="LOWER_BOUND" value="0" units="mmol_per_gDW_per_hr"/>
<parameter id="UPPER_BOUND" value="999999" units="mmol_per_gDW_per_hr"/>
<parameter id="OBJECTIVE_COEFFICIENT" value="0" />
<parameter id="FLUX_VALUE" value="0" units="mmol_per_gDW_per_hr"/>
</listOfParameters>
</kineticLaw>
</reaction>
<reaction id="R_EX_cobalt2_LPAREN_e_RPAREN_" name="Co2+ exchange" reversible="true">
<notes>
<html:p>Abbreviation: R_EX_cobalt2_LPAREN_e_RPAREN_</html:p>
<html:p>Synonyms: _0</html:p>
<html:p>Equation: [e] : cobalt2 &lt;==&gt;</html:p>
<html:p>Confidence Level: </html:p>
<html:p>GENE ASSOCIATION: </html:p>
</notes>
<listOfReactants>
<speciesReference species="M_cobalt2_e" stoichiometry="1"/>
</listOfReactants>
<listOfProducts>
<speciesReference species="M_cobalt2_b" stoichiometry="1"/>
</listOfProducts>
<kineticLaw>
<math xmlns="http://www.w3.org/1998/Math/MathML">
<ci>FLUX_VALUE</ci>
</math>
<listOfParameters>
<parameter id="LOWER_BOUND" value="0" units="mmol_per_gDW_per_hr"/>
<parameter id="UPPER_BOUND" value="999999" units="mmol_per_gDW_per_hr"/>
<parameter id="OBJECTIVE_COEFFICIENT" value="0" />
<parameter id="FLUX_VALUE" value="0" units="mmol_per_gDW_per_hr"/>
</listOfParameters>
</kineticLaw>
</reaction>
[truncated: 669,768 more chars]
