# Supplementary material for: Do genome-scale models need exact solvers or clearer standards?
Source: Mol Syst Biol. 2015 Oct 14;11(10):831. doi: 10.15252/msb.20156157 (PMC4631202; doi:10.15252/msb.20156157)
Supplement: Supplementary file 2 — Dataset EV1 [file msb0011-0831-sd2.zip › m_model_collection-master/sbml/iSH335.xml]

<?xml version="1.0" encoding="UTF-8"?>
<sbml xmlns="http://www.sbml.org/sbml/level2/version4" level="2" version="4">
  <model id="Mannheimia_Model">
    <notes>
      <body xmlns="http://www.w3.org/1999/xhtml">Reference: Hong et al., The genome sequence of the capnophilic rumen bacterium Mannheimia succiniciproducens, Nat. Biotechnol., 2004, in press.
</body>
    </notes>
    <listOfCompartments>
      <compartment metaid="meta_cell" sboTerm="SBO:0000290" id="Cell" name="boundary" size="1" constant="false"/>
    </listOfCompartments>
    <listOfSpecies>
      <species metaid="meta__4HLT" sboTerm="SBO:0000247" id="_4HLT" compartment="Cell" initialConcentration="1" substanceUnits="Intermediate" hasOnlySubstanceUnits="false" boundaryCondition="false" constant="false"/>
      <species metaid="meta_a13P2DG" sboTerm="SBO:0000247" id="a13P2DG" compartment="Cell" initialConcentration="1" substanceUnits="Intermediate" hasOnlySubstanceUnits="false" boundaryCondition="false" constant="false"/>
      <species metaid="meta_a2K3D6PG" sboTerm="SBO:0000247" id="a2K3D6PG" compartment="Cell" initialConcentration="1" substanceUnits="Intermediate" hasOnlySubstanceUnits="false" boundaryCondition="false" constant="false"/>
      <species metaid="meta_a2O6H" sboTerm="SBO:0000247" id="a2O6H" compartment="Cell" initialConcentration="1" substanceUnits="Intermediate" hasOnlySubstanceUnits="false" boundaryCondition="false" constant="false"/>
      <species metaid="meta_a2PDGL" sboTerm="SBO:0000247" id="a2PDGL" compartment="Cell" initialConcentration="1" substanceUnits="Intermediate" hasOnlySubstanceUnits="false" boundaryCondition="false" constant="false"/>
      <species metaid="meta_a2PPP" sboTerm="SBO:0000247" id="a2PPP" compartment="Cell" initialConcentration="1" substanceUnits="Intermediate" hasOnlySubstanceUnits="false" boundaryCondition="false" constant="false"/>
      <species metaid="meta_a35ADP" sboTerm="SBO:0000247" id="a35ADP" compartment="Cell" initialConcentration="1" substanceUnits="Intermediate" hasOnlySubstanceUnits="false" boundaryCondition="false" constant="false"/>
      <species metaid="meta_a3DDAH7P" sboTerm="SBO:0000247" id="a3DDAH7P" compartment="Cell" initialConcentration="1" substanceUnits="Intermediate" hasOnlySubstanceUnits="false" boundaryCondition="false" constant="false"/>
      <species metaid="meta_a3PDGL" sboTerm="SBO:0000247" id="a3PDGL" compartment="Cell" initialConcentration="1" substanceUnits="Intermediate" hasOnlySubstanceUnits="false" boundaryCondition="false" constant="false"/>
      <species metaid="meta_a3PSER" sboTerm="SBO:0000247" id="a3PSER" compartment="Cell" initialConcentration="1" substanceUnits="Intermediate" hasOnlySubstanceUnits="false" boundaryCondition="false" constant="false"/>
      <species metaid="meta_a3PSME" sboTerm="SBO:0000247" id="a3PSME" compartment="Cell" initialConcentration="1" substanceUnits="Intermediate" hasOnlySubstanceUnits="false" boundaryCondition="false" constant="false"/>
      <species metaid="meta_a4HBZ" sboTerm="SBO:0000247" id="a4HBZ" compartment="Cell" initialConcentration="1" substanceUnits="Intermediate" hasOnlySubstanceUnits="false" boundaryCondition="false" constant="false"/>
      <species metaid="meta_a5MTA" sboTerm="SBO:0000247" id="a5MTA" compartment="Cell" initialConcentration="1" substanceUnits="Intermediate" hasOnlySubstanceUnits="false" boundaryCondition="false" constant="false"/>
      <species metaid="meta_A6RP" sboTerm="SBO:0000247" id="A6RP" compartment="Cell" initialConcentration="1" substanceUnits="Intermediate" hasOnlySubstanceUnits="false" boundaryCondition="false" constant="false"/>
      <species metaid="meta_A6RP5P" sboTerm="SBO:0000247" id="A6RP5P" compartment="Cell" initialConcentration="1" substanceUnits="Intermediate" hasOnlySubstanceUnits="false" boundaryCondition="false" constant="false"/>
      <species metaid="meta_A6RP5P2" sboTerm="SBO:0000247" id="A6RP5P2" compartment="Cell" initialConcentration="1" substanceUnits="Intermediate" hasOnlySubstanceUnits="false" boundaryCondition="false" constant="false"/>
      <species metaid="meta_AABK" sboTerm="SBO:0000247" id="AABK" compartment="Cell" initialConcentration="1" substanceUnits="Intermediate" hasOnlySubstanceUnits="false" boundaryCondition="false" constant="false"/>
      <species metaid="meta_ABUT" sboTerm="SBO:0000247" id="ABUT" compartment="Cell" initialConcentration="1" substanceUnits="Intermediate" hasOnlySubstanceUnits="false" boundaryCondition="false" constant="false"/>
      <species metaid="meta_AC" sboTerm="SBO:0000247" id="AC" compartment="Cell" initialConcentration="1" substanceUnits="Intermediate" hasOnlySubstanceUnits="false" boundaryCondition="false" constant="false"/>
      <species metaid="meta_ACACP" sboTerm="SBO:0000247" id="ACACP" compartment="Cell" initialConcentration="1" substanceUnits="Intermediate" hasOnlySubstanceUnits="false" boundaryCondition="false" constant="false"/>
      <species metaid="meta_ACAL" sboTerm="SBO:0000247" id="ACAL" compartment="Cell" initialConcentration="1" substanceUnits="Intermediate" hasOnlySubstanceUnits="false" boundaryCondition="false" constant="false"/>
      <species metaid="meta_ACCOA" sboTerm="SBO:0000247" id="ACCOA" compartment="Cell" initialConcentration="1" substanceUnits="Intermediate" hasOnlySubstanceUnits="false" boundaryCondition="false" constant="false"/>
      <species metaid="meta_ACext" sboTerm="SBO:0000247" id="ACext" compartment="Cell" initialConcentration="1" substanceUnits="Unknown" hasOnlySubstanceUnits="false" boundaryCondition="true" constant="false"/>
      <species metaid="meta_ACLAC" sboTerm="SBO:0000247" id="ACLAC" compartment="Cell" initialConcentration="1" substanceUnits="Intermediate" hasOnlySubstanceUnits="false" boundaryCondition="false" constant="false"/>
      <species metaid="meta_ACP" sboTerm="SBO:0000247" id="ACP" compartment="Cell" initialConcentration="1" substanceUnits="Intermediate" hasOnlySubstanceUnits="false" boundaryCondition="false" constant="false"/>
      <species metaid="meta_ACTP" sboTerm="SBO:0000247" id="ACTP" compartment="Cell" initialConcentration="1" substanceUnits="Intermediate" hasOnlySubstanceUnits="false" boundaryCondition="false" constant="false"/>
      <species metaid="meta_ADN" sboTerm="SBO:0000247" id="ADN" compartment="Cell" initialConcentration="1" substanceUnits="Intermediate" hasOnlySubstanceUnits="false" boundaryCondition="false" constant="false"/>
      <species metaid="meta_ADP" sboTerm="SBO:0000247" id="ADP" compartment="Cell" initialConcentration="1" substanceUnits="Intermediate" hasOnlySubstanceUnits="false" boundaryCondition="false" constant="false"/>
      <species metaid="meta_ADPHEP" sboTerm="SBO:0000247" id="ADPHEP" compartment="Cell" initialConcentration="1" substanceUnits="Intermediate" hasOnlySubstanceUnits="false" boundaryCondition="false" constant="false"/>
      <species metaid="meta_AGA1P" sboTerm="SBO:0000247" id="AGA1P" compartment="Cell" initialConcentration="1" substanceUnits="Intermediate" hasOnlySubstanceUnits="false" boundaryCondition="false" constant="false"/>
      <species metaid="meta_AGA6P" sboTerm="SBO:0000247" id="AGA6P" compartment="Cell" initialConcentration="1" substanceUnits="Intermediate" hasOnlySubstanceUnits="false" boundaryCondition="false" constant="false"/>
      <species metaid="meta_AGM" sboTerm="SBO:0000247" id="AGM" compartment="Cell" initialConcentration="1" substanceUnits="Intermediate" hasOnlySubstanceUnits="false" boundaryCondition="false" constant="false"/>
      <species metaid="meta_AHHMD" sboTerm="SBO:0000247" id="AHHMD" compartment="Cell" initialConcentration="1" substanceUnits="Intermediate" hasOnlySubstanceUnits="false" boundaryCondition="false" constant="false"/>
      <species metaid="meta_AHHMP" sboTerm="SBO:0000247" id="AHHMP" compartment="Cell" initialConcentration="1" substanceUnits="Intermediate" hasOnlySubstanceUnits="false" boundaryCondition="false" constant="false"/>
      <species metaid="meta_AHTD" sboTerm="SBO:0000247" id="AHTD" compartment="Cell" initialConcentration="1" substanceUnits="Intermediate" hasOnlySubstanceUnits="false" boundaryCondition="false" constant="false"/>
      <species metaid="meta_AICAR" sboTerm="SBO:0000247" id="AICAR" compartment="Cell" initialConcentration="1" substanceUnits="Intermediate" hasOnlySubstanceUnits="false" boundaryCondition="false" constant="false"/>
      <species metaid="meta_AIR" sboTerm="SBO:0000247" id="AIR" compartment="Cell" initialConcentration="1" substanceUnits="Intermediate" hasOnlySubstanceUnits="false" boundaryCondition="false" constant="false"/>
      <species metaid="meta_AKG" sboTerm="SBO:0000247" id="AKG" compartment="Cell" initialConcentration="1" substanceUnits="Intermediate" hasOnlySubstanceUnits="false" boundaryCondition="false" constant="false"/>
      <species metaid="meta_ALA" sboTerm="SBO:0000247" id="ALA" compartment="Cell" initialConcentration="1" substanceUnits="Intermediate" hasOnlySubstanceUnits="false" boundaryCondition="false" constant="false"/>
      <species metaid="meta_ALAV" sboTerm="SBO:0000247" id="ALAV" compartment="Cell" initialConcentration="1" substanceUnits="Intermediate" hasOnlySubstanceUnits="false" boundaryCondition="false" constant="false"/>
      <species metaid="meta_AMP" sboTerm="SBO:0000247" id="AMP" compartment="Cell" initialConcentration="1" substanceUnits="Intermediate" hasOnlySubstanceUnits="false" boundaryCondition="false" constant="false"/>
      <species metaid="meta_AN" sboTerm="SBO:0000247" id="AN" compartment="Cell" initialConcentration="1" substanceUnits="Intermediate" hasOnlySubstanceUnits="false" boundaryCondition="false" constant="false"/>
      <species metaid="meta_APS" sboTerm="SBO:0000247" id="APS" compartment="Cell" initialConcentration="1" substanceUnits="Intermediate" hasOnlySubstanceUnits="false" boundaryCondition="false" constant="false"/>
      <species metaid="meta_ARAB" sboTerm="SBO:0000247" id="ARAB" compartment="Cell" initialConcentration="1" substanceUnits="Intermediate" hasOnlySubstanceUnits="false" boundaryCondition="false" constant="false"/>
      <species metaid="meta_ARABxt" sboTerm="SBO:0000247" id="ARABxt" compartment="Cell" initialConcentration="1" substanceUnits="Unknown" hasOnlySubstanceUnits="false" boundaryCondition="true" constant="false"/>
      <species metaid="meta_ARG" sboTerm="SBO:0000247" id="ARG" compartment="Cell" initialConcentration="1" substanceUnits="Intermediate" hasOnlySubstanceUnits="false" boundaryCondition="false" constant="false"/>
      <species metaid="meta_ARGSUCC" sboTerm="SBO:0000247" id="ARGSUCC" compartment="Cell" initialConcentration="1" substanceUnits="Intermediate" hasOnlySubstanceUnits="false" boundaryCondition="false" constant="false"/>
      <species metaid="meta_ASER" sboTerm="SBO:0000247" id="ASER" compartment="Cell" initialConcentration="1" substanceUnits="Intermediate" hasOnlySubstanceUnits="false" boundaryCondition="false" constant="false"/>
      <species metaid="meta_ASN" sboTerm="SBO:0000247" id="ASN" compartment="Cell" initialConcentration="1" substanceUnits="Intermediate" hasOnlySubstanceUnits="false" boundaryCondition="false" constant="false"/>
      <species metaid="meta_ASP" sboTerm="SBO:0000247" id="ASP" compartment="Cell" initialConcentration="1" substanceUnits="Intermediate" hasOnlySubstanceUnits="false" boundaryCondition="false" constant="false"/>
      <species metaid="meta_ASPSA" sboTerm="SBO:0000247" id="ASPSA" compartment="Cell" initialConcentration="1" substanceUnits="Intermediate" hasOnlySubstanceUnits="false" boundaryCondition="false" constant="false"/>
      <species metaid="meta_ASUC" sboTerm="SBO:0000247" id="ASUC" compartment="Cell" initialConcentration="1" substanceUnits="Intermediate" hasOnlySubstanceUnits="false" boundaryCondition="false" constant="false"/>
      <species metaid="meta_ATP" sboTerm="SBO:0000247" id="ATP" compartment="Cell" initialConcentration="1" substanceUnits="Intermediate" hasOnlySubstanceUnits="false" boundaryCondition="false" constant="false"/>
      <species metaid="meta_BASP" sboTerm="SBO:0000247" id="BASP" compartment="Cell" initialConcentration="1" substanceUnits="Intermediate" hasOnlySubstanceUnits="false" boundaryCondition="false" constant="false"/>
      <species metaid="meta_biomass" sboTerm="SBO:0000247" id="biomass" compartment="Cell" initialConcentration="1" substanceUnits="Secretion" hasOnlySubstanceUnits="false" boundaryCondition="true" constant="false"/>
      <species metaid="meta_C140ACP" sboTerm="SBO:0000247" id="C140ACP" compartment="Cell" initialConcentration="1" substanceUnits="Intermediate" hasOnlySubstanceUnits="false" boundaryCondition="false" constant="false"/>
      <species metaid="meta_C141ACP" sboTerm="SBO:0000247" id="C141ACP" compartment="Cell" initialConcentration="1" substanceUnits="Intermediate" hasOnlySubstanceUnits="false" boundaryCondition="false" constant="false"/>
      <species metaid="meta_C160ACP" sboTerm="SBO:0000247" id="C160ACP" compartment="Cell" initialConcentration="1" substanceUnits="Intermediate" hasOnlySubstanceUnits="false" boundaryCondition="false" constant="false"/>
      <species metaid="meta_C161ACP" sboTerm="SBO:0000247" id="C161ACP" compartment="Cell" initialConcentration="1" substanceUnits="Intermediate" hasOnlySubstanceUnits="false" boundaryCondition="false" constant="false"/>
      <species metaid="meta_C181ACP" sboTerm="SBO:0000247" id="C181ACP" compartment="Cell" initialConcentration="1" substanceUnits="Intermediate" hasOnlySubstanceUnits="false" boundaryCondition="false" constant="false"/>
      <species metaid="meta_CAASP" sboTerm="SBO:0000247" id="CAASP" compartment="Cell" initialConcentration="1" substanceUnits="Intermediate" hasOnlySubstanceUnits="false" boundaryCondition="false" constant="false"/>
      <species metaid="meta_CAP" sboTerm="SBO:0000247" id="CAP" compartment="Cell" initialConcentration="1" substanceUnits="Intermediate" hasOnlySubstanceUnits="false" boundaryCondition="false" constant="false"/>
      <species metaid="meta_CBHCAP" sboTerm="SBO:0000247" id="CBHCAP" compartment="Cell" initialConcentration="1" substanceUnits="Intermediate" hasOnlySubstanceUnits="false" boundaryCondition="false" constant="false"/>
      <species metaid="meta_CDP" sboTerm="SBO:0000247" id="CDP" compartment="Cell" initialConcentration="1" substanceUnits="Intermediate" hasOnlySubstanceUnits="false" boundaryCondition="false" constant="false"/>
      <species metaid="meta_CDPDG" sboTerm="SBO:0000247" id="CDPDG" compartment="Cell" initialConcentration="1" substanceUnits="Intermediate" hasOnlySubstanceUnits="false" boundaryCondition="false" constant="false"/>
      <species metaid="meta_CDPETN" sboTerm="SBO:0000247" id="CDPETN" compartment="Cell" initialConcentration="1" substanceUnits="Intermediate" hasOnlySubstanceUnits="false" boundaryCondition="false" constant="false"/>
      <species metaid="meta_CHOR" sboTerm="SBO:0000247" id="CHOR" compartment="Cell" initialConcentration="1" substanceUnits="Intermediate" hasOnlySubstanceUnits="false" boundaryCondition="false" constant="false"/>
      <species metaid="meta_CIT" sboTerm="SBO:0000247" id="CIT" compartment="Cell" initialConcentration="1" substanceUnits="Intermediate" hasOnlySubstanceUnits="false" boundaryCondition="false" constant="false"/>
      <species metaid="meta_CITR" sboTerm="SBO:0000247" id="CITR" compartment="Cell" initialConcentration="1" substanceUnits="Intermediate" hasOnlySubstanceUnits="false" boundaryCondition="false" constant="false"/>
      <species metaid="meta_CL" sboTerm="SBO:0000247" id="CL" compartment="Cell" initialConcentration="1" substanceUnits="Intermediate" hasOnlySubstanceUnits="false" boundaryCondition="false" constant="false"/>
      <species metaid="meta_CMP" sboTerm="SBO:0000247" id="CMP" compartment="Cell" initialConcentration="1" substanceUnits="Intermediate" hasOnlySubstanceUnits="false" boundaryCondition="false" constant="false"/>
      <species metaid="meta_CMPKDO" sboTerm="SBO:0000247" id="CMPKDO" compartment="Cell" initialConcentration="1" substanceUnits="Intermediate" hasOnlySubstanceUnits="false" boundaryCondition="false" constant="false"/>
      <species metaid="meta_CO2" sboTerm="SBO:0000247" id="CO2" compartment="Cell" initialConcentration="1" substanceUnits="Intermediate" hasOnlySubstanceUnits="false" boundaryCondition="false" constant="false"/>
      <species metaid="meta_CO2ext" sboTerm="SBO:0000247" id="CO2ext" compartment="Cell" initialConcentration="1" substanceUnits="Unknown" hasOnlySubstanceUnits="false" boundaryCondition="true" constant="false"/>
      <species metaid="meta_COA" sboTerm="SBO:0000247" id="COA" compartment="Cell" initialConcentration="1" substanceUnits="Intermediate" hasOnlySubstanceUnits="false" boundaryCondition="false" constant="false"/>
      <species metaid="meta_COAext" sboTerm="SBO:0000247" id="COAext" compartment="Cell" initialConcentration="1" substanceUnits="Unknown" hasOnlySubstanceUnits="false" boundaryCondition="true" constant="false"/>
      <species metaid="meta_COFACTOR" sboTerm="SBO:0000247" id="COFACTOR" compartment="Cell" initialConcentration="1" substanceUnits="Intermediate" hasOnlySubstanceUnits="false" boundaryCondition="false" constant="false"/>
      <species metaid="meta_CPAD5P" sboTerm="SBO:0000247" id="CPAD5P" compartment="Cell" initialConcentration="1" substanceUnits="Intermediate" hasOnlySubstanceUnits="false" boundaryCondition="false" constant="false"/>
      <species metaid="meta_CPP" sboTerm="SBO:0000247" id="CPP" compartment="Cell" initialConcentration="1" substanceUnits="Intermediate" hasOnlySubstanceUnits="false" boundaryCondition="false" constant="false"/>
      <species metaid="meta_CTP" sboTerm="SBO:0000247" id="CTP" compartment="Cell" initialConcentration="1" substanceUnits="Intermediate" hasOnlySubstanceUnits="false" boundaryCondition="false" constant="false"/>
      <species metaid="meta_CYS" sboTerm="SBO:0000247" id="CYS" compartment="Cell" initialConcentration="1" substanceUnits="Intermediate" hasOnlySubstanceUnits="false" boundaryCondition="false" constant="false"/>
      <species metaid="meta_D23PIC" sboTerm="SBO:0000247" id="D23PIC" compartment="Cell" initialConcentration="1" substanceUnits="Intermediate" hasOnlySubstanceUnits="false" boundaryCondition="false" constant="false"/>
      <species metaid="meta_D26PIM" sboTerm="SBO:0000247" id="D26PIM" compartment="Cell" initialConcentration="1" substanceUnits="Intermediate" hasOnlySubstanceUnits="false" boundaryCondition="false" constant="false"/>
      <species metaid="meta_D6PGC" sboTerm="SBO:0000247" id="D6PGC" compartment="Cell" initialConcentration="1" substanceUnits="Intermediate" hasOnlySubstanceUnits="false" boundaryCondition="false" constant="false"/>
      <species metaid="meta_D6PGL" sboTerm="SBO:0000247" id="D6PGL" compartment="Cell" initialConcentration="1" substanceUnits="Intermediate" hasOnlySubstanceUnits="false" boundaryCondition="false" constant="false"/>
      <species metaid="meta_D6RP5P" sboTerm="SBO:0000247" id="D6RP5P" compartment="Cell" initialConcentration="1" substanceUnits="Intermediate" hasOnlySubstanceUnits="false" boundaryCondition="false" constant="false"/>
      <species metaid="meta_D8RL" sboTerm="SBO:0000247" id="D8RL" compartment="Cell" initialConcentration="1" substanceUnits="Intermediate" hasOnlySubstanceUnits="false" boundaryCondition="false" constant="false"/>
      <species metaid="meta_DADP" sboTerm="SBO:0000247" id="DADP" compartment="Cell" initialConcentration="1" substanceUnits="Intermediate" hasOnlySubstanceUnits="false" boundaryCondition="false" constant="false"/>
      <species metaid="meta_DANAD" sboTerm="SBO:0000247" id="DANAD" compartment="Cell" initialConcentration="1" substanceUnits="Intermediate" hasOnlySubstanceUnits="false" boundaryCondition="false" constant="false"/>
      <species metaid="meta_DATP" sboTerm="SBO:0000247" id="DATP" compartment="Cell" initialConcentration="1" substanceUnits="Intermediate" hasOnlySubstanceUnits="false" boundaryCondition="false" constant="false"/>
      <species metaid="meta_DB4P" sboTerm="SBO:0000247" id="DB4P" compartment="Cell" initialConcentration="1" substanceUnits="Intermediate" hasOnlySubstanceUnits="false" boundaryCondition="false" constant="false"/>
      <species metaid="meta_DCDP" sboTerm="SBO:0000247" id="DCDP" compartment="Cell" initialConcentration="1" substanceUnits="Intermediate" hasOnlySubstanceUnits="false" boundaryCondition="false" constant="false"/>
      <species metaid="meta_DCMP" sboTerm="SBO:0000247" id="DCMP" compartment="Cell" initialConcentration="1" substanceUnits="Intermediate" hasOnlySubstanceUnits="false" boundaryCondition="false" constant="false"/>
      <species metaid="meta_DCTP" sboTerm="SBO:0000247" id="DCTP" compartment="Cell" initialConcentration="1" substanceUnits="Intermediate" hasOnlySubstanceUnits="false" boundaryCondition="false" constant="false"/>
      <species metaid="meta_DGDP" sboTerm="SBO:0000247" id="DGDP" compartment="Cell" initialConcentration="1" substanceUnits="Intermediate" hasOnlySubstanceUnits="false" boundaryCondition="false" constant="false"/>
      <species metaid="meta_DGR" sboTerm="SBO:0000247" id="DGR" compartment="Cell" initialConcentration="1" substanceUnits="Intermediate" hasOnlySubstanceUnits="false" boundaryCondition="false" constant="false"/>
      <species metaid="meta_DGTP" sboTerm="SBO:0000247" id="DGTP" compartment="Cell" initialConcentration="1" substanceUnits="Intermediate" hasOnlySubstanceUnits="false" boundaryCondition="false" constant="false"/>
      <species metaid="meta_DHD" sboTerm="SBO:0000247" id="DHD" compartment="Cell" initialConcentration="1" substanceUnits="Intermediate" hasOnlySubstanceUnits="false" boundaryCondition="false" constant="false"/>
      <species metaid="meta_DHF" sboTerm="SBO:0000247" id="DHF" compartment="Cell" initialConcentration="1" substanceUnits="Intermediate" hasOnlySubstanceUnits="false" boundaryCondition="false" constant="false"/>
      <species metaid="meta_DHMVA" sboTerm="SBO:0000247" id="DHMVA" compartment="Cell" initialConcentration="1" substanceUnits="Intermediate" hasOnlySubstanceUnits="false" boundaryCondition="false" constant="false"/>
      <species metaid="meta_DHNA" sboTerm="SBO:0000247" id="DHNA" compartment="Cell" initialConcentration="1" substanceUnits="Intermediate" hasOnlySubstanceUnits="false" boundaryCondition="false" constant="false"/>
      <species metaid="meta_DHP" sboTerm="SBO:0000247" id="DHP" compartment="Cell" initialConcentration="1" substanceUnits="Intermediate" hasOnlySubstanceUnits="false" boundaryCondition="false" constant="false"/>
      <species metaid="meta_DHSK" sboTerm="SBO:0000247" id="DHSK" compartment="Cell" initialConcentration="1" substanceUnits="Intermediate" hasOnlySubstanceUnits="false" boundaryCondition="false" constant="false"/>
      <species metaid="meta_DHVAL" sboTerm="SBO:0000247" id="DHVAL" compartment="Cell" initialConcentration="1" substanceUnits="Intermediate" hasOnlySubstanceUnits="false" boundaryCondition="false" constant="false"/>
      <species metaid="meta_DIMGP" sboTerm="SBO:0000247" id="DIMGP" compartment="Cell" initialConcentration="1" substanceUnits="Intermediate" hasOnlySubstanceUnits="false" boundaryCondition="false" constant="false"/>
      <species metaid="meta_DIPEP" sboTerm="SBO:0000247" id="DIPEP" compartment="Cell" initialConcentration="1" substanceUnits="Intermediate" hasOnlySubstanceUnits="false" boundaryCondition="false" constant="false"/>
      <species metaid="meta_DIPEPxt" sboTerm="SBO:0000247" id="DIPEPxt" compartment="Cell" initialConcentration="1" substanceUnits="Unknown" hasOnlySubstanceUnits="false" boundaryCondition="true" constant="false"/>
      <species metaid="meta_DNA" sboTerm="SBO:0000247" id="DNA" compartment="Cell" initialConcentration="1" substanceUnits="Intermediate" hasOnlySubstanceUnits="false" boundaryCondition="false" constant="false"/>
      <species metaid="meta_DOROA" sboTerm="SBO:0000247" id="DOROA" compartment="Cell" initialConcentration="1" substanceUnits="Intermediate" hasOnlySubstanceUnits="false" boundaryCondition="false" constant="false"/>
      <species metaid="meta_DQT" sboTerm="SBO:0000247" id="DQT" compartment="Cell" initialConcentration="1" substanceUnits="Intermediate" hasOnlySubstanceUnits="false" boundaryCondition="false" constant="false"/>
      <species metaid="meta_DSAM" sboTerm="SBO:0000247" id="DSAM" compartment="Cell" initialConcentration="1" substanceUnits="Intermediate" hasOnlySubstanceUnits="false" boundaryCondition="false" constant="false"/>
      <species metaid="meta_DUDP" sboTerm="SBO:0000247" id="DUDP" compartment="Cell" initialConcentration="1" substanceUnits="Intermediate" hasOnlySubstanceUnits="false" boundaryCondition="false" constant="false"/>
      <species metaid="meta_DUMP" sboTerm="SBO:0000247" id="DUMP" compartment="Cell" initialConcentration="1" substanceUnits="Intermediate" hasOnlySubstanceUnits="false" boundaryCondition="false" constant="false"/>
      <species metaid="meta_DUTP" sboTerm="SBO:0000247" id="DUTP" compartment="Cell" initialConcentration="1" substanceUnits="Intermediate" hasOnlySubstanceUnits="false" boundaryCondition="false" constant="false"/>
      <species metaid="meta_DX5P" sboTerm="SBO:0000247" id="DX5P" compartment="Cell" initialConcentration="1" substanceUnits="Intermediate" hasOnlySubstanceUnits="false" boundaryCondition="false" constant="false"/>
      <species metaid="meta_E4P" sboTerm="SBO:0000247" id="E4P" compartment="Cell" initialConcentration="1" substanceUnits="Intermediate" hasOnlySubstanceUnits="false" boundaryCondition="false" constant="false"/>
      <species metaid="meta_ER4P" sboTerm="SBO:0000247" id="ER4P" compartment="Cell" initialConcentration="1" substanceUnits="Intermediate" hasOnlySubstanceUnits="false" boundaryCondition="false" constant="false"/>
      <species metaid="meta_ETHANOL" sboTerm="SBO:0000247" id="ETHANOL" compartment="Cell" initialConcentration="1" substanceUnits="Intermediate" hasOnlySubstanceUnits="false" boundaryCondition="false" constant="false"/>
      <species metaid="meta_ETHANOLext" sboTerm="SBO:0000247" id="ETHANOLext" compartment="Cell" initialConcentration="1" substanceUnits="Unknown" hasOnlySubstanceUnits="false" boundaryCondition="true" constant="false"/>
      <species metaid="meta_F16P" sboTerm="SBO:0000247" id="F16P" compartment="Cell" initialConcentration="1" substanceUnits="Intermediate" hasOnlySubstanceUnits="false" boundaryCondition="false" constant="false"/>
      <species metaid="meta_F1P" sboTerm="SBO:0000247" id="F1P" compartment="Cell" initialConcentration="1" substanceUnits="Intermediate" hasOnlySubstanceUnits="false" boundaryCondition="false" constant="false"/>
      <species metaid="meta_F6P" sboTerm="SBO:0000247" id="F6P" compartment="Cell" initialConcentration="1" substanceUnits="Intermediate" hasOnlySubstanceUnits="false" boundaryCondition="false" constant="false"/>
      <species metaid="meta_FAD" sboTerm="SBO:0000247" id="FAD" compartment="Cell" initialConcentration="1" substanceUnits="Intermediate" hasOnlySubstanceUnits="false" boundaryCondition="false" constant="false"/>
      <species metaid="meta_FADH2" sboTerm="SBO:0000247" id="FADH2" compartment="Cell" initialConcentration="1" substanceUnits="Intermediate" hasOnlySubstanceUnits="false" boundaryCondition="false" constant="false"/>
      <species metaid="meta_FATTYACID" sboTerm="SBO:0000247" id="FATTYACID" compartment="Cell" initialConcentration="1" substanceUnits="Intermediate" hasOnlySubstanceUnits="false" boundaryCondition="false" constant="false"/>
      <species metaid="meta_FDP" sboTerm="SBO:0000247" id="FDP" compartment="Cell" initialConcentration="1" substanceUnits="Intermediate" hasOnlySubstanceUnits="false" boundaryCondition="false" constant="false"/>
      <species metaid="meta_FGAM" sboTerm="SBO:0000247" id="FGAM" compartment="Cell" initialConcentration="1" substanceUnits="Intermediate" hasOnlySubstanceUnits="false" boundaryCondition="false" constant="false"/>
      <species metaid="meta_FGAR" sboTerm="SBO:0000247" id="FGAR" compartment="Cell" initialConcentration="1" substanceUnits="Intermediate" hasOnlySubstanceUnits="false" boundaryCondition="false" constant="false"/>
      <species metaid="meta_FMN" sboTerm="SBO:0000247" id="FMN" compartment="Cell" initialConcentration="1" substanceUnits="Intermediate" hasOnlySubstanceUnits="false" boundaryCondition="false" constant="false"/>
      <species metaid="meta_FORMATE" sboTerm="SBO:0000247" id="FORMATE" compartment="Cell" initialConcentration="1" substanceUnits="Intermediate" hasOnlySubstanceUnits="false" boundaryCondition="false" constant="false"/>
      <species metaid="meta_FORMATEext" sboTerm="SBO:0000247" id="FORMATEext" compartment="Cell" initialConcentration="1" substanceUnits="Unknown" hasOnlySubstanceUnits="false" boundaryCondition="true" constant="false"/>
      <species metaid="meta_FPP" sboTerm="SBO:0000247" id="FPP" compartment="Cell" initialConcentration="1" substanceUnits="Intermediate" hasOnlySubstanceUnits="false" boundaryCondition="false" constant="false"/>
      <species metaid="meta_FRU" sboTerm="SBO:0000247" id="FRU" compartment="Cell" initialConcentration="1" substanceUnits="Intermediate" hasOnlySubstanceUnits="false" boundaryCondition="false" constant="false"/>
      <species metaid="meta_FRUxt" sboTerm="SBO:0000247" id="FRUxt" compartment="Cell" initialConcentration="1" substanceUnits="Unknown" hasOnlySubstanceUnits="false" boundaryCondition="true" constant="false"/>
      <species metaid="meta_FTHF" sboTerm="SBO:0000247" id="FTHF" compartment="Cell" initialConcentration="1" substanceUnits="Intermediate" hasOnlySubstanceUnits="false" boundaryCondition="false" constant="false"/>
      <species metaid="meta_FUM" sboTerm="SBO:0000247" id="FUM" compartment="Cell" initialConcentration="1" substanceUnits="Intermediate" hasOnlySubstanceUnits="false" boundaryCondition="false" constant="false"/>
      <species metaid="meta_G1P" sboTerm="SBO:0000247" id="G1P" compartment="Cell" initialConcentration="1" substanceUnits="Intermediate" hasOnlySubstanceUnits="false" boundaryCondition="false" constant="false"/>
      <species metaid="meta_G6P" sboTerm="SBO:0000247" id="G6P" compartment="Cell" initialConcentration="1" substanceUnits="Intermediate" hasOnlySubstanceUnits="false" boundaryCondition="false" constant="false"/>
      <species metaid="meta_GA6P" sboTerm="SBO:0000247" id="GA6P" compartment="Cell" initialConcentration="1" substanceUnits="Intermediate" hasOnlySubstanceUnits="false" boundaryCondition="false" constant="false"/>
      <species metaid="meta_GAL1P" sboTerm="SBO:0000247" id="GAL1P" compartment="Cell" initialConcentration="1" substanceUnits="Intermediate" hasOnlySubstanceUnits="false" boundaryCondition="false" constant="false"/>
      <species metaid="meta_GAR" sboTerm="SBO:0000247" id="GAR" compartment="Cell" initialConcentration="1" substanceUnits="Intermediate" hasOnlySubstanceUnits="false" boundaryCondition="false" constant="false"/>
      <species metaid="meta_GDP" sboTerm="SBO:0000247" id="GDP" compartment="Cell" initialConcentration="1" substanceUnits="Intermediate" hasOnlySubstanceUnits="false" boundaryCondition="false" constant="false"/>
      <species metaid="meta_GGPP" sboTerm="SBO:0000247" id="GGPP" compartment="Cell" initialConcentration="1" substanceUnits="Intermediate" hasOnlySubstanceUnits="false" boundaryCondition="false" constant="false"/>
      <species metaid="meta_GL" sboTerm="SBO:0000247" id="GL" compartment="Cell" initialConcentration="1" substanceUnits="Intermediate" hasOnlySubstanceUnits="false" boundaryCondition="false" constant="false"/>
      <species metaid="meta_GL3P" sboTerm="SBO:0000247" id="GL3P" compartment="Cell" initialConcentration="1" substanceUnits="Intermediate" hasOnlySubstanceUnits="false" boundaryCondition="false" constant="false"/>
      <species metaid="meta_GLAC" sboTerm="SBO:0000247" id="GLAC" compartment="Cell" initialConcentration="1" substanceUnits="Intermediate" hasOnlySubstanceUnits="false" boundaryCondition="false" constant="false"/>
      <species metaid="meta_GLAL" sboTerm="SBO:0000247" id="GLAL" compartment="Cell" initialConcentration="1" substanceUnits="Intermediate" hasOnlySubstanceUnits="false" boundaryCondition="false" constant="false"/>
      <species metaid="meta_GLALext" sboTerm="SBO:0000247" id="GLALext" compartment="Cell" initialConcentration="1" substanceUnits="Unknown" hasOnlySubstanceUnits="false" boundaryCondition="true" constant="false"/>
      <species metaid="meta_GLC" sboTerm="SBO:0000247" id="GLC" compartment="Cell" initialConcentration="1" substanceUnits="Intermediate" hasOnlySubstanceUnits="false" boundaryCondition="false" constant="false"/>
      <species metaid="meta_GLCext" sboTerm="SBO:0000247" id="GLCext" compartment="Cell" initialConcentration="1" substanceUnits="Unknown" hasOnlySubstanceUnits="false" boundaryCondition="true" constant="false"/>
      <species metaid="meta_GLCN" sboTerm="SBO:0000247" id="GLCN" compartment="Cell" initialConcentration="1" substanceUnits="Intermediate" hasOnlySubstanceUnits="false" boundaryCondition="false" constant="false"/>
      <species metaid="meta_GLCNxt" sboTerm="SBO:0000247" id="GLCNxt" compartment="Cell" initialConcentration="1" substanceUnits="Unknown" hasOnlySubstanceUnits="false" boundaryCondition="true" constant="false"/>
      <species metaid="meta_GLN" sboTerm="SBO:0000247" id="GLN" compartment="Cell" initialConcentration="1" substanceUnits="Intermediate" hasOnlySubstanceUnits="false" boundaryCondition="false" constant="false"/>
      <species metaid="meta_GLU" sboTerm="SBO:0000247" id="GLU" compartment="Cell" initialConcentration="1" substanceUnits="Intermediate" hasOnlySubstanceUnits="false" boundaryCondition="false" constant="false"/>
      <species metaid="meta_GLUGSAL" sboTerm="SBO:0000247" id="GLUGSAL" compartment="Cell" initialConcentration="1" substanceUnits="Intermediate" hasOnlySubstanceUnits="false" boundaryCondition="false" constant="false"/>
      <species metaid="meta_GLUP" sboTerm="SBO:0000247" id="GLUP" compartment="Cell" initialConcentration="1" substanceUnits="Intermediate" hasOnlySubstanceUnits="false" boundaryCondition="false" constant="false"/>
      <species metaid="meta_GLY" sboTerm="SBO:0000247" id="GLY" compartment="Cell" initialConcentration="1" substanceUnits="Intermediate" hasOnlySubstanceUnits="false" boundaryCondition="false" constant="false"/>
      <species metaid="meta_GLYCOGEN" sboTerm="SBO:0000247" id="GLYCOGEN" compartment="Cell" initialConcentration="1" substanceUnits="Intermediate" hasOnlySubstanceUnits="false" boundaryCondition="false" constant="false"/>
      <species metaid="meta_GMP" sboTerm="SBO:0000247" id="GMP" compartment="Cell" initialConcentration="1" substanceUnits="Intermediate" hasOnlySubstanceUnits="false" boundaryCondition="false" constant="false"/>
      <species metaid="meta_GSA" sboTerm="SBO:0000247" id="GSA" compartment="Cell" initialConcentration="1" substanceUnits="Intermediate" hasOnlySubstanceUnits="false" boundaryCondition="false" constant="false"/>
      <species metaid="meta_GTP" sboTerm="SBO:0000247" id="GTP" compartment="Cell" initialConcentration="1" substanceUnits="Intermediate" hasOnlySubstanceUnits="false" boundaryCondition="false" constant="false"/>
      <species metaid="meta_GTRNA" sboTerm="SBO:0000247" id="GTRNA" compartment="Cell" initialConcentration="1" substanceUnits="Intermediate" hasOnlySubstanceUnits="false" boundaryCondition="false" constant="false"/>
      <species metaid="meta_H2O2" sboTerm="SBO:0000247" id="H2O2" compartment="Cell" initialConcentration="1" substanceUnits="Intermediate" hasOnlySubstanceUnits="false" boundaryCondition="false" constant="false"/>
      <species metaid="meta_H2S" sboTerm="SBO:0000247" id="H2S" compartment="Cell" initialConcentration="1" substanceUnits="Intermediate" hasOnlySubstanceUnits="false" boundaryCondition="false" constant="false"/>
      <species metaid="meta_H2SO3" sboTerm="SBO:0000247" id="H2SO3" compartment="Cell" initialConcentration="1" substanceUnits="Intermediate" hasOnlySubstanceUnits="false" boundaryCondition="false" constant="false"/>
      <species metaid="meta_H2SO4" sboTerm="SBO:0000247" id="H2SO4" compartment="Cell" initialConcentration="1" substanceUnits="Intermediate" hasOnlySubstanceUnits="false" boundaryCondition="false" constant="false"/>
      <species metaid="meta_H2SO4ext" sboTerm="SBO:0000247" id="H2SO4ext" compartment="Cell" initialConcentration="1" substanceUnits="Unknown" hasOnlySubstanceUnits="false" boundaryCondition="true" constant="false"/>
      <species metaid="meta_HCYS" sboTerm="SBO:0000247" id="HCYS" compartment="Cell" initialConcentration="1" substanceUnits="Intermediate" hasOnlySubstanceUnits="false" boundaryCondition="false" constant="false"/>
      <species metaid="meta_HIS" sboTerm="SBO:0000247" id="HIS" compartment="Cell" initialConcentration="1" substanceUnits="Intermediate" hasOnlySubstanceUnits="false" boundaryCondition="false" constant="false"/>
      <species metaid="meta_HISOL" sboTerm="SBO:0000247" id="HISOL" compartment="Cell" initialConcentration="1" substanceUnits="Intermediate" hasOnlySubstanceUnits="false" boundaryCondition="false" constant="false"/>
      <species metaid="meta_HISOLP" sboTerm="SBO:0000247" id="HISOLP" compartment="Cell" initialConcentration="1" substanceUnits="Intermediate" hasOnlySubstanceUnits="false" boundaryCondition="false" constant="false"/>
      <species metaid="meta_HMB" sboTerm="SBO:0000247" id="HMB" compartment="Cell" initialConcentration="1" substanceUnits="Intermediate" hasOnlySubstanceUnits="false" boundaryCondition="false" constant="false"/>
      <species metaid="meta_HMGCOA" sboTerm="SBO:0000247" id="HMGCOA" compartment="Cell" initialConcentration="1" substanceUnits="Intermediate" hasOnlySubstanceUnits="false" boundaryCondition="false" constant="false"/>
      <species metaid="meta_HO" sboTerm="SBO:0000247" id="HO" compartment="Cell" initialConcentration="1" substanceUnits="Intermediate" hasOnlySubstanceUnits="false" boundaryCondition="false" constant="false"/>
      <species metaid="meta_HPHPYR" sboTerm="SBO:0000247" id="HPHPYR" compartment="Cell" initialConcentration="1" substanceUnits="Intermediate" hasOnlySubstanceUnits="false" boundaryCondition="false" constant="false"/>
      <species metaid="meta_HSER" sboTerm="SBO:0000247" id="HSER" compartment="Cell" initialConcentration="1" substanceUnits="Intermediate" hasOnlySubstanceUnits="false" boundaryCondition="false" constant="false"/>
      <species metaid="meta_ICHOR" sboTerm="SBO:0000247" id="ICHOR" compartment="Cell" initialConcentration="1" substanceUnits="Intermediate" hasOnlySubstanceUnits="false" boundaryCondition="false" constant="false"/>
      <species metaid="meta_ICIT" sboTerm="SBO:0000247" id="ICIT" compartment="Cell" initialConcentration="1" substanceUnits="Intermediate" hasOnlySubstanceUnits="false" boundaryCondition="false" constant="false"/>
      <species metaid="meta_IGP" sboTerm="SBO:0000247" id="IGP" compartment="Cell" initialConcentration="1" substanceUnits="Intermediate" hasOnlySubstanceUnits="false" boundaryCondition="false" constant="false"/>
      <species metaid="meta_ILE" sboTerm="SBO:0000247" id="ILE" compartment="Cell" initialConcentration="1" substanceUnits="Intermediate" hasOnlySubstanceUnits="false" boundaryCondition="false" constant="false"/>
      <species metaid="meta_IMACP" sboTerm="SBO:0000247" id="IMACP" compartment="Cell" initialConcentration="1" substanceUnits="Intermediate" hasOnlySubstanceUnits="false" boundaryCondition="false" constant="false"/>
      <species metaid="meta_IMP" sboTerm="SBO:0000247" id="IMP" compartment="Cell" initialConcentration="1" substanceUnits="Intermediate" hasOnlySubstanceUnits="false" boundaryCondition="false" constant="false"/>
      <species metaid="meta_IPPMAL" sboTerm="SBO:0000247" id="IPPMAL" compartment="Cell" initialConcentration="1" substanceUnits="Intermediate" hasOnlySubstanceUnits="false" boundaryCondition="false" constant="false"/>
      <species metaid="meta_IPPP" sboTerm="SBO:0000247" id="IPPP" compartment="Cell" initialConcentration="1" substanceUnits="Intermediate" hasOnlySubstanceUnits="false" boundaryCondition="false" constant="false"/>
      <species metaid="meta_ISOVCOA" sboTerm="SBO:0000247" id="ISOVCOA" compartment="Cell" initialConcentration="1" substanceUnits="Intermediate" hasOnlySubstanceUnits="false" boundaryCondition="false" constant="false"/>
      <species metaid="meta_LAC" sboTerm="SBO:0000247" id="LAC" compartment="Cell" initialConcentration="1" substanceUnits="Intermediate" hasOnlySubstanceUnits="false" boundaryCondition="false" constant="false"/>
      <species metaid="meta_LACext" sboTerm="SBO:0000247" id="LACext" compartment="Cell" initialConcentration="1" substanceUnits="Unknown" hasOnlySubstanceUnits="false" boundaryCondition="true" constant="false"/>
      <species metaid="meta_LCTS" sboTerm="SBO:0000247" id="LCTS" compartment="Cell" initialConcentration="1" substanceUnits="Intermediate" hasOnlySubstanceUnits="false" boundaryCondition="false" constant="false"/>
      <species metaid="meta_LEU" sboTerm="SBO:0000247" id="LEU" compartment="Cell" initialConcentration="1" substanceUnits="Intermediate" hasOnlySubstanceUnits="false" boundaryCondition="false" constant="false"/>
      <species metaid="meta_LIPID" sboTerm="SBO:0000247" id="LIPID" compartment="Cell" initialConcentration="1" substanceUnits="Intermediate" hasOnlySubstanceUnits="false" boundaryCondition="false" constant="false"/>
      <species metaid="meta_LPS" sboTerm="SBO:0000247" id="LPS" compartment="Cell" initialConcentration="1" substanceUnits="Intermediate" hasOnlySubstanceUnits="false" boundaryCondition="false" constant="false"/>
      <species metaid="meta_LYS" sboTerm="SBO:0000247" id="LYS" compartment="Cell" initialConcentration="1" substanceUnits="Intermediate" hasOnlySubstanceUnits="false" boundaryCondition="false" constant="false"/>
      <species metaid="meta_MAL" sboTerm="SBO:0000247" id="MAL" compartment="Cell" initialConcentration="1" substanceUnits="Intermediate" hasOnlySubstanceUnits="false" boundaryCondition="false" constant="false"/>
      <species metaid="meta_MALACP" sboTerm="SBO:0000247" id="MALACP" compartment="Cell" initialConcentration="1" substanceUnits="Intermediate" hasOnlySubstanceUnits="false" boundaryCondition="false" constant="false"/>
      <species metaid="meta_MALCOA" sboTerm="SBO:0000247" id="MALCOA" compartment="Cell" initialConcentration="1" substanceUnits="Intermediate" hasOnlySubstanceUnits="false" boundaryCondition="false" constant="false"/>
      <species metaid="meta_MAN1P" sboTerm="SBO:0000247" id="MAN1P" compartment="Cell" initialConcentration="1" substanceUnits="Intermediate" hasOnlySubstanceUnits="false" boundaryCondition="false" constant="false"/>
      <species metaid="meta_MAN6P" sboTerm="SBO:0000247" id="MAN6P" compartment="Cell" initialConcentration="1" substanceUnits="Intermediate" hasOnlySubstanceUnits="false" boundaryCondition="false" constant="false"/>
      <species metaid="meta_MANxt" sboTerm="SBO:0000247" id="MANxt" compartment="Cell" initialConcentration="1" substanceUnits="Unknown" hasOnlySubstanceUnits="false" boundaryCondition="true" constant="false"/>
      <species metaid="meta_MCCOA" sboTerm="SBO:0000247" id="MCCOA" compartment="Cell" initialConcentration="1" substanceUnits="Intermediate" hasOnlySubstanceUnits="false" boundaryCondition="false" constant="false"/>
      <species metaid="meta_MDAP" sboTerm="SBO:0000247" id="MDAP" compartment="Cell" initialConcentration="1" substanceUnits="Intermediate" hasOnlySubstanceUnits="false" boundaryCondition="false" constant="false"/>
      <species metaid="meta_MELI" sboTerm="SBO:0000247" id="MELI" compartment="Cell" initialConcentration="1" substanceUnits="Intermediate" hasOnlySubstanceUnits="false" boundaryCondition="false" constant="false"/>
      <species metaid="meta_MELIxt" sboTerm="SBO:0000247" id="MELIxt" compartment="Cell" initialConcentration="1" substanceUnits="Unknown" hasOnlySubstanceUnits="false" boundaryCondition="true" constant="false"/>
      <species metaid="meta_MET" sboTerm="SBO:0000247" id="MET" compartment="Cell" initialConcentration="1" substanceUnits="Intermediate" hasOnlySubstanceUnits="false" boundaryCondition="false" constant="false"/>
      <species metaid="meta_METHF" sboTerm="SBO:0000247" id="METHF" compartment="Cell" initialConcentration="1" substanceUnits="Intermediate" hasOnlySubstanceUnits="false" boundaryCondition="false" constant="false"/>
      <species metaid="meta_METTHF" sboTerm="SBO:0000247" id="METTHF" compartment="Cell" initialConcentration="1" substanceUnits="Intermediate" hasOnlySubstanceUnits="false" boundaryCondition="false" constant="false"/>
      <species metaid="meta_MLT6P" sboTerm="SBO:0000247" id="MLT6P" compartment="Cell" initialConcentration="1" substanceUnits="Intermediate" hasOnlySubstanceUnits="false" boundaryCondition="false" constant="false"/>
      <species metaid="meta_MLTxt" sboTerm="SBO:0000247" id="MLTxt" compartment="Cell" initialConcentration="1" substanceUnits="Unknown" hasOnlySubstanceUnits="false" boundaryCondition="true" constant="false"/>
      <species metaid="meta_MNT6P" sboTerm="SBO:0000247" id="MNT6P" compartment="Cell" initialConcentration="1" substanceUnits="Intermediate" hasOnlySubstanceUnits="false" boundaryCondition="false" constant="false"/>
      <species metaid="meta_MTHF" sboTerm="SBO:0000247" id="MTHF" compartment="Cell" initialConcentration="1" substanceUnits="Intermediate" hasOnlySubstanceUnits="false" boundaryCondition="false" constant="false"/>
      <species metaid="meta_NAARON" sboTerm="SBO:0000247" id="NAARON" compartment="Cell" initialConcentration="1" substanceUnits="Intermediate" hasOnlySubstanceUnits="false" boundaryCondition="false" constant="false"/>
      <species metaid="meta_NAD" sboTerm="SBO:0000247" id="NAD" compartment="Cell" initialConcentration="1" substanceUnits="Intermediate" hasOnlySubstanceUnits="false" boundaryCondition="false" constant="false"/>
      <species metaid="meta_NADext" sboTerm="SBO:0000247" id="NADext" compartment="Cell" initialConcentration="1" substanceUnits="Unknown" hasOnlySubstanceUnits="false" boundaryCondition="true" constant="false"/>
      <species metaid="meta_NADH" sboTerm="SBO:0000247" id="NADH" compartment="Cell" initialConcentration="1" substanceUnits="Intermediate" hasOnlySubstanceUnits="false" boundaryCondition="false" constant="false"/>
      <species metaid="meta_NADP" sboTerm="SBO:0000247" id="NADP" compartment="Cell" initialConcentration="1" substanceUnits="Intermediate" hasOnlySubstanceUnits="false" boundaryCondition="false" constant="false"/>
      <species metaid="meta_NADPH" sboTerm="SBO:0000247" id="NADPH" compartment="Cell" initialConcentration="1" substanceUnits="Intermediate" hasOnlySubstanceUnits="false" boundaryCondition="false" constant="false"/>
      <species metaid="meta_NAG" sboTerm="SBO:0000247" id="NAG" compartment="Cell" initialConcentration="1" substanceUnits="Intermediate" hasOnlySubstanceUnits="false" boundaryCondition="false" constant="false"/>
      <species metaid="meta_NAGLU" sboTerm="SBO:0000247" id="NAGLU" compartment="Cell" initialConcentration="1" substanceUnits="Intermediate" hasOnlySubstanceUnits="false" boundaryCondition="false" constant="false"/>
      <species metaid="meta_NAGLUSAL" sboTerm="SBO:0000247" id="NAGLUSAL" compartment="Cell" initialConcentration="1" substanceUnits="Intermediate" hasOnlySubstanceUnits="false" boundaryCondition="false" constant="false"/>
      <species metaid="meta_NAGLUYP" sboTerm="SBO:0000247" id="NAGLUYP" compartment="Cell" initialConcentration="1" substanceUnits="Intermediate" hasOnlySubstanceUnits="false" boundaryCondition="false" constant="false"/>
      <species metaid="meta_NAGP" sboTerm="SBO:0000247" id="NAGP" compartment="Cell" initialConcentration="1" substanceUnits="Intermediate" hasOnlySubstanceUnits="false" boundaryCondition="false" constant="false"/>
      <species metaid="meta_NAMAN" sboTerm="SBO:0000247" id="NAMAN" compartment="Cell" initialConcentration="1" substanceUnits="Intermediate" hasOnlySubstanceUnits="false" boundaryCondition="false" constant="false"/>
      <species metaid="meta_NH3" sboTerm="SBO:0000247" id="NH3" compartment="Cell" initialConcentration="1" substanceUnits="Intermediate" hasOnlySubstanceUnits="false" boundaryCondition="false" constant="false"/>
      <species metaid="meta_NH3ext" sboTerm="SBO:0000247" id="NH3ext" compartment="Cell" initialConcentration="1" substanceUnits="Unknown" hasOnlySubstanceUnits="false" boundaryCondition="true" constant="false"/>
      <species metaid="meta_NICNT" sboTerm="SBO:0000247" id="NICNT" compartment="Cell" initialConcentration="1" substanceUnits="Intermediate" hasOnlySubstanceUnits="false" boundaryCondition="false" constant="false"/>
      <species metaid="meta_NPRAN" sboTerm="SBO:0000247" id="NPRAN" compartment="Cell" initialConcentration="1" substanceUnits="Intermediate" hasOnlySubstanceUnits="false" boundaryCondition="false" constant="false"/>
      <species metaid="meta_NS26DP" sboTerm="SBO:0000247" id="NS26DP" compartment="Cell" initialConcentration="1" substanceUnits="Intermediate" hasOnlySubstanceUnits="false" boundaryCondition="false" constant="false"/>
      <species metaid="meta_NS2A6O" sboTerm="SBO:0000247" id="NS2A6O" compartment="Cell" initialConcentration="1" substanceUnits="Intermediate" hasOnlySubstanceUnits="false" boundaryCondition="false" constant="false"/>
      <species metaid="meta_O2" sboTerm="SBO:0000247" id="O2" compartment="Cell" initialConcentration="1" substanceUnits="Intermediate" hasOnlySubstanceUnits="false" boundaryCondition="false" constant="false"/>
      <species metaid="meta_O2ext" sboTerm="SBO:0000247" id="O2ext" compartment="Cell" initialConcentration="1" substanceUnits="Unknown" hasOnlySubstanceUnits="false" boundaryCondition="true" constant="false"/>
      <species metaid="meta_OA" sboTerm="SBO:0000247" id="OA" compartment="Cell" initialConcentration="1" substanceUnits="Intermediate" hasOnlySubstanceUnits="false" boundaryCondition="false" constant="false"/>
      <species metaid="meta_OBUT" sboTerm="SBO:0000247" id="OBUT" compartment="Cell" initialConcentration="1" substanceUnits="Intermediate" hasOnlySubstanceUnits="false" boundaryCondition="false" constant="false"/>
      <species metaid="meta_OHB" sboTerm="SBO:0000247" id="OHB" compartment="Cell" initialConcentration="1" substanceUnits="Intermediate" hasOnlySubstanceUnits="false" boundaryCondition="false" constant="false"/>
      <species metaid="meta_OICAP" sboTerm="SBO:0000247" id="OICAP" compartment="Cell" initialConcentration="1" substanceUnits="Intermediate" hasOnlySubstanceUnits="false" boundaryCondition="false" constant="false"/>
      <species metaid="meta_OIVAL" sboTerm="SBO:0000247" id="OIVAL" compartment="Cell" initialConcentration="1" substanceUnits="Intermediate" hasOnlySubstanceUnits="false" boundaryCondition="false" constant="false"/>
      <species metaid="meta_OMP" sboTerm="SBO:0000247" id="OMP" compartment="Cell" initialConcentration="1" substanceUnits="Intermediate" hasOnlySubstanceUnits="false" boundaryCondition="false" constant="false"/>
      <species metaid="meta_OMVAL" sboTerm="SBO:0000247" id="OMVAL" compartment="Cell" initialConcentration="1" substanceUnits="Intermediate" hasOnlySubstanceUnits="false" boundaryCondition="false" constant="false"/>
      <species metaid="meta_OPEP" sboTerm="SBO:0000247" id="OPEP" compartment="Cell" initialConcentration="1" substanceUnits="Intermediate" hasOnlySubstanceUnits="false" boundaryCondition="false" constant="false"/>
      <species metaid="meta_OPEPxt" sboTerm="SBO:0000247" id="OPEPxt" compartment="Cell" initialConcentration="1" substanceUnits="Unknown" hasOnlySubstanceUnits="false" boundaryCondition="true" constant="false"/>
      <species metaid="meta_ORN" sboTerm="SBO:0000247" id="ORN" compartment="Cell" initialConcentration="1" substanceUnits="Intermediate" hasOnlySubstanceUnits="false" boundaryCondition="false" constant="false"/>
      <species metaid="meta_OROA" sboTerm="SBO:0000247" id="OROA" compartment="Cell" initialConcentration="1" substanceUnits="Intermediate" hasOnlySubstanceUnits="false" boundaryCondition="false" constant="false"/>
      <species metaid="meta_OSB" sboTerm="SBO:0000247" id="OSB" compartment="Cell" initialConcentration="1" substanceUnits="Intermediate" hasOnlySubstanceUnits="false" boundaryCondition="false" constant="false"/>
      <species metaid="meta_OSBCOA" sboTerm="SBO:0000247" id="OSBCOA" compartment="Cell" initialConcentration="1" substanceUnits="Intermediate" hasOnlySubstanceUnits="false" boundaryCondition="false" constant="false"/>
      <species metaid="meta_OSLHSER" sboTerm="SBO:0000247" id="OSLHSER" compartment="Cell" initialConcentration="1" substanceUnits="Intermediate" hasOnlySubstanceUnits="false" boundaryCondition="false" constant="false"/>
      <species metaid="meta_P5P" sboTerm="SBO:0000247" id="P5P" compartment="Cell" initialConcentration="1" substanceUnits="Intermediate" hasOnlySubstanceUnits="false" boundaryCondition="false" constant="false"/>
      <species metaid="meta_PA" sboTerm="SBO:0000247" id="PA" compartment="Cell" initialConcentration="1" substanceUnits="Intermediate" hasOnlySubstanceUnits="false" boundaryCondition="false" constant="false"/>
      <species metaid="meta_PAP" sboTerm="SBO:0000247" id="PAP" compartment="Cell" initialConcentration="1" substanceUnits="Unknown" hasOnlySubstanceUnits="false" boundaryCondition="true" constant="false"/>
      <species metaid="meta_PAPS" sboTerm="SBO:0000247" id="PAPS" compartment="Cell" initialConcentration="1" substanceUnits="Intermediate" hasOnlySubstanceUnits="false" boundaryCondition="false" constant="false"/>
      <species metaid="meta_PBG" sboTerm="SBO:0000247" id="PBG" compartment="Cell" initialConcentration="1" substanceUnits="Intermediate" hasOnlySubstanceUnits="false" boundaryCondition="false" constant="false"/>
      <species metaid="meta_PC2" sboTerm="SBO:0000247" id="PC2" compartment="Cell" initialConcentration="1" substanceUnits="Intermediate" hasOnlySubstanceUnits="false" boundaryCondition="false" constant="false"/>
      <species metaid="meta_PDLA" sboTerm="SBO:0000247" id="PDLA" compartment="Cell" initialConcentration="1" substanceUnits="Intermediate" hasOnlySubstanceUnits="false" boundaryCondition="false" constant="false"/>
      <species metaid="meta_PDLA5P" sboTerm="SBO:0000247" id="PDLA5P" compartment="Cell" initialConcentration="1" substanceUnits="Intermediate" hasOnlySubstanceUnits="false" boundaryCondition="false" constant="false"/>
      <species metaid="meta_PE" sboTerm="SBO:0000247" id="PE" compartment="Cell" initialConcentration="1" substanceUnits="Intermediate" hasOnlySubstanceUnits="false" boundaryCondition="false" constant="false"/>
      <species metaid="meta_PEP" sboTerm="SBO:0000247" id="PEP" compartment="Cell" initialConcentration="1" substanceUnits="Intermediate" hasOnlySubstanceUnits="false" boundaryCondition="false" constant="false"/>
      <species metaid="meta_PEPTIDO" sboTerm="SBO:0000247" id="PEPTIDO" compartment="Cell" initialConcentration="1" substanceUnits="Intermediate" hasOnlySubstanceUnits="false" boundaryCondition="false" constant="false"/>
      <species metaid="meta_PG" sboTerm="SBO:0000247" id="PG" compartment="Cell" initialConcentration="1" substanceUnits="Intermediate" hasOnlySubstanceUnits="false" boundaryCondition="false" constant="false"/>
      <species metaid="meta_PGP" sboTerm="SBO:0000247" id="PGP" compartment="Cell" initialConcentration="1" substanceUnits="Intermediate" hasOnlySubstanceUnits="false" boundaryCondition="false" constant="false"/>
      <species metaid="meta_PHE" sboTerm="SBO:0000247" id="PHE" compartment="Cell" initialConcentration="1" substanceUnits="Intermediate" hasOnlySubstanceUnits="false" boundaryCondition="false" constant="false"/>
      <species metaid="meta_PHEN" sboTerm="SBO:0000247" id="PHEN" compartment="Cell" initialConcentration="1" substanceUnits="Intermediate" hasOnlySubstanceUnits="false" boundaryCondition="false" constant="false"/>
      <species metaid="meta_PHP" sboTerm="SBO:0000247" id="PHP" compartment="Cell" initialConcentration="1" substanceUnits="Intermediate" hasOnlySubstanceUnits="false" boundaryCondition="false" constant="false"/>
      <species metaid="meta_PHPYR" sboTerm="SBO:0000247" id="PHPYR" compartment="Cell" initialConcentration="1" substanceUnits="Intermediate" hasOnlySubstanceUnits="false" boundaryCondition="false" constant="false"/>
      <species metaid="meta_PHSER" sboTerm="SBO:0000247" id="PHSER" compartment="Cell" initialConcentration="1" substanceUnits="Intermediate" hasOnlySubstanceUnits="false" boundaryCondition="false" constant="false"/>
      <species metaid="meta_PHT" sboTerm="SBO:0000247" id="PHT" compartment="Cell" initialConcentration="1" substanceUnits="Intermediate" hasOnlySubstanceUnits="false" boundaryCondition="false" constant="false"/>
      <species metaid="meta_PI" sboTerm="SBO:0000247" id="PI" compartment="Cell" initialConcentration="1" substanceUnits="Intermediate" hasOnlySubstanceUnits="false" boundaryCondition="false" constant="false"/>
      <species metaid="meta_PIext" sboTerm="SBO:0000247" id="PIext" compartment="Cell" initialConcentration="1" substanceUnits="Unknown" hasOnlySubstanceUnits="false" boundaryCondition="true" constant="false"/>
      <species metaid="meta_PIP26DX" sboTerm="SBO:0000247" id="PIP26DX" compartment="Cell" initialConcentration="1" substanceUnits="Intermediate" hasOnlySubstanceUnits="false" boundaryCondition="false" constant="false"/>
      <species metaid="meta_PL" sboTerm="SBO:0000247" id="PL" compartment="Cell" initialConcentration="1" substanceUnits="Intermediate" hasOnlySubstanceUnits="false" boundaryCondition="false" constant="false"/>
      <species metaid="meta_PL5P" sboTerm="SBO:0000247" id="PL5P" compartment="Cell" initialConcentration="1" substanceUnits="Intermediate" hasOnlySubstanceUnits="false" boundaryCondition="false" constant="false"/>
      <species metaid="meta_POLYP" sboTerm="SBO:0000247" id="POLYP" compartment="Cell" initialConcentration="1" substanceUnits="Intermediate" hasOnlySubstanceUnits="false" boundaryCondition="false" constant="false"/>
      <species metaid="meta_PPI" sboTerm="SBO:0000247" id="PPI" compartment="Cell" initialConcentration="1" substanceUnits="Intermediate" hasOnlySubstanceUnits="false" boundaryCondition="false" constant="false"/>
      <species metaid="meta_PPIX" sboTerm="SBO:0000247" id="PPIX" compartment="Cell" initialConcentration="1" substanceUnits="Intermediate" hasOnlySubstanceUnits="false" boundaryCondition="false" constant="false"/>
      <species metaid="meta_PRAM" sboTerm="SBO:0000247" id="PRAM" compartment="Cell" initialConcentration="1" substanceUnits="Intermediate" hasOnlySubstanceUnits="false" boundaryCondition="false" constant="false"/>
      <species metaid="meta_PRBAMP" sboTerm="SBO:0000247" id="PRBAMP" compartment="Cell" initialConcentration="1" substanceUnits="Intermediate" hasOnlySubstanceUnits="false" boundaryCondition="false" constant="false"/>
      <species metaid="meta_PRBATP" sboTerm="SBO:0000247" id="PRBATP" compartment="Cell" initialConcentration="1" substanceUnits="Intermediate" hasOnlySubstanceUnits="false" boundaryCondition="false" constant="false"/>
      <species metaid="meta_PRFICA" sboTerm="SBO:0000247" id="PRFICA" compartment="Cell" initialConcentration="1" substanceUnits="Intermediate" hasOnlySubstanceUnits="false" boundaryCondition="false" constant="false"/>
      <species metaid="meta_PRFP" sboTerm="SBO:0000247" id="PRFP" compartment="Cell" initialConcentration="1" substanceUnits="Intermediate" hasOnlySubstanceUnits="false" boundaryCondition="false" constant="false"/>
      <species metaid="meta_PRLP" sboTerm="SBO:0000247" id="PRLP" compartment="Cell" initialConcentration="1" substanceUnits="Intermediate" hasOnlySubstanceUnits="false" boundaryCondition="false" constant="false"/>
      <species metaid="meta_PRO" sboTerm="SBO:0000247" id="PRO" compartment="Cell" initialConcentration="1" substanceUnits="Intermediate" hasOnlySubstanceUnits="false" boundaryCondition="false" constant="false"/>
      <species metaid="meta_PROTEIN" sboTerm="SBO:0000247" id="PROTEIN" compartment="Cell" initialConcentration="1" substanceUnits="Intermediate" hasOnlySubstanceUnits="false" boundaryCondition="false" constant="false"/>
      <species metaid="meta_PRPP" sboTerm="SBO:0000247" id="PRPP" compartment="Cell" initialConcentration="1" substanceUnits="Intermediate" hasOnlySubstanceUnits="false" boundaryCondition="false" constant="false"/>
      <species metaid="meta_PRSCAIM" sboTerm="SBO:0000247" id="PRSCAIM" compartment="Cell" initialConcentration="1" substanceUnits="Intermediate" hasOnlySubstanceUnits="false" boundaryCondition="false" constant="false"/>
      <species metaid="meta_PS" sboTerm="SBO:0000247" id="PS" compartment="Cell" initialConcentration="1" substanceUnits="Intermediate" hasOnlySubstanceUnits="false" boundaryCondition="false" constant="false"/>
      <species metaid="meta_PTH" sboTerm="SBO:0000247" id="PTH" compartment="Cell" initialConcentration="1" substanceUnits="Intermediate" hasOnlySubstanceUnits="false" boundaryCondition="false" constant="false"/>
      <species metaid="meta_PTRC" sboTerm="SBO:0000247" id="PTRC" compartment="Cell" initialConcentration="1" substanceUnits="Intermediate" hasOnlySubstanceUnits="false" boundaryCondition="false" constant="false"/>
      <species metaid="meta_PTRCxt" sboTerm="SBO:0000247" id="PTRCxt" compartment="Cell" initialConcentration="1" substanceUnits="Unknown" hasOnlySubstanceUnits="false" boundaryCondition="true" constant="false"/>
      <species metaid="meta_PTRSC" sboTerm="SBO:0000247" id="PTRSC" compartment="Cell" initialConcentration="1" substanceUnits="Intermediate" hasOnlySubstanceUnits="false" boundaryCondition="false" constant="false"/>
      <species metaid="meta_PYR" sboTerm="SBO:0000247" id="PYR" compartment="Cell" initialConcentration="1" substanceUnits="Intermediate" hasOnlySubstanceUnits="false" boundaryCondition="false" constant="false"/>
      <species metaid="meta_PYRDX" sboTerm="SBO:0000247" id="PYRDX" compartment="Cell" initialConcentration="1" substanceUnits="Intermediate" hasOnlySubstanceUnits="false" boundaryCondition="false" constant="false"/>
      <species metaid="meta_Q" sboTerm="SBO:0000247" id="Q" compartment="Cell" initialConcentration="1" substanceUnits="Intermediate" hasOnlySubstanceUnits="false" boundaryCondition="false" constant="false"/>
      <species metaid="meta_Qext" sboTerm="SBO:0000247" id="Qext" compartment="Cell" initialConcentration="1" substanceUnits="Unknown" hasOnlySubstanceUnits="false" boundaryCondition="true" constant="false"/>
      <species metaid="meta_QH2" sboTerm="SBO:0000247" id="QH2" compartment="Cell" initialConcentration="1" substanceUnits="Intermediate" hasOnlySubstanceUnits="false" boundaryCondition="false" constant="false"/>
      <species metaid="meta_QH2ext" sboTerm="SBO:0000247" id="QH2ext" compartment="Cell" initialConcentration="1" substanceUnits="Unknown" hasOnlySubstanceUnits="false" boundaryCondition="true" constant="false"/>
      <species metaid="meta_QNL" sboTerm="SBO:0000247" id="QNL" compartment="Cell" initialConcentration="1" substanceUnits="Intermediate" hasOnlySubstanceUnits="false" boundaryCondition="false" constant="false"/>
      <species metaid="meta_R5P" sboTerm="SBO:0000247" id="R5P" compartment="Cell" initialConcentration="1" substanceUnits="Intermediate" hasOnlySubstanceUnits="false" boundaryCondition="false" constant="false"/>
      <species metaid="meta_RCAIM" sboTerm="SBO:0000247" id="RCAIM" compartment="Cell" initialConcentration="1" substanceUnits="Intermediate" hasOnlySubstanceUnits="false" boundaryCondition="false" constant="false"/>
      <species metaid="meta_RIB" sboTerm="SBO:0000247" id="RIB" compartment="Cell" initialConcentration="1" substanceUnits="Intermediate" hasOnlySubstanceUnits="false" boundaryCondition="false" constant="false"/>
      <species metaid="meta_RIBOFLAVIN" sboTerm="SBO:0000247" id="RIBOFLAVIN" compartment="Cell" initialConcentration="1" substanceUnits="Intermediate" hasOnlySubstanceUnits="false" boundaryCondition="false" constant="false"/>
      <species metaid="meta_RL5P" sboTerm="SBO:0000247" id="RL5P" compartment="Cell" initialConcentration="1" substanceUnits="Intermediate" hasOnlySubstanceUnits="false" boundaryCondition="false" constant="false"/>
      <species metaid="meta_RNA" sboTerm="SBO:0000247" id="RNA" compartment="Cell" initialConcentration="1" substanceUnits="Intermediate" hasOnlySubstanceUnits="false" boundaryCondition="false" constant="false"/>
      <species metaid="meta_S7P" sboTerm="SBO:0000247" id="S7P" compartment="Cell" initialConcentration="1" substanceUnits="Intermediate" hasOnlySubstanceUnits="false" boundaryCondition="false" constant="false"/>
      <species metaid="meta_SAH" sboTerm="SBO:0000247" id="SAH" compartment="Cell" initialConcentration="1" substanceUnits="Intermediate" hasOnlySubstanceUnits="false" boundaryCondition="false" constant="false"/>
      <species metaid="meta_SAICAR" sboTerm="SBO:0000247" id="SAICAR" compartment="Cell" initialConcentration="1" substanceUnits="Intermediate" hasOnlySubstanceUnits="false" boundaryCondition="false" constant="false"/>
      <species metaid="meta_SAM" sboTerm="SBO:0000247" id="SAM" compartment="Cell" initialConcentration="1" substanceUnits="Intermediate" hasOnlySubstanceUnits="false" boundaryCondition="false" constant="false"/>
      <species metaid="meta_SER" sboTerm="SBO:0000247" id="SER" compartment="Cell" initialConcentration="1" substanceUnits="Intermediate" hasOnlySubstanceUnits="false" boundaryCondition="false" constant="false"/>
      <species metaid="meta_SHCHC" sboTerm="SBO:0000247" id="SHCHC" compartment="Cell" initialConcentration="1" substanceUnits="Intermediate" hasOnlySubstanceUnits="false" boundaryCondition="false" constant="false"/>
      <species metaid="meta_SHCL" sboTerm="SBO:0000247" id="SHCL" compartment="Cell" initialConcentration="1" substanceUnits="Intermediate" hasOnlySubstanceUnits="false" boundaryCondition="false" constant="false"/>
      <species metaid="meta_SHEME" sboTerm="SBO:0000247" id="SHEME" compartment="Cell" initialConcentration="1" substanceUnits="Intermediate" hasOnlySubstanceUnits="false" boundaryCondition="false" constant="false"/>
      <species metaid="meta_SLA" sboTerm="SBO:0000247" id="SLA" compartment="Cell" initialConcentration="1" substanceUnits="Intermediate" hasOnlySubstanceUnits="false" boundaryCondition="false" constant="false"/>
      <species metaid="meta_SME" sboTerm="SBO:0000247" id="SME" compartment="Cell" initialConcentration="1" substanceUnits="Intermediate" hasOnlySubstanceUnits="false" boundaryCondition="false" constant="false"/>
      <species metaid="meta_SME3P" sboTerm="SBO:0000247" id="SME3P" compartment="Cell" initialConcentration="1" substanceUnits="Intermediate" hasOnlySubstanceUnits="false" boundaryCondition="false" constant="false"/>
      <species metaid="meta_SPMD" sboTerm="SBO:0000247" id="SPMD" compartment="Cell" initialConcentration="1" substanceUnits="Intermediate" hasOnlySubstanceUnits="false" boundaryCondition="false" constant="false"/>
      <species metaid="meta_SPMDxt" sboTerm="SBO:0000247" id="SPMDxt" compartment="Cell" initialConcentration="1" substanceUnits="Unknown" hasOnlySubstanceUnits="false" boundaryCondition="true" constant="false"/>
      <species metaid="meta_SSALTPP" sboTerm="SBO:0000247" id="SSALTPP" compartment="Cell" initialConcentration="1" substanceUnits="Intermediate" hasOnlySubstanceUnits="false" boundaryCondition="false" constant="false"/>
      <species metaid="meta_SUCC" sboTerm="SBO:0000247" id="SUCC" compartment="Cell" initialConcentration="1" substanceUnits="Intermediate" hasOnlySubstanceUnits="false" boundaryCondition="false" constant="false"/>
      <species metaid="meta_SUCCext" sboTerm="SBO:0000247" id="SUCCext" compartment="Cell" initialConcentration="1" substanceUnits="Unknown" hasOnlySubstanceUnits="false" boundaryCondition="true" constant="false"/>
      <species metaid="meta_SUCCOA" sboTerm="SBO:0000247" id="SUCCOA" compartment="Cell" initialConcentration="1" substanceUnits="Intermediate" hasOnlySubstanceUnits="false" boundaryCondition="false" constant="false"/>
      <species metaid="meta_T3P1" sboTerm="SBO:0000247" id="T3P1" compartment="Cell" initialConcentration="1" substanceUnits="Intermediate" hasOnlySubstanceUnits="false" boundaryCondition="false" constant="false"/>
      <species metaid="meta_T3P2" sboTerm="SBO:0000247" id="T3P2" compartment="Cell" initialConcentration="1" substanceUnits="Intermediate" hasOnlySubstanceUnits="false" boundaryCondition="false" constant="false"/>
      <species metaid="meta_TDP" sboTerm="SBO:0000247" id="TDP" compartment="Cell" initialConcentration="1" substanceUnits="Intermediate" hasOnlySubstanceUnits="false" boundaryCondition="false" constant="false"/>
      <species metaid="meta_THF" sboTerm="SBO:0000247" id="THF" compartment="Cell" initialConcentration="1" substanceUnits="Intermediate" hasOnlySubstanceUnits="false" boundaryCondition="false" constant="false"/>
      <species metaid="meta_THR" sboTerm="SBO:0000247" id="THR" compartment="Cell" initialConcentration="1" substanceUnits="Intermediate" hasOnlySubstanceUnits="false" boundaryCondition="false" constant="false"/>
      <species metaid="meta_TMGCOA" sboTerm="SBO:0000247" id="TMGCOA" compartment="Cell" initialConcentration="1" substanceUnits="Intermediate" hasOnlySubstanceUnits="false" boundaryCondition="false" constant="false"/>
      <species metaid="meta_TMP" sboTerm="SBO:0000247" id="TMP" compartment="Cell" initialConcentration="1" substanceUnits="Intermediate" hasOnlySubstanceUnits="false" boundaryCondition="false" constant="false"/>
      <species metaid="meta_TPP" sboTerm="SBO:0000247" id="TPP" compartment="Cell" initialConcentration="1" substanceUnits="Intermediate" hasOnlySubstanceUnits="false" boundaryCondition="false" constant="false"/>
      <species metaid="meta_TRP" sboTerm="SBO:0000247" id="TRP" compartment="Cell" initialConcentration="1" substanceUnits="Intermediate" hasOnlySubstanceUnits="false" boundaryCondition="false" constant="false"/>
      <species metaid="meta_TTP" sboTerm="SBO:0000247" id="TTP" compartment="Cell" initialConcentration="1" substanceUnits="Intermediate" hasOnlySubstanceUnits="false" boundaryCondition="false" constant="false"/>
      <species metaid="meta_TYR" sboTerm="SBO:0000247" id="TYR" compartment="Cell" initialConcentration="1" substanceUnits="Intermediate" hasOnlySubstanceUnits="false" boundaryCondition="false" constant="false"/>
      <species metaid="meta_UDP" sboTerm="SBO:0000247" id="UDP" compartment="Cell" initialConcentration="1" substanceUnits="Intermediate" hasOnlySubstanceUnits="false" boundaryCondition="false" constant="false"/>
      <species metaid="meta_UDPAM" sboTerm="SBO:0000247" id="UDPAM" compartment="Cell" initialConcentration="1" substanceUnits="Intermediate" hasOnlySubstanceUnits="false" boundaryCondition="false" constant="false"/>
      <species metaid="meta_UDPG" sboTerm="SBO:0000247" id="UDPG" compartment="Cell" initialConcentration="1" substanceUnits="Intermediate" hasOnlySubstanceUnits="false" boundaryCondition="false" constant="false"/>
      <species metaid="meta_UDPGA" sboTerm="SBO:0000247" id="UDPGA" compartment="Cell" initialConcentration="1" substanceUnits="Intermediate" hasOnlySubstanceUnits="false" boundaryCondition="false" constant="false"/>
      <species metaid="meta_UDPGAL" sboTerm="SBO:0000247" id="UDPGAL" compartment="Cell" initialConcentration="1" substanceUnits="Intermediate" hasOnlySubstanceUnits="false" boundaryCondition="false" constant="false"/>
      <species metaid="meta_UDPGC" sboTerm="SBO:0000247" id="UDPGC" compartment="Cell" initialConcentration="1" substanceUnits="Intermediate" hasOnlySubstanceUnits="false" boundaryCondition="false" constant="false"/>
      <species metaid="meta_UDPGLN" sboTerm="SBO:0000247" id="UDPGLN" compartment="Cell" initialConcentration="1" substanceUnits="Intermediate" hasOnlySubstanceUnits="false" boundaryCondition="false" constant="false"/>
      <species metaid="meta_UMP" sboTerm="SBO:0000247" id="UMP" compartment="Cell" initialConcentration="1" substanceUnits="Intermediate" hasOnlySubstanceUnits="false" boundaryCondition="false" constant="false"/>
      <species metaid="meta_UPRG" sboTerm="SBO:0000247" id="UPRG" compartment="Cell" initialConcentration="1" substanceUnits="Intermediate" hasOnlySubstanceUnits="false" boundaryCondition="false" constant="false"/>
      <species metaid="meta_URA" sboTerm="SBO:0000247" id="URA" compartment="Cell" initialConcentration="1" substanceUnits="Intermediate" hasOnlySubstanceUnits="false" boundaryCondition="false" constant="false"/>
      <species metaid="meta_URAxt" sboTerm="SBO:0000247" id="URAxt" compartment="Cell" initialConcentration="1" substanceUnits="Unknown" hasOnlySubstanceUnits="false" boundaryCondition="true" constant="false"/>
      <species metaid="meta_UTP" sboTerm="SBO:0000247" id="UTP" compartment="Cell" initialConcentration="1" substanceUnits="Intermediate" hasOnlySubstanceUnits="false" boundaryCondition="false" constant="false"/>
      <species metaid="meta_VAL" sboTerm="SBO:0000247" id="VAL" compartment="Cell" initialConcentration="1" substanceUnits="Intermediate" hasOnlySubstanceUnits="false" boundaryCondition="false" constant="false"/>
      <species metaid="meta_X5P" sboTerm="SBO:0000247" id="X5P" compartment="Cell" initialConcentration="1" substanceUnits="Intermediate" hasOnlySubstanceUnits="false" boundaryCondition="false" constant="false"/>
      <species metaid="meta_XAN" sboTerm="SBO:0000247" id="XAN" compartment="Cell" initialConcentration="1" substanceUnits="Intermediate" hasOnlySubstanceUnits="false" boundaryCondition="false" constant="false"/>
      <species metaid="meta_XANxt" sboTerm="SBO:0000247" id="XANxt" compartment="Cell" initialConcentration="1" substanceUnits="Intermediate" hasOnlySubstanceUnits="false" boundaryCondition="false" constant="false"/>
      <species metaid="meta_XMP" sboTerm="SBO:0000247" id="XMP" compartment="Cell" initialConcentration="1" substanceUnits="Intermediate" hasOnlySubstanceUnits="false" boundaryCondition="false" constant="false"/>
      <species metaid="meta_XUL" sboTerm="SBO:0000247" id="XUL" compartment="Cell" initialConcentration="1" substanceUnits="Intermediate" hasOnlySubstanceUnits="false" boundaryCondition="false" constant="false"/>
      <species metaid="meta_XYL" sboTerm="SBO:0000247" id="XYL" compartment="Cell" initialConcentration="1" substanceUnits="Intermediate" hasOnlySubstanceUnits="false" boundaryCondition="false" constant="false"/>
      <species metaid="meta_XYLxt" sboTerm="SBO:0000247" id="XYLxt" compartment="Cell" initialConcentration="1" substanceUnits="Unknown" hasOnlySubstanceUnits="false" boundaryCondition="true" constant="false"/>
    </listOfSpecies>
    <listOfReactions>
      <reaction metaid="meta_R001" sboTerm="SBO:0000176" id="R001" reversible="false" fast="false">
        <listOfReactants>
          <speciesReference species="GLC" stoichiometry="1"/>
          <speciesReference species="PEP" stoichiometry="1"/>
        </listOfReactants>
        <listOfProducts>
          <speciesReference species="G6P" stoichiometry="1"/>
          <speciesReference species="PYR" stoichiometry="1"/>
        </listOfProducts>
        <kineticLaw>
          <listOfParameters>
            <parameter id="LOWER_BOUND" value="0" units="dimensionless"/>
            <parameter id="UPPER_BOUND" value="1000" units="dimensionless"/>
            <parameter id="OBJECTIVE_COEFFICIENT" value="0" units="dimensionless"/>
            <parameter id="FLUX_VALUE" value="0" units="dimensionless"/>
          </listOfParameters>
        </kineticLaw>
      </reaction>
      <reaction metaid="meta_R002" sboTerm="SBO:0000176" id="R002" reversible="true" fast="false">
        <listOfReactants>
          <speciesReference species="G6P" stoichiometry="1"/>
        </listOfReactants>
        <listOfProducts>
          <speciesReference species="F6P" stoichiometry="1"/>
        </listOfProducts>
        <kineticLaw>
          <listOfParameters>
            <parameter id="LOWER_BOUND" value="-1000" units="dimensionless"/>
            <parameter id="UPPER_BOUND" value="1000" units="dimensionless"/>
            <parameter id="OBJECTIVE_COEFFICIENT" value="0" units="dimensionless"/>
            <parameter id="FLUX_VALUE" value="0" units="dimensionless"/>
          </listOfParameters>
        </kineticLaw>
      </reaction>
      <reaction metaid="meta_R003" sboTerm="SBO:0000176" id="R003" reversible="true" fast="false">
        <listOfReactants>
          <speciesReference species="ATP" stoichiometry="1"/>
          <speciesReference species="F6P" stoichiometry="1"/>
        </listOfReactants>
        <listOfProducts>
          <speciesReference species="ADP" stoichiometry="1"/>
          <speciesReference species="F16P" stoichiometry="1"/>
        </listOfProducts>
        <kineticLaw>
          <listOfParameters>
            <parameter id="LOWER_BOUND" value="-1000" units="dimensionless"/>
            <parameter id="UPPER_BOUND" value="1000" units="dimensionless"/>
            <parameter id="OBJECTIVE_COEFFICIENT" value="0" units="dimensionless"/>
            <parameter id="FLUX_VALUE" value="0" units="dimensionless"/>
          </listOfParameters>
        </kineticLaw>
      </reaction>
      <reaction metaid="meta_R004" sboTerm="SBO:0000176" id="R004" reversible="false" fast="false">
        <listOfReactants>
          <speciesReference species="F16P" stoichiometry="1"/>
        </listOfReactants>
        <listOfProducts>
          <speciesReference species="F6P" stoichiometry="1"/>
          <speciesReference species="PI" stoichiometry="1"/>
        </listOfProducts>
        <kineticLaw>
          <listOfParameters>
            <parameter id="LOWER_BOUND" value="0" units="dimensionless"/>
            <parameter id="UPPER_BOUND" value="1000" units="dimensionless"/>
            <parameter id="OBJECTIVE_COEFFICIENT" value="0" units="dimensionless"/>
            <parameter id="FLUX_VALUE" value="0" units="dimensionless"/>
          </listOfParameters>
        </kineticLaw>
      </reaction>
      <reaction metaid="meta_R005" sboTerm="SBO:0000176" id="R005" reversible="true" fast="false">
        <listOfReactants>
          <speciesReference species="F16P" stoichiometry="1"/>
        </listOfReactants>
        <listOfProducts>
          <speciesReference species="T3P1" stoichiometry="1"/>
          <speciesReference species="T3P2" stoichiometry="1"/>
        </listOfProducts>
        <kineticLaw>
          <listOfParameters>
            <parameter id="LOWER_BOUND" value="-1000" units="dimensionless"/>
            <parameter id="UPPER_BOUND" value="1000" units="dimensionless"/>
            <parameter id="OBJECTIVE_COEFFICIENT" value="0" units="dimensionless"/>
            <parameter id="FLUX_VALUE" value="0" units="dimensionless"/>
          </listOfParameters>
        </kineticLaw>
      </reaction>
      <reaction metaid="meta_R006" sboTerm="SBO:0000176" id="R006" reversible="true" fast="false">
        <listOfReactants>
          <speciesReference species="T3P1" stoichiometry="1"/>
        </listOfReactants>
        <listOfProducts>
          <speciesReference species="T3P2" stoichiometry="1"/>
        </listOfProducts>
        <kineticLaw>
          <listOfParameters>
            <parameter id="LOWER_BOUND" value="-1000" units="dimensionless"/>
            <parameter id="UPPER_BOUND" value="1000" units="dimensionless"/>
            <parameter id="OBJECTIVE_COEFFICIENT" value="0" units="dimensionless"/>
            <parameter id="FLUX_VALUE" value="0" units="dimensionless"/>
          </listOfParameters>
        </kineticLaw>
      </reaction>
      <reaction metaid="meta_R007" sboTerm="SBO:0000176" id="R007" reversible="true" fast="false">
        <listOfReactants>
          <speciesReference species="NAD" stoichiometry="1"/>
          <speciesReference species="PI" stoichiometry="1"/>
          <speciesReference species="T3P1" stoichiometry="1"/>
        </listOfReactants>
        <listOfProducts>
          <speciesReference species="a13P2DG" stoichiometry="1"/>
          <speciesReference species="NADH" stoichiometry="1"/>
        </listOfProducts>
        <kineticLaw>
          <listOfParameters>
            <parameter id="LOWER_BOUND" value="-1000" units="dimensionless"/>
            <parameter id="UPPER_BOUND" value="1000" units="dimensionless"/>
            <parameter id="OBJECTIVE_COEFFICIENT" value="0" units="dimensionless"/>
            <parameter id="FLUX_VALUE" value="0" units="dimensionless"/>
          </listOfParameters>
        </kineticLaw>
      </reaction>
      <reaction metaid="meta_R008" sboTerm="SBO:0000176" id="R008" reversible="true" fast="false">
        <listOfReactants>
          <speciesReference species="a13P2DG" stoichiometry="1"/>
          <speciesReference species="ADP" stoichiometry="1"/>
        </listOfReactants>
        <listOfProducts>
          <speciesReference species="a3PDGL" stoichiometry="1"/>
          <speciesReference species="ATP" stoichiometry="1"/>
        </listOfProducts>
        <kineticLaw>
          <listOfParameters>
            <parameter id="LOWER_BOUND" value="-1000" units="dimensionless"/>
            <parameter id="UPPER_BOUND" value="1000" units="dimensionless"/>
            <parameter id="OBJECTIVE_COEFFICIENT" value="0" units="dimensionless"/>
            <parameter id="FLUX_VALUE" value="0" units="dimensionless"/>
          </listOfParameters>
        </kineticLaw>
      </reaction>
      <reaction metaid="meta_R009" sboTerm="SBO:0000176" id="R009" reversible="true" fast="false">
        <listOfReactants>
          <speciesReference species="a3PDGL" stoichiometry="1"/>
        </listOfReactants>
        <listOfProducts>
          <speciesReference species="a2PDGL" stoichiometry="1"/>
        </listOfProducts>
        <kineticLaw>
          <listOfParameters>
            <parameter id="LOWER_BOUND" value="-1000" units="dimensionless"/>
            <parameter id="UPPER_BOUND" value="1000" units="dimensionless"/>
            <parameter id="OBJECTIVE_COEFFICIENT" value="0" units="dimensionless"/>
            <parameter id="FLUX_VALUE" value="0" units="dimensionless"/>
          </listOfParameters>
        </kineticLaw>
      </reaction>
      <reaction metaid="meta_R010" sboTerm="SBO:0000176" id="R010" reversible="true" fast="false">
        <listOfReactants>
          <speciesReference species="a2PDGL" stoichiometry="1"/>
        </listOfReactants>
        <listOfProducts>
          <speciesReference species="PEP" stoichiometry="1"/>
        </listOfProducts>
        <kineticLaw>
          <listOfParameters>
            <parameter id="LOWER_BOUND" value="-1000" units="dimensionless"/>
            <parameter id="UPPER_BOUND" value="1000" units="dimensionless"/>
            <parameter id="OBJECTIVE_COEFFICIENT" value="0" units="dimensionless"/>
            <parameter id="FLUX_VALUE" value="0" units="dimensionless"/>
          </listOfParameters>
        </kineticLaw>
      </reaction>
      <reaction metaid="meta_R011" sboTerm="SBO:0000176" id="R011" reversible="false" fast="false">
        <listOfReactants>
          <speciesReference species="ADP" stoichiometry="1"/>
          <speciesReference species="PEP" stoichiometry="1"/>
        </listOfReactants>
        <listOfProducts>
          <speciesReference species="ATP" stoichiometry="1"/>
          <speciesReference species="PYR" stoichiometry="1"/>
        </listOfProducts>
        <kineticLaw>
          <listOfParameters>
            <parameter id="LOWER_BOUND" value="0" units="dimensionless"/>
            <parameter id="UPPER_BOUND" value="1000" units="dimensionless"/>
            <parameter id="OBJECTIVE_COEFFICIENT" value="0" units="dimensionless"/>
            <parameter id="FLUX_VALUE" value="0" units="dimensionless"/>
          </listOfParameters>
        </kineticLaw>
      </reaction>
      <reaction metaid="meta_R012" sboTerm="SBO:0000176" id="R012" reversible="true" fast="false">
        <listOfReactants>
          <speciesReference species="ATP" stoichiometry="1"/>
          <speciesReference species="OA" stoichiometry="1"/>
        </listOfReactants>
        <listOfProducts>
          <speciesReference species="ADP" stoichiometry="1"/>
          <speciesReference species="CO2" stoichiometry="1"/>
          <speciesReference species="PEP" stoichiometry="1"/>
        </listOfProducts>
        <kineticLaw>
          <listOfParameters>
            <parameter id="LOWER_BOUND" value="-1000" units="dimensionless"/>
            <parameter id="UPPER_BOUND" value="1000" units="dimensionless"/>
            <parameter id="OBJECTIVE_COEFFICIENT" value="0" units="dimensionless"/>
            <parameter id="FLUX_VALUE" value="0" units="dimensionless"/>
          </listOfParameters>
        </kineticLaw>
      </reaction>
      <reaction metaid="meta_R013" sboTerm="SBO:0000176" id="R013" reversible="false" fast="false">
        <listOfReactants>
          <speciesReference species="CO2" stoichiometry="1"/>
          <speciesReference species="PEP" stoichiometry="1"/>
        </listOfReactants>
        <listOfProducts>
          <speciesReference species="OA" stoichiometry="1"/>
          <speciesReference species="PI" stoichiometry="1"/>
        </listOfProducts>
        <kineticLaw>
          <listOfParameters>
            <parameter id="LOWER_BOUND" value="0" units="dimensionless"/>
            <parameter id="UPPER_BOUND" value="1000" units="dimensionless"/>
            <parameter id="OBJECTIVE_COEFFICIENT" value="0" units="dimensionless"/>
            <parameter id="FLUX_VALUE" value="0" units="dimensionless"/>
          </listOfParameters>
        </kineticLaw>
      </reaction>
      <reaction metaid="meta_R014" sboTerm="SBO:0000176" id="R014" reversible="false" fast="false">
        <listOfReactants>
          <speciesReference species="COA" stoichiometry="1"/>
          <speciesReference species="NAD" stoichiometry="1"/>
          <speciesReference species="PYR" stoichiometry="1"/>
        </listOfReactants>
        <listOfProducts>
          <speciesReference species="ACCOA" stoichiometry="1"/>
          <speciesReference species="CO2" stoichiometry="1"/>
          <speciesReference species="NADH" stoichiometry="1"/>
        </listOfProducts>
        <kineticLaw>
          <listOfParameters>
            <parameter id="LOWER_BOUND" value="0" units="dimensionless"/>
            <parameter id="UPPER_BOUND" value="1000" units="dimensionless"/>
            <parameter id="OBJECTIVE_COEFFICIENT" value="0" units="dimensionless"/>
            <parameter id="FLUX_VALUE" value="0" units="dimensionless"/>
          </listOfParameters>
        </kineticLaw>
      </reaction>
      <reaction metaid="meta_R015" sboTerm="SBO:0000176" id="R015" reversible="false" fast="false">
        <listOfReactants>
          <speciesReference species="ATP" stoichiometry="1"/>
          <speciesReference species="PYR" stoichiometry="1"/>
        </listOfReactants>
        <listOfProducts>
          <speciesReference species="AMP" stoichiometry="1"/>
          <speciesReference species="PEP" stoichiometry="1"/>
          <speciesReference species="PI" stoichiometry="1"/>
        </listOfProducts>
        <kineticLaw>
          <listOfParameters>
            <parameter id="LOWER_BOUND" value="0" units="dimensionless"/>
            <parameter id="UPPER_BOUND" value="1000" units="dimensionless"/>
            <parameter id="OBJECTIVE_COEFFICIENT" value="0" units="dimensionless"/>
            <parameter id="FLUX_VALUE" value="0" units="dimensionless"/>
          </listOfParameters>
        </kineticLaw>
      </reaction>
      <reaction metaid="meta_R016" sboTerm="SBO:0000176" id="R016" reversible="true" fast="false">
        <listOfReactants>
          <speciesReference species="G6P" stoichiometry="1"/>
          <speciesReference species="NADP" stoichiometry="1"/>
        </listOfReactants>
        <listOfProducts>
          <speciesReference species="D6PGL" stoichiometry="1"/>
          <speciesReference species="NADPH" stoichiometry="1"/>
        </listOfProducts>
        <kineticLaw>
          <listOfParameters>
            <parameter id="LOWER_BOUND" value="-1000" units="dimensionless"/>
            <parameter id="UPPER_BOUND" value="1000" units="dimensionless"/>
            <parameter id="OBJECTIVE_COEFFICIENT" value="0" units="dimensionless"/>
            <parameter id="FLUX_VALUE" value="0" units="dimensionless"/>
          </listOfParameters>
        </kineticLaw>
      </reaction>
      <reaction metaid="meta_R017" sboTerm="SBO:0000176" id="R017" reversible="false" fast="false">
        <listOfReactants>
          <speciesReference species="D6PGL" stoichiometry="1"/>
        </listOfReactants>
        <listOfProducts>
          <speciesReference species="D6PGC" stoichiometry="1"/>
        </listOfProducts>
        <kineticLaw>
          <listOfParameters>
            <parameter id="LOWER_BOUND" value="0" units="dimensionless"/>
            <parameter id="UPPER_BOUND" value="1000" units="dimensionless"/>
            <parameter id="OBJECTIVE_COEFFICIENT" value="0" units="dimensionless"/>
            <parameter id="FLUX_VALUE" value="0" units="dimensionless"/>
          </listOfParameters>
        </kineticLaw>
      </reaction>
      <reaction metaid="meta_R018" sboTerm="SBO:0000176" id="R018" reversible="true" fast="false">
        <listOfReactants>
          <speciesReference species="D6PGC" stoichiometry="1"/>
          <speciesReference species="NADP" stoichiometry="1"/>
        </listOfReactants>
        <listOfProducts>
          <speciesReference species="CO2" stoichiometry="1"/>
          <speciesReference species="NADPH" stoichiometry="1"/>
          <speciesReference species="RL5P" stoichiometry="1"/>
        </listOfProducts>
        <kineticLaw>
          <listOfParameters>
            <parameter id="LOWER_BOUND" value="0" units="dimensionless"/>
            <parameter id="UPPER_BOUND" value="1000" units="dimensionless"/>
            <parameter id="OBJECTIVE_COEFFICIENT" value="0" units="dimensionless"/>
            <parameter id="FLUX_VALUE" value="0" units="dimensionless"/>
          </listOfParameters>
        </kineticLaw>
      </reaction>
      <reaction metaid="meta_R019" sboTerm="SBO:0000176" id="R019" reversible="true" fast="false">
        <listOfReactants>
          <speciesReference species="RL5P" stoichiometry="1"/>
        </listOfReactants>
        <listOfProducts>
          <speciesReference species="R5P" stoichiometry="1"/>
        </listOfProducts>
        <kineticLaw>
          <listOfParameters>
            <parameter id="LOWER_BOUND" value="0" units="dimensionless"/>
            <parameter id="UPPER_BOUND" value="1000" units="dimensionless"/>
            <parameter id="OBJECTIVE_COEFFICIENT" value="0" units="dimensionless"/>
            <parameter id="FLUX_VALUE" value="0" units="dimensionless"/>
          </listOfParameters>
        </kineticLaw>
      </reaction>
      <reaction metaid="meta_R020" sboTerm="SBO:0000176" id="R020" reversible="true" fast="false">
        <listOfReactants>
          <speciesReference species="RL5P" stoichiometry="1"/>
        </listOfReactants>
        <listOfProducts>
          <speciesReference species="X5P" stoichiometry="1"/>
        </listOfProducts>
        <kineticLaw>
          <listOfParameters>
            <parameter id="LOWER_BOUND" value="0" units="dimensionless"/>
            <parameter id="UPPER_BOUND" value="1000" units="dimensionless"/>
            <parameter id="OBJECTIVE_COEFFICIENT" value="0" units="dimensionless"/>
            <parameter id="FLUX_VALUE" value="0" units="dimensionless"/>
          </listOfParameters>
        </kineticLaw>
      </reaction>
      <reaction metaid="meta_R021" sboTerm="SBO:0000176" id="R021" reversible="true" fast="false">
        <listOfReactants>
          <speciesReference species="R5P" stoichiometry="1"/>
          <speciesReference species="X5P" stoichiometry="1"/>
        </listOfReactants>
        <listOfProducts>
          <speciesReference species="S7P" stoichiometry="1"/>
          <speciesReference species="T3P1" stoichiometry="1"/>
        </listOfProducts>
        <kineticLaw>
          <listOfParameters>
            <parameter id="LOWER_BOUND" value="0" units="dimensionless"/>
            <parameter id="UPPER_BOUND" value="1000" units="dimensionless"/>
            <parameter id="OBJECTIVE_COEFFICIENT" value="0" units="dimensionless"/>
            <parameter id="FLUX_VALUE" value="0" units="dimensionless"/>
          </listOfParameters>
        </kineticLaw>
      </reaction>
      <reaction metaid="meta_R022" sboTerm="SBO:0000176" id="R022" reversible="true" fast="false">
        <listOfReactants>
          <speciesReference species="S7P" stoichiometry="1"/>
          <speciesReference species="T3P1" stoichiometry="1"/>
        </listOfReactants>
        <listOfProducts>
          <speciesReference species="E4P" stoichiometry="1"/>
          <speciesReference species="F6P" stoichiometry="1"/>
        </listOfProducts>
        <kineticLaw>
          <listOfParameters>
            <parameter id="LOWER_BOUND" value="0" units="dimensionless"/>
            <parameter id="UPPER_BOUND" value="1000" units="dimensionless"/>
            <parameter id="OBJECTIVE_COEFFICIENT" value="0" units="dimensionless"/>
            <parameter id="FLUX_VALUE" value="0" units="dimensionless"/>
          </listOfParameters>
        </kineticLaw>
      </reaction>
      <reaction metaid="meta_R023" sboTerm="SBO:0000176" id="R023" reversible="true" fast="false">
        <listOfReactants>
          <speciesReference species="E4P" stoichiometry="1"/>
          <speciesReference species="X5P" stoichiometry="1"/>
        </listOfReactants>
        <listOfProducts>
          <speciesReference species="F6P" stoichiometry="1"/>
          <speciesReference species="T3P1" stoichiometry="1"/>
        </listOfProducts>
        <kineticLaw>
          <listOfParameters>
            <parameter id="LOWER_BOUND" value="0" units="dimensionless"/>
            <parameter id="UPPER_BOUND" value="1000" units="dimensionless"/>
            <parameter id="OBJECTIVE_COEFFICIENT" value="0" units="dimensionless"/>
            <parameter id="FLUX_VALUE" value="0" units="dimensionless"/>
          </listOfParameters>
        </kineticLaw>
      </reaction>
      <reaction metaid="meta_R024" sboTerm="SBO:0000176" id="R024" reversible="false" fast="false">
        <listOfReactants>
          <speciesReference species="D6PGC" stoichiometry="1"/>
        </listOfReactants>
        <listOfProducts>
          <speciesReference species="a2K3D6PG" stoichiometry="1"/>
        </listOfProducts>
        <kineticLaw>
          <listOfParameters>
            <parameter id="LOWER_BOUND" value="0" units="dimensionless"/>
            <parameter id="UPPER_BOUND" value="1000" units="dimensionless"/>
            <parameter id="OBJECTIVE_COEFFICIENT" value="0" units="dimensionless"/>
            <parameter id="FLUX_VALUE" value="0" units="dimensionless"/>
          </listOfParameters>
        </kineticLaw>
      </reaction>
      <reaction metaid="meta_R025" sboTerm="SBO:0000176" id="R025" reversible="false" fast="false">
        <listOfReactants>
          <speciesReference species="a2K3D6PG" stoichiometry="1"/>
        </listOfReactants>
        <listOfProducts>
          <speciesReference species="PYR" stoichiometry="1"/>
          <speciesReference species="T3P1" stoichiometry="1"/>
        </listOfProducts>
        <kineticLaw>
          <listOfParameters>
            <parameter id="LOWER_BOUND" value="0" units="dimensionless"/>
            <parameter id="UPPER_BOUND" value="1000" units="dimensionless"/>
            <parameter id="OBJECTIVE_COEFFICIENT" value="0" units="dimensionless"/>
            <parameter id="FLUX_VALUE" value="0" units="dimensionless"/>
          </listOfParameters>
        </kineticLaw>
      </reaction>
      <reaction metaid="meta_R026" sboTerm="SBO:0000176" id="R026" reversible="true" fast="false">
        <listOfReactants>
          <speciesReference species="G6P" stoichiometry="1"/>
        </listOfReactants>
        <listOfProducts>
          <speciesReference species="G1P" stoichiometry="1"/>
        </listOfProducts>
        <kineticLaw>
          <listOfParameters>
            <parameter id="LOWER_BOUND" value="-1000" units="dimensionless"/>
            <parameter id="UPPER_BOUND" value="1000" units="dimensionless"/>
            <parameter id="OBJECTIVE_COEFFICIENT" value="0" units="dimensionless"/>
            <parameter id="FLUX_VALUE" value="0" units="dimensionless"/>
          </listOfParameters>
        </kineticLaw>
      </reaction>
      <reaction metaid="meta_R027" sboTerm="SBO:0000176" id="R027" reversible="false" fast="false">
        <listOfReactants>
          <speciesReference species="ATP" stoichiometry="1"/>
          <speciesReference species="G1P" stoichiometry="1"/>
        </listOfReactants>
        <listOfProducts>
          <speciesReference species="ADP" stoichiometry="1"/>
          <speciesReference species="GLYCOGEN" stoichiometry="1"/>
          <speciesReference species="PPI" stoichiometry="1"/>
        </listOfProducts>
        <kineticLaw>
          <listOfParameters>
            <parameter id="LOWER_BOUND" value="0" units="dimensionless"/>
            <parameter id="UPPER_BOUND" value="1000" units="dimensionless"/>
            <parameter id="OBJECTIVE_COEFFICIENT" value="0" units="dimensionless"/>
            <parameter id="FLUX_VALUE" value="0" units="dimensionless"/>
          </listOfParameters>
        </kineticLaw>
      </reaction>
      <reaction metaid="meta_R028" sboTerm="SBO:0000176" id="R028" reversible="true" fast="false">
        <listOfReactants>
          <speciesReference species="NADH" stoichiometry="1"/>
          <speciesReference species="PYR" stoichiometry="1"/>
        </listOfReactants>
        <listOfProducts>
          <speciesReference species="LAC" stoichiometry="1"/>
          <speciesReference species="NAD" stoichiometry="1"/>
        </listOfProducts>
        <kineticLaw>
          <listOfParameters>
            <parameter id="LOWER_BOUND" value="-1000" units="dimensionless"/>
            <parameter id="UPPER_BOUND" value="1000" units="dimensionless"/>
            <parameter id="OBJECTIVE_COEFFICIENT" value="0" units="dimensionless"/>
            <parameter id="FLUX_VALUE" value="0" units="dimensionless"/>
          </listOfParameters>
        </kineticLaw>
      </reaction>
      <reaction metaid="meta_R029" sboTerm="SBO:0000176" id="R029" reversible="true" fast="false">
        <listOfReactants>
          <speciesReference species="ACAL" stoichiometry="1"/>
          <speciesReference species="NADH" stoichiometry="1"/>
        </listOfReactants>
        <listOfProducts>
          <speciesReference species="ETHANOL" stoichiometry="1"/>
          <speciesReference species="NAD" stoichiometry="1"/>
        </listOfProducts>
        <kineticLaw>
          <listOfParameters>
            <parameter id="LOWER_BOUND" value="-1000" units="dimensionless"/>
            <parameter id="UPPER_BOUND" value="1000" units="dimensionless"/>
            <parameter id="OBJECTIVE_COEFFICIENT" value="0" units="dimensionless"/>
            <parameter id="FLUX_VALUE" value="0" units="dimensionless"/>
          </listOfParameters>
        </kineticLaw>
      </reaction>
      <reaction metaid="meta_R030" sboTerm="SBO:0000176" id="R030" reversible="true" fast="false">
        <listOfReactants>
          <speciesReference species="ACCOA" stoichiometry="1"/>
          <speciesReference species="NADH" stoichiometry="1"/>
        </listOfReactants>
        <listOfProducts>
          <speciesReference species="ACAL" stoichiometry="1"/>
          <speciesReference species="NAD" stoichiometry="1"/>
        </listOfProducts>
        <kineticLaw>
          <listOfParameters>
            <parameter id="LOWER_BOUND" value="-1000" units="dimensionless"/>
            <parameter id="UPPER_BOUND" value="1000" units="dimensionless"/>
            <parameter id="OBJECTIVE_COEFFICIENT" value="0" units="dimensionless"/>
            <parameter id="FLUX_VALUE" value="0" units="dimensionless"/>
          </listOfParameters>
        </kineticLaw>
      </reaction>
      <reaction metaid="meta_R031" sboTerm="SBO:0000176" id="R031" reversible="false" fast="false">
        <listOfReactants>
          <speciesReference species="COA" stoichiometry="1"/>
          <speciesReference species="PYR" stoichiometry="1"/>
        </listOfReactants>
        <listOfProducts>
          <speciesReference species="ACCOA" stoichiometry="1"/>
          <speciesReference species="FORMATE" stoichiometry="1"/>
        </listOfProducts>
        <kineticLaw>
          <listOfParameters>
            <parameter id="LOWER_BOUND" value="0" units="dimensionless"/>
            <parameter id="UPPER_BOUND" value="1000" units="dimensionless"/>
            <parameter id="OBJECTIVE_COEFFICIENT" value="0" units="dimensionless"/>
            <parameter id="FLUX_VALUE" value="0" units="dimensionless"/>
          </listOfParameters>
        </kineticLaw>
      </reaction>
      <reaction metaid="meta_R032" sboTerm="SBO:0000176" id="R032" reversible="true" fast="false">
        <listOfReactants>
          <speciesReference species="ACCOA" stoichiometry="1"/>
          <speciesReference species="PI" stoichiometry="1"/>
        </listOfReactants>
        <listOfProducts>
          <speciesReference species="ACTP" stoichiometry="1"/>
          <speciesReference species="COA" stoichiometry="1"/>
        </listOfProducts>
        <kineticLaw>
          <listOfParameters>
            <parameter id="LOWER_BOUND" value="-1000" units="dimensionless"/>
            <parameter id="UPPER_BOUND" value="1000" units="dimensionless"/>
            <parameter id="OBJECTIVE_COEFFICIENT" value="0" units="dimensionless"/>
            <parameter id="FLUX_VALUE" value="0" units="dimensionless"/>
          </listOfParameters>
        </kineticLaw>
      </reaction>
      <reaction metaid="meta_R033" sboTerm="SBO:0000176" id="R033" reversible="true" fast="false">
        <listOfReactants>
          <speciesReference species="ACTP" stoichiometry="1"/>
          <speciesReference species="ADP" stoichiometry="1"/>
        </listOfReactants>
        <listOfProducts>
          <speciesReference species="AC" stoichiometry="1"/>
          <speciesReference species="ATP" stoichiometry="1"/>
        </listOfProducts>
        <kineticLaw>
          <listOfParameters>
            <parameter id="LOWER_BOUND" value="-1000" units="dimensionless"/>
            <parameter id="UPPER_BOUND" value="1000" units="dimensionless"/>
            <parameter id="OBJECTIVE_COEFFICIENT" value="0" units="dimensionless"/>
            <parameter id="FLUX_VALUE" value="0" units="dimensionless"/>
          </listOfParameters>
        </kineticLaw>
      </reaction>
      <reaction metaid="meta_R034" sboTerm="SBO:0000176" id="R034" reversible="false" fast="false">
        <listOfReactants>
          <speciesReference species="FORMATE" stoichiometry="1"/>
        </listOfReactants>
        <listOfProducts>
          <speciesReference species="CO2" stoichiometry="1"/>
        </listOfProducts>
        <kineticLaw>
          <listOfParameters>
            <parameter id="LOWER_BOUND" value="0" units="dimensionless"/>
            <parameter id="UPPER_BOUND" value="1000" units="dimensionless"/>
            <parameter id="OBJECTIVE_COEFFICIENT" value="0" units="dimensionless"/>
            <parameter id="FLUX_VALUE" value="0" units="dimensionless"/>
          </listOfParameters>
        </kineticLaw>
      </reaction>
      <reaction metaid="meta_R035" sboTerm="SBO:0000176" id="R035" reversible="true" fast="false">
        <listOfReactants>
          <speciesReference species="ACCOA" stoichiometry="1"/>
          <speciesReference species="OA" stoichiometry="1"/>
        </listOfReactants>
        <listOfProducts>
          <speciesReference species="CIT" stoichiometry="1"/>
          <speciesReference species="COA" stoichiometry="1"/>
        </listOfProducts>
        <kineticLaw>
          <listOfParameters>
            <parameter id="LOWER_BOUND" value="-1000" units="dimensionless"/>
            <parameter id="UPPER_BOUND" value="1000" units="dimensionless"/>
            <parameter id="OBJECTIVE_COEFFICIENT" value="0" units="dimensionless"/>
            <parameter id="FLUX_VALUE" value="0" units="dimensionless"/>
          </listOfParameters>
        </kineticLaw>
      </reaction>
      <reaction metaid="meta_R036" sboTerm="SBO:0000176" id="R036" reversible="true" fast="false">
        <listOfReactants>
          <speciesReference species="CIT" stoichiometry="1"/>
        </listOfReactants>
        <listOfProducts>
          <speciesReference species="ICIT" stoichiometry="1"/>
        </listOfProducts>
        <kineticLaw>
          <listOfParameters>
            <parameter id="LOWER_BOUND" value="-1000" units="dimensionless"/>
            <parameter id="UPPER_BOUND" value="1000" units="dimensionless"/>
            <parameter id="OBJECTIVE_COEFFICIENT" value="0" units="dimensionless"/>
            <parameter id="FLUX_VALUE" value="0" units="dimensionless"/>
          </listOfParameters>
        </kineticLaw>
      </reaction>
      <reaction metaid="meta_R037" sboTerm="SBO:0000176" id="R037" reversible="true" fast="false">
        <listOfReactants>
          <speciesReference species="ICIT" stoichiometry="1"/>
          <speciesReference species="NADP" stoichiometry="1"/>
        </listOfReactants>
        <listOfProducts>
          <speciesReference species="AKG" stoichiometry="1"/>
          <speciesReference species="CO2" stoichiometry="1"/>
          <speciesReference species="NADPH" stoichiometry="1"/>
        </listOfProducts>
        <kineticLaw>
          <listOfParameters>
            <parameter id="LOWER_BOUND" value="-1000" units="dimensionless"/>
            <parameter id="UPPER_BOUND" value="1000" units="dimensionless"/>
            <parameter id="OBJECTIVE_COEFFICIENT" value="0" units="dimensionless"/>
            <parameter id="FLUX_VALUE" value="0" units="dimensionless"/>
          </listOfParameters>
        </kineticLaw>
      </reaction>
      <reaction metaid="meta_R038" sboTerm="SBO:0000176" id="R038" reversible="true" fast="false">
        <listOfReactants>
          <speciesReference species="AKG" stoichiometry="1"/>
          <speciesReference species="COA" stoichiometry="1"/>
          <speciesReference species="NAD" stoichiometry="1"/>
        </listOfReactants>
        <listOfProducts>
          <speciesReference species="CO2" stoichiometry="1"/>
          <speciesReference species="NADH" stoichiometry="1"/>
          <speciesReference species="SUCCOA" stoichiometry="1"/>
        </listOfProducts>
        <kineticLaw>
          <listOfParameters>
            <parameter id="LOWER_BOUND" value="-1000" units="dimensionless"/>
            <parameter id="UPPER_BOUND" value="1000" units="dimensionless"/>
            <parameter id="OBJECTIVE_COEFFICIENT" value="0" units="dimensionless"/>
            <parameter id="FLUX_VALUE" value="0" units="dimensionless"/>
          </listOfParameters>
        </kineticLaw>
      </reaction>
      <reaction metaid="meta_R039" sboTerm="SBO:0000176" id="R039" reversible="true" fast="false">
        <listOfReactants>
          <speciesReference species="PI" stoichiometry="1"/>
          <speciesReference species="SUCCOA" stoichiometry="1"/>
          <speciesReference species="ADP" stoichiometry="1"/>
        </listOfReactants>
        <listOfProducts>
          <speciesReference species="GTP" stoichiometry="1"/>
          <speciesReference species="SUCC" stoichiometry="1"/>
          <speciesReference species="ATP" stoichiometry="1"/>
        </listOfProducts>
        <kineticLaw>
          <listOfParameters>
            <parameter id="LOWER_BOUND" value="0" units="dimensionless"/>
            <parameter id="UPPER_BOUND" value="1000" units="dimensionless"/>
            <parameter id="OBJECTIVE_COEFFICIENT" value="0" units="dimensionless"/>
            <parameter id="FLUX_VALUE" value="0" units="dimensionless"/>
          </listOfParameters>
        </kineticLaw>
      </reaction>
      <reaction metaid="meta_R040" sboTerm="SBO:0000176" id="R040" reversible="false" fast="false">
        <listOfReactants>
          <speciesReference species="FAD" stoichiometry="1"/>
          <speciesReference species="SUCC" stoichiometry="1"/>
        </listOfReactants>
        <listOfProducts>
          <speciesReference species="FADH2" stoichiometry="1"/>
          <speciesReference species="FUM" stoichiometry="1"/>
        </listOfProducts>
        <kineticLaw>
          <listOfParameters>
            <parameter id="LOWER_BOUND" value="0" units="dimensionless"/>
            <parameter id="UPPER_BOUND" value="1000" units="dimensionless"/>
            <parameter id="OBJECTIVE_COEFFICIENT" value="0" units="dimensionless"/>
            <parameter id="FLUX_VALUE" value="0" units="dimensionless"/>
          </listOfParameters>
        </kineticLaw>
      </reaction>
      <reaction metaid="meta_R041" sboTerm="SBO:0000176" id="R041" reversible="false" fast="false">
        <listOfReactants>
          <speciesReference species="FADH2" stoichiometry="1"/>
          <speciesReference species="FUM" stoichiometry="1"/>
        </listOfReactants>
        <listOfProducts>
          <speciesReference species="FAD" stoichiometry="1"/>
          <speciesReference species="SUCC" stoichiometry="1"/>
        </listOfProducts>
        <kineticLaw>
          <listOfParameters>
            <parameter id="LOWER_BOUND" value="0" units="dimensionless"/>
            <parameter id="UPPER_BOUND" value="1000" units="dimensionless"/>
            <parameter id="OBJECTIVE_COEFFICIENT" value="0" units="dimensionless"/>
            <parameter id="FLUX_VALUE" value="0" units="dimensionless"/>
          </listOfParameters>
        </kineticLaw>
      </reaction>
      <reaction metaid="meta_R042" sboTerm="SBO:0000176" id="R042" reversible="true" fast="false">
        <listOfReactants>
          <speciesReference species="FUM" stoichiometry="1"/>
        </listOfReactants>
        <listOfProducts>
          <speciesReference species="MAL" stoichiometry="1"/>
        </listOfProducts>
        <kineticLaw>
          <listOfParameters>
            <parameter id="LOWER_BOUND" value="-1000" units="dimensionless"/>
            <parameter id="UPPER_BOUND" value="1000" units="dimensionless"/>
            <parameter id="OBJECTIVE_COEFFICIENT" value="0" units="dimensionless"/>
            <parameter id="FLUX_VALUE" value="0" units="dimensionless"/>
          </listOfParameters>
        </kineticLaw>
      </reaction>
      <reaction metaid="meta_R043" sboTerm="SBO:0000176" id="R043" reversible="true" fast="false">
        <listOfReactants>
          <speciesReference species="MAL" stoichiometry="1"/>
          <speciesReference species="NAD" stoichiometry="1"/>
        </listOfReactants>
        <listOfProducts>
          <speciesReference species="NADH" stoichiometry="1"/>
          <speciesReference species="OA" stoichiometry="1"/>
        </listOfProducts>
        <kineticLaw>
          <listOfParameters>
            <parameter id="LOWER_BOUND" value="-1000" units="dimensionless"/>
            <parameter id="UPPER_BOUND" value="1000" units="dimensionless"/>
            <parameter id="OBJECTIVE_COEFFICIENT" value="0" units="dimensionless"/>
            <parameter id="FLUX_VALUE" value="0" units="dimensionless"/>
          </listOfParameters>
        </kineticLaw>
      </reaction>
      <reaction metaid="meta_R044" sboTerm="SBO:0000176" id="R044" reversible="false" fast="false">
        <listOfReactants>
          <speciesReference species="MAL" stoichiometry="1"/>
          <speciesReference species="NADP" stoichiometry="1"/>
        </listOfReactants>
        <listOfProducts>
          <speciesReference species="CO2" stoichiometry="1"/>
          <speciesReference species="NADPH" stoichiometry="1"/>
          <speciesReference species="PYR" stoichiometry="1"/>
        </listOfProducts>
        <kineticLaw>
          <listOfParameters>
            <parameter id="LOWER_BOUND" value="0" units="dimensionless"/>
            <parameter id="UPPER_BOUND" value="1000" units="dimensionless"/>
            <parameter id="OBJECTIVE_COEFFICIENT" value="0" units="dimensionless"/>
            <parameter id="FLUX_VALUE" value="0" units="dimensionless"/>
          </listOfParameters>
        </kineticLaw>
      </reaction>
      <reaction metaid="meta_R045" sboTerm="SBO:0000176" id="R045" reversible="false" fast="false">
        <listOfReactants>
          <speciesReference species="NADH" stoichiometry="1"/>
          <speciesReference species="Q" stoichiometry="1"/>
        </listOfReactants>
        <listOfProducts>
          <speciesReference species="NAD" stoichiometry="1"/>
          <speciesReference species="QH2" stoichiometry="1"/>
        </listOfProducts>
        <kineticLaw>
          <listOfParameters>
            <parameter id="LOWER_BOUND" value="0" units="dimensionless"/>
            <parameter id="UPPER_BOUND" value="1000" units="dimensionless"/>
            <parameter id="OBJECTIVE_COEFFICIENT" value="0" units="dimensionless"/>
            <parameter id="FLUX_VALUE" value="0" units="dimensionless"/>
          </listOfParameters>
        </kineticLaw>
      </reaction>
      <reaction metaid="meta_R046" sboTerm="SBO:0000176" id="R046" reversible="false" fast="false">
        <listOfReactants>
          <speciesReference species="NADH" stoichiometry="1"/>
          <speciesReference species="Q" stoichiometry="1"/>
        </listOfReactants>
        <listOfProducts>
          <speciesReference species="NAD" stoichiometry="1"/>
          <speciesReference species="QH2" stoichiometry="1"/>
        </listOfProducts>
        <kineticLaw>
          <listOfParameters>
            <parameter id="LOWER_BOUND" value="0" units="dimensionless"/>
            <parameter id="UPPER_BOUND" value="1000" units="dimensionless"/>
            <parameter id="OBJECTIVE_COEFFICIENT" value="0" units="dimensionless"/>
            <parameter id="FLUX_VALUE" value="0" units="dimensionless"/>
          </listOfParameters>
        </kineticLaw>
      </reaction>
      <reaction metaid="meta_R047" sboTerm="SBO:0000176" id="R047" reversible="false" fast="false">
        <listOfReactants>
          <speciesReference species="FORMATE" stoichiometry="1"/>
          <speciesReference species="Q" stoichiometry="1"/>
        </listOfReactants>
        <listOfProducts>
          <speciesReference species="CO2" stoichiometry="1"/>
          <speciesReference species="QH2" stoichiometry="1"/>
        </listOfProducts>
        <kineticLaw>
          <listOfParameters>
            <parameter id="LOWER_BOUND" value="0" units="dimensionless"/>
            <parameter id="UPPER_BOUND" value="1000" units="dimensionless"/>
            <parameter id="OBJECTIVE_COEFFICIENT" value="0" units="dimensionless"/>
            <parameter id="FLUX_VALUE" value="0" units="dimensionless"/>
          </listOfParameters>
        </kineticLaw>
      </reaction>
      <reaction metaid="meta_R048" sboTerm="SBO:0000176" id="R048" reversible="false" fast="false">
        <listOfReactants>
          <speciesReference species="QH2" stoichiometry="1"/>
          <speciesReference species="O2" stoichiometry="0.5"/>
        </listOfReactants>
        <listOfProducts>
          <speciesReference species="Q" stoichiometry="1"/>
        </listOfProducts>
        <kineticLaw>
          <listOfParameters>
            <parameter id="LOWER_BOUND" value="0" units="dimensionless"/>
            <parameter id="UPPER_BOUND" value="1000" units="dimensionless"/>
            <parameter id="OBJECTIVE_COEFFICIENT" value="0" units="dimensionless"/>
            <parameter id="FLUX_VALUE" value="0" units="dimensionless"/>
          </listOfParameters>
        </kineticLaw>
      </reaction>
      <reaction metaid="meta_R049" sboTerm="SBO:0000176" id="R049" reversible="false" fast="false">
        <listOfReactants>
          <speciesReference species="O2" stoichiometry="0.5"/>
          <speciesReference species="QH2" stoichiometry="1"/>
        </listOfReactants>
        <listOfProducts>
          <speciesReference species="Q" stoichiometry="1"/>
        </listOfProducts>
        <kineticLaw>
          <listOfParameters>
            <parameter id="LOWER_BOUND" value="0" units="dimensionless"/>
            <parameter id="UPPER_BOUND" value="1000" units="dimensionless"/>
            <parameter id="OBJECTIVE_COEFFICIENT" value="0" units="dimensionless"/>
            <parameter id="FLUX_VALUE" value="0" units="dimensionless"/>
          </listOfParameters>
        </kineticLaw>
      </reaction>
      <reaction metaid="meta_R050" sboTerm="SBO:0000176" id="R050" reversible="true" fast="false">
        <listOfReactants>
          <speciesReference species="FADH2" stoichiometry="1"/>
          <speciesReference species="Q" stoichiometry="1"/>
        </listOfReactants>
        <listOfProducts>
          <speciesReference species="FAD" stoichiometry="1"/>
          <speciesReference species="QH2" stoichiometry="1"/>
        </listOfProducts>
        <kineticLaw>
          <listOfParameters>
            <parameter id="LOWER_BOUND" value="-1000" units="dimensionless"/>
            <parameter id="UPPER_BOUND" value="1000" units="dimensionless"/>
            <parameter id="OBJECTIVE_COEFFICIENT" value="0" units="dimensionless"/>
            <parameter id="FLUX_VALUE" value="0" units="dimensionless"/>
          </listOfParameters>
        </kineticLaw>
      </reaction>
      <reaction metaid="meta_R051" sboTerm="SBO:0000176" id="R051" reversible="true" fast="false">
        <listOfReactants>
          <speciesReference species="ATP" stoichiometry="1"/>
        </listOfReactants>
        <listOfProducts>
          <speciesReference species="ADP" stoichiometry="1"/>
          <speciesReference species="PI" stoichiometry="1"/>
        </listOfProducts>
        <kineticLaw>
          <listOfParameters>
            <parameter id="LOWER_BOUND" value="-1000" units="dimensionless"/>
            <parameter id="UPPER_BOUND" value="1000" units="dimensionless"/>
            <parameter id="OBJECTIVE_COEFFICIENT" value="0" units="dimensionless"/>
            <parameter id="FLUX_VALUE" value="0" units="dimensionless"/>
          </listOfParameters>
        </kineticLaw>
      </reaction>
      <reaction metaid="meta_R052" sboTerm="SBO:0000176" id="R052" reversible="true" fast="false">
        <listOfReactants>
          <speciesReference species="GLU" stoichiometry="1"/>
          <speciesReference species="OA" stoichiometry="1"/>
        </listOfReactants>
        <listOfProducts>
          <speciesReference species="AKG" stoichiometry="1"/>
          <speciesReference species="ASP" stoichiometry="1"/>
        </listOfProducts>
        <kineticLaw>
          <listOfParameters>
            <parameter id="LOWER_BOUND" value="-1000" units="dimensionless"/>
            <parameter id="UPPER_BOUND" value="1000" units="dimensionless"/>
            <parameter id="OBJECTIVE_COEFFICIENT" value="0" units="dimensionless"/>
            <parameter id="FLUX_VALUE" value="0" units="dimensionless"/>
          </listOfParameters>
        </kineticLaw>
      </reaction>
      <reaction metaid="meta_R053" sboTerm="SBO:0000176" id="R053" reversible="false" fast="false">
        <listOfReactants>
          <speciesReference species="ASP" stoichiometry="1"/>
          <speciesReference species="ATP" stoichiometry="1"/>
          <speciesReference species="GLN" stoichiometry="1"/>
        </listOfReactants>
        <listOfProducts>
          <speciesReference species="AMP" stoichiometry="1"/>
          <speciesReference species="ASN" stoichiometry="1"/>
          <speciesReference species="GLU" stoichiometry="1"/>
          <speciesReference species="PPI" stoichiometry="1"/>
        </listOfProducts>
        <kineticLaw>
          <listOfParameters>
            <parameter id="LOWER_BOUND" value="0" units="dimensionless"/>
            <parameter id="UPPER_BOUND" value="1000" units="dimensionless"/>
            <parameter id="OBJECTIVE_COEFFICIENT" value="0" units="dimensionless"/>
            <parameter id="FLUX_VALUE" value="0" units="dimensionless"/>
          </listOfParameters>
        </kineticLaw>
      </reaction>
      <reaction metaid="meta_R054" sboTerm="SBO:0000176" id="R054" reversible="false" fast="false">
        <listOfReactants>
          <speciesReference species="ASP" stoichiometry="1"/>
          <speciesReference species="ATP" stoichiometry="1"/>
          <speciesReference species="NH3" stoichiometry="1"/>
        </listOfReactants>
        <listOfProducts>
          <speciesReference species="AMP" stoichiometry="1"/>
          <speciesReference species="ASN" stoichiometry="1"/>
          <speciesReference species="PPI" stoichiometry="1"/>
        </listOfProducts>
        <kineticLaw>
          <listOfParameters>
            <parameter id="LOWER_BOUND" value="0" units="dimensionless"/>
            <parameter id="UPPER_BOUND" value="1000" units="dimensionless"/>
            <parameter id="OBJECTIVE_COEFFICIENT" value="0" units="dimensionless"/>
            <parameter id="FLUX_VALUE" value="0" units="dimensionless"/>
          </listOfParameters>
        </kineticLaw>
      </reaction>
      <reaction metaid="meta_R055" sboTerm="SBO:0000176" id="R055" reversible="false" fast="false">
        <listOfReactants>
          <speciesReference species="AKG" stoichiometry="1"/>
          <speciesReference species="NADPH" stoichiometry="1"/>
          <speciesReference species="NH3" stoichiometry="1"/>
        </listOfReactants>
        <listOfProducts>
          <speciesReference species="GLU" stoichiometry="1"/>
          <speciesReference species="NADP" stoichiometry="1"/>
        </listOfProducts>
        <kineticLaw>
          <listOfParameters>
            <parameter id="LOWER_BOUND" value="0" units="dimensionless"/>
            <parameter id="UPPER_BOUND" value="1000" units="dimensionless"/>
            <parameter id="OBJECTIVE_COEFFICIENT" value="0" units="dimensionless"/>
            <parameter id="FLUX_VALUE" value="0" units="dimensionless"/>
          </listOfParameters>
        </kineticLaw>
      </reaction>
      <reaction metaid="meta_R056" sboTerm="SBO:0000176" id="R056" reversible="false" fast="false">
        <listOfReactants>
          <speciesReference species="ATP" stoichiometry="1"/>
          <speciesReference species="GLU" stoichiometry="1"/>
          <speciesReference species="NH3" stoichiometry="1"/>
        </listOfReactants>
        <listOfProducts>
          <speciesReference species="ADP" stoichiometry="1"/>
          <speciesReference species="GLN" stoichiometry="1"/>
          <speciesReference species="PI" stoichiometry="1"/>
        </listOfProducts>
        <kineticLaw>
          <listOfParameters>
            <parameter id="LOWER_BOUND" value="0" units="dimensionless"/>
            <parameter id="UPPER_BOUND" value="1000" units="dimensionless"/>
            <parameter id="OBJECTIVE_COEFFICIENT" value="0" units="dimensionless"/>
            <parameter id="FLUX_VALUE" value="0" units="dimensionless"/>
          </listOfParameters>
        </kineticLaw>
      </reaction>
      <reaction metaid="meta_R057" sboTerm="SBO:0000176" id="R057" reversible="false" fast="false">
        <listOfReactants>
          <speciesReference species="AKG" stoichiometry="1"/>
          <speciesReference species="GLN" stoichiometry="1"/>
          <speciesReference species="NADPH" stoichiometry="1"/>
        </listOfReactants>
        <listOfProducts>
          <speciesReference species="GLU" stoichiometry="2"/>
          <speciesReference species="NADP" stoichiometry="1"/>
        </listOfProducts>
        <kineticLaw>
          <listOfParameters>
            <parameter id="LOWER_BOUND" value="0" units="dimensionless"/>
            <parameter id="UPPER_BOUND" value="1000" units="dimensionless"/>
            <parameter id="OBJECTIVE_COEFFICIENT" value="0" units="dimensionless"/>
            <parameter id="FLUX_VALUE" value="0" units="dimensionless"/>
          </listOfParameters>
        </kineticLaw>
      </reaction>
      <reaction metaid="meta_R058" sboTerm="SBO:0000176" id="R058" reversible="true" fast="false">
        <listOfReactants>
          <speciesReference species="GLU" stoichiometry="1"/>
          <speciesReference species="PYR" stoichiometry="1"/>
        </listOfReactants>
        <listOfProducts>
          <speciesReference species="AKG" stoichiometry="1"/>
          <speciesReference species="ALA" stoichiometry="1"/>
        </listOfProducts>
        <kineticLaw>
          <listOfParameters>
            <parameter id="LOWER_BOUND" value="-1000" units="dimensionless"/>
            <parameter id="UPPER_BOUND" value="1000" units="dimensionless"/>
            <parameter id="OBJECTIVE_COEFFICIENT" value="0" units="dimensionless"/>
            <parameter id="FLUX_VALUE" value="0" units="dimensionless"/>
          </listOfParameters>
        </kineticLaw>
      </reaction>
      <reaction metaid="meta_R059" sboTerm="SBO:0000176" id="R059" reversible="false" fast="false">
        <listOfReactants>
          <speciesReference species="ACCOA" stoichiometry="1"/>
          <speciesReference species="GLU" stoichiometry="1"/>
        </listOfReactants>
        <listOfProducts>
          <speciesReference species="COA" stoichiometry="1"/>
          <speciesReference species="NAGLU" stoichiometry="1"/>
        </listOfProducts>
        <kineticLaw>
          <listOfParameters>
            <parameter id="LOWER_BOUND" value="0" units="dimensionless"/>
            <parameter id="UPPER_BOUND" value="1000" units="dimensionless"/>
            <parameter id="OBJECTIVE_COEFFICIENT" value="0" units="dimensionless"/>
            <parameter id="FLUX_VALUE" value="0" units="dimensionless"/>
          </listOfParameters>
        </kineticLaw>
      </reaction>
      <reaction metaid="meta_R060" sboTerm="SBO:0000176" id="R060" reversible="false" fast="false">
        <listOfReactants>
          <speciesReference species="ATP" stoichiometry="1"/>
          <speciesReference species="NAGLU" stoichiometry="1"/>
        </listOfReactants>
        <listOfProducts>
          <speciesReference species="ADP" stoichiometry="1"/>
          <speciesReference species="NAGLUYP" stoichiometry="1"/>
        </listOfProducts>
        <kineticLaw>
          <listOfParameters>
            <parameter id="LOWER_BOUND" value="0" units="dimensionless"/>
            <parameter id="UPPER_BOUND" value="1000" units="dimensionless"/>
            <parameter id="OBJECTIVE_COEFFICIENT" value="0" units="dimensionless"/>
            <parameter id="FLUX_VALUE" value="0" units="dimensionless"/>
          </listOfParameters>
        </kineticLaw>
      </reaction>
      <reaction metaid="meta_R061" sboTerm="SBO:0000176" id="R061" reversible="true" fast="false">
        <listOfReactants>
          <speciesReference species="NADPH" stoichiometry="1"/>
          <speciesReference species="NAGLUYP" stoichiometry="1"/>
        </listOfReactants>
        <listOfProducts>
          <speciesReference species="NADP" stoichiometry="1"/>
          <speciesReference species="NAGLUSAL" stoichiometry="1"/>
          <speciesReference species="PI" stoichiometry="1"/>
        </listOfProducts>
        <kineticLaw>
          <listOfParameters>
            <parameter id="LOWER_BOUND" value="-1000" units="dimensionless"/>
            <parameter id="UPPER_BOUND" value="1000" units="dimensionless"/>
            <parameter id="OBJECTIVE_COEFFICIENT" value="0" units="dimensionless"/>
            <parameter id="FLUX_VALUE" value="0" units="dimensionless"/>
          </listOfParameters>
        </kineticLaw>
      </reaction>
      <reaction metaid="meta_R062" sboTerm="SBO:0000176" id="R062" reversible="true" fast="false">
        <listOfReactants>
          <speciesReference species="GLU" stoichiometry="1"/>
          <speciesReference species="NAGLUSAL" stoichiometry="1"/>
        </listOfReactants>
        <listOfProducts>
          <speciesReference species="AKG" stoichiometry="1"/>
          <speciesReference species="NAARON" stoichiometry="1"/>
        </listOfProducts>
        <kineticLaw>
          <listOfParameters>
            <parameter id="LOWER_BOUND" value="-1000" units="dimensionless"/>
            <parameter id="UPPER_BOUND" value="1000" units="dimensionless"/>
            <parameter id="OBJECTIVE_COEFFICIENT" value="0" units="dimensionless"/>
            <parameter id="FLUX_VALUE" value="0" units="dimensionless"/>
          </listOfParameters>
        </kineticLaw>
      </reaction>
      <reaction metaid="meta_R063" sboTerm="SBO:0000176" id="R063" reversible="false" fast="false">
        <listOfReactants>
          <speciesReference species="NAARON" stoichiometry="1"/>
        </listOfReactants>
        <listOfProducts>
          <speciesReference species="AC" stoichiometry="1"/>
          <speciesReference species="ORN" stoichiometry="1"/>
        </listOfProducts>
        <kineticLaw>
          <listOfParameters>
            <parameter id="LOWER_BOUND" value="0" units="dimensionless"/>
            <parameter id="UPPER_BOUND" value="1000" units="dimensionless"/>
            <parameter id="OBJECTIVE_COEFFICIENT" value="0" units="dimensionless"/>
            <parameter id="FLUX_VALUE" value="0" units="dimensionless"/>
          </listOfParameters>
        </kineticLaw>
      </reaction>
      <reaction metaid="meta_R064" sboTerm="SBO:0000176" id="R064" reversible="false" fast="false">
        <listOfReactants>
          <speciesReference species="ATP" stoichiometry="2"/>
          <speciesReference species="CO2" stoichiometry="1"/>
          <speciesReference species="GLN" stoichiometry="1"/>
        </listOfReactants>
        <listOfProducts>
          <speciesReference species="ADP" stoichiometry="2"/>
          <speciesReference species="CAP" stoichiometry="1"/>
          <speciesReference species="GLU" stoichiometry="1"/>
          <speciesReference species="PI" stoichiometry="1"/>
        </listOfProducts>
        <kineticLaw>
          <listOfParameters>
            <parameter id="LOWER_BOUND" value="0" units="dimensionless"/>
            <parameter id="UPPER_BOUND" value="1000" units="dimensionless"/>
            <parameter id="OBJECTIVE_COEFFICIENT" value="0" units="dimensionless"/>
            <parameter id="FLUX_VALUE" value="0" units="dimensionless"/>
          </listOfParameters>
        </kineticLaw>
      </reaction>
      <reaction metaid="meta_R065" sboTerm="SBO:0000176" id="R065" reversible="true" fast="false">
        <listOfReactants>
          <speciesReference species="CAP" stoichiometry="1"/>
          <speciesReference species="ORN" stoichiometry="1"/>
        </listOfReactants>
        <listOfProducts>
          <speciesReference species="CITR" stoichiometry="1"/>
          <speciesReference species="PI" stoichiometry="1"/>
        </listOfProducts>
        <kineticLaw>
          <listOfParameters>
            <parameter id="LOWER_BOUND" value="-1000" units="dimensionless"/>
            <parameter id="UPPER_BOUND" value="1000" units="dimensionless"/>
            <parameter id="OBJECTIVE_COEFFICIENT" value="0" units="dimensionless"/>
            <parameter id="FLUX_VALUE" value="0" units="dimensionless"/>
          </listOfParameters>
        </kineticLaw>
      </reaction>
      <reaction metaid="meta_R066" sboTerm="SBO:0000176" id="R066" reversible="true" fast="false">
        <listOfReactants>
          <speciesReference species="ASP" stoichiometry="1"/>
          <speciesReference species="ATP" stoichiometry="1"/>
          <speciesReference species="CITR" stoichiometry="1"/>
        </listOfReactants>
        <listOfProducts>
          <speciesReference species="AMP" stoichiometry="1"/>
          <speciesReference species="ARGSUCC" stoichiometry="1"/>
          <speciesReference species="PPI" stoichiometry="1"/>
        </listOfProducts>
        <kineticLaw>
          <listOfParameters>
            <parameter id="LOWER_BOUND" value="-1000" units="dimensionless"/>
            <parameter id="UPPER_BOUND" value="1000" units="dimensionless"/>
            <parameter id="OBJECTIVE_COEFFICIENT" value="0" units="dimensionless"/>
            <parameter id="FLUX_VALUE" value="0" units="dimensionless"/>
          </listOfParameters>
        </kineticLaw>
      </reaction>
      <reaction metaid="meta_R067" sboTerm="SBO:0000176" id="R067" reversible="true" fast="false">
        <listOfReactants>
          <speciesReference species="ARGSUCC" stoichiometry="1"/>
        </listOfReactants>
        <listOfProducts>
          <speciesReference species="ARG" stoichiometry="1"/>
          <speciesReference species="FUM" stoichiometry="1"/>
        </listOfProducts>
        <kineticLaw>
          <listOfParameters>
            <parameter id="LOWER_BOUND" value="-1000" units="dimensionless"/>
            <parameter id="UPPER_BOUND" value="1000" units="dimensionless"/>
            <parameter id="OBJECTIVE_COEFFICIENT" value="0" units="dimensionless"/>
            <parameter id="FLUX_VALUE" value="0" units="dimensionless"/>
          </listOfParameters>
        </kineticLaw>
      </reaction>
      <reaction metaid="meta_R068" sboTerm="SBO:0000176" id="R068" reversible="false" fast="false">
        <listOfReactants>
          <speciesReference species="ORN" stoichiometry="1"/>
        </listOfReactants>
        <listOfProducts>
          <speciesReference species="CO2" stoichiometry="1"/>
          <speciesReference species="PTRSC" stoichiometry="1"/>
        </listOfProducts>
        <kineticLaw>
          <listOfParameters>
            <parameter id="LOWER_BOUND" value="0" units="dimensionless"/>
            <parameter id="UPPER_BOUND" value="1000" units="dimensionless"/>
            <parameter id="OBJECTIVE_COEFFICIENT" value="0" units="dimensionless"/>
            <parameter id="FLUX_VALUE" value="0" units="dimensionless"/>
          </listOfParameters>
        </kineticLaw>
      </reaction>
      <reaction metaid="meta_R069" sboTerm="SBO:0000176" id="R069" reversible="false" fast="false">
        <listOfReactants>
          <speciesReference species="DSAM" stoichiometry="1"/>
          <speciesReference species="PTRSC" stoichiometry="1"/>
        </listOfReactants>
        <listOfProducts>
          <speciesReference species="a5MTA" stoichiometry="1"/>
        </listOfProducts>
        <kineticLaw>
          <listOfParameters>
            <parameter id="LOWER_BOUND" value="0" units="dimensionless"/>
            <parameter id="UPPER_BOUND" value="1000" units="dimensionless"/>
            <parameter id="OBJECTIVE_COEFFICIENT" value="0" units="dimensionless"/>
            <parameter id="FLUX_VALUE" value="0" units="dimensionless"/>
          </listOfParameters>
        </kineticLaw>
      </reaction>
      <reaction metaid="meta_R070" sboTerm="SBO:0000176" id="R070" reversible="true" fast="false">
        <listOfReactants>
          <speciesReference species="SAM" stoichiometry="1"/>
        </listOfReactants>
        <listOfProducts>
          <speciesReference species="CO2" stoichiometry="1"/>
          <speciesReference species="DSAM" stoichiometry="1"/>
        </listOfProducts>
        <kineticLaw>
          <listOfParameters>
            <parameter id="LOWER_BOUND" value="0" units="dimensionless"/>
            <parameter id="UPPER_BOUND" value="1000" units="dimensionless"/>
            <parameter id="OBJECTIVE_COEFFICIENT" value="0" units="dimensionless"/>
            <parameter id="FLUX_VALUE" value="0" units="dimensionless"/>
          </listOfParameters>
        </kineticLaw>
      </reaction>
      <reaction metaid="meta_R071" sboTerm="SBO:0000176" id="R071" reversible="false" fast="false">
        <listOfReactants>
          <speciesReference species="a5MTA" stoichiometry="1"/>
        </listOfReactants>
        <listOfProducts>
          <speciesReference species="ADN" stoichiometry="1"/>
          <speciesReference species="MET" stoichiometry="1"/>
        </listOfProducts>
        <kineticLaw>
          <listOfParameters>
            <parameter id="LOWER_BOUND" value="0" units="dimensionless"/>
            <parameter id="UPPER_BOUND" value="1000" units="dimensionless"/>
            <parameter id="OBJECTIVE_COEFFICIENT" value="0" units="dimensionless"/>
            <parameter id="FLUX_VALUE" value="0" units="dimensionless"/>
          </listOfParameters>
        </kineticLaw>
      </reaction>
      <reaction metaid="meta_R072" sboTerm="SBO:0000176" id="R072" reversible="false" fast="false">
        <listOfReactants>
          <speciesReference species="ARG" stoichiometry="1"/>
        </listOfReactants>
        <listOfProducts>
          <speciesReference species="AGM" stoichiometry="1"/>
          <speciesReference species="CO2" stoichiometry="1"/>
        </listOfProducts>
        <kineticLaw>
          <listOfParameters>
            <parameter id="LOWER_BOUND" value="0" units="dimensionless"/>
            <parameter id="UPPER_BOUND" value="1000" units="dimensionless"/>
            <parameter id="OBJECTIVE_COEFFICIENT" value="0" units="dimensionless"/>
            <parameter id="FLUX_VALUE" value="0" units="dimensionless"/>
          </listOfParameters>
        </kineticLaw>
      </reaction>
      <reaction metaid="meta_R073" sboTerm="SBO:0000176" id="R073" reversible="false" fast="false">
        <listOfReactants>
          <speciesReference species="AGM" stoichiometry="1"/>
        </listOfReactants>
        <listOfProducts>
          <speciesReference species="PTRSC" stoichiometry="1"/>
        </listOfProducts>
        <kineticLaw>
          <listOfParameters>
            <parameter id="LOWER_BOUND" value="0" units="dimensionless"/>
            <parameter id="UPPER_BOUND" value="1000" units="dimensionless"/>
            <parameter id="OBJECTIVE_COEFFICIENT" value="0" units="dimensionless"/>
            <parameter id="FLUX_VALUE" value="0" units="dimensionless"/>
          </listOfParameters>
        </kineticLaw>
      </reaction>
      <reaction metaid="meta_R074" sboTerm="SBO:0000176" id="R074" reversible="false" fast="false">
        <listOfReactants>
          <speciesReference species="ATP" stoichiometry="1"/>
          <speciesReference species="GLU" stoichiometry="1"/>
        </listOfReactants>
        <listOfProducts>
          <speciesReference species="ADP" stoichiometry="1"/>
          <speciesReference species="GLUP" stoichiometry="1"/>
        </listOfProducts>
        <kineticLaw>
          <listOfParameters>
            <parameter id="LOWER_BOUND" value="0" units="dimensionless"/>
            <parameter id="UPPER_BOUND" value="1000" units="dimensionless"/>
            <parameter id="OBJECTIVE_COEFFICIENT" value="0" units="dimensionless"/>
            <parameter id="FLUX_VALUE" value="0" units="dimensionless"/>
          </listOfParameters>
        </kineticLaw>
      </reaction>
      <reaction metaid="meta_R075" sboTerm="SBO:0000176" id="R075" reversible="true" fast="false">
        <listOfReactants>
          <speciesReference species="GLUP" stoichiometry="1"/>
          <speciesReference species="NADPH" stoichiometry="1"/>
        </listOfReactants>
        <listOfProducts>
          <speciesReference species="GLUGSAL" stoichiometry="1"/>
          <speciesReference species="NADP" stoichiometry="1"/>
          <speciesReference species="PI" stoichiometry="1"/>
        </listOfProducts>
        <kineticLaw>
          <listOfParameters>
            <parameter id="LOWER_BOUND" value="-1000" units="dimensionless"/>
            <parameter id="UPPER_BOUND" value="1000" units="dimensionless"/>
            <parameter id="OBJECTIVE_COEFFICIENT" value="0" units="dimensionless"/>
            <parameter id="FLUX_VALUE" value="0" units="dimensionless"/>
          </listOfParameters>
        </kineticLaw>
      </reaction>
      <reaction metaid="meta_R076" sboTerm="SBO:0000176" id="R076" reversible="true" fast="false">
        <listOfReactants>
          <speciesReference species="GLUGSAL" stoichiometry="1"/>
          <speciesReference species="NADPH" stoichiometry="1"/>
        </listOfReactants>
        <listOfProducts>
          <speciesReference species="NADP" stoichiometry="1"/>
          <speciesReference species="PRO" stoichiometry="1"/>
        </listOfProducts>
        <kineticLaw>
          <listOfParameters>
            <parameter id="LOWER_BOUND" value="-1000" units="dimensionless"/>
            <parameter id="UPPER_BOUND" value="1000" units="dimensionless"/>
            <parameter id="OBJECTIVE_COEFFICIENT" value="0" units="dimensionless"/>
            <parameter id="FLUX_VALUE" value="0" units="dimensionless"/>
          </listOfParameters>
        </kineticLaw>
      </reaction>
      <reaction metaid="meta_R077" sboTerm="SBO:0000176" id="R077" reversible="true" fast="false">
        <listOfReactants>
          <speciesReference species="AKG" stoichiometry="1"/>
        </listOfReactants>
        <listOfProducts>
          <speciesReference species="GLU" stoichiometry="1"/>
          <speciesReference species="GLUGSAL" stoichiometry="1"/>
        </listOfProducts>
        <kineticLaw>
          <listOfParameters>
            <parameter id="LOWER_BOUND" value="-1000" units="dimensionless"/>
            <parameter id="UPPER_BOUND" value="1000" units="dimensionless"/>
            <parameter id="OBJECTIVE_COEFFICIENT" value="0" units="dimensionless"/>
            <parameter id="FLUX_VALUE" value="0" units="dimensionless"/>
          </listOfParameters>
        </kineticLaw>
      </reaction>
      <reaction metaid="meta_R078" sboTerm="SBO:0000176" id="R078" reversible="false" fast="false">
        <listOfReactants>
          <speciesReference species="ACCOA" stoichiometry="1"/>
          <speciesReference species="OIVAL" stoichiometry="1"/>
        </listOfReactants>
        <listOfProducts>
          <speciesReference species="CBHCAP" stoichiometry="1"/>
          <speciesReference species="COA" stoichiometry="1"/>
        </listOfProducts>
        <kineticLaw>
          <listOfParameters>
            <parameter id="LOWER_BOUND" value="0" units="dimensionless"/>
            <parameter id="UPPER_BOUND" value="1000" units="dimensionless"/>
            <parameter id="OBJECTIVE_COEFFICIENT" value="0" units="dimensionless"/>
            <parameter id="FLUX_VALUE" value="0" units="dimensionless"/>
          </listOfParameters>
        </kineticLaw>
      </reaction>
      <reaction metaid="meta_R079" sboTerm="SBO:0000176" id="R079" reversible="true" fast="false">
        <listOfReactants>
          <speciesReference species="CBHCAP" stoichiometry="1"/>
        </listOfReactants>
        <listOfProducts>
          <speciesReference species="IPPMAL" stoichiometry="1"/>
        </listOfProducts>
        <kineticLaw>
          <listOfParameters>
            <parameter id="LOWER_BOUND" value="-1000" units="dimensionless"/>
            <parameter id="UPPER_BOUND" value="1000" units="dimensionless"/>
            <parameter id="OBJECTIVE_COEFFICIENT" value="0" units="dimensionless"/>
            <parameter id="FLUX_VALUE" value="0" units="dimensionless"/>
          </listOfParameters>
        </kineticLaw>
      </reaction>
      <reaction metaid="meta_R080" sboTerm="SBO:0000176" id="R080" reversible="false" fast="false">
        <listOfReactants>
          <speciesReference species="IPPMAL" stoichiometry="1"/>
          <speciesReference species="NAD" stoichiometry="1"/>
        </listOfReactants>
        <listOfProducts>
          <speciesReference species="CO2" stoichiometry="1"/>
          <speciesReference species="NADH" stoichiometry="1"/>
          <speciesReference species="OICAP" stoichiometry="1"/>
        </listOfProducts>
        <kineticLaw>
          <listOfParameters>
            <parameter id="LOWER_BOUND" value="0" units="dimensionless"/>
            <parameter id="UPPER_BOUND" value="1000" units="dimensionless"/>
            <parameter id="OBJECTIVE_COEFFICIENT" value="0" units="dimensionless"/>
            <parameter id="FLUX_VALUE" value="0" units="dimensionless"/>
          </listOfParameters>
        </kineticLaw>
      </reaction>
      <reaction metaid="meta_R081" sboTerm="SBO:0000176" id="R081" reversible="false" fast="false">
        <listOfReactants>
          <speciesReference species="GLU" stoichiometry="1"/>
          <speciesReference species="OICAP" stoichiometry="1"/>
        </listOfReactants>
        <listOfProducts>
          <speciesReference species="AKG" stoichiometry="1"/>
          <speciesReference species="LEU" stoichiometry="1"/>
        </listOfProducts>
        <kineticLaw>
          <listOfParameters>
            <parameter id="LOWER_BOUND" value="0" units="dimensionless"/>
            <parameter id="UPPER_BOUND" value="1000" units="dimensionless"/>
            <parameter id="OBJECTIVE_COEFFICIENT" value="0" units="dimensionless"/>
            <parameter id="FLUX_VALUE" value="0" units="dimensionless"/>
          </listOfParameters>
        </kineticLaw>
      </reaction>
      <reaction metaid="meta_R082" sboTerm="SBO:0000176" id="R082" reversible="false" fast="false">
        <listOfReactants>
          <speciesReference species="PYR" stoichiometry="2"/>
        </listOfReactants>
        <listOfProducts>
          <speciesReference species="ACLAC" stoichiometry="1"/>
          <speciesReference species="CO2" stoichiometry="1"/>
        </listOfProducts>
        <kineticLaw>
          <listOfParameters>
            <parameter id="LOWER_BOUND" value="0" units="dimensionless"/>
            <parameter id="UPPER_BOUND" value="1000" units="dimensionless"/>
            <parameter id="OBJECTIVE_COEFFICIENT" value="0" units="dimensionless"/>
            <parameter id="FLUX_VALUE" value="0" units="dimensionless"/>
          </listOfParameters>
        </kineticLaw>
      </reaction>
      <reaction metaid="meta_R083" sboTerm="SBO:0000176" id="R083" reversible="false" fast="false">
        <listOfReactants>
          <speciesReference species="ACLAC" stoichiometry="1"/>
          <speciesReference species="NADPH" stoichiometry="1"/>
        </listOfReactants>
        <listOfProducts>
          <speciesReference species="DHVAL" stoichiometry="1"/>
          <speciesReference species="NADP" stoichiometry="1"/>
        </listOfProducts>
        <kineticLaw>
          <listOfParameters>
            <parameter id="LOWER_BOUND" value="0" units="dimensionless"/>
            <parameter id="UPPER_BOUND" value="1000" units="dimensionless"/>
            <parameter id="OBJECTIVE_COEFFICIENT" value="0" units="dimensionless"/>
            <parameter id="FLUX_VALUE" value="0" units="dimensionless"/>
          </listOfParameters>
        </kineticLaw>
      </reaction>
      <reaction metaid="meta_R084" sboTerm="SBO:0000176" id="R084" reversible="false" fast="false">
        <listOfReactants>
          <speciesReference species="DHVAL" stoichiometry="1"/>
        </listOfReactants>
        <listOfProducts>
          <speciesReference species="OIVAL" stoichiometry="1"/>
        </listOfProducts>
        <kineticLaw>
          <listOfParameters>
            <parameter id="LOWER_BOUND" value="0" units="dimensionless"/>
            <parameter id="UPPER_BOUND" value="1000" units="dimensionless"/>
            <parameter id="OBJECTIVE_COEFFICIENT" value="0" units="dimensionless"/>
            <parameter id="FLUX_VALUE" value="0" units="dimensionless"/>
          </listOfParameters>
        </kineticLaw>
      </reaction>
      <reaction metaid="meta_R085" sboTerm="SBO:0000176" id="R085" reversible="true" fast="false">
        <listOfReactants>
          <speciesReference species="GLU" stoichiometry="1"/>
          <speciesReference species="OIVAL" stoichiometry="1"/>
        </listOfReactants>
        <listOfProducts>
          <speciesReference species="AKG" stoichiometry="1"/>
          <speciesReference species="VAL" stoichiometry="1"/>
        </listOfProducts>
        <kineticLaw>
          <listOfParameters>
            <parameter id="LOWER_BOUND" value="-1000" units="dimensionless"/>
            <parameter id="UPPER_BOUND" value="1000" units="dimensionless"/>
            <parameter id="OBJECTIVE_COEFFICIENT" value="0" units="dimensionless"/>
            <parameter id="FLUX_VALUE" value="0" units="dimensionless"/>
          </listOfParameters>
        </kineticLaw>
      </reaction>
      <reaction metaid="meta_R086" sboTerm="SBO:0000176" id="R086" reversible="false" fast="false">
        <listOfReactants>
          <speciesReference species="THR" stoichiometry="1"/>
        </listOfReactants>
        <listOfProducts>
          <speciesReference species="NH3" stoichiometry="1"/>
          <speciesReference species="OBUT" stoichiometry="1"/>
        </listOfProducts>
        <kineticLaw>
          <listOfParameters>
            <parameter id="LOWER_BOUND" value="0" units="dimensionless"/>
            <parameter id="UPPER_BOUND" value="1000" units="dimensionless"/>
            <parameter id="OBJECTIVE_COEFFICIENT" value="0" units="dimensionless"/>
            <parameter id="FLUX_VALUE" value="0" units="dimensionless"/>
          </listOfParameters>
        </kineticLaw>
      </reaction>
      <reaction metaid="meta_R087" sboTerm="SBO:0000176" id="R087" reversible="false" fast="false">
        <listOfReactants>
          <speciesReference species="OBUT" stoichiometry="1"/>
          <speciesReference species="PYR" stoichiometry="1"/>
        </listOfReactants>
        <listOfProducts>
          <speciesReference species="ABUT" stoichiometry="1"/>
          <speciesReference species="CO2" stoichiometry="1"/>
        </listOfProducts>
        <kineticLaw>
          <listOfParameters>
            <parameter id="LOWER_BOUND" value="0" units="dimensionless"/>
            <parameter id="UPPER_BOUND" value="1000" units="dimensionless"/>
            <parameter id="OBJECTIVE_COEFFICIENT" value="0" units="dimensionless"/>
            <parameter id="FLUX_VALUE" value="0" units="dimensionless"/>
          </listOfParameters>
        </kineticLaw>
      </reaction>
      <reaction metaid="meta_R088" sboTerm="SBO:0000176" id="R088" reversible="false" fast="false">
        <listOfReactants>
          <speciesReference species="ABUT" stoichiometry="1"/>
          <speciesReference species="NADPH" stoichiometry="1"/>
        </listOfReactants>
        <listOfProducts>
          <speciesReference species="DHMVA" stoichiometry="1"/>
          <speciesReference species="NADP" stoichiometry="1"/>
        </listOfProducts>
        <kineticLaw>
          <listOfParameters>
            <parameter id="LOWER_BOUND" value="0" units="dimensionless"/>
            <parameter id="UPPER_BOUND" value="1000" units="dimensionless"/>
            <parameter id="OBJECTIVE_COEFFICIENT" value="0" units="dimensionless"/>
            <parameter id="FLUX_VALUE" value="0" units="dimensionless"/>
          </listOfParameters>
        </kineticLaw>
      </reaction>
      <reaction metaid="meta_R089" sboTerm="SBO:0000176" id="R089" reversible="false" fast="false">
        <listOfReactants>
          <speciesReference species="DHMVA" stoichiometry="1"/>
        </listOfReactants>
        <listOfProducts>
          <speciesReference species="OMVAL" stoichiometry="1"/>
        </listOfProducts>
        <kineticLaw>
          <listOfParameters>
            <parameter id="LOWER_BOUND" value="0" units="dimensionless"/>
            <parameter id="UPPER_BOUND" value="1000" units="dimensionless"/>
            <parameter id="OBJECTIVE_COEFFICIENT" value="0" units="dimensionless"/>
            <parameter id="FLUX_VALUE" value="0" units="dimensionless"/>
          </listOfParameters>
        </kineticLaw>
      </reaction>
      <reaction metaid="meta_R090" sboTerm="SBO:0000176" id="R090" reversible="true" fast="false">
        <listOfReactants>
          <speciesReference species="GLU" stoichiometry="1"/>
          <speciesReference species="OMVAL" stoichiometry="1"/>
        </listOfReactants>
        <listOfProducts>
          <speciesReference species="AKG" stoichiometry="1"/>
          <speciesReference species="ILE" stoichiometry="1"/>
        </listOfProducts>
        <kineticLaw>
          <listOfParameters>
            <parameter id="LOWER_BOUND" value="-1000" units="dimensionless"/>
            <parameter id="UPPER_BOUND" value="1000" units="dimensionless"/>
            <parameter id="OBJECTIVE_COEFFICIENT" value="0" units="dimensionless"/>
            <parameter id="FLUX_VALUE" value="0" units="dimensionless"/>
          </listOfParameters>
        </kineticLaw>
      </reaction>
      <reaction metaid="meta_R091" sboTerm="SBO:0000176" id="R091" reversible="false" fast="false">
        <listOfReactants>
          <speciesReference species="ILE" stoichiometry="1"/>
          <speciesReference species="O2" stoichiometry="1"/>
        </listOfReactants>
        <listOfProducts>
          <speciesReference species="NH3" stoichiometry="1"/>
          <speciesReference species="OMVAL" stoichiometry="1"/>
        </listOfProducts>
        <kineticLaw>
          <listOfParameters>
            <parameter id="LOWER_BOUND" value="0" units="dimensionless"/>
            <parameter id="UPPER_BOUND" value="1000" units="dimensionless"/>
            <parameter id="OBJECTIVE_COEFFICIENT" value="0" units="dimensionless"/>
            <parameter id="FLUX_VALUE" value="0" units="dimensionless"/>
          </listOfParameters>
        </kineticLaw>
      </reaction>
      <reaction metaid="meta_R092" sboTerm="SBO:0000176" id="R092" reversible="false" fast="false">
        <listOfReactants>
          <speciesReference species="E4P" stoichiometry="1"/>
          <speciesReference species="PEP" stoichiometry="1"/>
        </listOfReactants>
        <listOfProducts>
          <speciesReference species="a3DDAH7P" stoichiometry="1"/>
          <speciesReference species="PI" stoichiometry="1"/>
        </listOfProducts>
        <kineticLaw>
          <listOfParameters>
            <parameter id="LOWER_BOUND" value="0" units="dimensionless"/>
            <parameter id="UPPER_BOUND" value="1000" units="dimensionless"/>
            <parameter id="OBJECTIVE_COEFFICIENT" value="0" units="dimensionless"/>
            <parameter id="FLUX_VALUE" value="0" units="dimensionless"/>
          </listOfParameters>
        </kineticLaw>
      </reaction>
      <reaction metaid="meta_R093" sboTerm="SBO:0000176" id="R093" reversible="false" fast="false">
        <listOfReactants>
          <speciesReference species="a3DDAH7P" stoichiometry="1"/>
        </listOfReactants>
        <listOfProducts>
          <speciesReference species="DQT" stoichiometry="1"/>
          <speciesReference species="PI" stoichiometry="1"/>
        </listOfProducts>
        <kineticLaw>
          <listOfParameters>
            <parameter id="LOWER_BOUND" value="0" units="dimensionless"/>
            <parameter id="UPPER_BOUND" value="1000" units="dimensionless"/>
            <parameter id="OBJECTIVE_COEFFICIENT" value="0" units="dimensionless"/>
            <parameter id="FLUX_VALUE" value="0" units="dimensionless"/>
          </listOfParameters>
        </kineticLaw>
      </reaction>
      <reaction metaid="meta_R094" sboTerm="SBO:0000176" id="R094" reversible="true" fast="false">
        <listOfReactants>
          <speciesReference species="DQT" stoichiometry="1"/>
        </listOfReactants>
        <listOfProducts>
          <speciesReference species="DHSK" stoichiometry="1"/>
        </listOfProducts>
        <kineticLaw>
          <listOfParameters>
            <parameter id="LOWER_BOUND" value="-1000" units="dimensionless"/>
            <parameter id="UPPER_BOUND" value="1000" units="dimensionless"/>
            <parameter id="OBJECTIVE_COEFFICIENT" value="0" units="dimensionless"/>
            <parameter id="FLUX_VALUE" value="0" units="dimensionless"/>
          </listOfParameters>
        </kineticLaw>
      </reaction>
      <reaction metaid="meta_R095" sboTerm="SBO:0000176" id="R095" reversible="true" fast="false">
        <listOfReactants>
          <speciesReference species="DHSK" stoichiometry="1"/>
          <speciesReference species="NADPH" stoichiometry="1"/>
        </listOfReactants>
        <listOfProducts>
          <speciesReference species="NADP" stoichiometry="1"/>
          <speciesReference species="SME" stoichiometry="1"/>
        </listOfProducts>
        <kineticLaw>
          <listOfParameters>
            <parameter id="LOWER_BOUND" value="-1000" units="dimensionless"/>
            <parameter id="UPPER_BOUND" value="1000" units="dimensionless"/>
            <parameter id="OBJECTIVE_COEFFICIENT" value="0" units="dimensionless"/>
            <parameter id="FLUX_VALUE" value="0" units="dimensionless"/>
          </listOfParameters>
        </kineticLaw>
      </reaction>
      <reaction metaid="meta_R096" sboTerm="SBO:0000176" id="R096" reversible="false" fast="false">
        <listOfReactants>
          <speciesReference species="ATP" stoichiometry="1"/>
          <speciesReference species="SME" stoichiometry="1"/>
        </listOfReactants>
        <listOfProducts>
          <speciesReference species="ADP" stoichiometry="1"/>
          <speciesReference species="SME3P" stoichiometry="1"/>
        </listOfProducts>
        <kineticLaw>
          <listOfParameters>
            <parameter id="LOWER_BOUND" value="0" units="dimensionless"/>
            <parameter id="UPPER_BOUND" value="1000" units="dimensionless"/>
            <parameter id="OBJECTIVE_COEFFICIENT" value="0" units="dimensionless"/>
            <parameter id="FLUX_VALUE" value="0" units="dimensionless"/>
          </listOfParameters>
        </kineticLaw>
      </reaction>
      <reaction metaid="meta_R097" sboTerm="SBO:0000176" id="R097" reversible="true" fast="false">
        <listOfReactants>
          <speciesReference species="PEP" stoichiometry="1"/>
          <speciesReference species="SME3P" stoichiometry="1"/>
        </listOfReactants>
        <listOfProducts>
          <speciesReference species="a3PSME" stoichiometry="1"/>
          <speciesReference species="PI" stoichiometry="1"/>
        </listOfProducts>
        <kineticLaw>
          <listOfParameters>
            <parameter id="LOWER_BOUND" value="-1000" units="dimensionless"/>
            <parameter id="UPPER_BOUND" value="1000" units="dimensionless"/>
            <parameter id="OBJECTIVE_COEFFICIENT" value="0" units="dimensionless"/>
            <parameter id="FLUX_VALUE" value="0" units="dimensionless"/>
          </listOfParameters>
        </kineticLaw>
      </reaction>
      <reaction metaid="meta_R098" sboTerm="SBO:0000176" id="R098" reversible="false" fast="false">
        <listOfReactants>
          <speciesReference species="a3PSME" stoichiometry="1"/>
        </listOfReactants>
        <listOfProducts>
          <speciesReference species="CHOR" stoichiometry="1"/>
          <speciesReference species="PI" stoichiometry="1"/>
        </listOfProducts>
        <kineticLaw>
          <listOfParameters>
            <parameter id="LOWER_BOUND" value="0" units="dimensionless"/>
            <parameter id="UPPER_BOUND" value="1000" units="dimensionless"/>
            <parameter id="OBJECTIVE_COEFFICIENT" value="0" units="dimensionless"/>
            <parameter id="FLUX_VALUE" value="0" units="dimensionless"/>
          </listOfParameters>
        </kineticLaw>
      </reaction>
      <reaction metaid="meta_R099" sboTerm="SBO:0000176" id="R099" reversible="false" fast="false">
        <listOfReactants>
          <speciesReference species="CHOR" stoichiometry="1"/>
        </listOfReactants>
        <listOfProducts>
          <speciesReference species="PHEN" stoichiometry="1"/>
        </listOfProducts>
        <kineticLaw>
          <listOfParameters>
            <parameter id="LOWER_BOUND" value="0" units="dimensionless"/>
            <parameter id="UPPER_BOUND" value="1000" units="dimensionless"/>
            <parameter id="OBJECTIVE_COEFFICIENT" value="0" units="dimensionless"/>
            <parameter id="FLUX_VALUE" value="0" units="dimensionless"/>
          </listOfParameters>
        </kineticLaw>
      </reaction>
      <reaction metaid="meta_R100" sboTerm="SBO:0000176" id="R100" reversible="false" fast="false">
        <listOfReactants>
          <speciesReference species="PHEN" stoichiometry="1"/>
        </listOfReactants>
        <listOfProducts>
          <speciesReference species="CO2" stoichiometry="1"/>
          <speciesReference species="PHPYR" stoichiometry="1"/>
        </listOfProducts>
        <kineticLaw>
          <listOfParameters>
            <parameter id="LOWER_BOUND" value="0" units="dimensionless"/>
            <parameter id="UPPER_BOUND" value="1000" units="dimensionless"/>
            <parameter id="OBJECTIVE_COEFFICIENT" value="0" units="dimensionless"/>
            <parameter id="FLUX_VALUE" value="0" units="dimensionless"/>
          </listOfParameters>
        </kineticLaw>
      </reaction>
      <reaction metaid="meta_R101" sboTerm="SBO:0000176" id="R101" reversible="false" fast="false">
        <listOfReactants>
          <speciesReference species="GLU" stoichiometry="1"/>
          <speciesReference species="PHPYR" stoichiometry="1"/>
        </listOfReactants>
        <listOfProducts>
          <speciesReference species="AKG" stoichiometry="1"/>
          <speciesReference species="PHE" stoichiometry="1"/>
        </listOfProducts>
        <kineticLaw>
          <listOfParameters>
            <parameter id="LOWER_BOUND" value="0" units="dimensionless"/>
            <parameter id="UPPER_BOUND" value="1000" units="dimensionless"/>
            <parameter id="OBJECTIVE_COEFFICIENT" value="0" units="dimensionless"/>
            <parameter id="FLUX_VALUE" value="0" units="dimensionless"/>
          </listOfParameters>
        </kineticLaw>
      </reaction>
      <reaction metaid="meta_R102" sboTerm="SBO:0000176" id="R102" reversible="false" fast="false">
        <listOfReactants>
          <speciesReference species="NADP" stoichiometry="1"/>
          <speciesReference species="PHEN" stoichiometry="1"/>
        </listOfReactants>
        <listOfProducts>
          <speciesReference species="CO2" stoichiometry="1"/>
          <speciesReference species="HPHPYR" stoichiometry="1"/>
          <speciesReference species="NADPH" stoichiometry="1"/>
        </listOfProducts>
        <kineticLaw>
          <listOfParameters>
            <parameter id="LOWER_BOUND" value="0" units="dimensionless"/>
            <parameter id="UPPER_BOUND" value="1000" units="dimensionless"/>
            <parameter id="OBJECTIVE_COEFFICIENT" value="0" units="dimensionless"/>
            <parameter id="FLUX_VALUE" value="0" units="dimensionless"/>
          </listOfParameters>
        </kineticLaw>
      </reaction>
      <reaction metaid="meta_R103" sboTerm="SBO:0000176" id="R103" reversible="true" fast="false">
        <listOfReactants>
          <speciesReference species="GLU" stoichiometry="1"/>
          <speciesReference species="HPHPYR" stoichiometry="1"/>
        </listOfReactants>
        <listOfProducts>
          <speciesReference species="AKG" stoichiometry="1"/>
          <speciesReference species="TYR" stoichiometry="1"/>
        </listOfProducts>
        <kineticLaw>
          <listOfParameters>
            <parameter id="LOWER_BOUND" value="-1000" units="dimensionless"/>
            <parameter id="UPPER_BOUND" value="1000" units="dimensionless"/>
            <parameter id="OBJECTIVE_COEFFICIENT" value="0" units="dimensionless"/>
            <parameter id="FLUX_VALUE" value="0" units="dimensionless"/>
          </listOfParameters>
        </kineticLaw>
      </reaction>
      <reaction metaid="meta_R104" sboTerm="SBO:0000176" id="R104" reversible="false" fast="false">
        <listOfReactants>
          <speciesReference species="CHOR" stoichiometry="1"/>
          <speciesReference species="GLN" stoichiometry="1"/>
        </listOfReactants>
        <listOfProducts>
          <speciesReference species="AN" stoichiometry="1"/>
          <speciesReference species="GLU" stoichiometry="1"/>
          <speciesReference species="PYR" stoichiometry="1"/>
        </listOfProducts>
        <kineticLaw>
          <listOfParameters>
            <parameter id="LOWER_BOUND" value="0" units="dimensionless"/>
            <parameter id="UPPER_BOUND" value="1000" units="dimensionless"/>
            <parameter id="OBJECTIVE_COEFFICIENT" value="0" units="dimensionless"/>
            <parameter id="FLUX_VALUE" value="0" units="dimensionless"/>
          </listOfParameters>
        </kineticLaw>
      </reaction>
      <reaction metaid="meta_R105" sboTerm="SBO:0000176" id="R105" reversible="false" fast="false">
        <listOfReactants>
          <speciesReference species="AN" stoichiometry="1"/>
          <speciesReference species="PRPP" stoichiometry="1"/>
        </listOfReactants>
        <listOfProducts>
          <speciesReference species="NPRAN" stoichiometry="1"/>
          <speciesReference species="PPI" stoichiometry="1"/>
        </listOfProducts>
        <kineticLaw>
          <listOfParameters>
            <parameter id="LOWER_BOUND" value="0" units="dimensionless"/>
            <parameter id="UPPER_BOUND" value="1000" units="dimensionless"/>
            <parameter id="OBJECTIVE_COEFFICIENT" value="0" units="dimensionless"/>
            <parameter id="FLUX_VALUE" value="0" units="dimensionless"/>
          </listOfParameters>
        </kineticLaw>
      </reaction>
      <reaction metaid="meta_R106" sboTerm="SBO:0000176" id="R106" reversible="false" fast="false">
        <listOfReactants>
          <speciesReference species="NPRAN" stoichiometry="1"/>
        </listOfReactants>
        <listOfProducts>
          <speciesReference species="CPAD5P" stoichiometry="1"/>
        </listOfProducts>
        <kineticLaw>
          <listOfParameters>
            <parameter id="LOWER_BOUND" value="0" units="dimensionless"/>
            <parameter id="UPPER_BOUND" value="1000" units="dimensionless"/>
            <parameter id="OBJECTIVE_COEFFICIENT" value="0" units="dimensionless"/>
            <parameter id="FLUX_VALUE" value="0" units="dimensionless"/>
          </listOfParameters>
        </kineticLaw>
      </reaction>
      <reaction metaid="meta_R107" sboTerm="SBO:0000176" id="R107" reversible="false" fast="false">
        <listOfReactants>
          <speciesReference species="CPAD5P" stoichiometry="1"/>
        </listOfReactants>
        <listOfProducts>
          <speciesReference species="CO2" stoichiometry="1"/>
          <speciesReference species="IGP" stoichiometry="1"/>
        </listOfProducts>
        <kineticLaw>
          <listOfParameters>
            <parameter id="LOWER_BOUND" value="0" units="dimensionless"/>
            <parameter id="UPPER_BOUND" value="1000" units="dimensionless"/>
            <parameter id="OBJECTIVE_COEFFICIENT" value="0" units="dimensionless"/>
            <parameter id="FLUX_VALUE" value="0" units="dimensionless"/>
          </listOfParameters>
        </kineticLaw>
      </reaction>
      <reaction metaid="meta_R108" sboTerm="SBO:0000176" id="R108" reversible="false" fast="false">
        <listOfReactants>
          <speciesReference species="IGP" stoichiometry="1"/>
          <speciesReference species="SER" stoichiometry="1"/>
        </listOfReactants>
        <listOfProducts>
          <speciesReference species="T3P1" stoichiometry="1"/>
          <speciesReference species="TRP" stoichiometry="1"/>
        </listOfProducts>
        <kineticLaw>
          <listOfParameters>
            <parameter id="LOWER_BOUND" value="0" units="dimensionless"/>
            <parameter id="UPPER_BOUND" value="1000" units="dimensionless"/>
            <parameter id="OBJECTIVE_COEFFICIENT" value="0" units="dimensionless"/>
            <parameter id="FLUX_VALUE" value="0" units="dimensionless"/>
          </listOfParameters>
        </kineticLaw>
      </reaction>
      <reaction metaid="meta_R109" sboTerm="SBO:0000176" id="R109" reversible="true" fast="false">
        <listOfReactants>
          <speciesReference species="ATP" stoichiometry="1"/>
          <speciesReference species="R5P" stoichiometry="1"/>
        </listOfReactants>
        <listOfProducts>
          <speciesReference species="AMP" stoichiometry="1"/>
          <speciesReference species="PRPP" stoichiometry="1"/>
        </listOfProducts>
        <kineticLaw>
          <listOfParameters>
            <parameter id="LOWER_BOUND" value="-1000" units="dimensionless"/>
            <parameter id="UPPER_BOUND" value="1000" units="dimensionless"/>
            <parameter id="OBJECTIVE_COEFFICIENT" value="0" units="dimensionless"/>
            <parameter id="FLUX_VALUE" value="0" units="dimensionless"/>
          </listOfParameters>
        </kineticLaw>
      </reaction>
      <reaction metaid="meta_R110" sboTerm="SBO:0000176" id="R110" reversible="false" fast="false">
        <listOfReactants>
          <speciesReference species="ATP" stoichiometry="1"/>
          <speciesReference species="PRPP" stoichiometry="1"/>
        </listOfReactants>
        <listOfProducts>
          <speciesReference species="PPI" stoichiometry="1"/>
          <speciesReference species="PRBATP" stoichiometry="1"/>
        </listOfProducts>
        <kineticLaw>
          <listOfParameters>
            <parameter id="LOWER_BOUND" value="0" units="dimensionless"/>
            <parameter id="UPPER_BOUND" value="1000" units="dimensionless"/>
            <parameter id="OBJECTIVE_COEFFICIENT" value="0" units="dimensionless"/>
            <parameter id="FLUX_VALUE" value="0" units="dimensionless"/>
          </listOfParameters>
        </kineticLaw>
      </reaction>
      <reaction metaid="meta_R111" sboTerm="SBO:0000176" id="R111" reversible="false" fast="false">
        <listOfReactants>
          <speciesReference species="PRBATP" stoichiometry="1"/>
        </listOfReactants>
        <listOfProducts>
          <speciesReference species="PPI" stoichiometry="1"/>
          <speciesReference species="PRBAMP" stoichiometry="1"/>
        </listOfProducts>
        <kineticLaw>
          <listOfParameters>
            <parameter id="LOWER_BOUND" value="0" units="dimensionless"/>
            <parameter id="UPPER_BOUND" value="1000" units="dimensionless"/>
            <parameter id="OBJECTIVE_COEFFICIENT" value="0" units="dimensionless"/>
            <parameter id="FLUX_VALUE" value="0" units="dimensionless"/>
          </listOfParameters>
        </kineticLaw>
      </reaction>
      <reaction metaid="meta_R112" sboTerm="SBO:0000176" id="R112" reversible="false" fast="false">
        <listOfReactants>
          <speciesReference species="PRBAMP" stoichiometry="1"/>
        </listOfReactants>
        <listOfProducts>
          <speciesReference species="PRFP" stoichiometry="1"/>
        </listOfProducts>
        <kineticLaw>
          <listOfParameters>
            <parameter id="LOWER_BOUND" value="0" units="dimensionless"/>
            <parameter id="UPPER_BOUND" value="1000" units="dimensionless"/>
            <parameter id="OBJECTIVE_COEFFICIENT" value="0" units="dimensionless"/>
            <parameter id="FLUX_VALUE" value="0" units="dimensionless"/>
          </listOfParameters>
        </kineticLaw>
      </reaction>
      <reaction metaid="meta_R113" sboTerm="SBO:0000176" id="R113" reversible="false" fast="false">
        <listOfReactants>
          <speciesReference species="PRFP" stoichiometry="1"/>
        </listOfReactants>
        <listOfProducts>
          <speciesReference species="PRLP" stoichiometry="1"/>
        </listOfProducts>
        <kineticLaw>
          <listOfParameters>
            <parameter id="LOWER_BOUND" value="0" units="dimensionless"/>
            <parameter id="UPPER_BOUND" value="1000" units="dimensionless"/>
            <parameter id="OBJECTIVE_COEFFICIENT" value="0" units="dimensionless"/>
            <parameter id="FLUX_VALUE" value="0" units="dimensionless"/>
          </listOfParameters>
        </kineticLaw>
      </reaction>
      <reaction metaid="meta_R114" sboTerm="SBO:0000176" id="R114" reversible="false" fast="false">
        <listOfReactants>
          <speciesReference species="GLN" stoichiometry="1"/>
          <speciesReference species="PRLP" stoichiometry="1"/>
        </listOfReactants>
        <listOfProducts>
          <speciesReference species="AICAR" stoichiometry="1"/>
          <speciesReference species="DIMGP" stoichiometry="1"/>
          <speciesReference species="GLU" stoichiometry="1"/>
        </listOfProducts>
        <kineticLaw>
          <listOfParameters>
            <parameter id="LOWER_BOUND" value="0" units="dimensionless"/>
            <parameter id="UPPER_BOUND" value="1000" units="dimensionless"/>
            <parameter id="OBJECTIVE_COEFFICIENT" value="0" units="dimensionless"/>
            <parameter id="FLUX_VALUE" value="0" units="dimensionless"/>
          </listOfParameters>
        </kineticLaw>
      </reaction>
      <reaction metaid="meta_R115" sboTerm="SBO:0000176" id="R115" reversible="false" fast="false">
        <listOfReactants>
          <speciesReference species="DIMGP" stoichiometry="1"/>
        </listOfReactants>
        <listOfProducts>
          <speciesReference species="IMACP" stoichiometry="1"/>
        </listOfProducts>
        <kineticLaw>
          <listOfParameters>
            <parameter id="LOWER_BOUND" value="0" units="dimensionless"/>
            <parameter id="UPPER_BOUND" value="1000" units="dimensionless"/>
            <parameter id="OBJECTIVE_COEFFICIENT" value="0" units="dimensionless"/>
            <parameter id="FLUX_VALUE" value="0" units="dimensionless"/>
          </listOfParameters>
        </kineticLaw>
      </reaction>
      <reaction metaid="meta_R116" sboTerm="SBO:0000176" id="R116" reversible="false" fast="false">
        <listOfReactants>
          <speciesReference species="GLU" stoichiometry="1"/>
          <speciesReference species="IMACP" stoichiometry="1"/>
        </listOfReactants>
        <listOfProducts>
          <speciesReference species="AKG" stoichiometry="1"/>
          <speciesReference species="HISOLP" stoichiometry="1"/>
        </listOfProducts>
        <kineticLaw>
          <listOfParameters>
            <parameter id="LOWER_BOUND" value="0" units="dimensionless"/>
            <parameter id="UPPER_BOUND" value="1000" units="dimensionless"/>
            <parameter id="OBJECTIVE_COEFFICIENT" value="0" units="dimensionless"/>
            <parameter id="FLUX_VALUE" value="0" units="dimensionless"/>
          </listOfParameters>
        </kineticLaw>
      </reaction>
      <reaction metaid="meta_R117" sboTerm="SBO:0000176" id="R117" reversible="false" fast="false">
        <listOfReactants>
          <speciesReference species="HISOLP" stoichiometry="1"/>
        </listOfReactants>
        <listOfProducts>
          <speciesReference species="HISOL" stoichiometry="1"/>
          <speciesReference species="PI" stoichiometry="1"/>
        </listOfProducts>
        <kineticLaw>
          <listOfParameters>
            <parameter id="LOWER_BOUND" value="0" units="dimensionless"/>
            <parameter id="UPPER_BOUND" value="1000" units="dimensionless"/>
            <parameter id="OBJECTIVE_COEFFICIENT" value="0" units="dimensionless"/>
            <parameter id="FLUX_VALUE" value="0" units="dimensionless"/>
          </listOfParameters>
        </kineticLaw>
      </reaction>
      <reaction metaid="meta_R118" sboTerm="SBO:0000176" id="R118" reversible="false" fast="false">
        <listOfReactants>
          <speciesReference species="HISOL" stoichiometry="1"/>
          <speciesReference species="NAD" stoichiometry="2"/>
        </listOfReactants>
        <listOfProducts>
          <speciesReference species="HIS" stoichiometry="1"/>
          <speciesReference species="NADH" stoichiometry="2"/>
        </listOfProducts>
        <kineticLaw>
          <listOfParameters>
            <parameter id="LOWER_BOUND" value="0" units="dimensionless"/>
            <parameter id="UPPER_BOUND" value="1000" units="dimensionless"/>
            <parameter id="OBJECTIVE_COEFFICIENT" value="0" units="dimensionless"/>
            <parameter id="FLUX_VALUE" value="0" units="dimensionless"/>
          </listOfParameters>
        </kineticLaw>
      </reaction>
      <reaction metaid="meta_R119" sboTerm="SBO:0000176" id="R119" reversible="false" fast="false">
        <listOfReactants>
          <speciesReference species="a3PDGL" stoichiometry="1"/>
          <speciesReference species="NAD" stoichiometry="1"/>
        </listOfReactants>
        <listOfProducts>
          <speciesReference species="NADH" stoichiometry="1"/>
          <speciesReference species="PHP" stoichiometry="1"/>
        </listOfProducts>
        <kineticLaw>
          <listOfParameters>
            <parameter id="LOWER_BOUND" value="0" units="dimensionless"/>
            <parameter id="UPPER_BOUND" value="1000" units="dimensionless"/>
            <parameter id="OBJECTIVE_COEFFICIENT" value="0" units="dimensionless"/>
            <parameter id="FLUX_VALUE" value="0" units="dimensionless"/>
          </listOfParameters>
        </kineticLaw>
      </reaction>
      <reaction metaid="meta_R120" sboTerm="SBO:0000176" id="R120" reversible="false" fast="false">
        <listOfReactants>
          <speciesReference species="GLU" stoichiometry="1"/>
          <speciesReference species="PHP" stoichiometry="1"/>
        </listOfReactants>
        <listOfProducts>
          <speciesReference species="a3PSER" stoichiometry="1"/>
          <speciesReference species="AKG" stoichiometry="1"/>
        </listOfProducts>
        <kineticLaw>
          <listOfParameters>
            <parameter id="LOWER_BOUND" value="0" units="dimensionless"/>
            <parameter id="UPPER_BOUND" value="1000" units="dimensionless"/>
            <parameter id="OBJECTIVE_COEFFICIENT" value="0" units="dimensionless"/>
            <parameter id="FLUX_VALUE" value="0" units="dimensionless"/>
          </listOfParameters>
        </kineticLaw>
      </reaction>
      <reaction metaid="meta_R121" sboTerm="SBO:0000176" id="R121" reversible="false" fast="false">
        <listOfReactants>
          <speciesReference species="a3PSER" stoichiometry="1"/>
        </listOfReactants>
        <listOfProducts>
          <speciesReference species="PI" stoichiometry="1"/>
          <speciesReference species="SER" stoichiometry="1"/>
        </listOfProducts>
        <kineticLaw>
          <listOfParameters>
            <parameter id="LOWER_BOUND" value="0" units="dimensionless"/>
            <parameter id="UPPER_BOUND" value="1000" units="dimensionless"/>
            <parameter id="OBJECTIVE_COEFFICIENT" value="0" units="dimensionless"/>
            <parameter id="FLUX_VALUE" value="0" units="dimensionless"/>
          </listOfParameters>
        </kineticLaw>
      </reaction>
      <reaction metaid="meta_R122" sboTerm="SBO:0000176" id="R122" reversible="true" fast="false">
        <listOfReactants>
          <speciesReference species="GLY" stoichiometry="1"/>
          <speciesReference species="METTHF" stoichiometry="1"/>
        </listOfReactants>
        <listOfProducts>
          <speciesReference species="SER" stoichiometry="1"/>
          <speciesReference species="THF" stoichiometry="1"/>
        </listOfProducts>
        <kineticLaw>
          <listOfParameters>
            <parameter id="LOWER_BOUND" value="-1000" units="dimensionless"/>
            <parameter id="UPPER_BOUND" value="1000" units="dimensionless"/>
            <parameter id="OBJECTIVE_COEFFICIENT" value="0" units="dimensionless"/>
            <parameter id="FLUX_VALUE" value="0" units="dimensionless"/>
          </listOfParameters>
        </kineticLaw>
      </reaction>
      <reaction metaid="meta_R123" sboTerm="SBO:0000176" id="R123" reversible="false" fast="false">
        <listOfReactants>
          <speciesReference species="GLY" stoichiometry="1"/>
          <speciesReference species="NAD" stoichiometry="1"/>
          <speciesReference species="THF" stoichiometry="1"/>
        </listOfReactants>
        <listOfProducts>
          <speciesReference species="CO2" stoichiometry="1"/>
          <speciesReference species="METTHF" stoichiometry="1"/>
          <speciesReference species="NADH" stoichiometry="1"/>
          <speciesReference species="NH3" stoichiometry="1"/>
        </listOfProducts>
        <kineticLaw>
          <listOfParameters>
            <parameter id="LOWER_BOUND" value="0" units="dimensionless"/>
            <parameter id="UPPER_BOUND" value="1000" units="dimensionless"/>
            <parameter id="OBJECTIVE_COEFFICIENT" value="0" units="dimensionless"/>
            <parameter id="FLUX_VALUE" value="0" units="dimensionless"/>
          </listOfParameters>
        </kineticLaw>
      </reaction>
      <reaction metaid="meta_R124" sboTerm="SBO:0000176" id="R124" reversible="true" fast="false">
        <listOfReactants>
          <speciesReference species="NAD" stoichiometry="1"/>
          <speciesReference species="THR" stoichiometry="1"/>
        </listOfReactants>
        <listOfProducts>
          <speciesReference species="AABK" stoichiometry="1"/>
          <speciesReference species="NADH" stoichiometry="1"/>
        </listOfProducts>
        <kineticLaw>
          <listOfParameters>
            <parameter id="LOWER_BOUND" value="-1000" units="dimensionless"/>
            <parameter id="UPPER_BOUND" value="1000" units="dimensionless"/>
            <parameter id="OBJECTIVE_COEFFICIENT" value="0" units="dimensionless"/>
            <parameter id="FLUX_VALUE" value="0" units="dimensionless"/>
          </listOfParameters>
        </kineticLaw>
      </reaction>
      <reaction metaid="meta_R125" sboTerm="SBO:0000176" id="R125" reversible="true" fast="false">
        <listOfReactants>
          <speciesReference species="AABK" stoichiometry="1"/>
          <speciesReference species="COA" stoichiometry="1"/>
        </listOfReactants>
        <listOfProducts>
          <speciesReference species="ACCOA" stoichiometry="1"/>
          <speciesReference species="GLY" stoichiometry="1"/>
        </listOfProducts>
        <kineticLaw>
          <listOfParameters>
            <parameter id="LOWER_BOUND" value="-1000" units="dimensionless"/>
            <parameter id="UPPER_BOUND" value="1000" units="dimensionless"/>
            <parameter id="OBJECTIVE_COEFFICIENT" value="0" units="dimensionless"/>
            <parameter id="FLUX_VALUE" value="0" units="dimensionless"/>
          </listOfParameters>
        </kineticLaw>
      </reaction>
      <reaction metaid="meta_R126" sboTerm="SBO:0000176" id="R126" reversible="false" fast="false">
        <listOfReactants>
          <speciesReference species="FORMATE" stoichiometry="1"/>
          <speciesReference species="NAD" stoichiometry="1"/>
        </listOfReactants>
        <listOfProducts>
          <speciesReference species="CO2" stoichiometry="1"/>
          <speciesReference species="NADH" stoichiometry="1"/>
        </listOfProducts>
        <kineticLaw>
          <listOfParameters>
            <parameter id="LOWER_BOUND" value="0" units="dimensionless"/>
            <parameter id="UPPER_BOUND" value="1000" units="dimensionless"/>
            <parameter id="OBJECTIVE_COEFFICIENT" value="0" units="dimensionless"/>
            <parameter id="FLUX_VALUE" value="0" units="dimensionless"/>
          </listOfParameters>
        </kineticLaw>
      </reaction>
      <reaction metaid="meta_R127" sboTerm="SBO:0000176" id="R127" reversible="false" fast="false">
        <listOfReactants>
          <speciesReference species="ATP" stoichiometry="1"/>
          <speciesReference species="FORMATE" stoichiometry="1"/>
          <speciesReference species="THF" stoichiometry="1"/>
        </listOfReactants>
        <listOfProducts>
          <speciesReference species="ADP" stoichiometry="1"/>
          <speciesReference species="FTHF" stoichiometry="1"/>
          <speciesReference species="PI" stoichiometry="1"/>
        </listOfProducts>
        <kineticLaw>
          <listOfParameters>
            <parameter id="LOWER_BOUND" value="0" units="dimensionless"/>
            <parameter id="UPPER_BOUND" value="1000" units="dimensionless"/>
            <parameter id="OBJECTIVE_COEFFICIENT" value="0" units="dimensionless"/>
            <parameter id="FLUX_VALUE" value="0" units="dimensionless"/>
          </listOfParameters>
        </kineticLaw>
      </reaction>
      <reaction metaid="meta_R128" sboTerm="SBO:0000176" id="R128" reversible="false" fast="false">
        <listOfReactants>
          <speciesReference species="FTHF" stoichiometry="1"/>
        </listOfReactants>
        <listOfProducts>
          <speciesReference species="FORMATE" stoichiometry="1"/>
          <speciesReference species="THF" stoichiometry="1"/>
        </listOfProducts>
        <kineticLaw>
          <listOfParameters>
            <parameter id="LOWER_BOUND" value="0" units="dimensionless"/>
            <parameter id="UPPER_BOUND" value="1000" units="dimensionless"/>
            <parameter id="OBJECTIVE_COEFFICIENT" value="0" units="dimensionless"/>
            <parameter id="FLUX_VALUE" value="0" units="dimensionless"/>
          </listOfParameters>
        </kineticLaw>
      </reaction>
      <reaction metaid="meta_R129" sboTerm="SBO:0000176" id="R129" reversible="true" fast="false">
        <listOfReactants>
          <speciesReference species="DHF" stoichiometry="1"/>
          <speciesReference species="NADPH" stoichiometry="1"/>
        </listOfReactants>
        <listOfProducts>
          <speciesReference species="NADP" stoichiometry="1"/>
          <speciesReference species="THF" stoichiometry="1"/>
        </listOfProducts>
        <kineticLaw>
          <listOfParameters>
            <parameter id="LOWER_BOUND" value="-1000" units="dimensionless"/>
            <parameter id="UPPER_BOUND" value="1000" units="dimensionless"/>
            <parameter id="OBJECTIVE_COEFFICIENT" value="0" units="dimensionless"/>
            <parameter id="FLUX_VALUE" value="0" units="dimensionless"/>
          </listOfParameters>
        </kineticLaw>
      </reaction>
      <reaction metaid="meta_R130" sboTerm="SBO:0000176" id="R130" reversible="false" fast="false">
        <listOfReactants>
          <speciesReference species="ATP" stoichiometry="1"/>
          <speciesReference species="H2SO4" stoichiometry="1"/>
        </listOfReactants>
        <listOfProducts>
          <speciesReference species="APS" stoichiometry="1"/>
          <speciesReference species="PPI" stoichiometry="1"/>
        </listOfProducts>
        <kineticLaw>
          <listOfParameters>
            <parameter id="LOWER_BOUND" value="0" units="dimensionless"/>
            <parameter id="UPPER_BOUND" value="1000" units="dimensionless"/>
            <parameter id="OBJECTIVE_COEFFICIENT" value="0" units="dimensionless"/>
            <parameter id="FLUX_VALUE" value="0" units="dimensionless"/>
          </listOfParameters>
        </kineticLaw>
      </reaction>
      <reaction metaid="meta_R131" sboTerm="SBO:0000176" id="R131" reversible="false" fast="false">
        <listOfReactants>
          <speciesReference species="APS" stoichiometry="1"/>
          <speciesReference species="ATP" stoichiometry="1"/>
        </listOfReactants>
        <listOfProducts>
          <speciesReference species="ADP" stoichiometry="1"/>
          <speciesReference species="PAPS" stoichiometry="1"/>
        </listOfProducts>
        <kineticLaw>
          <listOfParameters>
            <parameter id="LOWER_BOUND" value="0" units="dimensionless"/>
            <parameter id="UPPER_BOUND" value="1000" units="dimensionless"/>
            <parameter id="OBJECTIVE_COEFFICIENT" value="0" units="dimensionless"/>
            <parameter id="FLUX_VALUE" value="0" units="dimensionless"/>
          </listOfParameters>
        </kineticLaw>
      </reaction>
      <reaction metaid="meta_R132" sboTerm="SBO:0000176" id="R132" reversible="false" fast="false">
        <listOfReactants>
          <speciesReference species="NADPH" stoichiometry="1"/>
          <speciesReference species="PAPS" stoichiometry="1"/>
        </listOfReactants>
        <listOfProducts>
          <speciesReference species="H2SO3" stoichiometry="1"/>
          <speciesReference species="NADP" stoichiometry="1"/>
          <speciesReference species="PAP" stoichiometry="1"/>
        </listOfProducts>
        <kineticLaw>
          <listOfParameters>
            <parameter id="LOWER_BOUND" value="0" units="dimensionless"/>
            <parameter id="UPPER_BOUND" value="1000" units="dimensionless"/>
            <parameter id="OBJECTIVE_COEFFICIENT" value="0" units="dimensionless"/>
            <parameter id="FLUX_VALUE" value="0" units="dimensionless"/>
          </listOfParameters>
        </kineticLaw>
      </reaction>
      <reaction metaid="meta_R133" sboTerm="SBO:0000176" id="R133" reversible="true" fast="false">
        <listOfReactants>
          <speciesReference species="H2SO3" stoichiometry="1"/>
          <speciesReference species="NADPH" stoichiometry="3"/>
        </listOfReactants>
        <listOfProducts>
          <speciesReference species="H2S" stoichiometry="1"/>
          <speciesReference species="NADP" stoichiometry="3"/>
        </listOfProducts>
        <kineticLaw>
          <listOfParameters>
            <parameter id="LOWER_BOUND" value="-1000" units="dimensionless"/>
            <parameter id="UPPER_BOUND" value="1000" units="dimensionless"/>
            <parameter id="OBJECTIVE_COEFFICIENT" value="0" units="dimensionless"/>
            <parameter id="FLUX_VALUE" value="0" units="dimensionless"/>
          </listOfParameters>
        </kineticLaw>
      </reaction>
      <reaction metaid="meta_R134" sboTerm="SBO:0000176" id="R134" reversible="true" fast="false">
        <listOfReactants>
          <speciesReference species="ACCOA" stoichiometry="1"/>
          <speciesReference species="SER" stoichiometry="1"/>
        </listOfReactants>
        <listOfProducts>
          <speciesReference species="ASER" stoichiometry="1"/>
          <speciesReference species="COA" stoichiometry="1"/>
        </listOfProducts>
        <kineticLaw>
          <listOfParameters>
            <parameter id="LOWER_BOUND" value="-1000" units="dimensionless"/>
            <parameter id="UPPER_BOUND" value="1000" units="dimensionless"/>
            <parameter id="OBJECTIVE_COEFFICIENT" value="0" units="dimensionless"/>
            <parameter id="FLUX_VALUE" value="0" units="dimensionless"/>
          </listOfParameters>
        </kineticLaw>
      </reaction>
      <reaction metaid="meta_R135" sboTerm="SBO:0000176" id="R135" reversible="false" fast="false">
        <listOfReactants>
          <speciesReference species="ASER" stoichiometry="1"/>
          <speciesReference species="H2S" stoichiometry="1"/>
        </listOfReactants>
        <listOfProducts>
          <speciesReference species="AC" stoichiometry="1"/>
          <speciesReference species="CYS" stoichiometry="1"/>
        </listOfProducts>
        <kineticLaw>
          <listOfParameters>
            <parameter id="LOWER_BOUND" value="0" units="dimensionless"/>
            <parameter id="UPPER_BOUND" value="1000" units="dimensionless"/>
            <parameter id="OBJECTIVE_COEFFICIENT" value="0" units="dimensionless"/>
            <parameter id="FLUX_VALUE" value="0" units="dimensionless"/>
          </listOfParameters>
        </kineticLaw>
      </reaction>
      <reaction metaid="meta_R136" sboTerm="SBO:0000176" id="R136" reversible="true" fast="false">
        <listOfReactants>
          <speciesReference species="H2SO3" stoichiometry="1"/>
          <speciesReference species="PAP" stoichiometry="1"/>
        </listOfReactants>
        <listOfProducts>
          <speciesReference species="PAPS" stoichiometry="1"/>
        </listOfProducts>
        <kineticLaw>
          <listOfParameters>
            <parameter id="LOWER_BOUND" value="-1000" units="dimensionless"/>
            <parameter id="UPPER_BOUND" value="1000" units="dimensionless"/>
            <parameter id="OBJECTIVE_COEFFICIENT" value="0" units="dimensionless"/>
            <parameter id="FLUX_VALUE" value="0" units="dimensionless"/>
          </listOfParameters>
        </kineticLaw>
      </reaction>
      <reaction metaid="meta_R137" sboTerm="SBO:0000176" id="R137" reversible="false" fast="false">
        <listOfReactants>
          <speciesReference species="ADP" stoichiometry="1"/>
          <speciesReference species="PAPS" stoichiometry="1"/>
        </listOfReactants>
        <listOfProducts>
          <speciesReference species="APS" stoichiometry="1"/>
          <speciesReference species="ATP" stoichiometry="1"/>
        </listOfProducts>
        <kineticLaw>
          <listOfParameters>
            <parameter id="LOWER_BOUND" value="0" units="dimensionless"/>
            <parameter id="UPPER_BOUND" value="0" units="dimensionless"/>
            <parameter id="OBJECTIVE_COEFFICIENT" value="0" units="dimensionless"/>
            <parameter id="FLUX_VALUE" value="0" units="dimensionless"/>
          </listOfParameters>
        </kineticLaw>
      </reaction>
      <reaction metaid="meta_R138" sboTerm="SBO:0000176" id="R138" reversible="true" fast="false">
        <listOfReactants>
          <speciesReference species="ASP" stoichiometry="1"/>
          <speciesReference species="ATP" stoichiometry="1"/>
        </listOfReactants>
        <listOfProducts>
          <speciesReference species="ADP" stoichiometry="1"/>
          <speciesReference species="BASP" stoichiometry="1"/>
        </listOfProducts>
        <kineticLaw>
          <listOfParameters>
            <parameter id="LOWER_BOUND" value="-1000" units="dimensionless"/>
            <parameter id="UPPER_BOUND" value="1000" units="dimensionless"/>
            <parameter id="OBJECTIVE_COEFFICIENT" value="0" units="dimensionless"/>
            <parameter id="FLUX_VALUE" value="0" units="dimensionless"/>
          </listOfParameters>
        </kineticLaw>
      </reaction>
      <reaction metaid="meta_R139" sboTerm="SBO:0000176" id="R139" reversible="true" fast="false">
        <listOfReactants>
          <speciesReference species="BASP" stoichiometry="1"/>
          <speciesReference species="NADPH" stoichiometry="1"/>
        </listOfReactants>
        <listOfProducts>
          <speciesReference species="ASPSA" stoichiometry="1"/>
          <speciesReference species="NADP" stoichiometry="1"/>
          <speciesReference species="PI" stoichiometry="1"/>
        </listOfProducts>
        <kineticLaw>
          <listOfParameters>
            <parameter id="LOWER_BOUND" value="-1000" units="dimensionless"/>
            <parameter id="UPPER_BOUND" value="1000" units="dimensionless"/>
            <parameter id="OBJECTIVE_COEFFICIENT" value="0" units="dimensionless"/>
            <parameter id="FLUX_VALUE" value="0" units="dimensionless"/>
          </listOfParameters>
        </kineticLaw>
      </reaction>
      <reaction metaid="meta_R140" sboTerm="SBO:0000176" id="R140" reversible="true" fast="false">
        <listOfReactants>
          <speciesReference species="ASPSA" stoichiometry="1"/>
          <speciesReference species="NADPH" stoichiometry="1"/>
        </listOfReactants>
        <listOfProducts>
          <speciesReference species="HSER" stoichiometry="1"/>
          <speciesReference species="NADP" stoichiometry="1"/>
        </listOfProducts>
        <kineticLaw>
          <listOfParameters>
            <parameter id="LOWER_BOUND" value="-1000" units="dimensionless"/>
            <parameter id="UPPER_BOUND" value="1000" units="dimensionless"/>
            <parameter id="OBJECTIVE_COEFFICIENT" value="0" units="dimensionless"/>
            <parameter id="FLUX_VALUE" value="0" units="dimensionless"/>
          </listOfParameters>
        </kineticLaw>
      </reaction>
      <reaction metaid="meta_R141" sboTerm="SBO:0000176" id="R141" reversible="false" fast="false">
        <listOfReactants>
          <speciesReference species="ATP" stoichiometry="1"/>
          <speciesReference species="HSER" stoichiometry="1"/>
        </listOfReactants>
        <listOfProducts>
          <speciesReference species="ADP" stoichiometry="1"/>
          <speciesReference species="PHSER" stoichiometry="1"/>
        </listOfProducts>
        <kineticLaw>
          <listOfParameters>
            <parameter id="LOWER_BOUND" value="0" units="dimensionless"/>
            <parameter id="UPPER_BOUND" value="1000" units="dimensionless"/>
            <parameter id="OBJECTIVE_COEFFICIENT" value="0" units="dimensionless"/>
            <parameter id="FLUX_VALUE" value="0" units="dimensionless"/>
          </listOfParameters>
        </kineticLaw>
      </reaction>
      <reaction metaid="meta_R142" sboTerm="SBO:0000176" id="R142" reversible="false" fast="false">
        <listOfReactants>
          <speciesReference species="PHSER" stoichiometry="1"/>
        </listOfReactants>
        <listOfProducts>
          <speciesReference species="PI" stoichiometry="1"/>
          <speciesReference species="THR" stoichiometry="1"/>
        </listOfProducts>
        <kineticLaw>
          <listOfParameters>
            <parameter id="LOWER_BOUND" value="0" units="dimensionless"/>
            <parameter id="UPPER_BOUND" value="1000" units="dimensionless"/>
            <parameter id="OBJECTIVE_COEFFICIENT" value="0" units="dimensionless"/>
            <parameter id="FLUX_VALUE" value="0" units="dimensionless"/>
          </listOfParameters>
        </kineticLaw>
      </reaction>
      <reaction metaid="meta_R143" sboTerm="SBO:0000176" id="R143" reversible="false" fast="false">
        <listOfReactants>
          <speciesReference species="ASPSA" stoichiometry="1"/>
          <speciesReference species="PYR" stoichiometry="1"/>
        </listOfReactants>
        <listOfProducts>
          <speciesReference species="D23PIC" stoichiometry="1"/>
        </listOfProducts>
        <kineticLaw>
          <listOfParameters>
            <parameter id="LOWER_BOUND" value="0" units="dimensionless"/>
            <parameter id="UPPER_BOUND" value="1000" units="dimensionless"/>
            <parameter id="OBJECTIVE_COEFFICIENT" value="0" units="dimensionless"/>
            <parameter id="FLUX_VALUE" value="0" units="dimensionless"/>
          </listOfParameters>
        </kineticLaw>
      </reaction>
      <reaction metaid="meta_R144" sboTerm="SBO:0000176" id="R144" reversible="false" fast="false">
        <listOfReactants>
          <speciesReference species="D23PIC" stoichiometry="1"/>
          <speciesReference species="NADPH" stoichiometry="1"/>
        </listOfReactants>
        <listOfProducts>
          <speciesReference species="NADP" stoichiometry="1"/>
          <speciesReference species="PIP26DX" stoichiometry="1"/>
        </listOfProducts>
        <kineticLaw>
          <listOfParameters>
            <parameter id="LOWER_BOUND" value="0" units="dimensionless"/>
            <parameter id="UPPER_BOUND" value="1000" units="dimensionless"/>
            <parameter id="OBJECTIVE_COEFFICIENT" value="0" units="dimensionless"/>
            <parameter id="FLUX_VALUE" value="0" units="dimensionless"/>
          </listOfParameters>
        </kineticLaw>
      </reaction>
      <reaction metaid="meta_R145" sboTerm="SBO:0000176" id="R145" reversible="false" fast="false">
        <listOfReactants>
          <speciesReference species="PIP26DX" stoichiometry="1"/>
          <speciesReference species="SUCCOA" stoichiometry="1"/>
        </listOfReactants>
        <listOfProducts>
          <speciesReference species="COA" stoichiometry="1"/>
          <speciesReference species="NS2A6O" stoichiometry="1"/>
        </listOfProducts>
        <kineticLaw>
          <listOfParameters>
            <parameter id="LOWER_BOUND" value="0" units="dimensionless"/>
            <parameter id="UPPER_BOUND" value="1000" units="dimensionless"/>
            <parameter id="OBJECTIVE_COEFFICIENT" value="0" units="dimensionless"/>
            <parameter id="FLUX_VALUE" value="0" units="dimensionless"/>
          </listOfParameters>
        </kineticLaw>
      </reaction>
      <reaction metaid="meta_R146" sboTerm="SBO:0000176" id="R146" reversible="true" fast="false">
        <listOfReactants>
          <speciesReference species="GLU" stoichiometry="1"/>
          <speciesReference species="NS2A6O" stoichiometry="1"/>
        </listOfReactants>
        <listOfProducts>
          <speciesReference species="AKG" stoichiometry="1"/>
          <speciesReference species="NS26DP" stoichiometry="1"/>
        </listOfProducts>
        <kineticLaw>
          <listOfParameters>
            <parameter id="LOWER_BOUND" value="-1000" units="dimensionless"/>
            <parameter id="UPPER_BOUND" value="1000" units="dimensionless"/>
            <parameter id="OBJECTIVE_COEFFICIENT" value="0" units="dimensionless"/>
            <parameter id="FLUX_VALUE" value="0" units="dimensionless"/>
          </listOfParameters>
        </kineticLaw>
      </reaction>
      <reaction metaid="meta_R147" sboTerm="SBO:0000176" id="R147" reversible="false" fast="false">
        <listOfReactants>
          <speciesReference species="NS26DP" stoichiometry="1"/>
        </listOfReactants>
        <listOfProducts>
          <speciesReference species="D26PIM" stoichiometry="1"/>
          <speciesReference species="SUCC" stoichiometry="1"/>
        </listOfProducts>
        <kineticLaw>
          <listOfParameters>
            <parameter id="LOWER_BOUND" value="0" units="dimensionless"/>
            <parameter id="UPPER_BOUND" value="1000" units="dimensionless"/>
            <parameter id="OBJECTIVE_COEFFICIENT" value="0" units="dimensionless"/>
            <parameter id="FLUX_VALUE" value="0" units="dimensionless"/>
          </listOfParameters>
        </kineticLaw>
      </reaction>
      <reaction metaid="meta_R148" sboTerm="SBO:0000176" id="R148" reversible="true" fast="false">
        <listOfReactants>
          <speciesReference species="D26PIM" stoichiometry="1"/>
        </listOfReactants>
        <listOfProducts>
          <speciesReference species="MDAP" stoichiometry="1"/>
        </listOfProducts>
        <kineticLaw>
          <listOfParameters>
            <parameter id="LOWER_BOUND" value="0" units="dimensionless"/>
            <parameter id="UPPER_BOUND" value="1000" units="dimensionless"/>
            <parameter id="OBJECTIVE_COEFFICIENT" value="0" units="dimensionless"/>
            <parameter id="FLUX_VALUE" value="0" units="dimensionless"/>
          </listOfParameters>
        </kineticLaw>
      </reaction>
      <reaction metaid="meta_R149" sboTerm="SBO:0000176" id="R149" reversible="false" fast="false">
        <listOfReactants>
          <speciesReference species="MDAP" stoichiometry="1"/>
        </listOfReactants>
        <listOfProducts>
          <speciesReference species="CO2" stoichiometry="1"/>
          <speciesReference species="LYS" stoichiometry="1"/>
        </listOfProducts>
        <kineticLaw>
          <listOfParameters>
            <parameter id="LOWER_BOUND" value="0" units="dimensionless"/>
            <parameter id="UPPER_BOUND" value="1000" units="dimensionless"/>
            <parameter id="OBJECTIVE_COEFFICIENT" value="0" units="dimensionless"/>
            <parameter id="FLUX_VALUE" value="0" units="dimensionless"/>
          </listOfParameters>
        </kineticLaw>
      </reaction>
      <reaction metaid="meta_R150" sboTerm="SBO:0000176" id="R150" reversible="false" fast="false">
        <listOfReactants>
          <speciesReference species="HSER" stoichiometry="1"/>
          <speciesReference species="SUCCOA" stoichiometry="1"/>
        </listOfReactants>
        <listOfProducts>
          <speciesReference species="COA" stoichiometry="1"/>
          <speciesReference species="OSLHSER" stoichiometry="1"/>
        </listOfProducts>
        <kineticLaw>
          <listOfParameters>
            <parameter id="LOWER_BOUND" value="0" units="dimensionless"/>
            <parameter id="UPPER_BOUND" value="1000" units="dimensionless"/>
            <parameter id="OBJECTIVE_COEFFICIENT" value="0" units="dimensionless"/>
            <parameter id="FLUX_VALUE" value="0" units="dimensionless"/>
          </listOfParameters>
        </kineticLaw>
      </reaction>
      <reaction metaid="meta_R151" sboTerm="SBO:0000176" id="R151" reversible="false" fast="false">
        <listOfReactants>
          <speciesReference species="CYS" stoichiometry="1"/>
          <speciesReference species="OSLHSER" stoichiometry="1"/>
        </listOfReactants>
        <listOfProducts>
          <speciesReference species="HCYS" stoichiometry="1"/>
          <speciesReference species="NH3" stoichiometry="1"/>
          <speciesReference species="PYR" stoichiometry="1"/>
          <speciesReference species="SUCC" stoichiometry="1"/>
        </listOfProducts>
        <kineticLaw>
          <listOfParameters>
            <parameter id="LOWER_BOUND" value="0" units="dimensionless"/>
            <parameter id="UPPER_BOUND" value="1000" units="dimensionless"/>
            <parameter id="OBJECTIVE_COEFFICIENT" value="0" units="dimensionless"/>
            <parameter id="FLUX_VALUE" value="0" units="dimensionless"/>
          </listOfParameters>
        </kineticLaw>
      </reaction>
      <reaction metaid="meta_R152" sboTerm="SBO:0000176" id="R152" reversible="true" fast="false">
        <listOfReactants>
          <speciesReference species="ADN" stoichiometry="1"/>
          <speciesReference species="HCYS" stoichiometry="1"/>
        </listOfReactants>
        <listOfProducts>
          <speciesReference species="SAH" stoichiometry="1"/>
        </listOfProducts>
        <kineticLaw>
          <listOfParameters>
            <parameter id="LOWER_BOUND" value="-1000" units="dimensionless"/>
            <parameter id="UPPER_BOUND" value="1000" units="dimensionless"/>
            <parameter id="OBJECTIVE_COEFFICIENT" value="0" units="dimensionless"/>
            <parameter id="FLUX_VALUE" value="0" units="dimensionless"/>
          </listOfParameters>
        </kineticLaw>
      </reaction>
      <reaction metaid="meta_R153" sboTerm="SBO:0000176" id="R153" reversible="false" fast="false">
        <listOfReactants>
          <speciesReference species="HCYS" stoichiometry="1"/>
          <speciesReference species="MTHF" stoichiometry="1"/>
        </listOfReactants>
        <listOfProducts>
          <speciesReference species="MET" stoichiometry="1"/>
          <speciesReference species="THF" stoichiometry="1"/>
        </listOfProducts>
        <kineticLaw>
          <listOfParameters>
            <parameter id="LOWER_BOUND" value="0" units="dimensionless"/>
            <parameter id="UPPER_BOUND" value="1000" units="dimensionless"/>
            <parameter id="OBJECTIVE_COEFFICIENT" value="0" units="dimensionless"/>
            <parameter id="FLUX_VALUE" value="0" units="dimensionless"/>
          </listOfParameters>
        </kineticLaw>
      </reaction>
      <reaction metaid="meta_R154" sboTerm="SBO:0000176" id="R154" reversible="false" fast="false">
        <listOfReactants>
          <speciesReference species="ATP" stoichiometry="1"/>
          <speciesReference species="MET" stoichiometry="1"/>
        </listOfReactants>
        <listOfProducts>
          <speciesReference species="PI" stoichiometry="1"/>
          <speciesReference species="PPI" stoichiometry="1"/>
          <speciesReference species="SAM" stoichiometry="1"/>
        </listOfProducts>
        <kineticLaw>
          <listOfParameters>
            <parameter id="LOWER_BOUND" value="0" units="dimensionless"/>
            <parameter id="UPPER_BOUND" value="1000" units="dimensionless"/>
            <parameter id="OBJECTIVE_COEFFICIENT" value="0" units="dimensionless"/>
            <parameter id="FLUX_VALUE" value="0" units="dimensionless"/>
          </listOfParameters>
        </kineticLaw>
      </reaction>
      <reaction metaid="meta_R155" sboTerm="SBO:0000176" id="R155" reversible="false" fast="false">
        <listOfReactants>
          <speciesReference species="GLN" stoichiometry="1"/>
          <speciesReference species="PRPP" stoichiometry="1"/>
        </listOfReactants>
        <listOfProducts>
          <speciesReference species="GLU" stoichiometry="1"/>
          <speciesReference species="PPI" stoichiometry="1"/>
          <speciesReference species="PRAM" stoichiometry="1"/>
        </listOfProducts>
        <kineticLaw>
          <listOfParameters>
            <parameter id="LOWER_BOUND" value="0" units="dimensionless"/>
            <parameter id="UPPER_BOUND" value="1000" units="dimensionless"/>
            <parameter id="OBJECTIVE_COEFFICIENT" value="0" units="dimensionless"/>
            <parameter id="FLUX_VALUE" value="0" units="dimensionless"/>
          </listOfParameters>
        </kineticLaw>
      </reaction>
      <reaction metaid="meta_R156" sboTerm="SBO:0000176" id="R156" reversible="true" fast="false">
        <listOfReactants>
          <speciesReference species="ATP" stoichiometry="1"/>
          <speciesReference species="GLY" stoichiometry="1"/>
          <speciesReference species="PRAM" stoichiometry="1"/>
        </listOfReactants>
        <listOfProducts>
          <speciesReference species="ADP" stoichiometry="1"/>
          <speciesReference species="GAR" stoichiometry="1"/>
          <speciesReference species="PI" stoichiometry="1"/>
        </listOfProducts>
        <kineticLaw>
          <listOfParameters>
            <parameter id="LOWER_BOUND" value="-1000" units="dimensionless"/>
            <parameter id="UPPER_BOUND" value="1000" units="dimensionless"/>
            <parameter id="OBJECTIVE_COEFFICIENT" value="0" units="dimensionless"/>
            <parameter id="FLUX_VALUE" value="0" units="dimensionless"/>
          </listOfParameters>
        </kineticLaw>
      </reaction>
      <reaction metaid="meta_R157" sboTerm="SBO:0000176" id="R157" reversible="false" fast="false">
        <listOfReactants>
          <speciesReference species="FTHF" stoichiometry="1"/>
          <speciesReference species="GAR" stoichiometry="1"/>
        </listOfReactants>
        <listOfProducts>
          <speciesReference species="FGAR" stoichiometry="1"/>
          <speciesReference species="THF" stoichiometry="1"/>
        </listOfProducts>
        <kineticLaw>
          <listOfParameters>
            <parameter id="LOWER_BOUND" value="0" units="dimensionless"/>
            <parameter id="UPPER_BOUND" value="1000" units="dimensionless"/>
            <parameter id="OBJECTIVE_COEFFICIENT" value="0" units="dimensionless"/>
            <parameter id="FLUX_VALUE" value="0" units="dimensionless"/>
          </listOfParameters>
        </kineticLaw>
      </reaction>
      <reaction metaid="meta_R158" sboTerm="SBO:0000176" id="R158" reversible="false" fast="false">
        <listOfReactants>
          <speciesReference species="ATP" stoichiometry="1"/>
          <speciesReference species="FGAR" stoichiometry="1"/>
          <speciesReference species="GLN" stoichiometry="1"/>
        </listOfReactants>
        <listOfProducts>
          <speciesReference species="ADP" stoichiometry="1"/>
          <speciesReference species="FGAM" stoichiometry="1"/>
          <speciesReference species="GLU" stoichiometry="1"/>
          <speciesReference species="PI" stoichiometry="1"/>
        </listOfProducts>
        <kineticLaw>
          <listOfParameters>
            <parameter id="LOWER_BOUND" value="0" units="dimensionless"/>
            <parameter id="UPPER_BOUND" value="1000" units="dimensionless"/>
            <parameter id="OBJECTIVE_COEFFICIENT" value="0" units="dimensionless"/>
            <parameter id="FLUX_VALUE" value="0" units="dimensionless"/>
          </listOfParameters>
        </kineticLaw>
      </reaction>
      <reaction metaid="meta_R159" sboTerm="SBO:0000176" id="R159" reversible="false" fast="false">
        <listOfReactants>
          <speciesReference species="ATP" stoichiometry="1"/>
          <speciesReference species="FGAM" stoichiometry="1"/>
        </listOfReactants>
        <listOfProducts>
          <speciesReference species="ADP" stoichiometry="1"/>
          <speciesReference species="AIR" stoichiometry="1"/>
          <speciesReference species="PI" stoichiometry="1"/>
        </listOfProducts>
        <kineticLaw>
          <listOfParameters>
            <parameter id="LOWER_BOUND" value="0" units="dimensionless"/>
            <parameter id="UPPER_BOUND" value="1000" units="dimensionless"/>
            <parameter id="OBJECTIVE_COEFFICIENT" value="0" units="dimensionless"/>
            <parameter id="FLUX_VALUE" value="0" units="dimensionless"/>
          </listOfParameters>
        </kineticLaw>
      </reaction>
      <reaction metaid="meta_R160" sboTerm="SBO:0000176" id="R160" reversible="true" fast="false">
        <listOfReactants>
          <speciesReference species="AIR" stoichiometry="1"/>
          <speciesReference species="CO2" stoichiometry="1"/>
          <speciesReference species="ATP" stoichiometry="1"/>
        </listOfReactants>
        <listOfProducts>
          <speciesReference species="RCAIM" stoichiometry="1"/>
          <speciesReference species="PI" stoichiometry="1"/>
          <speciesReference species="ADP" stoichiometry="1"/>
        </listOfProducts>
        <kineticLaw>
          <listOfParameters>
            <parameter id="LOWER_BOUND" value="-1000" units="dimensionless"/>
            <parameter id="UPPER_BOUND" value="1000" units="dimensionless"/>
            <parameter id="OBJECTIVE_COEFFICIENT" value="0" units="dimensionless"/>
            <parameter id="FLUX_VALUE" value="0" units="dimensionless"/>
          </listOfParameters>
        </kineticLaw>
      </reaction>
      <reaction metaid="meta_R161" sboTerm="SBO:0000176" id="R161" reversible="true" fast="false">
        <listOfReactants>
          <speciesReference species="RCAIM" stoichiometry="1"/>
        </listOfReactants>
        <listOfProducts>
          <speciesReference species="PRSCAIM" stoichiometry="1"/>
        </listOfProducts>
        <kineticLaw>
          <listOfParameters>
            <parameter id="LOWER_BOUND" value="-1000" units="dimensionless"/>
            <parameter id="UPPER_BOUND" value="1000" units="dimensionless"/>
            <parameter id="OBJECTIVE_COEFFICIENT" value="0" units="dimensionless"/>
            <parameter id="FLUX_VALUE" value="0" units="dimensionless"/>
          </listOfParameters>
        </kineticLaw>
      </reaction>
      <reaction metaid="meta_R162" sboTerm="SBO:0000176" id="R162" reversible="true" fast="false">
        <listOfReactants>
          <speciesReference species="PRSCAIM" stoichiometry="1"/>
          <speciesReference species="ATP" stoichiometry="1"/>
          <speciesReference species="ASP" stoichiometry="1"/>
        </listOfReactants>
        <listOfProducts>
          <speciesReference species="ADP" stoichiometry="1"/>
          <speciesReference species="PI" stoichiometry="1"/>
          <speciesReference species="SAICAR" stoichiometry="1"/>
        </listOfProducts>
        <kineticLaw>
          <listOfParameters>
            <parameter id="LOWER_BOUND" value="-1000" units="dimensionless"/>
            <parameter id="UPPER_BOUND" value="1000" units="dimensionless"/>
            <parameter id="OBJECTIVE_COEFFICIENT" value="0" units="dimensionless"/>
            <parameter id="FLUX_VALUE" value="0" units="dimensionless"/>
          </listOfParameters>
        </kineticLaw>
      </reaction>
      <reaction metaid="meta_R163" sboTerm="SBO:0000176" id="R163" reversible="true" fast="false">
        <listOfReactants>
          <speciesReference species="SAICAR" stoichiometry="1"/>
        </listOfReactants>
        <listOfProducts>
          <speciesReference species="AICAR" stoichiometry="1"/>
          <speciesReference species="FUM" stoichiometry="1"/>
        </listOfProducts>
        <kineticLaw>
          <listOfParameters>
            <parameter id="LOWER_BOUND" value="-1000" units="dimensionless"/>
            <parameter id="UPPER_BOUND" value="1000" units="dimensionless"/>
            <parameter id="OBJECTIVE_COEFFICIENT" value="0" units="dimensionless"/>
            <parameter id="FLUX_VALUE" value="0" units="dimensionless"/>
          </listOfParameters>
        </kineticLaw>
      </reaction>
      <reaction metaid="meta_R164" sboTerm="SBO:0000176" id="R164" reversible="true" fast="false">
        <listOfReactants>
          <speciesReference species="AICAR" stoichiometry="1"/>
          <speciesReference species="FTHF" stoichiometry="1"/>
        </listOfReactants>
        <listOfProducts>
          <speciesReference species="PRFICA" stoichiometry="1"/>
          <speciesReference species="THF" stoichiometry="1"/>
        </listOfProducts>
        <kineticLaw>
          <listOfParameters>
            <parameter id="LOWER_BOUND" value="-1000" units="dimensionless"/>
            <parameter id="UPPER_BOUND" value="1000" units="dimensionless"/>
            <parameter id="OBJECTIVE_COEFFICIENT" value="0" units="dimensionless"/>
            <parameter id="FLUX_VALUE" value="0" units="dimensionless"/>
          </listOfParameters>
        </kineticLaw>
      </reaction>
      <reaction metaid="meta_R165" sboTerm="SBO:0000176" id="R165" reversible="true" fast="false">
        <listOfReactants>
          <speciesReference species="PRFICA" stoichiometry="1"/>
        </listOfReactants>
        <listOfProducts>
          <speciesReference species="IMP" stoichiometry="1"/>
        </listOfProducts>
        <kineticLaw>
          <listOfParameters>
            <parameter id="LOWER_BOUND" value="-1000" units="dimensionless"/>
            <parameter id="UPPER_BOUND" value="1000" units="dimensionless"/>
            <parameter id="OBJECTIVE_COEFFICIENT" value="0" units="dimensionless"/>
            <parameter id="FLUX_VALUE" value="0" units="dimensionless"/>
          </listOfParameters>
        </kineticLaw>
      </reaction>
      <reaction metaid="meta_R166" sboTerm="SBO:0000176" id="R166" reversible="false" fast="false">
        <listOfReactants>
          <speciesReference species="ASP" stoichiometry="1"/>
          <speciesReference species="GTP" stoichiometry="1"/>
          <speciesReference species="IMP" stoichiometry="1"/>
        </listOfReactants>
        <listOfProducts>
          <speciesReference species="ASUC" stoichiometry="1"/>
          <speciesReference species="GDP" stoichiometry="1"/>
          <speciesReference species="PI" stoichiometry="1"/>
        </listOfProducts>
        <kineticLaw>
          <listOfParameters>
            <parameter id="LOWER_BOUND" value="0" units="dimensionless"/>
            <parameter id="UPPER_BOUND" value="1000" units="dimensionless"/>
            <parameter id="OBJECTIVE_COEFFICIENT" value="0" units="dimensionless"/>
            <parameter id="FLUX_VALUE" value="0" units="dimensionless"/>
          </listOfParameters>
        </kineticLaw>
      </reaction>
      <reaction metaid="meta_R167" sboTerm="SBO:0000176" id="R167" reversible="true" fast="false">
        <listOfReactants>
          <speciesReference species="ASUC" stoichiometry="1"/>
        </listOfReactants>
        <listOfProducts>
          <speciesReference species="AMP" stoichiometry="1"/>
          <speciesReference species="FUM" stoichiometry="1"/>
        </listOfProducts>
        <kineticLaw>
          <listOfParameters>
            <parameter id="LOWER_BOUND" value="-1000" units="dimensionless"/>
            <parameter id="UPPER_BOUND" value="1000" units="dimensionless"/>
            <parameter id="OBJECTIVE_COEFFICIENT" value="0" units="dimensionless"/>
            <parameter id="FLUX_VALUE" value="0" units="dimensionless"/>
          </listOfParameters>
        </kineticLaw>
      </reaction>
      <reaction metaid="meta_R168" sboTerm="SBO:0000176" id="R168" reversible="false" fast="false">
        <listOfReactants>
          <speciesReference species="AMP" stoichiometry="1"/>
        </listOfReactants>
        <listOfProducts>
          <speciesReference species="ADN" stoichiometry="1"/>
          <speciesReference species="PI" stoichiometry="1"/>
        </listOfProducts>
        <kineticLaw>
          <listOfParameters>
            <parameter id="LOWER_BOUND" value="0" units="dimensionless"/>
            <parameter id="UPPER_BOUND" value="1000" units="dimensionless"/>
            <parameter id="OBJECTIVE_COEFFICIENT" value="0" units="dimensionless"/>
            <parameter id="FLUX_VALUE" value="0" units="dimensionless"/>
          </listOfParameters>
        </kineticLaw>
      </reaction>
      <reaction metaid="meta_R169" sboTerm="SBO:0000176" id="R169" reversible="false" fast="false">
        <listOfReactants>
          <speciesReference species="ADN" stoichiometry="1"/>
          <speciesReference species="ATP" stoichiometry="1"/>
        </listOfReactants>
        <listOfProducts>
          <speciesReference species="ADP" stoichiometry="1"/>
          <speciesReference species="AMP" stoichiometry="1"/>
        </listOfProducts>
        <kineticLaw>
          <listOfParameters>
            <parameter id="LOWER_BOUND" value="0" units="dimensionless"/>
            <parameter id="UPPER_BOUND" value="1000" units="dimensionless"/>
            <parameter id="OBJECTIVE_COEFFICIENT" value="0" units="dimensionless"/>
            <parameter id="FLUX_VALUE" value="0" units="dimensionless"/>
          </listOfParameters>
        </kineticLaw>
      </reaction>
      <reaction metaid="meta_R170" sboTerm="SBO:0000176" id="R170" reversible="false" fast="false">
        <listOfReactants>
          <speciesReference species="AMP" stoichiometry="1"/>
          <speciesReference species="ATP" stoichiometry="1"/>
        </listOfReactants>
        <listOfProducts>
          <speciesReference species="ADP" stoichiometry="2"/>
        </listOfProducts>
        <kineticLaw>
          <listOfParameters>
            <parameter id="LOWER_BOUND" value="0" units="dimensionless"/>
            <parameter id="UPPER_BOUND" value="1000" units="dimensionless"/>
            <parameter id="OBJECTIVE_COEFFICIENT" value="0" units="dimensionless"/>
            <parameter id="FLUX_VALUE" value="0" units="dimensionless"/>
          </listOfParameters>
        </kineticLaw>
      </reaction>
      <reaction metaid="meta_R171" sboTerm="SBO:0000176" id="R171" reversible="false" fast="false">
        <listOfReactants>
          <speciesReference species="IMP" stoichiometry="1"/>
          <speciesReference species="NAD" stoichiometry="1"/>
        </listOfReactants>
        <listOfProducts>
          <speciesReference species="NADH" stoichiometry="1"/>
          <speciesReference species="XMP" stoichiometry="1"/>
        </listOfProducts>
        <kineticLaw>
          <listOfParameters>
            <parameter id="LOWER_BOUND" value="0" units="dimensionless"/>
            <parameter id="UPPER_BOUND" value="1000" units="dimensionless"/>
            <parameter id="OBJECTIVE_COEFFICIENT" value="0" units="dimensionless"/>
            <parameter id="FLUX_VALUE" value="0" units="dimensionless"/>
          </listOfParameters>
        </kineticLaw>
      </reaction>
      <reaction metaid="meta_R172" sboTerm="SBO:0000176" id="R172" reversible="false" fast="false">
        <listOfReactants>
          <speciesReference species="ATP" stoichiometry="1"/>
          <speciesReference species="GLN" stoichiometry="1"/>
          <speciesReference species="XMP" stoichiometry="1"/>
        </listOfReactants>
        <listOfProducts>
          <speciesReference species="AMP" stoichiometry="1"/>
          <speciesReference species="GLU" stoichiometry="1"/>
          <speciesReference species="GMP" stoichiometry="1"/>
          <speciesReference species="PPI" stoichiometry="1"/>
        </listOfProducts>
        <kineticLaw>
          <listOfParameters>
            <parameter id="LOWER_BOUND" value="0" units="dimensionless"/>
            <parameter id="UPPER_BOUND" value="1000" units="dimensionless"/>
            <parameter id="OBJECTIVE_COEFFICIENT" value="0" units="dimensionless"/>
            <parameter id="FLUX_VALUE" value="0" units="dimensionless"/>
          </listOfParameters>
        </kineticLaw>
      </reaction>
      <reaction metaid="meta_R173" sboTerm="SBO:0000176" id="R173" reversible="true" fast="false">
        <listOfReactants>
          <speciesReference species="ATP" stoichiometry="1"/>
          <speciesReference species="GMP" stoichiometry="1"/>
        </listOfReactants>
        <listOfProducts>
          <speciesReference species="ADP" stoichiometry="1"/>
          <speciesReference species="GDP" stoichiometry="1"/>
        </listOfProducts>
        <kineticLaw>
          <listOfParameters>
            <parameter id="LOWER_BOUND" value="-1000" units="dimensionless"/>
            <parameter id="UPPER_BOUND" value="1000" units="dimensionless"/>
            <parameter id="OBJECTIVE_COEFFICIENT" value="0" units="dimensionless"/>
            <parameter id="FLUX_VALUE" value="0" units="dimensionless"/>
          </listOfParameters>
        </kineticLaw>
      </reaction>
      <reaction metaid="meta_R174" sboTerm="SBO:0000176" id="R174" reversible="true" fast="false">
        <listOfReactants>
          <speciesReference species="ATP" stoichiometry="1"/>
          <speciesReference species="GDP" stoichiometry="1"/>
        </listOfReactants>
        <listOfProducts>
          <speciesReference species="ADP" stoichiometry="1"/>
          <speciesReference species="GTP" stoichiometry="1"/>
        </listOfProducts>
        <kineticLaw>
          <listOfParameters>
            <parameter id="LOWER_BOUND" value="-1000" units="dimensionless"/>
            <parameter id="UPPER_BOUND" value="1000" units="dimensionless"/>
            <parameter id="OBJECTIVE_COEFFICIENT" value="0" units="dimensionless"/>
            <parameter id="FLUX_VALUE" value="0" units="dimensionless"/>
          </listOfParameters>
        </kineticLaw>
      </reaction>
      <reaction metaid="meta_R175" sboTerm="SBO:0000176" id="R175" reversible="false" fast="false">
        <listOfReactants>
          <speciesReference species="ADP" stoichiometry="1"/>
          <speciesReference species="NADPH" stoichiometry="1"/>
        </listOfReactants>
        <listOfProducts>
          <speciesReference species="DADP" stoichiometry="1"/>
          <speciesReference species="NADP" stoichiometry="1"/>
        </listOfProducts>
        <kineticLaw>
          <listOfParameters>
            <parameter id="LOWER_BOUND" value="0" units="dimensionless"/>
            <parameter id="UPPER_BOUND" value="1000" units="dimensionless"/>
            <parameter id="OBJECTIVE_COEFFICIENT" value="0" units="dimensionless"/>
            <parameter id="FLUX_VALUE" value="0" units="dimensionless"/>
          </listOfParameters>
        </kineticLaw>
      </reaction>
      <reaction metaid="meta_R176" sboTerm="SBO:0000176" id="R176" reversible="false" fast="false">
        <listOfReactants>
          <speciesReference species="GDP" stoichiometry="1"/>
          <speciesReference species="NADPH" stoichiometry="1"/>
        </listOfReactants>
        <listOfProducts>
          <speciesReference species="DGDP" stoichiometry="1"/>
          <speciesReference species="NADP" stoichiometry="1"/>
        </listOfProducts>
        <kineticLaw>
          <listOfParameters>
            <parameter id="LOWER_BOUND" value="0" units="dimensionless"/>
            <parameter id="UPPER_BOUND" value="1000" units="dimensionless"/>
            <parameter id="OBJECTIVE_COEFFICIENT" value="0" units="dimensionless"/>
            <parameter id="FLUX_VALUE" value="0" units="dimensionless"/>
          </listOfParameters>
        </kineticLaw>
      </reaction>
      <reaction metaid="meta_R177" sboTerm="SBO:0000176" id="R177" reversible="false" fast="false">
        <listOfReactants>
          <speciesReference species="ATP" stoichiometry="1"/>
          <speciesReference species="NADPH" stoichiometry="1"/>
        </listOfReactants>
        <listOfProducts>
          <speciesReference species="DATP" stoichiometry="1"/>
          <speciesReference species="NADP" stoichiometry="1"/>
        </listOfProducts>
        <kineticLaw>
          <listOfParameters>
            <parameter id="LOWER_BOUND" value="0" units="dimensionless"/>
            <parameter id="UPPER_BOUND" value="1000" units="dimensionless"/>
            <parameter id="OBJECTIVE_COEFFICIENT" value="0" units="dimensionless"/>
            <parameter id="FLUX_VALUE" value="0" units="dimensionless"/>
          </listOfParameters>
        </kineticLaw>
      </reaction>
      <reaction metaid="meta_R178" sboTerm="SBO:0000176" id="R178" reversible="false" fast="false">
        <listOfReactants>
          <speciesReference species="GTP" stoichiometry="1"/>
          <speciesReference species="NADPH" stoichiometry="1"/>
        </listOfReactants>
        <listOfProducts>
          <speciesReference species="DGTP" stoichiometry="1"/>
          <speciesReference species="NADP" stoichiometry="1"/>
        </listOfProducts>
        <kineticLaw>
          <listOfParameters>
            <parameter id="LOWER_BOUND" value="0" units="dimensionless"/>
            <parameter id="UPPER_BOUND" value="1000" units="dimensionless"/>
            <parameter id="OBJECTIVE_COEFFICIENT" value="0" units="dimensionless"/>
            <parameter id="FLUX_VALUE" value="0" units="dimensionless"/>
          </listOfParameters>
        </kineticLaw>
      </reaction>
      <reaction metaid="meta_R179" sboTerm="SBO:0000176" id="R179" reversible="true" fast="false">
        <listOfReactants>
          <speciesReference species="ATP" stoichiometry="1"/>
          <speciesReference species="DADP" stoichiometry="1"/>
        </listOfReactants>
        <listOfProducts>
          <speciesReference species="ADP" stoichiometry="1"/>
          <speciesReference species="DATP" stoichiometry="1"/>
        </listOfProducts>
        <kineticLaw>
          <listOfParameters>
            <parameter id="LOWER_BOUND" value="-1000" units="dimensionless"/>
            <parameter id="UPPER_BOUND" value="1000" units="dimensionless"/>
            <parameter id="OBJECTIVE_COEFFICIENT" value="0" units="dimensionless"/>
            <parameter id="FLUX_VALUE" value="0" units="dimensionless"/>
          </listOfParameters>
        </kineticLaw>
      </reaction>
      <reaction metaid="meta_R180" sboTerm="SBO:0000176" id="R180" reversible="true" fast="false">
        <listOfReactants>
          <speciesReference species="ATP" stoichiometry="1"/>
          <speciesReference species="DGDP" stoichiometry="1"/>
        </listOfReactants>
        <listOfProducts>
          <speciesReference species="ADP" stoichiometry="1"/>
          <speciesReference species="DGTP" stoichiometry="1"/>
        </listOfProducts>
        <kineticLaw>
          <listOfParameters>
            <parameter id="LOWER_BOUND" value="-1000" units="dimensionless"/>
            <parameter id="UPPER_BOUND" value="1000" units="dimensionless"/>
            <parameter id="OBJECTIVE_COEFFICIENT" value="0" units="dimensionless"/>
            <parameter id="FLUX_VALUE" value="0" units="dimensionless"/>
          </listOfParameters>
        </kineticLaw>
      </reaction>
      <reaction metaid="meta_R181" sboTerm="SBO:0000176" id="R181" reversible="true" fast="false">
        <listOfReactants>
          <speciesReference species="ATP" stoichiometry="1"/>
        </listOfReactants>
        <listOfProducts>
          <speciesReference species="ADP" stoichiometry="1"/>
          <speciesReference species="DADP" stoichiometry="1"/>
        </listOfProducts>
        <kineticLaw>
          <listOfParameters>
            <parameter id="LOWER_BOUND" value="-1000" units="dimensionless"/>
            <parameter id="UPPER_BOUND" value="1000" units="dimensionless"/>
            <parameter id="OBJECTIVE_COEFFICIENT" value="0" units="dimensionless"/>
            <parameter id="FLUX_VALUE" value="0" units="dimensionless"/>
          </listOfParameters>
        </kineticLaw>
      </reaction>
      <reaction metaid="meta_R182" sboTerm="SBO:0000176" id="R182" reversible="true" fast="false">
        <listOfReactants>
          <speciesReference species="ATP" stoichiometry="1"/>
        </listOfReactants>
        <listOfProducts>
          <speciesReference species="ADP" stoichiometry="1"/>
          <speciesReference species="DGDP" stoichiometry="1"/>
        </listOfProducts>
        <kineticLaw>
          <listOfParameters>
            <parameter id="LOWER_BOUND" value="-1000" units="dimensionless"/>
            <parameter id="UPPER_BOUND" value="1000" units="dimensionless"/>
            <parameter id="OBJECTIVE_COEFFICIENT" value="0" units="dimensionless"/>
            <parameter id="FLUX_VALUE" value="0" units="dimensionless"/>
          </listOfParameters>
        </kineticLaw>
      </reaction>
      <reaction metaid="meta_R183" sboTerm="SBO:0000176" id="R183" reversible="false" fast="false">
        <listOfReactants>
          <speciesReference species="ASP" stoichiometry="1"/>
          <speciesReference species="CAP" stoichiometry="1"/>
        </listOfReactants>
        <listOfProducts>
          <speciesReference species="CAASP" stoichiometry="1"/>
          <speciesReference species="PI" stoichiometry="1"/>
        </listOfProducts>
        <kineticLaw>
          <listOfParameters>
            <parameter id="LOWER_BOUND" value="0" units="dimensionless"/>
            <parameter id="UPPER_BOUND" value="1000" units="dimensionless"/>
            <parameter id="OBJECTIVE_COEFFICIENT" value="0" units="dimensionless"/>
            <parameter id="FLUX_VALUE" value="0" units="dimensionless"/>
          </listOfParameters>
        </kineticLaw>
      </reaction>
      <reaction metaid="meta_R184" sboTerm="SBO:0000176" id="R184" reversible="true" fast="false">
        <listOfReactants>
          <speciesReference species="CAASP" stoichiometry="1"/>
        </listOfReactants>
        <listOfProducts>
          <speciesReference species="DOROA" stoichiometry="1"/>
        </listOfProducts>
        <kineticLaw>
          <listOfParameters>
            <parameter id="LOWER_BOUND" value="-1000" units="dimensionless"/>
            <parameter id="UPPER_BOUND" value="1000" units="dimensionless"/>
            <parameter id="OBJECTIVE_COEFFICIENT" value="0" units="dimensionless"/>
            <parameter id="FLUX_VALUE" value="0" units="dimensionless"/>
          </listOfParameters>
        </kineticLaw>
      </reaction>
      <reaction metaid="meta_R185" sboTerm="SBO:0000176" id="R185" reversible="true" fast="false">
        <listOfReactants>
          <speciesReference species="DOROA" stoichiometry="1"/>
        </listOfReactants>
        <listOfProducts>
          <speciesReference species="OROA" stoichiometry="1"/>
        </listOfProducts>
        <kineticLaw>
          <listOfParameters>
            <parameter id="LOWER_BOUND" value="-1000" units="dimensionless"/>
            <parameter id="UPPER_BOUND" value="1000" units="dimensionless"/>
            <parameter id="OBJECTIVE_COEFFICIENT" value="0" units="dimensionless"/>
            <parameter id="FLUX_VALUE" value="0" units="dimensionless"/>
          </listOfParameters>
        </kineticLaw>
      </reaction>
      <reaction metaid="meta_R186" sboTerm="SBO:0000176" id="R186" reversible="true" fast="false">
        <listOfReactants>
          <speciesReference species="OROA" stoichiometry="1"/>
          <speciesReference species="PRPP" stoichiometry="1"/>
        </listOfReactants>
        <listOfProducts>
          <speciesReference species="OMP" stoichiometry="1"/>
          <speciesReference species="PPI" stoichiometry="1"/>
        </listOfProducts>
        <kineticLaw>
          <listOfParameters>
            <parameter id="LOWER_BOUND" value="-1000" units="dimensionless"/>
            <parameter id="UPPER_BOUND" value="1000" units="dimensionless"/>
            <parameter id="OBJECTIVE_COEFFICIENT" value="0" units="dimensionless"/>
            <parameter id="FLUX_VALUE" value="0" units="dimensionless"/>
          </listOfParameters>
        </kineticLaw>
      </reaction>
      <reaction metaid="meta_R187" sboTerm="SBO:0000176" id="R187" reversible="false" fast="false">
        <listOfReactants>
          <speciesReference species="OMP" stoichiometry="1"/>
        </listOfReactants>
        <listOfProducts>
          <speciesReference species="CO2" stoichiometry="1"/>
          <speciesReference species="UMP" stoichiometry="1"/>
        </listOfProducts>
        <kineticLaw>
          <listOfParameters>
            <parameter id="LOWER_BOUND" value="0" units="dimensionless"/>
            <parameter id="UPPER_BOUND" value="1000" units="dimensionless"/>
            <parameter id="OBJECTIVE_COEFFICIENT" value="0" units="dimensionless"/>
            <parameter id="FLUX_VALUE" value="0" units="dimensionless"/>
          </listOfParameters>
        </kineticLaw>
      </reaction>
      <reaction metaid="meta_R188" sboTerm="SBO:0000176" id="R188" reversible="true" fast="false">
        <listOfReactants>
          <speciesReference species="ATP" stoichiometry="1"/>
          <speciesReference species="UMP" stoichiometry="1"/>
        </listOfReactants>
        <listOfProducts>
          <speciesReference species="ADP" stoichiometry="1"/>
          <speciesReference species="UDP" stoichiometry="1"/>
        </listOfProducts>
        <kineticLaw>
          <listOfParameters>
            <parameter id="LOWER_BOUND" value="-1000" units="dimensionless"/>
            <parameter id="UPPER_BOUND" value="1000" units="dimensionless"/>
            <parameter id="OBJECTIVE_COEFFICIENT" value="0" units="dimensionless"/>
            <parameter id="FLUX_VALUE" value="0" units="dimensionless"/>
          </listOfParameters>
        </kineticLaw>
      </reaction>
      <reaction metaid="meta_R189" sboTerm="SBO:0000176" id="R189" reversible="true" fast="false">
        <listOfReactants>
          <speciesReference species="ATP" stoichiometry="1"/>
          <speciesReference species="UDP" stoichiometry="1"/>
        </listOfReactants>
        <listOfProducts>
          <speciesReference species="ADP" stoichiometry="1"/>
          <speciesReference species="UTP" stoichiometry="1"/>
        </listOfProducts>
        <kineticLaw>
          <listOfParameters>
            <parameter id="LOWER_BOUND" value="-1000" units="dimensionless"/>
            <parameter id="UPPER_BOUND" value="1000" units="dimensionless"/>
            <parameter id="OBJECTIVE_COEFFICIENT" value="0" units="dimensionless"/>
            <parameter id="FLUX_VALUE" value="0" units="dimensionless"/>
          </listOfParameters>
        </kineticLaw>
      </reaction>
      <reaction metaid="meta_R190" sboTerm="SBO:0000176" id="R190" reversible="false" fast="false">
        <listOfReactants>
          <speciesReference species="ATP" stoichiometry="1"/>
          <speciesReference species="GLN" stoichiometry="1"/>
          <speciesReference species="UTP" stoichiometry="1"/>
        </listOfReactants>
        <listOfProducts>
          <speciesReference species="ADP" stoichiometry="1"/>
          <speciesReference species="CTP" stoichiometry="1"/>
          <speciesReference species="GLU" stoichiometry="1"/>
          <speciesReference species="PI" stoichiometry="1"/>
        </listOfProducts>
        <kineticLaw>
          <listOfParameters>
            <parameter id="LOWER_BOUND" value="0" units="dimensionless"/>
            <parameter id="UPPER_BOUND" value="1000" units="dimensionless"/>
            <parameter id="OBJECTIVE_COEFFICIENT" value="0" units="dimensionless"/>
            <parameter id="FLUX_VALUE" value="0" units="dimensionless"/>
          </listOfParameters>
        </kineticLaw>
      </reaction>
      <reaction metaid="meta_R191" sboTerm="SBO:0000176" id="R191" reversible="true" fast="false">
        <listOfReactants>
          <speciesReference species="ATP" stoichiometry="1"/>
          <speciesReference species="CMP" stoichiometry="1"/>
        </listOfReactants>
        <listOfProducts>
          <speciesReference species="ADP" stoichiometry="1"/>
          <speciesReference species="CDP" stoichiometry="1"/>
        </listOfProducts>
        <kineticLaw>
          <listOfParameters>
            <parameter id="LOWER_BOUND" value="-1000" units="dimensionless"/>
            <parameter id="UPPER_BOUND" value="1000" units="dimensionless"/>
            <parameter id="OBJECTIVE_COEFFICIENT" value="0" units="dimensionless"/>
            <parameter id="FLUX_VALUE" value="0" units="dimensionless"/>
          </listOfParameters>
        </kineticLaw>
      </reaction>
      <reaction metaid="meta_R192" sboTerm="SBO:0000176" id="R192" reversible="true" fast="false">
        <listOfReactants>
          <speciesReference species="ATP" stoichiometry="1"/>
          <speciesReference species="CDP" stoichiometry="1"/>
        </listOfReactants>
        <listOfProducts>
          <speciesReference species="ADP" stoichiometry="1"/>
          <speciesReference species="CTP" stoichiometry="1"/>
        </listOfProducts>
        <kineticLaw>
          <listOfParameters>
            <parameter id="LOWER_BOUND" value="-1000" units="dimensionless"/>
            <parameter id="UPPER_BOUND" value="1000" units="dimensionless"/>
            <parameter id="OBJECTIVE_COEFFICIENT" value="0" units="dimensionless"/>
            <parameter id="FLUX_VALUE" value="0" units="dimensionless"/>
          </listOfParameters>
        </kineticLaw>
      </reaction>
      <reaction metaid="meta_R193" sboTerm="SBO:0000176" id="R193" reversible="false" fast="false">
        <listOfReactants>
          <speciesReference species="DCMP" stoichiometry="1"/>
        </listOfReactants>
        <listOfProducts>
          <speciesReference species="DUMP" stoichiometry="1"/>
          <speciesReference species="NH3" stoichiometry="1"/>
        </listOfProducts>
        <kineticLaw>
          <listOfParameters>
            <parameter id="LOWER_BOUND" value="0" units="dimensionless"/>
            <parameter id="UPPER_BOUND" value="1000" units="dimensionless"/>
            <parameter id="OBJECTIVE_COEFFICIENT" value="0" units="dimensionless"/>
            <parameter id="FLUX_VALUE" value="0" units="dimensionless"/>
          </listOfParameters>
        </kineticLaw>
      </reaction>
      <reaction metaid="meta_R194" sboTerm="SBO:0000176" id="R194" reversible="false" fast="false">
        <listOfReactants>
          <speciesReference species="CDP" stoichiometry="1"/>
          <speciesReference species="NADPH" stoichiometry="1"/>
        </listOfReactants>
        <listOfProducts>
          <speciesReference species="DCDP" stoichiometry="1"/>
          <speciesReference species="NADP" stoichiometry="1"/>
        </listOfProducts>
        <kineticLaw>
          <listOfParameters>
            <parameter id="LOWER_BOUND" value="0" units="dimensionless"/>
            <parameter id="UPPER_BOUND" value="1000" units="dimensionless"/>
            <parameter id="OBJECTIVE_COEFFICIENT" value="0" units="dimensionless"/>
            <parameter id="FLUX_VALUE" value="0" units="dimensionless"/>
          </listOfParameters>
        </kineticLaw>
      </reaction>
      <reaction metaid="meta_R195" sboTerm="SBO:0000176" id="R195" reversible="false" fast="false">
        <listOfReactants>
          <speciesReference species="NADPH" stoichiometry="1"/>
          <speciesReference species="UDP" stoichiometry="1"/>
        </listOfReactants>
        <listOfProducts>
          <speciesReference species="DUDP" stoichiometry="1"/>
          <speciesReference species="NADP" stoichiometry="1"/>
        </listOfProducts>
        <kineticLaw>
          <listOfParameters>
            <parameter id="LOWER_BOUND" value="0" units="dimensionless"/>
            <parameter id="UPPER_BOUND" value="1000" units="dimensionless"/>
            <parameter id="OBJECTIVE_COEFFICIENT" value="0" units="dimensionless"/>
            <parameter id="FLUX_VALUE" value="0" units="dimensionless"/>
          </listOfParameters>
        </kineticLaw>
      </reaction>
      <reaction metaid="meta_R196" sboTerm="SBO:0000176" id="R196" reversible="false" fast="false">
        <listOfReactants>
          <speciesReference species="CTP" stoichiometry="1"/>
          <speciesReference species="NADPH" stoichiometry="1"/>
        </listOfReactants>
        <listOfProducts>
          <speciesReference species="DCTP" stoichiometry="1"/>
          <speciesReference species="NADP" stoichiometry="1"/>
        </listOfProducts>
        <kineticLaw>
          <listOfParameters>
            <parameter id="LOWER_BOUND" value="0" units="dimensionless"/>
            <parameter id="UPPER_BOUND" value="1000" units="dimensionless"/>
            <parameter id="OBJECTIVE_COEFFICIENT" value="0" units="dimensionless"/>
            <parameter id="FLUX_VALUE" value="0" units="dimensionless"/>
          </listOfParameters>
        </kineticLaw>
      </reaction>
      <reaction metaid="meta_R197" sboTerm="SBO:0000176" id="R197" reversible="false" fast="false">
        <listOfReactants>
          <speciesReference species="NADPH" stoichiometry="1"/>
          <speciesReference species="UTP" stoichiometry="1"/>
        </listOfReactants>
        <listOfProducts>
          <speciesReference species="DUTP" stoichiometry="1"/>
          <speciesReference species="NADP" stoichiometry="1"/>
        </listOfProducts>
        <kineticLaw>
          <listOfParameters>
            <parameter id="LOWER_BOUND" value="0" units="dimensionless"/>
            <parameter id="UPPER_BOUND" value="1000" units="dimensionless"/>
            <parameter id="OBJECTIVE_COEFFICIENT" value="0" units="dimensionless"/>
            <parameter id="FLUX_VALUE" value="0" units="dimensionless"/>
          </listOfParameters>
        </kineticLaw>
      </reaction>
      <reaction metaid="meta_R198" sboTerm="SBO:0000176" id="R198" reversible="true" fast="false">
        <listOfReactants>
          <speciesReference species="ATP" stoichiometry="1"/>
          <speciesReference species="DCMP" stoichiometry="1"/>
        </listOfReactants>
        <listOfProducts>
          <speciesReference species="ADP" stoichiometry="1"/>
          <speciesReference species="DCDP" stoichiometry="1"/>
        </listOfProducts>
        <kineticLaw>
          <listOfParameters>
            <parameter id="LOWER_BOUND" value="-1000" units="dimensionless"/>
            <parameter id="UPPER_BOUND" value="1000" units="dimensionless"/>
            <parameter id="OBJECTIVE_COEFFICIENT" value="0" units="dimensionless"/>
            <parameter id="FLUX_VALUE" value="0" units="dimensionless"/>
          </listOfParameters>
        </kineticLaw>
      </reaction>
      <reaction metaid="meta_R199" sboTerm="SBO:0000176" id="R199" reversible="true" fast="false">
        <listOfReactants>
          <speciesReference species="ATP" stoichiometry="1"/>
          <speciesReference species="DCDP" stoichiometry="1"/>
        </listOfReactants>
        <listOfProducts>
          <speciesReference species="ADP" stoichiometry="1"/>
          <speciesReference species="DCTP" stoichiometry="1"/>
        </listOfProducts>
        <kineticLaw>
          <listOfParameters>
            <parameter id="LOWER_BOUND" value="-1000" units="dimensionless"/>
            <parameter id="UPPER_BOUND" value="1000" units="dimensionless"/>
            <parameter id="OBJECTIVE_COEFFICIENT" value="0" units="dimensionless"/>
            <parameter id="FLUX_VALUE" value="0" units="dimensionless"/>
          </listOfParameters>
        </kineticLaw>
      </reaction>
      <reaction metaid="meta_R200" sboTerm="SBO:0000176" id="R200" reversible="true" fast="false">
        <listOfReactants>
          <speciesReference species="ATP" stoichiometry="1"/>
          <speciesReference species="DUDP" stoichiometry="1"/>
        </listOfReactants>
        <listOfProducts>
          <speciesReference species="ADP" stoichiometry="1"/>
          <speciesReference species="DUTP" stoichiometry="1"/>
        </listOfProducts>
        <kineticLaw>
          <listOfParameters>
            <parameter id="LOWER_BOUND" value="-1000" units="dimensionless"/>
            <parameter id="UPPER_BOUND" value="1000" units="dimensionless"/>
            <parameter id="OBJECTIVE_COEFFICIENT" value="0" units="dimensionless"/>
            <parameter id="FLUX_VALUE" value="0" units="dimensionless"/>
          </listOfParameters>
        </kineticLaw>
      </reaction>
      <reaction metaid="meta_R201" sboTerm="SBO:0000176" id="R201" reversible="false" fast="false">
        <listOfReactants>
          <speciesReference species="DUTP" stoichiometry="1"/>
        </listOfReactants>
        <listOfProducts>
          <speciesReference species="DUMP" stoichiometry="1"/>
          <speciesReference species="PPI" stoichiometry="1"/>
        </listOfProducts>
        <kineticLaw>
          <listOfParameters>
            <parameter id="LOWER_BOUND" value="0" units="dimensionless"/>
            <parameter id="UPPER_BOUND" value="1000" units="dimensionless"/>
            <parameter id="OBJECTIVE_COEFFICIENT" value="0" units="dimensionless"/>
            <parameter id="FLUX_VALUE" value="0" units="dimensionless"/>
          </listOfParameters>
        </kineticLaw>
      </reaction>
      <reaction metaid="meta_R202" sboTerm="SBO:0000176" id="R202" reversible="true" fast="false">
        <listOfReactants>
          <speciesReference species="ATP" stoichiometry="1"/>
          <speciesReference species="DUMP" stoichiometry="1"/>
        </listOfReactants>
        <listOfProducts>
          <speciesReference species="ADP" stoichiometry="1"/>
          <speciesReference species="DUDP" stoichiometry="1"/>
        </listOfProducts>
        <kineticLaw>
          <listOfParameters>
            <parameter id="LOWER_BOUND" value="-1000" units="dimensionless"/>
            <parameter id="UPPER_BOUND" value="1000" units="dimensionless"/>
            <parameter id="OBJECTIVE_COEFFICIENT" value="0" units="dimensionless"/>
            <parameter id="FLUX_VALUE" value="0" units="dimensionless"/>
          </listOfParameters>
        </kineticLaw>
      </reaction>
      <reaction metaid="meta_R203" sboTerm="SBO:0000176" id="R203" reversible="false" fast="false">
        <listOfReactants>
          <speciesReference species="DUMP" stoichiometry="1"/>
          <speciesReference species="METTHF" stoichiometry="1"/>
        </listOfReactants>
        <listOfProducts>
          <speciesReference species="DHF" stoichiometry="1"/>
          <speciesReference species="TMP" stoichiometry="1"/>
        </listOfProducts>
        <kineticLaw>
          <listOfParameters>
            <parameter id="LOWER_BOUND" value="0" units="dimensionless"/>
            <parameter id="UPPER_BOUND" value="1000" units="dimensionless"/>
            <parameter id="OBJECTIVE_COEFFICIENT" value="0" units="dimensionless"/>
            <parameter id="FLUX_VALUE" value="0" units="dimensionless"/>
          </listOfParameters>
        </kineticLaw>
      </reaction>
      <reaction metaid="meta_R204" sboTerm="SBO:0000176" id="R204" reversible="true" fast="false">
        <listOfReactants>
          <speciesReference species="ATP" stoichiometry="1"/>
          <speciesReference species="TMP" stoichiometry="1"/>
        </listOfReactants>
        <listOfProducts>
          <speciesReference species="ADP" stoichiometry="1"/>
          <speciesReference species="TDP" stoichiometry="1"/>
        </listOfProducts>
        <kineticLaw>
          <listOfParameters>
            <parameter id="LOWER_BOUND" value="-1000" units="dimensionless"/>
            <parameter id="UPPER_BOUND" value="1000" units="dimensionless"/>
            <parameter id="OBJECTIVE_COEFFICIENT" value="0" units="dimensionless"/>
            <parameter id="FLUX_VALUE" value="0" units="dimensionless"/>
          </listOfParameters>
        </kineticLaw>
      </reaction>
      <reaction metaid="meta_R205" sboTerm="SBO:0000176" id="R205" reversible="true" fast="false">
        <listOfReactants>
          <speciesReference species="ATP" stoichiometry="1"/>
          <speciesReference species="TDP" stoichiometry="1"/>
        </listOfReactants>
        <listOfProducts>
          <speciesReference species="ADP" stoichiometry="1"/>
          <speciesReference species="TTP" stoichiometry="1"/>
        </listOfProducts>
        <kineticLaw>
          <listOfParameters>
            <parameter id="LOWER_BOUND" value="-1000" units="dimensionless"/>
            <parameter id="UPPER_BOUND" value="1000" units="dimensionless"/>
            <parameter id="OBJECTIVE_COEFFICIENT" value="0" units="dimensionless"/>
            <parameter id="FLUX_VALUE" value="0" units="dimensionless"/>
          </listOfParameters>
        </kineticLaw>
      </reaction>
      <reaction metaid="meta_R206" sboTerm="SBO:0000176" id="R206" reversible="false" fast="false">
        <listOfReactants>
          <speciesReference species="METTHF" stoichiometry="1"/>
          <speciesReference species="NADH" stoichiometry="1"/>
        </listOfReactants>
        <listOfProducts>
          <speciesReference species="MTHF" stoichiometry="1"/>
          <speciesReference species="NAD" stoichiometry="1"/>
        </listOfProducts>
        <kineticLaw>
          <listOfParameters>
            <parameter id="LOWER_BOUND" value="0" units="dimensionless"/>
            <parameter id="UPPER_BOUND" value="1000" units="dimensionless"/>
            <parameter id="OBJECTIVE_COEFFICIENT" value="0" units="dimensionless"/>
            <parameter id="FLUX_VALUE" value="0" units="dimensionless"/>
          </listOfParameters>
        </kineticLaw>
      </reaction>
      <reaction metaid="meta_R207" sboTerm="SBO:0000176" id="R207" reversible="true" fast="false">
        <listOfReactants>
          <speciesReference species="METTHF" stoichiometry="1"/>
          <speciesReference species="NADP" stoichiometry="1"/>
        </listOfReactants>
        <listOfProducts>
          <speciesReference species="METHF" stoichiometry="1"/>
          <speciesReference species="NADPH" stoichiometry="1"/>
        </listOfProducts>
        <kineticLaw>
          <listOfParameters>
            <parameter id="LOWER_BOUND" value="-1000" units="dimensionless"/>
            <parameter id="UPPER_BOUND" value="1000" units="dimensionless"/>
            <parameter id="OBJECTIVE_COEFFICIENT" value="0" units="dimensionless"/>
            <parameter id="FLUX_VALUE" value="0" units="dimensionless"/>
          </listOfParameters>
        </kineticLaw>
      </reaction>
      <reaction metaid="meta_R208" sboTerm="SBO:0000176" id="R208" reversible="true" fast="false">
        <listOfReactants>
          <speciesReference species="METHF" stoichiometry="1"/>
        </listOfReactants>
        <listOfProducts>
          <speciesReference species="FTHF" stoichiometry="1"/>
        </listOfProducts>
        <kineticLaw>
          <listOfParameters>
            <parameter id="LOWER_BOUND" value="-1000" units="dimensionless"/>
            <parameter id="UPPER_BOUND" value="1000" units="dimensionless"/>
            <parameter id="OBJECTIVE_COEFFICIENT" value="0" units="dimensionless"/>
            <parameter id="FLUX_VALUE" value="0" units="dimensionless"/>
          </listOfParameters>
        </kineticLaw>
      </reaction>
      <reaction metaid="meta_R209" sboTerm="SBO:0000176" id="R209" reversible="true" fast="false">
        <listOfReactants>
          <speciesReference species="ACCOA" stoichiometry="1"/>
          <speciesReference species="ATP" stoichiometry="1"/>
          <speciesReference species="CO2" stoichiometry="1"/>
        </listOfReactants>
        <listOfProducts>
          <speciesReference species="ADP" stoichiometry="1"/>
          <speciesReference species="MALCOA" stoichiometry="1"/>
          <speciesReference species="PI" stoichiometry="1"/>
        </listOfProducts>
        <kineticLaw>
          <listOfParameters>
            <parameter id="LOWER_BOUND" value="-1000" units="dimensionless"/>
            <parameter id="UPPER_BOUND" value="1000" units="dimensionless"/>
            <parameter id="OBJECTIVE_COEFFICIENT" value="0" units="dimensionless"/>
            <parameter id="FLUX_VALUE" value="0" units="dimensionless"/>
          </listOfParameters>
        </kineticLaw>
      </reaction>
      <reaction metaid="meta_R210" sboTerm="SBO:0000176" id="R210" reversible="true" fast="false">
        <listOfReactants>
          <speciesReference species="ACP" stoichiometry="1"/>
          <speciesReference species="MALCOA" stoichiometry="1"/>
        </listOfReactants>
        <listOfProducts>
          <speciesReference species="COA" stoichiometry="1"/>
          <speciesReference species="MALACP" stoichiometry="1"/>
        </listOfProducts>
        <kineticLaw>
          <listOfParameters>
            <parameter id="LOWER_BOUND" value="-1000" units="dimensionless"/>
            <parameter id="UPPER_BOUND" value="1000" units="dimensionless"/>
            <parameter id="OBJECTIVE_COEFFICIENT" value="0" units="dimensionless"/>
            <parameter id="FLUX_VALUE" value="0" units="dimensionless"/>
          </listOfParameters>
        </kineticLaw>
      </reaction>
      <reaction metaid="meta_R211" sboTerm="SBO:0000176" id="R211" reversible="false" fast="false">
        <listOfReactants>
          <speciesReference species="MALACP" stoichiometry="1"/>
        </listOfReactants>
        <listOfProducts>
          <speciesReference species="ACACP" stoichiometry="1"/>
          <speciesReference species="CO2" stoichiometry="1"/>
        </listOfProducts>
        <kineticLaw>
          <listOfParameters>
            <parameter id="LOWER_BOUND" value="0" units="dimensionless"/>
            <parameter id="UPPER_BOUND" value="1000" units="dimensionless"/>
            <parameter id="OBJECTIVE_COEFFICIENT" value="0" units="dimensionless"/>
            <parameter id="FLUX_VALUE" value="0" units="dimensionless"/>
          </listOfParameters>
        </kineticLaw>
      </reaction>
      <reaction metaid="meta_R212" sboTerm="SBO:0000176" id="R212" reversible="true" fast="false">
        <listOfReactants>
          <speciesReference species="ACACP" stoichiometry="1"/>
          <speciesReference species="COA" stoichiometry="1"/>
        </listOfReactants>
        <listOfProducts>
          <speciesReference species="ACCOA" stoichiometry="1"/>
          <speciesReference species="ACP" stoichiometry="1"/>
        </listOfProducts>
        <kineticLaw>
          <listOfParameters>
            <parameter id="LOWER_BOUND" value="-1000" units="dimensionless"/>
            <parameter id="UPPER_BOUND" value="1000" units="dimensionless"/>
            <parameter id="OBJECTIVE_COEFFICIENT" value="0" units="dimensionless"/>
            <parameter id="FLUX_VALUE" value="0" units="dimensionless"/>
          </listOfParameters>
        </kineticLaw>
      </reaction>
      <reaction metaid="meta_R213" sboTerm="SBO:0000176" id="R213" reversible="false" fast="false">
        <listOfReactants>
          <speciesReference species="ACACP" stoichiometry="1"/>
          <speciesReference species="MALACP" stoichiometry="6"/>
          <speciesReference species="NADPH" stoichiometry="12"/>
        </listOfReactants>
        <listOfProducts>
          <speciesReference species="ACP" stoichiometry="6"/>
          <speciesReference species="C140ACP" stoichiometry="1"/>
          <speciesReference species="CO2" stoichiometry="6"/>
          <speciesReference species="NADP" stoichiometry="12"/>
        </listOfProducts>
        <kineticLaw>
          <listOfParameters>
            <parameter id="LOWER_BOUND" value="0" units="dimensionless"/>
            <parameter id="UPPER_BOUND" value="1000" units="dimensionless"/>
            <parameter id="OBJECTIVE_COEFFICIENT" value="0" units="dimensionless"/>
            <parameter id="FLUX_VALUE" value="0" units="dimensionless"/>
          </listOfParameters>
        </kineticLaw>
      </reaction>
      <reaction metaid="meta_R214" sboTerm="SBO:0000176" id="R214" reversible="false" fast="false">
        <listOfReactants>
          <speciesReference species="ACACP" stoichiometry="1"/>
          <speciesReference species="MALACP" stoichiometry="6"/>
          <speciesReference species="NADPH" stoichiometry="11"/>
        </listOfReactants>
        <listOfProducts>
          <speciesReference species="ACP" stoichiometry="6"/>
          <speciesReference species="C141ACP" stoichiometry="1"/>
          <speciesReference species="CO2" stoichiometry="6"/>
          <speciesReference species="NADP" stoichiometry="11"/>
        </listOfProducts>
        <kineticLaw>
          <listOfParameters>
            <parameter id="LOWER_BOUND" value="0" units="dimensionless"/>
            <parameter id="UPPER_BOUND" value="1000" units="dimensionless"/>
            <parameter id="OBJECTIVE_COEFFICIENT" value="0" units="dimensionless"/>
            <parameter id="FLUX_VALUE" value="0" units="dimensionless"/>
          </listOfParameters>
        </kineticLaw>
      </reaction>
      <reaction metaid="meta_R215" sboTerm="SBO:0000176" id="R215" reversible="false" fast="false">
        <listOfReactants>
          <speciesReference species="ACACP" stoichiometry="1"/>
          <speciesReference species="MALACP" stoichiometry="7"/>
          <speciesReference species="NADPH" stoichiometry="14"/>
        </listOfReactants>
        <listOfProducts>
          <speciesReference species="ACP" stoichiometry="7"/>
          <speciesReference species="C160ACP" stoichiometry="1"/>
          <speciesReference species="CO2" stoichiometry="7"/>
          <speciesReference species="NADP" stoichiometry="14"/>
        </listOfProducts>
        <kineticLaw>
          <listOfParameters>
            <parameter id="LOWER_BOUND" value="0" units="dimensionless"/>
            <parameter id="UPPER_BOUND" value="1000" units="dimensionless"/>
            <parameter id="OBJECTIVE_COEFFICIENT" value="0" units="dimensionless"/>
            <parameter id="FLUX_VALUE" value="0" units="dimensionless"/>
          </listOfParameters>
        </kineticLaw>
      </reaction>
      <reaction metaid="meta_R216" sboTerm="SBO:0000176" id="R216" reversible="false" fast="false">
        <listOfReactants>
          <speciesReference species="ACACP" stoichiometry="1"/>
          <speciesReference species="MALACP" stoichiometry="7"/>
          <speciesReference species="NADPH" stoichiometry="13"/>
        </listOfReactants>
        <listOfProducts>
          <speciesReference species="ACP" stoichiometry="7"/>
          <speciesReference species="C161ACP" stoichiometry="1"/>
          <speciesReference species="CO2" stoichiometry="7"/>
          <speciesReference species="NADP" stoichiometry="13"/>
        </listOfProducts>
        <kineticLaw>
          <listOfParameters>
            <parameter id="LOWER_BOUND" value="0" units="dimensionless"/>
            <parameter id="UPPER_BOUND" value="1000" units="dimensionless"/>
            <parameter id="OBJECTIVE_COEFFICIENT" value="0" units="dimensionless"/>
            <parameter id="FLUX_VALUE" value="0" units="dimensionless"/>
          </listOfParameters>
        </kineticLaw>
      </reaction>
      <reaction metaid="meta_R217" sboTerm="SBO:0000176" id="R217" reversible="false" fast="false">
        <listOfReactants>
          <speciesReference species="ACACP" stoichiometry="1"/>
          <speciesReference species="MALACP" stoichiometry="8"/>
          <speciesReference species="NADPH" stoichiometry="15"/>
        </listOfReactants>
        <listOfProducts>
          <speciesReference species="ACP" stoichiometry="8"/>
          <speciesReference species="C181ACP" stoichiometry="1"/>
          <speciesReference species="CO2" stoichiometry="8"/>
          <speciesReference species="NADP" stoichiometry="15"/>
        </listOfProducts>
        <kineticLaw>
          <listOfParameters>
            <parameter id="LOWER_BOUND" value="0" units="dimensionless"/>
            <parameter id="UPPER_BOUND" value="1000" units="dimensionless"/>
            <parameter id="OBJECTIVE_COEFFICIENT" value="0" units="dimensionless"/>
            <parameter id="FLUX_VALUE" value="0" units="dimensionless"/>
          </listOfParameters>
        </kineticLaw>
      </reaction>
      <reaction metaid="meta_R218" sboTerm="SBO:0000176" id="R218" reversible="true" fast="false">
        <listOfReactants>
          <speciesReference species="NADH" stoichiometry="1"/>
          <speciesReference species="T3P2" stoichiometry="1"/>
        </listOfReactants>
        <listOfProducts>
          <speciesReference species="GL3P" stoichiometry="1"/>
          <speciesReference species="NAD" stoichiometry="1"/>
        </listOfProducts>
        <kineticLaw>
          <listOfParameters>
            <parameter id="LOWER_BOUND" value="-1000" units="dimensionless"/>
            <parameter id="UPPER_BOUND" value="1000" units="dimensionless"/>
            <parameter id="OBJECTIVE_COEFFICIENT" value="0" units="dimensionless"/>
            <parameter id="FLUX_VALUE" value="0" units="dimensionless"/>
          </listOfParameters>
        </kineticLaw>
      </reaction>
      <reaction metaid="meta_R219" sboTerm="SBO:0000176" id="R219" reversible="false" fast="false">
        <listOfReactants>
          <speciesReference species="C140ACP" stoichiometry="0.03"/>
          <speciesReference species="C141ACP" stoichiometry="0.086"/>
          <speciesReference species="C160ACP" stoichiometry="0.607"/>
          <speciesReference species="C161ACP" stoichiometry="0.12"/>
          <speciesReference species="C181ACP" stoichiometry="0.85"/>
          <speciesReference species="GL3P" stoichiometry="1"/>
        </listOfReactants>
        <listOfProducts>
          <speciesReference species="ACP" stoichiometry="1.69"/>
          <speciesReference species="PA" stoichiometry="1"/>
        </listOfProducts>
        <kineticLaw>
          <listOfParameters>
            <parameter id="LOWER_BOUND" value="0" units="dimensionless"/>
            <parameter id="UPPER_BOUND" value="1000" units="dimensionless"/>
            <parameter id="OBJECTIVE_COEFFICIENT" value="0" units="dimensionless"/>
            <parameter id="FLUX_VALUE" value="0" units="dimensionless"/>
          </listOfParameters>
        </kineticLaw>
      </reaction>
      <reaction metaid="meta_R220" sboTerm="SBO:0000176" id="R220" reversible="true" fast="false">
        <listOfReactants>
          <speciesReference species="CTP" stoichiometry="1"/>
          <speciesReference species="PA" stoichiometry="1"/>
        </listOfReactants>
        <listOfProducts>
          <speciesReference species="CDPDG" stoichiometry="1"/>
          <speciesReference species="PPI" stoichiometry="1"/>
        </listOfProducts>
        <kineticLaw>
          <listOfParameters>
            <parameter id="LOWER_BOUND" value="-1000" units="dimensionless"/>
            <parameter id="UPPER_BOUND" value="1000" units="dimensionless"/>
            <parameter id="OBJECTIVE_COEFFICIENT" value="0" units="dimensionless"/>
            <parameter id="FLUX_VALUE" value="0" units="dimensionless"/>
          </listOfParameters>
        </kineticLaw>
      </reaction>
      <reaction metaid="meta_R221" sboTerm="SBO:0000176" id="R221" reversible="true" fast="false">
        <listOfReactants>
          <speciesReference species="CDPDG" stoichiometry="1"/>
          <speciesReference species="SER" stoichiometry="1"/>
        </listOfReactants>
        <listOfProducts>
          <speciesReference species="CMP" stoichiometry="1"/>
          <speciesReference species="PS" stoichiometry="1"/>
        </listOfProducts>
        <kineticLaw>
          <listOfParameters>
            <parameter id="LOWER_BOUND" value="-1000" units="dimensionless"/>
            <parameter id="UPPER_BOUND" value="1000" units="dimensionless"/>
            <parameter id="OBJECTIVE_COEFFICIENT" value="0" units="dimensionless"/>
            <parameter id="FLUX_VALUE" value="0" units="dimensionless"/>
          </listOfParameters>
        </kineticLaw>
      </reaction>
      <reaction metaid="meta_R222" sboTerm="SBO:0000176" id="R222" reversible="false" fast="false">
        <listOfReactants>
          <speciesReference species="PS" stoichiometry="1"/>
        </listOfReactants>
        <listOfProducts>
          <speciesReference species="CO2" stoichiometry="1"/>
          <speciesReference species="PE" stoichiometry="1"/>
        </listOfProducts>
        <kineticLaw>
          <listOfParameters>
            <parameter id="LOWER_BOUND" value="0" units="dimensionless"/>
            <parameter id="UPPER_BOUND" value="1000" units="dimensionless"/>
            <parameter id="OBJECTIVE_COEFFICIENT" value="0" units="dimensionless"/>
            <parameter id="FLUX_VALUE" value="0" units="dimensionless"/>
          </listOfParameters>
        </kineticLaw>
      </reaction>
      <reaction metaid="meta_R223" sboTerm="SBO:0000176" id="R223" reversible="true" fast="false">
        <listOfReactants>
          <speciesReference species="CDPDG" stoichiometry="1"/>
          <speciesReference species="GL3P" stoichiometry="1"/>
        </listOfReactants>
        <listOfProducts>
          <speciesReference species="CMP" stoichiometry="1"/>
          <speciesReference species="PGP" stoichiometry="1"/>
        </listOfProducts>
        <kineticLaw>
          <listOfParameters>
            <parameter id="LOWER_BOUND" value="-1000" units="dimensionless"/>
            <parameter id="UPPER_BOUND" value="1000" units="dimensionless"/>
            <parameter id="OBJECTIVE_COEFFICIENT" value="0" units="dimensionless"/>
            <parameter id="FLUX_VALUE" value="0" units="dimensionless"/>
          </listOfParameters>
        </kineticLaw>
      </reaction>
      <reaction metaid="meta_R224" sboTerm="SBO:0000176" id="R224" reversible="false" fast="false">
        <listOfReactants>
          <speciesReference species="PGP" stoichiometry="1"/>
        </listOfReactants>
        <listOfProducts>
          <speciesReference species="PG" stoichiometry="1"/>
          <speciesReference species="PI" stoichiometry="1"/>
        </listOfProducts>
        <kineticLaw>
          <listOfParameters>
            <parameter id="LOWER_BOUND" value="0" units="dimensionless"/>
            <parameter id="UPPER_BOUND" value="1000" units="dimensionless"/>
            <parameter id="OBJECTIVE_COEFFICIENT" value="0" units="dimensionless"/>
            <parameter id="FLUX_VALUE" value="0" units="dimensionless"/>
          </listOfParameters>
        </kineticLaw>
      </reaction>
      <reaction metaid="meta_R225" sboTerm="SBO:0000176" id="R225" reversible="true" fast="false">
        <listOfReactants>
          <speciesReference species="PG" stoichiometry="2"/>
        </listOfReactants>
        <listOfProducts>
          <speciesReference species="CL" stoichiometry="1"/>
          <speciesReference species="GL" stoichiometry="1"/>
        </listOfProducts>
        <kineticLaw>
          <listOfParameters>
            <parameter id="LOWER_BOUND" value="-1000" units="dimensionless"/>
            <parameter id="UPPER_BOUND" value="1000" units="dimensionless"/>
            <parameter id="OBJECTIVE_COEFFICIENT" value="0" units="dimensionless"/>
            <parameter id="FLUX_VALUE" value="0" units="dimensionless"/>
          </listOfParameters>
        </kineticLaw>
      </reaction>
      <reaction metaid="meta_R226" sboTerm="SBO:0000176" id="R226" reversible="true" fast="false">
        <listOfReactants>
          <speciesReference species="GL" stoichiometry="1"/>
          <speciesReference species="NADP" stoichiometry="1"/>
        </listOfReactants>
        <listOfProducts>
          <speciesReference species="GLAL" stoichiometry="1"/>
          <speciesReference species="NADPH" stoichiometry="1"/>
        </listOfProducts>
        <kineticLaw>
          <listOfParameters>
            <parameter id="LOWER_BOUND" value="-1000" units="dimensionless"/>
            <parameter id="UPPER_BOUND" value="1000" units="dimensionless"/>
            <parameter id="OBJECTIVE_COEFFICIENT" value="0" units="dimensionless"/>
            <parameter id="FLUX_VALUE" value="0" units="dimensionless"/>
          </listOfParameters>
        </kineticLaw>
      </reaction>
      <reaction metaid="meta_R227" sboTerm="SBO:0000176" id="R227" reversible="false" fast="false">
        <listOfReactants>
          <speciesReference species="ATP" stoichiometry="1"/>
          <speciesReference species="GLAL" stoichiometry="1"/>
        </listOfReactants>
        <listOfProducts>
          <speciesReference species="ADP" stoichiometry="1"/>
          <speciesReference species="T3P1" stoichiometry="1"/>
        </listOfProducts>
        <kineticLaw>
          <listOfParameters>
            <parameter id="LOWER_BOUND" value="0" units="dimensionless"/>
            <parameter id="UPPER_BOUND" value="1000" units="dimensionless"/>
            <parameter id="OBJECTIVE_COEFFICIENT" value="0" units="dimensionless"/>
            <parameter id="FLUX_VALUE" value="0" units="dimensionless"/>
          </listOfParameters>
        </kineticLaw>
      </reaction>
      <reaction metaid="meta_R228" sboTerm="SBO:0000176" id="R228" reversible="false" fast="false">
        <listOfReactants>
          <speciesReference species="ACCOA" stoichiometry="3"/>
        </listOfReactants>
        <listOfProducts>
          <speciesReference species="COA" stoichiometry="2"/>
          <speciesReference species="HMGCOA" stoichiometry="1"/>
        </listOfProducts>
        <kineticLaw>
          <listOfParameters>
            <parameter id="LOWER_BOUND" value="0" units="dimensionless"/>
            <parameter id="UPPER_BOUND" value="1000" units="dimensionless"/>
            <parameter id="OBJECTIVE_COEFFICIENT" value="0" units="dimensionless"/>
            <parameter id="FLUX_VALUE" value="0" units="dimensionless"/>
          </listOfParameters>
        </kineticLaw>
      </reaction>
      <reaction metaid="meta_R229" sboTerm="SBO:0000176" id="R229" reversible="true" fast="false">
        <listOfReactants>
          <speciesReference species="HMGCOA" stoichiometry="1"/>
        </listOfReactants>
        <listOfProducts>
          <speciesReference species="TMGCOA" stoichiometry="1"/>
        </listOfProducts>
        <kineticLaw>
          <listOfParameters>
            <parameter id="LOWER_BOUND" value="-1000" units="dimensionless"/>
            <parameter id="UPPER_BOUND" value="1000" units="dimensionless"/>
            <parameter id="OBJECTIVE_COEFFICIENT" value="0" units="dimensionless"/>
            <parameter id="FLUX_VALUE" value="0" units="dimensionless"/>
          </listOfParameters>
        </kineticLaw>
      </reaction>
      <reaction metaid="meta_R230" sboTerm="SBO:0000176" id="R230" reversible="false" fast="false">
        <listOfReactants>
          <speciesReference species="ATP" stoichiometry="3"/>
          <speciesReference species="HMGCOA" stoichiometry="1"/>
          <speciesReference species="NADPH" stoichiometry="2"/>
        </listOfReactants>
        <listOfProducts>
          <speciesReference species="ADP" stoichiometry="3"/>
          <speciesReference species="CO2" stoichiometry="1"/>
          <speciesReference species="COA" stoichiometry="1"/>
          <speciesReference species="IPPP" stoichiometry="1"/>
          <speciesReference species="NADP" stoichiometry="2"/>
          <speciesReference species="PI" stoichiometry="1"/>
        </listOfProducts>
        <kineticLaw>
          <listOfParameters>
            <parameter id="LOWER_BOUND" value="0" units="dimensionless"/>
            <parameter id="UPPER_BOUND" value="1000" units="dimensionless"/>
            <parameter id="OBJECTIVE_COEFFICIENT" value="0" units="dimensionless"/>
            <parameter id="FLUX_VALUE" value="0" units="dimensionless"/>
          </listOfParameters>
        </kineticLaw>
      </reaction>
      <reaction metaid="meta_R231" sboTerm="SBO:0000176" id="R231" reversible="false" fast="false">
        <listOfReactants>
          <speciesReference species="IPPP" stoichiometry="4"/>
        </listOfReactants>
        <listOfProducts>
          <speciesReference species="GGPP" stoichiometry="1"/>
          <speciesReference species="PPI" stoichiometry="3"/>
        </listOfProducts>
        <kineticLaw>
          <listOfParameters>
            <parameter id="LOWER_BOUND" value="0" units="dimensionless"/>
            <parameter id="UPPER_BOUND" value="1000" units="dimensionless"/>
            <parameter id="OBJECTIVE_COEFFICIENT" value="0" units="dimensionless"/>
            <parameter id="FLUX_VALUE" value="0" units="dimensionless"/>
          </listOfParameters>
        </kineticLaw>
      </reaction>
      <reaction metaid="meta_R232" sboTerm="SBO:0000176" id="R232" reversible="true" fast="false">
        <listOfReactants>
          <speciesReference species="ATP" stoichiometry="1"/>
          <speciesReference species="CO2" stoichiometry="1"/>
          <speciesReference species="MCCOA" stoichiometry="1"/>
        </listOfReactants>
        <listOfProducts>
          <speciesReference species="ADP" stoichiometry="1"/>
          <speciesReference species="PI" stoichiometry="1"/>
          <speciesReference species="TMGCOA" stoichiometry="1"/>
        </listOfProducts>
        <kineticLaw>
          <listOfParameters>
            <parameter id="LOWER_BOUND" value="-1000" units="dimensionless"/>
            <parameter id="UPPER_BOUND" value="1000" units="dimensionless"/>
            <parameter id="OBJECTIVE_COEFFICIENT" value="0" units="dimensionless"/>
            <parameter id="FLUX_VALUE" value="0" units="dimensionless"/>
          </listOfParameters>
        </kineticLaw>
      </reaction>
      <reaction metaid="meta_R233" sboTerm="SBO:0000176" id="R233" reversible="true" fast="false">
        <listOfReactants>
          <speciesReference species="ISOVCOA" stoichiometry="1"/>
          <speciesReference species="Q" stoichiometry="1"/>
        </listOfReactants>
        <listOfProducts>
          <speciesReference species="MCCOA" stoichiometry="1"/>
          <speciesReference species="QH2" stoichiometry="1"/>
        </listOfProducts>
        <kineticLaw>
          <listOfParameters>
            <parameter id="LOWER_BOUND" value="-1000" units="dimensionless"/>
            <parameter id="UPPER_BOUND" value="1000" units="dimensionless"/>
            <parameter id="OBJECTIVE_COEFFICIENT" value="0" units="dimensionless"/>
            <parameter id="FLUX_VALUE" value="0" units="dimensionless"/>
          </listOfParameters>
        </kineticLaw>
      </reaction>
      <reaction metaid="meta_R234" sboTerm="SBO:0000176" id="R234" reversible="false" fast="false">
        <listOfReactants>
          <speciesReference species="COA" stoichiometry="1"/>
          <speciesReference species="NADP" stoichiometry="1"/>
          <speciesReference species="OICAP" stoichiometry="1"/>
        </listOfReactants>
        <listOfProducts>
          <speciesReference species="CO2" stoichiometry="1"/>
          <speciesReference species="ISOVCOA" stoichiometry="1"/>
          <speciesReference species="NADPH" stoichiometry="1"/>
        </listOfProducts>
        <kineticLaw>
          <listOfParameters>
            <parameter id="LOWER_BOUND" value="0" units="dimensionless"/>
            <parameter id="UPPER_BOUND" value="1000" units="dimensionless"/>
            <parameter id="OBJECTIVE_COEFFICIENT" value="0" units="dimensionless"/>
            <parameter id="FLUX_VALUE" value="0" units="dimensionless"/>
          </listOfParameters>
        </kineticLaw>
      </reaction>
      <reaction metaid="meta_R235" sboTerm="SBO:0000176" id="R235" reversible="false" fast="false">
        <listOfReactants>
          <speciesReference species="CHOR" stoichiometry="1"/>
        </listOfReactants>
        <listOfProducts>
          <speciesReference species="a4HBZ" stoichiometry="1"/>
          <speciesReference species="PYR" stoichiometry="1"/>
        </listOfProducts>
        <kineticLaw>
          <listOfParameters>
            <parameter id="LOWER_BOUND" value="0" units="dimensionless"/>
            <parameter id="UPPER_BOUND" value="0" units="dimensionless"/>
            <parameter id="OBJECTIVE_COEFFICIENT" value="0" units="dimensionless"/>
            <parameter id="FLUX_VALUE" value="0" units="dimensionless"/>
          </listOfParameters>
        </kineticLaw>
      </reaction>
      <reaction metaid="meta_R236" sboTerm="SBO:0000176" id="R236" reversible="false" fast="false">
        <listOfReactants>
          <speciesReference species="a4HBZ" stoichiometry="1"/>
          <speciesReference species="GGPP" stoichiometry="1"/>
        </listOfReactants>
        <listOfProducts>
          <speciesReference species="a2PPP" stoichiometry="1"/>
          <speciesReference species="CO2" stoichiometry="1"/>
          <speciesReference species="PPI" stoichiometry="1"/>
        </listOfProducts>
        <kineticLaw>
          <listOfParameters>
            <parameter id="LOWER_BOUND" value="0" units="dimensionless"/>
            <parameter id="UPPER_BOUND" value="0" units="dimensionless"/>
            <parameter id="OBJECTIVE_COEFFICIENT" value="0" units="dimensionless"/>
            <parameter id="FLUX_VALUE" value="0" units="dimensionless"/>
          </listOfParameters>
        </kineticLaw>
      </reaction>
      <reaction metaid="meta_R237" sboTerm="SBO:0000176" id="R237" reversible="false" fast="false">
        <listOfReactants>
          <speciesReference species="a2PPP" stoichiometry="1"/>
          <speciesReference species="O2" stoichiometry="1"/>
        </listOfReactants>
        <listOfProducts>
          <speciesReference species="a2O6H" stoichiometry="1"/>
        </listOfProducts>
        <kineticLaw>
          <listOfParameters>
            <parameter id="LOWER_BOUND" value="0" units="dimensionless"/>
            <parameter id="UPPER_BOUND" value="0" units="dimensionless"/>
            <parameter id="OBJECTIVE_COEFFICIENT" value="0" units="dimensionless"/>
            <parameter id="FLUX_VALUE" value="0" units="dimensionless"/>
          </listOfParameters>
        </kineticLaw>
      </reaction>
      <reaction metaid="meta_R238" sboTerm="SBO:0000176" id="R238" reversible="false" fast="false">
        <listOfReactants>
          <speciesReference species="a2O6H" stoichiometry="1"/>
          <speciesReference species="O2" stoichiometry="2"/>
          <speciesReference species="SAM" stoichiometry="3"/>
        </listOfReactants>
        <listOfProducts>
          <speciesReference species="QH2" stoichiometry="1"/>
          <speciesReference species="SAH" stoichiometry="3"/>
        </listOfProducts>
        <kineticLaw>
          <listOfParameters>
            <parameter id="LOWER_BOUND" value="0" units="dimensionless"/>
            <parameter id="UPPER_BOUND" value="0" units="dimensionless"/>
            <parameter id="OBJECTIVE_COEFFICIENT" value="0" units="dimensionless"/>
            <parameter id="FLUX_VALUE" value="0" units="dimensionless"/>
          </listOfParameters>
        </kineticLaw>
      </reaction>
      <reaction metaid="meta_R239" sboTerm="SBO:0000176" id="R239" reversible="false" fast="false">
        <listOfReactants>
          <speciesReference species="GTP" stoichiometry="1"/>
        </listOfReactants>
        <listOfProducts>
          <speciesReference species="D6RP5P" stoichiometry="1"/>
          <speciesReference species="PPI" stoichiometry="1"/>
          <speciesReference species="FORMATE" stoichiometry="1"/>
        </listOfProducts>
        <kineticLaw>
          <listOfParameters>
            <parameter id="LOWER_BOUND" value="0" units="dimensionless"/>
            <parameter id="UPPER_BOUND" value="1000" units="dimensionless"/>
            <parameter id="OBJECTIVE_COEFFICIENT" value="0" units="dimensionless"/>
            <parameter id="FLUX_VALUE" value="0" units="dimensionless"/>
          </listOfParameters>
        </kineticLaw>
      </reaction>
      <reaction metaid="meta_R240" sboTerm="SBO:0000176" id="R240" reversible="false" fast="false">
        <listOfReactants>
          <speciesReference species="D6RP5P" stoichiometry="1"/>
        </listOfReactants>
        <listOfProducts>
          <speciesReference species="A6RP5P" stoichiometry="1"/>
          <speciesReference species="NH3" stoichiometry="1"/>
        </listOfProducts>
        <kineticLaw>
          <listOfParameters>
            <parameter id="LOWER_BOUND" value="0" units="dimensionless"/>
            <parameter id="UPPER_BOUND" value="1000" units="dimensionless"/>
            <parameter id="OBJECTIVE_COEFFICIENT" value="0" units="dimensionless"/>
            <parameter id="FLUX_VALUE" value="0" units="dimensionless"/>
          </listOfParameters>
        </kineticLaw>
      </reaction>
      <reaction metaid="meta_R241" sboTerm="SBO:0000176" id="R241" reversible="false" fast="false">
        <listOfReactants>
          <speciesReference species="A6RP5P" stoichiometry="1"/>
          <speciesReference species="NADPH" stoichiometry="1"/>
        </listOfReactants>
        <listOfProducts>
          <speciesReference species="A6RP5P2" stoichiometry="1"/>
          <speciesReference species="NADP" stoichiometry="1"/>
        </listOfProducts>
        <kineticLaw>
          <listOfParameters>
            <parameter id="LOWER_BOUND" value="0" units="dimensionless"/>
            <parameter id="UPPER_BOUND" value="1000" units="dimensionless"/>
            <parameter id="OBJECTIVE_COEFFICIENT" value="0" units="dimensionless"/>
            <parameter id="FLUX_VALUE" value="0" units="dimensionless"/>
          </listOfParameters>
        </kineticLaw>
      </reaction>
      <reaction metaid="meta_R242" sboTerm="SBO:0000176" id="R242" reversible="false" fast="false">
        <listOfReactants>
          <speciesReference species="A6RP5P2" stoichiometry="1"/>
        </listOfReactants>
        <listOfProducts>
          <speciesReference species="A6RP" stoichiometry="1"/>
          <speciesReference species="PI" stoichiometry="1"/>
        </listOfProducts>
        <kineticLaw>
          <listOfParameters>
            <parameter id="LOWER_BOUND" value="0" units="dimensionless"/>
            <parameter id="UPPER_BOUND" value="1000" units="dimensionless"/>
            <parameter id="OBJECTIVE_COEFFICIENT" value="0" units="dimensionless"/>
            <parameter id="FLUX_VALUE" value="0" units="dimensionless"/>
          </listOfParameters>
        </kineticLaw>
      </reaction>
      <reaction metaid="meta_R243" sboTerm="SBO:0000176" id="R243" reversible="false" fast="false">
        <listOfReactants>
          <speciesReference species="A6RP" stoichiometry="1"/>
        </listOfReactants>
        <listOfProducts>
          <speciesReference species="DB4P" stoichiometry="1"/>
          <speciesReference species="FORMATE" stoichiometry="1"/>
        </listOfProducts>
        <kineticLaw>
          <listOfParameters>
            <parameter id="LOWER_BOUND" value="0" units="dimensionless"/>
            <parameter id="UPPER_BOUND" value="1000" units="dimensionless"/>
            <parameter id="OBJECTIVE_COEFFICIENT" value="0" units="dimensionless"/>
            <parameter id="FLUX_VALUE" value="0" units="dimensionless"/>
          </listOfParameters>
        </kineticLaw>
      </reaction>
      <reaction metaid="meta_R244" sboTerm="SBO:0000176" id="R244" reversible="false" fast="false">
        <listOfReactants>
          <speciesReference species="A6RP" stoichiometry="1"/>
          <speciesReference species="DB4P" stoichiometry="1"/>
        </listOfReactants>
        <listOfProducts>
          <speciesReference species="D8RL" stoichiometry="1"/>
          <speciesReference species="PI" stoichiometry="1"/>
        </listOfProducts>
        <kineticLaw>
          <listOfParameters>
            <parameter id="LOWER_BOUND" value="0" units="dimensionless"/>
            <parameter id="UPPER_BOUND" value="1000" units="dimensionless"/>
            <parameter id="OBJECTIVE_COEFFICIENT" value="0" units="dimensionless"/>
            <parameter id="FLUX_VALUE" value="0" units="dimensionless"/>
          </listOfParameters>
        </kineticLaw>
      </reaction>
      <reaction metaid="meta_R245" sboTerm="SBO:0000176" id="R245" reversible="false" fast="false">
        <listOfReactants>
          <speciesReference species="D8RL" stoichiometry="1"/>
        </listOfReactants>
        <listOfProducts>
          <speciesReference species="A6RP" stoichiometry="1"/>
          <speciesReference species="RIBOFLAVIN" stoichiometry="1"/>
        </listOfProducts>
        <kineticLaw>
          <listOfParameters>
            <parameter id="LOWER_BOUND" value="0" units="dimensionless"/>
            <parameter id="UPPER_BOUND" value="1000" units="dimensionless"/>
            <parameter id="OBJECTIVE_COEFFICIENT" value="0" units="dimensionless"/>
            <parameter id="FLUX_VALUE" value="0" units="dimensionless"/>
          </listOfParameters>
        </kineticLaw>
      </reaction>
      <reaction metaid="meta_R246" sboTerm="SBO:0000176" id="R246" reversible="false" fast="false">
        <listOfReactants>
          <speciesReference species="ATP" stoichiometry="1"/>
          <speciesReference species="RIBOFLAVIN" stoichiometry="1"/>
        </listOfReactants>
        <listOfProducts>
          <speciesReference species="ADP" stoichiometry="1"/>
          <speciesReference species="FMN" stoichiometry="1"/>
        </listOfProducts>
        <kineticLaw>
          <listOfParameters>
            <parameter id="LOWER_BOUND" value="0" units="dimensionless"/>
            <parameter id="UPPER_BOUND" value="1000" units="dimensionless"/>
            <parameter id="OBJECTIVE_COEFFICIENT" value="0" units="dimensionless"/>
            <parameter id="FLUX_VALUE" value="0" units="dimensionless"/>
          </listOfParameters>
        </kineticLaw>
      </reaction>
      <reaction metaid="meta_R247" sboTerm="SBO:0000176" id="R247" reversible="false" fast="false">
        <listOfReactants>
          <speciesReference species="ATP" stoichiometry="1"/>
          <speciesReference species="FMN" stoichiometry="1"/>
        </listOfReactants>
        <listOfProducts>
          <speciesReference species="FAD" stoichiometry="1"/>
          <speciesReference species="PPI" stoichiometry="1"/>
        </listOfProducts>
        <kineticLaw>
          <listOfParameters>
            <parameter id="LOWER_BOUND" value="0" units="dimensionless"/>
            <parameter id="UPPER_BOUND" value="1000" units="dimensionless"/>
            <parameter id="OBJECTIVE_COEFFICIENT" value="0" units="dimensionless"/>
            <parameter id="FLUX_VALUE" value="0" units="dimensionless"/>
          </listOfParameters>
        </kineticLaw>
      </reaction>
      <reaction metaid="meta_R248" sboTerm="SBO:0000176" id="R248" reversible="false" fast="false">
        <listOfReactants>
          <speciesReference species="GTP" stoichiometry="1"/>
        </listOfReactants>
        <listOfProducts>
          <speciesReference species="AHTD" stoichiometry="1"/>
          <speciesReference species="FORMATE" stoichiometry="1"/>
        </listOfProducts>
        <kineticLaw>
          <listOfParameters>
            <parameter id="LOWER_BOUND" value="0" units="dimensionless"/>
            <parameter id="UPPER_BOUND" value="1000" units="dimensionless"/>
            <parameter id="OBJECTIVE_COEFFICIENT" value="0" units="dimensionless"/>
            <parameter id="FLUX_VALUE" value="0" units="dimensionless"/>
          </listOfParameters>
        </kineticLaw>
      </reaction>
      <reaction metaid="meta_R249" sboTerm="SBO:0000176" id="R249" reversible="false" fast="false">
        <listOfReactants>
          <speciesReference species="AHTD" stoichiometry="1"/>
        </listOfReactants>
        <listOfProducts>
          <speciesReference species="DHP" stoichiometry="1"/>
          <speciesReference species="PI" stoichiometry="3"/>
        </listOfProducts>
        <kineticLaw>
          <listOfParameters>
            <parameter id="LOWER_BOUND" value="0" units="dimensionless"/>
            <parameter id="UPPER_BOUND" value="1000" units="dimensionless"/>
            <parameter id="OBJECTIVE_COEFFICIENT" value="0" units="dimensionless"/>
            <parameter id="FLUX_VALUE" value="0" units="dimensionless"/>
          </listOfParameters>
        </kineticLaw>
      </reaction>
      <reaction metaid="meta_R250" sboTerm="SBO:0000176" id="R250" reversible="false" fast="false">
        <listOfReactants>
          <speciesReference species="DHP" stoichiometry="1"/>
        </listOfReactants>
        <listOfProducts>
          <speciesReference species="AHHMP" stoichiometry="1"/>
          <speciesReference species="GLAL" stoichiometry="1"/>
        </listOfProducts>
        <kineticLaw>
          <listOfParameters>
            <parameter id="LOWER_BOUND" value="0" units="dimensionless"/>
            <parameter id="UPPER_BOUND" value="1000" units="dimensionless"/>
            <parameter id="OBJECTIVE_COEFFICIENT" value="0" units="dimensionless"/>
            <parameter id="FLUX_VALUE" value="0" units="dimensionless"/>
          </listOfParameters>
        </kineticLaw>
      </reaction>
      <reaction metaid="meta_R251" sboTerm="SBO:0000176" id="R251" reversible="false" fast="false">
        <listOfReactants>
          <speciesReference species="AHHMP" stoichiometry="1"/>
          <speciesReference species="ATP" stoichiometry="1"/>
        </listOfReactants>
        <listOfProducts>
          <speciesReference species="AHHMD" stoichiometry="1"/>
          <speciesReference species="AMP" stoichiometry="1"/>
        </listOfProducts>
        <kineticLaw>
          <listOfParameters>
            <parameter id="LOWER_BOUND" value="0" units="dimensionless"/>
            <parameter id="UPPER_BOUND" value="1000" units="dimensionless"/>
            <parameter id="OBJECTIVE_COEFFICIENT" value="0" units="dimensionless"/>
            <parameter id="FLUX_VALUE" value="0" units="dimensionless"/>
          </listOfParameters>
        </kineticLaw>
      </reaction>
      <reaction metaid="meta_R252" sboTerm="SBO:0000176" id="R252" reversible="false" fast="false">
        <listOfReactants>
          <speciesReference species="AHHMD" stoichiometry="1"/>
          <speciesReference species="AN" stoichiometry="1"/>
        </listOfReactants>
        <listOfProducts>
          <speciesReference species="DHD" stoichiometry="1"/>
          <speciesReference species="PPI" stoichiometry="1"/>
        </listOfProducts>
        <kineticLaw>
          <listOfParameters>
            <parameter id="LOWER_BOUND" value="0" units="dimensionless"/>
            <parameter id="UPPER_BOUND" value="1000" units="dimensionless"/>
            <parameter id="OBJECTIVE_COEFFICIENT" value="0" units="dimensionless"/>
            <parameter id="FLUX_VALUE" value="0" units="dimensionless"/>
          </listOfParameters>
        </kineticLaw>
      </reaction>
      <reaction metaid="meta_R253" sboTerm="SBO:0000176" id="R253" reversible="false" fast="false">
        <listOfReactants>
          <speciesReference species="ATP" stoichiometry="1"/>
          <speciesReference species="DHD" stoichiometry="1"/>
          <speciesReference species="GLU" stoichiometry="1"/>
        </listOfReactants>
        <listOfProducts>
          <speciesReference species="ADP" stoichiometry="1"/>
          <speciesReference species="DHF" stoichiometry="1"/>
          <speciesReference species="PI" stoichiometry="1"/>
        </listOfProducts>
        <kineticLaw>
          <listOfParameters>
            <parameter id="LOWER_BOUND" value="0" units="dimensionless"/>
            <parameter id="UPPER_BOUND" value="1000" units="dimensionless"/>
            <parameter id="OBJECTIVE_COEFFICIENT" value="0" units="dimensionless"/>
            <parameter id="FLUX_VALUE" value="0" units="dimensionless"/>
          </listOfParameters>
        </kineticLaw>
      </reaction>
      <reaction metaid="meta_R254" sboTerm="SBO:0000176" id="R254" reversible="false" fast="false">
        <listOfReactants>
          <speciesReference species="ALA" stoichiometry="1"/>
          <speciesReference species="ATP" stoichiometry="4"/>
          <speciesReference species="CTP" stoichiometry="1"/>
          <speciesReference species="CYS" stoichiometry="1"/>
          <speciesReference species="METTHF" stoichiometry="1"/>
          <speciesReference species="NADPH" stoichiometry="1"/>
          <speciesReference species="OIVAL" stoichiometry="1"/>
        </listOfReactants>
        <listOfProducts>
          <speciesReference species="ADP" stoichiometry="2"/>
          <speciesReference species="AMP" stoichiometry="1"/>
          <speciesReference species="CO2" stoichiometry="1"/>
          <speciesReference species="COA" stoichiometry="1"/>
          <speciesReference species="NADP" stoichiometry="1"/>
          <speciesReference species="PPI" stoichiometry="2"/>
          <speciesReference species="THF" stoichiometry="1"/>
        </listOfProducts>
        <kineticLaw>
          <listOfParameters>
            <parameter id="LOWER_BOUND" value="0" units="dimensionless"/>
            <parameter id="UPPER_BOUND" value="0" units="dimensionless"/>
            <parameter id="OBJECTIVE_COEFFICIENT" value="0" units="dimensionless"/>
            <parameter id="FLUX_VALUE" value="0" units="dimensionless"/>
          </listOfParameters>
        </kineticLaw>
      </reaction>
      <reaction metaid="meta_R255" sboTerm="SBO:0000176" id="R255" reversible="false" fast="false">
        <listOfReactants>
          <speciesReference species="COA" stoichiometry="1"/>
        </listOfReactants>
        <listOfProducts>
          <speciesReference species="a35ADP" stoichiometry="1"/>
          <speciesReference species="ACP" stoichiometry="1"/>
        </listOfProducts>
        <kineticLaw>
          <listOfParameters>
            <parameter id="LOWER_BOUND" value="0" units="dimensionless"/>
            <parameter id="UPPER_BOUND" value="1000" units="dimensionless"/>
            <parameter id="OBJECTIVE_COEFFICIENT" value="0" units="dimensionless"/>
            <parameter id="FLUX_VALUE" value="0" units="dimensionless"/>
          </listOfParameters>
        </kineticLaw>
      </reaction>
      <reaction metaid="meta_R256" sboTerm="SBO:0000176" id="R256" reversible="false" fast="false">
        <listOfReactants>
          <speciesReference species="a35ADP" stoichiometry="1"/>
        </listOfReactants>
        <listOfProducts>
          <speciesReference species="AMP" stoichiometry="1"/>
          <speciesReference species="PI" stoichiometry="1"/>
        </listOfProducts>
        <kineticLaw>
          <listOfParameters>
            <parameter id="LOWER_BOUND" value="0" units="dimensionless"/>
            <parameter id="UPPER_BOUND" value="1000" units="dimensionless"/>
            <parameter id="OBJECTIVE_COEFFICIENT" value="0" units="dimensionless"/>
            <parameter id="FLUX_VALUE" value="0" units="dimensionless"/>
          </listOfParameters>
        </kineticLaw>
      </reaction>
      <reaction metaid="meta_R257" sboTerm="SBO:0000176" id="R257" reversible="false" fast="false">
        <listOfReactants>
          <speciesReference species="ASP" stoichiometry="1"/>
          <speciesReference species="FAD" stoichiometry="1"/>
          <speciesReference species="T3P2" stoichiometry="1"/>
        </listOfReactants>
        <listOfProducts>
          <speciesReference species="FADH2" stoichiometry="1"/>
          <speciesReference species="PI" stoichiometry="1"/>
          <speciesReference species="QNL" stoichiometry="1"/>
        </listOfProducts>
        <kineticLaw>
          <listOfParameters>
            <parameter id="LOWER_BOUND" value="0" units="dimensionless"/>
            <parameter id="UPPER_BOUND" value="1000" units="dimensionless"/>
            <parameter id="OBJECTIVE_COEFFICIENT" value="0" units="dimensionless"/>
            <parameter id="FLUX_VALUE" value="0" units="dimensionless"/>
          </listOfParameters>
        </kineticLaw>
      </reaction>
      <reaction metaid="meta_R258" sboTerm="SBO:0000176" id="R258" reversible="false" fast="false">
        <listOfReactants>
          <speciesReference species="PRPP" stoichiometry="1"/>
          <speciesReference species="QNL" stoichiometry="1"/>
        </listOfReactants>
        <listOfProducts>
          <speciesReference species="CO2" stoichiometry="1"/>
          <speciesReference species="NICNT" stoichiometry="1"/>
          <speciesReference species="PPI" stoichiometry="1"/>
        </listOfProducts>
        <kineticLaw>
          <listOfParameters>
            <parameter id="LOWER_BOUND" value="0" units="dimensionless"/>
            <parameter id="UPPER_BOUND" value="1000" units="dimensionless"/>
            <parameter id="OBJECTIVE_COEFFICIENT" value="0" units="dimensionless"/>
            <parameter id="FLUX_VALUE" value="0" units="dimensionless"/>
          </listOfParameters>
        </kineticLaw>
      </reaction>
      <reaction metaid="meta_R259" sboTerm="SBO:0000176" id="R259" reversible="false" fast="false">
        <listOfReactants>
          <speciesReference species="ATP" stoichiometry="1"/>
          <speciesReference species="NICNT" stoichiometry="1"/>
        </listOfReactants>
        <listOfProducts>
          <speciesReference species="DANAD" stoichiometry="1"/>
          <speciesReference species="PPI" stoichiometry="1"/>
        </listOfProducts>
        <kineticLaw>
          <listOfParameters>
            <parameter id="LOWER_BOUND" value="0" units="dimensionless"/>
            <parameter id="UPPER_BOUND" value="1000" units="dimensionless"/>
            <parameter id="OBJECTIVE_COEFFICIENT" value="0" units="dimensionless"/>
            <parameter id="FLUX_VALUE" value="0" units="dimensionless"/>
          </listOfParameters>
        </kineticLaw>
      </reaction>
      <reaction metaid="meta_R260" sboTerm="SBO:0000176" id="R260" reversible="false" fast="false">
        <listOfReactants>
          <speciesReference species="ATP" stoichiometry="1"/>
          <speciesReference species="DANAD" stoichiometry="1"/>
          <speciesReference species="NH3" stoichiometry="1"/>
        </listOfReactants>
        <listOfProducts>
          <speciesReference species="AMP" stoichiometry="1"/>
          <speciesReference species="NAD" stoichiometry="1"/>
          <speciesReference species="PPI" stoichiometry="1"/>
        </listOfProducts>
        <kineticLaw>
          <listOfParameters>
            <parameter id="LOWER_BOUND" value="0" units="dimensionless"/>
            <parameter id="UPPER_BOUND" value="0" units="dimensionless"/>
            <parameter id="OBJECTIVE_COEFFICIENT" value="0" units="dimensionless"/>
            <parameter id="FLUX_VALUE" value="0" units="dimensionless"/>
          </listOfParameters>
        </kineticLaw>
      </reaction>
      <reaction metaid="meta_R261" sboTerm="SBO:0000176" id="R261" reversible="false" fast="false">
        <listOfReactants>
          <speciesReference species="ATP" stoichiometry="1"/>
          <speciesReference species="NAD" stoichiometry="1"/>
        </listOfReactants>
        <listOfProducts>
          <speciesReference species="ADP" stoichiometry="1"/>
          <speciesReference species="NADP" stoichiometry="1"/>
        </listOfProducts>
        <kineticLaw>
          <listOfParameters>
            <parameter id="LOWER_BOUND" value="0" units="dimensionless"/>
            <parameter id="UPPER_BOUND" value="1000" units="dimensionless"/>
            <parameter id="OBJECTIVE_COEFFICIENT" value="0" units="dimensionless"/>
            <parameter id="FLUX_VALUE" value="0" units="dimensionless"/>
          </listOfParameters>
        </kineticLaw>
      </reaction>
      <reaction metaid="meta_R262" sboTerm="SBO:0000176" id="R262" reversible="false" fast="false">
        <listOfReactants>
          <speciesReference species="NADP" stoichiometry="1"/>
        </listOfReactants>
        <listOfProducts>
          <speciesReference species="NAD" stoichiometry="1"/>
          <speciesReference species="PI" stoichiometry="1"/>
        </listOfProducts>
        <kineticLaw>
          <listOfParameters>
            <parameter id="LOWER_BOUND" value="0" units="dimensionless"/>
            <parameter id="UPPER_BOUND" value="1000" units="dimensionless"/>
            <parameter id="OBJECTIVE_COEFFICIENT" value="0" units="dimensionless"/>
            <parameter id="FLUX_VALUE" value="0" units="dimensionless"/>
          </listOfParameters>
        </kineticLaw>
      </reaction>
      <reaction metaid="meta_R263" sboTerm="SBO:0000176" id="R263" reversible="false" fast="false">
        <listOfReactants>
          <speciesReference species="ATP" stoichiometry="1"/>
          <speciesReference species="GLU" stoichiometry="1"/>
          <speciesReference species="NADPH" stoichiometry="1"/>
        </listOfReactants>
        <listOfProducts>
          <speciesReference species="AMP" stoichiometry="1"/>
          <speciesReference species="GSA" stoichiometry="1"/>
          <speciesReference species="NADP" stoichiometry="1"/>
          <speciesReference species="PPI" stoichiometry="1"/>
        </listOfProducts>
        <kineticLaw>
          <listOfParameters>
            <parameter id="LOWER_BOUND" value="0" units="dimensionless"/>
            <parameter id="UPPER_BOUND" value="1000" units="dimensionless"/>
            <parameter id="OBJECTIVE_COEFFICIENT" value="0" units="dimensionless"/>
            <parameter id="FLUX_VALUE" value="0" units="dimensionless"/>
          </listOfParameters>
        </kineticLaw>
      </reaction>
      <reaction metaid="meta_R264" sboTerm="SBO:0000176" id="R264" reversible="false" fast="false">
        <listOfReactants>
          <speciesReference species="GSA" stoichiometry="1"/>
        </listOfReactants>
        <listOfProducts>
          <speciesReference species="ALAV" stoichiometry="1"/>
        </listOfProducts>
        <kineticLaw>
          <listOfParameters>
            <parameter id="LOWER_BOUND" value="0" units="dimensionless"/>
            <parameter id="UPPER_BOUND" value="1000" units="dimensionless"/>
            <parameter id="OBJECTIVE_COEFFICIENT" value="0" units="dimensionless"/>
            <parameter id="FLUX_VALUE" value="0" units="dimensionless"/>
          </listOfParameters>
        </kineticLaw>
      </reaction>
      <reaction metaid="meta_R265" sboTerm="SBO:0000176" id="R265" reversible="false" fast="false">
        <listOfReactants>
          <speciesReference species="ALAV" stoichiometry="2"/>
        </listOfReactants>
        <listOfProducts>
          <speciesReference species="NH3" stoichiometry="1"/>
        </listOfProducts>
        <kineticLaw>
          <listOfParameters>
            <parameter id="LOWER_BOUND" value="0" units="dimensionless"/>
            <parameter id="UPPER_BOUND" value="1000" units="dimensionless"/>
            <parameter id="OBJECTIVE_COEFFICIENT" value="0" units="dimensionless"/>
            <parameter id="FLUX_VALUE" value="0" units="dimensionless"/>
          </listOfParameters>
        </kineticLaw>
      </reaction>
      <reaction metaid="meta_R266" sboTerm="SBO:0000176" id="R266" reversible="false" fast="false">
        <listOfReactants>
          <speciesReference species="F6P" stoichiometry="1"/>
          <speciesReference species="GLN" stoichiometry="1"/>
        </listOfReactants>
        <listOfProducts>
          <speciesReference species="GA6P" stoichiometry="1"/>
          <speciesReference species="GLU" stoichiometry="1"/>
        </listOfProducts>
        <kineticLaw>
          <listOfParameters>
            <parameter id="LOWER_BOUND" value="0" units="dimensionless"/>
            <parameter id="UPPER_BOUND" value="1000" units="dimensionless"/>
            <parameter id="OBJECTIVE_COEFFICIENT" value="0" units="dimensionless"/>
            <parameter id="FLUX_VALUE" value="0" units="dimensionless"/>
          </listOfParameters>
        </kineticLaw>
      </reaction>
      <reaction metaid="meta_R267" sboTerm="SBO:0000176" id="R267" reversible="false" fast="false">
        <listOfReactants>
          <speciesReference species="ACCOA" stoichiometry="1"/>
          <speciesReference species="GA6P" stoichiometry="1"/>
        </listOfReactants>
        <listOfProducts>
          <speciesReference species="AGA6P" stoichiometry="1"/>
          <speciesReference species="COA" stoichiometry="1"/>
        </listOfProducts>
        <kineticLaw>
          <listOfParameters>
            <parameter id="LOWER_BOUND" value="0" units="dimensionless"/>
            <parameter id="UPPER_BOUND" value="1000" units="dimensionless"/>
            <parameter id="OBJECTIVE_COEFFICIENT" value="0" units="dimensionless"/>
            <parameter id="FLUX_VALUE" value="0" units="dimensionless"/>
          </listOfParameters>
        </kineticLaw>
      </reaction>
      <reaction metaid="meta_R268" sboTerm="SBO:0000176" id="R268" reversible="true" fast="false">
        <listOfReactants>
          <speciesReference species="AGA6P" stoichiometry="1"/>
        </listOfReactants>
        <listOfProducts>
          <speciesReference species="AGA1P" stoichiometry="1"/>
        </listOfProducts>
        <kineticLaw>
          <listOfParameters>
            <parameter id="LOWER_BOUND" value="-1000" units="dimensionless"/>
            <parameter id="UPPER_BOUND" value="1000" units="dimensionless"/>
            <parameter id="OBJECTIVE_COEFFICIENT" value="0" units="dimensionless"/>
            <parameter id="FLUX_VALUE" value="0" units="dimensionless"/>
          </listOfParameters>
        </kineticLaw>
      </reaction>
      <reaction metaid="meta_R269" sboTerm="SBO:0000176" id="R269" reversible="true" fast="false">
        <listOfReactants>
          <speciesReference species="AGA1P" stoichiometry="1"/>
          <speciesReference species="UTP" stoichiometry="1"/>
        </listOfReactants>
        <listOfProducts>
          <speciesReference species="PPI" stoichiometry="1"/>
          <speciesReference species="UDPGA" stoichiometry="1"/>
        </listOfProducts>
        <kineticLaw>
          <listOfParameters>
            <parameter id="LOWER_BOUND" value="-1000" units="dimensionless"/>
            <parameter id="UPPER_BOUND" value="1000" units="dimensionless"/>
            <parameter id="OBJECTIVE_COEFFICIENT" value="0" units="dimensionless"/>
            <parameter id="FLUX_VALUE" value="0" units="dimensionless"/>
          </listOfParameters>
        </kineticLaw>
      </reaction>
      <reaction metaid="meta_R270" sboTerm="SBO:0000176" id="R270" reversible="true" fast="false">
        <listOfReactants>
          <speciesReference species="UDPGA" stoichiometry="1"/>
        </listOfReactants>
        <listOfProducts>
          <speciesReference species="UDPGLN" stoichiometry="1"/>
        </listOfProducts>
        <kineticLaw>
          <listOfParameters>
            <parameter id="LOWER_BOUND" value="-1000" units="dimensionless"/>
            <parameter id="UPPER_BOUND" value="1000" units="dimensionless"/>
            <parameter id="OBJECTIVE_COEFFICIENT" value="0" units="dimensionless"/>
            <parameter id="FLUX_VALUE" value="0" units="dimensionless"/>
          </listOfParameters>
        </kineticLaw>
      </reaction>
      <reaction metaid="meta_R271" sboTerm="SBO:0000176" id="R271" reversible="true" fast="false">
        <listOfReactants>
          <speciesReference species="PEP" stoichiometry="1"/>
          <speciesReference species="UDPGA" stoichiometry="1"/>
        </listOfReactants>
        <listOfProducts>
          <speciesReference species="PI" stoichiometry="1"/>
          <speciesReference species="UDPGC" stoichiometry="1"/>
        </listOfProducts>
        <kineticLaw>
          <listOfParameters>
            <parameter id="LOWER_BOUND" value="-1000" units="dimensionless"/>
            <parameter id="UPPER_BOUND" value="1000" units="dimensionless"/>
            <parameter id="OBJECTIVE_COEFFICIENT" value="0" units="dimensionless"/>
            <parameter id="FLUX_VALUE" value="0" units="dimensionless"/>
          </listOfParameters>
        </kineticLaw>
      </reaction>
      <reaction metaid="meta_R272" sboTerm="SBO:0000176" id="R272" reversible="false" fast="false">
        <listOfReactants>
          <speciesReference species="UDPGC" stoichiometry="1"/>
          <speciesReference species="NADPH" stoichiometry="1"/>
        </listOfReactants>
        <listOfProducts>
          <speciesReference species="UDPAM" stoichiometry="1"/>
          <speciesReference species="NADP" stoichiometry="1"/>
        </listOfProducts>
        <kineticLaw>
          <listOfParameters>
            <parameter id="LOWER_BOUND" value="0" units="dimensionless"/>
            <parameter id="UPPER_BOUND" value="1000" units="dimensionless"/>
            <parameter id="OBJECTIVE_COEFFICIENT" value="0" units="dimensionless"/>
            <parameter id="FLUX_VALUE" value="0" units="dimensionless"/>
          </listOfParameters>
        </kineticLaw>
      </reaction>
      <reaction metaid="meta_R273" sboTerm="SBO:0000176" id="R273" reversible="false" fast="false">
        <listOfReactants>
          <speciesReference species="CTP" stoichiometry="1"/>
          <speciesReference species="PEP" stoichiometry="1"/>
          <speciesReference species="R5P" stoichiometry="1"/>
        </listOfReactants>
        <listOfProducts>
          <speciesReference species="CMPKDO" stoichiometry="1"/>
          <speciesReference species="PI" stoichiometry="2"/>
          <speciesReference species="PPI" stoichiometry="1"/>
        </listOfProducts>
        <kineticLaw>
          <listOfParameters>
            <parameter id="LOWER_BOUND" value="0" units="dimensionless"/>
            <parameter id="UPPER_BOUND" value="1000" units="dimensionless"/>
            <parameter id="OBJECTIVE_COEFFICIENT" value="0" units="dimensionless"/>
            <parameter id="FLUX_VALUE" value="0" units="dimensionless"/>
          </listOfParameters>
        </kineticLaw>
      </reaction>
      <reaction metaid="meta_R274" sboTerm="SBO:0000176" id="R274" reversible="true" fast="false">
        <listOfReactants>
          <speciesReference species="ATP" stoichiometry="1"/>
          <speciesReference species="S7P" stoichiometry="1"/>
        </listOfReactants>
        <listOfProducts>
          <speciesReference species="ADPHEP" stoichiometry="1"/>
          <speciesReference species="PPI" stoichiometry="1"/>
        </listOfProducts>
        <kineticLaw>
          <listOfParameters>
            <parameter id="LOWER_BOUND" value="-1000" units="dimensionless"/>
            <parameter id="UPPER_BOUND" value="1000" units="dimensionless"/>
            <parameter id="OBJECTIVE_COEFFICIENT" value="0" units="dimensionless"/>
            <parameter id="FLUX_VALUE" value="0" units="dimensionless"/>
          </listOfParameters>
        </kineticLaw>
      </reaction>
      <reaction metaid="meta_R275" sboTerm="SBO:0000176" id="R275" reversible="true" fast="false">
        <listOfReactants>
          <speciesReference species="CMP" stoichiometry="1"/>
          <speciesReference species="PE" stoichiometry="1"/>
        </listOfReactants>
        <listOfProducts>
          <speciesReference species="CDPETN" stoichiometry="1"/>
          <speciesReference species="DGR" stoichiometry="1"/>
        </listOfProducts>
        <kineticLaw>
          <listOfParameters>
            <parameter id="LOWER_BOUND" value="-1000" units="dimensionless"/>
            <parameter id="UPPER_BOUND" value="1000" units="dimensionless"/>
            <parameter id="OBJECTIVE_COEFFICIENT" value="0" units="dimensionless"/>
            <parameter id="FLUX_VALUE" value="0" units="dimensionless"/>
          </listOfParameters>
        </kineticLaw>
      </reaction>
      <reaction metaid="meta_R276" sboTerm="SBO:0000176" id="R276" reversible="true" fast="false">
        <listOfReactants>
          <speciesReference species="PA" stoichiometry="1"/>
        </listOfReactants>
        <listOfProducts>
          <speciesReference species="DGR" stoichiometry="1"/>
          <speciesReference species="PI" stoichiometry="1"/>
        </listOfProducts>
        <kineticLaw>
          <listOfParameters>
            <parameter id="LOWER_BOUND" value="-1000" units="dimensionless"/>
            <parameter id="UPPER_BOUND" value="1000" units="dimensionless"/>
            <parameter id="OBJECTIVE_COEFFICIENT" value="0" units="dimensionless"/>
            <parameter id="FLUX_VALUE" value="0" units="dimensionless"/>
          </listOfParameters>
        </kineticLaw>
      </reaction>
      <reaction metaid="meta_R277" sboTerm="SBO:0000176" id="R277" reversible="false" fast="false">
        <listOfReactants>
          <speciesReference species="ADPHEP" stoichiometry="3"/>
          <speciesReference species="ATP" stoichiometry="2"/>
          <speciesReference species="C140ACP" stoichiometry="2"/>
          <speciesReference species="CDPETN" stoichiometry="3"/>
          <speciesReference species="CMPKDO" stoichiometry="3"/>
          <speciesReference species="PE" stoichiometry="3"/>
          <speciesReference species="UDPGLN" stoichiometry="3"/>
          <speciesReference species="UDPG" stoichiometry="2"/>
          <speciesReference species="UDPGAL" stoichiometry="4"/>
        </listOfReactants>
        <listOfProducts>
          <speciesReference species="LPS" stoichiometry="20"/>
          <speciesReference species="AC" stoichiometry="2"/>
          <speciesReference species="ADP" stoichiometry="5"/>
          <speciesReference species="CMP" stoichiometry="3"/>
          <speciesReference species="DGR" stoichiometry="1"/>
          <speciesReference species="UDP" stoichiometry="6"/>
          <speciesReference species="UMP" stoichiometry="1"/>
        </listOfProducts>
        <kineticLaw>
          <listOfParameters>
            <parameter id="LOWER_BOUND" value="0" units="dimensionless"/>
            <parameter id="UPPER_BOUND" value="1000" units="dimensionless"/>
            <parameter id="OBJECTIVE_COEFFICIENT" value="0" units="dimensionless"/>
            <parameter id="FLUX_VALUE" value="0" units="dimensionless"/>
          </listOfParameters>
        </kineticLaw>
      </reaction>
      <reaction metaid="meta_R278" sboTerm="SBO:0000176" id="R278" reversible="false" fast="false">
        <listOfReactants>
          <speciesReference species="G1P" stoichiometry="1"/>
          <speciesReference species="UTP" stoichiometry="1"/>
        </listOfReactants>
        <listOfProducts>
          <speciesReference species="PPI" stoichiometry="1"/>
          <speciesReference species="UDPG" stoichiometry="1"/>
        </listOfProducts>
        <kineticLaw>
          <listOfParameters>
            <parameter id="LOWER_BOUND" value="0" units="dimensionless"/>
            <parameter id="UPPER_BOUND" value="1000" units="dimensionless"/>
            <parameter id="OBJECTIVE_COEFFICIENT" value="0" units="dimensionless"/>
            <parameter id="FLUX_VALUE" value="0" units="dimensionless"/>
          </listOfParameters>
        </kineticLaw>
      </reaction>
      <reaction metaid="meta_R279" sboTerm="SBO:0000176" id="R279" reversible="true" fast="false">
        <listOfReactants>
          <speciesReference species="G1P" stoichiometry="1"/>
          <speciesReference species="UTP" stoichiometry="1"/>
        </listOfReactants>
        <listOfProducts>
          <speciesReference species="PPI" stoichiometry="1"/>
          <speciesReference species="UDPGAL" stoichiometry="1"/>
        </listOfProducts>
        <kineticLaw>
          <listOfParameters>
            <parameter id="LOWER_BOUND" value="-1000" units="dimensionless"/>
            <parameter id="UPPER_BOUND" value="1000" units="dimensionless"/>
            <parameter id="OBJECTIVE_COEFFICIENT" value="0" units="dimensionless"/>
            <parameter id="FLUX_VALUE" value="0" units="dimensionless"/>
          </listOfParameters>
        </kineticLaw>
      </reaction>
      <reaction metaid="meta_R280" sboTerm="SBO:0000176" id="R280" reversible="false" fast="false">
        <listOfReactants>
          <speciesReference species="ALA" stoichiometry="2"/>
          <speciesReference species="ATP" stoichiometry="5"/>
          <speciesReference species="D26PIM" stoichiometry="1"/>
          <speciesReference species="GLU" stoichiometry="1"/>
          <speciesReference species="UDPAM" stoichiometry="1"/>
          <speciesReference species="UDPGA" stoichiometry="1"/>
        </listOfReactants>
        <listOfProducts>
          <speciesReference species="PEPTIDO" stoichiometry="1"/>
          <speciesReference species="ADP" stoichiometry="5"/>
          <speciesReference species="PI" stoichiometry="5"/>
          <speciesReference species="UDP" stoichiometry="2"/>
        </listOfProducts>
        <kineticLaw>
          <listOfParameters>
            <parameter id="LOWER_BOUND" value="0" units="dimensionless"/>
            <parameter id="UPPER_BOUND" value="1000" units="dimensionless"/>
            <parameter id="OBJECTIVE_COEFFICIENT" value="0" units="dimensionless"/>
            <parameter id="FLUX_VALUE" value="0" units="dimensionless"/>
          </listOfParameters>
        </kineticLaw>
      </reaction>
      <reaction metaid="meta_R281" sboTerm="SBO:0000176" id="R281" reversible="false" fast="false">
        <listOfReactants>
          <speciesReference species="PPI" stoichiometry="1"/>
        </listOfReactants>
        <listOfProducts>
          <speciesReference species="PI" stoichiometry="2"/>
        </listOfProducts>
        <kineticLaw>
          <listOfParameters>
            <parameter id="LOWER_BOUND" value="0" units="dimensionless"/>
            <parameter id="UPPER_BOUND" value="1000" units="dimensionless"/>
            <parameter id="OBJECTIVE_COEFFICIENT" value="0" units="dimensionless"/>
            <parameter id="FLUX_VALUE" value="0" units="dimensionless"/>
          </listOfParameters>
        </kineticLaw>
      </reaction>
      <reaction metaid="meta_R282" sboTerm="SBO:0000176" id="R282" reversible="true" fast="false">
        <listOfReactants>
          <speciesReference species="ATP" stoichiometry="1000"/>
        </listOfReactants>
        <listOfProducts>
          <speciesReference species="ADP" stoichiometry="1000"/>
          <speciesReference species="POLYP" stoichiometry="1"/>
        </listOfProducts>
        <kineticLaw>
          <listOfParameters>
            <parameter id="LOWER_BOUND" value="0" units="dimensionless"/>
            <parameter id="UPPER_BOUND" value="1000" units="dimensionless"/>
            <parameter id="OBJECTIVE_COEFFICIENT" value="0" units="dimensionless"/>
            <parameter id="FLUX_VALUE" value="0" units="dimensionless"/>
          </listOfParameters>
        </kineticLaw>
      </reaction>
      <reaction metaid="meta_R283" sboTerm="SBO:0000176" id="R283" reversible="false" fast="false">
        <listOfReactants>
          <speciesReference species="POLYP" stoichiometry="1"/>
        </listOfReactants>
        <listOfProducts>
          <speciesReference species="PI" stoichiometry="1000"/>
        </listOfProducts>
        <kineticLaw>
          <listOfParameters>
            <parameter id="LOWER_BOUND" value="0" units="dimensionless"/>
            <parameter id="UPPER_BOUND" value="1000" units="dimensionless"/>
            <parameter id="OBJECTIVE_COEFFICIENT" value="0" units="dimensionless"/>
            <parameter id="FLUX_VALUE" value="0" units="dimensionless"/>
          </listOfParameters>
        </kineticLaw>
      </reaction>
      <reaction metaid="meta_R284" sboTerm="SBO:0000176" id="R284" reversible="true" fast="false">
        <listOfReactants>
          <speciesReference species="ATP" stoichiometry="1"/>
          <speciesReference species="GL" stoichiometry="1"/>
        </listOfReactants>
        <listOfProducts>
          <speciesReference species="ADP" stoichiometry="1"/>
          <speciesReference species="GL3P" stoichiometry="1"/>
        </listOfProducts>
        <kineticLaw>
          <listOfParameters>
            <parameter id="LOWER_BOUND" value="-1000" units="dimensionless"/>
            <parameter id="UPPER_BOUND" value="1000" units="dimensionless"/>
            <parameter id="OBJECTIVE_COEFFICIENT" value="0" units="dimensionless"/>
            <parameter id="FLUX_VALUE" value="0" units="dimensionless"/>
          </listOfParameters>
        </kineticLaw>
      </reaction>
      <reaction metaid="meta_R285" sboTerm="SBO:0000176" id="R285" reversible="false" fast="false">
        <listOfReactants>
          <speciesReference species="FAD" stoichiometry="1"/>
          <speciesReference species="GL3P" stoichiometry="1"/>
        </listOfReactants>
        <listOfProducts>
          <speciesReference species="FADH2" stoichiometry="1"/>
          <speciesReference species="T3P2" stoichiometry="1"/>
        </listOfProducts>
        <kineticLaw>
          <listOfParameters>
            <parameter id="LOWER_BOUND" value="0" units="dimensionless"/>
            <parameter id="UPPER_BOUND" value="1000" units="dimensionless"/>
            <parameter id="OBJECTIVE_COEFFICIENT" value="0" units="dimensionless"/>
            <parameter id="FLUX_VALUE" value="0" units="dimensionless"/>
          </listOfParameters>
        </kineticLaw>
      </reaction>
      <reaction metaid="meta_R286" sboTerm="SBO:0000176" id="R286" reversible="true" fast="false">
        <listOfReactants>
          <speciesReference species="NH3ext" stoichiometry="1"/>
        </listOfReactants>
        <listOfProducts>
          <speciesReference species="NH3" stoichiometry="1"/>
        </listOfProducts>
        <kineticLaw>
          <listOfParameters>
            <parameter id="LOWER_BOUND" value="-1000" units="dimensionless"/>
            <parameter id="UPPER_BOUND" value="1000" units="dimensionless"/>
            <parameter id="OBJECTIVE_COEFFICIENT" value="0" units="dimensionless"/>
            <parameter id="FLUX_VALUE" value="0" units="dimensionless"/>
          </listOfParameters>
        </kineticLaw>
      </reaction>
      <reaction metaid="meta_R287" sboTerm="SBO:0000176" id="R287" reversible="true" fast="false">
        <listOfReactants>
          <speciesReference species="H2SO4ext" stoichiometry="1"/>
        </listOfReactants>
        <listOfProducts>
          <speciesReference species="H2SO4" stoichiometry="1"/>
        </listOfProducts>
        <kineticLaw>
          <listOfParameters>
            <parameter id="LOWER_BOUND" value="-1000" units="dimensionless"/>
            <parameter id="UPPER_BOUND" value="1000" units="dimensionless"/>
            <parameter id="OBJECTIVE_COEFFICIENT" value="0" units="dimensionless"/>
            <parameter id="FLUX_VALUE" value="0" units="dimensionless"/>
          </listOfParameters>
        </kineticLaw>
      </reaction>
      <reaction metaid="meta_R288" sboTerm="SBO:0000176" id="R288" reversible="true" fast="false">
        <listOfReactants>
          <speciesReference species="PIext" stoichiometry="1"/>
        </listOfReactants>
        <listOfProducts>
          <speciesReference species="PI" stoichiometry="1"/>
        </listOfProducts>
        <kineticLaw>
          <listOfParameters>
            <parameter id="LOWER_BOUND" value="-1000" units="dimensionless"/>
            <parameter id="UPPER_BOUND" value="1000" units="dimensionless"/>
            <parameter id="OBJECTIVE_COEFFICIENT" value="0" units="dimensionless"/>
            <parameter id="FLUX_VALUE" value="0" units="dimensionless"/>
          </listOfParameters>
        </kineticLaw>
      </reaction>
      <reaction metaid="meta_R289" sboTerm="SBO:0000176" id="R289" reversible="true" fast="false">
        <listOfReactants>
          <speciesReference species="ACext" stoichiometry="1"/>
        </listOfReactants>
        <listOfProducts>
          <speciesReference species="AC" stoichiometry="1"/>
        </listOfProducts>
        <kineticLaw>
          <listOfParameters>
            <parameter id="LOWER_BOUND" value="-1000" units="dimensionless"/>
            <parameter id="UPPER_BOUND" value="0" units="dimensionless"/>
            <parameter id="OBJECTIVE_COEFFICIENT" value="0" units="dimensionless"/>
            <parameter id="FLUX_VALUE" value="0" units="dimensionless"/>
          </listOfParameters>
        </kineticLaw>
      </reaction>
      <reaction metaid="meta_R290" sboTerm="SBO:0000176" id="R290" reversible="true" fast="false">
        <listOfReactants>
          <speciesReference species="LACext" stoichiometry="1"/>
        </listOfReactants>
        <listOfProducts>
          <speciesReference species="LAC" stoichiometry="1"/>
        </listOfProducts>
        <kineticLaw>
          <listOfParameters>
            <parameter id="LOWER_BOUND" value="-1000" units="dimensionless"/>
            <parameter id="UPPER_BOUND" value="0" units="dimensionless"/>
            <parameter id="OBJECTIVE_COEFFICIENT" value="0" units="dimensionless"/>
            <parameter id="FLUX_VALUE" value="0" units="dimensionless"/>
          </listOfParameters>
        </kineticLaw>
      </reaction>
      <reaction metaid="meta_R291" sboTerm="SBO:0000176" id="R291" reversible="true" fast="false">
        <listOfReactants>
          <speciesReference species="FORMATEext" stoichiometry="1"/>
        </listOfReactants>
        <listOfProducts>
          <speciesReference species="FORMATE" stoichiometry="1"/>
        </listOfProducts>
        <kineticLaw>
          <listOfParameters>
            <parameter id="LOWER_BOUND" value="-1000" units="dimensionless"/>
            <parameter id="UPPER_BOUND" value="0" units="dimensionless"/>
            <parameter id="OBJECTIVE_COEFFICIENT" value="0" units="dimensionless"/>
            <parameter id="FLUX_VALUE" value="0" units="dimensionless"/>
          </listOfParameters>
        </kineticLaw>
      </reaction>
      <reaction metaid="meta_R292" sboTerm="SBO:0000176" id="R292" reversible="true" fast="false">
        <listOfReactants>
          <speciesReference species="ETHANOLext" stoichiometry="1"/>
        </listOfReactants>
        <listOfProducts>
          <speciesReference species="ETHANOL" stoichiometry="1"/>
        </listOfProducts>
        <kineticLaw>
          <listOfParameters>
            <parameter id="LOWER_BOUND" value="-1000" units="dimensionless"/>
            <parameter id="UPPER_BOUND" value="0" units="dimensionless"/>
            <parameter id="OBJECTIVE_COEFFICIENT" value="0" units="dimensionless"/>
            <parameter id="FLUX_VALUE" value="0" units="dimensionless"/>
          </listOfParameters>
        </kineticLaw>
      </reaction>
      <reaction metaid="meta_R293" sboTerm="SBO:0000176" id="R293" reversible="true" fast="false">
        <listOfReactants>
          <speciesReference species="SUCCext" stoichiometry="1"/>
        </listOfReactants>
        <listOfProducts>
          <speciesReference species="SUCC" stoichiometry="1"/>
        </listOfProducts>
        <kineticLaw>
          <listOfParameters>
            <parameter id="LOWER_BOUND" value="-1000" units="dimensionless"/>
            <parameter id="UPPER_BOUND" value="1000" units="dimensionless"/>
            <parameter id="OBJECTIVE_COEFFICIENT" value="0" units="dimensionless"/>
            <parameter id="FLUX_VALUE" value="0" units="dimensionless"/>
          </listOfParameters>
        </kineticLaw>
      </reaction>
      <reaction metaid="meta_R294" sboTerm="SBO:0000176" id="R294" reversible="true" fast="false">
        <listOfReactants>
          <speciesReference species="GLALext" stoichiometry="1"/>
        </listOfReactants>
        <listOfProducts>
          <speciesReference species="GLAL" stoichiometry="1"/>
        </listOfProducts>
        <kineticLaw>
          <listOfParameters>
            <parameter id="LOWER_BOUND" value="-1000" units="dimensionless"/>
            <parameter id="UPPER_BOUND" value="0" units="dimensionless"/>
            <parameter id="OBJECTIVE_COEFFICIENT" value="0" units="dimensionless"/>
            <parameter id="FLUX_VALUE" value="0" units="dimensionless"/>
          </listOfParameters>
        </kineticLaw>
      </reaction>
      <reaction metaid="meta_R295" sboTerm="SBO:0000176" id="R295" reversible="true" fast="false">
        <listOfReactants>
          <speciesReference species="GLCext" stoichiometry="1"/>
        </listOfReactants>
        <listOfProducts>
          <speciesReference species="GLC" stoichiometry="1"/>
        </listOfProducts>
        <kineticLaw>
          <listOfParameters>
            <parameter id="LOWER_BOUND" value="-1000" units="dimensionless"/>
            <parameter id="UPPER_BOUND" value="8.77" units="dimensionless"/>
            <parameter id="OBJECTIVE_COEFFICIENT" value="0" units="dimensionless"/>
            <parameter id="FLUX_VALUE" value="0" units="dimensionless"/>
          </listOfParameters>
        </kineticLaw>
      </reaction>
      <reaction metaid="meta_R296" sboTerm="SBO:0000176" id="R296" reversible="true" fast="false">
        <listOfReactants>
          <speciesReference species="CO2ext" stoichiometry="1"/>
        </listOfReactants>
        <listOfProducts>
          <speciesReference species="CO2" stoichiometry="1"/>
        </listOfProducts>
        <kineticLaw>
          <listOfParameters>
            <parameter id="LOWER_BOUND" value="0" units="dimensionless"/>
            <parameter id="UPPER_BOUND" value="1000" units="dimensionless"/>
            <parameter id="OBJECTIVE_COEFFICIENT" value="0" units="dimensionless"/>
            <parameter id="FLUX_VALUE" value="0" units="dimensionless"/>
          </listOfParameters>
        </kineticLaw>
      </reaction>
      <reaction metaid="meta_R297" sboTerm="SBO:0000176" id="R297" reversible="true" fast="false">
        <listOfReactants>
          <speciesReference species="O2ext" stoichiometry="1"/>
        </listOfReactants>
        <listOfProducts>
          <speciesReference species="O2" stoichiometry="1"/>
        </listOfProducts>
        <kineticLaw>
          <listOfParameters>
            <parameter id="LOWER_BOUND" value="-1000" units="dimensionless"/>
            <parameter id="UPPER_BOUND" value="0" units="dimensionless"/>
            <parameter id="OBJECTIVE_COEFFICIENT" value="0" units="dimensionless"/>
            <parameter id="FLUX_VALUE" value="0" units="dimensionless"/>
          </listOfParameters>
        </kineticLaw>
      </reaction>
      <reaction metaid="meta_R298" sboTerm="SBO:0000176" id="R298" reversible="false" fast="false">
        <listOfReactants>
          <speciesReference species="ALA" stoichiometry="9.6"/>
          <speciesReference species="ARG" stoichiometry="5.53"/>
          <speciesReference species="ASN" stoichiometry="4.51"/>
          <speciesReference species="ASP" stoichiometry="4.51"/>
          <speciesReference species="ATP" stoichiometry="430.6"/>
          <speciesReference species="CYS" stoichiometry="1.71"/>
          <speciesReference species="GLN" stoichiometry="4.91"/>
          <speciesReference species="GLU" stoichiometry="4.91"/>
          <speciesReference species="GLY" stoichiometry="4.91"/>
          <speciesReference species="HIS" stoichiometry="1.77"/>
          <speciesReference species="ILE" stoichiometry="5.43"/>
          <speciesReference species="LEU" stoichiometry="8.42"/>
          <speciesReference species="LYS" stoichiometry="6.42"/>
          <speciesReference species="MET" stoichiometry="2.87"/>
          <speciesReference species="PHE" stoichiometry="3.46"/>
          <speciesReference species="PRO" stoichiometry="4.13"/>
          <speciesReference species="SER" stoichiometry="4.03"/>
          <speciesReference species="THR" stoichiometry="4.72"/>
          <speciesReference species="TRP" stoichiometry="1.06"/>
          <speciesReference species="TYR" stoichiometry="2.58"/>
          <speciesReference species="VAL" stoichiometry="7.91"/>
        </listOfReactants>
        <listOfProducts>
          <speciesReference species="PROTEIN" stoichiometry="100"/>
        </listOfProducts>
        <kineticLaw>
          <listOfParameters>
            <parameter id="LOWER_BOUND" value="0" units="dimensionless"/>
            <parameter id="UPPER_BOUND" value="1000" units="dimensionless"/>
            <parameter id="OBJECTIVE_COEFFICIENT" value="0" units="dimensionless"/>
            <parameter id="FLUX_VALUE" value="0" units="dimensionless"/>
          </listOfParameters>
        </kineticLaw>
      </reaction>
      <reaction metaid="meta_R299" sboTerm="SBO:0000176" id="R299" reversible="false" fast="false">
        <listOfReactants>
          <speciesReference species="ATP" stoichiometry="0.662"/>
          <speciesReference species="CTP" stoichiometry="0.2"/>
          <speciesReference species="GTP" stoichiometry="0.322"/>
          <speciesReference species="UTP" stoichiometry="0.216"/>
        </listOfReactants>
        <listOfProducts>
          <speciesReference species="RNA" stoichiometry="1"/>
        </listOfProducts>
        <kineticLaw>
          <listOfParameters>
            <parameter id="LOWER_BOUND" value="0" units="dimensionless"/>
            <parameter id="UPPER_BOUND" value="1000" units="dimensionless"/>
            <parameter id="OBJECTIVE_COEFFICIENT" value="0" units="dimensionless"/>
            <parameter id="FLUX_VALUE" value="0" units="dimensionless"/>
          </listOfParameters>
        </kineticLaw>
      </reaction>
      <reaction metaid="meta_R300" sboTerm="SBO:0000176" id="R300" reversible="false" fast="false">
        <listOfReactants>
          <speciesReference species="ATP" stoichiometry="1.372"/>
          <speciesReference species="DATP" stoichiometry="0.247"/>
          <speciesReference species="DCTP" stoichiometry="0.254"/>
          <speciesReference species="DGTP" stoichiometry="0.254"/>
          <speciesReference species="TTP" stoichiometry="0.247"/>
        </listOfReactants>
        <listOfProducts>
          <speciesReference species="DNA" stoichiometry="1"/>
        </listOfProducts>
        <kineticLaw>
          <listOfParameters>
            <parameter id="LOWER_BOUND" value="0" units="dimensionless"/>
            <parameter id="UPPER_BOUND" value="1000" units="dimensionless"/>
            <parameter id="OBJECTIVE_COEFFICIENT" value="0" units="dimensionless"/>
            <parameter id="FLUX_VALUE" value="0" units="dimensionless"/>
          </listOfParameters>
        </kineticLaw>
      </reaction>
      <reaction metaid="meta_R301" sboTerm="SBO:0000176" id="R301" reversible="false" fast="false">
        <listOfReactants>
          <speciesReference species="CL" stoichiometry="0.034"/>
          <speciesReference species="PE" stoichiometry="0.728"/>
          <speciesReference species="PG" stoichiometry="0.198"/>
        </listOfReactants>
        <listOfProducts>
          <speciesReference species="LIPID" stoichiometry="1"/>
        </listOfProducts>
        <kineticLaw>
          <listOfParameters>
            <parameter id="LOWER_BOUND" value="0" units="dimensionless"/>
            <parameter id="UPPER_BOUND" value="1000" units="dimensionless"/>
            <parameter id="OBJECTIVE_COEFFICIENT" value="0" units="dimensionless"/>
            <parameter id="FLUX_VALUE" value="0" units="dimensionless"/>
          </listOfParameters>
        </kineticLaw>
      </reaction>
      <reaction metaid="meta_R302" sboTerm="SBO:0000176" id="R302" reversible="false" fast="false">
        <listOfReactants>
          <speciesReference species="C140ACP" stoichiometry="0.0268"/>
          <speciesReference species="C141ACP" stoichiometry="0.077"/>
          <speciesReference species="C160ACP" stoichiometry="0.3823"/>
          <speciesReference species="C161ACP" stoichiometry="0.1074"/>
          <speciesReference species="C181ACP" stoichiometry="0.009"/>
        </listOfReactants>
        <listOfProducts>
          <speciesReference species="FATTYACID" stoichiometry="1"/>
        </listOfProducts>
        <kineticLaw>
          <listOfParameters>
            <parameter id="LOWER_BOUND" value="0" units="dimensionless"/>
            <parameter id="UPPER_BOUND" value="1000" units="dimensionless"/>
            <parameter id="OBJECTIVE_COEFFICIENT" value="0" units="dimensionless"/>
            <parameter id="FLUX_VALUE" value="0" units="dimensionless"/>
          </listOfParameters>
        </kineticLaw>
      </reaction>
      <reaction metaid="meta_R303" sboTerm="SBO:0000176" id="R303" reversible="false" fast="false">
        <listOfReactants>
          <speciesReference species="ADP" stoichiometry="0.02"/>
          <speciesReference species="AMP" stoichiometry="0.01"/>
          <speciesReference species="ATP" stoichiometry="0.04"/>
          <speciesReference species="MTHF" stoichiometry="0.5"/>
          <speciesReference species="NAD" stoichiometry="0.0215"/>
          <speciesReference species="NADH" stoichiometry="0.0005"/>
          <speciesReference species="NADP" stoichiometry="0.0013"/>
          <speciesReference species="NADPH" stoichiometry="0.004"/>
          <speciesReference species="PTRSC" stoichiometry="0.35"/>
        </listOfReactants>
        <listOfProducts>
          <speciesReference species="COFACTOR" stoichiometry="1"/>
        </listOfProducts>
        <kineticLaw>
          <listOfParameters>
            <parameter id="LOWER_BOUND" value="0" units="dimensionless"/>
            <parameter id="UPPER_BOUND" value="1000" units="dimensionless"/>
            <parameter id="OBJECTIVE_COEFFICIENT" value="0" units="dimensionless"/>
            <parameter id="FLUX_VALUE" value="0" units="dimensionless"/>
          </listOfParameters>
        </kineticLaw>
      </reaction>
      <reaction metaid="meta_R304" sboTerm="SBO:0000176" id="R304" reversible="false" fast="false">
        <listOfReactants>
          <speciesReference species="COAext" stoichiometry="1"/>
        </listOfReactants>
        <listOfProducts>
          <speciesReference species="COA" stoichiometry="1"/>
        </listOfProducts>
        <kineticLaw>
          <listOfParameters>
            <parameter id="LOWER_BOUND" value="0" units="dimensionless"/>
            <parameter id="UPPER_BOUND" value="0" units="dimensionless"/>
            <parameter id="OBJECTIVE_COEFFICIENT" value="0" units="dimensionless"/>
            <parameter id="FLUX_VALUE" value="0" units="dimensionless"/>
          </listOfParameters>
        </kineticLaw>
      </reaction>
      <reaction metaid="meta_R305" sboTerm="SBO:0000176" id="R305" reversible="false" fast="false">
        <listOfReactants>
          <speciesReference species="NADext" stoichiometry="1"/>
        </listOfReactants>
        <listOfProducts>
          <speciesReference species="NAD" stoichiometry="1"/>
        </listOfProducts>
        <kineticLaw>
          <listOfParameters>
            <parameter id="LOWER_BOUND" value="0" units="dimensionless"/>
            <parameter id="UPPER_BOUND" value="1000" units="dimensionless"/>
            <parameter id="OBJECTIVE_COEFFICIENT" value="0" units="dimensionless"/>
            <parameter id="FLUX_VALUE" value="0" units="dimensionless"/>
          </listOfParameters>
        </kineticLaw>
      </reaction>
      <reaction metaid="meta_R306" sboTerm="SBO:0000176" id="R306" reversible="false" fast="false">
        <listOfReactants>
          <speciesReference species="QH2ext" stoichiometry="1"/>
        </listOfReactants>
        <listOfProducts>
          <speciesReference species="QH2" stoichiometry="1"/>
        </listOfProducts>
        <kineticLaw>
          <listOfParameters>
            <parameter id="LOWER_BOUND" value="0" units="dimensionless"/>
            <parameter id="UPPER_BOUND" value="0" units="dimensionless"/>
            <parameter id="OBJECTIVE_COEFFICIENT" value="0" units="dimensionless"/>
            <parameter id="FLUX_VALUE" value="0" units="dimensionless"/>
          </listOfParameters>
        </kineticLaw>
      </reaction>
      <reaction metaid="meta_R307" sboTerm="SBO:0000176" id="R307" reversible="false" fast="false">
        <listOfReactants>
          <speciesReference species="Q" stoichiometry="1"/>
        </listOfReactants>
        <listOfProducts>
          <speciesReference species="Qext" stoichiometry="1"/>
        </listOfProducts>
        <kineticLaw>
          <listOfParameters>
            <parameter id="LOWER_BOUND" value="0" units="dimensionless"/>
            <parameter id="UPPER_BOUND" value="1000" units="dimensionless"/>
            <parameter id="OBJECTIVE_COEFFICIENT" value="0" units="dimensionless"/>
            <parameter id="FLUX_VALUE" value="0" units="dimensionless"/>
          </listOfParameters>
        </kineticLaw>
      </reaction>
      <reaction metaid="meta_R308" sboTerm="SBO:0000176" id="R308" reversible="false" fast="false">
        <listOfReactants>
          <speciesReference species="CHOR" stoichiometry="1"/>
        </listOfReactants>
        <listOfProducts>
          <speciesReference species="ICHOR" stoichiometry="1"/>
        </listOfProducts>
        <kineticLaw>
          <listOfParameters>
            <parameter id="LOWER_BOUND" value="0" units="dimensionless"/>
            <parameter id="UPPER_BOUND" value="1000" units="dimensionless"/>
            <parameter id="OBJECTIVE_COEFFICIENT" value="0" units="dimensionless"/>
            <parameter id="FLUX_VALUE" value="0" units="dimensionless"/>
          </listOfParameters>
        </kineticLaw>
      </reaction>
      <reaction metaid="meta_R309" sboTerm="SBO:0000176" id="R309" reversible="false" fast="false">
        <listOfReactants>
          <speciesReference species="AKG" stoichiometry="1"/>
          <speciesReference species="TPP" stoichiometry="1"/>
        </listOfReactants>
        <listOfProducts>
          <speciesReference species="SSALTPP" stoichiometry="1"/>
          <speciesReference species="CO2" stoichiometry="1"/>
        </listOfProducts>
        <kineticLaw>
          <listOfParameters>
            <parameter id="LOWER_BOUND" value="0" units="dimensionless"/>
            <parameter id="UPPER_BOUND" value="1000" units="dimensionless"/>
            <parameter id="OBJECTIVE_COEFFICIENT" value="0" units="dimensionless"/>
            <parameter id="FLUX_VALUE" value="0" units="dimensionless"/>
          </listOfParameters>
        </kineticLaw>
      </reaction>
      <reaction metaid="meta_R310" sboTerm="SBO:0000176" id="R310" reversible="false" fast="false">
        <listOfReactants>
          <speciesReference species="ICHOR" stoichiometry="1"/>
          <speciesReference species="SSALTPP" stoichiometry="1"/>
        </listOfReactants>
        <listOfProducts>
          <speciesReference species="PYR" stoichiometry="1"/>
          <speciesReference species="SHCHC" stoichiometry="1"/>
          <speciesReference species="TPP" stoichiometry="1"/>
          <speciesReference species="CO2" stoichiometry="1"/>
        </listOfProducts>
        <kineticLaw>
          <listOfParameters>
            <parameter id="LOWER_BOUND" value="0" units="dimensionless"/>
            <parameter id="UPPER_BOUND" value="1000" units="dimensionless"/>
            <parameter id="OBJECTIVE_COEFFICIENT" value="0" units="dimensionless"/>
            <parameter id="FLUX_VALUE" value="0" units="dimensionless"/>
          </listOfParameters>
        </kineticLaw>
      </reaction>
      <reaction metaid="meta_R311" sboTerm="SBO:0000176" id="R311" reversible="false" fast="false">
        <listOfReactants>
          <speciesReference species="SHCHC" stoichiometry="1"/>
        </listOfReactants>
        <listOfProducts>
          <speciesReference species="OSB" stoichiometry="1"/>
        </listOfProducts>
        <kineticLaw>
          <listOfParameters>
            <parameter id="LOWER_BOUND" value="0" units="dimensionless"/>
            <parameter id="UPPER_BOUND" value="1000" units="dimensionless"/>
            <parameter id="OBJECTIVE_COEFFICIENT" value="0" units="dimensionless"/>
            <parameter id="FLUX_VALUE" value="0" units="dimensionless"/>
          </listOfParameters>
        </kineticLaw>
      </reaction>
      <reaction metaid="meta_R312" sboTerm="SBO:0000176" id="R312" reversible="false" fast="false">
        <listOfReactants>
          <speciesReference species="ATP" stoichiometry="1"/>
          <speciesReference species="COA" stoichiometry="1"/>
          <speciesReference species="OSB" stoichiometry="1"/>
        </listOfReactants>
        <listOfProducts>
          <speciesReference species="AMP" stoichiometry="1"/>
          <speciesReference species="OSBCOA" stoichiometry="1"/>
          <speciesReference species="PPI" stoichiometry="1"/>
        </listOfProducts>
        <kineticLaw>
          <listOfParameters>
            <parameter id="LOWER_BOUND" value="0" units="dimensionless"/>
            <parameter id="UPPER_BOUND" value="1000" units="dimensionless"/>
            <parameter id="OBJECTIVE_COEFFICIENT" value="0" units="dimensionless"/>
            <parameter id="FLUX_VALUE" value="0" units="dimensionless"/>
          </listOfParameters>
        </kineticLaw>
      </reaction>
      <reaction metaid="meta_R313" sboTerm="SBO:0000176" id="R313" reversible="false" fast="false">
        <listOfReactants>
          <speciesReference species="OSBCOA" stoichiometry="1"/>
        </listOfReactants>
        <listOfProducts>
          <speciesReference species="COA" stoichiometry="1"/>
          <speciesReference species="DHNA" stoichiometry="1"/>
        </listOfProducts>
        <kineticLaw>
          <listOfParameters>
            <parameter id="LOWER_BOUND" value="0" units="dimensionless"/>
            <parameter id="UPPER_BOUND" value="1000" units="dimensionless"/>
            <parameter id="OBJECTIVE_COEFFICIENT" value="0" units="dimensionless"/>
            <parameter id="FLUX_VALUE" value="0" units="dimensionless"/>
          </listOfParameters>
        </kineticLaw>
      </reaction>
      <reaction metaid="meta_R314" sboTerm="SBO:0000176" id="R314" reversible="false" fast="false">
        <listOfReactants>
          <speciesReference species="DHNA" stoichiometry="1"/>
        </listOfReactants>
        <listOfProducts>
          <speciesReference species="CO2" stoichiometry="1"/>
          <speciesReference species="PPI" stoichiometry="1"/>
          <speciesReference species="Q" stoichiometry="1"/>
        </listOfProducts>
        <kineticLaw>
          <listOfParameters>
            <parameter id="LOWER_BOUND" value="0" units="dimensionless"/>
            <parameter id="UPPER_BOUND" value="1000" units="dimensionless"/>
            <parameter id="OBJECTIVE_COEFFICIENT" value="0" units="dimensionless"/>
            <parameter id="FLUX_VALUE" value="0" units="dimensionless"/>
          </listOfParameters>
        </kineticLaw>
      </reaction>
      <reaction metaid="meta_R315" sboTerm="SBO:0000176" id="R315" reversible="false" fast="false">
        <listOfReactants>
          <speciesReference species="Q" stoichiometry="1"/>
          <speciesReference species="SAM" stoichiometry="1"/>
        </listOfReactants>
        <listOfProducts>
          <speciesReference species="QH2" stoichiometry="1"/>
          <speciesReference species="SAH" stoichiometry="1"/>
        </listOfProducts>
        <kineticLaw>
          <listOfParameters>
            <parameter id="LOWER_BOUND" value="0" units="dimensionless"/>
            <parameter id="UPPER_BOUND" value="1000" units="dimensionless"/>
            <parameter id="OBJECTIVE_COEFFICIENT" value="0" units="dimensionless"/>
            <parameter id="FLUX_VALUE" value="0" units="dimensionless"/>
          </listOfParameters>
        </kineticLaw>
      </reaction>
      <reaction metaid="meta_R316" sboTerm="SBO:0000176" id="R316" reversible="false" fast="false">
        <listOfReactants>
          <speciesReference species="PYR" stoichiometry="1"/>
        </listOfReactants>
        <listOfProducts>
          <speciesReference species="ACAL" stoichiometry="1"/>
          <speciesReference species="CO2" stoichiometry="1"/>
        </listOfProducts>
        <kineticLaw>
          <listOfParameters>
            <parameter id="LOWER_BOUND" value="0" units="dimensionless"/>
            <parameter id="UPPER_BOUND" value="1000" units="dimensionless"/>
            <parameter id="OBJECTIVE_COEFFICIENT" value="0" units="dimensionless"/>
            <parameter id="FLUX_VALUE" value="0" units="dimensionless"/>
          </listOfParameters>
        </kineticLaw>
      </reaction>
      <reaction metaid="meta_R317" sboTerm="SBO:0000176" id="R317" reversible="false" fast="false">
        <listOfReactants>
          <speciesReference species="MELI" stoichiometry="1"/>
        </listOfReactants>
        <listOfProducts>
          <speciesReference species="GLC" stoichiometry="1"/>
          <speciesReference species="GLAC" stoichiometry="1"/>
        </listOfProducts>
        <kineticLaw>
          <listOfParameters>
            <parameter id="LOWER_BOUND" value="0" units="dimensionless"/>
            <parameter id="UPPER_BOUND" value="1000" units="dimensionless"/>
            <parameter id="OBJECTIVE_COEFFICIENT" value="0" units="dimensionless"/>
            <parameter id="FLUX_VALUE" value="0" units="dimensionless"/>
          </listOfParameters>
        </kineticLaw>
      </reaction>
      <reaction metaid="meta_R318" sboTerm="SBO:0000176" id="R318" reversible="false" fast="false">
        <listOfReactants>
          <speciesReference species="GLAC" stoichiometry="1"/>
          <speciesReference species="ATP" stoichiometry="1"/>
        </listOfReactants>
        <listOfProducts>
          <speciesReference species="GAL1P" stoichiometry="1"/>
          <speciesReference species="ADP" stoichiometry="1"/>
        </listOfProducts>
        <kineticLaw>
          <listOfParameters>
            <parameter id="LOWER_BOUND" value="0" units="dimensionless"/>
            <parameter id="UPPER_BOUND" value="1000" units="dimensionless"/>
            <parameter id="OBJECTIVE_COEFFICIENT" value="0" units="dimensionless"/>
            <parameter id="FLUX_VALUE" value="0" units="dimensionless"/>
          </listOfParameters>
        </kineticLaw>
      </reaction>
      <reaction metaid="meta_R319" sboTerm="SBO:0000176" id="R319" reversible="true" fast="false">
        <listOfReactants>
          <speciesReference species="GAL1P" stoichiometry="1"/>
          <speciesReference species="UDPG" stoichiometry="1"/>
        </listOfReactants>
        <listOfProducts>
          <speciesReference species="G1P" stoichiometry="1"/>
          <speciesReference species="UDPGAL" stoichiometry="1"/>
        </listOfProducts>
        <kineticLaw>
          <listOfParameters>
            <parameter id="LOWER_BOUND" value="-1000" units="dimensionless"/>
            <parameter id="UPPER_BOUND" value="1000" units="dimensionless"/>
            <parameter id="OBJECTIVE_COEFFICIENT" value="0" units="dimensionless"/>
            <parameter id="FLUX_VALUE" value="0" units="dimensionless"/>
          </listOfParameters>
        </kineticLaw>
      </reaction>
      <reaction metaid="meta_R320" sboTerm="SBO:0000176" id="R320" reversible="true" fast="false">
        <listOfReactants>
          <speciesReference species="UDPGAL" stoichiometry="1"/>
        </listOfReactants>
        <listOfProducts>
          <speciesReference species="UDPG" stoichiometry="1"/>
        </listOfProducts>
        <kineticLaw>
          <listOfParameters>
            <parameter id="LOWER_BOUND" value="-1000" units="dimensionless"/>
            <parameter id="UPPER_BOUND" value="1000" units="dimensionless"/>
            <parameter id="OBJECTIVE_COEFFICIENT" value="0" units="dimensionless"/>
            <parameter id="FLUX_VALUE" value="0" units="dimensionless"/>
          </listOfParameters>
        </kineticLaw>
      </reaction>
      <reaction metaid="meta_R321" sboTerm="SBO:0000176" id="R321" reversible="true" fast="false">
        <listOfReactants>
          <speciesReference species="G1P" stoichiometry="1"/>
          <speciesReference species="UTP" stoichiometry="1"/>
        </listOfReactants>
        <listOfProducts>
          <speciesReference species="UDPG" stoichiometry="1"/>
          <speciesReference species="PPI" stoichiometry="1"/>
        </listOfProducts>
        <kineticLaw>
          <listOfParameters>
            <parameter id="LOWER_BOUND" value="-1000" units="dimensionless"/>
            <parameter id="UPPER_BOUND" value="1000" units="dimensionless"/>
            <parameter id="OBJECTIVE_COEFFICIENT" value="0" units="dimensionless"/>
            <parameter id="FLUX_VALUE" value="0" units="dimensionless"/>
          </listOfParameters>
        </kineticLaw>
      </reaction>
      <reaction metaid="meta_R322" sboTerm="SBO:0000176" id="R322" reversible="false" fast="false">
        <listOfReactants>
          <speciesReference species="LCTS" stoichiometry="1"/>
        </listOfReactants>
        <listOfProducts>
          <speciesReference species="GLC" stoichiometry="1"/>
          <speciesReference species="GLAC" stoichiometry="1"/>
        </listOfProducts>
        <kineticLaw>
          <listOfParameters>
            <parameter id="LOWER_BOUND" value="0" units="dimensionless"/>
            <parameter id="UPPER_BOUND" value="1000" units="dimensionless"/>
            <parameter id="OBJECTIVE_COEFFICIENT" value="0" units="dimensionless"/>
            <parameter id="FLUX_VALUE" value="0" units="dimensionless"/>
          </listOfParameters>
        </kineticLaw>
      </reaction>
      <reaction metaid="meta_R323" sboTerm="SBO:0000176" id="R323" reversible="false" fast="false">
        <listOfReactants>
          <speciesReference species="F1P" stoichiometry="1"/>
          <speciesReference species="ATP" stoichiometry="1"/>
        </listOfReactants>
        <listOfProducts>
          <speciesReference species="FDP" stoichiometry="1"/>
          <speciesReference species="ADP" stoichiometry="1"/>
        </listOfProducts>
        <kineticLaw>
          <listOfParameters>
            <parameter id="LOWER_BOUND" value="0" units="dimensionless"/>
            <parameter id="UPPER_BOUND" value="1000" units="dimensionless"/>
            <parameter id="OBJECTIVE_COEFFICIENT" value="0" units="dimensionless"/>
            <parameter id="FLUX_VALUE" value="0" units="dimensionless"/>
          </listOfParameters>
        </kineticLaw>
      </reaction>
      <reaction metaid="meta_R324" sboTerm="SBO:0000176" id="R324" reversible="false" fast="false">
        <listOfReactants>
          <speciesReference species="FRU" stoichiometry="1"/>
        </listOfReactants>
        <listOfProducts>
          <speciesReference species="GLC" stoichiometry="1"/>
        </listOfProducts>
        <kineticLaw>
          <listOfParameters>
            <parameter id="LOWER_BOUND" value="0" units="dimensionless"/>
            <parameter id="UPPER_BOUND" value="1000" units="dimensionless"/>
            <parameter id="OBJECTIVE_COEFFICIENT" value="0" units="dimensionless"/>
            <parameter id="FLUX_VALUE" value="0" units="dimensionless"/>
          </listOfParameters>
        </kineticLaw>
      </reaction>
      <reaction metaid="meta_R325" sboTerm="SBO:0000176" id="R325" reversible="true" fast="false">
        <listOfReactants>
          <speciesReference species="MAN6P" stoichiometry="1"/>
        </listOfReactants>
        <listOfProducts>
          <speciesReference species="MAN1P" stoichiometry="1"/>
        </listOfProducts>
        <kineticLaw>
          <listOfParameters>
            <parameter id="LOWER_BOUND" value="-1000" units="dimensionless"/>
            <parameter id="UPPER_BOUND" value="1000" units="dimensionless"/>
            <parameter id="OBJECTIVE_COEFFICIENT" value="0" units="dimensionless"/>
            <parameter id="FLUX_VALUE" value="0" units="dimensionless"/>
          </listOfParameters>
        </kineticLaw>
      </reaction>
      <reaction metaid="meta_R326" sboTerm="SBO:0000176" id="R326" reversible="true" fast="false">
        <listOfReactants>
          <speciesReference species="MAN1P" stoichiometry="1"/>
        </listOfReactants>
        <listOfProducts>
          <speciesReference species="F6P" stoichiometry="1"/>
        </listOfProducts>
        <kineticLaw>
          <listOfParameters>
            <parameter id="LOWER_BOUND" value="-1000" units="dimensionless"/>
            <parameter id="UPPER_BOUND" value="1000" units="dimensionless"/>
            <parameter id="OBJECTIVE_COEFFICIENT" value="0" units="dimensionless"/>
            <parameter id="FLUX_VALUE" value="0" units="dimensionless"/>
          </listOfParameters>
        </kineticLaw>
      </reaction>
      <reaction metaid="meta_R327" sboTerm="SBO:0000176" id="R327" reversible="false" fast="false">
        <listOfReactants>
          <speciesReference species="NAGP" stoichiometry="1"/>
        </listOfReactants>
        <listOfProducts>
          <speciesReference species="GA6P" stoichiometry="1"/>
          <speciesReference species="AC" stoichiometry="1"/>
        </listOfProducts>
        <kineticLaw>
          <listOfParameters>
            <parameter id="LOWER_BOUND" value="0" units="dimensionless"/>
            <parameter id="UPPER_BOUND" value="1000" units="dimensionless"/>
            <parameter id="OBJECTIVE_COEFFICIENT" value="0" units="dimensionless"/>
            <parameter id="FLUX_VALUE" value="0" units="dimensionless"/>
          </listOfParameters>
        </kineticLaw>
      </reaction>
      <reaction metaid="meta_R328" sboTerm="SBO:0000176" id="R328" reversible="false" fast="false">
        <listOfReactants>
          <speciesReference species="GA6P" stoichiometry="1"/>
        </listOfReactants>
        <listOfProducts>
          <speciesReference species="F6P" stoichiometry="1"/>
          <speciesReference species="NH3" stoichiometry="1"/>
        </listOfProducts>
        <kineticLaw>
          <listOfParameters>
            <parameter id="LOWER_BOUND" value="0" units="dimensionless"/>
            <parameter id="UPPER_BOUND" value="1000" units="dimensionless"/>
            <parameter id="OBJECTIVE_COEFFICIENT" value="0" units="dimensionless"/>
            <parameter id="FLUX_VALUE" value="0" units="dimensionless"/>
          </listOfParameters>
        </kineticLaw>
      </reaction>
      <reaction metaid="meta_R329" sboTerm="SBO:0000176" id="R329" reversible="false" fast="false">
        <listOfReactants>
          <speciesReference species="SLA" stoichiometry="1"/>
        </listOfReactants>
        <listOfProducts>
          <speciesReference species="PYR" stoichiometry="1"/>
          <speciesReference species="NAMAN" stoichiometry="1"/>
        </listOfProducts>
        <kineticLaw>
          <listOfParameters>
            <parameter id="LOWER_BOUND" value="0" units="dimensionless"/>
            <parameter id="UPPER_BOUND" value="1000" units="dimensionless"/>
            <parameter id="OBJECTIVE_COEFFICIENT" value="0" units="dimensionless"/>
            <parameter id="FLUX_VALUE" value="0" units="dimensionless"/>
          </listOfParameters>
        </kineticLaw>
      </reaction>
      <reaction metaid="meta_R330" sboTerm="SBO:0000176" id="R330" reversible="true" fast="false">
        <listOfReactants>
          <speciesReference species="XYL" stoichiometry="1"/>
        </listOfReactants>
        <listOfProducts>
          <speciesReference species="XUL" stoichiometry="1"/>
        </listOfProducts>
        <kineticLaw>
          <listOfParameters>
            <parameter id="LOWER_BOUND" value="-1000" units="dimensionless"/>
            <parameter id="UPPER_BOUND" value="1000" units="dimensionless"/>
            <parameter id="OBJECTIVE_COEFFICIENT" value="0" units="dimensionless"/>
            <parameter id="FLUX_VALUE" value="0" units="dimensionless"/>
          </listOfParameters>
        </kineticLaw>
      </reaction>
      <reaction metaid="meta_R331" sboTerm="SBO:0000176" id="R331" reversible="false" fast="false">
        <listOfReactants>
          <speciesReference species="XUL" stoichiometry="1"/>
          <speciesReference species="ATP" stoichiometry="1"/>
        </listOfReactants>
        <listOfProducts>
          <speciesReference species="X5P" stoichiometry="1"/>
          <speciesReference species="ADP" stoichiometry="1"/>
        </listOfProducts>
        <kineticLaw>
          <listOfParameters>
            <parameter id="LOWER_BOUND" value="0" units="dimensionless"/>
            <parameter id="UPPER_BOUND" value="1000" units="dimensionless"/>
            <parameter id="OBJECTIVE_COEFFICIENT" value="0" units="dimensionless"/>
            <parameter id="FLUX_VALUE" value="0" units="dimensionless"/>
          </listOfParameters>
        </kineticLaw>
      </reaction>
      <reaction metaid="meta_R332" sboTerm="SBO:0000176" id="R332" reversible="false" fast="false">
        <listOfReactants>
          <speciesReference species="RIB" stoichiometry="1"/>
          <speciesReference species="ATP" stoichiometry="1"/>
        </listOfReactants>
        <listOfProducts>
          <speciesReference species="R5P" stoichiometry="1"/>
          <speciesReference species="ADP" stoichiometry="1"/>
        </listOfProducts>
        <kineticLaw>
          <listOfParameters>
            <parameter id="LOWER_BOUND" value="0" units="dimensionless"/>
            <parameter id="UPPER_BOUND" value="1000" units="dimensionless"/>
            <parameter id="OBJECTIVE_COEFFICIENT" value="0" units="dimensionless"/>
            <parameter id="FLUX_VALUE" value="0" units="dimensionless"/>
          </listOfParameters>
        </kineticLaw>
      </reaction>
      <reaction metaid="meta_R333" sboTerm="SBO:0000176" id="R333" reversible="true" fast="false">
        <listOfReactants>
          <speciesReference species="MNT6P" stoichiometry="1"/>
          <speciesReference species="NAD" stoichiometry="1"/>
        </listOfReactants>
        <listOfProducts>
          <speciesReference species="F6P" stoichiometry="1"/>
          <speciesReference species="NADH" stoichiometry="1"/>
        </listOfProducts>
        <kineticLaw>
          <listOfParameters>
            <parameter id="LOWER_BOUND" value="-1000" units="dimensionless"/>
            <parameter id="UPPER_BOUND" value="1000" units="dimensionless"/>
            <parameter id="OBJECTIVE_COEFFICIENT" value="0" units="dimensionless"/>
            <parameter id="FLUX_VALUE" value="0" units="dimensionless"/>
          </listOfParameters>
        </kineticLaw>
      </reaction>
      <reaction metaid="meta_R334" sboTerm="SBO:0000176" id="R334" reversible="false" fast="false">
        <listOfReactants>
          <speciesReference species="GLU" stoichiometry="1"/>
          <speciesReference species="ATP" stoichiometry="1"/>
        </listOfReactants>
        <listOfProducts>
          <speciesReference species="GTRNA" stoichiometry="1"/>
          <speciesReference species="AMP" stoichiometry="1"/>
          <speciesReference species="PPI" stoichiometry="1"/>
        </listOfProducts>
        <kineticLaw>
          <listOfParameters>
            <parameter id="LOWER_BOUND" value="0" units="dimensionless"/>
            <parameter id="UPPER_BOUND" value="1000" units="dimensionless"/>
            <parameter id="OBJECTIVE_COEFFICIENT" value="0" units="dimensionless"/>
            <parameter id="FLUX_VALUE" value="0" units="dimensionless"/>
          </listOfParameters>
        </kineticLaw>
      </reaction>
      <reaction metaid="meta_R335" sboTerm="SBO:0000176" id="R335" reversible="false" fast="false">
        <listOfReactants>
          <speciesReference species="GTRNA" stoichiometry="1"/>
          <speciesReference species="NADPH" stoichiometry="1"/>
        </listOfReactants>
        <listOfProducts>
          <speciesReference species="GSA" stoichiometry="1"/>
          <speciesReference species="NADP" stoichiometry="1"/>
        </listOfProducts>
        <kineticLaw>
          <listOfParameters>
            <parameter id="LOWER_BOUND" value="0" units="dimensionless"/>
            <parameter id="UPPER_BOUND" value="1000" units="dimensionless"/>
            <parameter id="OBJECTIVE_COEFFICIENT" value="0" units="dimensionless"/>
            <parameter id="FLUX_VALUE" value="0" units="dimensionless"/>
          </listOfParameters>
        </kineticLaw>
      </reaction>
      <reaction metaid="meta_R336" sboTerm="SBO:0000176" id="R336" reversible="false" fast="false">
        <listOfReactants>
          <speciesReference species="ALAV" stoichiometry="8"/>
        </listOfReactants>
        <listOfProducts>
          <speciesReference species="PBG" stoichiometry="4"/>
        </listOfProducts>
        <kineticLaw>
          <listOfParameters>
            <parameter id="LOWER_BOUND" value="0" units="dimensionless"/>
            <parameter id="UPPER_BOUND" value="1000" units="dimensionless"/>
            <parameter id="OBJECTIVE_COEFFICIENT" value="0" units="dimensionless"/>
            <parameter id="FLUX_VALUE" value="0" units="dimensionless"/>
          </listOfParameters>
        </kineticLaw>
      </reaction>
      <reaction metaid="meta_R337" sboTerm="SBO:0000176" id="R337" reversible="false" fast="false">
        <listOfReactants>
          <speciesReference species="PBG" stoichiometry="4"/>
        </listOfReactants>
        <listOfProducts>
          <speciesReference species="HMB" stoichiometry="1"/>
          <speciesReference species="NH3" stoichiometry="4"/>
        </listOfProducts>
        <kineticLaw>
          <listOfParameters>
            <parameter id="LOWER_BOUND" value="0" units="dimensionless"/>
            <parameter id="UPPER_BOUND" value="1000" units="dimensionless"/>
            <parameter id="OBJECTIVE_COEFFICIENT" value="0" units="dimensionless"/>
            <parameter id="FLUX_VALUE" value="0" units="dimensionless"/>
          </listOfParameters>
        </kineticLaw>
      </reaction>
      <reaction metaid="meta_R338" sboTerm="SBO:0000176" id="R338" reversible="false" fast="false">
        <listOfReactants>
          <speciesReference species="HMB" stoichiometry="1"/>
        </listOfReactants>
        <listOfProducts>
          <speciesReference species="UPRG" stoichiometry="1"/>
        </listOfProducts>
        <kineticLaw>
          <listOfParameters>
            <parameter id="LOWER_BOUND" value="0" units="dimensionless"/>
            <parameter id="UPPER_BOUND" value="1000" units="dimensionless"/>
            <parameter id="OBJECTIVE_COEFFICIENT" value="0" units="dimensionless"/>
            <parameter id="FLUX_VALUE" value="0" units="dimensionless"/>
          </listOfParameters>
        </kineticLaw>
      </reaction>
      <reaction metaid="meta_R339" sboTerm="SBO:0000176" id="R339" reversible="false" fast="false">
        <listOfReactants>
          <speciesReference species="SAM" stoichiometry="1"/>
          <speciesReference species="UPRG" stoichiometry="1"/>
        </listOfReactants>
        <listOfProducts>
          <speciesReference species="SAH" stoichiometry="1"/>
          <speciesReference species="PC2" stoichiometry="1"/>
        </listOfProducts>
        <kineticLaw>
          <listOfParameters>
            <parameter id="LOWER_BOUND" value="0" units="dimensionless"/>
            <parameter id="UPPER_BOUND" value="1000" units="dimensionless"/>
            <parameter id="OBJECTIVE_COEFFICIENT" value="0" units="dimensionless"/>
            <parameter id="FLUX_VALUE" value="0" units="dimensionless"/>
          </listOfParameters>
        </kineticLaw>
      </reaction>
      <reaction metaid="meta_R340" sboTerm="SBO:0000176" id="R340" reversible="false" fast="false">
        <listOfReactants>
          <speciesReference species="PC2" stoichiometry="1"/>
          <speciesReference species="NAD" stoichiometry="1"/>
        </listOfReactants>
        <listOfProducts>
          <speciesReference species="NADH" stoichiometry="1"/>
          <speciesReference species="SHCL" stoichiometry="1"/>
        </listOfProducts>
        <kineticLaw>
          <listOfParameters>
            <parameter id="LOWER_BOUND" value="0" units="dimensionless"/>
            <parameter id="UPPER_BOUND" value="1000" units="dimensionless"/>
            <parameter id="OBJECTIVE_COEFFICIENT" value="0" units="dimensionless"/>
            <parameter id="FLUX_VALUE" value="0" units="dimensionless"/>
          </listOfParameters>
        </kineticLaw>
      </reaction>
      <reaction metaid="meta_R341" sboTerm="SBO:0000176" id="R341" reversible="false" fast="false">
        <listOfReactants>
          <speciesReference species="SHCL" stoichiometry="1"/>
        </listOfReactants>
        <listOfProducts>
          <speciesReference species="SHEME" stoichiometry="1"/>
        </listOfProducts>
        <kineticLaw>
          <listOfParameters>
            <parameter id="LOWER_BOUND" value="0" units="dimensionless"/>
            <parameter id="UPPER_BOUND" value="1000" units="dimensionless"/>
            <parameter id="OBJECTIVE_COEFFICIENT" value="0" units="dimensionless"/>
            <parameter id="FLUX_VALUE" value="0" units="dimensionless"/>
          </listOfParameters>
        </kineticLaw>
      </reaction>
      <reaction metaid="meta_R342" sboTerm="SBO:0000176" id="R342" reversible="false" fast="false">
        <listOfReactants>
          <speciesReference species="UPRG" stoichiometry="1"/>
        </listOfReactants>
        <listOfProducts>
          <speciesReference species="CO2" stoichiometry="4"/>
          <speciesReference species="CPP" stoichiometry="1"/>
        </listOfProducts>
        <kineticLaw>
          <listOfParameters>
            <parameter id="LOWER_BOUND" value="0" units="dimensionless"/>
            <parameter id="UPPER_BOUND" value="1000" units="dimensionless"/>
            <parameter id="OBJECTIVE_COEFFICIENT" value="0" units="dimensionless"/>
            <parameter id="FLUX_VALUE" value="0" units="dimensionless"/>
          </listOfParameters>
        </kineticLaw>
      </reaction>
      <reaction metaid="meta_R343" sboTerm="SBO:0000176" id="R343" reversible="false" fast="false">
        <listOfReactants>
          <speciesReference species="PPIX" stoichiometry="1"/>
        </listOfReactants>
        <listOfProducts>
          <speciesReference species="PTH" stoichiometry="1"/>
        </listOfProducts>
        <kineticLaw>
          <listOfParameters>
            <parameter id="LOWER_BOUND" value="0" units="dimensionless"/>
            <parameter id="UPPER_BOUND" value="1000" units="dimensionless"/>
            <parameter id="OBJECTIVE_COEFFICIENT" value="0" units="dimensionless"/>
            <parameter id="FLUX_VALUE" value="0" units="dimensionless"/>
          </listOfParameters>
        </kineticLaw>
      </reaction>
      <reaction metaid="meta_R344" sboTerm="SBO:0000176" id="R344" reversible="false" fast="false">
        <listOfReactants>
          <speciesReference species="PTH" stoichiometry="1"/>
          <speciesReference species="FPP" stoichiometry="1"/>
        </listOfReactants>
        <listOfProducts>
          <speciesReference species="HO" stoichiometry="1"/>
          <speciesReference species="PPI" stoichiometry="1"/>
        </listOfProducts>
        <kineticLaw>
          <listOfParameters>
            <parameter id="LOWER_BOUND" value="0" units="dimensionless"/>
            <parameter id="UPPER_BOUND" value="1000" units="dimensionless"/>
            <parameter id="OBJECTIVE_COEFFICIENT" value="0" units="dimensionless"/>
            <parameter id="FLUX_VALUE" value="0" units="dimensionless"/>
          </listOfParameters>
        </kineticLaw>
      </reaction>
      <reaction metaid="meta_R345" sboTerm="SBO:0000176" id="R345" reversible="true" fast="false">
        <listOfReactants>
          <speciesReference species="ER4P" stoichiometry="1"/>
          <speciesReference species="NAD" stoichiometry="1"/>
        </listOfReactants>
        <listOfProducts>
          <speciesReference species="OHB" stoichiometry="1"/>
          <speciesReference species="NADH" stoichiometry="1"/>
        </listOfProducts>
        <kineticLaw>
          <listOfParameters>
            <parameter id="LOWER_BOUND" value="-1000" units="dimensionless"/>
            <parameter id="UPPER_BOUND" value="1000" units="dimensionless"/>
            <parameter id="OBJECTIVE_COEFFICIENT" value="0" units="dimensionless"/>
            <parameter id="FLUX_VALUE" value="0" units="dimensionless"/>
          </listOfParameters>
        </kineticLaw>
      </reaction>
      <reaction metaid="meta_R346" sboTerm="SBO:0000176" id="R346" reversible="true" fast="false">
        <listOfReactants>
          <speciesReference species="OHB" stoichiometry="1"/>
          <speciesReference species="GLU" stoichiometry="1"/>
        </listOfReactants>
        <listOfProducts>
          <speciesReference species="PHT" stoichiometry="1"/>
          <speciesReference species="AKG" stoichiometry="1"/>
        </listOfProducts>
        <kineticLaw>
          <listOfParameters>
            <parameter id="LOWER_BOUND" value="-1000" units="dimensionless"/>
            <parameter id="UPPER_BOUND" value="1000" units="dimensionless"/>
            <parameter id="OBJECTIVE_COEFFICIENT" value="0" units="dimensionless"/>
            <parameter id="FLUX_VALUE" value="0" units="dimensionless"/>
          </listOfParameters>
        </kineticLaw>
      </reaction>
      <reaction metaid="meta_R347" sboTerm="SBO:0000176" id="R347" reversible="false" fast="false">
        <listOfReactants>
          <speciesReference species="PHT" stoichiometry="1"/>
          <speciesReference species="DX5P" stoichiometry="1"/>
        </listOfReactants>
        <listOfProducts>
          <speciesReference species="P5P" stoichiometry="1"/>
          <speciesReference species="CO2" stoichiometry="1"/>
        </listOfProducts>
        <kineticLaw>
          <listOfParameters>
            <parameter id="LOWER_BOUND" value="0" units="dimensionless"/>
            <parameter id="UPPER_BOUND" value="1000" units="dimensionless"/>
            <parameter id="OBJECTIVE_COEFFICIENT" value="0" units="dimensionless"/>
            <parameter id="FLUX_VALUE" value="0" units="dimensionless"/>
          </listOfParameters>
        </kineticLaw>
      </reaction>
      <reaction metaid="meta_R348" sboTerm="SBO:0000176" id="R348" reversible="true" fast="false">
        <listOfReactants>
          <speciesReference species="P5P" stoichiometry="1"/>
          <speciesReference species="O2" stoichiometry="1"/>
        </listOfReactants>
        <listOfProducts>
          <speciesReference species="PL5P" stoichiometry="1"/>
          <speciesReference species="H2O2" stoichiometry="1"/>
        </listOfProducts>
        <kineticLaw>
          <listOfParameters>
            <parameter id="LOWER_BOUND" value="-1000" units="dimensionless"/>
            <parameter id="UPPER_BOUND" value="1000" units="dimensionless"/>
            <parameter id="OBJECTIVE_COEFFICIENT" value="0" units="dimensionless"/>
            <parameter id="FLUX_VALUE" value="0" units="dimensionless"/>
          </listOfParameters>
        </kineticLaw>
      </reaction>
      <reaction metaid="meta_R349" sboTerm="SBO:0000176" id="R349" reversible="false" fast="false">
        <listOfReactants>
          <speciesReference species="PHT" stoichiometry="1"/>
        </listOfReactants>
        <listOfProducts>
          <speciesReference species="_4HLT" stoichiometry="1"/>
          <speciesReference species="PI" stoichiometry="1"/>
        </listOfProducts>
        <kineticLaw>
          <listOfParameters>
            <parameter id="LOWER_BOUND" value="0" units="dimensionless"/>
            <parameter id="UPPER_BOUND" value="1000" units="dimensionless"/>
            <parameter id="OBJECTIVE_COEFFICIENT" value="0" units="dimensionless"/>
            <parameter id="FLUX_VALUE" value="0" units="dimensionless"/>
          </listOfParameters>
        </kineticLaw>
      </reaction>
      <reaction metaid="meta_R350" sboTerm="SBO:0000176" id="R350" reversible="false" fast="false">
        <listOfReactants>
          <speciesReference species="PYRDX" stoichiometry="1"/>
          <speciesReference species="ATP" stoichiometry="1"/>
        </listOfReactants>
        <listOfProducts>
          <speciesReference species="P5P" stoichiometry="1"/>
          <speciesReference species="ADP" stoichiometry="1"/>
        </listOfProducts>
        <kineticLaw>
          <listOfParameters>
            <parameter id="LOWER_BOUND" value="0" units="dimensionless"/>
            <parameter id="UPPER_BOUND" value="1000" units="dimensionless"/>
            <parameter id="OBJECTIVE_COEFFICIENT" value="0" units="dimensionless"/>
            <parameter id="FLUX_VALUE" value="0" units="dimensionless"/>
          </listOfParameters>
        </kineticLaw>
      </reaction>
      <reaction metaid="meta_R351" sboTerm="SBO:0000176" id="R351" reversible="false" fast="false">
        <listOfReactants>
          <speciesReference species="PL" stoichiometry="1"/>
          <speciesReference species="ATP" stoichiometry="1"/>
        </listOfReactants>
        <listOfProducts>
          <speciesReference species="PL5P" stoichiometry="1"/>
          <speciesReference species="ADP" stoichiometry="1"/>
        </listOfProducts>
        <kineticLaw>
          <listOfParameters>
            <parameter id="LOWER_BOUND" value="0" units="dimensionless"/>
            <parameter id="UPPER_BOUND" value="1000" units="dimensionless"/>
            <parameter id="OBJECTIVE_COEFFICIENT" value="0" units="dimensionless"/>
            <parameter id="FLUX_VALUE" value="0" units="dimensionless"/>
          </listOfParameters>
        </kineticLaw>
      </reaction>
      <reaction metaid="meta_R352" sboTerm="SBO:0000176" id="R352" reversible="true" fast="false">
        <listOfReactants>
          <speciesReference species="PYRDX" stoichiometry="1"/>
          <speciesReference species="O2" stoichiometry="1"/>
        </listOfReactants>
        <listOfProducts>
          <speciesReference species="PL" stoichiometry="1"/>
          <speciesReference species="H2O2" stoichiometry="1"/>
        </listOfProducts>
        <kineticLaw>
          <listOfParameters>
            <parameter id="LOWER_BOUND" value="-1000" units="dimensionless"/>
            <parameter id="UPPER_BOUND" value="1000" units="dimensionless"/>
            <parameter id="OBJECTIVE_COEFFICIENT" value="0" units="dimensionless"/>
            <parameter id="FLUX_VALUE" value="0" units="dimensionless"/>
          </listOfParameters>
        </kineticLaw>
      </reaction>
      <reaction metaid="meta_R353" sboTerm="SBO:0000176" id="R353" reversible="true" fast="false">
        <listOfReactants>
          <speciesReference species="PL" stoichiometry="1"/>
          <speciesReference species="O2" stoichiometry="1"/>
          <speciesReference species="NH3" stoichiometry="1"/>
        </listOfReactants>
        <listOfProducts>
          <speciesReference species="PDLA" stoichiometry="1"/>
          <speciesReference species="H2O2" stoichiometry="1"/>
        </listOfProducts>
        <kineticLaw>
          <listOfParameters>
            <parameter id="LOWER_BOUND" value="-1000" units="dimensionless"/>
            <parameter id="UPPER_BOUND" value="1000" units="dimensionless"/>
            <parameter id="OBJECTIVE_COEFFICIENT" value="0" units="dimensionless"/>
            <parameter id="FLUX_VALUE" value="0" units="dimensionless"/>
          </listOfParameters>
        </kineticLaw>
      </reaction>
      <reaction metaid="meta_R354" sboTerm="SBO:0000176" id="R354" reversible="false" fast="false">
        <listOfReactants>
          <speciesReference species="PDLA" stoichiometry="1"/>
          <speciesReference species="ATP" stoichiometry="1"/>
        </listOfReactants>
        <listOfProducts>
          <speciesReference species="PDLA5P" stoichiometry="1"/>
          <speciesReference species="ADP" stoichiometry="1"/>
        </listOfProducts>
        <kineticLaw>
          <listOfParameters>
            <parameter id="LOWER_BOUND" value="0" units="dimensionless"/>
            <parameter id="UPPER_BOUND" value="1000" units="dimensionless"/>
            <parameter id="OBJECTIVE_COEFFICIENT" value="0" units="dimensionless"/>
            <parameter id="FLUX_VALUE" value="0" units="dimensionless"/>
          </listOfParameters>
        </kineticLaw>
      </reaction>
      <reaction metaid="meta_R355" sboTerm="SBO:0000176" id="R355" reversible="false" fast="false">
        <listOfReactants>
          <speciesReference species="PDLA5P" stoichiometry="1"/>
          <speciesReference species="O2" stoichiometry="1"/>
        </listOfReactants>
        <listOfProducts>
          <speciesReference species="PL5P" stoichiometry="1"/>
          <speciesReference species="H2O2" stoichiometry="1"/>
          <speciesReference species="NH3" stoichiometry="1"/>
        </listOfProducts>
        <kineticLaw>
          <listOfParameters>
            <parameter id="LOWER_BOUND" value="0" units="dimensionless"/>
            <parameter id="UPPER_BOUND" value="1000" units="dimensionless"/>
            <parameter id="OBJECTIVE_COEFFICIENT" value="0" units="dimensionless"/>
            <parameter id="FLUX_VALUE" value="0" units="dimensionless"/>
          </listOfParameters>
        </kineticLaw>
      </reaction>
      <reaction metaid="meta_R356" sboTerm="SBO:0000176" id="R356" reversible="false" fast="false">
        <listOfReactants>
          <speciesReference species="PL5P" stoichiometry="1"/>
          <speciesReference species="GLU" stoichiometry="1"/>
        </listOfReactants>
        <listOfProducts>
          <speciesReference species="PDLA5P" stoichiometry="1"/>
          <speciesReference species="AKG" stoichiometry="1"/>
        </listOfProducts>
        <kineticLaw>
          <listOfParameters>
            <parameter id="LOWER_BOUND" value="0" units="dimensionless"/>
            <parameter id="UPPER_BOUND" value="1000" units="dimensionless"/>
            <parameter id="OBJECTIVE_COEFFICIENT" value="0" units="dimensionless"/>
            <parameter id="FLUX_VALUE" value="0" units="dimensionless"/>
          </listOfParameters>
        </kineticLaw>
      </reaction>
      <reaction metaid="meta_R357" sboTerm="SBO:0000176" id="R357" reversible="false" fast="false">
        <listOfReactants>
          <speciesReference species="PL5P" stoichiometry="1"/>
          <speciesReference species="ALA" stoichiometry="1"/>
        </listOfReactants>
        <listOfProducts>
          <speciesReference species="PDLA5P" stoichiometry="1"/>
          <speciesReference species="PYR" stoichiometry="1"/>
        </listOfProducts>
        <kineticLaw>
          <listOfParameters>
            <parameter id="LOWER_BOUND" value="0" units="dimensionless"/>
            <parameter id="UPPER_BOUND" value="1000" units="dimensionless"/>
            <parameter id="OBJECTIVE_COEFFICIENT" value="0" units="dimensionless"/>
            <parameter id="FLUX_VALUE" value="0" units="dimensionless"/>
          </listOfParameters>
        </kineticLaw>
      </reaction>
      <reaction metaid="meta_R358" sboTerm="SBO:0000176" id="R358" reversible="true" fast="false">
        <listOfReactants>
          <speciesReference species="ARABxt" stoichiometry="1"/>
        </listOfReactants>
        <listOfProducts>
          <speciesReference species="ARAB" stoichiometry="1"/>
        </listOfProducts>
        <kineticLaw>
          <listOfParameters>
            <parameter id="LOWER_BOUND" value="-1000" units="dimensionless"/>
            <parameter id="UPPER_BOUND" value="0" units="dimensionless"/>
            <parameter id="OBJECTIVE_COEFFICIENT" value="0" units="dimensionless"/>
            <parameter id="FLUX_VALUE" value="0" units="dimensionless"/>
          </listOfParameters>
        </kineticLaw>
      </reaction>
      <reaction metaid="meta_R359" sboTerm="SBO:0000176" id="R359" reversible="false" fast="false">
        <listOfReactants>
          <speciesReference species="ARABxt" stoichiometry="1"/>
          <speciesReference species="ATP" stoichiometry="1"/>
        </listOfReactants>
        <listOfProducts>
          <speciesReference species="ARAB" stoichiometry="1"/>
          <speciesReference species="ADP" stoichiometry="1"/>
          <speciesReference species="PI" stoichiometry="1"/>
        </listOfProducts>
        <kineticLaw>
          <listOfParameters>
            <parameter id="LOWER_BOUND" value="0" units="dimensionless"/>
            <parameter id="UPPER_BOUND" value="0" units="dimensionless"/>
            <parameter id="OBJECTIVE_COEFFICIENT" value="0" units="dimensionless"/>
            <parameter id="FLUX_VALUE" value="0" units="dimensionless"/>
          </listOfParameters>
        </kineticLaw>
      </reaction>
      <reaction metaid="meta_R360" sboTerm="SBO:0000176" id="R360" reversible="false" fast="false">
        <listOfReactants>
          <speciesReference species="FRUxt" stoichiometry="1"/>
          <speciesReference species="PEP" stoichiometry="1"/>
        </listOfReactants>
        <listOfProducts>
          <speciesReference species="F1P" stoichiometry="1"/>
          <speciesReference species="PYR" stoichiometry="1"/>
        </listOfProducts>
        <kineticLaw>
          <listOfParameters>
            <parameter id="LOWER_BOUND" value="0" units="dimensionless"/>
            <parameter id="UPPER_BOUND" value="0" units="dimensionless"/>
            <parameter id="OBJECTIVE_COEFFICIENT" value="0" units="dimensionless"/>
            <parameter id="FLUX_VALUE" value="0" units="dimensionless"/>
          </listOfParameters>
        </kineticLaw>
      </reaction>
      <reaction metaid="meta_R361" sboTerm="SBO:0000176" id="R361" reversible="false" fast="false">
        <listOfReactants>
          <speciesReference species="GLCNxt" stoichiometry="1"/>
          <speciesReference species="ATP" stoichiometry="1"/>
        </listOfReactants>
        <listOfProducts>
          <speciesReference species="GLCN" stoichiometry="1"/>
          <speciesReference species="ADP" stoichiometry="1"/>
          <speciesReference species="PI" stoichiometry="1"/>
        </listOfProducts>
        <kineticLaw>
          <listOfParameters>
            <parameter id="LOWER_BOUND" value="0" units="dimensionless"/>
            <parameter id="UPPER_BOUND" value="0" units="dimensionless"/>
            <parameter id="OBJECTIVE_COEFFICIENT" value="0" units="dimensionless"/>
            <parameter id="FLUX_VALUE" value="0" units="dimensionless"/>
          </listOfParameters>
        </kineticLaw>
      </reaction>
      <reaction metaid="meta_R362" sboTerm="SBO:0000176" id="R362" reversible="false" fast="false">
        <listOfReactants>
          <speciesReference species="MLTxt" stoichiometry="1"/>
          <speciesReference species="PEP" stoichiometry="1"/>
        </listOfReactants>
        <listOfProducts>
          <speciesReference species="MLT6P" stoichiometry="1"/>
          <speciesReference species="PYR" stoichiometry="1"/>
        </listOfProducts>
        <kineticLaw>
          <listOfParameters>
            <parameter id="LOWER_BOUND" value="0" units="dimensionless"/>
            <parameter id="UPPER_BOUND" value="0" units="dimensionless"/>
            <parameter id="OBJECTIVE_COEFFICIENT" value="0" units="dimensionless"/>
            <parameter id="FLUX_VALUE" value="0" units="dimensionless"/>
          </listOfParameters>
        </kineticLaw>
      </reaction>
      <reaction metaid="meta_R363" sboTerm="SBO:0000176" id="R363" reversible="false" fast="false">
        <listOfReactants>
          <speciesReference species="MANxt" stoichiometry="1"/>
          <speciesReference species="PEP" stoichiometry="1"/>
        </listOfReactants>
        <listOfProducts>
          <speciesReference species="MAN1P" stoichiometry="1"/>
          <speciesReference species="PYR" stoichiometry="1"/>
        </listOfProducts>
        <kineticLaw>
          <listOfParameters>
            <parameter id="LOWER_BOUND" value="0" units="dimensionless"/>
            <parameter id="UPPER_BOUND" value="0" units="dimensionless"/>
            <parameter id="OBJECTIVE_COEFFICIENT" value="0" units="dimensionless"/>
            <parameter id="FLUX_VALUE" value="0" units="dimensionless"/>
          </listOfParameters>
        </kineticLaw>
      </reaction>
      <reaction metaid="meta_R364" sboTerm="SBO:0000176" id="R364" reversible="false" fast="false">
        <listOfReactants>
          <speciesReference species="MELIxt" stoichiometry="1"/>
        </listOfReactants>
        <listOfProducts>
          <speciesReference species="MELI" stoichiometry="1"/>
        </listOfProducts>
        <kineticLaw>
          <listOfParameters>
            <parameter id="LOWER_BOUND" value="0" units="dimensionless"/>
            <parameter id="UPPER_BOUND" value="0" units="dimensionless"/>
            <parameter id="OBJECTIVE_COEFFICIENT" value="0" units="dimensionless"/>
            <parameter id="FLUX_VALUE" value="0" units="dimensionless"/>
          </listOfParameters>
        </kineticLaw>
      </reaction>
      <reaction metaid="meta_R365" sboTerm="SBO:0000176" id="R365" reversible="false" fast="false">
        <listOfReactants>
          <speciesReference species="NAG" stoichiometry="1"/>
          <speciesReference species="PEP" stoichiometry="1"/>
        </listOfReactants>
        <listOfProducts>
          <speciesReference species="NAGP" stoichiometry="1"/>
          <speciesReference species="PYR" stoichiometry="1"/>
        </listOfProducts>
        <kineticLaw>
          <listOfParameters>
            <parameter id="LOWER_BOUND" value="0" units="dimensionless"/>
            <parameter id="UPPER_BOUND" value="1000" units="dimensionless"/>
            <parameter id="OBJECTIVE_COEFFICIENT" value="0" units="dimensionless"/>
            <parameter id="FLUX_VALUE" value="0" units="dimensionless"/>
          </listOfParameters>
        </kineticLaw>
      </reaction>
      <reaction metaid="meta_R366" sboTerm="SBO:0000176" id="R366" reversible="false" fast="false">
        <listOfReactants>
          <speciesReference species="XYLxt" stoichiometry="1"/>
        </listOfReactants>
        <listOfProducts>
          <speciesReference species="XYL" stoichiometry="1"/>
        </listOfProducts>
        <kineticLaw>
          <listOfParameters>
            <parameter id="LOWER_BOUND" value="0" units="dimensionless"/>
            <parameter id="UPPER_BOUND" value="0" units="dimensionless"/>
            <parameter id="OBJECTIVE_COEFFICIENT" value="0" units="dimensionless"/>
            <parameter id="FLUX_VALUE" value="0" units="dimensionless"/>
          </listOfParameters>
        </kineticLaw>
      </reaction>
      <reaction metaid="meta_R367" sboTerm="SBO:0000176" id="R367" reversible="false" fast="false">
        <listOfReactants>
          <speciesReference species="XYLxt" stoichiometry="1"/>
          <speciesReference species="ATP" stoichiometry="1"/>
        </listOfReactants>
        <listOfProducts>
          <speciesReference species="XYL" stoichiometry="1"/>
          <speciesReference species="ADP" stoichiometry="1"/>
          <speciesReference species="PI" stoichiometry="1"/>
        </listOfProducts>
        <kineticLaw>
          <listOfParameters>
            <parameter id="LOWER_BOUND" value="0" units="dimensionless"/>
            <parameter id="UPPER_BOUND" value="0" units="dimensionless"/>
            <parameter id="OBJECTIVE_COEFFICIENT" value="0" units="dimensionless"/>
            <parameter id="FLUX_VALUE" value="0" units="dimensionless"/>
          </listOfParameters>
        </kineticLaw>
      </reaction>
      <reaction metaid="meta_R368" sboTerm="SBO:0000176" id="R368" reversible="false" fast="false">
        <listOfReactants>
          <speciesReference species="SPMDxt" stoichiometry="1"/>
          <speciesReference species="ATP" stoichiometry="1"/>
        </listOfReactants>
        <listOfProducts>
          <speciesReference species="SPMD" stoichiometry="1"/>
          <speciesReference species="ADP" stoichiometry="1"/>
          <speciesReference species="PI" stoichiometry="1"/>
        </listOfProducts>
        <kineticLaw>
          <listOfParameters>
            <parameter id="LOWER_BOUND" value="0" units="dimensionless"/>
            <parameter id="UPPER_BOUND" value="0" units="dimensionless"/>
            <parameter id="OBJECTIVE_COEFFICIENT" value="0" units="dimensionless"/>
            <parameter id="FLUX_VALUE" value="0" units="dimensionless"/>
          </listOfParameters>
        </kineticLaw>
      </reaction>
      <reaction metaid="meta_R369" sboTerm="SBO:0000176" id="R369" reversible="false" fast="false">
        <listOfReactants>
          <speciesReference species="PTRCxt" stoichiometry="1"/>
          <speciesReference species="ATP" stoichiometry="1"/>
        </listOfReactants>
        <listOfProducts>
          <speciesReference species="PTRC" stoichiometry="1"/>
          <speciesReference species="ADP" stoichiometry="1"/>
          <speciesReference species="PI" stoichiometry="1"/>
        </listOfProducts>
        <kineticLaw>
          <listOfParameters>
            <parameter id="LOWER_BOUND" value="0" units="dimensionless"/>
            <parameter id="UPPER_BOUND" value="0" units="dimensionless"/>
            <parameter id="OBJECTIVE_COEFFICIENT" value="0" units="dimensionless"/>
            <parameter id="FLUX_VALUE" value="0" units="dimensionless"/>
          </listOfParameters>
        </kineticLaw>
      </reaction>
[truncated: 4,703 more chars]
