# Supplementary material for: Do genome-scale models need exact solvers or clearer standards?
Source: Mol Syst Biol. 2015 Oct 14;11(10):831. doi: 10.15252/msb.20156157 (PMC4631202; doi:10.15252/msb.20156157)
Supplement: Supplementary file 2 — Dataset EV1 [file msb0011-0831-sd2.zip › m_model_collection-master/sbml/iTH366.xml]

<?xml version="1.0" encoding="UTF-8"?>
<sbml xmlns="http://www.sbml.org/sbml/level2" level="2" version="1" xmlns:html="http://www.w3.org/1999/xhtml">
  <model id="model01" name="P. falciparum iTH366">
<listOfUnitDefinitions>
<unitDefinition id="mmol_per_gDW_per_hr">
<listOfUnits>
<unit kind="mole" scale="-3" multiplier="1" offset="0"/>
<unit kind="gram" exponent="-1"  multiplier="1" offset="0"/>
<unit kind="second" exponent="-1" multiplier="0.00027777" offset="0"/>
</listOfUnits>
</unitDefinition>
</listOfUnitDefinitions>
<listOfCompartments>
<compartment id="Cytosol" outside="Extraorganism"/>
<compartment id="Extraorganism"/>
<compartment id="Mitochondria" outside="Cytosol"/>
<compartment id="Apicoplast" outside="Cytosol"/>
</listOfCompartments>
<listOfSpecies>
<species id="M_10fthf_c" name="10_Formyltetrahydrofolate_C20H21N7O7" compartment="Cytosol" boundaryCondition="false"/>
<species id="M_12dgr120_c" name="1_2_Diacyl_sn_glycerol_didodecanoyl_n_C120_C27H52O5" compartment="Cytosol" boundaryCondition="false"/>
<species id="M_12dgr120_e" name="1_2_Diacyl_sn_glycerol_didodecanoyl_n_C120_C27H52O5" compartment="Extraorganism" boundaryCondition="false"/>
<species id="M_12dgr140_c" name="1_2_Diacyl_sn_glycerol_ditetradecanoyl_n_C140_C31H60O5" compartment="Cytosol" boundaryCondition="false"/>
<species id="M_12dgr140_e" name="1_2_Diacyl_sn_glycerol_ditetradecanoyl_n_C140_C31H60O5" compartment="Extraorganism" boundaryCondition="false"/>
<species id="M_12dgr141_c" name="1_2_Diacyl_sn_glycerol_ditetradec_7_enoyl_n_C141_C31H56O5" compartment="Cytosol" boundaryCondition="false"/>
<species id="M_12dgr141_e" name="1_2_Diacyl_sn_glycerol_ditetradec_7_enoyl_n_C141_C31H56O5" compartment="Extraorganism" boundaryCondition="false"/>
<species id="M_12dgr160_c" name="1_2_Diacyl_sn_glycerol_dihexadecanoyl_n_C160_C35H68O5" compartment="Cytosol" boundaryCondition="false"/>
<species id="M_12dgr160_e" name="1_2_Diacyl_sn_glycerol_dihexadecanoyl_n_C160_C35H68O5" compartment="Extraorganism" boundaryCondition="false"/>
<species id="M_12dgr161_c" name="1_2_Diacyl_sn_glycerol_dihexadec_9_enoyl_n_C161_C35H64O5" compartment="Cytosol" boundaryCondition="false"/>
<species id="M_12dgr161_e" name="1_2_Diacyl_sn_glycerol_dihexadec_9_enoyl_n_C161_C35H64O5" compartment="Extraorganism" boundaryCondition="false"/>
<species id="M_12dgr180_c" name="1_2_Diacyl_sn_glycerol_dioctadecanoyl_n_C180_C39H76O5" compartment="Cytosol" boundaryCondition="false"/>
<species id="M_12dgr180_e" name="1_2_Diacyl_sn_glycerol_dioctadecanoyl_n_C180_C39H76O5" compartment="Extraorganism" boundaryCondition="false"/>
<species id="M_12dgr181_c" name="1_2_Diacyl_sn_glycerol_dioctadec_11_enoyl_n_C181_C39H72O5" compartment="Cytosol" boundaryCondition="false"/>
<species id="M_12dgr181_e" name="1_2_Diacyl_sn_glycerol_dioctadec_11_enoyl_n_C181_C39H72O5" compartment="Extraorganism" boundaryCondition="false"/>
<species id="M_13dpg_c" name="3_Phospho_D_glyceroyl_phosphate_C3H4O10P2" compartment="Cytosol" boundaryCondition="false"/>
<species id="M_15dap_c" name="1_5_Diaminopentane_C5H16N2" compartment="Cytosol" boundaryCondition="false"/>
<species id="M_1agpe120_c" name="1_Acyl_sn_glycero_3_phosphoethanolamine_n_C120_C17H36NO7P1" compartment="Cytosol" boundaryCondition="false"/>
<species id="M_1agpe140_c" name="1_Acyl_sn_glycero_3_phosphoethanolamine_n_C140_C19H40NO7P1" compartment="Cytosol" boundaryCondition="false"/>
<species id="M_1agpe141_c" name="1_Acyl_sn_glycero_3_phosphoethanolamine_n_C141_C19H38NO7P1" compartment="Cytosol" boundaryCondition="false"/>
<species id="M_1agpe160_c" name="1_Acyl_sn_glycero_3_phosphoethanolamine_n_C160_C21H44NO7P1" compartment="Cytosol" boundaryCondition="false"/>
<species id="M_1agpe161_c" name="1_Acyl_sn_glycero_3_phosphoethanolamine_n_C161_C21H42NO7P1" compartment="Cytosol" boundaryCondition="false"/>
<species id="M_1agpe180_c" name="1_Acyl_sn_glycero_3_phosphoethanolamine_n_C180_C23H48NO7P1" compartment="Cytosol" boundaryCondition="false"/>
<species id="M_1agpe181_c" name="1_Acyl_sn_glycero_3_phosphoethanolamine_n_C181_C23H46NO7P1" compartment="Cytosol" boundaryCondition="false"/>
<species id="M_1agpg120_c" name="1_Acyl_sn_glycero_3_phosphoglycerol_n_C120_C18H36O9P1" compartment="Cytosol" boundaryCondition="false"/>
<species id="M_1agpg140_c" name="1_Acyl_sn_glycero_3_phosphoglycerol_n_C140_C20H40O9P1" compartment="Cytosol" boundaryCondition="false"/>
<species id="M_1agpg141_c" name="1_Acyl_sn_glycero_3_phosphoglycerol_n_C141_C20H38O9P1" compartment="Cytosol" boundaryCondition="false"/>
<species id="M_1agpg160_c" name="1_Acyl_sn_glycero_3_phosphoglycerol_n_C160_C22H44O9P1" compartment="Cytosol" boundaryCondition="false"/>
<species id="M_1agpg161_c" name="1_Acyl_sn_glycero_3_phosphoglycerol_n_C161_C22H42O9P1" compartment="Cytosol" boundaryCondition="false"/>
<species id="M_1agpg180_c" name="1_Acyl_sn_glycero_3_phosphoglycerol_n_C180_C24H48O9P1" compartment="Cytosol" boundaryCondition="false"/>
<species id="M_1agpg181_c" name="1_Acyl_sn_glycero_3_phosphoglycerol_n_C181_C24H46O9P1" compartment="Cytosol" boundaryCondition="false"/>
<species id="M_1ddecg3p_ap" name="1_dodecanoyl_sn_glycerol_3_phosphate_C15H29O7P1" compartment="Apicoplast" boundaryCondition="false"/>
<species id="M_1ddecg3p_c" name="1_dodecanoyl_sn_glycerol_3_phosphate_C15H29O7P1" compartment="Cytosol" boundaryCondition="false"/>
<species id="M_1hdec9eg3p_ap" name="1_hexadec_9_enoyl_sn_glycerol_3_phosphate_C19H35O7P1" compartment="Apicoplast" boundaryCondition="false"/>
<species id="M_1hdec9eg3p_c" name="1_hexadec_9_enoyl_sn_glycerol_3_phosphate_C19H35O7P1" compartment="Cytosol" boundaryCondition="false"/>
<species id="M_1hdecg3p_ap" name="1_hexadecanoyl_sn_glycerol_3_phosphate_C19H37O7P1" compartment="Apicoplast" boundaryCondition="false"/>
<species id="M_1hdecg3p_c" name="1_hexadecanoyl_sn_glycerol_3_phosphate_C19H37O7P1" compartment="Cytosol" boundaryCondition="false"/>
<species id="M_1odec11eg3p_ap" name="1_octadec_11_enoyl_sn_glycerol_3_phosphate_C21H39O7P1" compartment="Apicoplast" boundaryCondition="false"/>
<species id="M_1odec11eg3p_c" name="1_octadec_11_enoyl_sn_glycerol_3_phosphate_C21H39O7P1" compartment="Cytosol" boundaryCondition="false"/>
<species id="M_1odecg3p_ap" name="1_octadecanoyl_sn_glycerol_3_phosphate_C21H41O7P1" compartment="Apicoplast" boundaryCondition="false"/>
<species id="M_1odecg3p_c" name="1_octadecanoyl_sn_glycerol_3_phosphate_C21H41O7P1" compartment="Cytosol" boundaryCondition="false"/>
<species id="M_1pyr5c_c" name="1_Pyrroline_5_carboxylate_C5H6NO2" compartment="Cytosol" boundaryCondition="false"/>
<species id="M_1tdec7eg3p_ap" name="1_tetradec_7_enoyl_sn_glycerol_3_phosphate_C17H31O7P1" compartment="Apicoplast" boundaryCondition="false"/>
<species id="M_1tdec7eg3p_c" name="1_tetradec_7_enoyl_sn_glycerol_3_phosphate_C17H31O7P1" compartment="Cytosol" boundaryCondition="false"/>
<species id="M_1tdecg3p_ap" name="1_tetradecanoyl_sn_glycerol_3_phosphate_C17H33O7P1" compartment="Apicoplast" boundaryCondition="false"/>
<species id="M_1tdecg3p_c" name="1_tetradecanoyl_sn_glycerol_3_phosphate_C17H33O7P1" compartment="Cytosol" boundaryCondition="false"/>
<species id="M_25aics_c" name="_S_2_5_Amino_1_5_phospho_D_ribosyl_imidazole_4_carboxamidosuccinate_C13H15N4O12P" compartment="Cytosol" boundaryCondition="false"/>
<species id="M_2agpe120_c" name="2_Acyl_sn_glycero_3_phosphoethanolamine_n_C120_C17H36NO7P1" compartment="Cytosol" boundaryCondition="false"/>
<species id="M_2agpe140_c" name="2_Acyl_sn_glycero_3_phosphoethanolamine_n_C140_C19H40NO7P1" compartment="Cytosol" boundaryCondition="false"/>
<species id="M_2agpe141_c" name="2_Acyl_sn_glycero_3_phosphoethanolamine_n_C141_C19H38NO7P1" compartment="Cytosol" boundaryCondition="false"/>
<species id="M_2agpe160_c" name="2_Acyl_sn_glycero_3_phosphoethanolamine_n_C160_C21H44NO7P1" compartment="Cytosol" boundaryCondition="false"/>
<species id="M_2agpe161_c" name="2_Acyl_sn_glycero_3_phosphoethanolamine_n_C161_C21H42NO7P1" compartment="Cytosol" boundaryCondition="false"/>
<species id="M_2agpe180_c" name="2_Acyl_sn_glycero_3_phosphoethanolamine_n_C180_C23H48NO7P1" compartment="Cytosol" boundaryCondition="false"/>
<species id="M_2agpe181_c" name="2_Acyl_sn_glycero_3_phosphoethanolamine_n_C181_C23H46NO7P1" compartment="Cytosol" boundaryCondition="false"/>
<species id="M_2agpg120_c" name="2_Acyl_sn_glycero_3_phosphoglycerol_n_C120_C18H36O9P1" compartment="Cytosol" boundaryCondition="false"/>
<species id="M_2agpg140_c" name="2_Acyl_sn_glycero_3_phosphoglycerol_n_C140_C20H40O9P1" compartment="Cytosol" boundaryCondition="false"/>
<species id="M_2agpg141_c" name="2_Acyl_sn_glycero_3_phosphoglycerol_n_C141_C20H38O9P1" compartment="Cytosol" boundaryCondition="false"/>
<species id="M_2agpg160_c" name="2_Acyl_sn_glycero_3_phosphoglycerol_n_C160_C22H44O9P1" compartment="Cytosol" boundaryCondition="false"/>
<species id="M_2agpg161_c" name="2_Acyl_sn_glycero_3_phosphoglycerol_n_C161_C22H42O9P1" compartment="Cytosol" boundaryCondition="false"/>
<species id="M_2agpg180_c" name="2_Acyl_sn_glycero_3_phosphoglycerol_n_C180_C24H48O9P1" compartment="Cytosol" boundaryCondition="false"/>
<species id="M_2agpg181_c" name="2_Acyl_sn_glycero_3_phosphoglycerol_n_C181_C24H46O9P1" compartment="Cytosol" boundaryCondition="false"/>
<species id="M_2dda7p_c" name="2_Dehydro_3_deoxy_D_arabino_heptonate_7_phosphate_C7H10O10P" compartment="Cytosol" boundaryCondition="false"/>
<species id="M_2ddecg3p_c" name="2_dodecanoyl_sn_glycerol_3_phosphate_C15H30O7P1" compartment="Cytosol" boundaryCondition="false"/>
<species id="M_2dmmql8_c" name="2_Demethylmenaquinol_8_C50H72O2" compartment="Cytosol" boundaryCondition="false"/>
<species id="M_2dr1p_c" name="2_Deoxy_D_ribose_1_phosphate_C5H9O7P" compartment="Cytosol" boundaryCondition="false"/>
<species id="M_2dr5p_c" name="2_Deoxy_D_ribose_5_phosphate_C5H9O7P" compartment="Cytosol" boundaryCondition="false"/>
<species id="M_2hdec9eg3p_c" name="2_hexadec_9_enoyl_sn_glycerol_3_phosphate_C19H36O7P1" compartment="Cytosol" boundaryCondition="false"/>
<species id="M_2hdecg3p_c" name="2_hexadecanoyl_sn_glycerol_3_phosphate_C19H38O7P1" compartment="Cytosol" boundaryCondition="false"/>
<species id="M_2mahmp_c" name="2_Methyl_4_amino_5_hydroxymethylpyrimidine_diphosphate_C6H8N3O7P2" compartment="Cytosol" boundaryCondition="false"/>
<species id="M_2mbcoa_m" name="2-Methylbutanoyl-CoA_C26H40N7O17P3S" compartment="Mitochondria" boundaryCondition="false"/>
<species id="M_2me4p_ap" name="2_C_methyl_D_erythritol_4_phosphate_C5H11O7P" compartment="Apicoplast" boundaryCondition="false"/>
<species id="M_2mecdp_ap" name="2_C_methyl_D_erythritol_2_4_cyclodiphosphate_C5H10O9P2" compartment="Apicoplast" boundaryCondition="false"/>
<species id="M_2odec11eg3p_c" name="2_octadec_11_enoyl_sn_glycerol_3_phosphate_C21H40O7P1" compartment="Cytosol" boundaryCondition="false"/>
<species id="M_2odecg3p_c" name="2_octadecanoyl_sn_glycerol_3_phosphate_C21H42O7P1" compartment="Cytosol" boundaryCondition="false"/>
<species id="M_2ohph_m" name="2_Octaprenyl_6_hydroxyphenol_C46H70O2" compartment="Mitochondria" boundaryCondition="false"/>
<species id="M_2ombzl_m" name="2_Octaprenyl_6_methoxy_1_4_benzoquinol_C47H72O3" compartment="Mitochondria" boundaryCondition="false"/>
<species id="M_2omhmbl_m" name="2_Octaprenyl_3_methyl_5_hydroxy_6_methoxy_1_4_benzoquinol_C48H74O4" compartment="Mitochondria" boundaryCondition="false"/>
<species id="M_2ommbl_m" name="2_Octaprenyl_3_methyl_6_methoxy_1_4_benzoquinol_C48H74O3" compartment="Mitochondria" boundaryCondition="false"/>
<species id="M_2omph_m" name="2_Octaprenyl_6_methoxyphenol_C47H72O2" compartment="Mitochondria" boundaryCondition="false"/>
<species id="M_2oph_m" name="2_Octaprenylphenol_C46H70O" compartment="Mitochondria" boundaryCondition="false"/>
<species id="M_2p4c2me_ap" name="2_phospho_4_cytidine_5_diphospho_2_C_methyl_D_erythritol_C14H22N3O17P3" compartment="Apicoplast" boundaryCondition="false"/>
<species id="M_2pg_c" name="D_Glycerate_2_phosphate_C3H4O7P" compartment="Cytosol" boundaryCondition="false"/>
<species id="M_2tdec7eg3p_c" name="2_tetradec_7_enoyl_sn_glycerol_3_phosphate_C17H32O7P1" compartment="Cytosol" boundaryCondition="false"/>
<species id="M_2tdecg3p_c" name="2_tetradecanoyl_sn_glycerol_3_phosphate_C17H34O7P1" compartment="Cytosol" boundaryCondition="false"/>
<species id="M_34hpp_c" name="3_4_Hydroxyphenyl_pyruvate_C9H7O4" compartment="Cytosol" boundaryCondition="false"/>
<species id="M_35ccmp_c" name="3_5_Cyclic_CMP_C9H11N3O7P" compartment="Cytosol" boundaryCondition="false"/>
<species id="M_35cdamp_c" name="3_5_Cyclic_dAMP_C10H11N5O5P" compartment="Cytosol" boundaryCondition="false"/>
<species id="M_35cgmp_c" name="3_5_Cyclic_GMP_C10H11N5O7P" compartment="Cytosol" boundaryCondition="false"/>
<species id="M_35cgmp_e" name="3_5_Cyclic_GMP_C10H11N5O7P" compartment="Extraorganism" boundaryCondition="false"/>
<species id="M_35cimp_c" name="3_5_Cyclic_IMP_C10H10N4O7P" compartment="Cytosol" boundaryCondition="false"/>
<species id="M_3dhq_c" name="3_Dehydroquinate_C7H9O6" compartment="Cytosol" boundaryCondition="false"/>
<species id="M_3dhsk_c" name="3_Dehydroshikimate_C7H7O5" compartment="Cytosol" boundaryCondition="false"/>
<species id="M_3dsphgn_c" name="3_Dehydrosphinganine_C18H38NO2" compartment="Cytosol" boundaryCondition="false"/>
<species id="M_3haACP_ap" name="_3R_3_Hydroxyacyl_acyl_carrier_protein_C15H27N2O9PRS" compartment="Apicoplast" boundaryCondition="false"/>
<species id="M_3hcddec5eACP_ap" name="_R_3_hydroxy_cis_dodec_5_enoyl_acyl_carrier_protein_C23H41N2O9PRS" compartment="Apicoplast" boundaryCondition="false"/>
<species id="M_3hcmrs7eACP_ap" name="_R_3_hydroxy_cis_myristol_7_eoyl_acyl_carrier_protein_C25H45N2O9PRS" compartment="Apicoplast" boundaryCondition="false"/>
<species id="M_3hcpalm9eACP_ap" name="_R_3_hydroxy_cis_palm_9_eoyl_acyl_carrier_protein_C27H49N2O9PRS" compartment="Apicoplast" boundaryCondition="false"/>
<species id="M_3hcvac11eACP_ap" name="_R_3_hydroxy_cis_vacc_11_enoyl_acyl_carrier_protein_C29H53N2O9PRS" compartment="Apicoplast" boundaryCondition="false"/>
<species id="M_3hddecACP_ap" name="_R_3_Hydroxydodecanoyl_acyl_carrier_protein_C23H43N2O9PRS" compartment="Apicoplast" boundaryCondition="false"/>
<species id="M_3hdecACP_ap" name="_R_3_Hydroxydecanoyl_acyl_carrier_protein_C21H39N2O9PRS" compartment="Apicoplast" boundaryCondition="false"/>
<species id="M_3hhexACP_ap" name="_R_3_Hydroxyhexanoyl_acyl_carrier_protein_C17H31N2O9PRS" compartment="Apicoplast" boundaryCondition="false"/>
<species id="M_3hmp_c" name="3-Hydroxy-2-methylpropanoate_C4H7O3" compartment="Cytosol" boundaryCondition="false"/>
<species id="M_3hmrsACP_ap" name="_R_3_Hydroxytetradecanoyl_acyl_carrier_protein_C25H47N2O9PRS" compartment="Apicoplast" boundaryCondition="false"/>
<species id="M_3hoctACP_ap" name="_R_3_Hydroxyoctanoyl_acyl_carrier_protein_C19H35N2O9PRS" compartment="Apicoplast" boundaryCondition="false"/>
<species id="M_3hoctaACP_ap" name="_R_3_Hydroxyoctadecanoyl_acyl_carrier_protein_C29H55N2O9PRS" compartment="Apicoplast" boundaryCondition="false"/>
<species id="M_3hpalmACP_ap" name="R_3_hydroxypalmitoyl_acyl_carrier_protein_C27H51N2O9PRS" compartment="Apicoplast" boundaryCondition="false"/>
<species id="M_3mob_c" name="3_Methyl_2_oxobutanoate_C5H7O3" compartment="Cytosol" boundaryCondition="false"/>
<species id="M_3mob_m" name="3_Methyl_2_oxobutanoate_C5H7O3" compartment="Mitochondria" boundaryCondition="false"/>
<species id="M_3mop_c" name="_S_3_Methyl_2_oxopentanoate_C6H9O3" compartment="Cytosol" boundaryCondition="false"/>
<species id="M_3mop_m" name="_S_3_Methyl_2_oxopentanoate_C6H9O3" compartment="Mitochondria" boundaryCondition="false"/>
<species id="M_3ocddec5eACP_ap" name="3_oxo_cis_dodec_5_enoyl_acyl_carrier_protein_C23H39N2O9PRS" compartment="Apicoplast" boundaryCondition="false"/>
<species id="M_3ocmrs7eACP_ap" name="3_oxo_cis_myristol_7_eoyl_acyl_carrier_protein_C25H43N2O9PRS" compartment="Apicoplast" boundaryCondition="false"/>
<species id="M_3ocpalm9eACP_ap" name="3_oxo_cis_palm_9_eoyl_acyl_carrier_protein_C27H47N2O9PRS" compartment="Apicoplast" boundaryCondition="false"/>
<species id="M_3ocvac11eACP_ap" name="3_oxo_cis_vacc_11_enoyl_acyl_carrier_protein_C29H51N2O9PRS" compartment="Apicoplast" boundaryCondition="false"/>
<species id="M_3odcoa_c" name="3_Oxodecanoyl_CoA_C31H48N7O18P3S" compartment="Cytosol" boundaryCondition="false"/>
<species id="M_3oddcoa_c" name="3_Oxododecanoyl_CoA_C33H52N7O18P3S" compartment="Cytosol" boundaryCondition="false"/>
<species id="M_3oddecACP_ap" name="3_Oxododecanoyl_acyl_carrier_protein_C23H41N2O9PRS" compartment="Apicoplast" boundaryCondition="false"/>
<species id="M_3odecACP_ap" name="3_Oxodecanoyl_acyl_carrier_protein_C21H37N2O9PRS" compartment="Apicoplast" boundaryCondition="false"/>
<species id="M_3ohcoa_c" name="3_Oxohexanoyl_CoA_C27H40N7O18P3S" compartment="Cytosol" boundaryCondition="false"/>
<species id="M_3ohdcoa_c" name="3_Oxohexadecanoyl_CoA_C37H60N7O18P3S" compartment="Cytosol" boundaryCondition="false"/>
<species id="M_3ohexACP_ap" name="3_Oxohexanoyl_acyl_carrier_protein_C17H29N2O9PRS" compartment="Apicoplast" boundaryCondition="false"/>
<species id="M_3omrsACP_ap" name="3_Oxotetradecanoyl_acyl_carrier_protein_C25H45N2O9PRS" compartment="Apicoplast" boundaryCondition="false"/>
<species id="M_3oocoa_c" name="3_Oxooctanoyl_CoA_C29H44N7O18P3S" compartment="Cytosol" boundaryCondition="false"/>
<species id="M_3ooctACP_ap" name="3_Oxooctanoyl_acyl_carrier_protein_C19H33N2O9PRS" compartment="Apicoplast" boundaryCondition="false"/>
<species id="M_3ooctdACP_ap" name="3_Oxooctadecanoyl_acyl_carrier_protein_C29H53N2O9PRS" compartment="Apicoplast" boundaryCondition="false"/>
<species id="M_3oodcoa_c" name="3_Oxooctadecanoyl_CoA_C39H64N7O18P3S" compartment="Cytosol" boundaryCondition="false"/>
<species id="M_3opalmACP_ap" name="3_Oxohexadecanoyl_acyl_carrier_protein_C27H49N2O9PRS" compartment="Apicoplast" boundaryCondition="false"/>
<species id="M_3ophb_m" name="3_Octaprenyl_4_hydroxybenzoate_C47H69O3" compartment="Mitochondria" boundaryCondition="false"/>
<species id="M_3otdcoa_c" name="3_Oxotetradecanoyl_CoA_C35H56N7O18P3S" compartment="Cytosol" boundaryCondition="false"/>
<species id="M_3pg_c" name="3_Phospho_D_glycerate_C3H4O7P" compartment="Cytosol" boundaryCondition="false"/>
<species id="M_3psme_c" name="5_O_1_Carboxyvinyl_3_phosphoshikimate_C10H9O10P" compartment="Cytosol" boundaryCondition="false"/>
<species id="M_4aabutn_c" name="4_Acetamidobutanoate_C6H10NO3" compartment="Cytosol" boundaryCondition="false"/>
<species id="M_4abut_c" name="4_Aminobutanoate_C4H9NO2" compartment="Cytosol" boundaryCondition="false"/>
<species id="M_4abut_e" name="4_Aminobutanoate_C4H9NO2" compartment="Extraorganism" boundaryCondition="false"/>
<species id="M_4abz_c" name="4_Aminobenzoate_C7H6NO2" compartment="Cytosol" boundaryCondition="false"/>
<species id="M_4abz_e" name="4_Aminobenzoate_C7H6NO2" compartment="Extraorganism" boundaryCondition="false"/>
<species id="M_4adcho_c" name="4_amino_4_deoxychorismate_C10H10NO5" compartment="Cytosol" boundaryCondition="false"/>
<species id="M_4ahmmp_c" name="4_Amino_5_hydroxymethyl_2_methylpyrimidine_C6H9N3O" compartment="Cytosol" boundaryCondition="false"/>
<species id="M_4ahmmp_e" name="4_Amino_5_hydroxymethyl_2_methylpyrimidine_C6H9N3O" compartment="Extraorganism" boundaryCondition="false"/>
<species id="M_4ampm_c" name="4_Amino_2_methyl_5_phosphomethylpyrimidine_C6H8N3O4P" compartment="Cytosol" boundaryCondition="false"/>
<species id="M_4c2me_ap" name="4_cytidine_5_diphospho_2_C_methyl_D_erythritol_C14H23N3O14P2" compartment="Apicoplast" boundaryCondition="false"/>
<species id="M_4hba_c" name="4_Hydroxy_benzyl_alcohol_C7H8O2" compartment="Cytosol" boundaryCondition="false"/>
<species id="M_4hba_m" name="4_Hydroxy_benzyl_alcohol_C7H8O2" compartment="Mitochondria" boundaryCondition="false"/>
<species id="M_4hbz_c" name="4_Hydroxybenzoate_C7H5O3" compartment="Cytosol" boundaryCondition="false"/>
<species id="M_4hbz_m" name="4_Hydroxybenzoate_C7H5O3" compartment="Mitochondria" boundaryCondition="false"/>
<species id="M_4mhetz_c" name="4_Methyl_5_2_hydroxyethyl_thiazole_C6H9NOS" compartment="Cytosol" boundaryCondition="false"/>
<species id="M_4mhetz_m" name="4_Methyl_5_2_hydroxyethyl_thiazole_C6H9NOS" compartment="Mitochondria" boundaryCondition="false"/>
<species id="M_4mop_c" name="4_Methyl_2_oxopentanoate_C6H9O3" compartment="Cytosol" boundaryCondition="false"/>
<species id="M_4mop_m" name="4_Methyl_2_oxopentanoate_C6H9O3" compartment="Mitochondria" boundaryCondition="false"/>
<species id="M_4mpetz_c" name="4_Methyl_5_2_phosphoethyl_thiazole_C6H8NO4PS" compartment="Cytosol" boundaryCondition="false"/>
<species id="M_4mpetz_m" name="4_Methyl_5_2_phosphoethyl_thiazole_C6H8NO4PS" compartment="Mitochondria" boundaryCondition="false"/>
<species id="M_4ppan_c" name="D_4_Phosphopantothenate_C9H15NO8P" compartment="Cytosol" boundaryCondition="false"/>
<species id="M_4ppcys_c" name="N_R_4_Phosphopantothenoyl_L_cysteine_C12H20N2O9PS" compartment="Cytosol" boundaryCondition="false"/>
<species id="M_5aop_ap" name="5_Amino_4_oxopentanoate_C5H9NO3" compartment="Apicoplast" boundaryCondition="false"/>
<species id="M_5aop_c" name="5_Amino_4_oxopentanoate_C5H9NO3" compartment="Cytosol" boundaryCondition="false"/>
<species id="M_5aop_e" name="5_Amino_4_oxopentanoate_C5H9NO3" compartment="Extraorganism" boundaryCondition="false"/>
<species id="M_5aop_m" name="5_Amino_4_oxopentanoate_C5H9NO3" compartment="Mitochondria" boundaryCondition="false"/>
<species id="M_5mta_c" name="5_Methylthioadenosine_C11H15N5O3S" compartment="Cytosol" boundaryCondition="false"/>
<species id="M_5mthf_c" name="5_Methyltetrahydrofolate_C20H24N7O6" compartment="Cytosol" boundaryCondition="false"/>
<species id="M_5mti_c" name="5_methylthioinosine_C11H14N4O4S" compartment="Cytosol" boundaryCondition="false"/>
<species id="M_5mtr1p_c" name="5_methylthio_d_ribose_1_phosphate_C6H13O7PS" compartment="Cytosol" boundaryCondition="false"/>
<species id="M_6hmhpt_c" name="6_hydroxymethyl_dihydropterin_C7H9N5O2" compartment="Cytosol" boundaryCondition="false"/>
<species id="M_6hmhpt_e" name="6_hydroxymethyl_dihydropterin_C7H9N5O2" compartment="Extraorganism" boundaryCondition="false"/>
<species id="M_6hmhptpp_c" name="6_hydroxymethyl_dihydropterin_pyrophosphate_C7H8N5O8P2" compartment="Cytosol" boundaryCondition="false"/>
<species id="M_6pgc_c" name="6_Phospho_D_gluconate_C6H10O10P" compartment="Cytosol" boundaryCondition="false"/>
<species id="M_6pgl_c" name="6_phospho_D_glucono_1_5_lactone_C6H9O9P" compartment="Cytosol" boundaryCondition="false"/>
<species id="M_6pthp_c" name="6-Pyruvoyl-5,6,7,8-tetrahydropterin_C9H11N5O3" compartment="Cytosol" boundaryCondition="false"/>
<species id="M_ACP_ap" name="acyl_carrier_protein_C11H21N2O7PRS" compartment="Apicoplast" boundaryCondition="false"/>
<species id="M_ACP_c" name="acyl_carrier_protein_C11H21N2O7PRS" compartment="Cytosol" boundaryCondition="false"/>
<species id="M_Asn_X_Ser_FSLASH_Thr_c" name="rotein-linke" compartment="Cytosol" boundaryCondition="false"/>
<species id="M_Lcystin_c" name="L-Cystine_C6H12N2O4S2" compartment="Cytosol" boundaryCondition="false"/>
<species id="M_Lcystin_e" name="L-Cystine_C6H12N2O4S2" compartment="Extraorganism" boundaryCondition="false"/>
<species id="M_Rtotal_c" name="Lipid" compartment="Cytosol" boundaryCondition="false"/>
<species id="M_Rtotal_e" name="Lipid" compartment="Extraorganism" boundaryCondition="false"/>
<species id="M_Rtotalcoa_c" name="LipidCoa" compartment="Cytosol" boundaryCondition="false"/>
<species id="M_Rtotalcoa_e" name="LipidCoa" compartment="Extraorganism" boundaryCondition="false"/>
<species id="M_aacoa_c" name="Acetoacetyl_CoA_C25H36N7O18P3S" compartment="Cytosol" boundaryCondition="false"/>
<species id="M_acACP_ap" name="Acetyl_ACP_C13H23N2O8PRS" compartment="Apicoplast" boundaryCondition="false"/>
<species id="M_ac_c" name="Acetate_C2H3O2" compartment="Cytosol" boundaryCondition="false"/>
<species id="M_ac_e" name="Acetate_C2H3O2" compartment="Extraorganism" boundaryCondition="false"/>
<species id="M_acald_c" name="Acetaldehyde_C2H4O" compartment="Cytosol" boundaryCondition="false"/>
<species id="M_acald_e" name="Acetaldehyde_C2H4O" compartment="Extraorganism" boundaryCondition="false"/>
<species id="M_accoa_ap" name="Acetyl_CoA_C23H34N7O17P3S" compartment="Apicoplast" boundaryCondition="false"/>
<species id="M_accoa_c" name="Acetyl_CoA_C23H34N7O17P3S" compartment="Cytosol" boundaryCondition="false"/>
<species id="M_accoa_m" name="Acetyl_CoA_C23H34N7O17P3S" compartment="Mitochondria" boundaryCondition="false"/>
<species id="M_acgam1p_c" name="N_Acetyl_D_glucosamine_1_phosphate_C8H14NO9P" compartment="Cytosol" boundaryCondition="false"/>
<species id="M_acgam6p_c" name="N_Acetyl_D_glucosamine_6_phosphate_C8H14NO9P" compartment="Cytosol" boundaryCondition="false"/>
<species id="M_acgam_c" name="N_Acetyl_D_glucosamine_C8H15NO6" compartment="Cytosol" boundaryCondition="false"/>
<species id="M_acglu_c" name="N_Acetyl_L_glutamate_C7H9NO5" compartment="Cytosol" boundaryCondition="false"/>
<species id="M_acgpail_c" name="N-Acetyl-D-glucosaminylphosphatidylinositol_C17H29NO14PFULLRCO2FULLR2CO2" compartment="Cytosol" boundaryCondition="false"/>
<species id="M_acon_C_c" name="cis_Aconitate_C6H3O6" compartment="Cytosol" boundaryCondition="false"/>
<species id="M_acon_C_m" name="cis_Aconitate_C6H3O6" compartment="Mitochondria" boundaryCondition="false"/>
<species id="M_actACP_ap" name="Acetoacetyl_ACP_C15H25N2O9PRS" compartment="Apicoplast" boundaryCondition="false"/>
<species id="M_ade_c" name="Adenine_C5H5N5" compartment="Cytosol" boundaryCondition="false"/>
<species id="M_ade_e" name="Adenine_C5H5N5" compartment="Extraorganism" boundaryCondition="false"/>
<species id="M_adn_c" name="Adenosine_C10H13N5O4" compartment="Cytosol" boundaryCondition="false"/>
<species id="M_adn_e" name="Adenosine_C10H13N5O4" compartment="Extraorganism" boundaryCondition="false"/>
<species id="M_adp_ap" name="ADP_C10H12N5O10P2" compartment="Apicoplast" boundaryCondition="false"/>
<species id="M_adp_c" name="ADP_C10H12N5O10P2" compartment="Cytosol" boundaryCondition="false"/>
<species id="M_adp_m" name="ADP_C10H12N5O10P2" compartment="Mitochondria" boundaryCondition="false"/>
<species id="M_ahcys_c" name="S_Adenosyl_L_homocysteine_C14H20N6O5S" compartment="Cytosol" boundaryCondition="false"/>
<species id="M_ahcys_m" name="S_Adenosyl_L_homocysteine_C14H20N6O5S" compartment="Mitochondria" boundaryCondition="false"/>
<species id="M_ahdt_c" name="2_Amino_4_hydroxy_6_erythro_1_2_3_trihydroxypropyl_dihydropteridine_triphosphate_C9H12N5O13P3" compartment="Cytosol" boundaryCondition="false"/>
<species id="M_aicar_c" name="5_Amino_1_5_Phospho_D_ribosyl_imidazole_4_carboxamide_C9H13N4O8P" compartment="Cytosol" boundaryCondition="false"/>
<species id="M_akg_ap" name="2_Oxoglutarate_C5H4O5" compartment="Apicoplast" boundaryCondition="false"/>
<species id="M_akg_c" name="2_Oxoglutarate_C5H4O5" compartment="Cytosol" boundaryCondition="false"/>
<species id="M_akg_e" name="2_Oxoglutarate_C5H4O5" compartment="Extraorganism" boundaryCondition="false"/>
<species id="M_akg_m" name="2_Oxoglutarate_C5H4O5" compartment="Mitochondria" boundaryCondition="false"/>
<species id="M_ala_L_c" name="L_Alanine_C3H7NO2" compartment="Cytosol" boundaryCondition="false"/>
<species id="M_ala_L_e" name="L_Alanine_C3H7NO2" compartment="Extraorganism" boundaryCondition="false"/>
<species id="M_ala_L_m" name="L_Alanine_C3H7NO2" compartment="Mitochondria" boundaryCondition="false"/>
<species id="M_alatrna_c" name="L_Alanyl_tRNA_Ala_C3H6NOR" compartment="Cytosol" boundaryCondition="false"/>
<species id="M_amet_c" name="S_Adenosyl_L_methionine_C15H23N6O5S" compartment="Cytosol" boundaryCondition="false"/>
<species id="M_amet_e" name="S_Adenosyl_L_methionine_C15H23N6O5S" compartment="Extraorganism" boundaryCondition="false"/>
<species id="M_amet_m" name="S_Adenosyl_L_methionine_C15H23N6O5S" compartment="Mitochondria" boundaryCondition="false"/>
<species id="M_ametam_c" name="S_Adenosylmethioninamine_C14H24N6O3S" compartment="Cytosol" boundaryCondition="false"/>
<species id="M_amp_ap" name="AMP_C10H12N5O7P" compartment="Apicoplast" boundaryCondition="false"/>
<species id="M_amp_c" name="AMP_C10H12N5O7P" compartment="Cytosol" boundaryCondition="false"/>
<species id="M_anth_c" name="Anthranilate_C7H6NO2" compartment="Cytosol" boundaryCondition="false"/>
<species id="M_ap4a_c" name="P1_P4_Bis_5_adenosyl_tetraphosphate_C20H24N10O19P4" compartment="Cytosol" boundaryCondition="false"/>
<species id="M_apg120_c" name="acyl_phosphatidylglycerol_n_C120_C42H80O11P" compartment="Cytosol" boundaryCondition="false"/>
<species id="M_apg140_c" name="acyl_phosphatidylglycerol_n_C140_C48H92O11P" compartment="Cytosol" boundaryCondition="false"/>
<species id="M_apg141_c" name="acyl_phosphatidylglycerol_n_C141_C48H86O11P" compartment="Cytosol" boundaryCondition="false"/>
<species id="M_apg160_c" name="acyl_phosphatidylglycerol_n_C160_C54H104O11P" compartment="Cytosol" boundaryCondition="false"/>
<species id="M_apg161_c" name="acyl_phosphatidylglycerol_n_C161_C54H98O11P" compartment="Cytosol" boundaryCondition="false"/>
<species id="M_apg180_c" name="acyl_phosphatidylglycerol_n_C180_C60H116O11P" compartment="Cytosol" boundaryCondition="false"/>
<species id="M_apg181_c" name="acyl_phosphatidylglycerol_n_C181_C60H110O11P" compartment="Cytosol" boundaryCondition="false"/>
<species id="M_apoACP_c" name="apoprotein_acyl_carrier_protein_RHO" compartment="Cytosol" boundaryCondition="false"/>
<species id="M_arg_L_c" name="L_Arginine_C6H15N4O2" compartment="Cytosol" boundaryCondition="false"/>
<species id="M_arg_L_e" name="L_Arginine_C6H15N4O2" compartment="Extraorganism" boundaryCondition="false"/>
<species id="M_argtrna_c" name="L_Arginyl_tRNA_Arg_C6H14N4OR" compartment="Cytosol" boundaryCondition="false"/>
<species id="M_asn_L_c" name="L_Asparagine_C4H8N2O3" compartment="Cytosol" boundaryCondition="false"/>
<species id="M_asn_L_e" name="L_Asparagine_C4H8N2O3" compartment="Extraorganism" boundaryCondition="false"/>
<species id="M_asntrna_c" name="L_Asparaginyl_tRNA_Asn_C14H23N2O12PR2" compartment="Cytosol" boundaryCondition="false"/>
<species id="M_asp_L_c" name="L_Aspartate_C4H6NO4" compartment="Cytosol" boundaryCondition="false"/>
<species id="M_asp_L_e" name="L_Aspartate_C4H6NO4" compartment="Extraorganism" boundaryCondition="false"/>
<species id="M_asp_L_m" name="L_Aspartate_C4H6NO4" compartment="Mitochondria" boundaryCondition="false"/>
<species id="M_asptrna_c" name="L_Aspartyl_tRNA_Asp_C4H5NO3R" compartment="Cytosol" boundaryCondition="false"/>
<species id="M_atp_ap" name="ATP_C10H12N5O13P3" compartment="Apicoplast" boundaryCondition="false"/>
<species id="M_atp_c" name="ATP_C10H12N5O13P3" compartment="Cytosol" boundaryCondition="false"/>
<species id="M_atp_m" name="ATP_C10H12N5O13P3" compartment="Mitochondria" boundaryCondition="false"/>
<species id="M_btcoa_c" name="Butanoyl_CoA_C25H38N7O17P3S" compartment="Cytosol" boundaryCondition="false"/>
<species id="M_but2eACP_ap" name="But_2_enoyl_acyl_carrier_protein_C15H25N2O8PRS" compartment="Apicoplast" boundaryCondition="false"/>
<species id="M_butACP_ap" name="Butyryl_ACP_n_C40ACP_C15H27N2O8PRS" compartment="Apicoplast" boundaryCondition="false"/>
<species id="M_camp_c" name="cAMP_C10H11N5O6P" compartment="Cytosol" boundaryCondition="false"/>
<species id="M_camp_e" name="cAMP_C10H11N5O6P" compartment="Extraorganism" boundaryCondition="false"/>
<species id="M_cbasp_c" name="N_Carbamoyl_L_aspartate_C5H6N2O5" compartment="Cytosol" boundaryCondition="false"/>
<species id="M_cbp_c" name="Carbamoyl_phosphate_CH2NO5P" compartment="Cytosol" boundaryCondition="false"/>
<species id="M_cddec5eACP_ap" name="cis_dodec_5_enoyl_acyl_carrier_protein_n_C121_C23H41N2O8PRS" compartment="Apicoplast" boundaryCondition="false"/>
<species id="M_cdec3eACP_ap" name="cis_dec_3_enoyl_acyl_carrier_protein_n_C101_C21H37N2O8PRS" compartment="Apicoplast" boundaryCondition="false"/>
<species id="M_cdp_c" name="CDP_C9H12N3O11P2" compartment="Cytosol" boundaryCondition="false"/>
<species id="M_cdpchol_c" name="CDPcholine_C14H25N4O11P2" compartment="Cytosol" boundaryCondition="false"/>
<species id="M_cdpdag_c" name="CDPdiacylglycerol_C4440H7744N300O1500P200" compartment="Cytosol" boundaryCondition="false"/>
<species id="M_cdpdag_e" name="CDPdiacylglycerol_C4440H7744N300O1500P200" compartment="Extraorganism" boundaryCondition="false"/>
<species id="M_cdpdddecg_c" name="CDP_1_2_didodecanoylglycerol_C36H63N3O15P2" compartment="Cytosol" boundaryCondition="false"/>
<species id="M_cdpdddecg_e" name="CDP_1_2_didodecanoylglycerol_C36H63N3O15P2" compartment="Extraorganism" boundaryCondition="false"/>
<species id="M_cdpdhdec9eg_c" name="CDP_1_2_dihexadec_9_enoylglycerol_C44H75N3O15P2" compartment="Cytosol" boundaryCondition="false"/>
<species id="M_cdpdhdec9eg_e" name="CDP_1_2_dihexadec_9_enoylglycerol_C44H75N3O15P2" compartment="Extraorganism" boundaryCondition="false"/>
<species id="M_cdpdhdecg_c" name="CDP_1_2_dihexadecanoylglycerol_C44H79N3O15P2" compartment="Cytosol" boundaryCondition="false"/>
<species id="M_cdpdhdecg_e" name="CDP_1_2_dihexadecanoylglycerol_C44H79N3O15P2" compartment="Extraorganism" boundaryCondition="false"/>
<species id="M_cdpdodec11eg_c" name="CDP_1_2_dioctadec_11_enoylglycerol_C48H83N3O15P2" compartment="Cytosol" boundaryCondition="false"/>
<species id="M_cdpdodec11eg_e" name="CDP_1_2_dioctadec_11_enoylglycerol_C48H83N3O15P2" compartment="Extraorganism" boundaryCondition="false"/>
<species id="M_cdpdodecg_c" name="CDP_1_2_dioctadecanoylglycerol_C48H87N3O15P2" compartment="Cytosol" boundaryCondition="false"/>
<species id="M_cdpdodecg_e" name="CDP_1_2_dioctadecanoylglycerol_C48H87N3O15P2" compartment="Extraorganism" boundaryCondition="false"/>
<species id="M_cdpdtdec7eg_c" name="CDP_1_2_ditetradec_7_enoylglycerol_C40H67N3O15P2" compartment="Cytosol" boundaryCondition="false"/>
<species id="M_cdpdtdec7eg_e" name="CDP_1_2_ditetradec_7_enoylglycerol_C40H67N3O15P2" compartment="Extraorganism" boundaryCondition="false"/>
<species id="M_cdpdtdecg_c" name="CDP_1_2_ditetradecanoylglycerol_C40H71N3O15P2" compartment="Cytosol" boundaryCondition="false"/>
<species id="M_cdpdtdecg_e" name="CDP_1_2_ditetradecanoylglycerol_C40H71N3O15P2" compartment="Extraorganism" boundaryCondition="false"/>
<species id="M_cdpea_c" name="CDPethanolamine_C11H19N4O11P2" compartment="Cytosol" boundaryCondition="false"/>
<species id="M_chol_c" name="Choline_C5H14NO" compartment="Cytosol" boundaryCondition="false"/>
<species id="M_chol_e" name="Choline_C5H14NO" compartment="Extraorganism" boundaryCondition="false"/>
<species id="M_cholp_c" name="Choline_phosphate_C5H13NO4P" compartment="Cytosol" boundaryCondition="false"/>
<species id="M_chor_c" name="chorismate_C10H8O6" compartment="Cytosol" boundaryCondition="false"/>
<species id="M_chsterol_c" name="holesterol_C27H46O" compartment="Cytosol" boundaryCondition="false"/>
<species id="M_chsterol_e" name="holesterol_C27H46O" compartment="Extraorganism" boundaryCondition="false"/>
<species id="M_chtn_c" name="hitin_C24H41N3O16" compartment="Cytosol" boundaryCondition="false"/>
<species id="M_cit_c" name="Citrate_C6H5O7" compartment="Cytosol" boundaryCondition="false"/>
<species id="M_cit_e" name="Citrate_C6H5O7" compartment="Extraorganism" boundaryCondition="false"/>
<species id="M_cit_m" name="Citrate_C6H5O7" compartment="Mitochondria" boundaryCondition="false"/>
<species id="M_clpn120_c" name="cardiolipin_tetradodecanoyl_n_C120_C57H108O17P2" compartment="Cytosol" boundaryCondition="false"/>
<species id="M_clpn140_c" name="cardiolipin_tetratetradecanoyl_n_C140_C65H124O17P2" compartment="Cytosol" boundaryCondition="false"/>
<species id="M_clpn141_c" name="cardiolipin_tetratetradec_7_enoyl_n_C141_C65H116O17P2" compartment="Cytosol" boundaryCondition="false"/>
<species id="M_clpn160_c" name="cardiolipin_tetrahexadecanoyl_n_C160_C73H140O17P2" compartment="Cytosol" boundaryCondition="false"/>
<species id="M_clpn161_c" name="cardiolipin_tetrahexadec_9_enoyl_n_C161_C73H132O17P2" compartment="Cytosol" boundaryCondition="false"/>
<species id="M_clpn180_c" name="cardiolipin_tetraoctadecanoyl_n_C180_C81H156O17P2" compartment="Cytosol" boundaryCondition="false"/>
<species id="M_clpn181_c" name="cardiolipin_tetraoctadec_11_enoyl_n_C181_C81H148O17P2" compartment="Cytosol" boundaryCondition="false"/>
<species id="M_cmp_ap" name="CMP_C9H12N3O8P" compartment="Apicoplast" boundaryCondition="false"/>
<species id="M_cmp_c" name="CMP_C9H12N3O8P" compartment="Cytosol" boundaryCondition="false"/>
<species id="M_co2_ap" name="CO2_CO2" compartment="Apicoplast" boundaryCondition="false"/>
<species id="M_co2_c" name="CO2_CO2" compartment="Cytosol" boundaryCondition="false"/>
<species id="M_co2_e" name="CO2_CO2" compartment="Extraorganism" boundaryCondition="false"/>
<species id="M_co2_m" name="CO2_CO2" compartment="Mitochondria" boundaryCondition="false"/>
<species id="M_coa_ap" name="Coenzyme_A_C21H32N7O16P3S" compartment="Apicoplast" boundaryCondition="false"/>
<species id="M_coa_c" name="Coenzyme_A_C21H32N7O16P3S" compartment="Cytosol" boundaryCondition="false"/>
<species id="M_coa_m" name="Coenzyme_A_C21H32N7O16P3S" compartment="Mitochondria" boundaryCondition="false"/>
<species id="M_cpppg3_ap" name="Coproporphyrinogen_III_C36H40N4O8" compartment="Apicoplast" boundaryCondition="false"/>
<species id="M_cpppg3_c" name="Coproporphyrinogen_III_C36H40N4O8" compartment="Cytosol" boundaryCondition="false"/>
<species id="M_cpppg3_m" name="Coproporphyrinogen_III_C36H40N4O8" compartment="Mitochondria" boundaryCondition="false"/>
<species id="M_crm_c" name="ceramide" compartment="Cytosol" boundaryCondition="false"/>
<species id="M_ctp_ap" name="CTP_C9H12N3O14P3" compartment="Apicoplast" boundaryCondition="false"/>
<species id="M_ctp_c" name="CTP_C9H12N3O14P3" compartment="Cytosol" boundaryCondition="false"/>
<species id="M_cys_L_c" name="L_Cysteine_C3H7NO2S" compartment="Cytosol" boundaryCondition="false"/>
<species id="M_cys_L_e" name="L_Cysteine_C3H7NO2S" compartment="Extraorganism" boundaryCondition="false"/>
<species id="M_cys_L_m" name="L_Cysteine_C3H7NO2S" compartment="Mitochondria" boundaryCondition="false"/>
<species id="M_cystrna_c" name="L_Cysteinyl_tRNA_Cys_C3H6NOSR" compartment="Cytosol" boundaryCondition="false"/>
<species id="M_cytd_c" name="Cytidine_C9H13N3O5" compartment="Cytosol" boundaryCondition="false"/>
<species id="M_cytd_e" name="Cytidine_C9H13N3O5" compartment="Extraorganism" boundaryCondition="false"/>
<species id="M_dad_2_c" name="Deoxyadenosine_C10H13N5O3" compartment="Cytosol" boundaryCondition="false"/>
<species id="M_dad_2_e" name="Deoxyadenosine_C10H13N5O3" compartment="Extraorganism" boundaryCondition="false"/>
<species id="M_dadp_c" name="dADP_C10H12N5O9P2" compartment="Cytosol" boundaryCondition="false"/>
<species id="M_dag_c" name="diacylglycerol" compartment="Cytosol" boundaryCondition="false"/>
<species id="M_dag_e" name="diacylglycerol" compartment="Extraorganism" boundaryCondition="false"/>
<species id="M_damp_c" name="dAMP_C10H12N5O6P" compartment="Cytosol" boundaryCondition="false"/>
<species id="M_datp_c" name="dATP_C10H12N5O12P3" compartment="Cytosol" boundaryCondition="false"/>
<species id="M_dcaACP_ap" name="Decanoyl_ACP_n_C100ACP_C21H39N2O8PRS" compartment="Apicoplast" boundaryCondition="false"/>
<species id="M_dca_ap" name="Decanoate_n_C100_C10H19O2" compartment="Apicoplast" boundaryCondition="false"/>
<species id="M_dca_c" name="Decanoate_n_C100_C10H19O2" compartment="Cytosol" boundaryCondition="false"/>
<species id="M_dca_e" name="Decanoate_n_C100_C10H19O2" compartment="Extraorganism" boundaryCondition="false"/>
<species id="M_dcacoa_ap" name="Decanoyl_CoA_n_C100CoA_C31H50N7O17P3S" compartment="Apicoplast" boundaryCondition="false"/>
<species id="M_dcacoa_c" name="Decanoyl_CoA_n_C100CoA_C31H50N7O17P3S" compartment="Cytosol" boundaryCondition="false"/>
<species id="M_dcacoa_e" name="Decanoyl_CoA_n_C100CoA_C31H50N7O17P3S" compartment="Extraorganism" boundaryCondition="false"/>
<species id="M_dcamp_c" name="N6_1_2_Dicarboxyethyl_AMP_C14H14N5O11P" compartment="Cytosol" boundaryCondition="false"/>
<species id="M_dcdp_c" name="dCDP_C9H12N3O10P2" compartment="Cytosol" boundaryCondition="false"/>
<species id="M_dcmp_c" name="dCMP_C9H12N3O7P" compartment="Cytosol" boundaryCondition="false"/>
<species id="M_dctp_c" name="dCTP_C9H12N3O13P3" compartment="Cytosol" boundaryCondition="false"/>
<species id="M_dcyt_c" name="Deoxycytidine_C9H13N3O4" compartment="Cytosol" boundaryCondition="false"/>
<species id="M_dcyt_e" name="Deoxycytidine_C9H13N3O4" compartment="Extraorganism" boundaryCondition="false"/>
<species id="M_ddcaACP_ap" name="Dodecanoyl_ACP_n_C120ACP_C23H43N2O8PRS" compartment="Apicoplast" boundaryCondition="false"/>
<species id="M_ddca_ap" name="Dodecanoate_n_C120_C12H23O2" compartment="Apicoplast" boundaryCondition="false"/>
<species id="M_ddca_c" name="Dodecanoate_n_C120_C12H23O2" compartment="Cytosol" boundaryCondition="false"/>
<species id="M_ddca_e" name="Dodecanoate_n_C120_C12H23O2" compartment="Extraorganism" boundaryCondition="false"/>
<species id="M_ddcacoa_ap" name="Dodecanoyl_CoA_n_C120CoA_C33H54N7O17P3S" compartment="Apicoplast" boundaryCondition="false"/>
<species id="M_ddcacoa_c" name="Dodecanoyl_CoA_n_C120CoA_C33H54N7O17P3S" compartment="Cytosol" boundaryCondition="false"/>
<species id="M_ddcacoa_e" name="Dodecanoyl_CoA_n_C120CoA_C33H54N7O17P3S" compartment="Extraorganism" boundaryCondition="false"/>
<species id="M_dgdp_c" name="dGDP_C10H12N5O10P2" compartment="Cytosol" boundaryCondition="false"/>
<species id="M_dgmp_c" name="dGMP_C10H12N5O7P" compartment="Cytosol" boundaryCondition="false"/>
<species id="M_dgsn_c" name="Deoxyguanosine_C10H13N5O4" compartment="Cytosol" boundaryCondition="false"/>
<species id="M_dgsn_e" name="Deoxyguanosine_C10H13N5O4" compartment="Extraorganism" boundaryCondition="false"/>
<species id="M_dgtp_c" name="dGTP_C10H12N5O13P3" compartment="Cytosol" boundaryCondition="false"/>
<species id="M_dhap_ap" name="Dihydroxyacetone_phosphate_C3H5O6P" compartment="Apicoplast" boundaryCondition="false"/>
<species id="M_dhap_c" name="Dihydroxyacetone_phosphate_C3H5O6P" compartment="Cytosol" boundaryCondition="false"/>
<species id="M_dhap_m" name="Dihydroxyacetone_phosphate_C3H5O6P" compartment="Mitochondria" boundaryCondition="false"/>
<species id="M_dhcrm_c" name="dihydroceramide" compartment="Cytosol" boundaryCondition="false"/>
<species id="M_dhf_c" name="7_8_Dihydrofolate_C19H19N7O6" compartment="Cytosol" boundaryCondition="false"/>
<species id="M_dhnpt_c" name="Dihydroneopterin_C9H13N5O4" compartment="Cytosol" boundaryCondition="false"/>
<species id="M_dhor_S_c" name="_S_Dihydroorotate_C5H5N2O4" compartment="Cytosol" boundaryCondition="false"/>
<species id="M_dhor_S_m" name="_S_Dihydroorotate_C5H5N2O4" compartment="Mitochondria" boundaryCondition="false"/>
<species id="M_dhpt_c" name="Dihydropteroate_C14H13N6O3" compartment="Cytosol" boundaryCondition="false"/>
<species id="M_dimp_c" name="dIMP_C10H11N4O7P" compartment="Cytosol" boundaryCondition="false"/>
<species id="M_din_c" name="Deoxyinosine_C10H12N4O4" compartment="Cytosol" boundaryCondition="false"/>
<species id="M_din_e" name="Deoxyinosine_C10H12N4O4" compartment="Extraorganism" boundaryCondition="false"/>
<species id="M_ditp_c" name="dITP_C10H11N4O13P3" compartment="Cytosol" boundaryCondition="false"/>
<species id="M_dmpp_ap" name="Dimethylallyl_diphosphate_C5H9O7P2" compartment="Apicoplast" boundaryCondition="false"/>
<species id="M_dmpp_c" name="Dimethylallyl_diphosphate_C5H9O7P2" compartment="Cytosol" boundaryCondition="false"/>
<species id="M_dnad_c" name="Deamino_NAD_C21H24N6O15P2" compartment="Cytosol" boundaryCondition="false"/>
<species id="M_doldp_L_c" name="Dolichol diphosphate" compartment="Cytosol" boundaryCondition="false"/>
<species id="M_dolichol_c" name="Dolichol_C15H28O" compartment="Cytosol" boundaryCondition="false"/>
<species id="M_dolmanp_L_c" name="Dolichyl phosphate D-mannose" compartment="Cytosol" boundaryCondition="false"/>
<species id="M_dolmanp_c" name="Dolichyl_phosphate_D_mannose_C21H38O9P" compartment="Cytosol" boundaryCondition="false"/>
<species id="M_dolp_L_c" name="Dolichol phosphate" compartment="Cytosol" boundaryCondition="false"/>
<species id="M_dolp_c" name="Dolichol_phosphate_C15H27O4P" compartment="Cytosol" boundaryCondition="false"/>
<species id="M_dpcoa_ap" name="Dephospho_CoA_C21H33N7O13P2S" compartment="Apicoplast" boundaryCondition="false"/>
<species id="M_dpcoa_c" name="Dephospho_CoA_C21H33N7O13P2S" compartment="Cytosol" boundaryCondition="false"/>
<species id="M_dsbaox_e" name="periplasmic_protein_disulfide_isomerase_I_oxidized_X" compartment="Extraorganism" boundaryCondition="false"/>
<species id="M_dsbard_e" name="periplasmic_protein_disulfide_isomerase_I_reduced_XH2" compartment="Extraorganism" boundaryCondition="false"/>
<species id="M_dsbcox_c" name="protein_disulfide_isomerase_II_oxidized_X" compartment="Cytosol" boundaryCondition="false"/>
<species id="M_dsbcrd_c" name="protein_disulfide_isomerase_II_reduced_XH2" compartment="Cytosol" boundaryCondition="false"/>
<species id="M_dsbgox_c" name="periplasmic_disulfide_isomerasethiol_disulphide_oxidase_oxidized_X" compartment="Cytosol" boundaryCondition="false"/>
<species id="M_dsbgrd_c" name="periplasmic_disulfide_isomerasethiol_disulphide_oxidase_reduced_XH2" compartment="Cytosol" boundaryCondition="false"/>
<species id="M_dtdp_c" name="dTDP_C10H13N2O11P2" compartment="Cytosol" boundaryCondition="false"/>
<species id="M_dtmp_c" name="dTMP_C10H13N2O8P" compartment="Cytosol" boundaryCondition="false"/>
<species id="M_dttp_c" name="dTTP_C10H13N2O14P3" compartment="Cytosol" boundaryCondition="false"/>
<species id="M_dttp_e" name="dTTP_C10H13N2O14P3" compartment="Extraorganism" boundaryCondition="false"/>
<species id="M_dudp_c" name="dUDP_C9H11N2O11P2" compartment="Cytosol" boundaryCondition="false"/>
<species id="M_dump_c" name="dUMP_C9H11N2O8P" compartment="Cytosol" boundaryCondition="false"/>
<species id="M_duri_c" name="Deoxyuridine_C9H12N2O5" compartment="Cytosol" boundaryCondition="false"/>
<species id="M_duri_e" name="Deoxyuridine_C9H12N2O5" compartment="Extraorganism" boundaryCondition="false"/>
<species id="M_dutp_c" name="dUTP_C9H11N2O14P3" compartment="Cytosol" boundaryCondition="false"/>
<species id="M_dxyl5p_ap" name="1_deoxy_D_xylulose_5_phosphate_C5H9O7P" compartment="Apicoplast" boundaryCondition="false"/>
<species id="M_dxyl5p_c" name="1_deoxy_D_xylulose_5_phosphate_C5H9O7P" compartment="Cytosol" boundaryCondition="false"/>
<species id="M_dxyl5p_m" name="1_deoxy_D_xylulose_5_phosphate_C5H9O7P" compartment="Mitochondria" boundaryCondition="false"/>
<species id="M_e4p_c" name="D_Erythrose_4_phosphate_C4H7O7P" compartment="Cytosol" boundaryCondition="false"/>
<species id="M_etha_c" name="Ethanolamine_C2H8NO" compartment="Cytosol" boundaryCondition="false"/>
<species id="M_etha_e" name="Ethanolamine_C2H8NO" compartment="Extraorganism" boundaryCondition="false"/>
<species id="M_ethamp_c" name="Ethanolamine_phosphate_C2H7NO4P" compartment="Cytosol" boundaryCondition="false"/>
<species id="M_f6p_c" name="D_Fructose_6_phosphate_C6H11O9P" compartment="Cytosol" boundaryCondition="false"/>
<species id="M_f6p_e" name="D_Fructose_6_phosphate_C6H11O9P" compartment="Extraorganism" boundaryCondition="false"/>
<species id="M_fad_c" name="Flavin_adenine_dinucleotide_oxidized_C27H31N9O15P2" compartment="Cytosol" boundaryCondition="false"/>
<species id="M_fad_m" name="Flavin_adenine_dinucleotide_oxidized_C27H31N9O15P2" compartment="Mitochondria" boundaryCondition="false"/>
<species id="M_fadh2_c" name="Flavin_adenine_dinucleotide_reduced_C27H33N9O15P2" compartment="Cytosol" boundaryCondition="false"/>
<species id="M_fadh2_m" name="Flavin_adenine_dinucleotide_reduced_C27H33N9O15P2" compartment="Mitochondria" boundaryCondition="false"/>
<species id="M_fdp_c" name="D_Fructose_1_6_bisphosphate_C6H10O12P2" compartment="Cytosol" boundaryCondition="false"/>
<species id="M_fe2_ap" name="Fe2_Fe" compartment="Apicoplast" boundaryCondition="false"/>
<species id="M_fe2_c" name="Fe2_Fe" compartment="Cytosol" boundaryCondition="false"/>
<species id="M_fe2_e" name="Fe2_Fe" compartment="Extraorganism" boundaryCondition="false"/>
<species id="M_fe3_c" name="Fe3_Fe" compartment="Cytosol" boundaryCondition="false"/>
<species id="M_ficytc_m" name="Ferricytochrome_c_C42H52FeN8O6S2" compartment="Mitochondria" boundaryCondition="false"/>
<species id="M_fldox_ap" name="flavodoxin_oxidized_X" compartment="Apicoplast" boundaryCondition="false"/>
<species id="M_fldrd_ap" name="flavodoxin_reduced_XH2" compartment="Apicoplast" boundaryCondition="false"/>
<species id="M_fmet_c" name="N_Formyl_L_methionine_C6H10NO3S" compartment="Cytosol" boundaryCondition="false"/>
<species id="M_fmettrna_c" name="N_Formylmethionyl_tRNA_C6H9NO2SR" compartment="Cytosol" boundaryCondition="false"/>
<species id="M_fmn_c" name="FMN_C17H19N4O9P" compartment="Cytosol" boundaryCondition="false"/>
<species id="M_focytc_m" name="Ferrocytochrome_c_C42H53FeN8O6S2" compartment="Mitochondria" boundaryCondition="false"/>
<species id="M_fol_c" name="olate_C19H18N7O6" compartment="Cytosol" boundaryCondition="false"/>
<species id="M_fol_e" name="olate_C19H18N7O6" compartment="Extraorganism" boundaryCondition="false"/>
<species id="M_for_c" name="Formate_CH1O2" compartment="Cytosol" boundaryCondition="false"/>
<species id="M_for_e" name="Formate_CH1O2" compartment="Extraorganism" boundaryCondition="false"/>
<species id="M_frdp_c" name="Farnesyl_diphosphate_C15H25O7P2" compartment="Cytosol" boundaryCondition="false"/>
<species id="M_fru_c" name="D_Fructose_C6H12O6" compartment="Cytosol" boundaryCondition="false"/>
<species id="M_fru_e" name="D_Fructose_C6H12O6" compartment="Extraorganism" boundaryCondition="false"/>
<species id="M_fum_c" name="Fumarate_C4H2O4" compartment="Cytosol" boundaryCondition="false"/>
<species id="M_fum_e" name="Fumarate_C4H2O4" compartment="Extraorganism" boundaryCondition="false"/>
<species id="M_fum_m" name="Fumarate_C4H2O4" compartment="Mitochondria" boundaryCondition="false"/>
<species id="M_g1p_c" name="D_Glucose_1_phosphate_C6H11O9P" compartment="Cytosol" boundaryCondition="false"/>
<species id="M_g3m8masn_c" name="alpha-D-Glucosyl)3-(alpha-D-mannosyl)8-beta-D-mannosyl-diacetylchitobiosyl-L-asparagine" compartment="Cytosol" boundaryCondition="false"/>
<species id="M_g3m8mpdol_L_c" name="alpha-D-Glucosyl)3-(alpha-D-mannosyl)8-beta-D-mannosyl-diacetylchitobiosyldiphosphodolichol" compartment="Cytosol" boundaryCondition="false"/>
<species id="M_g3p_ap" name="Glyceraldehyde_3_phosphate_C3H5O6P" compartment="Apicoplast" boundaryCondition="false"/>
<species id="M_g3p_c" name="Glyceraldehyde_3_phosphate_C3H5O6P" compartment="Cytosol" boundaryCondition="false"/>
<species id="M_g3pc_c" name="sn_Glycero_3_phosphocholine_C8H20NO6P" compartment="Cytosol" boundaryCondition="false"/>
<species id="M_g3pe_c" name="sn_Glycero_3_phosphoethanolamine_C5H14NO6P" compartment="Cytosol" boundaryCondition="false"/>
<species id="M_g3pg_c" name="Glycerophosphoglycerol_C6H14O8P" compartment="Cytosol" boundaryCondition="false"/>
<species id="M_g3pi_c" name="sn_Glycero_3_phospho_1_inositol_C9H18O11P" compartment="Cytosol" boundaryCondition="false"/>
<species id="M_g3ps_c" name="Glycerophosphoserine_C6H13NO8P" compartment="Cytosol" boundaryCondition="false"/>
<species id="M_g6p_c" name="D_Glucose_6_phosphate_C6H11O9P" compartment="Cytosol" boundaryCondition="false"/>
<species id="M_g6p_e" name="D_Glucose_6_phosphate_C6H11O9P" compartment="Extraorganism" boundaryCondition="false"/>
<species id="M_gacpail_c" name="lucosaminyl-acylphosphatidylinositol_C31H58NO14PFULLRCO2FULLR2CO2" compartment="Cytosol" boundaryCondition="false"/>
<species id="M_gam6p_c" name="D_Glucosamine_6_phosphate_C6H13NO8P" compartment="Cytosol" boundaryCondition="false"/>
<species id="M_gam6p_e" name="D_Glucosamine_6_phosphate_C6H13NO8P" compartment="Extraorganism" boundaryCondition="false"/>
<species id="M_gam_c" name="D_Glucosamine_C6H14NO5" compartment="Cytosol" boundaryCondition="false"/>
<species id="M_gam_e" name="D_Glucosamine_C6H14NO5" compartment="Extraorganism" boundaryCondition="false"/>
<species id="M_gchola_c" name="lycocholate_C26H43NO6" compartment="Cytosol" boundaryCondition="false"/>
<species id="M_gchola_e" name="lycocholate_C26H43NO6" compartment="Extraorganism" boundaryCondition="false"/>
<species id="M_gdp_c" name="GDP_C10H12N5O11P2" compartment="Cytosol" boundaryCondition="false"/>
<species id="M_gdp_m" name="GDP_C10H12N5O11P2" compartment="Mitochondria" boundaryCondition="false"/>
<species id="M_gdpddman_c" name="GDP_4_dehydro_6_deoxy_D_mannose_C16H21N5O15P2" compartment="Cytosol" boundaryCondition="false"/>
<species id="M_gdpfuc_c" name="GDP_L_fucose_C16H23N5O15P2" compartment="Cytosol" boundaryCondition="false"/>
<species id="M_gdpmann_c" name="GDP_D_mannose_C16H23N5O16P2" compartment="Cytosol" boundaryCondition="false"/>
<species id="M_ggdp_c" name="Geranylgeranyl diphosphate" compartment="Cytosol" boundaryCondition="false"/>
<species id="M_glc_D_c" name="D_Glucose_C6H12O6" compartment="Cytosol" boundaryCondition="false"/>
<species id="M_glc_D_e" name="D_Glucose_C6H12O6" compartment="Extraorganism" boundaryCondition="false"/>
<species id="M_glcn_c" name="D_Gluconate_C6H11O7" compartment="Cytosol" boundaryCondition="false"/>
<species id="M_gln_L_c" name="L_Glutamine_C5H10N2O3" compartment="Cytosol" boundaryCondition="false"/>
<species id="M_gln_L_e" name="L_Glutamine_C5H10N2O3" compartment="Extraorganism" boundaryCondition="false"/>
<species id="M_glntrna_c" name="L_Glutaminyl_tRNA_Gln_C5H9N2O2R" compartment="Cytosol" boundaryCondition="false"/>
<species id="M_glu5sa_c" name="L_Glutamate_5_semialdehyde_C5H9NO3" compartment="Cytosol" boundaryCondition="false"/>
<species id="M_glu_L_ap" name="L_Glutamate_C5H8NO4" compartment="Apicoplast" boundaryCondition="false"/>
<species id="M_glu_L_c" name="L_Glutamate_C5H8NO4" compartment="Cytosol" boundaryCondition="false"/>
<species id="M_glu_L_e" name="L_Glutamate_C5H8NO4" compartment="Extraorganism" boundaryCondition="false"/>
<species id="M_glu_L_m" name="L_Glutamate_C5H8NO4" compartment="Mitochondria" boundaryCondition="false"/>
<species id="M_glucys_c" name="gamma_L_Glutamyl_L_cysteine_C8H13N2O5S" compartment="Cytosol" boundaryCondition="false"/>
<species id="M_gluside_c" name="glucocerebroside" compartment="Cytosol" boundaryCondition="false"/>
<species id="M_glutrna_c" name="L_Glutamyl_tRNA_Glu_C5H7NO3R" compartment="Cytosol" boundaryCondition="false"/>
<species id="M_gly_c" name="Glycine_C2H5NO2" compartment="Cytosol" boundaryCondition="false"/>
<species id="M_gly_e" name="Glycine_C2H5NO2" compartment="Extraorganism" boundaryCondition="false"/>
<species id="M_gly_m" name="Glycine_C2H5NO2" compartment="Mitochondria" boundaryCondition="false"/>
<species id="M_glyald_c" name="D_Glyceraldehyde_C3H6O3" compartment="Cytosol" boundaryCondition="false"/>
<species id="M_glyc3p_ap" name="Glycerol_3_phosphate_C3H7O6P" compartment="Apicoplast" boundaryCondition="false"/>
<species id="M_glyc3p_c" name="Glycerol_3_phosphate_C3H7O6P" compartment="Cytosol" boundaryCondition="false"/>
<species id="M_glyc3p_m" name="Glycerol_3_phosphate_C3H7O6P" compartment="Mitochondria" boundaryCondition="false"/>
<species id="M_glyc_c" name="Glycerol_C3H8O3" compartment="Cytosol" boundaryCondition="false"/>
<species id="M_glyc_e" name="Glycerol_C3H8O3" compartment="Extraorganism" boundaryCondition="false"/>
<species id="M_glytrna_c" name="Glycyl_tRNA_Gly_C2H4NOR" compartment="Cytosol" boundaryCondition="false"/>
<species id="M_gmp_c" name="GMP_C10H12N5O8P" compartment="Cytosol" boundaryCondition="false"/>
<species id="M_gp4g_c" name="P1_P4_Bis_5_guanosyl_tetraphosphate_C20H24N10O21P4" compartment="Cytosol" boundaryCondition="false"/>
<species id="M_gpail_c" name="D-glucosaminylphosphatidylinositol_C15H28NO13PFULLRCO2FULLR2CO2" compartment="Cytosol" boundaryCondition="false"/>
<species id="M_grdp_c" name="Geranyl_diphosphate_C10H17O7P2" compartment="Cytosol" boundaryCondition="false"/>
<species id="M_gsn_c" name="Guanosine_C10H13N5O5" compartment="Cytosol" boundaryCondition="false"/>
<species id="M_gsn_e" name="Guanosine_C10H13N5O5" compartment="Extraorganism" boundaryCondition="false"/>
<species id="M_gthox_c" name="Oxidized_glutathione_C20H30N6O12S2" compartment="Cytosol" boundaryCondition="false"/>
<species id="M_gthox_e" name="Oxidized_glutathione_C20H30N6O12S2" compartment="Extraorganism" boundaryCondition="false"/>
<species id="M_gthox_m" name="Oxidized_glutathione_C20H30N6O12S2" compartment="Mitochondria" boundaryCondition="false"/>
<species id="M_gthrd_c" name="Reduced_glutathione_C10H16N3O6S" compartment="Cytosol" boundaryCondition="false"/>
<species id="M_gthrd_e" name="Reduced_glutathione_C10H16N3O6S" compartment="Extraorganism" boundaryCondition="false"/>
<species id="M_gthrd_m" name="Reduced_glutathione_C10H16N3O6S" compartment="Mitochondria" boundaryCondition="false"/>
<species id="M_gtp_c" name="GTP_C10H12N5O14P3" compartment="Cytosol" boundaryCondition="false"/>
<species id="M_gtp_m" name="GTP_C10H12N5O14P3" compartment="Mitochondria" boundaryCondition="false"/>
<species id="M_gua_c" name="Guanine_C5H5N5O" compartment="Cytosol" boundaryCondition="false"/>
<species id="M_gua_e" name="Guanine_C5H5N5O" compartment="Extraorganism" boundaryCondition="false"/>
<species id="M_h2mb4p_ap" name="1_hydroxy_2_methyl_2_E_butenyl_4_diphosphate_C5H9O8P2" compartment="Apicoplast" boundaryCondition="false"/>
<species id="M_h2o2_c" name="Hydrogen_peroxide_H2O2" compartment="Cytosol" boundaryCondition="false"/>
<species id="M_h2o2_e" name="Hydrogen_peroxide_H2O2" compartment="Extraorganism" boundaryCondition="false"/>
<species id="M_h2o2_m" name="Hydrogen_peroxide_H2O2" compartment="Mitochondria" boundaryCondition="false"/>
<species id="M_h2o_ap" name="H2O_H2O" compartment="Apicoplast" boundaryCondition="false"/>
<species id="M_h2o_c" name="H2O_H2O" compartment="Cytosol" boundaryCondition="false"/>
<species id="M_h2o_e" name="H2O_H2O" compartment="Extraorganism" boundaryCondition="false"/>
<species id="M_h2o_m" name="H2O_H2O" compartment="Mitochondria" boundaryCondition="false"/>
<species id="M_h_ap" name="H_H" compartment="Apicoplast" boundaryCondition="false"/>
<species id="M_h_c" name="H_H" compartment="Cytosol" boundaryCondition="false"/>
<species id="M_h_e" name="H_H" compartment="Extraorganism" boundaryCondition="false"/>
<species id="M_h_m" name="H_H" compartment="Mitochondria" boundaryCondition="false"/>
<species id="M_hb_c" name="Hemoglobin_R" compartment="Cytosol" boundaryCondition="false"/>
<species id="M_hb_e" name="Hemoglobin_R" compartment="Extraorganism" boundaryCondition="false"/>
<species id="M_hco3_ap" name="Bicarbonate_CHO3" compartment="Apicoplast" boundaryCondition="false"/>
<species id="M_hco3_c" name="Bicarbonate_CHO3" compartment="Cytosol" boundaryCondition="false"/>
<species id="M_hco3_e" name="Bicarbonate_CHO3" compartment="Extraorganism" boundaryCondition="false"/>
<species id="M_hcys_L_c" name="L_Homocysteine_C4H9NO2S" compartment="Cytosol" boundaryCondition="false"/>
<species id="M_hcys_l_e" name="Homocysteine" compartment="Extraorganism" boundaryCondition="false"/>
<species id="M_hdca_ap" name="Hexadecanoate_n_C160_C16H31O2" compartment="Apicoplast" boundaryCondition="false"/>
<species id="M_hdca_c" name="Hexadecanoate_n_C160_C16H31O2" compartment="Cytosol" boundaryCondition="false"/>
<species id="M_hdca_e" name="Hexadecanoate_n_C160_C16H31O2" compartment="Extraorganism" boundaryCondition="false"/>
<species id="M_hdcea_ap" name="Hexadecenoate_n_C161_C16H29O2" compartment="Apicoplast" boundaryCondition="false"/>
<species id="M_hdcea_c" name="Hexadecenoate_n_C161_C16H29O2" compartment="Cytosol" boundaryCondition="false"/>
<species id="M_hdcea_e" name="Hexadecenoate_n_C161_C16H29O2" compartment="Extraorganism" boundaryCondition="false"/>
<species id="M_hdcoa_ap" name="Hexadecenoyl_CoA_n_C161CoA_C37H60N7O17P3S" compartment="Apicoplast" boundaryCondition="false"/>
<species id="M_hdcoa_c" name="Hexadecenoyl_CoA_n_C161CoA_C37H60N7O17P3S" compartment="Cytosol" boundaryCondition="false"/>
<species id="M_hdcoa_e" name="Hexadecenoyl_CoA_n_C161CoA_C37H60N7O17P3S" compartment="Extraorganism" boundaryCondition="false"/>
<species id="M_hdeACP_ap" name="cis_hexadec_9_enoyl_acyl_carrier_protein_n_C161_C27H49N2O8PRS" compartment="Apicoplast" boundaryCondition="false"/>
<species id="M_hepdp_m" name="all_trans_Heptaprenyl_diphosphate_C35H57O7P2" compartment="Mitochondria" boundaryCondition="false"/>
<species id="M_hexACP_ap" name="Hexanoyl_ACP_n_C60ACP_C17H31N2O8PRS" compartment="Apicoplast" boundaryCondition="false"/>
<species id="M_hexc_ap" name="hexacosanoate_n_C260_C26H51O2" compartment="Apicoplast" boundaryCondition="false"/>
<species id="M_hexc_c" name="hexacosanoate_n_C260_C26H51O2" compartment="Cytosol" boundaryCondition="false"/>
<species id="M_hexc_e" name="hexacosanoate_n_C260_C26H51O2" compartment="Extraorganism" boundaryCondition="false"/>
<species id="M_hexdp_m" name="all_trans_Hexaprenyl_diphosphate_C30H49O7P2" compartment="Mitochondria" boundaryCondition="false"/>
<species id="M_hibcoa_c" name="_S_3_Hydroxyisobutyryl_CoA_C25H38N7O18P3S" compartment="Cytosol" boundaryCondition="false"/>
<species id="M_his_L_c" name="L_Histidine_C6H9N3O2" compartment="Cytosol" boundaryCondition="false"/>
<species id="M_his_L_e" name="L_Histidine_C6H9N3O2" compartment="Extraorganism" boundaryCondition="false"/>
<species id="M_histrna_c" name="L_Histidyl_tRNA_His_C6H8N3OR" compartment="Cytosol" boundaryCondition="false"/>
<species id="M_hmbil_ap" name="Hydroxymethylbilane_C40H38N4O17" compartment="Apicoplast" boundaryCondition="false"/>
<species id="M_hmbil_c" name="Hydroxymethylbilane_C40H38N4O17" compartment="Cytosol" boundaryCondition="false"/>
<species id="M_hmfurn_c" name="4_hydroxy_5_methyl_3_2H_furanone_C5H6O3" compartment="Cytosol" boundaryCondition="false"/>
<species id="M_hxa_ap" name="Hexanoate_n_C60_C6H11O2" compartment="Apicoplast" boundaryCondition="false"/>
<species id="M_hxa_c" name="Hexanoate_n_C60_C6H11O2" compartment="Cytosol" boundaryCondition="false"/>
<species id="M_hxa_e" name="Hexanoate_n_C60_C6H11O2" compartment="Extraorganism" boundaryCondition="false"/>
<species id="M_hxan_c" name="Hypoxanthine_C5H4N4O" compartment="Cytosol" boundaryCondition="false"/>
<species id="M_hxan_e" name="Hypoxanthine_C5H4N4O" compartment="Extraorganism" boundaryCondition="false"/>
<species id="M_hxcoa_ap" name="Hexanoyl_CoA_n_C60CoA_C27H42N7O17P3S" compartment="Apicoplast" boundaryCondition="false"/>
<species id="M_hxcoa_c" name="Hexanoyl_CoA_n_C60CoA_C27H42N7O17P3S" compartment="Cytosol" boundaryCondition="false"/>
<species id="M_hxcoa_e" name="Hexanoyl_CoA_n_C60CoA_C27H42N7O17P3S" compartment="Extraorganism" boundaryCondition="false"/>
<species id="M_ibcoa_m" name="sobutyryl-CoA_C25H38N7O17P3S" compartment="Mitochondria" boundaryCondition="false"/>
<species id="M_icit_c" name="Isocitrate_C6H5O7" compartment="Cytosol" boundaryCondition="false"/>
<species id="M_icit_m" name="Isocitrate_C6H5O7" compartment="Mitochondria" boundaryCondition="false"/>
<species id="M_ile_L_c" name="L_Isoleucine_C6H13NO2" compartment="Cytosol" boundaryCondition="false"/>
<species id="M_ile_L_e" name="L_Isoleucine_C6H13NO2" compartment="Extraorganism" boundaryCondition="false"/>
<species id="M_iletrna_c" name="L_Isoleucyl_tRNA_Ile_C6H12NOR" compartment="Cytosol" boundaryCondition="false"/>
<species id="M_imp_c" name="IMP_C10H11N4O8P" compartment="Cytosol" boundaryCondition="false"/>
<species id="M_inost_c" name="myo_Inositol_C6H12O6" compartment="Cytosol" boundaryCondition="false"/>
<species id="M_inost_e" name="myo_Inositol_C6H12O6" compartment="Extraorganism" boundaryCondition="false"/>
<species id="M_ins_c" name="Inosine_C10H12N4O5" compartment="Cytosol" boundaryCondition="false"/>
<species id="M_ins_e" name="Inosine_C10H12N4O5" compartment="Extraorganism" boundaryCondition="false"/>
<species id="M_ipdp_ap" name="Isopentenyl_diphosphate_C5H9O7P2" compartment="Apicoplast" boundaryCondition="false"/>
<species id="M_ipdp_c" name="Isopentenyl_diphosphate_C5H9O7P2" compartment="Cytosol" boundaryCondition="false"/>
<species id="M_ipdp_m" name="Isopentenyl_diphosphate_C5H9O7P2" compartment="Mitochondria" boundaryCondition="false"/>
<species id="M_itp_c" name="ITP_C10H11N4O14P3" compartment="Cytosol" boundaryCondition="false"/>
<species id="M_ivcoa_m" name="sovaleryl-CoA_C26H40N7O17P3S" compartment="Mitochondria" boundaryCondition="false"/>
<species id="M_lac_D_c" name="D_Lactate_C3H5O3" compartment="Cytosol" boundaryCondition="false"/>
<species id="M_lac_D_e" name="D_Lactate_C3H5O3" compartment="Extraorganism" boundaryCondition="false"/>
<species id="M_lac_L_c" name="L_Lactate_C3H5O3" compartment="Cytosol" boundaryCondition="false"/>
<species id="M_lac_L_e" name="L_Lactate_C3H5O3" compartment="Extraorganism" boundaryCondition="false"/>
<species id="M_lald_D_c" name="D_Lactaldehyde_C3H6O2" compartment="Cytosol" boundaryCondition="false"/>
<species id="M_leu_L_c" name="L_Leucine_C6H13NO2" compartment="Cytosol" boundaryCondition="false"/>
<species id="M_leu_L_e" name="L_Leucine_C6H13NO2" compartment="Extraorganism" boundaryCondition="false"/>
<species id="M_leutrna_c" name="L_Leucyl_tRNA_Leu_C6H12NOR" compartment="Cytosol" boundaryCondition="false"/>
<species id="M_lgt_S_c" name="_R_S_Lactoylglutathione_C13H20N3O8S" compartment="Cytosol" boundaryCondition="false"/>
<species id="M_lpchol_c" name="lysophosphatidylcholine" compartment="Cytosol" boundaryCondition="false"/>
<species id="M_lys_L_c" name="L_Lysine_C6H15N2O2" compartment="Cytosol" boundaryCondition="false"/>
<species id="M_lys_L_e" name="L_Lysine_C6H15N2O2" compartment="Extraorganism" boundaryCondition="false"/>
<species id="M_lystrna_c" name="L_Lysine_tRNA_Lys_C6H14N2OR" compartment="Cytosol" boundaryCondition="false"/>
<species id="M_m4mpdol_L_c" name="alpha-D-Mannosyl)4-beta-D-mannosyl-diacetylchitobiosyldiphosphodolichol" compartment="Cytosol" boundaryCondition="false"/>
<species id="M_m5mpdol_L_c" name="alpha-D-Mannosyl)5-beta-D-mannosyl-diacetylchitobiosyldiphosphodolichol" compartment="Cytosol" boundaryCondition="false"/>
<species id="M_m6mpdol_L_c" name="alpha-D-Mannosyl)6-beta-D-mannosyl-diacetylchitobiosyldiphosphodolichol" compartment="Cytosol" boundaryCondition="false"/>
<species id="M_m7mpdol_L_c" name="alpha-D-Mannosyl)7-beta-D-mannosyl-diacetylchitobiosyldiphosphodolichol" compartment="Cytosol" boundaryCondition="false"/>
<species id="M_m8mpdol_L_c" name="alpha-D-Mannosyl)8-beta-D-mannosyl-diacetylchitobiosyldiphosphodolichol" compartment="Cytosol" boundaryCondition="false"/>
<species id="M_malACP_ap" name="Malonyl_acyl_carrier_protein_C14H22N2O10PRS" compartment="Apicoplast" boundaryCondition="false"/>
<species id="M_mal_L_c" name="L_Malate_C4H4O5" compartment="Cytosol" boundaryCondition="false"/>
<species id="M_mal_L_e" name="L_Malate_C4H4O5" compartment="Extraorganism" boundaryCondition="false"/>
<species id="M_mal_L_m" name="L_Malate_C4H4O5" compartment="Mitochondria" boundaryCondition="false"/>
<species id="M_malcoa_ap" name="Malonyl_CoA_C24H33N7O19P3S" compartment="Apicoplast" boundaryCondition="false"/>
<species id="M_malt_c" name="Maltose_C12H22O11" compartment="Cytosol" boundaryCondition="false"/>
<species id="M_malt_e" name="Maltose_C12H22O11" compartment="Extraorganism" boundaryCondition="false"/>
<species id="M_man1p_c" name="D_Mannose_1_phosphate_C6H11O9P" compartment="Cytosol" boundaryCondition="false"/>
<species id="M_man6p_c" name="D_Mannose_6_phosphate_C6H11O9P" compartment="Cytosol" boundaryCondition="false"/>
<species id="M_man_c" name="D_Mannose_C6H12O6" compartment="Cytosol" boundaryCondition="false"/>
<species id="M_man_e" name="D_Mannose_C6H12O6" compartment="Extraorganism" boundaryCondition="false"/>
<species id="M_met_L_c" name="L_Methionine_C5H11NO2S" compartment="Cytosol" boundaryCondition="false"/>
<species id="M_met_L_e" name="L_Methionine_C5H11NO2S" compartment="Extraorganism" boundaryCondition="false"/>
<species id="M_methf_c" name="5_10_Methenyltetrahydrofolate_C20H20N7O6" compartment="Cytosol" boundaryCondition="false"/>
<species id="M_mettrna_c" name="L_Methionyl_tRNA_Met_C5H10NOSR" compartment="Cytosol" boundaryCondition="false"/>
<species id="M_mgacpail_c" name="mannosyl-glucosaminyl-acylphosphatidylinositiol" compartment="Cytosol" boundaryCondition="false"/>
<species id="M_mi13456p_c" name="1D-myo-Inositol 1,3,4,5,6-pentakisphosphate_C6H7O21P5" compartment="Cytosol" boundaryCondition="false"/>
<species id="M_mi1345p_c" name="1D-myo-Inositol 1,3,4,5-tetrakisphosphate_C6H8O18P4" compartment="Cytosol" boundaryCondition="false"/>
<species id="M_mi134p_c" name="1D-myo-Inositol 1,3,4-trisphosphate_C6H9O15P3" compartment="Cytosol" boundaryCondition="false"/>
<species id="M_mi1456p_c" name="1D-myo-Inositol 1,4,5,6-tetrakisphosphate_C6H8O18P4" compartment="Cytosol" boundaryCondition="false"/>
<species id="M_mi145p_c" name="1D_myo_Inositol_1_4_5_trisphosphate_C6H9O15P3" compartment="Cytosol" boundaryCondition="false"/>
<species id="M_mi14p_c" name="1D-myo-Inositol 1,4-bisphosphate_C6H10O12P2" compartment="Cytosol" boundaryCondition="false"/>
<species id="M_mi1p_D_c" name="1D_myo_Inositol_1_phosphate_C6H11O9P" compartment="Cytosol" boundaryCondition="false"/>
<species id="M_mi34p_c" name="1D-myo-Inositol 3,4-bisphosphate_C6H10O12P2" compartment="Cytosol" boundaryCondition="false"/>
<species id="M_mi4p_D_c" name="1D-myo-Inositol 4-phosphate_C6H11O9P" compartment="Cytosol" boundaryCondition="false"/>
<species id="M_mlthf_c" name="5_10_Methylenetetrahydrofolate_C20H21N7O6" compartment="Cytosol" boundaryCondition="false"/>
<species id="M_mlthf_m" name="5_10_Methylenetetrahydrofolate_C20H21N7O6" compartment="Mitochondria" boundaryCondition="false"/>
<species id="M_mql8_c" name="Menaquinol_8_C51H74O2" compartment="Cytosol" boundaryCondition="false"/>
<species id="M_mthgxl_c" name="Methylglyoxal_C3H4O2" compartment="Cytosol" boundaryCondition="false"/>
<species id="M_mthgxl_e" name="Methylglyoxal_C3H4O2" compartment="Extraorganism" boundaryCondition="false"/>
<species id="M_myrsACP_ap" name="Myristoyl_ACP_n_C140ACP_C25H47N2O8PRS" compartment="Apicoplast" boundaryCondition="false"/>
<species id="M_nac_c" name="Nicotinate_C6H4NO2" compartment="Cytosol" boundaryCondition="false"/>
<species id="M_nac_e" name="Nicotinate_C6H4NO2" compartment="Extraorganism" boundaryCondition="false"/>
<species id="M_nad_ap" name="Nicotinamide_adenine_dinucleotide_C21H26N7O14P2" compartment="Apicoplast" boundaryCondition="false"/>
<species id="M_nad_c" name="Nicotinamide_adenine_dinucleotide_C21H26N7O14P2" compartment="Cytosol" boundaryCondition="false"/>
<species id="M_nad_m" name="Nicotinamide_adenine_dinucleotide_C21H26N7O14P2" compartment="Mitochondria" boundaryCondition="false"/>
<species id="M_nadh_ap" name="Nicotinamide_adenine_dinucleotide_reduced_C21H27N7O14P2" compartment="Apicoplast" boundaryCondition="false"/>
<species id="M_nadh_c" name="Nicotinamide_adenine_dinucleotide_reduced_C21H27N7O14P2" compartment="Cytosol" boundaryCondition="false"/>
<species id="M_nadh_m" name="Nicotinamide_adenine_dinucleotide_reduced_C21H27N7O14P2" compartment="Mitochondria" boundaryCondition="false"/>
<species id="M_nadp_ap" name="Nicotinamide_adenine_dinucleotide_phosphate_C21H25N7O17P3" compartment="Apicoplast" boundaryCondition="false"/>
<species id="M_nadp_c" name="Nicotinamide_adenine_dinucleotide_phosphate_C21H25N7O17P3" compartment="Cytosol" boundaryCondition="false"/>
<species id="M_nadp_m" name="Nicotinamide_adenine_dinucleotide_phosphate_C21H25N7O17P3" compartment="Mitochondria" boundaryCondition="false"/>
<species id="M_nadph_ap" name="Nicotinamide_adenine_dinucleotide_phosphate_reduced_C21H26N7O17P3" compartment="Apicoplast" boundaryCondition="false"/>
<species id="M_nadph_c" name="Nicotinamide_adenine_dinucleotide_phosphate_reduced_C21H26N7O17P3" compartment="Cytosol" boundaryCondition="false"/>
<species id="M_nadph_m" name="Nicotinamide_adenine_dinucleotide_phosphate_reduced_C21H26N7O17P3" compartment="Mitochondria" boundaryCondition="false"/>
<species id="M_naglc2p_L_c" name="N-Acetyl-D-glucosaminyldiphosphodolichol, human liver homolog_C1160H1898N10O120P20" compartment="Cytosol" boundaryCondition="false"/>
<species id="M_ncam_c" name="Nicotinamide_C6H6N2O" compartment="Cytosol" boundaryCondition="false"/>
<species id="M_ncam_e" name="Nicotinamide_C6H6N2O" compartment="Extraorganism" boundaryCondition="false"/>
<species id="M_nh4_ap" name="Ammonium_H4N" compartment="Apicoplast" boundaryCondition="false"/>
<species id="M_nh4_c" name="Ammonium_H4N" compartment="Cytosol" boundaryCondition="false"/>
<species id="M_nh4_e" name="Ammonium_H4N" compartment="Extraorganism" boundaryCondition="false"/>
<species id="M_nh4_m" name="Ammonium_H4N" compartment="Mitochondria" boundaryCondition="false"/>
<species id="M_nicrnt_c" name="Nicotinate_D_ribonucleotide_C11H12NO9P" compartment="Cytosol" boundaryCondition="false"/>
<species id="M_no2_c" name="Nitrite_NO2" compartment="Cytosol" boundaryCondition="false"/>
<species id="M_no2_e" name="Nitrite_NO2" compartment="Extraorganism" boundaryCondition="false"/>
<species id="M_no2_m" name="Nitrite_NO2" compartment="Mitochondria" boundaryCondition="false"/>
<species id="M_no3_c" name="Nitrate_NO3" compartment="Cytosol" boundaryCondition="false"/>
<species id="M_no3_e" name="Nitrate_NO3" compartment="Extraorganism" boundaryCondition="false"/>
<species id="M_no3_m" name="Nitrate_NO3" compartment="Mitochondria" boundaryCondition="false"/>
<species id="M_no_c" name="Nitric_oxide_NO" compartment="Cytosol" boundaryCondition="false"/>
<species id="M_no_e" name="Nitric_oxide_NO" compartment="Extraorganism" boundaryCondition="false"/>
<species id="M_o2_ap" name="O2_O2" compartment="Apicoplast" boundaryCondition="false"/>
<species id="M_o2_c" name="O2_O2" compartment="Cytosol" boundaryCondition="false"/>
<species id="M_o2_e" name="O2_O2" compartment="Extraorganism" boundaryCondition="false"/>
<species id="M_o2_m" name="O2_O2" compartment="Mitochondria" boundaryCondition="false"/>
<species id="M_o2s_c" name="Superoxide_anion_O2" compartment="Cytosol" boundaryCondition="false"/>
<species id="M_o2s_e" name="Superoxide_anion_O2" compartment="Extraorganism" boundaryCondition="false"/>
<species id="M_o2s_m" name="Superoxide_anion_O2" compartment="Mitochondria" boundaryCondition="false"/>
<species id="M_oaa_c" name="Oxaloacetate_C4H2O5" compartment="Cytosol" boundaryCondition="false"/>
<species id="M_oaa_m" name="Oxaloacetate_C4H2O5" compartment="Mitochondria" boundaryCondition="false"/>
<species id="M_ocACP_ap" name="Octanoyl_ACP_n_C80ACP_C19H35N2O8PRS" compartment="Apicoplast" boundaryCondition="false"/>
<species id="M_occoa_ap" name="Octanoyl_CoA_n_C80CoA_C29H46N7O17P3S" compartment="Apicoplast" boundaryCondition="false"/>
<species id="M_occoa_c" name="Octanoyl_CoA_n_C80CoA_C29H46N7O17P3S" compartment="Cytosol" boundaryCondition="false"/>
<species id="M_occoa_e" name="Octanoyl_CoA_n_C80CoA_C29H46N7O17P3S" compartment="Extraorganism" boundaryCondition="false"/>
<species id="M_ocdcaACP_ap" name="Octadecanoyl_ACP_n_C180ACP_C29H55N2O8PRS" compartment="Apicoplast" boundaryCondition="false"/>
<species id="M_ocdca_ap" name="octadecanoate_n_C180_C18H35O2" compartment="Apicoplast" boundaryCondition="false"/>
<species id="M_ocdca_c" name="octadecanoate_n_C180_C18H35O2" compartment="Cytosol" boundaryCondition="false"/>
<species id="M_ocdca_e" name="octadecanoate_n_C180_C18H35O2" compartment="Extraorganism" boundaryCondition="false"/>
<species id="M_ocdcea_ap" name="octadecenoate_n_C181_C18H33O2" compartment="Apicoplast" boundaryCondition="false"/>
<species id="M_ocdcea_c" name="octadecenoate_n_C181_C18H33O2" compartment="Cytosol" boundaryCondition="false"/>
<species id="M_ocdcea_e" name="octadecenoate_n_C181_C18H33O2" compartment="Extraorganism" boundaryCondition="false"/>
<species id="M_ocdycacoa_c" name="Octadecynoyl_CoA_n_C182CoA_C39H62N7O17P3S" compartment="Cytosol" boundaryCondition="false"/>
<species id="M_octa_ap" name="octanoate_n_C80_C8H15O2" compartment="Apicoplast" boundaryCondition="false"/>
<species id="M_octa_c" name="octanoate_n_C80_C8H15O2" compartment="Cytosol" boundaryCondition="false"/>
<species id="M_octa_e" name="octanoate_n_C80_C8H15O2" compartment="Extraorganism" boundaryCondition="false"/>
<species id="M_octdp_c" name="all_trans_Octaprenyl_diphosphate_C40H65O7P2" compartment="Cytosol" boundaryCondition="false"/>
<species id="M_octdp_m" name="all_trans_Octaprenyl_diphosphate_C40H65O7P2" compartment="Mitochondria" boundaryCondition="false"/>
<species id="M_octeACP_ap" name="cis_octadec_11_enoyl_acyl_carrier_protein_n_C181_C29H53N2O8PRS" compartment="Apicoplast" boundaryCondition="false"/>
<species id="M_odecoa_ap" name="Octadecenoyl_CoA_n_C181CoA_C39H64N7O17P3S" compartment="Apicoplast" boundaryCondition="false"/>
<species id="M_odecoa_c" name="Octadecenoyl_CoA_n_C181CoA_C39H64N7O17P3S" compartment="Cytosol" boundaryCondition="false"/>
<species id="M_odecoa_e" name="Octadecenoyl_CoA_n_C181CoA_C39H64N7O17P3S" compartment="Extraorganism" boundaryCondition="false"/>
<species id="M_oh1_c" name="hydroxide_ion_HO" compartment="Cytosol" boundaryCondition="false"/>
<species id="M_oh1_m" name="hydroxide_ion_HO" compartment="Mitochondria" boundaryCondition="false"/>
<species id="M_orn_c" name="Ornithine_C5H13N2O2" compartment="Cytosol" boundaryCondition="false"/>
<species id="M_orn_e" name="Ornithine_C5H13N2O2" compartment="Extraorganism" boundaryCondition="false"/>
<species id="M_orot5p_c" name="Orotidine_5_phosphate_C10H10N2O11P" compartment="Cytosol" boundaryCondition="false"/>
<species id="M_orot_c" name="Orotate_C5H3N2O4" compartment="Cytosol" boundaryCondition="false"/>
<species id="M_orot_m" name="Orotate_C5H3N2O4" compartment="Mitochondria" boundaryCondition="false"/>
<species id="M_oxa_c" name="xalate_C2O4" compartment="Cytosol" boundaryCondition="false"/>
<species id="M_oxa_e" name="xalate_C2O4" compartment="Extraorganism" boundaryCondition="false"/>
<species id="M_pa120_ap" name="1_2_didodecanoyl_sn_glycerol_3_phosphate_C27H51O8P1" compartment="Apicoplast" boundaryCondition="false"/>
<species id="M_pa120_c" name="1_2_didodecanoyl_sn_glycerol_3_phosphate_C27H51O8P1" compartment="Cytosol" boundaryCondition="false"/>
<species id="M_pa140_ap" name="1_2_ditetradecanoyl_sn_glycerol_3_phosphate_C31H59O8P1" compartment="Apicoplast" boundaryCondition="false"/>
<species id="M_pa140_c" name="1_2_ditetradecanoyl_sn_glycerol_3_phosphate_C31H59O8P1" compartment="Cytosol" boundaryCondition="false"/>
<species id="M_pa141_ap" name="1_2_ditetradec_7_enoyl_sn_glycerol_3_phosphate_C31H55O8P1" compartment="Apicoplast" boundaryCondition="false"/>
<species id="M_pa141_c" name="1_2_ditetradec_7_enoyl_sn_glycerol_3_phosphate_C31H55O8P1" compartment="Cytosol" boundaryCondition="false"/>
<species id="M_pa160_ap" name="1_2_dihexadecanoyl_sn_glycerol_3_phosphate_C35H67O8P1" compartment="Apicoplast" boundaryCondition="false"/>
<species id="M_pa160_c" name="1_2_dihexadecanoyl_sn_glycerol_3_phosphate_C35H67O8P1" compartment="Cytosol" boundaryCondition="false"/>
<species id="M_pa161_ap" name="1_2_dihexadec_9_enoyl_sn_glycerol_3_phosphate_C35H63O8P1" compartment="Apicoplast" boundaryCondition="false"/>
<species id="M_pa161_c" name="1_2_dihexadec_9_enoyl_sn_glycerol_3_phosphate_C35H63O8P1" compartment="Cytosol" boundaryCondition="false"/>
<species id="M_pa180_ap" name="1_2_dioctadecanoyl_sn_glycerol_3_phosphate_C39H75O8P1" compartment="Apicoplast" boundaryCondition="false"/>
<species id="M_pa180_c" name="1_2_dioctadecanoyl_sn_glycerol_3_phosphate_C39H75O8P1" compartment="Cytosol" boundaryCondition="false"/>
<species id="M_pa181_ap" name="1_2_dioctadec_11_enoyl_sn_glycerol_3_phosphate_C39H71O8P1" compartment="Apicoplast" boundaryCondition="false"/>
<species id="M_pa181_c" name="1_2_dioctadec_11_enoyl_sn_glycerol_3_phosphate_C39H71O8P1" compartment="Cytosol" boundaryCondition="false"/>
<species id="M_pail_c" name="phosphatidylinositol" compartment="Cytosol" boundaryCondition="false"/>
<species id="M_palmACP_ap" name="Palmitoyl_ACP_n_C160ACP_C27H51N2O8PRS" compartment="Apicoplast" boundaryCondition="false"/>
<species id="M_pan4p_c" name="Pantetheine_4_phosphate_C11H21N2O7PS" compartment="Cytosol" boundaryCondition="false"/>
<species id="M_pap_c" name="Adenosine_3_5_bisphosphate_C10H11N5O10P2" compartment="Cytosol" boundaryCondition="false"/>
<species id="M_pap_e" name="Adenosine_3_5_bisphosphate_C10H11N5O10P2" compartment="Extraorganism" boundaryCondition="false"/>
<species id="M_pc_c" name="Phosphatidylcholine_C4040H7844N100O800P100" compartment="Cytosol" boundaryCondition="false"/>
<species id="M_pc_e" name="Phosphatidylcholine_C4040H7844N100O800P100" compartment="Extraorganism" boundaryCondition="false"/>
<species id="M_pdx5p_c" name="Pyridoxine_5_phosphate_C8H10NO6P" compartment="Cytosol" boundaryCondition="false"/>
<species id="M_pe120_c" name="phosphatidylethanolamine_didodecanoyl_n_C120_C29H58N1O8P1" compartment="Cytosol" boundaryCondition="false"/>
<species id="M_pe120_e" name="phosphatidylethanolamine_didodecanoyl_n_C120_C29H58N1O8P1" compartment="Extraorganism" boundaryCondition="false"/>
<species id="M_pe140_c" name="phosphatidylethanolamine_ditetradecanoyl_n_C140_C33H66N1O8P1" compartment="Cytosol" boundaryCondition="false"/>
<species id="M_pe140_e" name="phosphatidylethanolamine_ditetradecanoyl_n_C140_C33H66N1O8P1" compartment="Extraorganism" boundaryCondition="false"/>
<species id="M_pe141_c" name="phosphatidylethanolamine_ditetradec_7_enoyl_n_C141_C33H62N1O8P1" compartment="Cytosol" boundaryCondition="false"/>
<species id="M_pe141_e" name="phosphatidylethanolamine_ditetradec_7_enoyl_n_C141_C33H62N1O8P1" compartment="Extraorganism" boundaryCondition="false"/>
<species id="M_pe160_c" name="phosphatidylethanolamine_dihexadecanoyl_n_C160_C37H74N1O8P1" compartment="Cytosol" boundaryCondition="false"/>
<species id="M_pe160_e" name="phosphatidylethanolamine_dihexadecanoyl_n_C160_C37H74N1O8P1" compartment="Extraorganism" boundaryCondition="false"/>
<species id="M_pe161_c" name="phosphatidylethanolamine_dihexadec_9enoyl_n_C161_C37H70N1O8P1" compartment="Cytosol" boundaryCondition="false"/>
<species id="M_pe161_e" name="phosphatidylethanolamine_dihexadec_9enoyl_n_C161_C37H70N1O8P1" compartment="Extraorganism" boundaryCondition="false"/>
<species id="M_pe180_c" name="phosphatidylethanolamine_dioctadecanoyl_n_C180_C41H82N1O8P1" compartment="Cytosol" boundaryCondition="false"/>
<species id="M_pe180_e" name="phosphatidylethanolamine_dioctadecanoyl_n_C180_C41H82N1O8P1" compartment="Extraorganism" boundaryCondition="false"/>
<species id="M_pe181_c" name="phosphatidylethanolamine_dioctadec_11_enoyl_n_C181_C41H78N1O8P1" compartment="Cytosol" boundaryCondition="false"/>
<species id="M_pe181_e" name="phosphatidylethanolamine_dioctadec_11_enoyl_n_C181_C41H78N1O8P1" compartment="Extraorganism" boundaryCondition="false"/>
<species id="M_pe_c" name="phosphatidylethanolamine_C3740H7244N100O800P100" compartment="Cytosol" boundaryCondition="false"/>
<species id="M_pe_e" name="phosphatidylethanolamine_C3740H7244N100O800P100" compartment="Extraorganism" boundaryCondition="false"/>
<species id="M_pendp_c" name="all_trans_Pentaprenyl_diphosphate_C25H41O7P2" compartment="Cytosol" boundaryCondition="false"/>
<species id="M_pendp_m" name="all_trans_Pentaprenyl_diphosphate_C25H41O7P2" compartment="Mitochondria" boundaryCondition="false"/>
<species id="M_pep_ap" name="Phosphoenolpyruvate_C3H2O6P" compartment="Apicoplast" boundaryCondition="false"/>
<species id="M_pep_c" name="Phosphoenolpyruvate_C3H2O6P" compartment="Cytosol" boundaryCondition="false"/>
<species id="M_pg120_c" name="Phosphatidylglycerol_didodecanoyl_n_C120_C30H58O10P1" compartment="Cytosol" boundaryCondition="false"/>
<species id="M_pg140_c" name="Phosphatidylglycerol_ditetradecanoyl_n_C140_C34H66O10P1" compartment="Cytosol" boundaryCondition="false"/>
<species id="M_pg141_c" name="Phosphatidylglycerol_ditetradec_7_enoyl_n_C141_C34H62O10P1" compartment="Cytosol" boundaryCondition="false"/>
<species id="M_pg160_c" name="Phosphatidylglycerol_dihexadecanoyl_n_C160_C38H74O10P1" compartment="Cytosol" boundaryCondition="false"/>
<species id="M_pg161_c" name="Phosphatidylglycerol_dihexadec_9_enoyl_n_C161_C38H70O10P1" compartment="Cytosol" boundaryCondition="false"/>
<species id="M_pg180_c" name="Phosphatidylglycerol_dioctadecanoyl_n_C180_C42H82O10P1" compartment="Cytosol" boundaryCondition="false"/>
<species id="M_pg181_c" name="Phosphatidylglycerol_dioctadec_11_enoyl_n_C181_C42H78O10P1" compartment="Cytosol" boundaryCondition="false"/>
<species id="M_pgp120_c" name="Phosphatidylglycerophosphate_didodecanoyl_n_C120_C30H57O13P2" compartment="Cytosol" boundaryCondition="false"/>
<species id="M_pgp140_c" name="Phosphatidylglycerophosphate_ditetradecanoyl_n_C140_C34H65O13P2" compartment="Cytosol" boundaryCondition="false"/>
<species id="M_pgp141_c" name="Phosphatidylglycerophosphate_ditetradec_7_enoyl_n_C141_C34H61O13P2" compartment="Cytosol" boundaryCondition="false"/>
<species id="M_pgp160_c" name="Phosphatidylglycerophosphate_dihexadecanoyl_n_C160_C38H73O13P2" compartment="Cytosol" boundaryCondition="false"/>
<species id="M_pgp161_c" name="Phosphatidylglycerophosphate_dihexadec_9_enoyl_n_C161_C38H69O13P2" compartment="Cytosol" boundaryCondition="false"/>
<species id="M_pgp180_c" name="Phosphatidylglycerophosphate_dioctadecanoyl_n_C180_C42H81O13P2" compartment="Cytosol" boundaryCondition="false"/>
<species id="M_pgp181_c" name="Phosphatidylglycerophosphate_dioctadec_11_enoyl_n_C181_C42H77O13P2" compartment="Cytosol" boundaryCondition="false"/>
<species id="M_phe_L_c" name="L_Phenylalanine_C9H11NO2" compartment="Cytosol" boundaryCondition="false"/>
<species id="M_phe_L_e" name="L_Phenylalanine_C9H11NO2" compartment="Extraorganism" boundaryCondition="false"/>
<species id="M_pheme_ap" name="Protoheme_C34H30FeN4O4" compartment="Apicoplast" boundaryCondition="false"/>
<species id="M_pheme_c" name="Protoheme_C34H30FeN4O4" compartment="Cytosol" boundaryCondition="false"/>
<species id="M_pheme_m" name="Protoheme_C34H30FeN4O4" compartment="Mitochondria" boundaryCondition="false"/>
<species id="M_phetrna_c" name="L_Phenylalanyl_tRNA_Phe_C9H10NOR" compartment="Cytosol" boundaryCondition="false"/>
<species id="M_phpyr_c" name="Phenylpyruvate_C9H7O3" compartment="Cytosol" boundaryCondition="false"/>
<species id="M_pi_ap" name="Phosphate_HO4P" compartment="Apicoplast" boundaryCondition="false"/>
<species id="M_pi_c" name="Phosphate_HO4P" compartment="Cytosol" boundaryCondition="false"/>
<species id="M_pi_e" name="Phosphate_HO4P" compartment="Extraorganism" boundaryCondition="false"/>
<species id="M_pi_m" name="Phosphate_HO4P" compartment="Mitochondria" boundaryCondition="false"/>
<species id="M_pmtcoa_ap" name="Palmitoyl_CoA_n_C160CoA_C37H62N7O17P3S" compartment="Apicoplast" boundaryCondition="false"/>
<species id="M_pmtcoa_c" name="Palmitoyl_CoA_n_C160CoA_C37H62N7O17P3S" compartment="Cytosol" boundaryCondition="false"/>
<species id="M_pmtcoa_e" name="Palmitoyl_CoA_n_C160CoA_C37H62N7O17P3S" compartment="Extraorganism" boundaryCondition="false"/>
<species id="M_pnto_R_c" name="_R_Pantothenate_C9H16NO5" compartment="Cytosol" boundaryCondition="false"/>
<species id="M_pnto_R_e" name="_R_Pantothenate_C9H16NO5" compartment="Extraorganism" boundaryCondition="false"/>
<species id="M_ppa_c" name="Propionate_n_C30_C3H5O2" compartment="Cytosol" boundaryCondition="false"/>
<species id="M_ppa_e" name="Propionate_n_C30_C3H5O2" compartment="Extraorganism" boundaryCondition="false"/>
<species id="M_ppbng_ap" name="Porphobilinogen_C10H13N2O4" compartment="Apicoplast" boundaryCondition="false"/>
<species id="M_ppcoa_c" name="Propanoyl_CoA_C24H36N7O17P3S" compartment="Cytosol" boundaryCondition="false"/>
<species id="M_ppi_ap" name="Diphosphate_HO7P2" compartment="Apicoplast" boundaryCondition="false"/>
<species id="M_ppi_c" name="Diphosphate_HO7P2" compartment="Cytosol" boundaryCondition="false"/>
<species id="M_ppi_m" name="Diphosphate_HO7P2" compartment="Mitochondria" boundaryCondition="false"/>
<species id="M_ppp9_ap" name="Protoporphyrin_C34H32N4O4" compartment="Apicoplast" boundaryCondition="false"/>
<species id="M_ppp9_c" name="Protoporphyrin_C34H32N4O4" compartment="Cytosol" boundaryCondition="false"/>
<species id="M_ppp9_m" name="Protoporphyrin_C34H32N4O4" compartment="Mitochondria" boundaryCondition="false"/>
<species id="M_pppg9_ap" name="Protoporphyrinogen_IX_C34H38N4O4" compartment="Apicoplast" boundaryCondition="false"/>
<species id="M_pppg9_c" name="Protoporphyrinogen_IX_C34H38N4O4" compartment="Cytosol" boundaryCondition="false"/>
<species id="M_pppg9_m" name="Protoporphyrinogen_IX_C34H38N4O4" compartment="Mitochondria" boundaryCondition="false"/>
<species id="M_pppi_c" name="Inorganic_triphosphate_HO10P3" compartment="Cytosol" boundaryCondition="false"/>
<species id="M_pro_L_c" name="L_Proline_C5H9NO2" compartment="Cytosol" boundaryCondition="false"/>
<species id="M_pro_L_e" name="L_Proline_C5H9NO2" compartment="Extraorganism" boundaryCondition="false"/>
<species id="M_progly_c" name="L_Prolinylglycine_C7H12N2O3" compartment="Cytosol" boundaryCondition="false"/>
<species id="M_protrna_c" name="L_Prolyl_tRNA_Pro_C5H8NOR" compartment="Cytosol" boundaryCondition="false"/>
<species id="M_prpp_c" name="5_Phospho_alpha_D_ribose_1_diphosphate_C5H8O14P3" compartment="Cytosol" boundaryCondition="false"/>
<species id="M_ps120_c" name="phosphatidylserine_didodecanoyl_n_C120_C30H57N1O10P1" compartment="Cytosol" boundaryCondition="false"/>
<species id="M_ps140_c" name="phosphatidylserine_ditetradecanoyl_n_C140_C34H65N1O10P1" compartment="Cytosol" boundaryCondition="false"/>
<species id="M_ps141_c" name="phosphatidylserine_ditetradec_7_enoyl_n_C141_C34H61N1O10P1" compartment="Cytosol" boundaryCondition="false"/>
<species id="M_ps160_c" name="phosphatidylserine_dihexadecanoyl_n_C160_C38H73N1O10P1" compartment="Cytosol" boundaryCondition="false"/>
<species id="M_ps161_c" name="phosphatidylserine_dihexadec_9_enoyl_n_C161_C38H69N1O10P1" compartment="Cytosol" boundaryCondition="false"/>
<species id="M_ps180_c" name="phosphatidylserine_dioctadecanoyl_n_C180_C42H81N1O10P1" compartment="Cytosol" boundaryCondition="false"/>
<species id="M_ps181_c" name="phosphatidylserine_dioctadec_11_enoyl_n_C181_C42H77N1O10P1" compartment="Cytosol" boundaryCondition="false"/>
<species id="M_psd5p_c" name="Pseudouridine_5_phosphate_C9H11N2O9P" compartment="Cytosol" boundaryCondition="false"/>
<species id="M_pser_L_c" name="O_Phospho_L_serine_C3H6NO6P" compartment="Cytosol" boundaryCondition="false"/>
<species id="M_ptd145bp_c" name="1_Phosphatidyl_D_myo_inositol_4_5_bisphosphate_C4140H7444O1900P300" compartment="Cytosol" boundaryCondition="false"/>
<species id="M_ptd1ino_c" name="phosphatidyl_1D_myo_inositol_C4140H7644O1300P100" compartment="Cytosol" boundaryCondition="false"/>
<species id="M_ptd1ino_e" name="phosphatidyl_1D_myo_inositol_C4140H7644O1300P100" compartment="Extraorganism" boundaryCondition="false"/>
<species id="M_ptd3ino_c" name="phosphatidyl_1D_myo_3_inositol_C4140H7544O1600P200" compartment="Cytosol" boundaryCondition="false"/>
<species id="M_ptd4ino_c" name="phosphatidyl_1D_myo_4_inositol_C4140H7544O1600P200" compartment="Cytosol" boundaryCondition="false"/>
<species id="M_ptrc_c" name="Putrescine_C4H14N2" compartment="Cytosol" boundaryCondition="false"/>
<species id="M_ptrc_e" name="Putrescine_C4H14N2" compartment="Extraorganism" boundaryCondition="false"/>
<species id="M_pyam5p_c" name="Pyridoxamine_5_phosphate_C8H12N2O5P" compartment="Cytosol" boundaryCondition="false"/>
<species id="M_pydam_c" name="Pyridoxamine_C8H13N2O2" compartment="Cytosol" boundaryCondition="false"/>
<species id="M_pydam_e" name="Pyridoxamine_C8H13N2O2" compartment="Extraorganism" boundaryCondition="false"/>
<species id="M_pydx5p_c" name="Pyridoxal_5_phosphate_C8H8NO6P" compartment="Cytosol" boundaryCondition="false"/>
<species id="M_pydx_c" name="Pyridoxal_C8H9NO3" compartment="Cytosol" boundaryCondition="false"/>
<species id="M_pydx_e" name="Pyridoxal_C8H9NO3" compartment="Extraorganism" boundaryCondition="false"/>
<species id="M_pydxn_c" name="Pyridoxine_C8H11NO3" compartment="Cytosol" boundaryCondition="false"/>
<species id="M_pydxn_e" name="Pyridoxine_C8H11NO3" compartment="Extraorganism" boundaryCondition="false"/>
<species id="M_pyr_ap" name="Pyruvate_C3H3O3" compartment="Apicoplast" boundaryCondition="false"/>
<species id="M_pyr_c" name="Pyruvate_C3H3O3" compartment="Cytosol" boundaryCondition="false"/>
<species id="M_pyr_e" name="Pyruvate_C3H3O3" compartment="Extraorganism" boundaryCondition="false"/>
<species id="M_q8_c" name="Ubiquinone_8_C49H74O4" compartment="Cytosol" boundaryCondition="false"/>
<species id="M_q8_m" name="Ubiquinone_8_C49H74O4" compartment="Mitochondria" boundaryCondition="false"/>
<species id="M_q8h2_c" name="Ubiquinol_8_C49H76O4" compartment="Cytosol" boundaryCondition="false"/>
<species id="M_q8h2_m" name="Ubiquinol_8_C49H76O4" compartment="Mitochondria" boundaryCondition="false"/>
<species id="M_r15bp_c" name="D_Ribose_1_5_bisphosphate_C5H8O11P2" compartment="Cytosol" boundaryCondition="false"/>
<species id="M_r1p_c" name="alpha_D_Ribose_1_phosphate_C5H9O8P" compartment="Cytosol" boundaryCondition="false"/>
<species id="M_r5p_c" name="alpha_D_Ribose_5_phosphate_C5H9O8P" compartment="Cytosol" boundaryCondition="false"/>
<species id="M_ribflv_c" name="Riboflavin_C17H20N4O6" compartment="Cytosol" boundaryCondition="false"/>
<species id="M_ribflv_e" name="Riboflavin_C17H20N4O6" compartment="Extraorganism" boundaryCondition="false"/>
<species id="M_ru5p_D_c" name="D_Ribulose_5_phosphate_C5H9O8P" compartment="Cytosol" boundaryCondition="false"/>
<species id="M_s7p_c" name="Sedoheptulose_7_phosphate_C7H13O10P" compartment="Cytosol" boundaryCondition="false"/>
<species id="M_saccrp_L_c" name="L_Saccharopine_C11H19N2O6" compartment="Cytosol" boundaryCondition="false"/>
<species id="M_sbt_D_c" name="D_Sorbitol_C6H14O6" compartment="Cytosol" boundaryCondition="false"/>
<species id="M_sbt_D_e" name="D_Sorbitol_C6H14O6" compartment="Extraorganism" boundaryCondition="false"/>
<species id="M_sectrna_c" name="L_Selenocysteinyl_tRNA_Sec_C3H6NOSeR" compartment="Cytosol" boundaryCondition="false"/>
<species id="M_seln_c" name="Selenide_HSe" compartment="Cytosol" boundaryCondition="false"/>
<species id="M_selnp_c" name="Selenophosphate_H2O3PSe" compartment="Cytosol" boundaryCondition="false"/>
<species id="M_ser_L_c" name="L_Serine_C3H7NO3" compartment="Cytosol" boundaryCondition="false"/>
<species id="M_ser_L_e" name="L_Serine_C3H7NO3" compartment="Extraorganism" boundaryCondition="false"/>
<species id="M_sertrna_c" name="L_Seryl_tRNA_Ser_C3H6NO2R" compartment="Cytosol" boundaryCondition="false"/>
<species id="M_sertrna_sec__c" name="L_Seryl_tRNA_Sec_C3H6NO2R" compartment="Cytosol" boundaryCondition="false"/>
<species id="M_skm5p_c" name="Shikimate_5_phosphate_C7H8O8P" compartment="Cytosol" boundaryCondition="false"/>
<species id="M_skm_c" name="Shikimate_C7H9O5" compartment="Cytosol" boundaryCondition="false"/>
<species id="M_so4_c" name="Sulfate_O4S" compartment="Cytosol" boundaryCondition="false"/>
<species id="M_so4_e" name="Sulfate_O4S" compartment="Extraorganism" boundaryCondition="false"/>
<species id="M_sphgn_c" name="Sphinganine_C18H40NO2" compartment="Cytosol" boundaryCondition="false"/>
<species id="M_sphmyln_c" name="sphingomyelin" compartment="Cytosol" boundaryCondition="false"/>
<species id="M_spmd_c" name="Spermidine_C7H22N3" compartment="Cytosol" boundaryCondition="false"/>
<species id="M_spmd_e" name="Spermidine_C7H22N3" compartment="Extraorganism" boundaryCondition="false"/>
<species id="M_stcoa_ap" name="Stearoyl_CoA_n_C180CoA_C39H66N7O17P3S" compartment="Apicoplast" boundaryCondition="false"/>
<species id="M_stcoa_c" name="Stearoyl_CoA_n_C180CoA_C39H66N7O17P3S" compartment="Cytosol" boundaryCondition="false"/>
<species id="M_stcoa_e" name="Stearoyl_CoA_n_C180CoA_C39H66N7O17P3S" compartment="Extraorganism" boundaryCondition="false"/>
<species id="M_succ_c" name="Succinate_C4H4O4" compartment="Cytosol" boundaryCondition="false"/>
<species id="M_succ_e" name="Succinate_C4H4O4" compartment="Extraorganism" boundaryCondition="false"/>
<species id="M_succ_m" name="Succinate_C4H4O4" compartment="Mitochondria" boundaryCondition="false"/>
<species id="M_succoa_m" name="Succinyl_CoA_C25H35N7O19P3S" compartment="Mitochondria" boundaryCondition="false"/>
<species id="M_t3c11vaceACP_ap" name="trans_3_cis_11_vacceoyl_acyl_carrier_protein_C29H51N2O8PRS" compartment="Apicoplast" boundaryCondition="false"/>
<species id="M_t3c5ddeceACP_ap" name="trans_3_cis_5_dodecenoyl_acyl_carrier_protein_C23H39N2O8PRS" compartment="Apicoplast" boundaryCondition="false"/>
<species id="M_t3c7mrseACP_ap" name="trans_3_cis_7_myristoleoyl_acyl_carrier_protein_C25H43N2O8PRS" compartment="Apicoplast" boundaryCondition="false"/>
<species id="M_t3c9palmeACP_ap" name="trans_3_cis_9_palmitoleoyl_acyl_carrier_protein_C27H47N2O8PRS" compartment="Apicoplast" boundaryCondition="false"/>
<species id="M_tag6p_D_c" name="D_Tagatose_6_phosphate_C6H11O9P" compartment="Cytosol" boundaryCondition="false"/>
<species id="M_tag_c" name="triacylglycerol" compartment="Cytosol" boundaryCondition="false"/>
<species id="M_tagdp_D_c" name="D_Tagatose_1_6_biphosphate_C6H10O12P2" compartment="Cytosol" boundaryCondition="false"/>
<species id="M_tdcoa_ap" name="Tetradecanoyl_CoA_n_C140CoA_C35H58N7O17P3S" compartment="Apicoplast" boundaryCondition="false"/>
<species id="M_tdcoa_c" name="Tetradecanoyl_CoA_n_C140CoA_C35H58N7O17P3S" compartment="Cytosol" boundaryCondition="false"/>
<species id="M_tdcoa_e" name="Tetradecanoyl_CoA_n_C140CoA_C35H58N7O17P3S" compartment="Extraorganism" boundaryCondition="false"/>
<species id="M_tddec2eACP_ap" name="trans_Dodec_2_enoyl_acyl_carrier_protein_C23H41N2O8PRS" compartment="Apicoplast" boundaryCondition="false"/>
<species id="M_tdeACP_ap" name="cis_tetradec_7_enoyl_acyl_carrier_protein_n_C141_C25H45N2O8PRS" compartment="Apicoplast" boundaryCondition="false"/>
<species id="M_tdec2eACP_ap" name="trans_Dec_2_enoyl_acyl_carrier_protein_C21H37N2O8PRS" compartment="Apicoplast" boundaryCondition="false"/>
<species id="M_tdecoa_ap" name="Tetradecenoyl_CoA_n_C141CoA_C35H56N7O17P3S" compartment="Apicoplast" boundaryCondition="false"/>
<species id="M_tdecoa_c" name="Tetradecenoyl_CoA_n_C141CoA_C35H56N7O17P3S" compartment="Cytosol" boundaryCondition="false"/>
<species id="M_tdecoa_e" name="Tetradecenoyl_CoA_n_C141CoA_C35H56N7O17P3S" compartment="Extraorganism" boundaryCondition="false"/>
<species id="M_thex2eACP_ap" name="trans_Hex_2_enoyl_acyl_carrier_protein_C17H29N2O8PRS" compartment="Apicoplast" boundaryCondition="false"/>
<species id="M_thf_c" name="5_6_7_8_Tetrahydrofolate_C19H21N7O6" compartment="Cytosol" boundaryCondition="false"/>
<species id="M_thf_m" name="5_6_7_8_Tetrahydrofolate_C19H21N7O6" compartment="Mitochondria" boundaryCondition="false"/>
<species id="M_thfglu_c" name="Tetrahydrofolyl_Glu_2_C24H27N8O9" compartment="Cytosol" boundaryCondition="false"/>
<species id="M_thm_c" name="Thiamin_C12H17N4OS" compartment="Cytosol" boundaryCondition="false"/>
<species id="M_thm_e" name="Thiamin_C12H17N4OS" compartment="Extraorganism" boundaryCondition="false"/>
<species id="M_thmmp_c" name="Thiamin_monophosphate_C12H16N4O4PS" compartment="Cytosol" boundaryCondition="false"/>
<species id="M_thmpp_c" name="Thiamine_diphosphate_C12H16N4O7P2S" compartment="Cytosol" boundaryCondition="false"/>
<species id="M_thr_L_c" name="L_Threonine_C4H9NO3" compartment="Cytosol" boundaryCondition="false"/>
<species id="M_thr_L_e" name="L_Threonine_C4H9NO3" compartment="Extraorganism" boundaryCondition="false"/>
<species id="M_thrtrna_c" name="L_Threonyl_tRNA_Thr_C4H8NO2R" compartment="Cytosol" boundaryCondition="false"/>
<species id="M_thymd_c" name="Thymidine_C10H14N2O5" compartment="Cytosol" boundaryCondition="false"/>
<species id="M_thymd_e" name="Thymidine_C10H14N2O5" compartment="Extraorganism" boundaryCondition="false"/>
<species id="M_tmrs2eACP_ap" name="trans_Tetradec_2_enoyl_acyl_carrier_protein_C25H45N2O8PRS" compartment="Apicoplast" boundaryCondition="false"/>
<species id="M_toct2eACP_ap" name="trans_Oct_2_enoyl_acyl_carrier_protein_C19H33N2O8PRS" compartment="Apicoplast" boundaryCondition="false"/>
<species id="M_toctd2eACP_ap" name="trans_octadec_2_enoyl_acyl_carrier_protein_C29H53N2O8PRS" compartment="Apicoplast" boundaryCondition="false"/>
<species id="M_tpalm2eACP_ap" name="trans_Hexadec_2_enoyl_acyl_carrier_protein_C27H49N2O8PRS" compartment="Apicoplast" boundaryCondition="false"/>
<species id="M_trdox_c" name="Oxidized_thioredoxin_X" compartment="Cytosol" boundaryCondition="false"/>
<species id="M_trdox_m" name="Oxidized_thioredoxin_X" compartment="Mitochondria" boundaryCondition="false"/>
<species id="M_trdrd_c" name="Reduced_thioredoxin_XH2" compartment="Cytosol" boundaryCondition="false"/>
<species id="M_trdrd_m" name="Reduced_thioredoxin_XH2" compartment="Mitochondria" boundaryCondition="false"/>
<species id="M_trnaala_c" name="tRNA_Ala_R" compartment="Cytosol" boundaryCondition="false"/>
<species id="M_trnaarg_c" name="tRNA_Arg_R" compartment="Cytosol" boundaryCondition="false"/>
<species id="M_trnaasn_c" name="tRNA_Asn_C10H17O10PR2" compartment="Cytosol" boundaryCondition="false"/>
<species id="M_trnaasp_c" name="tRNA_Asp_R" compartment="Cytosol" boundaryCondition="false"/>
<species id="M_trnacys_c" name="tRNA_Cys_R" compartment="Cytosol" boundaryCondition="false"/>
<species id="M_trnagln_c" name="tRNA_Gln_R" compartment="Cytosol" boundaryCondition="false"/>
<species id="M_trnaglu_c" name="tRNA_Glu_R" compartment="Cytosol" boundaryCondition="false"/>
<species id="M_trnagly_c" name="tRNA_Gly_R" compartment="Cytosol" boundaryCondition="false"/>
<species id="M_trnahis_c" name="tRNA_His_R" compartment="Cytosol" boundaryCondition="false"/>
<species id="M_trnaile_c" name="tRNA_Ile_R" compartment="Cytosol" boundaryCondition="false"/>
<species id="M_trnaleu_c" name="tRNA_Leu_R" compartment="Cytosol" boundaryCondition="false"/>
<species id="M_trnalys_c" name="tRNA_Lys_R" compartment="Cytosol" boundaryCondition="false"/>
<species id="M_trnamet_c" name="tRNA_Met_R" compartment="Cytosol" boundaryCondition="false"/>
<species id="M_trnaphe_c" name="tRNA_Phe_R" compartment="Cytosol" boundaryCondition="false"/>
<species id="M_trnapro_c" name="tRNA_Pro_R" compartment="Cytosol" boundaryCondition="false"/>
<species id="M_trnasecys_c" name="tRNA_SeCys_R" compartment="Cytosol" boundaryCondition="false"/>
<species id="M_trnaser_c" name="tRNA_Ser_R" compartment="Cytosol" boundaryCondition="false"/>
<species id="M_trnathr_c" name="tRNA_Thr_R" compartment="Cytosol" boundaryCondition="false"/>
<species id="M_trnatrp_c" name="tRNA_Trp_R" compartment="Cytosol" boundaryCondition="false"/>
<species id="M_trnatyr_c" name="tRNA_Tyr_R" compartment="Cytosol" boundaryCondition="false"/>
<species id="M_trnaval_c" name="tRNA_Val_R" compartment="Cytosol" boundaryCondition="false"/>
<species id="M_trp_L_c" name="L_Tryptophan_C11H12N2O2" compartment="Cytosol" boundaryCondition="false"/>
<species id="M_trp_L_e" name="L_Tryptophan_C11H12N2O2" compartment="Extraorganism" boundaryCondition="false"/>
<species id="M_trptrna_c" name="L_Tryptophanyl_tRNA_Trp_C11H11N2OR" compartment="Cytosol" boundaryCondition="false"/>
<species id="M_ttc_ap" name="tetracosanoate_n_C240_C24H47O2" compartment="Apicoplast" boundaryCondition="false"/>
<species id="M_ttdca_ap" name="tetradecanoate_n_C140_C14H27O2" compartment="Apicoplast" boundaryCondition="false"/>
<species id="M_ttdca_c" name="tetradecanoate_n_C140_C14H27O2" compartment="Cytosol" boundaryCondition="false"/>
<species id="M_ttdca_e" name="tetradecanoate_n_C140_C14H27O2" compartment="Extraorganism" boundaryCondition="false"/>
<species id="M_ttdcea_ap" name="tetradecenoate_n_C141_C14H25O2" compartment="Apicoplast" boundaryCondition="false"/>
<species id="M_ttdcea_c" name="tetradecenoate_n_C141_C14H25O2" compartment="Cytosol" boundaryCondition="false"/>
<species id="M_ttdcea_e" name="tetradecenoate_n_C141_C14H25O2" compartment="Extraorganism" boundaryCondition="false"/>
<species id="M_tyr_L_c" name="L_Tyrosine_C9H11NO3" compartment="Cytosol" boundaryCondition="false"/>
<species id="M_tyr_L_e" name="L_Tyrosine_C9H11NO3" compartment="Extraorganism" boundaryCondition="false"/>
<species id="M_tyr_L_m" name="L_Tyrosine_C9H11NO3" compartment="Mitochondria" boundaryCondition="false"/>
<species id="M_tyrtrna_c" name="L_Tyrosyl_tRNA_Tyr_C9H10NO2R" compartment="Cytosol" boundaryCondition="false"/>
<species id="M_uacgam_c" name="UDP_N_acetyl_D_glucosamine_C17H25N3O17P2" compartment="Cytosol" boundaryCondition="false"/>
<species id="M_udcpdp_c" name="Undecaprenyl_diphosphate_C55H89O7P2" compartment="Cytosol" boundaryCondition="false"/>
<species id="M_udp_c" name="UDP_C9H11N2O12P2" compartment="Cytosol" boundaryCondition="false"/>
<species id="M_udpg_c" name="UDPglucose_C15H22N2O17P2" compartment="Cytosol" boundaryCondition="false"/>
<species id="M_ump_c" name="UMP_C9H11N2O9P" compartment="Cytosol" boundaryCondition="false"/>
<species id="M_up4u_c" name="P1,P4-Bis(5'-uridyl) tetraphosphate" compartment="Cytosol" boundaryCondition="false"/>
<species id="M_uppg3_ap" name="Uroporphyrinogen_III_C40H36N4O16" compartment="Apicoplast" boundaryCondition="false"/>
<species id="M_ura_c" name="Uracil_C4H4N2O2" compartment="Cytosol" boundaryCondition="false"/>
<species id="M_ura_e" name="Uracil_C4H4N2O2" compartment="Extraorganism" boundaryCondition="false"/>
<species id="M_urea_c" name="Urea_CH4N2O" compartment="Cytosol" boundaryCondition="false"/>
<species id="M_urea_e" name="Urea_CH4N2O" compartment="Extraorganism" boundaryCondition="false"/>
<species id="M_uri_c" name="Uridine_C9H12N2O6" compartment="Cytosol" boundaryCondition="false"/>
<species id="M_uri_e" name="Uridine_C9H12N2O6" compartment="Extraorganism" boundaryCondition="false"/>
<species id="M_utp_c" name="UTP_C9H11N2O15P3" compartment="Cytosol" boundaryCondition="false"/>
<species id="M_val_L_c" name="L_Valine_C5H11NO2" compartment="Cytosol" boundaryCondition="false"/>
<species id="M_val_L_e" name="L_Valine_C5H11NO2" compartment="Extraorganism" boundaryCondition="false"/>
<species id="M_valtrna_c" name="L_Valyl_tRNA_Val_C5H10NOR" compartment="Cytosol" boundaryCondition="false"/>
<species id="M_xan_c" name="Xanthine_C5H4N4O2" compartment="Cytosol" boundaryCondition="false"/>
<species id="M_xan_e" name="Xanthine_C5H4N4O2" compartment="Extraorganism" boundaryCondition="false"/>
<species id="M_xmp_c" name="Xanthosine_5_phosphate_C10H11N4O9P" compartment="Cytosol" boundaryCondition="false"/>
<species id="M_xmp_e" name="Xanthosine_5_phosphate_C10H11N4O9P" compartment="Extraorganism" boundaryCondition="false"/>
<species id="M_xolest2_c" name="cholesterol_ester" compartment="Cytosol" boundaryCondition="false"/>
<species id="M_xolest2_e" name="cholesterol_ester" compartment="Extraorganism" boundaryCondition="false"/>
<species id="M_xtp_c" name="XTP_C10H11N4O15P3" compartment="Cytosol" boundaryCondition="false"/>
<species id="M_xtsn_c" name="Xanthosine_C10H12N4O6" compartment="Cytosol" boundaryCondition="false"/>
<species id="M_xtsn_e" name="Xanthosine_C10H12N4O6" compartment="Extraorganism" boundaryCondition="false"/>
<species id="M_xu5p_D_c" name="D_Xylulose_5_phosphate_C5H9O8P" compartment="Cytosol" boundaryCondition="false"/>
<species id="M_4hba_b" name="4_Hydroxy_benzyl_alcohol_C7H8O2" compartment="Extraorganism" boundaryCondition="false"/>
<species id="M_hmfurn_b" name="4_hydroxy_5_methyl_3_2H_furanone_C5H6O3" compartment="Extraorganism" boundaryCondition="false"/>
<species id="M_4abut_b" name="4_Aminobutanoate_C4H9NO2" compartment="Extraorganism" boundaryCondition="false"/>
<species id="M_ac_b" name="Acetate_C2H3O2" compartment="Extraorganism" boundaryCondition="false"/>
<species id="M_acald_b" name="Acetaldehyde_C2H4O" compartment="Extraorganism" boundaryCondition="false"/>
<species id="M_ade_b" name="Adenine_C5H5N5" compartment="Extraorganism" boundaryCondition="false"/>
<species id="M_adn_b" name="Adenosine_C10H13N5O4" compartment="Extraorganism" boundaryCondition="false"/>
<species id="M_akg_b" name="2_Oxoglutarate_C5H4O5" compartment="Extraorganism" boundaryCondition="false"/>
<species id="M_ala_L_b" name="L_Alanine_C3H7NO2" compartment="Extraorganism" boundaryCondition="false"/>
<species id="M_arg_L_b" name="L_Arginine_C6H15N4O2" compartment="Extraorganism" boundaryCondition="false"/>
<species id="M_asn_L_b" name="L_Asparagine_C4H8N2O3" compartment="Extraorganism" boundaryCondition="false"/>
<species id="M_asp_L_b" name="L_Aspartate_C4H6NO4" compartment="Extraorganism" boundaryCondition="false"/>
<species id="M_chol_b" name="Choline_C5H14NO" compartment="Extraorganism" boundaryCondition="false"/>
<species id="M_chsterol_b" name="holesterol_C27H46O" compartment="Extraorganism" boundaryCondition="false"/>
<species id="M_cit_b" name="Citrate_C6H5O7" compartment="Extraorganism" boundaryCondition="false"/>
<species id="M_co2_b" name="CO2_CO2" compartment="Extraorganism" boundaryCondition="false"/>
<species id="M_cys_L_b" name="L_Cysteine_C3H7NO2S" compartment="Extraorganism" boundaryCondition="false"/>
<species id="M_cytd_b" name="Cytidine_C9H13N3O5" compartment="Extraorganism" boundaryCondition="false"/>
<species id="M_dad_2_b" name="Deoxyadenosine_C10H13N5O3" compartment="Extraorganism" boundaryCondition="false"/>
<species id="M_dag_b" name="diacylglycerol" compartment="Extraorganism" boundaryCondition="false"/>
<species id="M_dca_b" name="Decanoate_n_C100_C10H19O2" compartment="Extraorganism" boundaryCondition="false"/>
<species id="M_dcyt_b" name="Deoxycytidine_C9H13N3O4" compartment="Extraorganism" boundaryCondition="false"/>
<species id="M_ddca_b" name="Dodecanoate_n_C120_C12H23O2" compartment="Extraorganism" boundaryCondition="false"/>
<species id="M_dgsn_b" name="Deoxyguanosine_C10H13N5O4" compartment="Extraorganism" boundaryCondition="false"/>
<species id="M_din_b" name="Deoxyinosine_C10H12N4O4" compartment="Extraorganism" boundaryCondition="false"/>
<species id="M_duri_b" name="Deoxyuridine_C9H12N2O5" compartment="Extraorganism" boundaryCondition="false"/>
<species id="M_etha_b" name="Ethanolamine_C2H8NO" compartment="Extraorganism" boundaryCondition="false"/>
<species id="M_f6p_b" name="D_Fructose_6_phosphate_C6H11O9P" compartment="Extraorganism" boundaryCondition="false"/>
<species id="M_fe2_b" name="Fe2_Fe" compartment="Extraorganism" boundaryCondition="false"/>
<species id="M_6hmhpt_b" name="6_hydroxymethyl_dihydropterin_C7H9N5O2" compartment="Extraorganism" boundaryCondition="false"/>
<species id="M_fol_b" name="olate_C19H18N7O6" compartment="Extraorganism" boundaryCondition="false"/>
<species id="M_4abz_b" name="4_Aminobenzoate_C7H6NO2" compartment="Extraorganism" boundaryCondition="false"/>
<species id="M_for_b" name="Formate_CH1O2" compartment="Extraorganism" boundaryCondition="false"/>
<species id="M_fru_b" name="D_Fructose_C6H12O6" compartment="Extraorganism" boundaryCondition="false"/>
<species id="M_fum_b" name="Fumarate_C4H2O4" compartment="Extraorganism" boundaryCondition="false"/>
<species id="M_g6p_b" name="D_Glucose_6_phosphate_C6H11O9P" compartment="Extraorganism" boundaryCondition="false"/>
<species id="M_gam_b" name="D_Glucosamine_C6H14NO5" compartment="Extraorganism" boundaryCondition="false"/>
<species id="M_gam6p_b" name="D_Glucosamine_6_phosphate_C6H13NO8P" compartment="Extraorganism" boundaryCondition="false"/>
<species id="M_glc_D_b" name="D_Glucose_C6H12O6" compartment="Extraorganism" boundaryCondition="false"/>
<species id="M_gln_L_b" name="L_Glutamine_C5H10N2O3" compartment="Extraorganism" boundaryCondition="false"/>
<species id="M_glu_L_b" name="L_Glutamate_C5H8NO4" compartment="Extraorganism" boundaryCondition="false"/>
<species id="M_gly_b" name="Glycine_C2H5NO2" compartment="Extraorganism" boundaryCondition="false"/>
<species id="M_glyc_b" name="Glycerol_C3H8O3" compartment="Extraorganism" boundaryCondition="false"/>
<species id="M_gsn_b" name="Guanosine_C10H13N5O5" compartment="Extraorganism" boundaryCondition="false"/>
<species id="M_gthox_b" name="Oxidized_glutathione_C20H30N6O12S2" compartment="Extraorganism" boundaryCondition="false"/>
<species id="M_gthrd_b" name="Reduced_glutathione_C10H16N3O6S" compartment="Extraorganism" boundaryCondition="false"/>
<species id="M_gua_b" name="Guanine_C5H5N5O" compartment="Extraorganism" boundaryCondition="false"/>
<species id="M_h_b" name="H_H" compartment="Extraorganism" boundaryCondition="false"/>
<species id="M_h2o_b" name="H2O_H2O" compartment="Extraorganism" boundaryCondition="false"/>
<species id="M_h2o2_b" name="Hydrogen_peroxide_H2O2" compartment="Extraorganism" boundaryCondition="false"/>
<species id="M_hdca_b" name="Hexadecanoate_n_C160_C16H31O2" compartment="Extraorganism" boundaryCondition="false"/>
<species id="M_hdcea_b" name="Hexadecenoate_n_C161_C16H29O2" compartment="Extraorganism" boundaryCondition="false"/>
<species id="M_his_L_b" name="L_Histidine_C6H9N3O2" compartment="Extraorganism" boundaryCondition="false"/>
<species id="M_hcys_l_b" name="Homocysteine" compartment="Extraorganism" boundaryCondition="false"/>
<species id="M_hxa_b" name="Hexanoate_n_C60_C6H11O2" compartment="Extraorganism" boundaryCondition="false"/>
<species id="M_hxan_b" name="Hypoxanthine_C5H4N4O" compartment="Extraorganism" boundaryCondition="false"/>
<species id="M_ile_L_b" name="L_Isoleucine_C6H13NO2" compartment="Extraorganism" boundaryCondition="false"/>
<species id="M_ptd1ino_b" name="phosphatidyl_1D_myo_inositol_C4140H7644O1300P100" compartment="Extraorganism" boundaryCondition="false"/>
<species id="M_inost_b" name="myo_Inositol_C6H12O6" compartment="Extraorganism" boundaryCondition="false"/>
<species id="M_ins_b" name="Inosine_C10H12N4O5" compartment="Extraorganism" boundaryCondition="false"/>
<species id="M_lac_D_b" name="D_Lactate_C3H5O3" compartment="Extraorganism" boundaryCondition="false"/>
<species id="M_lac_L_b" name="L_Lactate_C3H5O3" compartment="Extraorganism" boundaryCondition="false"/>
<species id="M_leu_L_b" name="L_Leucine_C6H13NO2" compartment="Extraorganism" boundaryCondition="false"/>
<species id="M_lys_L_b" name="L_Lysine_C6H15N2O2" compartment="Extraorganism" boundaryCondition="false"/>
<species id="M_mal_L_b" name="L_Malate_C4H4O5" compartment="Extraorganism" boundaryCondition="false"/>
<species id="M_malt_b" name="Maltose_C12H22O11" compartment="Extraorganism" boundaryCondition="false"/>
<species id="M_man_b" name="D_Mannose_C6H12O6" compartment="Extraorganism" boundaryCondition="false"/>
<species id="M_met_L_b" name="L_Methionine_C5H11NO2S" compartment="Extraorganism" boundaryCondition="false"/>
<species id="M_nac_b" name="Nicotinate_C6H4NO2" compartment="Extraorganism" boundaryCondition="false"/>
<species id="M_nh4_b" name="Ammonium_H4N" compartment="Extraorganism" boundaryCondition="false"/>
<species id="M_ncam_b" name="Nicotinamide_C6H6N2O" compartment="Extraorganism" boundaryCondition="false"/>
<species id="M_no_b" name="Nitric_oxide_NO" compartment="Extraorganism" boundaryCondition="false"/>
<species id="M_no2_b" name="Nitrite_NO2" compartment="Extraorganism" boundaryCondition="false"/>
<species id="M_no3_b" name="Nitrate_NO3" compartment="Extraorganism" boundaryCondition="false"/>
<species id="M_o2_b" name="O2_O2" compartment="Extraorganism" boundaryCondition="false"/>
<species id="M_o2s_b" name="Superoxide_anion_O2" compartment="Extraorganism" boundaryCondition="false"/>
<species id="M_ocdca_b" name="octadecanoate_n_C180_C18H35O2" compartment="Extraorganism" boundaryCondition="false"/>
<species id="M_ocdcea_b" name="octadecenoate_n_C181_C18H33O2" compartment="Extraorganism" boundaryCondition="false"/>
<species id="M_octa_b" name="octanoate_n_C80_C8H15O2" compartment="Extraorganism" boundaryCondition="false"/>
<species id="M_orn_b" name="Ornithine_C5H13N2O2" compartment="Extraorganism" boundaryCondition="false"/>
<species id="M_phe_L_b" name="L_Phenylalanine_C9H11NO2" compartment="Extraorganism" boundaryCondition="false"/>
<species id="M_pe_b" name="phosphatidylethanolamine_C3740H7244N100O800P100" compartment="Extraorganism" boundaryCondition="false"/>
<species id="M_pc_b" name="Phosphatidylcholine_C4040H7844N100O800P100" compartment="Extraorganism" boundaryCondition="false"/>
<species id="M_pi_b" name="Phosphate_HO4P" compartment="Extraorganism" boundaryCondition="false"/>
<species id="M_pnto_R_b" name="_R_Pantothenate_C9H16NO5" compartment="Extraorganism" boundaryCondition="false"/>
<species id="M_pro_L_b" name="L_Proline_C5H9NO2" compartment="Extraorganism" boundaryCondition="false"/>
<species id="M_ptrc_b" name="Putrescine_C4H14N2" compartment="Extraorganism" boundaryCondition="false"/>
<species id="M_pyr_b" name="Pyruvate_C3H3O3" compartment="Extraorganism" boundaryCondition="false"/>
<species id="M_ribflv_b" name="Riboflavin_C17H20N4O6" compartment="Extraorganism" boundaryCondition="false"/>
<species id="M_sbt_D_b" name="D_Sorbitol_C6H14O6" compartment="Extraorganism" boundaryCondition="false"/>
<species id="M_ser_L_b" name="L_Serine_C3H7NO3" compartment="Extraorganism" boundaryCondition="false"/>
<species id="M_so4_b" name="Sulfate_O4S" compartment="Extraorganism" boundaryCondition="false"/>
<species id="M_spmd_b" name="Spermidine_C7H22N3" compartment="Extraorganism" boundaryCondition="false"/>
<species id="M_succ_b" name="Succinate_C4H4O4" compartment="Extraorganism" boundaryCondition="false"/>
<species id="M_thm_b" name="Thiamin_C12H17N4OS" compartment="Extraorganism" boundaryCondition="false"/>
<species id="M_thr_L_b" name="L_Threonine_C4H9NO3" compartment="Extraorganism" boundaryCondition="false"/>
<species id="M_thymd_b" name="Thymidine_C10H14N2O5" compartment="Extraorganism" boundaryCondition="false"/>
<species id="M_trp_L_b" name="L_Tryptophan_C11H12N2O2" compartment="Extraorganism" boundaryCondition="false"/>
<species id="M_ttdca_b" name="tetradecanoate_n_C140_C14H27O2" compartment="Extraorganism" boundaryCondition="false"/>
<species id="M_ttdcea_b" name="tetradecenoate_n_C141_C14H25O2" compartment="Extraorganism" boundaryCondition="false"/>
<species id="M_tyr_L_b" name="L_Tyrosine_C9H11NO3" compartment="Extraorganism" boundaryCondition="false"/>
<species id="M_ura_b" name="Uracil_C4H4N2O2" compartment="Extraorganism" boundaryCondition="false"/>
<species id="M_urea_b" name="Urea_CH4N2O" compartment="Extraorganism" boundaryCondition="false"/>
<species id="M_uri_b" name="Uridine_C9H12N2O6" compartment="Extraorganism" boundaryCondition="false"/>
<species id="M_val_L_b" name="L_Valine_C5H11NO2" compartment="Extraorganism" boundaryCondition="false"/>
<species id="M_xan_b" name="Xanthine_C5H4N4O2" compartment="Extraorganism" boundaryCondition="false"/>
<species id="M_xmp_b" name="Xanthosine_5_phosphate_C10H11N4O9P" compartment="Extraorganism" boundaryCondition="false"/>
<species id="M_xtsn_b" name="Xanthosine_C10H12N4O6" compartment="Extraorganism" boundaryCondition="false"/>
<species id="M_4ahmmp_b" name="4_Amino_5_hydroxymethyl_2_methylpyrimidine_C6H9N3O" compartment="Extraorganism" boundaryCondition="false"/>
<species id="M_hb_b" name="Hemoglobin_R" compartment="Extraorganism" boundaryCondition="false"/>
</listOfSpecies>
<listOfReactions>
<reaction id="R_ARGN" name="arginase" reversible="false">
<notes>
<html:p>Abbreviation: R_ARGN</html:p>
<html:p>EC Number: 3.5.3.1</html:p>
<html:p>SUBSYSTEM: AminoAcids_ArgProMetabolism</html:p>
<html:p>Equation:  M_arg_L[c] + M_h2o[c] --&gt; M_orn[c] + M_urea[c]</html:p>
<html:p>genes:</html:p>
<html:p>LOCUS:PFI0320w#</html:p>
<html:p>proteins:</html:p>
<html:p>GENE ASSOCIATION: (PFI0320w)</html:p>
</notes>
<listOfReactants>
<speciesReference species="M_arg_L_c" stoichiometry="1"/>
<speciesReference species="M_h2o_c" stoichiometry="1"/>
</listOfReactants>
<listOfProducts>
<speciesReference species="M_orn_c" stoichiometry="1"/>
<speciesReference species="M_urea_c" stoichiometry="1"/>
</listOfProducts>
<kineticLaw>
<math xmlns="http://www.w3.org/1998/Math/MathML">
<ci>FLUX_VALUE</ci>
</math>
<listOfParameters>
<parameter id="LOWER_BOUND" value="0.0" units="mmol_per_gDW_per_hr"/>
<parameter id="UPPER_BOUND" value="999999.0" units="mmol_per_gDW_per_hr"/>
<parameter id="OBJECTIVE_COEFFICIENT" value="0" />
<parameter id="FLUX_VALUE" value="0" units="mmol_per_gDW_per_hr"/>
</listOfParameters>
</kineticLaw>
</reaction>
<reaction id="R_ARGTRS" name="Arginine-tRNA_ligase" reversible="false">
<notes>
<html:p>Abbreviation: R_ARGTRS</html:p>
<html:p>EC Number: 6.1.1.19</html:p>
<html:p>SUBSYSTEM: AminoAcids_ArgProMetabolism</html:p>
<html:p>Equation:  M_arg_L[c] + M_atp[c] + M_trnaarg[c] --&gt; M_amp[c] + M_argtrna[c] + M_ppi[c]</html:p>
<html:p>genes:</html:p>
<html:p>LOCUS:PFL0900c#</html:p>
<html:p>proteins:</html:p>
<html:p>GENE ASSOCIATION: (PFL0900c)</html:p>
</notes>
<listOfReactants>
<speciesReference species="M_arg_L_c" stoichiometry="1"/>
<speciesReference species="M_atp_c" stoichiometry="1"/>
<speciesReference species="M_trnaarg_c" stoichiometry="1"/>
</listOfReactants>
<listOfProducts>
<speciesReference species="M_amp_c" stoichiometry="1"/>
<speciesReference species="M_argtrna_c" stoichiometry="1"/>
<speciesReference species="M_ppi_c" stoichiometry="1"/>
</listOfProducts>
<kineticLaw>
<math xmlns="http://www.w3.org/1998/Math/MathML">
<ci>FLUX_VALUE</ci>
</math>
<listOfParameters>
<parameter id="LOWER_BOUND" value="0.0" units="mmol_per_gDW_per_hr"/>
<parameter id="UPPER_BOUND" value="999999.0" units="mmol_per_gDW_per_hr"/>
<parameter id="OBJECTIVE_COEFFICIENT" value="0" />
<parameter id="FLUX_VALUE" value="0" units="mmol_per_gDW_per_hr"/>
</listOfParameters>
</kineticLaw>
</reaction>
<reaction id="R_G5SADr" name="R_G5SADr" reversible="true">
<notes>
<html:p>Abbreviation: R_G5SADr</html:p>
<html:p>EC Number: </html:p>
<html:p>SUBSYSTEM: AminoAcids_ArgProMetabolism</html:p>
<html:p>Equation:  M_glu5sa[c] &lt;==&gt; M_1pyr5c[c] + M_h[c] + M_h2o[c]</html:p>
<html:p>genes:</html:p>
<html:p>proteins:</html:p>
<html:p>GENE ASSOCIATION: </html:p>
</notes>
<listOfReactants>
<speciesReference species="M_glu5sa_c" stoichiometry="1"/>
</listOfReactants>
<listOfProducts>
<speciesReference species="M_1pyr5c_c" stoichiometry="1"/>
<speciesReference species="M_h_c" stoichiometry="1"/>
<speciesReference species="M_h2o_c" stoichiometry="1"/>
</listOfProducts>
<kineticLaw>
<math xmlns="http://www.w3.org/1998/Math/MathML">
<ci>FLUX_VALUE</ci>
</math>
<listOfParameters>
<parameter id="LOWER_BOUND" value="-999999.0" units="mmol_per_gDW_per_hr"/>
<parameter id="UPPER_BOUND" value="999999.0" units="mmol_per_gDW_per_hr"/>
<parameter id="OBJECTIVE_COEFFICIENT" value="0" />
<parameter id="FLUX_VALUE" value="0" units="mmol_per_gDW_per_hr"/>
</listOfParameters>
</kineticLaw>
</reaction>
<reaction id="R_ORNTA" name="ornithine_aminotransferase" reversible="false">
<notes>
<html:p>Abbreviation: R_ORNTA</html:p>
<html:p>EC Number: 2.6.1.13</html:p>
<html:p>SUBSYSTEM: AminoAcids_ArgProMetabolism</html:p>
<html:p>Equation:  M_akg[c] + M_orn[c] --&gt; M_glu_L[c] + M_glu5sa[c]</html:p>
<html:p>genes:</html:p>
<html:p>LOCUS:PFF0435w#</html:p>
<html:p>proteins:</html:p>
<html:p>GENE ASSOCIATION: (PFF0435w)</html:p>
</notes>
<listOfReactants>
<speciesReference species="M_akg_c" stoichiometry="1"/>
<speciesReference species="M_orn_c" stoichiometry="1"/>
</listOfReactants>
<listOfProducts>
<speciesReference species="M_glu_L_c" stoichiometry="1"/>
<speciesReference species="M_glu5sa_c" stoichiometry="1"/>
</listOfProducts>
<kineticLaw>
<math xmlns="http://www.w3.org/1998/Math/MathML">
<ci>FLUX_VALUE</ci>
</math>
<listOfParameters>
<parameter id="LOWER_BOUND" value="0.0" units="mmol_per_gDW_per_hr"/>
<parameter id="UPPER_BOUND" value="999999.0" units="mmol_per_gDW_per_hr"/>
<parameter id="OBJECTIVE_COEFFICIENT" value="0" />
<parameter id="FLUX_VALUE" value="0" units="mmol_per_gDW_per_hr"/>
</listOfParameters>
</kineticLaw>
</reaction>
<reaction id="R_P5CR" name="pyrroline-5-carboxylate_reductase" reversible="false">
<notes>
<html:p>Abbreviation: R_P5CR</html:p>
<html:p>EC Number: 1.5.1.2</html:p>
<html:p>SUBSYSTEM: AminoAcids_ArgProMetabolism</html:p>
<html:p>Equation:  M_1pyr5c[c] + (2.0) M_h[c] + M_nadph[c] --&gt; M_nadp[c] + M_pro_L[c]</html:p>
<html:p>genes:</html:p>
<html:p>LOCUS:MAL13P1_284#</html:p>
<html:p>proteins:</html:p>
<html:p>GENE ASSOCIATION: (MAL13P1_284)</html:p>
</notes>
<listOfReactants>
<speciesReference species="M_1pyr5c_c" stoichiometry="1"/>
<speciesReference species="M_h_c" stoichiometry="2.0"/>
<speciesReference species="M_nadph_c" stoichiometry="1"/>
</listOfReactants>
<listOfProducts>
<speciesReference species="M_nadp_c" stoichiometry="1"/>
<speciesReference species="M_pro_L_c" stoichiometry="1"/>
</listOfProducts>
<kineticLaw>
<math xmlns="http://www.w3.org/1998/Math/MathML">
<ci>FLUX_VALUE</ci>
</math>
<listOfParameters>
<parameter id="LOWER_BOUND" value="0.0" units="mmol_per_gDW_per_hr"/>
<parameter id="UPPER_BOUND" value="999999.0" units="mmol_per_gDW_per_hr"/>
<parameter id="OBJECTIVE_COEFFICIENT" value="0" />
<parameter id="FLUX_VALUE" value="0" units="mmol_per_gDW_per_hr"/>
</listOfParameters>
</kineticLaw>
</reaction>
<reaction id="R_PROTRS" name="Proline-tRNA_ligase" reversible="false">
<notes>
<html:p>Abbreviation: R_PROTRS</html:p>
<html:p>EC Number: 6.1.1.15</html:p>
<html:p>SUBSYSTEM: AminoAcids_ArgProMetabolism</html:p>
<html:p>Equation:  M_atp[c] + M_pro_L[c] + M_trnapro[c] --&gt; M_amp[c] + M_ppi[c] + M_protrna[c]</html:p>
<html:p>genes:</html:p>
<html:p>LOCUS:PFI1240c#</html:p>
<html:p>LOCUS:PFL0670c#</html:p>
<html:p>proteins:</html:p>
<html:p>GENE ASSOCIATION: (PFI1240c) or (PFL0670c)</html:p>
</notes>
<listOfReactants>
<speciesReference species="M_atp_c" stoichiometry="1"/>
<speciesReference species="M_pro_L_c" stoichiometry="1"/>
<speciesReference species="M_trnapro_c" stoichiometry="1"/>
</listOfReactants>
<listOfProducts>
<speciesReference species="M_amp_c" stoichiometry="1"/>
<speciesReference species="M_ppi_c" stoichiometry="1"/>
<speciesReference species="M_protrna_c" stoichiometry="1"/>
</listOfProducts>
<kineticLaw>
<math xmlns="http://www.w3.org/1998/Math/MathML">
<ci>FLUX_VALUE</ci>
</math>
<listOfParameters>
<parameter id="LOWER_BOUND" value="0.0" units="mmol_per_gDW_per_hr"/>
<parameter id="UPPER_BOUND" value="999999.0" units="mmol_per_gDW_per_hr"/>
<parameter id="OBJECTIVE_COEFFICIENT" value="0" />
<parameter id="FLUX_VALUE" value="0" units="mmol_per_gDW_per_hr"/>
</listOfParameters>
</kineticLaw>
</reaction>
<reaction id="R_ACGS" name="amino-acid_N-acetyltransferase" reversible="false">
<notes>
<html:p>Abbreviation: R_ACGS</html:p>
<html:p>EC Number: 2.3.1.1</html:p>
<html:p>SUBSYSTEM: AminoAcids_ArgProMetabolism</html:p>
<html:p>Equation:  M_accoa[c] + M_glu_L[c] --&gt; M_acglu[c] + M[c] oa[c] + M_h[c]</html:p>
<html:p>genes:</html:p>
<html:p>LOCUS:PFA0465c#</html:p>
<html:p>proteins:</html:p>
<html:p>GENE ASSOCIATION: (PFA0465c)</html:p>
</notes>
<listOfReactants>
<speciesReference species="M_accoa_c" stoichiometry="1"/>
<speciesReference species="M_glu_L_c" stoichiometry="1"/>
</listOfReactants>
<listOfProducts>
<speciesReference species="M_acglu_c" stoichiometry="1"/>
<speciesReference species="M_coa_c" stoichiometry="1"/>
<speciesReference species="M_h_c" stoichiometry="1"/>
</listOfProducts>
<kineticLaw>
<math xmlns="http://www.w3.org/1998/Math/MathML">
<ci>FLUX_VALUE</ci>
</math>
<listOfParameters>
<parameter id="LOWER_BOUND" value="0.0" units="mmol_per_gDW_per_hr"/>
<parameter id="UPPER_BOUND" value="999999.0" units="mmol_per_gDW_per_hr"/>
<parameter id="OBJECTIVE_COEFFICIENT" value="0" />
<parameter id="FLUX_VALUE" value="0" units="mmol_per_gDW_per_hr"/>
</listOfParameters>
</kineticLaw>
</reaction>
<reaction id="R_AMPTASEPG" name="membrane_alanyl_aminopeptidase" reversible="false">
<notes>
<html:p>Abbreviation: R_AMPTASEPG</html:p>
<html:p>EC Number: 3.4.11.2</html:p>
<html:p>SUBSYSTEM: AminoAcids_ArgProMetabolism</html:p>
<html:p>Equation:  M_h2o[c] + M_progly[c] --&gt; M_gly[c] + M_pro_L[c]</html:p>
<html:p>genes:</html:p>
<html:p>LOCUS:MAL13P1_56#</html:p>
<html:p>proteins:</html:p>
<html:p>GENE ASSOCIATION: (MAL13P1_56)</html:p>
</notes>
<listOfReactants>
<speciesReference species="M_h2o_c" stoichiometry="1"/>
<speciesReference species="M_progly_c" stoichiometry="1"/>
</listOfReactants>
<listOfProducts>
<speciesReference species="M_gly_c" stoichiometry="1"/>
<speciesReference species="M_pro_L_c" stoichiometry="1"/>
</listOfProducts>
<kineticLaw>
<math xmlns="http://www.w3.org/1998/Math/MathML">
<ci>FLUX_VALUE</ci>
</math>
<listOfParameters>
<parameter id="LOWER_BOUND" value="0.0" units="mmol_per_gDW_per_hr"/>
<parameter id="UPPER_BOUND" value="999999.0" units="mmol_per_gDW_per_hr"/>
<parameter id="OBJECTIVE_COEFFICIENT" value="0" />
<parameter id="FLUX_VALUE" value="0" units="mmol_per_gDW_per_hr"/>
</listOfParameters>
</kineticLaw>
</reaction>
<reaction id="R_ASNS1" name="Asparagine_synthase_(glutamine-hydrolysing)" reversible="false">
<notes>
<html:p>Abbreviation: R_ASNS1</html:p>
<html:p>EC Number: 6.3.5.4</html:p>
<html:p>SUBSYSTEM: AminoAcids_AsnAspMetabolism</html:p>
<html:p>Equation:  M_asp_L[c] + M_atp[c] + M_gln_L[c] + M_h2o[c] --&gt; M_amp[c] + M_asn_L[c] + M_glu_L[c] + M_h[c] + M_ppi[c]</html:p>
<html:p>genes:</html:p>
<html:p>LOCUS:PFC0395w#</html:p>
<html:p>proteins:</html:p>
<html:p>GENE ASSOCIATION: (PFC0395w)</html:p>
</notes>
<listOfReactants>
<speciesReference species="M_asp_L_c" stoichiometry="1"/>
<speciesReference species="M_atp_c" stoichiometry="1"/>
<speciesReference species="M_gln_L_c" stoichiometry="1"/>
<speciesReference species="M_h2o_c" stoichiometry="1"/>
</listOfReactants>
<listOfProducts>
<speciesReference species="M_amp_c" stoichiometry="1"/>
<speciesReference species="M_asn_L_c" stoichiometry="1"/>
<speciesReference species="M_glu_L_c" stoichiometry="1"/>
<speciesReference species="M_h_c" stoichiometry="1"/>
<speciesReference species="M_ppi_c" stoichiometry="1"/>
</listOfProducts>
<kineticLaw>
<math xmlns="http://www.w3.org/1998/Math/MathML">
<ci>FLUX_VALUE</ci>
</math>
<listOfParameters>
<parameter id="LOWER_BOUND" value="0.0" units="mmol_per_gDW_per_hr"/>
<parameter id="UPPER_BOUND" value="999999.0" units="mmol_per_gDW_per_hr"/>
<parameter id="OBJECTIVE_COEFFICIENT" value="0" />
<parameter id="FLUX_VALUE" value="0" units="mmol_per_gDW_per_hr"/>
</listOfParameters>
</kineticLaw>
</reaction>
<reaction id="R_ASNTRS" name="Asparagine-tRNA_ligase" reversible="false">
<notes>
<html:p>Abbreviation: R_ASNTRS</html:p>
<html:p>EC Number: 6.1.1.22</html:p>
<html:p>SUBSYSTEM: AminoAcids_AsnAspMetabolism</html:p>
<html:p>Equation:  M_asn_L[c] + M_atp[c] + M_trnaasn[c] --&gt; M_amp[c] + M_asntrna[c] + M_ppi[c]</html:p>
<html:p>genes:</html:p>
<html:p>LOCUS:PFB0525w#</html:p>
<html:p>LOCUS:PFE0475w#</html:p>
<html:p>LOCUS:PFE0715w#</html:p>
<html:p>proteins:</html:p>
<html:p>GENE ASSOCIATION: (PFB0525w) or (PFE0475w) or (PFE0715w)</html:p>
</notes>
<listOfReactants>
<speciesReference species="M_asn_L_c" stoichiometry="1"/>
<speciesReference species="M_atp_c" stoichiometry="1"/>
<speciesReference species="M_trnaasn_c" stoichiometry="1"/>
</listOfReactants>
<listOfProducts>
<speciesReference species="M_amp_c" stoichiometry="1"/>
<speciesReference species="M_asntrna_c" stoichiometry="1"/>
<speciesReference species="M_ppi_c" stoichiometry="1"/>
</listOfProducts>
<kineticLaw>
<math xmlns="http://www.w3.org/1998/Math/MathML">
<ci>FLUX_VALUE</ci>
</math>
<listOfParameters>
<parameter id="LOWER_BOUND" value="0.0" units="mmol_per_gDW_per_hr"/>
<parameter id="UPPER_BOUND" value="999999.0" units="mmol_per_gDW_per_hr"/>
<parameter id="OBJECTIVE_COEFFICIENT" value="0" />
<parameter id="FLUX_VALUE" value="0" units="mmol_per_gDW_per_hr"/>
</listOfParameters>
</kineticLaw>
</reaction>
<reaction id="R_ASPTRS" name="Aspartate-tRNA_ligase" reversible="false">
<notes>
<html:p>Abbreviation: R_ASPTRS</html:p>
<html:p>EC Number: 6.1.1.12</html:p>
<html:p>SUBSYSTEM: AminoAcids_AsnAspMetabolism</html:p>
<html:p>Equation:  M_asp_L[c] + M_atp[c] + M_trnaasp[c] --&gt; M_amp[c] + M_asptrna[c] + M_ppi[c]</html:p>
<html:p>genes:</html:p>
<html:p>LOCUS:PFA0145c#</html:p>
<html:p>LOCUS:PFE0715w#</html:p>
<html:p>proteins:</html:p>
<html:p>GENE ASSOCIATION: (PFA0145c) or (PFE0715w)</html:p>
</notes>
<listOfReactants>
<speciesReference species="M_asp_L_c" stoichiometry="1"/>
<speciesReference species="M_atp_c" stoichiometry="1"/>
<speciesReference species="M_trnaasp_c" stoichiometry="1"/>
</listOfReactants>
<listOfProducts>
<speciesReference species="M_amp_c" stoichiometry="1"/>
<speciesReference species="M_asptrna_c" stoichiometry="1"/>
<speciesReference species="M_ppi_c" stoichiometry="1"/>
</listOfProducts>
<kineticLaw>
<math xmlns="http://www.w3.org/1998/Math/MathML">
<ci>FLUX_VALUE</ci>
</math>
<listOfParameters>
<parameter id="LOWER_BOUND" value="0.0" units="mmol_per_gDW_per_hr"/>
<parameter id="UPPER_BOUND" value="999999.0" units="mmol_per_gDW_per_hr"/>
<parameter id="OBJECTIVE_COEFFICIENT" value="0" />
<parameter id="FLUX_VALUE" value="0" units="mmol_per_gDW_per_hr"/>
</listOfParameters>
</kineticLaw>
</reaction>
<reaction id="R_GLNTRS" name="Glutamine-tRNA_ligase" reversible="false">
<notes>
<html:p>Abbreviation: R_GLNTRS</html:p>
<html:p>EC Number: 6.1.1.18</html:p>
<html:p>SUBSYSTEM: AminoAcids_GluMetabolism</html:p>
<html:p>Equation:  M_atp[c] + M_gln_L[c] + M_trnagln[c] --&gt; M_amp[c] + M_glntrna[c] + M_ppi[c]</html:p>
<html:p>genes:</html:p>
<html:p>LOCUS:PF13_0170#</html:p>
<html:p>proteins:</html:p>
<html:p>GENE ASSOCIATION: (PF13_0170)</html:p>
</notes>
<listOfReactants>
<speciesReference species="M_atp_c" stoichiometry="1"/>
<speciesReference species="M_gln_L_c" stoichiometry="1"/>
<speciesReference species="M_trnagln_c" stoichiometry="1"/>
</listOfReactants>
<listOfProducts>
<speciesReference species="M_amp_c" stoichiometry="1"/>
<speciesReference species="M_glntrna_c" stoichiometry="1"/>
<speciesReference species="M_ppi_c" stoichiometry="1"/>
</listOfProducts>
<kineticLaw>
<math xmlns="http://www.w3.org/1998/Math/MathML">
<ci>FLUX_VALUE</ci>
</math>
<listOfParameters>
<parameter id="LOWER_BOUND" value="0.0" units="mmol_per_gDW_per_hr"/>
<parameter id="UPPER_BOUND" value="999999.0" units="mmol_per_gDW_per_hr"/>
<parameter id="OBJECTIVE_COEFFICIENT" value="0" />
<parameter id="FLUX_VALUE" value="0" units="mmol_per_gDW_per_hr"/>
</listOfParameters>
</kineticLaw>
</reaction>
<reaction id="R_GLUSx" name="glutamate_synthase_(NADH)" reversible="false">
<notes>
<html:p>Abbreviation: R_GLUSx</html:p>
<html:p>EC Number: 1.4.1.14</html:p>
<html:p>SUBSYSTEM: AminoAcids_GluMetabolism</html:p>
<html:p>Equation:  M_akg[c] + M_gln_L[c] + M_h[c] + M_nadh[c] --&gt; (2.0) M_glu_L[c] + M_nad[c]</html:p>
<html:p>genes:</html:p>
<html:p>LOCUS:PF14_0334#</html:p>
<html:p>proteins:</html:p>
<html:p>GENE ASSOCIATION: (PF14_0334)</html:p>
</notes>
<listOfReactants>
<speciesReference species="M_akg_c" stoichiometry="1"/>
<speciesReference species="M_gln_L_c" stoichiometry="1"/>
<speciesReference species="M_h_c" stoichiometry="1"/>
<speciesReference species="M_nadh_c" stoichiometry="1"/>
</listOfReactants>
<listOfProducts>
<speciesReference species="M_glu_L_c" stoichiometry="2.0"/>
<speciesReference species="M_nad_c" stoichiometry="1"/>
</listOfProducts>
<kineticLaw>
<math xmlns="http://www.w3.org/1998/Math/MathML">
<ci>FLUX_VALUE</ci>
</math>
<listOfParameters>
<parameter id="LOWER_BOUND" value="0.0" units="mmol_per_gDW_per_hr"/>
<parameter id="UPPER_BOUND" value="999999.0" units="mmol_per_gDW_per_hr"/>
<parameter id="OBJECTIVE_COEFFICIENT" value="0" />
<parameter id="FLUX_VALUE" value="0" units="mmol_per_gDW_per_hr"/>
</listOfParameters>
</kineticLaw>
</reaction>
<reaction id="R_GLUTRS" name="Glutamate-tRNA_ligase" reversible="false">
<notes>
<html:p>Abbreviation: R_GLUTRS</html:p>
<html:p>EC Number: 6.1.1.17</html:p>
<html:p>SUBSYSTEM: AminoAcids_GluMetabolism</html:p>
<html:p>Equation:  M_atp[c] + M_glu_L[c] + M_trnaglu[c] --&gt; M_amp[c] + M_glutrna[c] + M_ppi[c]</html:p>
<html:p>genes:</html:p>
<html:p>LOCUS:MAL13P1_281#</html:p>
<html:p>LOCUS:PF13_0170#</html:p>
<html:p>LOCUS:PF13_0257#</html:p>
<html:p>proteins:</html:p>
<html:p>GENE ASSOCIATION: (MAL13P1_281) or (PF13_0170) or (PF13_0257)</html:p>
</notes>
<listOfReactants>
<speciesReference species="M_atp_c" stoichiometry="1"/>
<speciesReference species="M_glu_L_c" stoichiometry="1"/>
<speciesReference species="M_trnaglu_c" stoichiometry="1"/>
</listOfReactants>
<listOfProducts>
<speciesReference species="M_amp_c" stoichiometry="1"/>
<speciesReference species="M_glutrna_c" stoichiometry="1"/>
<speciesReference species="M_ppi_c" stoichiometry="1"/>
</listOfProducts>
<kineticLaw>
<math xmlns="http://www.w3.org/1998/Math/MathML">
<ci>FLUX_VALUE</ci>
</math>
<listOfParameters>
<parameter id="LOWER_BOUND" value="0.0" units="mmol_per_gDW_per_hr"/>
<parameter id="UPPER_BOUND" value="999999.0" units="mmol_per_gDW_per_hr"/>
<parameter id="OBJECTIVE_COEFFICIENT" value="0" />
<parameter id="FLUX_VALUE" value="0" units="mmol_per_gDW_per_hr"/>
</listOfParameters>
</kineticLaw>
</reaction>
<reaction id="R_CBPSam" name="Carbamoyl-phosphate_synthase_(ammonia)" reversible="false">
<notes>
<html:p>Abbreviation: R_CBPSam</html:p>
<html:p>EC Number: 6.3.4.16</html:p>
<html:p>SUBSYSTEM: AminoAcids_GluMetabolism ; AminoAcids_NitrogenMetabolism</html:p>
<html:p>Equation:  (2.0) M_atp[c] + M_hco3[c] + M_nh4[c] --&gt; (2.0) M_adp[c] + M[c] bp[c] + (2.0) M_h[c] + M_pi[c]</html:p>
<html:p>genes:</html:p>
<html:p>LOCUS:PF13_0044#</html:p>
<html:p>proteins:</html:p>
<html:p>GENE ASSOCIATION: (PF13_0044)</html:p>
</notes>
<listOfReactants>
<speciesReference species="M_atp_c" stoichiometry="2.0"/>
<speciesReference species="M_hco3_c" stoichiometry="1"/>
<speciesReference species="M_nh4_c" stoichiometry="1"/>
</listOfReactants>
<listOfProducts>
<speciesReference species="M_adp_c" stoichiometry="2.0"/>
<speciesReference species="M_cbp_c" stoichiometry="1"/>
<speciesReference species="M_h_c" stoichiometry="2.0"/>
<speciesReference species="M_pi_c" stoichiometry="1"/>
</listOfProducts>
<kineticLaw>
<math xmlns="http://www.w3.org/1998/Math/MathML">
<ci>FLUX_VALUE</ci>
</math>
<listOfParameters>
<parameter id="LOWER_BOUND" value="0.0" units="mmol_per_gDW_per_hr"/>
<parameter id="UPPER_BOUND" value="999999.0" units="mmol_per_gDW_per_hr"/>
<parameter id="OBJECTIVE_COEFFICIENT" value="0" />
<parameter id="FLUX_VALUE" value="0" units="mmol_per_gDW_per_hr"/>
</listOfParameters>
</kineticLaw>
</reaction>
<reaction id="R_GLNS" name="Glutamate-ammonia_ligase" reversible="false">
<notes>
<html:p>Abbreviation: R_GLNS</html:p>
<html:p>EC Number: 6.3.1.2</html:p>
<html:p>SUBSYSTEM: AminoAcids_GluMetabolism ; AminoAcids_NitrogenMetabolism</html:p>
<html:p>Equation:  M_atp[c] + M_glu_L[c] + M_nh4[c] --&gt; M_adp[c] + M_gln_L[c] + M_h[c] + M_pi[c]</html:p>
<html:p>genes:</html:p>
<html:p>LOCUS:PFI1110w#</html:p>
<html:p>proteins:</html:p>
<html:p>GENE ASSOCIATION: (PFI1110w)</html:p>
</notes>
<listOfReactants>
<speciesReference species="M_atp_c" stoichiometry="1"/>
<speciesReference species="M_glu_L_c" stoichiometry="1"/>
<speciesReference species="M_nh4_c" stoichiometry="1"/>
</listOfReactants>
<listOfProducts>
<speciesReference species="M_adp_c" stoichiometry="1"/>
<speciesReference species="M_gln_L_c" stoichiometry="1"/>
<speciesReference species="M_h_c" stoichiometry="1"/>
<speciesReference species="M_pi_c" stoichiometry="1"/>
</listOfProducts>
<kineticLaw>
<math xmlns="http://www.w3.org/1998/Math/MathML">
<ci>FLUX_VALUE</ci>
</math>
<listOfParameters>
<parameter id="LOWER_BOUND" value="0.0" units="mmol_per_gDW_per_hr"/>
<parameter id="UPPER_BOUND" value="999999.0" units="mmol_per_gDW_per_hr"/>
<parameter id="OBJECTIVE_COEFFICIENT" value="0" />
<parameter id="FLUX_VALUE" value="0" units="mmol_per_gDW_per_hr"/>
</listOfParameters>
</kineticLaw>
</reaction>
<reaction id="R_GLUDxi" name="glutamate_dehydrogenase" reversible="false">
<notes>
<html:p>Abbreviation: R_GLUDxi</html:p>
<html:p>EC Number: 1.4.1.2</html:p>
<html:p>SUBSYSTEM: AminoAcids_GluMetabolism ; AminoAcids_NitrogenMetabolism</html:p>
<html:p>Equation:  M_glu_L[c] + M_h2o[c] + M_nad[c] --&gt; M_akg[c] + M_h[c] + M_nadh[c] + M_nh4[c]</html:p>
<html:p>genes:</html:p>
<html:p>LOCUS:PF08_0132#</html:p>
<html:p>proteins:</html:p>
<html:p>GENE ASSOCIATION: (PF08_0132)</html:p>
</notes>
<listOfReactants>
<speciesReference species="M_glu_L_c" stoichiometry="1"/>
<speciesReference species="M_h2o_c" stoichiometry="1"/>
<speciesReference species="M_nad_c" stoichiometry="1"/>
</listOfReactants>
<listOfProducts>
<speciesReference species="M_akg_c" stoichiometry="1"/>
<speciesReference species="M_h_c" stoichiometry="1"/>
<speciesReference species="M_nadh_c" stoichiometry="1"/>
<speciesReference species="M_nh4_c" stoichiometry="1"/>
</listOfProducts>
<kineticLaw>
<math xmlns="http://www.w3.org/1998/Math/MathML">
<ci>FLUX_VALUE</ci>
</math>
<listOfParameters>
<parameter id="LOWER_BOUND" value="0.0" units="mmol_per_gDW_per_hr"/>
<parameter id="UPPER_BOUND" value="999999.0" units="mmol_per_gDW_per_hr"/>
<parameter id="OBJECTIVE_COEFFICIENT" value="0" />
<parameter id="FLUX_VALUE" value="0" units="mmol_per_gDW_per_hr"/>
</listOfParameters>
</kineticLaw>
</reaction>
<reaction id="R_GLUDy" name="glutamate_dehydrogenase_(NADP+)" reversible="true">
<notes>
<html:p>Abbreviation: R_GLUDy</html:p>
<html:p>EC Number: 1.4.1.4</html:p>
<html:p>SUBSYSTEM: AminoAcids_GluMetabolism ; AminoAcids_NitrogenMetabolism</html:p>
<html:p>Equation:  M_glu_L[c] + M_h2o[c] + M_nadp[c] &lt;==&gt; M_akg[c] + M_h[c] + M_nadph[c] + M_nh4[c]</html:p>
<html:p>genes:</html:p>
<html:p>LOCUS:PF14_0164#</html:p>
<html:p>proteins:</html:p>
<html:p>GENE ASSOCIATION: (PF14_0164)</html:p>
</notes>
<listOfReactants>
<speciesReference species="M_glu_L_c" stoichiometry="1"/>
<speciesReference species="M_h2o_c" stoichiometry="1"/>
<speciesReference species="M_nadp_c" stoichiometry="1"/>
</listOfReactants>
<listOfProducts>
<speciesReference species="M_akg_c" stoichiometry="1"/>
<speciesReference species="M_h_c" stoichiometry="1"/>
<speciesReference species="M_nadph_c" stoichiometry="1"/>
<speciesReference species="M_nh4_c" stoichiometry="1"/>
</listOfProducts>
<kineticLaw>
<math xmlns="http://www.w3.org/1998/Math/MathML">
<ci>FLUX_VALUE</ci>
</math>
<listOfParameters>
<parameter id="LOWER_BOUND" value="-999999.0" units="mmol_per_gDW_per_hr"/>
<parameter id="UPPER_BOUND" value="999999.0" units="mmol_per_gDW_per_hr"/>
<parameter id="OBJECTIVE_COEFFICIENT" value="0" />
<parameter id="FLUX_VALUE" value="0" units="mmol_per_gDW_per_hr"/>
</listOfParameters>
</kineticLaw>
</reaction>
<reaction id="R_GLUDy_ap" name="glutamate_dehydrogenase_(NADP+)" reversible="true">
<notes>
<html:p>Abbreviation: R_GLUDy_ap</html:p>
<html:p>EC Number: 1.4.1.4</html:p>
<html:p>SUBSYSTEM: AminoAcids_GluMetabolism ; AminoAcids_NitrogenMetabolism</html:p>
<html:p>Equation:  M_glu_L[ap] + M_h2o[ap] + M_nadp[ap] &lt;==&gt; M_akg[ap] + M_h[ap] + M_nadph[ap] + M_nh4[ap]</html:p>
<html:p>genes:</html:p>
<html:p>LOCUS:PF14_0286#</html:p>
<html:p>proteins:</html:p>
<html:p>GENE ASSOCIATION: (PF14_0286)</html:p>
</notes>
<listOfReactants>
<speciesReference species="M_glu_L_ap" stoichiometry="1"/>
<speciesReference species="M_h2o_ap" stoichiometry="1"/>
<speciesReference species="M_nadp_ap" stoichiometry="1"/>
</listOfReactants>
<listOfProducts>
<speciesReference species="M_akg_ap" stoichiometry="1"/>
<speciesReference species="M_h_ap" stoichiometry="1"/>
<speciesReference species="M_nadph_ap" stoichiometry="1"/>
<speciesReference species="M_nh4_ap" stoichiometry="1"/>
</listOfProducts>
<kineticLaw>
<math xmlns="http://www.w3.org/1998/Math/MathML">
<ci>FLUX_VALUE</ci>
</math>
<listOfParameters>
<parameter id="LOWER_BOUND" value="-999999.0" units="mmol_per_gDW_per_hr"/>
<parameter id="UPPER_BOUND" value="999999.0" units="mmol_per_gDW_per_hr"/>
<parameter id="OBJECTIVE_COEFFICIENT" value="0" />
<parameter id="FLUX_VALUE" value="0" units="mmol_per_gDW_per_hr"/>
</listOfParameters>
</kineticLaw>
</reaction>
<reaction id="R_GF6PTA" name="glutamine-fructose-6-phosphate_transaminase_(isomerizing)" reversible="false">
<notes>
<html:p>Abbreviation: R_GF6PTA</html:p>
<html:p>EC Number: 2.6.1.16</html:p>
<html:p>SUBSYSTEM: Carbohydrates_AminosugarsMetabolism ; AminoAcids_GluMetabolism</html:p>
<html:p>Equation:  M_f6p[c] + M_gln_L[c] --&gt; M_gam6p[c] + M_glu_L[c]</html:p>
<html:p>genes:</html:p>
<html:p>LOCUS:PF10_0245#</html:p>
<html:p>proteins:</html:p>
<html:p>GENE ASSOCIATION: (PF10_0245)</html:p>
</notes>
<listOfReactants>
<speciesReference species="M_f6p_c" stoichiometry="1"/>
<speciesReference species="M_gln_L_c" stoichiometry="1"/>
</listOfReactants>
<listOfProducts>
<speciesReference species="M_gam6p_c" stoichiometry="1"/>
<speciesReference species="M_glu_L_c" stoichiometry="1"/>
</listOfProducts>
<kineticLaw>
<math xmlns="http://www.w3.org/1998/Math/MathML">
<ci>FLUX_VALUE</ci>
</math>
<listOfParameters>
<parameter id="LOWER_BOUND" value="0.0" units="mmol_per_gDW_per_hr"/>
<parameter id="UPPER_BOUND" value="999999.0" units="mmol_per_gDW_per_hr"/>
<parameter id="OBJECTIVE_COEFFICIENT" value="0" />
<parameter id="FLUX_VALUE" value="0" units="mmol_per_gDW_per_hr"/>
</listOfParameters>
</kineticLaw>
</reaction>
<reaction id="R_GLUCYS" name="Glutamate-cysteine_ligase" reversible="false">
<notes>
<html:p>Abbreviation: R_GLUCYS</html:p>
<html:p>EC Number: 6.3.2.2</html:p>
<html:p>SUBSYSTEM: Redox_RedoxMetabolism ; AminoAcids_GluMetabolism</html:p>
<html:p>Equation:  M_atp[c] + M[c] ys_L[c] + M_glu_L[c] --&gt; M_adp[c] + M_glucys[c] + M_h[c] + M_pi[c]</html:p>
<html:p>genes:</html:p>
<html:p>LOCUS:PFI0925w#</html:p>
<html:p>proteins:</html:p>
<html:p>GENE ASSOCIATION: (PFI0925w)</html:p>
</notes>
<listOfReactants>
<speciesReference species="M_atp_c" stoichiometry="1"/>
<speciesReference species="M_cys_L_c" stoichiometry="1"/>
<speciesReference species="M_glu_L_c" stoichiometry="1"/>
</listOfReactants>
<listOfProducts>
<speciesReference species="M_adp_c" stoichiometry="1"/>
<speciesReference species="M_glucys_c" stoichiometry="1"/>
<speciesReference species="M_h_c" stoichiometry="1"/>
<speciesReference species="M_pi_c" stoichiometry="1"/>
</listOfProducts>
<kineticLaw>
<math xmlns="http://www.w3.org/1998/Math/MathML">
<ci>FLUX_VALUE</ci>
</math>
<listOfParameters>
<parameter id="LOWER_BOUND" value="0.0" units="mmol_per_gDW_per_hr"/>
<parameter id="UPPER_BOUND" value="999999.0" units="mmol_per_gDW_per_hr"/>
<parameter id="OBJECTIVE_COEFFICIENT" value="0" />
<parameter id="FLUX_VALUE" value="0" units="mmol_per_gDW_per_hr"/>
</listOfParameters>
</kineticLaw>
</reaction>
<reaction id="R_GLYCL_mt" name="R_GLYCL_mt" reversible="false">
<notes>
<html:p>Abbreviation: R_GLYCL_mt</html:p>
<html:p>EC Number: 1.4.4.2+2.1.2.10+1.8.1.4</html:p>
<html:p>SUBSYSTEM: AminoAcids_GlySerMetabolism</html:p>
<html:p>Equation:  M_gly[m] + M_nad[m] + M_thf[m] --&gt; M[c] o2[m] + M[m] lthf[m] + M_nadh[m] + M_nh4[m]</html:p>
<html:p>genes:</html:p>
<html:p>LOCUS:PF13_0345#</html:p>
<html:p>LOCUS:PF08_0066#</html:p>
<html:p>LOCUS:PFL1550w#</html:p>
<html:p>proteins:</html:p>
<html:p>GENE ASSOCIATION: (PF13_0345) and  ((PF08_0066) or (PFL1550w)) </html:p>
</notes>
<listOfReactants>
<speciesReference species="M_gly_m" stoichiometry="1"/>
<speciesReference species="M_nad_m" stoichiometry="1"/>
<speciesReference species="M_thf_m" stoichiometry="1"/>
</listOfReactants>
<listOfProducts>
<speciesReference species="M_co2_m" stoichiometry="1"/>
<speciesReference species="M_mlthf_m" stoichiometry="1"/>
<speciesReference species="M_nadh_m" stoichiometry="1"/>
<speciesReference species="M_nh4_m" stoichiometry="1"/>
</listOfProducts>
<kineticLaw>
<math xmlns="http://www.w3.org/1998/Math/MathML">
<ci>FLUX_VALUE</ci>
</math>
<listOfParameters>
<parameter id="LOWER_BOUND" value="0.0" units="mmol_per_gDW_per_hr"/>
<parameter id="UPPER_BOUND" value="999999.0" units="mmol_per_gDW_per_hr"/>
<parameter id="OBJECTIVE_COEFFICIENT" value="0" />
<parameter id="FLUX_VALUE" value="0" units="mmol_per_gDW_per_hr"/>
</listOfParameters>
</kineticLaw>
</reaction>
<reaction id="R_GLYTRS" name="glycine-tRNA_ligase" reversible="false">
<notes>
<html:p>Abbreviation: R_GLYTRS</html:p>
<html:p>EC Number: 6.1.1.14</html:p>
<html:p>SUBSYSTEM: AminoAcids_GlySerMetabolism</html:p>
<html:p>Equation:  M_atp[c] + M_gly[c] + M_trnagly[c] --&gt; M_amp[c] + M_glytrna[c] + M_ppi[c]</html:p>
<html:p>genes:</html:p>
<html:p>LOCUS:PF14_0198#</html:p>
<html:p>proteins:</html:p>
<html:p>GENE ASSOCIATION: (PF14_0198)</html:p>
</notes>
<listOfReactants>
<speciesReference species="M_atp_c" stoichiometry="1"/>
<speciesReference species="M_gly_c" stoichiometry="1"/>
<speciesReference species="M_trnagly_c" stoichiometry="1"/>
</listOfReactants>
<listOfProducts>
<speciesReference species="M_amp_c" stoichiometry="1"/>
<speciesReference species="M_glytrna_c" stoichiometry="1"/>
<speciesReference species="M_ppi_c" stoichiometry="1"/>
</listOfProducts>
<kineticLaw>
<math xmlns="http://www.w3.org/1998/Math/MathML">
<ci>FLUX_VALUE</ci>
</math>
<listOfParameters>
<parameter id="LOWER_BOUND" value="0.0" units="mmol_per_gDW_per_hr"/>
<parameter id="UPPER_BOUND" value="999999.0" units="mmol_per_gDW_per_hr"/>
<parameter id="OBJECTIVE_COEFFICIENT" value="0" />
<parameter id="FLUX_VALUE" value="0" units="mmol_per_gDW_per_hr"/>
</listOfParameters>
</kineticLaw>
</reaction>
<reaction id="R_SERTRS2" name="Serine-tRNA_ligase" reversible="false">
<notes>
<html:p>Abbreviation: R_SERTRS2</html:p>
<html:p>EC Number: 6.1.1.11</html:p>
<html:p>SUBSYSTEM: AminoAcids_SelenocysteineMetabolism ; AminoAcids_GlySerMetabolism</html:p>
<html:p>Equation:  M_atp[c] + M_ser_L[c] + M_trnasecys[c] --&gt; M_amp[c] + M_ppi[c] + M_sertrna_sec_[c]</html:p>
<html:p>genes:</html:p>
<html:p>LOCUS:PF07_0073#</html:p>
<html:p>LOCUS:PFL0770w#</html:p>
<html:p>proteins:</html:p>
<html:p>GENE ASSOCIATION: (PF07_0073) or (PFL0770w)</html:p>
</notes>
<listOfReactants>
<speciesReference species="M_atp_c" stoichiometry="1"/>
<speciesReference species="M_ser_L_c" stoichiometry="1"/>
<speciesReference species="M_trnasecys_c" stoichiometry="1"/>
</listOfReactants>
<listOfProducts>
<speciesReference species="M_amp_c" stoichiometry="1"/>
<speciesReference species="M_ppi_c" stoichiometry="1"/>
<speciesReference species="M_sertrna_sec__c" stoichiometry="1"/>
</listOfProducts>
<kineticLaw>
<math xmlns="http://www.w3.org/1998/Math/MathML">
<ci>FLUX_VALUE</ci>
</math>
<listOfParameters>
<parameter id="LOWER_BOUND" value="0.0" units="mmol_per_gDW_per_hr"/>
<parameter id="UPPER_BOUND" value="999999.0" units="mmol_per_gDW_per_hr"/>
<parameter id="OBJECTIVE_COEFFICIENT" value="0" />
<parameter id="FLUX_VALUE" value="0" units="mmol_per_gDW_per_hr"/>
</listOfParameters>
</kineticLaw>
</reaction>
<reaction id="R_SERTRS" name="Serine-tRNA_ligase" reversible="false">
<notes>
<html:p>Abbreviation: R_SERTRS</html:p>
<html:p>EC Number: 6.1.1.11</html:p>
<html:p>SUBSYSTEM: AminoAcids_SelenocysteineMetabolism ; AminoAcids_GlySerMetabolism</html:p>
<html:p>Equation:  M_atp[c] + M_ser_L[c] + M_trnaser[c] --&gt; M_amp[c] + M_ppi[c] + M_sertrna[c]</html:p>
<html:p>genes:</html:p>
<html:p>LOCUS:PF07_0073#</html:p>
<html:p>LOCUS:PFL0770w#</html:p>
<html:p>proteins:</html:p>
<html:p>GENE ASSOCIATION: (PF07_0073) or (PFL0770w)</html:p>
</notes>
<listOfReactants>
<speciesReference species="M_atp_c" stoichiometry="1"/>
<speciesReference species="M_ser_L_c" stoichiometry="1"/>
<speciesReference species="M_trnaser_c" stoichiometry="1"/>
</listOfReactants>
<listOfProducts>
<speciesReference species="M_amp_c" stoichiometry="1"/>
<speciesReference species="M_ppi_c" stoichiometry="1"/>
<speciesReference species="M_sertrna_c" stoichiometry="1"/>
</listOfProducts>
<kineticLaw>
<math xmlns="http://www.w3.org/1998/Math/MathML">
<ci>FLUX_VALUE</ci>
</math>
<listOfParameters>
<parameter id="LOWER_BOUND" value="0.0" units="mmol_per_gDW_per_hr"/>
<parameter id="UPPER_BOUND" value="999999.0" units="mmol_per_gDW_per_hr"/>
<parameter id="OBJECTIVE_COEFFICIENT" value="0" />
<parameter id="FLUX_VALUE" value="0" units="mmol_per_gDW_per_hr"/>
</listOfParameters>
</kineticLaw>
</reaction>
<reaction id="R_PSP_Lp" name="R_PSP_Lp" reversible="false">
<notes>
<html:p>Abbreviation: R_PSP_Lp</html:p>
<html:p>EC Number: </html:p>
<html:p>SUBSYSTEM: AminoAcids_GlySerMetabolism</html:p>
<html:p>Equation:  M_h2o[c] + M_pser_L[c] --&gt; M_pi[c] + M_ser_L[c]</html:p>
<html:p>genes:</html:p>
<html:p>LOCUS:PFI0880c#</html:p>
<html:p>proteins:</html:p>
<html:p>GENE ASSOCIATION: (PFI0880c)</html:p>
</notes>
<listOfReactants>
<speciesReference species="M_h2o_c" stoichiometry="1"/>
<speciesReference species="M_pser_L_c" stoichiometry="1"/>
</listOfReactants>
<listOfProducts>
<speciesReference species="M_pi_c" stoichiometry="1"/>
<speciesReference species="M_ser_L_c" stoichiometry="1"/>
</listOfProducts>
<kineticLaw>
<math xmlns="http://www.w3.org/1998/Math/MathML">
<ci>FLUX_VALUE</ci>
</math>
<listOfParameters>
<parameter id="LOWER_BOUND" value="0.0" units="mmol_per_gDW_per_hr"/>
<parameter id="UPPER_BOUND" value="999999.0" units="mmol_per_gDW_per_hr"/>
<parameter id="OBJECTIVE_COEFFICIENT" value="0" />
<parameter id="FLUX_VALUE" value="0" units="mmol_per_gDW_per_hr"/>
</listOfParameters>
</kineticLaw>
</reaction>
<reaction id="R_HIBHr" name="3-hydroxyisobutyryl-CoA_hydrolase" reversible="false">
<notes>
<html:p>Abbreviation: R_HIBHr</html:p>
<html:p>EC Number: 3.1.2.4</html:p>
<html:p>SUBSYSTEM: AminoAcids_LeuIleValMetabolism</html:p>
<html:p>Equation:  M_h2o[c] + M_hibcoa[c] --&gt; M_3hmp[c] + M[c] oa[c] + (2.0) M_h[c]</html:p>
<html:p>genes:</html:p>
<html:p>LOCUS:PFL1940w#</html:p>
<html:p>proteins:</html:p>
<html:p>GENE ASSOCIATION: (PFL1940w)</html:p>
</notes>
<listOfReactants>
<speciesReference species="M_h2o_c" stoichiometry="1"/>
<speciesReference species="M_hibcoa_c" stoichiometry="1"/>
</listOfReactants>
<listOfProducts>
<speciesReference species="M_3hmp_c" stoichiometry="1"/>
<speciesReference species="M_coa_c" stoichiometry="1"/>
<speciesReference species="M_h_c" stoichiometry="2.0"/>
</listOfProducts>
<kineticLaw>
<math xmlns="http://www.w3.org/1998/Math/MathML">
<ci>FLUX_VALUE</ci>
</math>
<listOfParameters>
<parameter id="LOWER_BOUND" value="0.0" units="mmol_per_gDW_per_hr"/>
<parameter id="UPPER_BOUND" value="999999.0" units="mmol_per_gDW_per_hr"/>
<parameter id="OBJECTIVE_COEFFICIENT" value="0" />
<parameter id="FLUX_VALUE" value="0" units="mmol_per_gDW_per_hr"/>
</listOfParameters>
</kineticLaw>
</reaction>
<reaction id="R_ILETA" name="branched-chain-amino-acid_transaminase" reversible="true">
<notes>
<html:p>Abbreviation: R_ILETA</html:p>
<html:p>EC Number: 2.6.1.42</html:p>
<html:p>SUBSYSTEM: AminoAcids_LeuIleValMetabolism</html:p>
<html:p>Equation: M_akg[c] + M_ile_L[c] &lt;==&gt; M_3mop[c] + M_glu_L[c]</html:p>
<html:p>genes:</html:p>
<html:p>LOCUS:PF14_0557#</html:p>
<html:p>proteins:</html:p>
<html:p>GENE ASSOCIATION: (PF14_0557)</html:p>
</notes>
<listOfReactants>
<speciesReference species="M_akg_c" stoichiometry="1"/>
<speciesReference species="M_ile_L_c" stoichiometry="1"/>
</listOfReactants>
<listOfProducts>
<speciesReference species="M_3mop_c" stoichiometry="1"/>
<speciesReference species="M_glu_L_c" stoichiometry="1"/>
</listOfProducts>
<kineticLaw>
<math xmlns="http://www.w3.org/1998/Math/MathML">
<ci>FLUX_VALUE</ci>
</math>
<listOfParameters>
<parameter id="LOWER_BOUND" value="-999999.0" units="mmol_per_gDW_per_hr"/>
<parameter id="UPPER_BOUND" value="999999.0" units="mmol_per_gDW_per_hr"/>
<parameter id="OBJECTIVE_COEFFICIENT" value="0" />
<parameter id="FLUX_VALUE" value="0" units="mmol_per_gDW_per_hr"/>
</listOfParameters>
</kineticLaw>
</reaction>
<reaction id="R_ILETRS" name="Isoleucine-tRNA_ligase" reversible="false">
<notes>
<html:p>Abbreviation: R_ILETRS</html:p>
<html:p>EC Number: 6.1.1.5</html:p>
<html:p>SUBSYSTEM: AminoAcids_LeuIleValMetabolism</html:p>
<html:p>Equation:  M_atp[c] + M_ile_L[c] + M_trnaile[c] --&gt; M_amp[c] + M_iletrna[c] + M_ppi[c]</html:p>
<html:p>genes:</html:p>
<html:p>LOCUS:PF13_0179#</html:p>
<html:p>proteins:</html:p>
<html:p>GENE ASSOCIATION: (PF13_0179)</html:p>
</notes>
<listOfReactants>
<speciesReference species="M_atp_c" stoichiometry="1"/>
<speciesReference species="M_ile_L_c" stoichiometry="1"/>
<speciesReference species="M_trnaile_c" stoichiometry="1"/>
</listOfReactants>
<listOfProducts>
<speciesReference species="M_amp_c" stoichiometry="1"/>
<speciesReference species="M_iletrna_c" stoichiometry="1"/>
<speciesReference species="M_ppi_c" stoichiometry="1"/>
</listOfProducts>
<kineticLaw>
<math xmlns="http://www.w3.org/1998/Math/MathML">
<ci>FLUX_VALUE</ci>
</math>
<listOfParameters>
<parameter id="LOWER_BOUND" value="0.0" units="mmol_per_gDW_per_hr"/>
<parameter id="UPPER_BOUND" value="999999.0" units="mmol_per_gDW_per_hr"/>
<parameter id="OBJECTIVE_COEFFICIENT" value="0" />
<parameter id="FLUX_VALUE" value="0" units="mmol_per_gDW_per_hr"/>
</listOfParameters>
</kineticLaw>
</reaction>
<reaction id="R_LEUTA" name="branched-chain-amino-acid_transaminase" reversible="true">
<notes>
<html:p>Abbreviation: R_LEUTA</html:p>
<html:p>EC Number: 2.6.1.42</html:p>
<html:p>SUBSYSTEM: AminoAcids_LeuIleValMetabolism</html:p>
<html:p>Equation: M_akg[c] + M_leu_L[c] &lt;==&gt; M_4mop[c] + M_glu_L[c]</html:p>
<html:p>genes:</html:p>
<html:p>LOCUS:PF14_0557#</html:p>
<html:p>proteins:</html:p>
<html:p>GENE ASSOCIATION: (PF14_0557)</html:p>
</notes>
<listOfReactants>
<speciesReference species="M_akg_c" stoichiometry="1"/>
<speciesReference species="M_leu_L_c" stoichiometry="1"/>
</listOfReactants>
<listOfProducts>
<speciesReference species="M_4mop_c" stoichiometry="1"/>
<speciesReference species="M_glu_L_c" stoichiometry="1"/>
</listOfProducts>
<kineticLaw>
<math xmlns="http://www.w3.org/1998/Math/MathML">
<ci>FLUX_VALUE</ci>
</math>
<listOfParameters>
<parameter id="LOWER_BOUND" value="-999999.0" units="mmol_per_gDW_per_hr"/>
<parameter id="UPPER_BOUND" value="999999.0" units="mmol_per_gDW_per_hr"/>
<parameter id="OBJECTIVE_COEFFICIENT" value="0" />
<parameter id="FLUX_VALUE" value="0" units="mmol_per_gDW_per_hr"/>
</listOfParameters>
</kineticLaw>
</reaction>
<reaction id="R_LEUTRS" name="Leucine-tRNA_ligase" reversible="false">
<notes>
<html:p>Abbreviation: R_LEUTRS</html:p>
<html:p>EC Number: 6.1.1.4</html:p>
<html:p>SUBSYSTEM: AminoAcids_LeuIleValMetabolism</html:p>
<html:p>Equation:  M_atp[c] + M_leu_L[c] + M_trnaleu[c] --&gt; M_amp[c] + M_leutrna[c] + M_ppi[c]</html:p>
<html:p>genes:</html:p>
<html:p>LOCUS:PF08_0011#</html:p>
<html:p>LOCUS:PFF1095w#</html:p>
<html:p>proteins:</html:p>
<html:p>GENE ASSOCIATION: (PF08_0011) or (PFF1095w)</html:p>
</notes>
<listOfReactants>
<speciesReference species="M_atp_c" stoichiometry="1"/>
<speciesReference species="M_leu_L_c" stoichiometry="1"/>
<speciesReference species="M_trnaleu_c" stoichiometry="1"/>
</listOfReactants>
<listOfProducts>
<speciesReference species="M_amp_c" stoichiometry="1"/>
<speciesReference species="M_leutrna_c" stoichiometry="1"/>
<speciesReference species="M_ppi_c" stoichiometry="1"/>
</listOfProducts>
<kineticLaw>
<math xmlns="http://www.w3.org/1998/Math/MathML">
<ci>FLUX_VALUE</ci>
</math>
<listOfParameters>
<parameter id="LOWER_BOUND" value="0.0" units="mmol_per_gDW_per_hr"/>
<parameter id="UPPER_BOUND" value="999999.0" units="mmol_per_gDW_per_hr"/>
<parameter id="OBJECTIVE_COEFFICIENT" value="0" />
<parameter id="FLUX_VALUE" value="0" units="mmol_per_gDW_per_hr"/>
</listOfParameters>
</kineticLaw>
</reaction>
<reaction id="R_OIVD1_mt" name="R_OIVD1_mt" reversible="true">
<notes>
<html:p>Abbreviation: R_OIVD1_mt</html:p>
<html:p>EC Number: 1.2.4.4+2.3.1.168+1.8.1.4 (~1.2.1.25)</html:p>
<html:p>SUBSYSTEM: AminoAcids_LeuIleValMetabolism</html:p>
<html:p>Equation:  M_4mop[m] + M[c] oa[m] + M_nad[m] &lt;==&gt; M[c] o2[m] + M_ivcoa[m] + M_nadh[m]</html:p>
<html:p>genes:</html:p>
<html:p>LOCUS:PFE0225w#</html:p>
<html:p>LOCUS:PFC0170c#</html:p>
<html:p>LOCUS:PF08_0066#</html:p>
<html:p>LOCUS:PFL1550w#</html:p>
<html:p>proteins:</html:p>
<html:p>GENE ASSOCIATION: (PFE0225w) and (PFC0170c) and  ((PF08_0066) or (PFL1550w)) </html:p>
</notes>
<listOfReactants>
<speciesReference species="M_4mop_m" stoichiometry="1"/>
<speciesReference species="M_coa_m" stoichiometry="1"/>
<speciesReference species="M_nad_m" stoichiometry="1"/>
</listOfReactants>
<listOfProducts>
<speciesReference species="M_co2_m" stoichiometry="1"/>
<speciesReference species="M_ivcoa_m" stoichiometry="1"/>
<speciesReference species="M_nadh_m" stoichiometry="1"/>
</listOfProducts>
<kineticLaw>
<math xmlns="http://www.w3.org/1998/Math/MathML">
<ci>FLUX_VALUE</ci>
</math>
<listOfParameters>
<parameter id="LOWER_BOUND" value="-999999.0" units="mmol_per_gDW_per_hr"/>
<parameter id="UPPER_BOUND" value="999999.0" units="mmol_per_gDW_per_hr"/>
<parameter id="OBJECTIVE_COEFFICIENT" value="0" />
<parameter id="FLUX_VALUE" value="0" units="mmol_per_gDW_per_hr"/>
</listOfParameters>
</kineticLaw>
</reaction>
<reaction id="R_OIVD2_mt" name="R_OIVD2_mt" reversible="false">
<notes>
<html:p>Abbreviation: R_OIVD2_mt</html:p>
<html:p>EC Number: 1.2.4.4+2.3.1.168+1.8.1.4 (~1.2.1.25)</html:p>
<html:p>SUBSYSTEM: AminoAcids_LeuIleValMetabolism</html:p>
<html:p>Equation:  M_3mob[m] + M[c] oa[m] + M_nad[m] --&gt; M[c] o2[m] + M_ibcoa[m] + M_nadh[m]</html:p>
<html:p>genes:</html:p>
<html:p>LOCUS:PFE0225w#</html:p>
<html:p>LOCUS:PFC0170c#</html:p>
<html:p>LOCUS:PF08_0066#</html:p>
<html:p>LOCUS:PFL1550w#</html:p>
<html:p>proteins:</html:p>
<html:p>GENE ASSOCIATION: (PFE0225w) and (PFC0170c) and  ((PF08_0066) or (PFL1550w)) </html:p>
</notes>
<listOfReactants>
<speciesReference species="M_3mob_m" stoichiometry="1"/>
<speciesReference species="M_coa_m" stoichiometry="1"/>
<speciesReference species="M_nad_m" stoichiometry="1"/>
</listOfReactants>
<listOfProducts>
<speciesReference species="M_co2_m" stoichiometry="1"/>
<speciesReference species="M_ibcoa_m" stoichiometry="1"/>
<speciesReference species="M_nadh_m" stoichiometry="1"/>
</listOfProducts>
<kineticLaw>
<math xmlns="http://www.w3.org/1998/Math/MathML">
<ci>FLUX_VALUE</ci>
</math>
<listOfParameters>
<parameter id="LOWER_BOUND" value="0.0" units="mmol_per_gDW_per_hr"/>
<parameter id="UPPER_BOUND" value="999999.0" units="mmol_per_gDW_per_hr"/>
<parameter id="OBJECTIVE_COEFFICIENT" value="0" />
<parameter id="FLUX_VALUE" value="0" units="mmol_per_gDW_per_hr"/>
</listOfParameters>
</kineticLaw>
</reaction>
<reaction id="R_OIVD3_mt" name="R_OIVD3_mt" reversible="false">
<notes>
<html:p>Abbreviation: R_OIVD3_mt</html:p>
<html:p>EC Number: 1.2.4.4+2.3.1.168+1.8.1.4 (~1.2.1.25)</html:p>
<html:p>SUBSYSTEM: AminoAcids_LeuIleValMetabolism</html:p>
<html:p>Equation:  M_3mop[m] + M[c] oa[m] + M_nad[m] --&gt; M_2mbcoa[m] + M[c] o2[m] + M_nadh[m]</html:p>
<html:p>genes:</html:p>
<html:p>LOCUS:PFE0225w#</html:p>
<html:p>LOCUS:PFC0170c#</html:p>
<html:p>LOCUS:PF08_0066#</html:p>
<html:p>LOCUS:PFL1550w#</html:p>
<html:p>proteins:</html:p>
<html:p>GENE ASSOCIATION: (PFE0225w) and (PFC0170c) and  ((PF08_0066) or (PFL1550w)) </html:p>
</notes>
<listOfReactants>
<speciesReference species="M_3mop_m" stoichiometry="1"/>
<speciesReference species="M_coa_m" stoichiometry="1"/>
<speciesReference species="M_nad_m" stoichiometry="1"/>
</listOfReactants>
<listOfProducts>
<speciesReference species="M_2mbcoa_m" stoichiometry="1"/>
<speciesReference species="M_co2_m" stoichiometry="1"/>
<speciesReference species="M_nadh_m" stoichiometry="1"/>
</listOfProducts>
<kineticLaw>
<math xmlns="http://www.w3.org/1998/Math/MathML">
<ci>FLUX_VALUE</ci>
</math>
<listOfParameters>
<parameter id="LOWER_BOUND" value="0.0" units="mmol_per_gDW_per_hr"/>
<parameter id="UPPER_BOUND" value="999999.0" units="mmol_per_gDW_per_hr"/>
<parameter id="OBJECTIVE_COEFFICIENT" value="0" />
<parameter id="FLUX_VALUE" value="0" units="mmol_per_gDW_per_hr"/>
</listOfParameters>
</kineticLaw>
</reaction>
<reaction id="R_VALTA" name="branched-chain-amino-acid_transaminase" reversible="true">
<notes>
<html:p>Abbreviation: R_VALTA</html:p>
<html:p>EC Number: 2.6.1.42</html:p>
<html:p>SUBSYSTEM: AminoAcids_LeuIleValMetabolism</html:p>
<html:p>Equation: M_akg[c] + M_val_L[c] &lt;==&gt; M_3mob[c] + M_glu_L[c]</html:p>
<html:p>genes:</html:p>
<html:p>LOCUS:PF14_0557#</html:p>
<html:p>proteins:</html:p>
<html:p>GENE ASSOCIATION: (PF14_0557)</html:p>
</notes>
<listOfReactants>
<speciesReference species="M_akg_c" stoichiometry="1"/>
<speciesReference species="M_val_L_c" stoichiometry="1"/>
</listOfReactants>
<listOfProducts>
<speciesReference species="M_3mob_c" stoichiometry="1"/>
<speciesReference species="M_glu_L_c" stoichiometry="1"/>
</listOfProducts>
<kineticLaw>
<math xmlns="http://www.w3.org/1998/Math/MathML">
<ci>FLUX_VALUE</ci>
</math>
<listOfParameters>
<parameter id="LOWER_BOUND" value="-999999.0" units="mmol_per_gDW_per_hr"/>
<parameter id="UPPER_BOUND" value="999999.0" units="mmol_per_gDW_per_hr"/>
<parameter id="OBJECTIVE_COEFFICIENT" value="0" />
<parameter id="FLUX_VALUE" value="0" units="mmol_per_gDW_per_hr"/>
</listOfParameters>
</kineticLaw>
</reaction>
<reaction id="R_VALTRS" name="Valine-tRNA_ligase" reversible="false">
<notes>
<html:p>Abbreviation: R_VALTRS</html:p>
<html:p>EC Number: 6.1.1.9</html:p>
<html:p>SUBSYSTEM: AminoAcids_LeuIleValMetabolism</html:p>
<html:p>Equation:  M_atp[c] + M_trnaval[c] + M_val_L[c] --&gt; M_amp[c] + M_ppi[c] + M_valtrna[c]</html:p>
<html:p>genes:</html:p>
<html:p>LOCUS:PF14_0589#</html:p>
<html:p>LOCUS:PFC0470w#</html:p>
<html:p>proteins:</html:p>
<html:p>GENE ASSOCIATION: (PF14_0589) or (PFC0470w)</html:p>
</notes>
<listOfReactants>
<speciesReference species="M_atp_c" stoichiometry="1"/>
<speciesReference species="M_trnaval_c" stoichiometry="1"/>
<speciesReference species="M_val_L_c" stoichiometry="1"/>
</listOfReactants>
<listOfProducts>
<speciesReference species="M_amp_c" stoichiometry="1"/>
<speciesReference species="M_ppi_c" stoichiometry="1"/>
<speciesReference species="M_valtrna_c" stoichiometry="1"/>
</listOfProducts>
<kineticLaw>
<math xmlns="http://www.w3.org/1998/Math/MathML">
<ci>FLUX_VALUE</ci>
</math>
<listOfParameters>
<parameter id="LOWER_BOUND" value="0.0" units="mmol_per_gDW_per_hr"/>
<parameter id="UPPER_BOUND" value="999999.0" units="mmol_per_gDW_per_hr"/>
<parameter id="OBJECTIVE_COEFFICIENT" value="0" />
<parameter id="FLUX_VALUE" value="0" units="mmol_per_gDW_per_hr"/>
</listOfParameters>
</kineticLaw>
</reaction>
<reaction id="R_AABTN" name="4-acetamidobutyrate_deacetylase" reversible="false">
<notes>
<html:p>Abbreviation: R_AABTN</html:p>
<html:p>EC Number: 3.5.1.63</html:p>
<html:p>SUBSYSTEM: AminoAcids_LysMetabolism</html:p>
<html:p>Equation:  M_4aabutn[c] + M_h2o[c] --&gt; M_4abut[c] + M_ac[c]</html:p>
<html:p>genes:</html:p>
<html:p>proteins:</html:p>
<html:p>GENE ASSOCIATION: </html:p>
</notes>
<listOfReactants>
<speciesReference species="M_4aabutn_c" stoichiometry="1"/>
<speciesReference species="M_h2o_c" stoichiometry="1"/>
</listOfReactants>
<listOfProducts>
<speciesReference species="M_4abut_c" stoichiometry="1"/>
<speciesReference species="M_ac_c" stoichiometry="1"/>
</listOfProducts>
<kineticLaw>
<math xmlns="http://www.w3.org/1998/Math/MathML">
<ci>FLUX_VALUE</ci>
</math>
<listOfParameters>
<parameter id="LOWER_BOUND" value="0.0" units="mmol_per_gDW_per_hr"/>
<parameter id="UPPER_BOUND" value="999999.0" units="mmol_per_gDW_per_hr"/>
<parameter id="OBJECTIVE_COEFFICIENT" value="0" />
<parameter id="FLUX_VALUE" value="0" units="mmol_per_gDW_per_hr"/>
</listOfParameters>
</kineticLaw>
</reaction>
<reaction id="R_LYSDC" name="Lysine_decarboxylase" reversible="false">
<notes>
<html:p>Abbreviation: R_LYSDC</html:p>
<html:p>EC Number: 4.1.1.18</html:p>
<html:p>SUBSYSTEM: AminoAcids_LysMetabolism</html:p>
<html:p>Equation:  M_h[c] + M_lys_L[c] --&gt; M_15dap[c] + M[c] o2[c]</html:p>
<html:p>genes:</html:p>
<html:p>LOCUS:PFD0285c#</html:p>
<html:p>proteins:</html:p>
<html:p>GENE ASSOCIATION: (PFD0285c)</html:p>
</notes>
<listOfReactants>
<speciesReference species="M_h_c" stoichiometry="1"/>
<speciesReference species="M_lys_L_c" stoichiometry="1"/>
</listOfReactants>
<listOfProducts>
<speciesReference species="M_15dap_c" stoichiometry="1"/>
<speciesReference species="M_co2_c" stoichiometry="1"/>
</listOfProducts>
<kineticLaw>
<math xmlns="http://www.w3.org/1998/Math/MathML">
<ci>FLUX_VALUE</ci>
</math>
<listOfParameters>
<parameter id="LOWER_BOUND" value="0.0" units="mmol_per_gDW_per_hr"/>
<parameter id="UPPER_BOUND" value="999999.0" units="mmol_per_gDW_per_hr"/>
<parameter id="OBJECTIVE_COEFFICIENT" value="0" />
<parameter id="FLUX_VALUE" value="0" units="mmol_per_gDW_per_hr"/>
</listOfParameters>
</kineticLaw>
</reaction>
<reaction id="R_LYSTRS" name="Lysine-tRNA_ligase" reversible="false">
<notes>
<html:p>Abbreviation: R_LYSTRS</html:p>
<html:p>EC Number: 6.1.1.6</html:p>
<html:p>SUBSYSTEM: AminoAcids_LysMetabolism</html:p>
<html:p>Equation:  M_atp[c] + M_lys_L[c] + M_trnalys[c] --&gt; M_amp[c] + M_lystrna[c] + M_ppi[c]</html:p>
<html:p>genes:</html:p>
<html:p>LOCUS:PF13_0262#</html:p>
<html:p>LOCUS:PF14_0166#</html:p>
<html:p>proteins:</html:p>
<html:p>GENE ASSOCIATION: (PF13_0262) or (PF14_0166)</html:p>
</notes>
<listOfReactants>
<speciesReference species="M_atp_c" stoichiometry="1"/>
<speciesReference species="M_lys_L_c" stoichiometry="1"/>
<speciesReference species="M_trnalys_c" stoichiometry="1"/>
</listOfReactants>
<listOfProducts>
<speciesReference species="M_amp_c" stoichiometry="1"/>
<speciesReference species="M_lystrna_c" stoichiometry="1"/>
<speciesReference species="M_ppi_c" stoichiometry="1"/>
</listOfProducts>
<kineticLaw>
<math xmlns="http://www.w3.org/1998/Math/MathML">
<ci>FLUX_VALUE</ci>
</math>
<listOfParameters>
<parameter id="LOWER_BOUND" value="0.0" units="mmol_per_gDW_per_hr"/>
<parameter id="UPPER_BOUND" value="999999.0" units="mmol_per_gDW_per_hr"/>
<parameter id="OBJECTIVE_COEFFICIENT" value="0" />
<parameter id="FLUX_VALUE" value="0" units="mmol_per_gDW_per_hr"/>
</listOfParameters>
</kineticLaw>
</reaction>
<reaction id="R_SACCD2" name="saccharopine_dehydrogenase_(NAD+,_L-lysine-forming)" reversible="true">
<notes>
<html:p>Abbreviation: R_SACCD2</html:p>
<html:p>EC Number: 1.5.1.7</html:p>
<html:p>SUBSYSTEM: AminoAcids_LysMetabolism</html:p>
<html:p>Equation:  M_h2o[c] + M_nad[c] + M_saccrp_L[c] &lt;==&gt; M_akg[c] + M_h[c] + M_lys_L[c] + M_nadh[c]</html:p>
<html:p>genes:</html:p>
<html:p>LOCUS:PFB0880w#</html:p>
<html:p>proteins:</html:p>
<html:p>GENE ASSOCIATION: (PFB0880w)</html:p>
</notes>
<listOfReactants>
<speciesReference species="M_h2o_c" stoichiometry="1"/>
<speciesReference species="M_nad_c" stoichiometry="1"/>
<speciesReference species="M_saccrp_L_c" stoichiometry="1"/>
</listOfReactants>
<listOfProducts>
<speciesReference species="M_akg_c" stoichiometry="1"/>
<speciesReference species="M_h_c" stoichiometry="1"/>
<speciesReference species="M_lys_L_c" stoichiometry="1"/>
<speciesReference species="M_nadh_c" stoichiometry="1"/>
</listOfProducts>
<kineticLaw>
<math xmlns="http://www.w3.org/1998/Math/MathML">
<ci>FLUX_VALUE</ci>
</math>
<listOfParameters>
<parameter id="LOWER_BOUND" value="-999999.0" units="mmol_per_gDW_per_hr"/>
<parameter id="UPPER_BOUND" value="999999.0" units="mmol_per_gDW_per_hr"/>
<parameter id="OBJECTIVE_COEFFICIENT" value="0" />
<parameter id="FLUX_VALUE" value="0" units="mmol_per_gDW_per_hr"/>
</listOfParameters>
</kineticLaw>
</reaction>
<reaction id="R_ADMDC" name="Adenosylmethionine_decarboxylase" reversible="false">
<notes>
<html:p>Abbreviation: R_ADMDC</html:p>
<html:p>EC Number: 4.1.1.50</html:p>
<html:p>SUBSYSTEM: AminoAcids_MetPolyamineMetabolism</html:p>
<html:p>Equation:  M_amet[c] + M_h[c] --&gt; M_ametam[c] + M[c] o2[c]</html:p>
<html:p>genes:</html:p>
<html:p>LOCUS:PF10_0322#</html:p>
<html:p>proteins:</html:p>
<html:p>GENE ASSOCIATION: (PF10_0322)</html:p>
</notes>
<listOfReactants>
<speciesReference species="M_amet_c" stoichiometry="1"/>
<speciesReference species="M_h_c" stoichiometry="1"/>
</listOfReactants>
<listOfProducts>
<speciesReference species="M_ametam_c" stoichiometry="1"/>
<speciesReference species="M_co2_c" stoichiometry="1"/>
</listOfProducts>
<kineticLaw>
<math xmlns="http://www.w3.org/1998/Math/MathML">
<ci>FLUX_VALUE</ci>
</math>
<listOfParameters>
<parameter id="LOWER_BOUND" value="0.0" units="mmol_per_gDW_per_hr"/>
<parameter id="UPPER_BOUND" value="999999.0" units="mmol_per_gDW_per_hr"/>
<parameter id="OBJECTIVE_COEFFICIENT" value="0" />
<parameter id="FLUX_VALUE" value="0" units="mmol_per_gDW_per_hr"/>
</listOfParameters>
</kineticLaw>
</reaction>
<reaction id="R_AHCi" name="adenosylhomocysteinase" reversible="false">
<notes>
<html:p>Abbreviation: R_AHCi</html:p>
<html:p>EC Number: 3.3.1.1</html:p>
<html:p>SUBSYSTEM: AminoAcids_MetPolyamineMetabolism</html:p>
<html:p>Equation:  M_ahcys[c] + M_h2o[c] --&gt; M_adn[c] + M_hcys_L[c]</html:p>
<html:p>genes:</html:p>
<html:p>LOCUS:PFE1050w#</html:p>
<html:p>proteins:</html:p>
<html:p>GENE ASSOCIATION: (PFE1050w)</html:p>
</notes>
<listOfReactants>
<speciesReference species="M_ahcys_c" stoichiometry="1"/>
<speciesReference species="M_h2o_c" stoichiometry="1"/>
</listOfReactants>
<listOfProducts>
<speciesReference species="M_adn_c" stoichiometry="1"/>
<speciesReference species="M_hcys_L_c" stoichiometry="1"/>
</listOfProducts>
<kineticLaw>
<math xmlns="http://www.w3.org/1998/Math/MathML">
<ci>FLUX_VALUE</ci>
</math>
<listOfParameters>
<parameter id="LOWER_BOUND" value="0.0" units="mmol_per_gDW_per_hr"/>
<parameter id="UPPER_BOUND" value="999999.0" units="mmol_per_gDW_per_hr"/>
<parameter id="OBJECTIVE_COEFFICIENT" value="0" />
<parameter id="FLUX_VALUE" value="0" units="mmol_per_gDW_per_hr"/>
</listOfParameters>
</kineticLaw>
</reaction>
<reaction id="R_AMMQLT8" name="R_AMMQLT8" reversible="false">
<notes>
<html:p>Abbreviation: R_AMMQLT8</html:p>
<html:p>EC Number: </html:p>
<html:p>SUBSYSTEM: AminoAcids_MetPolyamineMetabolism</html:p>
<html:p>Equation:  M_2dmmql8[c] + M_amet[c] --&gt; M_ahcys[c] + M_h[c] + M[m] ql8[c]</html:p>
<html:p>genes:</html:p>
<html:p>LOCUS:PFE1115c#</html:p>
<html:p>proteins:</html:p>
<html:p>GENE ASSOCIATION: (PFE1115c)</html:p>
</notes>
<listOfReactants>
<speciesReference species="M_2dmmql8_c" stoichiometry="1"/>
<speciesReference species="M_amet_c" stoichiometry="1"/>
</listOfReactants>
<listOfProducts>
<speciesReference species="M_ahcys_c" stoichiometry="1"/>
<speciesReference species="M_h_c" stoichiometry="1"/>
<speciesReference species="M_mql8_c" stoichiometry="1"/>
</listOfProducts>
<kineticLaw>
<math xmlns="http://www.w3.org/1998/Math/MathML">
<ci>FLUX_VALUE</ci>
</math>
<listOfParameters>
<parameter id="LOWER_BOUND" value="0.0" units="mmol_per_gDW_per_hr"/>
<parameter id="UPPER_BOUND" value="999999.0" units="mmol_per_gDW_per_hr"/>
<parameter id="OBJECTIVE_COEFFICIENT" value="0" />
<parameter id="FLUX_VALUE" value="0" units="mmol_per_gDW_per_hr"/>
</listOfParameters>
</kineticLaw>
</reaction>
<reaction id="R_METAT" name="methionine_adenosyltransferase" reversible="false">
<notes>
<html:p>Abbreviation: R_METAT</html:p>
<html:p>EC Number: 2.5.1.6</html:p>
<html:p>SUBSYSTEM: AminoAcids_MetPolyamineMetabolism</html:p>
<html:p>Equation:  M_atp[c] + M_h2o[c] + M[m] et_L[c] --&gt; M_amet[c] + M_pi[c] + M_ppi[c]</html:p>
<html:p>genes:</html:p>
<html:p>LOCUS:PFI1090w#</html:p>
<html:p>proteins:</html:p>
<html:p>GENE ASSOCIATION: (PFI1090w)</html:p>
</notes>
<listOfReactants>
<speciesReference species="M_atp_c" stoichiometry="1"/>
<speciesReference species="M_h2o_c" stoichiometry="1"/>
<speciesReference species="M_met_L_c" stoichiometry="1"/>
</listOfReactants>
<listOfProducts>
<speciesReference species="M_amet_c" stoichiometry="1"/>
<speciesReference species="M_pi_c" stoichiometry="1"/>
<speciesReference species="M_ppi_c" stoichiometry="1"/>
</listOfProducts>
<kineticLaw>
<math xmlns="http://www.w3.org/1998/Math/MathML">
<ci>FLUX_VALUE</ci>
</math>
<listOfParameters>
<parameter id="LOWER_BOUND" value="0.0" units="mmol_per_gDW_per_hr"/>
<parameter id="UPPER_BOUND" value="999999.0" units="mmol_per_gDW_per_hr"/>
<parameter id="OBJECTIVE_COEFFICIENT" value="0" />
<parameter id="FLUX_VALUE" value="0" units="mmol_per_gDW_per_hr"/>
</listOfParameters>
</kineticLaw>
</reaction>
<reaction id="R_METS" name="methionine_synthase" reversible="false">
<notes>
<html:p>Abbreviation: R_METS</html:p>
<html:p>EC Number: 2.1.1.13</html:p>
<html:p>SUBSYSTEM: AminoAcids_MetPolyamineMetabolism</html:p>
<html:p>Equation:  M_5mthf[c] + M_hcys_L[c] --&gt; M_h[c] + M[m] et_L[c] + M_thf[c]</html:p>
<html:p>genes:</html:p>
<html:p>proteins:</html:p>
<html:p>GENE ASSOCIATION: </html:p>
</notes>
<listOfReactants>
<speciesReference species="M_5mthf_c" stoichiometry="1"/>
<speciesReference species="M_hcys_L_c" stoichiometry="1"/>
</listOfReactants>
<listOfProducts>
<speciesReference species="M_h_c" stoichiometry="1"/>
<speciesReference species="M_met_L_c" stoichiometry="1"/>
<speciesReference species="M_thf_c" stoichiometry="1"/>
</listOfProducts>
<kineticLaw>
<math xmlns="http://www.w3.org/1998/Math/MathML">
<ci>FLUX_VALUE</ci>
</math>
<listOfParameters>
<parameter id="LOWER_BOUND" value="0.0" units="mmol_per_gDW_per_hr"/>
<parameter id="UPPER_BOUND" value="999999.0" units="mmol_per_gDW_per_hr"/>
<parameter id="OBJECTIVE_COEFFICIENT" value="0" />
<parameter id="FLUX_VALUE" value="0" units="mmol_per_gDW_per_hr"/>
</listOfParameters>
</kineticLaw>
</reaction>
<reaction id="R_METTRS" name="Methionine-tRNA_ligase" reversible="false">
<notes>
<html:p>Abbreviation: R_METTRS</html:p>
<html:p>EC Number: 6.1.1.10</html:p>
<html:p>SUBSYSTEM: AminoAcids_MetPolyamineMetabolism</html:p>
<html:p>Equation:  M_atp[c] + M[m] et_L[c] + M_trnamet[c] --&gt; M_amp[c] + M[m] ettrna[c] + M_ppi[c]</html:p>
<html:p>genes:</html:p>
<html:p>LOCUS:PF10_0053#</html:p>
<html:p>LOCUS:PF10_0340#</html:p>
<html:p>LOCUS:PF14_0401#</html:p>
<html:p>proteins:</html:p>
<html:p>GENE ASSOCIATION: (PF10_0053) or (PF10_0340) or (PF14_0401)</html:p>
</notes>
<listOfReactants>
<speciesReference species="M_atp_c" stoichiometry="1"/>
<speciesReference species="M_met_L_c" stoichiometry="1"/>
<speciesReference species="M_trnamet_c" stoichiometry="1"/>
</listOfReactants>
<listOfProducts>
<speciesReference species="M_amp_c" stoichiometry="1"/>
<speciesReference species="M_mettrna_c" stoichiometry="1"/>
<speciesReference species="M_ppi_c" stoichiometry="1"/>
</listOfProducts>
<kineticLaw>
<math xmlns="http://www.w3.org/1998/Math/MathML">
<ci>FLUX_VALUE</ci>
</math>
<listOfParameters>
<parameter id="LOWER_BOUND" value="0.0" units="mmol_per_gDW_per_hr"/>
<parameter id="UPPER_BOUND" value="999999.0" units="mmol_per_gDW_per_hr"/>
<parameter id="OBJECTIVE_COEFFICIENT" value="0" />
<parameter id="FLUX_VALUE" value="0" units="mmol_per_gDW_per_hr"/>
</listOfParameters>
</kineticLaw>
</reaction>
<reaction id="R_ORNDC" name="Ornithine_decarboxylase" reversible="false">
<notes>
<html:p>Abbreviation: R_ORNDC</html:p>
<html:p>EC Number: 4.1.1.17</html:p>
<html:p>SUBSYSTEM: AminoAcids_MetPolyamineMetabolism</html:p>
<html:p>Equation:  M_h[c] + M_orn[c] --&gt; M[c] o2[c] + M_ptrc[c]</html:p>
<html:p>genes:</html:p>
<html:p>LOCUS:PF10_0322#</html:p>
<html:p>proteins:</html:p>
<html:p>GENE ASSOCIATION: (PF10_0322)</html:p>
</notes>
<listOfReactants>
<speciesReference species="M_h_c" stoichiometry="1"/>
<speciesReference species="M_orn_c" stoichiometry="1"/>
</listOfReactants>
<listOfProducts>
<speciesReference species="M_co2_c" stoichiometry="1"/>
<speciesReference species="M_ptrc_c" stoichiometry="1"/>
</listOfProducts>
<kineticLaw>
<math xmlns="http://www.w3.org/1998/Math/MathML">
<ci>FLUX_VALUE</ci>
</math>
<listOfParameters>
<parameter id="LOWER_BOUND" value="0.0" units="mmol_per_gDW_per_hr"/>
<parameter id="UPPER_BOUND" value="999999.0" units="mmol_per_gDW_per_hr"/>
<parameter id="OBJECTIVE_COEFFICIENT" value="0" />
<parameter id="FLUX_VALUE" value="0" units="mmol_per_gDW_per_hr"/>
</listOfParameters>
</kineticLaw>
</reaction>
<reaction id="R_SPMS" name="spermidine_synthase" reversible="false">
<notes>
<html:p>Abbreviation: R_SPMS</html:p>
<html:p>EC Number: 2.5.1.16</html:p>
<html:p>SUBSYSTEM: AminoAcids_MetPolyamineMetabolism</html:p>
<html:p>Equation:  M_ametam[c] + M_ptrc[c] --&gt; M_5mta[c] + M_h[c] + M_spmd[c]</html:p>
<html:p>genes:</html:p>
<html:p>LOCUS:PF11_0301#</html:p>
<html:p>proteins:</html:p>
<html:p>GENE ASSOCIATION: (PF11_0301)</html:p>
</notes>
<listOfReactants>
<speciesReference species="M_ametam_c" stoichiometry="1"/>
<speciesReference species="M_ptrc_c" stoichiometry="1"/>
</listOfReactants>
<listOfProducts>
<speciesReference species="M_5mta_c" stoichiometry="1"/>
<speciesReference species="M_h_c" stoichiometry="1"/>
<speciesReference species="M_spmd_c" stoichiometry="1"/>
</listOfProducts>
<kineticLaw>
<math xmlns="http://www.w3.org/1998/Math/MathML">
<ci>FLUX_VALUE</ci>
</math>
<listOfParameters>
<parameter id="LOWER_BOUND" value="0.0" units="mmol_per_gDW_per_hr"/>
<parameter id="UPPER_BOUND" value="999999.0" units="mmol_per_gDW_per_hr"/>
<parameter id="OBJECTIVE_COEFFICIENT" value="0" />
<parameter id="FLUX_VALUE" value="0" units="mmol_per_gDW_per_hr"/>
</listOfParameters>
</kineticLaw>
</reaction>
<reaction id="R_FMETTRS" name="methionyl-tRNA_formyltransferase" reversible="false">
<notes>
<html:p>Abbreviation: R_FMETTRS</html:p>
<html:p>EC Number: 2.1.2.9</html:p>
<html:p>SUBSYSTEM: Cofactors_FolateBiosynthesis ; AminoAcids_MetPolyamineMetabolism</html:p>
<html:p>Equation:  M_10fthf[c] + M[m] ettrna[c] --&gt; M_fmettrna[c] + M_h[c] + M_thf[c]</html:p>
<html:p>genes:</html:p>
<html:p>LOCUS:MAL13P1_67#</html:p>
<html:p>proteins:</html:p>
<html:p>GENE ASSOCIATION: (MAL13P1_67)</html:p>
</notes>
<listOfReactants>
<speciesReference species="M_10fthf_c" stoichiometry="1"/>
<speciesReference species="M_mettrna_c" stoichiometry="1"/>
</listOfReactants>
<listOfProducts>
<speciesReference species="M_fmettrna_c" stoichiometry="1"/>
<speciesReference species="M_h_c" stoichiometry="1"/>
<speciesReference species="M_thf_c" stoichiometry="1"/>
</listOfProducts>
<kineticLaw>
<math xmlns="http://www.w3.org/1998/Math/MathML">
<ci>FLUX_VALUE</ci>
</math>
<listOfParameters>
<parameter id="LOWER_BOUND" value="0.0" units="mmol_per_gDW_per_hr"/>
<parameter id="UPPER_BOUND" value="999999.0" units="mmol_per_gDW_per_hr"/>
<parameter id="OBJECTIVE_COEFFICIENT" value="0" />
<parameter id="FLUX_VALUE" value="0" units="mmol_per_gDW_per_hr"/>
</listOfParameters>
</kineticLaw>
</reaction>
<reaction id="R_FMETDF" name="formylmethionine_deformylase" reversible="false">
<notes>
<html:p>Abbreviation: R_FMETDF</html:p>
<html:p>EC Number: 3.5.1.31</html:p>
<html:p>SUBSYSTEM: AminoAcids_MetPolyamineMetabolism</html:p>
<html:p>Equation:  M_fmet[c] + M_h2o[c] --&gt; M_for[c] + M[m] et_L[c]</html:p>
<html:p>genes:</html:p>
<html:p>LOCUS:PFI0380c#</html:p>
<html:p>proteins:</html:p>
<html:p>GENE ASSOCIATION: (PFI0380c)</html:p>
</notes>
<listOfReactants>
<speciesReference species="M_fmet_c" stoichiometry="1"/>
<speciesReference species="M_h2o_c" stoichiometry="1"/>
</listOfReactants>
<listOfProducts>
<speciesReference species="M_for_c" stoichiometry="1"/>
<speciesReference species="M_met_L_c" stoichiometry="1"/>
</listOfProducts>
<kineticLaw>
<math xmlns="http://www.w3.org/1998/Math/MathML">
<ci>FLUX_VALUE</ci>
</math>
<listOfParameters>
<parameter id="LOWER_BOUND" value="0.0" units="mmol_per_gDW_per_hr"/>
<parameter id="UPPER_BOUND" value="999999.0" units="mmol_per_gDW_per_hr"/>
<parameter id="OBJECTIVE_COEFFICIENT" value="0" />
<parameter id="FLUX_VALUE" value="0" units="mmol_per_gDW_per_hr"/>
</listOfParameters>
</kineticLaw>
</reaction>
<reaction id="R_1_7_1_1_mt" name="nitrate_reductase_(NADH)" reversible="false">
<notes>
<html:p>Abbreviation: R_1_7_1_1_mt</html:p>
<html:p>EC Number: 1.7.1.1</html:p>
<html:p>SUBSYSTEM: AminoAcids_NitrogenMetabolism</html:p>
<html:p>Equation:  M_h[m] + M_no3[m] + M_nadh[m] --&gt; M_h2o[m] + M_no2[m] + M_nad[m]</html:p>
<html:p>genes:</html:p>
<html:p>LOCUS:PF13_0353#</html:p>
<html:p>proteins:</html:p>
<html:p>GENE ASSOCIATION: (PF13_0353)</html:p>
</notes>
<listOfReactants>
<speciesReference species="M_h_m" stoichiometry="1"/>
<speciesReference species="M_no3_m" stoichiometry="1"/>
<speciesReference species="M_nadh_m" stoichiometry="1"/>
</listOfReactants>
<listOfProducts>
<speciesReference species="M_h2o_m" stoichiometry="1"/>
<speciesReference species="M_no2_m" stoichiometry="1"/>
<speciesReference species="M_nad_m" stoichiometry="1"/>
</listOfProducts>
<kineticLaw>
<math xmlns="http://www.w3.org/1998/Math/MathML">
<ci>FLUX_VALUE</ci>
</math>
<listOfParameters>
<parameter id="LOWER_BOUND" value="0.0" units="mmol_per_gDW_per_hr"/>
<parameter id="UPPER_BOUND" value="999999.0" units="mmol_per_gDW_per_hr"/>
<parameter id="OBJECTIVE_COEFFICIENT" value="0" />
<parameter id="FLUX_VALUE" value="0" units="mmol_per_gDW_per_hr"/>
</listOfParameters>
</kineticLaw>
</reaction>
<reaction id="R_1_7_1_3_mt" name="nitrate_reductase_(NADPH)" reversible="false">
<notes>
<html:p>Abbreviation: R_1_7_1_3_mt</html:p>
<html:p>EC Number: 1.7.1.3</html:p>
<html:p>SUBSYSTEM: AminoAcids_NitrogenMetabolism</html:p>
<html:p>Equation:  M_h[m] + M_no3[m] + M_nadph[m] --&gt; M_h2o[m] + M_no2[m] + M_nadp[m]</html:p>
<html:p>genes:</html:p>
<html:p>LOCUS:PF13_0353#</html:p>
<html:p>proteins:</html:p>
<html:p>GENE ASSOCIATION: (PF13_0353)</html:p>
</notes>
<listOfReactants>
<speciesReference species="M_h_m" stoichiometry="1"/>
<speciesReference species="M_no3_m" stoichiometry="1"/>
<speciesReference species="M_nadph_m" stoichiometry="1"/>
</listOfReactants>
<listOfProducts>
<speciesReference species="M_h2o_m" stoichiometry="1"/>
<speciesReference species="M_no2_m" stoichiometry="1"/>
<speciesReference species="M_nadp_m" stoichiometry="1"/>
</listOfProducts>
<kineticLaw>
<math xmlns="http://www.w3.org/1998/Math/MathML">
<ci>FLUX_VALUE</ci>
</math>
<listOfParameters>
<parameter id="LOWER_BOUND" value="0.0" units="mmol_per_gDW_per_hr"/>
<parameter id="UPPER_BOUND" value="999999.0" units="mmol_per_gDW_per_hr"/>
<parameter id="OBJECTIVE_COEFFICIENT" value="0" />
<parameter id="FLUX_VALUE" value="0" units="mmol_per_gDW_per_hr"/>
</listOfParameters>
</kineticLaw>
</reaction>
<reaction id="R_NTRIR2x_mt" name="nitrite_reductase_[NAD(P)H]" reversible="false">
<notes>
<html:p>Abbreviation: R_NTRIR2x_mt</html:p>
<html:p>EC Number: 1.7.1.4</html:p>
<html:p>SUBSYSTEM: AminoAcids_NitrogenMetabolism</html:p>
<html:p>Equation:  (5.0) M_h[m] + (3.0) M_nadh[m] + M_no2[m] --&gt; (2.0) M_h2o[m] + (3.0) M_nad[m] + M_nh4[m]</html:p>
<html:p>genes:</html:p>
<html:p>LOCUS:PF07_0085#</html:p>
<html:p>proteins:</html:p>
<html:p>GENE ASSOCIATION: (PF07_0085)</html:p>
</notes>
<listOfReactants>
<speciesReference species="M_h_m" stoichiometry="5.0"/>
<speciesReference species="M_nadh_m" stoichiometry="3.0"/>
<speciesReference species="M_no2_m" stoichiometry="1"/>
</listOfReactants>
<listOfProducts>
<speciesReference species="M_h2o_m" stoichiometry="2.0"/>
<speciesReference species="M_nad_m" stoichiometry="3.0"/>
<speciesReference species="M_nh4_m" stoichiometry="1"/>
</listOfProducts>
<kineticLaw>
<math xmlns="http://www.w3.org/1998/Math/MathML">
<ci>FLUX_VALUE</ci>
</math>
<listOfParameters>
<parameter id="LOWER_BOUND" value="0.0" units="mmol_per_gDW_per_hr"/>
<parameter id="UPPER_BOUND" value="999999.0" units="mmol_per_gDW_per_hr"/>
<parameter id="OBJECTIVE_COEFFICIENT" value="0" />
<parameter id="FLUX_VALUE" value="0" units="mmol_per_gDW_per_hr"/>
</listOfParameters>
</kineticLaw>
</reaction>
<reaction id="R_PHETA1" name="phenylalanine(histidine)_transaminase" reversible="true">
<notes>
<html:p>Abbreviation: R_PHETA1</html:p>
<html:p>EC Number: 2.6.1.58</html:p>
<html:p>SUBSYSTEM: AminoAcids_PheTyrMetabolism</html:p>
<html:p>Equation:  M_akg[c] + M_phe_L[c] &lt;==&gt; M_glu_L[c] + M_phpyr[c]</html:p>
<html:p>genes:</html:p>
<html:p>LOCUS:PFB0200c#</html:p>
<html:p>proteins:</html:p>
<html:p>GENE ASSOCIATION: (PFB0200c)</html:p>
</notes>
<listOfReactants>
<speciesReference species="M_akg_c" stoichiometry="1"/>
<speciesReference species="M_phe_L_c" stoichiometry="1"/>
</listOfReactants>
<listOfProducts>
<speciesReference species="M_glu_L_c" stoichiometry="1"/>
<speciesReference species="M_phpyr_c" stoichiometry="1"/>
</listOfProducts>
<kineticLaw>
<math xmlns="http://www.w3.org/1998/Math/MathML">
<ci>FLUX_VALUE</ci>
</math>
<listOfParameters>
<parameter id="LOWER_BOUND" value="-999999.0" units="mmol_per_gDW_per_hr"/>
<parameter id="UPPER_BOUND" value="999999.0" units="mmol_per_gDW_per_hr"/>
<parameter id="OBJECTIVE_COEFFICIENT" value="0" />
<parameter id="FLUX_VALUE" value="0" units="mmol_per_gDW_per_hr"/>
</listOfParameters>
</kineticLaw>
</reaction>
<reaction id="R_PHETRS" name="Phenylalanine-tRNA_ligase" reversible="false">
<notes>
<html:p>Abbreviation: R_PHETRS</html:p>
<html:p>EC Number: 6.1.1.20</html:p>
<html:p>SUBSYSTEM: AminoAcids_PheTyrMetabolism</html:p>
<html:p>Equation:  M_atp[c] + M_phe_L[c] + M_trnaphe[c] --&gt; M_amp[c] + M_phetrna[c] + M_ppi[c]</html:p>
<html:p>genes:</html:p>
<html:p>LOCUS:PF11_0051#</html:p>
<html:p>LOCUS:PFA0480w#</html:p>
<html:p>LOCUS:PFF0180w#</html:p>
<html:p>LOCUS:PFL1540c#</html:p>
<html:p>proteins:</html:p>
<html:p>GENE ASSOCIATION: (PF11_0051) or (PFA0480w) or (PFF0180w) or (PFL1540c)</html:p>
</notes>
<listOfReactants>
<speciesReference species="M_atp_c" stoichiometry="1"/>
<speciesReference species="M_phe_L_c" stoichiometry="1"/>
<speciesReference species="M_trnaphe_c" stoichiometry="1"/>
</listOfReactants>
<listOfProducts>
<speciesReference species="M_amp_c" stoichiometry="1"/>
<speciesReference species="M_phetrna_c" stoichiometry="1"/>
<speciesReference species="M_ppi_c" stoichiometry="1"/>
</listOfProducts>
<kineticLaw>
<math xmlns="http://www.w3.org/1998/Math/MathML">
<ci>FLUX_VALUE</ci>
</math>
<listOfParameters>
<parameter id="LOWER_BOUND" value="0.0" units="mmol_per_gDW_per_hr"/>
<parameter id="UPPER_BOUND" value="999999.0" units="mmol_per_gDW_per_hr"/>
<parameter id="OBJECTIVE_COEFFICIENT" value="0" />
<parameter id="FLUX_VALUE" value="0" units="mmol_per_gDW_per_hr"/>
</listOfParameters>
</kineticLaw>
</reaction>
<reaction id="R_TRPTRS" name="Tryptophan-tRNA_ligase" reversible="false">
<notes>
<html:p>Abbreviation: R_TRPTRS</html:p>
<html:p>EC Number: 6.1.1.2</html:p>
<html:p>SUBSYSTEM: AminoAcids_PheTyrMetabolism</html:p>
<html:p>Equation:  M_atp[c] + M_trnatrp[c] + M_trp_L[c] --&gt; M_amp[c] + M_ppi[c] + M_trptrna[c]</html:p>
<html:p>genes:</html:p>
<html:p>LOCUS:PF13_0205#</html:p>
<html:p>LOCUS:PFL2485c#</html:p>
<html:p>proteins:</html:p>
<html:p>GENE ASSOCIATION: (PF13_0205) or (PFL2485c)</html:p>
</notes>
<listOfReactants>
<speciesReference species="M_atp_c" stoichiometry="1"/>
<speciesReference species="M_trnatrp_c" stoichiometry="1"/>
<speciesReference species="M_trp_L_c" stoichiometry="1"/>
</listOfReactants>
<listOfProducts>
<speciesReference species="M_amp_c" stoichiometry="1"/>
<speciesReference species="M_ppi_c" stoichiometry="1"/>
<speciesReference species="M_trptrna_c" stoichiometry="1"/>
</listOfProducts>
<kineticLaw>
<math xmlns="http://www.w3.org/1998/Math/MathML">
<ci>FLUX_VALUE</ci>
</math>
<listOfParameters>
<parameter id="LOWER_BOUND" value="0.0" units="mmol_per_gDW_per_hr"/>
<parameter id="UPPER_BOUND" value="999999.0" units="mmol_per_gDW_per_hr"/>
<parameter id="OBJECTIVE_COEFFICIENT" value="0" />
<parameter id="FLUX_VALUE" value="0" units="mmol_per_gDW_per_hr"/>
</listOfParameters>
</kineticLaw>
</reaction>
<reaction id="R_TYRTA" name="tyrosine_transaminase" reversible="true">
<notes>
<html:p>Abbreviation: R_TYRTA</html:p>
<html:p>EC Number: 2.6.1.5</html:p>
<html:p>SUBSYSTEM: AminoAcids_PheTyrMetabolism</html:p>
<html:p>Equation:  M_akg[c] + M_tyr_L[c] &lt;==&gt; M_34hpp[c] + M_glu_L[c]</html:p>
<html:p>genes:</html:p>
<html:p>LOCUS:PFB0200c#</html:p>
<html:p>proteins:</html:p>
<html:p>GENE ASSOCIATION: (PFB0200c)</html:p>
</notes>
<listOfReactants>
<speciesReference species="M_akg_c" stoichiometry="1"/>
<speciesReference species="M_tyr_L_c" stoichiometry="1"/>
</listOfReactants>
<listOfProducts>
<speciesReference species="M_34hpp_c" stoichiometry="1"/>
<speciesReference species="M_glu_L_c" stoichiometry="1"/>
</listOfProducts>
<kineticLaw>
<math xmlns="http://www.w3.org/1998/Math/MathML">
<ci>FLUX_VALUE</ci>
</math>
<listOfParameters>
<parameter id="LOWER_BOUND" value="-999999.0" units="mmol_per_gDW_per_hr"/>
<parameter id="UPPER_BOUND" value="999999.0" units="mmol_per_gDW_per_hr"/>
<parameter id="OBJECTIVE_COEFFICIENT" value="0" />
<parameter id="FLUX_VALUE" value="0" units="mmol_per_gDW_per_hr"/>
</listOfParameters>
</kineticLaw>
</reaction>
<reaction id="R_TYRTRS" name="Tyrosine-tRNA_ligase" reversible="false">
<notes>
<html:p>Abbreviation: R_TYRTRS</html:p>
<html:p>EC Number: 6.1.1.1</html:p>
<html:p>SUBSYSTEM: AminoAcids_PheTyrMetabolism</html:p>
<html:p>Equation:  M_atp[c] + M_trnatyr[c] + M_tyr_L[c] --&gt; M_amp[c] + M_ppi[c] + M_tyrtrna[c]</html:p>
<html:p>genes:</html:p>
<html:p>LOCUS:MAL8P1_125#</html:p>
<html:p>LOCUS:PF11_0181#</html:p>
<html:p>proteins:</html:p>
<html:p>GENE ASSOCIATION: (MAL8P1_125) or (PF11_0181)</html:p>
</notes>
<listOfReactants>
<speciesReference species="M_atp_c" stoichiometry="1"/>
<speciesReference species="M_trnatyr_c" stoichiometry="1"/>
<speciesReference species="M_tyr_L_c" stoichiometry="1"/>
</listOfReactants>
<listOfProducts>
<speciesReference species="M_amp_c" stoichiometry="1"/>
<speciesReference species="M_ppi_c" stoichiometry="1"/>
<speciesReference species="M_tyrtrna_c" stoichiometry="1"/>
</listOfProducts>
<kineticLaw>
<math xmlns="http://www.w3.org/1998/Math/MathML">
<ci>FLUX_VALUE</ci>
</math>
<listOfParameters>
<parameter id="LOWER_BOUND" value="0.0" units="mmol_per_gDW_per_hr"/>
<parameter id="UPPER_BOUND" value="999999.0" units="mmol_per_gDW_per_hr"/>
<parameter id="OBJECTIVE_COEFFICIENT" value="0" />
<parameter id="FLUX_VALUE" value="0" units="mmol_per_gDW_per_hr"/>
</listOfParameters>
</kineticLaw>
</reaction>
<reaction id="R_SELCYSS" name="L-Seryl-tRNASec_selenium_transferase" reversible="false">
<notes>
<html:p>Abbreviation: R_SELCYSS</html:p>
<html:p>EC Number: 2.9.1.1</html:p>
<html:p>SUBSYSTEM: AminoAcids_SelenocysteineMetabolism</html:p>
<html:p>Equation:  M_selnp[c] + M_sertrna_sec_[c] --&gt; M_h[c] + M_pi[c] + M_sectrna[c]</html:p>
<html:p>genes:</html:p>
<html:p>LOCUS:PFL0255c#</html:p>
<html:p>proteins:</html:p>
<html:p>GENE ASSOCIATION: (PFL0255c)</html:p>
</notes>
<listOfReactants>
<speciesReference species="M_selnp_c" stoichiometry="1"/>
<speciesReference species="M_sertrna_sec__c" stoichiometry="1"/>
</listOfReactants>
<listOfProducts>
<speciesReference species="M_h_c" stoichiometry="1"/>
<speciesReference species="M_pi_c" stoichiometry="1"/>
<speciesReference species="M_sectrna_c" stoichiometry="1"/>
</listOfProducts>
<kineticLaw>
<math xmlns="http://www.w3.org/1998/Math/MathML">
<ci>FLUX_VALUE</ci>
</math>
<listOfParameters>
<parameter id="LOWER_BOUND" value="0.0" units="mmol_per_gDW_per_hr"/>
<parameter id="UPPER_BOUND" value="999999.0" units="mmol_per_gDW_per_hr"/>
<parameter id="OBJECTIVE_COEFFICIENT" value="0" />
<parameter id="FLUX_VALUE" value="0" units="mmol_per_gDW_per_hr"/>
</listOfParameters>
</kineticLaw>
</reaction>
<reaction id="R_SELNPS" name="selenide,_water_dikinase" reversible="false">
<notes>
<html:p>Abbreviation: R_SELNPS</html:p>
<html:p>EC Number: 2.7.9.3</html:p>
<html:p>SUBSYSTEM: AminoAcids_SelenocysteineMetabolism</html:p>
<html:p>Equation:  M_atp[c] + M_h2o[c] + M_seln[c] --&gt; M_amp[c] + M_pi[c] + M_selnp[c]</html:p>
<html:p>genes:</html:p>
<html:p>LOCUS:PFI0505c#</html:p>
<html:p>proteins:</html:p>
<html:p>GENE ASSOCIATION: (PFI0505c)</html:p>
</notes>
<listOfReactants>
<speciesReference species="M_atp_c" stoichiometry="1"/>
<speciesReference species="M_h2o_c" stoichiometry="1"/>
<speciesReference species="M_seln_c" stoichiometry="1"/>
</listOfReactants>
<listOfProducts>
<speciesReference species="M_amp_c" stoichiometry="1"/>
<speciesReference species="M_pi_c" stoichiometry="1"/>
<speciesReference species="M_selnp_c" stoichiometry="1"/>
</listOfProducts>
<kineticLaw>
<math xmlns="http://www.w3.org/1998/Math/MathML">
<ci>FLUX_VALUE</ci>
</math>
<listOfParameters>
<parameter id="LOWER_BOUND" value="0.0" units="mmol_per_gDW_per_hr"/>
<parameter id="UPPER_BOUND" value="999999.0" units="mmol_per_gDW_per_hr"/>
<parameter id="OBJECTIVE_COEFFICIENT" value="0" />
<parameter id="FLUX_VALUE" value="0" units="mmol_per_gDW_per_hr"/>
</listOfParameters>
</kineticLaw>
</reaction>
<reaction id="R_ALATRS" name="Alanine-tRNA_ligase" reversible="false">
<notes>
<html:p>Abbreviation: R_ALATRS</html:p>
<html:p>EC Number: 6.1.1.7</html:p>
<html:p>SUBSYSTEM: AminoAcids_tRNA</html:p>
<html:p>Equation:  M_ala_L[c] + M_atp[c] + M_trnaala[c] --&gt; M_alatrna[c] + M_amp[c] + M_ppi[c]</html:p>
<html:p>genes:</html:p>
<html:p>LOCUS:PF13_0354#</html:p>
<html:p>proteins:</html:p>
<html:p>GENE ASSOCIATION: (PF13_0354)</html:p>
</notes>
<listOfReactants>
<speciesReference species="M_ala_L_c" stoichiometry="1"/>
<speciesReference species="M_atp_c" stoichiometry="1"/>
<speciesReference species="M_trnaala_c" stoichiometry="1"/>
</listOfReactants>
<listOfProducts>
<speciesReference species="M_alatrna_c" stoichiometry="1"/>
<speciesReference species="M_amp_c" stoichiometry="1"/>
<speciesReference species="M_ppi_c" stoichiometry="1"/>
</listOfProducts>
<kineticLaw>
<math xmlns="http://www.w3.org/1998/Math/MathML">
<ci>FLUX_VALUE</ci>
</math>
<listOfParameters>
<parameter id="LOWER_BOUND" value="0.0" units="mmol_per_gDW_per_hr"/>
<parameter id="UPPER_BOUND" value="999999.0" units="mmol_per_gDW_per_hr"/>
<parameter id="OBJECTIVE_COEFFICIENT" value="0" />
<parameter id="FLUX_VALUE" value="0" units="mmol_per_gDW_per_hr"/>
</listOfParameters>
</kineticLaw>
</reaction>
<reaction id="R_CYSTRS" name="Cysteine-tRNA_ligase" reversible="false">
<notes>
<html:p>Abbreviation: R_CYSTRS</html:p>
<html:p>EC Number: 6.1.1.16</html:p>
<html:p>SUBSYSTEM: AminoAcids_tRNA</html:p>
<html:p>Equation:  M_atp[c] + M[c] ys_L[c] + M_trnacys[c] --&gt; M_amp[c] + M[c] ystrna[c] + M_ppi[c]</html:p>
<html:p>genes:</html:p>
<html:p>LOCUS:PF10_0149#</html:p>
<html:p>proteins:</html:p>
<html:p>GENE ASSOCIATION: (PF10_0149)</html:p>
</notes>
<listOfReactants>
<speciesReference species="M_atp_c" stoichiometry="1"/>
<speciesReference species="M_cys_L_c" stoichiometry="1"/>
<speciesReference species="M_trnacys_c" stoichiometry="1"/>
</listOfReactants>
<listOfProducts>
<speciesReference species="M_amp_c" stoichiometry="1"/>
<speciesReference species="M_cystrna_c" stoichiometry="1"/>
<speciesReference species="M_ppi_c" stoichiometry="1"/>
</listOfProducts>
<kineticLaw>
<math xmlns="http://www.w3.org/1998/Math/MathML">
<ci>FLUX_VALUE</ci>
</math>
<listOfParameters>
<parameter id="LOWER_BOUND" value="0.0" units="mmol_per_gDW_per_hr"/>
<parameter id="UPPER_BOUND" value="999999.0" units="mmol_per_gDW_per_hr"/>
<parameter id="OBJECTIVE_COEFFICIENT" value="0" />
<parameter id="FLUX_VALUE" value="0" units="mmol_per_gDW_per_hr"/>
</listOfParameters>
</kineticLaw>
</reaction>
<reaction id="R_HISTRS" name="Histidine-tRNA_ligase" reversible="false">
<notes>
<html:p>Abbreviation: R_HISTRS</html:p>
<html:p>EC Number: 6.1.1.21</html:p>
<html:p>SUBSYSTEM: AminoAcids_tRNA</html:p>
<html:p>Equation:  M_atp[c] + M_his_L[c] + M_trnahis[c] --&gt; M_amp[c] + M_histrna[c] + M_ppi[c]</html:p>
<html:p>genes:</html:p>
<html:p>LOCUS:PF14_0428#</html:p>
<html:p>proteins:</html:p>
<html:p>GENE ASSOCIATION: (PF14_0428)</html:p>
</notes>
<listOfReactants>
<speciesReference species="M_atp_c" stoichiometry="1"/>
<speciesReference species="M_his_L_c" stoichiometry="1"/>
<speciesReference species="M_trnahis_c" stoichiometry="1"/>
</listOfReactants>
<listOfProducts>
<speciesReference species="M_amp_c" stoichiometry="1"/>
<speciesReference species="M_histrna_c" stoichiometry="1"/>
<speciesReference species="M_ppi_c" stoichiometry="1"/>
</listOfProducts>
<kineticLaw>
<math xmlns="http://www.w3.org/1998/Math/MathML">
<ci>FLUX_VALUE</ci>
</math>
<listOfParameters>
<parameter id="LOWER_BOUND" value="0.0" units="mmol_per_gDW_per_hr"/>
<parameter id="UPPER_BOUND" value="999999.0" units="mmol_per_gDW_per_hr"/>
<parameter id="OBJECTIVE_COEFFICIENT" value="0" />
<parameter id="FLUX_VALUE" value="0" units="mmol_per_gDW_per_hr"/>
</listOfParameters>
</kineticLaw>
</reaction>
<reaction id="R_THRTRS" name="Threonine-tRNA_ligase" reversible="false">
<notes>
<html:p>Abbreviation: R_THRTRS</html:p>
<html:p>EC Number: 6.1.1.3</html:p>
<html:p>SUBSYSTEM: AminoAcids_tRNA</html:p>
<html:p>Equation:  M_atp[c] + M_thr_L[c] + M_trnathr[c] --&gt; M_amp[c] + M_ppi[c] + M_thrtrna[c]</html:p>
<html:p>genes:</html:p>
<html:p>LOCUS:PF11_0270#</html:p>
<html:p>proteins:</html:p>
<html:p>GENE ASSOCIATION: (PF11_0270)</html:p>
</notes>
<listOfReactants>
<speciesReference species="M_atp_c" stoichiometry="1"/>
<speciesReference species="M_thr_L_c" stoichiometry="1"/>
<speciesReference species="M_trnathr_c" stoichiometry="1"/>
</listOfReactants>
<listOfProducts>
<speciesReference species="M_amp_c" stoichiometry="1"/>
<speciesReference species="M_ppi_c" stoichiometry="1"/>
<speciesReference species="M_thrtrna_c" stoichiometry="1"/>
</listOfProducts>
<kineticLaw>
<math xmlns="http://www.w3.org/1998/Math/MathML">
<ci>FLUX_VALUE</ci>
</math>
<listOfParameters>
<parameter id="LOWER_BOUND" value="0.0" units="mmol_per_gDW_per_hr"/>
<parameter id="UPPER_BOUND" value="999999.0" units="mmol_per_gDW_per_hr"/>
<parameter id="OBJECTIVE_COEFFICIENT" value="0" />
<parameter id="FLUX_VALUE" value="0" units="mmol_per_gDW_per_hr"/>
</listOfParameters>
</kineticLaw>
</reaction>
<reaction id="R_ACGAM6PS" name="glucosamine-phosphate_N-acetyltransferase" reversible="true">
<notes>
<html:p>Abbreviation: R_ACGAM6PS</html:p>
<html:p>EC Number: 2.3.1.4</html:p>
<html:p>SUBSYSTEM: Carbohydrates_AminosugarsMetabolism</html:p>
<html:p>Equation:  M_accoa[c] + M_gam6p[c] &lt;==&gt; M_acgam6p[c] + M[c] oa[c] + M_h[c]</html:p>
<html:p>genes:</html:p>
<html:p>proteins:</html:p>
<html:p>GENE ASSOCIATION: </html:p>
</notes>
<listOfReactants>
<speciesReference species="M_accoa_c" stoichiometry="1"/>
<speciesReference species="M_gam6p_c" stoichiometry="1"/>
</listOfReactants>
<listOfProducts>
<speciesReference species="M_acgam6p_c" stoichiometry="1"/>
<speciesReference species="M_coa_c" stoichiometry="1"/>
<speciesReference species="M_h_c" stoichiometry="1"/>
</listOfProducts>
<kineticLaw>
<math xmlns="http://www.w3.org/1998/Math/MathML">
<ci>FLUX_VALUE</ci>
</math>
<listOfParameters>
<parameter id="LOWER_BOUND" value="-999999.0" units="mmol_per_gDW_per_hr"/>
<parameter id="UPPER_BOUND" value="999999.0" units="mmol_per_gDW_per_hr"/>
<parameter id="OBJECTIVE_COEFFICIENT" value="0" />
<parameter id="FLUX_VALUE" value="0" units="mmol_per_gDW_per_hr"/>
</listOfParameters>
</kineticLaw>
</reaction>
<reaction id="R_ACGAMPM" name="Phosphoacetylglucosamine_mutase" reversible="true">
<notes>
<html:p>Abbreviation: R_ACGAMPM</html:p>
<html:p>EC Number: 5.4.2.3</html:p>
<html:p>SUBSYSTEM: Carbohydrates_AminosugarsMetabolism</html:p>
<html:p>Equation:  M_acgam6p[c] &lt;==&gt; M_acgam1p[c]</html:p>
<html:p>genes:</html:p>
<html:p>LOCUS:PF11_0311#</html:p>
<html:p>proteins:</html:p>
<html:p>GENE ASSOCIATION: (PF11_0311)</html:p>
</notes>
<listOfReactants>
<speciesReference species="M_acgam6p_c" stoichiometry="1"/>
</listOfReactants>
<listOfProducts>
<speciesReference species="M_acgam1p_c" stoichiometry="1"/>
</listOfProducts>
<kineticLaw>
<math xmlns="http://www.w3.org/1998/Math/MathML">
<ci>FLUX_VALUE</ci>
</math>
<listOfParameters>
<parameter id="LOWER_BOUND" value="-999999.0" units="mmol_per_gDW_per_hr"/>
<parameter id="UPPER_BOUND" value="999999.0" units="mmol_per_gDW_per_hr"/>
<parameter id="OBJECTIVE_COEFFICIENT" value="0" />
<parameter id="FLUX_VALUE" value="0" units="mmol_per_gDW_per_hr"/>
</listOfParameters>
</kineticLaw>
</reaction>
<reaction id="R_DOLASNT" name="dolichyl-diphosphooligosaccharide-protein_glycotransferase" reversible="false">
<notes>
<html:p>Abbreviation: R_DOLASNT</html:p>
<html:p>EC Number: 2.4.1.119</html:p>
<html:p>SUBSYSTEM: Carbohydrates_AminosugarsMetabolism</html:p>
<html:p>Equation:  M_Asn_X_Ser_FSLASH_Thr[c] + (0.1) M_g3m8mpdol_L[c] --&gt; (0.1) M_doldp_L[c] + M_g3m8masn[c] + M_h[c]</html:p>
<html:p>genes:</html:p>
<html:p>LOCUS:PF11_0173#</html:p>
<html:p>LOCUS:PFI0960w#</html:p>
<html:p>proteins:</html:p>
<html:p>GENE ASSOCIATION: (PF11_0173) or (PFI0960w)</html:p>
</notes>
<listOfReactants>
<speciesReference species="M_Asn_X_Ser_FSLASH_Thr_c" stoichiometry="1"/>
<speciesReference species="M_g3m8mpdol_L_c" stoichiometry="0.1"/>
</listOfReactants>
<listOfProducts>
<speciesReference species="M_doldp_L_c" stoichiometry="0.1"/>
<speciesReference species="M_g3m8masn_c" stoichiometry="1"/>
<speciesReference species="M_h_c" stoichiometry="1"/>
</listOfProducts>
<kineticLaw>
<math xmlns="http://www.w3.org/1998/Math/MathML">
<ci>FLUX_VALUE</ci>
</math>
<listOfParameters>
<parameter id="LOWER_BOUND" value="0.0" units="mmol_per_gDW_per_hr"/>
<parameter id="UPPER_BOUND" value="999999.0" units="mmol_per_gDW_per_hr"/>
<parameter id="OBJECTIVE_COEFFICIENT" value="0" />
<parameter id="FLUX_VALUE" value="0" units="mmol_per_gDW_per_hr"/>
</listOfParameters>
</kineticLaw>
</reaction>
<reaction id="R_GLCNACPT" name="UDP-N-acetylglucosamine-dolichyl-phosphate_N-acetylglucosaminephosphotransferase" reversible="false">
<notes>
<html:p>Abbreviation: R_GLCNACPT</html:p>
<html:p>EC Number: 2.7.8.15</html:p>
<html:p>SUBSYSTEM: Carbohydrates_AminosugarsMetabolism</html:p>
<html:p>Equation:  (0.1) M_dolp_L[c] + M_uacgam[c] --&gt; (0.1) M_naglc2p_L[c] + M_ump[c]</html:p>
<html:p>genes:</html:p>
<html:p>LOCUS:PFC0935c#</html:p>
<html:p>proteins:</html:p>
<html:p>GENE ASSOCIATION: (PFC0935c)</html:p>
</notes>
<listOfReactants>
<speciesReference species="M_dolp_L_c" stoichiometry="0.1"/>
<speciesReference species="M_uacgam_c" stoichiometry="1"/>
</listOfReactants>
<listOfProducts>
<speciesReference species="M_naglc2p_L_c" stoichiometry="0.1"/>
<speciesReference species="M_ump_c" stoichiometry="1"/>
</listOfProducts>
<kineticLaw>
<math xmlns="http://www.w3.org/1998/Math/MathML">
<ci>FLUX_VALUE</ci>
</math>
<listOfParameters>
<parameter id="LOWER_BOUND" value="0.0" units="mmol_per_gDW_per_hr"/>
<parameter id="UPPER_BOUND" value="999999.0" units="mmol_per_gDW_per_hr"/>
<parameter id="OBJECTIVE_COEFFICIENT" value="0" />
<parameter id="FLUX_VALUE" value="0" units="mmol_per_gDW_per_hr"/>
</listOfParameters>
</kineticLaw>
</reaction>
<reaction id="R_UAGDP" name="UDP-N-acetylglucosamine_diphosphorylase" reversible="false">
<notes>
<html:p>Abbreviation: R_UAGDP</html:p>
<html:p>EC Number: 2.7.7.23</html:p>
<html:p>SUBSYSTEM: Carbohydrates_AminosugarsMetabolism</html:p>
<html:p>Equation:  M_acgam1p[c] + M_h[c] + M_utp[c] --&gt; M_ppi[c] + M_uacgam[c]</html:p>
<html:p>genes:</html:p>
<html:p>LOCUS:MAL13P1_218#</html:p>
<html:p>proteins:</html:p>
<html:p>GENE ASSOCIATION: (MAL13P1_218)</html:p>
</notes>
<listOfReactants>
<speciesReference species="M_acgam1p_c" stoichiometry="1"/>
<speciesReference species="M_h_c" stoichiometry="1"/>
<speciesReference species="M_utp_c" stoichiometry="1"/>
</listOfReactants>
<listOfProducts>
<speciesReference species="M_ppi_c" stoichiometry="1"/>
<speciesReference species="M_uacgam_c" stoichiometry="1"/>
</listOfProducts>
<kineticLaw>
<math xmlns="http://www.w3.org/1998/Math/MathML">
<ci>FLUX_VALUE</ci>
</math>
<listOfParameters>
<parameter id="LOWER_BOUND" value="0.0" units="mmol_per_gDW_per_hr"/>
<parameter id="UPPER_BOUND" value="999999.0" units="mmol_per_gDW_per_hr"/>
<parameter id="OBJECTIVE_COEFFICIENT" value="0" />
<parameter id="FLUX_VALUE" value="0" units="mmol_per_gDW_per_hr"/>
</listOfParameters>
</kineticLaw>
</reaction>
<reaction id="R_CHTNASE" name="chitinase" reversible="false">
<notes>
<html:p>Abbreviation: R_CHTNASE</html:p>
<html:p>EC Number: 3.2.1.14</html:p>
<html:p>SUBSYSTEM: Carbohydrates_AminosugarsMetabolism</html:p>
<html:p>Equation:  M[c] htn[c] + (2.0) M_h2o[c] --&gt; (3.0) M_acgam[c]</html:p>
<html:p>genes:</html:p>
<html:p>LOCUS:PF07_0009#</html:p>
<html:p>LOCUS:PFL2510w#</html:p>
<html:p>proteins:</html:p>
<html:p>GENE ASSOCIATION: (PF07_0009) or (PFL2510w)</html:p>
</notes>
<listOfReactants>
<speciesReference species="M_chtn_c" stoichiometry="1"/>
<speciesReference species="M_h2o_c" stoichiometry="2.0"/>
</listOfReactants>
<listOfProducts>
<speciesReference species="M_acgam_c" stoichiometry="3.0"/>
</listOfProducts>
<kineticLaw>
<math xmlns="http://www.w3.org/1998/Math/MathML">
<ci>FLUX_VALUE</ci>
</math>
<listOfParameters>
<parameter id="LOWER_BOUND" value="0.0" units="mmol_per_gDW_per_hr"/>
<parameter id="UPPER_BOUND" value="999999.0" units="mmol_per_gDW_per_hr"/>
<parameter id="OBJECTIVE_COEFFICIENT" value="0" />
<parameter id="FLUX_VALUE" value="0" units="mmol_per_gDW_per_hr"/>
</listOfParameters>
</kineticLaw>
</reaction>
<reaction id="R_ALCD19_D" name="aldehyde_reductase" reversible="true">
<notes>
<html:p>Abbreviation: R_ALCD19_D</html:p>
<html:p>EC Number: 1.1.1.21</html:p>
<html:p>SUBSYSTEM: Carbohydrates_PyruvateMetabolism ; Carbohydrates_Glycolysis</html:p>
<html:p>Equation:  M_glyald[c] + M_h[c] + M_nadph[c] &lt;==&gt; M_glyc[c] + M_nadp[c]</html:p>
<html:p>genes:</html:p>
<html:p>LOCUS:MAL13P1_324#</html:p>
<html:p>proteins:</html:p>
<html:p>GENE ASSOCIATION: (MAL13P1_324)</html:p>
</notes>
<listOfReactants>
<speciesReference species="M_glyald_c" stoichiometry="1"/>
<speciesReference species="M_h_c" stoichiometry="1"/>
<speciesReference species="M_nadph_c" stoichiometry="1"/>
</listOfReactants>
<listOfProducts>
<speciesReference species="M_glyc_c" stoichiometry="1"/>
<speciesReference species="M_nadp_c" stoichiometry="1"/>
</listOfProducts>
<kineticLaw>
<math xmlns="http://www.w3.org/1998/Math/MathML">
<ci>FLUX_VALUE</ci>
</math>
<listOfParameters>
<parameter id="LOWER_BOUND" value="-999999.0" units="mmol_per_gDW_per_hr"/>
<parameter id="UPPER_BOUND" value="999999.0" units="mmol_per_gDW_per_hr"/>
<parameter id="OBJECTIVE_COEFFICIENT" value="0" />
<parameter id="FLUX_VALUE" value="0" units="mmol_per_gDW_per_hr"/>
</listOfParameters>
</kineticLaw>
</reaction>
<reaction id="R_ENO" name="phosphopyruvate_hydratase" reversible="true">
<notes>
<html:p>Abbreviation: R_ENO</html:p>
<html:p>EC Number: 4.2.1.11</html:p>
<html:p>SUBSYSTEM: Carbohydrates_Glycolysis</html:p>
<html:p>Equation:  M_2pg[c] &lt;==&gt; M_h2o[c] + M_pep[c]</html:p>
<html:p>genes:</html:p>
<html:p>LOCUS:PF10_0155#</html:p>
<html:p>proteins:</html:p>
<html:p>GENE ASSOCIATION: (PF10_0155)</html:p>
</notes>
<listOfReactants>
<speciesReference species="M_2pg_c" stoichiometry="1"/>
</listOfReactants>
<listOfProducts>
<speciesReference species="M_h2o_c" stoichiometry="1"/>
<speciesReference species="M_pep_c" stoichiometry="1"/>
</listOfProducts>
<kineticLaw>
<math xmlns="http://www.w3.org/1998/Math/MathML">
<ci>FLUX_VALUE</ci>
</math>
<listOfParameters>
<parameter id="LOWER_BOUND" value="-999999.0" units="mmol_per_gDW_per_hr"/>
<parameter id="UPPER_BOUND" value="999999.0" units="mmol_per_gDW_per_hr"/>
<parameter id="OBJECTIVE_COEFFICIENT" value="0" />
<parameter id="FLUX_VALUE" value="0" units="mmol_per_gDW_per_hr"/>
</listOfParameters>
</kineticLaw>
</reaction>
<reaction id="R_FBA" name="Fructose-bisphosphate_aldolase" reversible="true">
<notes>
<html:p>Abbreviation: R_FBA</html:p>
<html:p>EC Number: 4.1.2.13</html:p>
<html:p>SUBSYSTEM: Carbohydrates_Glycolysis</html:p>
<html:p>Equation:  M_fdp[c] &lt;==&gt; M_dhap[c] + M_g3p[c]</html:p>
<html:p>genes:</html:p>
<html:p>LOCUS:PF14_0425#</html:p>
<html:p>proteins:</html:p>
<html:p>GENE ASSOCIATION: (PF14_0425)</html:p>
</notes>
<listOfReactants>
<speciesReference species="M_fdp_c" stoichiometry="1"/>
</listOfReactants>
<listOfProducts>
<speciesReference species="M_dhap_c" stoichiometry="1"/>
<speciesReference species="M_g3p_c" stoichiometry="1"/>
</listOfProducts>
<kineticLaw>
<math xmlns="http://www.w3.org/1998/Math/MathML">
<ci>FLUX_VALUE</ci>
</math>
<listOfParameters>
<parameter id="LOWER_BOUND" value="-999999.0" units="mmol_per_gDW_per_hr"/>
<parameter id="UPPER_BOUND" value="999999.0" units="mmol_per_gDW_per_hr"/>
<parameter id="OBJECTIVE_COEFFICIENT" value="0" />
<parameter id="FLUX_VALUE" value="0" units="mmol_per_gDW_per_hr"/>
</listOfParameters>
</kineticLaw>
</reaction>
<reaction id="R_G3PD_mt" name="R_G3PD_mt" reversible="false">
<notes>
<html:p>Abbreviation: R_G3PD_mt</html:p>
<html:p>EC Number: 1.1.5.3</html:p>
<html:p>SUBSYSTEM: Carbohydrates_Glycolysis</html:p>
<html:p>Equation: M_fad[m] + M_glyc3p[m] --&gt; M_dhap[m] + M_fadh2[m]</html:p>
<html:p>genes:</html:p>
<html:p>LOCUS:PFC0275w#</html:p>
<html:p>proteins:</html:p>
<html:p>GENE ASSOCIATION: (PFC0275w)</html:p>
</notes>
<listOfReactants>
<speciesReference species="M_fad_m" stoichiometry="1"/>
<speciesReference species="M_glyc3p_m" stoichiometry="1"/>
</listOfReactants>
<listOfProducts>
<speciesReference species="M_dhap_m" stoichiometry="1"/>
<speciesReference species="M_fadh2_m" stoichiometry="1"/>
</listOfProducts>
<kineticLaw>
<math xmlns="http://www.w3.org/1998/Math/MathML">
<ci>FLUX_VALUE</ci>
</math>
<listOfParameters>
<parameter id="LOWER_BOUND" value="0.0" units="mmol_per_gDW_per_hr"/>
<parameter id="UPPER_BOUND" value="999999.0" units="mmol_per_gDW_per_hr"/>
<parameter id="OBJECTIVE_COEFFICIENT" value="0" />
<parameter id="FLUX_VALUE" value="0" units="mmol_per_gDW_per_hr"/>
</listOfParameters>
</kineticLaw>
</reaction>
<reaction id="R_GAPD" name="glyceraldehyde-3-phosphate_dehydrogenase_(phosphorylating)" reversible="true">
<notes>
<html:p>Abbreviation: R_GAPD</html:p>
<html:p>EC Number: 1.2.1.12</html:p>
<html:p>SUBSYSTEM: Carbohydrates_Glycolysis</html:p>
<html:p>Equation:  M_g3p[c] + M_nad[c] + M_pi[c] &lt;==&gt; M_13dpg[c] + M_h[c] + M_nadh[c]</html:p>
<html:p>genes:</html:p>
<html:p>LOCUS:PF14_0598#</html:p>
<html:p>proteins:</html:p>
<html:p>GENE ASSOCIATION: (PF14_0598)</html:p>
</notes>
<listOfReactants>
<speciesReference species="M_g3p_c" stoichiometry="1"/>
<speciesReference species="M_nad_c" stoichiometry="1"/>
<speciesReference species="M_pi_c" stoichiometry="1"/>
</listOfReactants>
<listOfProducts>
<speciesReference species="M_13dpg_c" stoichiometry="1"/>
<speciesReference species="M_h_c" stoichiometry="1"/>
<speciesReference species="M_nadh_c" stoichiometry="1"/>
</listOfProducts>
<kineticLaw>
<math xmlns="http://www.w3.org/1998/Math/MathML">
<ci>FLUX_VALUE</ci>
</math>
<listOfParameters>
<parameter id="LOWER_BOUND" value="-999999.0" units="mmol_per_gDW_per_hr"/>
<parameter id="UPPER_BOUND" value="999999.0" units="mmol_per_gDW_per_hr"/>
<parameter id="OBJECTIVE_COEFFICIENT" value="0" />
<parameter id="FLUX_VALUE" value="0" units="mmol_per_gDW_per_hr"/>
</listOfParameters>
</kineticLaw>
</reaction>
<reaction id="R_GLYK" name="glycerol_kinase" reversible="false">
<notes>
<html:p>Abbreviation: R_GLYK</html:p>
<html:p>EC Number: 2.7.1.30</html:p>
<html:p>SUBSYSTEM: Carbohydrates_Glycolysis</html:p>
<html:p>Equation:  M_atp[c] + M_glyc[c] --&gt; M_adp[c] + M_glyc3p[c] + M_h[c]</html:p>
<html:p>genes:</html:p>
<html:p>LOCUS:PF13_0269#</html:p>
<html:p>proteins:</html:p>
<html:p>GENE ASSOCIATION: (PF13_0269)</html:p>
</notes>
<listOfReactants>
<speciesReference species="M_atp_c" stoichiometry="1"/>
<speciesReference species="M_glyc_c" stoichiometry="1"/>
</listOfReactants>
<listOfProducts>
<speciesReference species="M_adp_c" stoichiometry="1"/>
<speciesReference species="M_glyc3p_c" stoichiometry="1"/>
<speciesReference species="M_h_c" stoichiometry="1"/>
</listOfProducts>
<kineticLaw>
<math xmlns="http://www.w3.org/1998/Math/MathML">
<ci>FLUX_VALUE</ci>
</math>
<listOfParameters>
<parameter id="LOWER_BOUND" value="0.0" units="mmol_per_gDW_per_hr"/>
<parameter id="UPPER_BOUND" value="999999.0" units="mmol_per_gDW_per_hr"/>
<parameter id="OBJECTIVE_COEFFICIENT" value="0" />
<parameter id="FLUX_VALUE" value="0" units="mmol_per_gDW_per_hr"/>
</listOfParameters>
</kineticLaw>
</reaction>
<reaction id="R_HEX1" name="hexokinase" reversible="false">
<notes>
<html:p>Abbreviation: R_HEX1</html:p>
<html:p>EC Number: 2.7.1.1</html:p>
<html:p>SUBSYSTEM: Carbohydrates_Glycolysis ; Carbohydrates_MannoseFructoseMetabolism</html:p>
<html:p>Equation:  M_atp[c] + M_glc_D[c] --&gt; M_adp[c] + M_g6p[c] + M_h[c]</html:p>
<html:p>genes:</html:p>
<html:p>LOCUS:PFF1155w#</html:p>
<html:p>proteins:</html:p>
<html:p>GENE ASSOCIATION: (PFF1155w)</html:p>
</notes>
<listOfReactants>
<speciesReference species="M_atp_c" stoichiometry="1"/>
<speciesReference species="M_glc_D_c" stoichiometry="1"/>
</listOfReactants>
<listOfProducts>
<speciesReference species="M_adp_c" stoichiometry="1"/>
<speciesReference species="M_g6p_c" stoichiometry="1"/>
<speciesReference species="M_h_c" stoichiometry="1"/>
</listOfProducts>
<kineticLaw>
<math xmlns="http://www.w3.org/1998/Math/MathML">
<ci>FLUX_VALUE</ci>
</math>
<listOfParameters>
<parameter id="LOWER_BOUND" value="0.0" units="mmol_per_gDW_per_hr"/>
<parameter id="UPPER_BOUND" value="999999.0" units="mmol_per_gDW_per_hr"/>
<parameter id="OBJECTIVE_COEFFICIENT" value="0" />
<parameter id="FLUX_VALUE" value="0" units="mmol_per_gDW_per_hr"/>
</listOfParameters>
</kineticLaw>
</reaction>
<reaction id="R_LDH_L" name="L-lactate_dehydrogenase" reversible="true">
<notes>
<html:p>Abbreviation: R_LDH_L</html:p>
<html:p>EC Number: 1.1.1.27</html:p>
<html:p>SUBSYSTEM: Carbohydrates_Glycolysis</html:p>
<html:p>Equation:  M_lac_L[c] + M_nad[c] &lt;==&gt; M_h[c] + M_nadh[c] + M_pyr[c]</html:p>
<html:p>genes:</html:p>
<html:p>LOCUS:PF13_0141#</html:p>
<html:p>LOCUS:PF13_0144#</html:p>
<html:p>proteins:</html:p>
<html:p>GENE ASSOCIATION: (PF13_0141) or (PF13_0144)</html:p>
</notes>
<listOfReactants>
<speciesReference species="M_lac_L_c" stoichiometry="1"/>
<speciesReference species="M_nad_c" stoichiometry="1"/>
</listOfReactants>
<listOfProducts>
<speciesReference species="M_h_c" stoichiometry="1"/>
<speciesReference species="M_nadh_c" stoichiometry="1"/>
<speciesReference species="M_pyr_c" stoichiometry="1"/>
</listOfProducts>
<kineticLaw>
<math xmlns="http://www.w3.org/1998/Math/MathML">
<ci>FLUX_VALUE</ci>
</math>
<listOfParameters>
<parameter id="LOWER_BOUND" value="-999999.0" units="mmol_per_gDW_per_hr"/>
<parameter id="UPPER_BOUND" value="999999.0" units="mmol_per_gDW_per_hr"/>
<parameter id="OBJECTIVE_COEFFICIENT" value="0" />
<parameter id="FLUX_VALUE" value="0" units="mmol_per_gDW_per_hr"/>
</listOfParameters>
</kineticLaw>
</reaction>
<reaction id="R_PFK" name="6-phosphofructokinase" reversible="false">
<notes>
<html:p>Abbreviation: R_PFK</html:p>
<html:p>EC Number: 2.7.1.11</html:p>
<html:p>SUBSYSTEM: Carbohydrates_Glycolysis</html:p>
<html:p>Equation:  M_atp[c] + M_f6p[c] --&gt; M_adp[c] + M_fdp[c] + M_h[c]</html:p>
<html:p>genes:</html:p>
<html:p>LOCUS:PF11_0294#</html:p>
<html:p>LOCUS:PFI0755c#</html:p>
<html:p>proteins:</html:p>
<html:p>GENE ASSOCIATION: (PF11_0294) or (PFI0755c)</html:p>
</notes>
<listOfReactants>
<speciesReference species="M_atp_c" stoichiometry="1"/>
<speciesReference species="M_f6p_c" stoichiometry="1"/>
</listOfReactants>
<listOfProducts>
<speciesReference species="M_adp_c" stoichiometry="1"/>
<speciesReference species="M_fdp_c" stoichiometry="1"/>
<speciesReference species="M_h_c" stoichiometry="1"/>
</listOfProducts>
<kineticLaw>
<math xmlns="http://www.w3.org/1998/Math/MathML">
<ci>FLUX_VALUE</ci>
</math>
<listOfParameters>
<parameter id="LOWER_BOUND" value="0.0" units="mmol_per_gDW_per_hr"/>
<parameter id="UPPER_BOUND" value="999999.0" units="mmol_per_gDW_per_hr"/>
<parameter id="OBJECTIVE_COEFFICIENT" value="0" />
<parameter id="FLUX_VALUE" value="0" units="mmol_per_gDW_per_hr"/>
</listOfParameters>
</kineticLaw>
</reaction>
<reaction id="R_PFK_2" name="6-phosphofructokinase" reversible="false">
<notes>
<html:p>Abbreviation: R_PFK_2</html:p>
<html:p>EC Number: 2.7.1.11</html:p>
<html:p>SUBSYSTEM: Carbohydrates_Glycolysis</html:p>
<html:p>Equation:  M_atp[c] + M_tag6p_D[c] --&gt; M_adp[c] + M_h[c] + M_tagdp_D[c]</html:p>
<html:p>genes:</html:p>
<html:p>LOCUS:PF11_0294#</html:p>
<html:p>LOCUS:PFI0755c#</html:p>
<html:p>proteins:</html:p>
<html:p>GENE ASSOCIATION: (PF11_0294) or (PFI0755c)</html:p>
</notes>
<listOfReactants>
<speciesReference species="M_atp_c" stoichiometry="1"/>
<speciesReference species="M_tag6p_D_c" stoichiometry="1"/>
</listOfReactants>
<listOfProducts>
<speciesReference species="M_adp_c" stoichiometry="1"/>
<speciesReference species="M_h_c" stoichiometry="1"/>
<speciesReference species="M_tagdp_D_c" stoichiometry="1"/>
</listOfProducts>
<kineticLaw>
<math xmlns="http://www.w3.org/1998/Math/MathML">
<ci>FLUX_VALUE</ci>
</math>
<listOfParameters>
<parameter id="LOWER_BOUND" value="0.0" units="mmol_per_gDW_per_hr"/>
<parameter id="UPPER_BOUND" value="999999.0" units="mmol_per_gDW_per_hr"/>
<parameter id="OBJECTIVE_COEFFICIENT" value="0" />
<parameter id="FLUX_VALUE" value="0" units="mmol_per_gDW_per_hr"/>
</listOfParameters>
</kineticLaw>
</reaction>
<reaction id="R_PGI" name="Glucose-6-phosphate_isomerase" reversible="true">
<notes>
<html:p>Abbreviation: R_PGI</html:p>
<html:p>EC Number: 5.3.1.9</html:p>
<html:p>SUBSYSTEM: Carbohydrates_Glycolysis</html:p>
<html:p>Equation:  M_g6p[c] &lt;==&gt; M_f6p[c]</html:p>
<html:p>genes:</html:p>
<html:p>LOCUS:PF14_0341#</html:p>
<html:p>proteins:</html:p>
<html:p>GENE ASSOCIATION: (PF14_0341)</html:p>
</notes>
<listOfReactants>
<speciesReference species="M_g6p_c" stoichiometry="1"/>
</listOfReactants>
<listOfProducts>
<speciesReference species="M_f6p_c" stoichiometry="1"/>
</listOfProducts>
<kineticLaw>
<math xmlns="http://www.w3.org/1998/Math/MathML">
<ci>FLUX_VALUE</ci>
</math>
<listOfParameters>
<parameter id="LOWER_BOUND" value="-999999.0" units="mmol_per_gDW_per_hr"/>
<parameter id="UPPER_BOUND" value="999999.0" units="mmol_per_gDW_per_hr"/>
<parameter id="OBJECTIVE_COEFFICIENT" value="0" />
<parameter id="FLUX_VALUE" value="0" units="mmol_per_gDW_per_hr"/>
</listOfParameters>
</kineticLaw>
</reaction>
<reaction id="R_PGK" name="phosphoglycerate_kinase" reversible="true">
<notes>
<html:p>Abbreviation: R_PGK</html:p>
<html:p>EC Number: 2.7.2.3</html:p>
<html:p>SUBSYSTEM: Carbohydrates_Glycolysis</html:p>
<html:p>Equation:  M_3pg[c] + M_atp[c] &lt;==&gt; M_13dpg[c] + M_adp[c]</html:p>
<html:p>genes:</html:p>
<html:p>LOCUS:PFI1105w#</html:p>
<html:p>proteins:</html:p>
<html:p>GENE ASSOCIATION: (PFI1105w)</html:p>
</notes>
<listOfReactants>
<speciesReference species="M_3pg_c" stoichiometry="1"/>
<speciesReference species="M_atp_c" stoichiometry="1"/>
</listOfReactants>
<listOfProducts>
<speciesReference species="M_13dpg_c" stoichiometry="1"/>
<speciesReference species="M_adp_c" stoichiometry="1"/>
</listOfProducts>
<kineticLaw>
<math xmlns="http://www.w3.org/1998/Math/MathML">
<ci>FLUX_VALUE</ci>
</math>
<listOfParameters>
<parameter id="LOWER_BOUND" value="-999999.0" units="mmol_per_gDW_per_hr"/>
<parameter id="UPPER_BOUND" value="999999.0" units="mmol_per_gDW_per_hr"/>
<parameter id="OBJECTIVE_COEFFICIENT" value="0" />
<parameter id="FLUX_VALUE" value="0" units="mmol_per_gDW_per_hr"/>
</listOfParameters>
</kineticLaw>
</reaction>
<reaction id="R_PGM" name="Phosphoglycerate_mutase" reversible="true">
<notes>
<html:p>Abbreviation: R_PGM</html:p>
<html:p>EC Number: 5.4.2.1</html:p>
<html:p>SUBSYSTEM: Carbohydrates_Glycolysis</html:p>
<html:p>Equation:  M_2pg[c] &lt;==&gt; M_3pg[c]</html:p>
<html:p>genes:</html:p>
<html:p>LOCUS:PF11_0208#</html:p>
<html:p>LOCUS:PFD0660w#</html:p>
<html:p>proteins:</html:p>
<html:p>GENE ASSOCIATION: (PF11_0208) or (PFD0660w)</html:p>
</notes>
<listOfReactants>
<speciesReference species="M_2pg_c" stoichiometry="1"/>
</listOfReactants>
<listOfProducts>
<speciesReference species="M_3pg_c" stoichiometry="1"/>
</listOfProducts>
<kineticLaw>
<math xmlns="http://www.w3.org/1998/Math/MathML">
<ci>FLUX_VALUE</ci>
</math>
<listOfParameters>
<parameter id="LOWER_BOUND" value="-999999.0" units="mmol_per_gDW_per_hr"/>
<parameter id="UPPER_BOUND" value="999999.0" units="mmol_per_gDW_per_hr"/>
<parameter id="OBJECTIVE_COEFFICIENT" value="0" />
<parameter id="FLUX_VALUE" value="0" units="mmol_per_gDW_per_hr"/>
</listOfParameters>
</kineticLaw>
</reaction>
<reaction id="R_PGMT" name="Phosphoglucomutase" reversible="true">
<notes>
<html:p>Abbreviation: R_PGMT</html:p>
<html:p>EC Number: 5.4.2.2</html:p>
<html:p>SUBSYSTEM: Carbohydrates_Glycolysis ; Carbohydrates_PentosePhosphateCycle</html:p>
<html:p>Equation:  M_g1p[c] &lt;==&gt; M_g6p[c]</html:p>
<html:p>genes:</html:p>
<html:p>LOCUS:PF10_0122#</html:p>
<html:p>proteins:</html:p>
<html:p>GENE ASSOCIATION: (PF10_0122)</html:p>
</notes>
<listOfReactants>
<speciesReference species="M_g1p_c" stoichiometry="1"/>
</listOfReactants>
<listOfProducts>
<speciesReference species="M_g6p_c" stoichiometry="1"/>
</listOfProducts>
<kineticLaw>
<math xmlns="http://www.w3.org/1998/Math/MathML">
<ci>FLUX_VALUE</ci>
</math>
<listOfParameters>
<parameter id="LOWER_BOUND" value="-999999.0" units="mmol_per_gDW_per_hr"/>
<parameter id="UPPER_BOUND" value="999999.0" units="mmol_per_gDW_per_hr"/>
<parameter id="OBJECTIVE_COEFFICIENT" value="0" />
<parameter id="FLUX_VALUE" value="0" units="mmol_per_gDW_per_hr"/>
</listOfParameters>
</kineticLaw>
</reaction>
<reaction id="R_SBTR" name="aldehyde_reductase" reversible="false">
<notes>
<html:p>Abbreviation: R_SBTR</html:p>
<html:p>EC Number: 1.1.1.21</html:p>
<html:p>SUBSYSTEM: Carbohydrates_PyruvateMetabolism ; Carbohydrates_Glycolysis</html:p>
<html:p>Equation:  M_glc_D[c] + M_h[c] + M_nadph[c] --&gt; M_nadp[c] + M_sbt_D[c]</html:p>
<html:p>genes:</html:p>
<html:p>LOCUS:MAL13P1_324#</html:p>
<html:p>proteins:</html:p>
<html:p>GENE ASSOCIATION: (MAL13P1_324)</html:p>
</notes>
<listOfReactants>
<speciesReference species="M_glc_D_c" stoichiometry="1"/>
<speciesReference species="M_h_c" stoichiometry="1"/>
<speciesReference species="M_nadph_c" stoichiometry="1"/>
</listOfReactants>
<listOfProducts>
<speciesReference species="M_nadp_c" stoichiometry="1"/>
<speciesReference species="M_sbt_D_c" stoichiometry="1"/>
</listOfProducts>
<kineticLaw>
<math xmlns="http://www.w3.org/1998/Math/MathML">
<ci>FLUX_VALUE</ci>
</math>
<listOfParameters>
<parameter id="LOWER_BOUND" value="0.0" units="mmol_per_gDW_per_hr"/>
<parameter id="UPPER_BOUND" value="999999.0" units="mmol_per_gDW_per_hr"/>
<parameter id="OBJECTIVE_COEFFICIENT" value="0" />
<parameter id="FLUX_VALUE" value="0" units="mmol_per_gDW_per_hr"/>
</listOfParameters>
</kineticLaw>
</reaction>
<reaction id="R_TPI" name="Triose-phosphate_isomerase" reversible="true">
<notes>
<html:p>Abbreviation: R_TPI</html:p>
<html:p>EC Number: 5.3.1.1</html:p>
<html:p>SUBSYSTEM: Carbohydrates_Glycolysis ; Lipids_IsoprenoidsMetabolism</html:p>
<html:p>Equation:  M_dhap[c] &lt;==&gt; M_g3p[c]</html:p>
<html:p>genes:</html:p>
<html:p>LOCUS:PF14_0378#</html:p>
<html:p>proteins:</html:p>
<html:p>GENE ASSOCIATION: (PF14_0378)</html:p>
</notes>
<listOfReactants>
<speciesReference species="M_dhap_c" stoichiometry="1"/>
</listOfReactants>
<listOfProducts>
<speciesReference species="M_g3p_c" stoichiometry="1"/>
</listOfProducts>
<kineticLaw>
<math xmlns="http://www.w3.org/1998/Math/MathML">
<ci>FLUX_VALUE</ci>
</math>
<listOfParameters>
<parameter id="LOWER_BOUND" value="-999999.0" units="mmol_per_gDW_per_hr"/>
<parameter id="UPPER_BOUND" value="999999.0" units="mmol_per_gDW_per_hr"/>
<parameter id="OBJECTIVE_COEFFICIENT" value="0" />
<parameter id="FLUX_VALUE" value="0" units="mmol_per_gDW_per_hr"/>
</listOfParameters>
</kineticLaw>
</reaction>
<reaction id="R_TPI_ap" name="Triose-phosphate_isomerase" reversible="true">
<notes>
<html:p>Abbreviation: R_TPI_ap</html:p>
<html:p>EC Number: 5.3.1.1</html:p>
<html:p>SUBSYSTEM: Carbohydrates_Glycolysis ; Lipids_IsoprenoidsMetabolism</html:p>
<html:p>Equation:  M_dhap[ap] &lt;==&gt; M_g3p[ap]</html:p>
<html:p>genes:</html:p>
<html:p>LOCUS:PFC0831w#</html:p>
<html:p>proteins:</html:p>
<html:p>GENE ASSOCIATION: (PFC0831w)</html:p>
</notes>
<listOfReactants>
<speciesReference species="M_dhap_ap" stoichiometry="1"/>
</listOfReactants>
<listOfProducts>
<speciesReference species="M_g3p_ap" stoichiometry="1"/>
</listOfProducts>
<kineticLaw>
<math xmlns="http://www.w3.org/1998/Math/MathML">
<ci>FLUX_VALUE</ci>
</math>
<listOfParameters>
<parameter id="LOWER_BOUND" value="-999999.0" units="mmol_per_gDW_per_hr"/>
<parameter id="UPPER_BOUND" value="999999.0" units="mmol_per_gDW_per_hr"/>
<parameter id="OBJECTIVE_COEFFICIENT" value="0" />
<parameter id="FLUX_VALUE" value="0" units="mmol_per_gDW_per_hr"/>
</listOfParameters>
</kineticLaw>
</reaction>
<reaction id="R_G3PD1ir" name="glycerol-3-phosphate_dehydrogenase_(NAD+)" reversible="false">
<notes>
<html:p>Abbreviation: R_G3PD1ir</html:p>
<html:p>EC Number: 1.1.1.8</html:p>
<html:p>SUBSYSTEM: Lipids_FattyAcidSynthesis ; Others_MitochondrialElectronFlow ; Carbohydrates_Glycolysis ; Lipids_UtilizationPhospholipids</html:p>
<html:p>Equation:  M_dhap[c] + M_h[c] + M_nadh[c] --&gt; M_glyc3p[c] + M_nad[c]</html:p>
<html:p>genes:</html:p>
<html:p>LOCUS:PFL0780w#</html:p>
<html:p>proteins:</html:p>
<html:p>GENE ASSOCIATION: (PFL0780w)</html:p>
</notes>
<listOfReactants>
<speciesReference species="M_dhap_c" stoichiometry="1"/>
<speciesReference species="M_h_c" stoichiometry="1"/>
<speciesReference species="M_nadh_c" stoichiometry="1"/>
</listOfReactants>
<listOfProducts>
<speciesReference species="M_glyc3p_c" stoichiometry="1"/>
<speciesReference species="M_nad_c" stoichiometry="1"/>
</listOfProducts>
<kineticLaw>
<math xmlns="http://www.w3.org/1998/Math/MathML">
<ci>FLUX_VALUE</ci>
</math>
<listOfParameters>
<parameter id="LOWER_BOUND" value="0.0" units="mmol_per_gDW_per_hr"/>
<parameter id="UPPER_BOUND" value="999999.0" units="mmol_per_gDW_per_hr"/>
<parameter id="OBJECTIVE_COEFFICIENT" value="0" />
<parameter id="FLUX_VALUE" value="0" units="mmol_per_gDW_per_hr"/>
</listOfParameters>
</kineticLaw>
</reaction>
<reaction id="R_G3PD1ir_ap" name="glycerol-3-phosphate_dehydrogenase_(NAD+)" reversible="false">
<notes>
<html:p>Abbreviation: R_G3PD1ir_ap</html:p>
<html:p>EC Number: 1.1.1.8</html:p>
<html:p>SUBSYSTEM: Lipids_FattyAcidSynthesis ; Others_MitochondrialElectronFlow ; Carbohydrates_Glycolysis ; Lipids_UtilizationPhospholipids</html:p>
<html:p>Equation:  M_dhap[ap] + M_h[ap] + M_nadh[ap] --&gt; M_glyc3p[ap] + M_nad[ap]</html:p>
<html:p>genes:</html:p>
<html:p>LOCUS:PF11_0157#</html:p>
<html:p>proteins:</html:p>
<html:p>GENE ASSOCIATION: (PF11_0157)</html:p>
</notes>
<listOfReactants>
<speciesReference species="M_dhap_ap" stoichiometry="1"/>
<speciesReference species="M_h_ap" stoichiometry="1"/>
<speciesReference species="M_nadh_ap" stoichiometry="1"/>
</listOfReactants>
<listOfProducts>
<speciesReference species="M_glyc3p_ap" stoichiometry="1"/>
<speciesReference species="M_nad_ap" stoichiometry="1"/>
</listOfProducts>
<kineticLaw>
<math xmlns="http://www.w3.org/1998/Math/MathML">
<ci>FLUX_VALUE</ci>
</math>
<listOfParameters>
<parameter id="LOWER_BOUND" value="0.0" units="mmol_per_gDW_per_hr"/>
<parameter id="UPPER_BOUND" value="999999.0" units="mmol_per_gDW_per_hr"/>
<parameter id="OBJECTIVE_COEFFICIENT" value="0" />
<parameter id="FLUX_VALUE" value="0" units="mmol_per_gDW_per_hr"/>
</listOfParameters>
</kineticLaw>
</reaction>
<reaction id="R_HEX7" name="hexokinase" reversible="false">
<notes>
<html:p>Abbreviation: R_HEX7</html:p>
<html:p>EC Number: 2.7.1.1</html:p>
<html:p>SUBSYSTEM: Carbohydrates_MannoseFructoseMetabolism ; Carbohydrates_Glycolysis</html:p>
<html:p>Equation:  M_atp[c] + M_fru[c] --&gt; M_adp[c] + M_f6p[c] + M_h[c]</html:p>
<html:p>genes:</html:p>
<html:p>LOCUS:PFF1155w#</html:p>
<html:p>proteins:</html:p>
<html:p>GENE ASSOCIATION: (PFF1155w)</html:p>
</notes>
<listOfReactants>
<speciesReference species="M_atp_c" stoichiometry="1"/>
<speciesReference species="M_fru_c" stoichiometry="1"/>
</listOfReactants>
<listOfProducts>
<speciesReference species="M_adp_c" stoichiometry="1"/>
<speciesReference species="M_f6p_c" stoichiometry="1"/>
<speciesReference species="M_h_c" stoichiometry="1"/>
</listOfProducts>
<kineticLaw>
<math xmlns="http://www.w3.org/1998/Math/MathML">
<ci>FLUX_VALUE</ci>
</math>
<listOfParameters>
<parameter id="LOWER_BOUND" value="0.0" units="mmol_per_gDW_per_hr"/>
<parameter id="UPPER_BOUND" value="999999.0" units="mmol_per_gDW_per_hr"/>
<parameter id="OBJECTIVE_COEFFICIENT" value="0" />
<parameter id="FLUX_VALUE" value="0" units="mmol_per_gDW_per_hr"/>
</listOfParameters>
</kineticLaw>
</reaction>
<reaction id="R_PYK" name="pyruvate_kinase" reversible="false">
<notes>
<html:p>Abbreviation: R_PYK</html:p>
<html:p>EC Number: 2.7.1.40</html:p>
<html:p>SUBSYSTEM: Carbohydrates_Glycolysis ; Carbohydrates_PyruvateMetabolism ; Lipids_IsoprenoidsMetabolism ; Lipids_FattyAcidSynthesis</html:p>
<html:p>Equation:  M_adp[c] + M_h[c] + M_pep[c] --&gt; M_atp[c] + M_pyr[c]</html:p>
<html:p>genes:</html:p>
<html:p>proteins:</html:p>
<html:p>GENE ASSOCIATION: </html:p>
</notes>
<listOfReactants>
<speciesReference species="M_adp_c" stoichiometry="1"/>
<speciesReference species="M_h_c" stoichiometry="1"/>
<speciesReference species="M_pep_c" stoichiometry="1"/>
</listOfReactants>
<listOfProducts>
<speciesReference species="M_atp_c" stoichiometry="1"/>
<speciesReference species="M_pyr_c" stoichiometry="1"/>
</listOfProducts>
<kineticLaw>
<math xmlns="http://www.w3.org/1998/Math/MathML">
<ci>FLUX_VALUE</ci>
</math>
<listOfParameters>
<parameter id="LOWER_BOUND" value="0.0" units="mmol_per_gDW_per_hr"/>
<parameter id="UPPER_BOUND" value="999999.0" units="mmol_per_gDW_per_hr"/>
<parameter id="OBJECTIVE_COEFFICIENT" value="0" />
<parameter id="FLUX_VALUE" value="0" units="mmol_per_gDW_per_hr"/>
</listOfParameters>
</kineticLaw>
</reaction>
<reaction id="R_PYK_ap" name="pyruvate_kinase" reversible="false">
<notes>
<html:p>Abbreviation: R_PYK_ap</html:p>
<html:p>EC Number: 2.7.1.40</html:p>
<html:p>SUBSYSTEM: Carbohydrates_Glycolysis ; Carbohydrates_PyruvateMetabolism ; Lipids_IsoprenoidsMetabolism ; Lipids_FattyAcidSynthesis</html:p>
<html:p>Equation:  M_adp[ap] + M_h[ap] + M_pep[ap] --&gt; M_atp[ap] + M_pyr[ap]</html:p>
<html:p>genes:</html:p>
<html:p>LOCUS:PF10_0363#</html:p>
<html:p>proteins:</html:p>
<html:p>GENE ASSOCIATION: (PF10_0363)</html:p>
</notes>
<listOfReactants>
<speciesReference species="M_adp_ap" stoichiometry="1"/>
<speciesReference species="M_h_ap" stoichiometry="1"/>
<speciesReference species="M_pep_ap" stoichiometry="1"/>
</listOfReactants>
<listOfProducts>
<speciesReference species="M_atp_ap" stoichiometry="1"/>
<speciesReference species="M_pyr_ap" stoichiometry="1"/>
</listOfProducts>
<kineticLaw>
<math xmlns="http://www.w3.org/1998/Math/MathML">
<ci>FLUX_VALUE</ci>
</math>
<listOfParameters>
<parameter id="LOWER_BOUND" value="0.0" units="mmol_per_gDW_per_hr"/>
<parameter id="UPPER_BOUND" value="999999.0" units="mmol_per_gDW_per_hr"/>
<parameter id="OBJECTIVE_COEFFICIENT" value="0" />
<parameter id="FLUX_VALUE" value="0" units="mmol_per_gDW_per_hr"/>
</listOfParameters>
</kineticLaw>
</reaction>
<reaction id="R_GFUCS" name="GDP-L-fucose_synthase" reversible="false">
<notes>
<html:p>Abbreviation: R_GFUCS</html:p>
<html:p>EC Number: 1.1.1.271</html:p>
<html:p>SUBSYSTEM: Carbohydrates_MannoseFructoseMetabolism</html:p>
<html:p>Equation:  M_gdpddman[c] + M_h[c] + M_nadph[c] --&gt; M_gdpfuc[c] + M_nadp[c]</html:p>
<html:p>genes:</html:p>
<html:p>LOCUS:PF10_0137#</html:p>
<html:p>proteins:</html:p>
<html:p>GENE ASSOCIATION: (PF10_0137)</html:p>
</notes>
<listOfReactants>
<speciesReference species="M_gdpddman_c" stoichiometry="1"/>
<speciesReference species="M_h_c" stoichiometry="1"/>
<speciesReference species="M_nadph_c" stoichiometry="1"/>
</listOfReactants>
<listOfProducts>
<speciesReference species="M_gdpfuc_c" stoichiometry="1"/>
<speciesReference species="M_nadp_c" stoichiometry="1"/>
</listOfProducts>
<kineticLaw>
<math xmlns="http://www.w3.org/1998/Math/MathML">
<ci>FLUX_VALUE</ci>
</math>
<listOfParameters>
<parameter id="LOWER_BOUND" value="0.0" units="mmol_per_gDW_per_hr"/>
<parameter id="UPPER_BOUND" value="999999.0" units="mmol_per_gDW_per_hr"/>
<parameter id="OBJECTIVE_COEFFICIENT" value="0" />
<parameter id="FLUX_VALUE" value="0" units="mmol_per_gDW_per_hr"/>
</listOfParameters>
</kineticLaw>
</reaction>
<reaction id="R_GMAND" name="GDP-mannose_4,6-dehydratase" reversible="false">
<notes>
<html:p>Abbreviation: R_GMAND</html:p>
<html:p>EC Number: 4.2.1.47</html:p>
<html:p>SUBSYSTEM: Carbohydrates_MannoseFructoseMetabolism</html:p>
<html:p>Equation:  M_gdpmann[c] --&gt; M_gdpddman[c] + M_h2o[c]</html:p>
<html:p>genes:</html:p>
<html:p>LOCUS:PF08_0077#</html:p>
<html:p>proteins:</html:p>
<html:p>GENE ASSOCIATION: (PF08_0077)</html:p>
</notes>
<listOfReactants>
<speciesReference species="M_gdpmann_c" stoichiometry="1"/>
</listOfReactants>
<listOfProducts>
<speciesReference species="M_gdpddman_c" stoichiometry="1"/>
<speciesReference species="M_h2o_c" stoichiometry="1"/>
</listOfProducts>
<kineticLaw>
<math xmlns="http://www.w3.org/1998/Math/MathML">
<ci>FLUX_VALUE</ci>
</math>
<listOfParameters>
<parameter id="LOWER_BOUND" value="0.0" units="mmol_per_gDW_per_hr"/>
<parameter id="UPPER_BOUND" value="999999.0" units="mmol_per_gDW_per_hr"/>
<parameter id="OBJECTIVE_COEFFICIENT" value="0" />
<parameter id="FLUX_VALUE" value="0" units="mmol_per_gDW_per_hr"/>
</listOfParameters>
</kineticLaw>
</reaction>
<reaction id="R_HEX8" name="hexokinase" reversible="false">
<notes>
<html:p>Abbreviation: R_HEX8</html:p>
<html:p>EC Number: 2.7.1.1</html:p>
<html:p>SUBSYSTEM: Carbohydrates_MannoseFructoseMetabolism ; Carbohydrates_Glycolysis</html:p>
<html:p>Equation:  M_atp[c] + M[m] an[c] --&gt; M_adp[c] + M[m] an6p[c] + M_h[c]</html:p>
<html:p>genes:</html:p>
<html:p>LOCUS:PFF1155w#</html:p>
<html:p>proteins:</html:p>
<html:p>GENE ASSOCIATION: (PFF1155w)</html:p>
</notes>
<listOfReactants>
<speciesReference species="M_atp_c" stoichiometry="1"/>
<speciesReference species="M_man_c" stoichiometry="1"/>
</listOfReactants>
<listOfProducts>
<speciesReference species="M_adp_c" stoichiometry="1"/>
<speciesReference species="M_man6p_c" stoichiometry="1"/>
<speciesReference species="M_h_c" stoichiometry="1"/>
</listOfProducts>
<kineticLaw>
<math xmlns="http://www.w3.org/1998/Math/MathML">
<ci>FLUX_VALUE</ci>
</math>
<listOfParameters>
<parameter id="LOWER_BOUND" value="0.0" units="mmol_per_gDW_per_hr"/>
<parameter id="UPPER_BOUND" value="999999.0" units="mmol_per_gDW_per_hr"/>
<parameter id="OBJECTIVE_COEFFICIENT" value="0" />
<parameter id="FLUX_VALUE" value="0" units="mmol_per_gDW_per_hr"/>
</listOfParameters>
</kineticLaw>
</reaction>
<reaction id="R_MAN1PT" name="mannose-1-phosphate_guanylyltransferase" reversible="false">
<notes>
<html:p>Abbreviation: R_MAN1PT</html:p>
<html:p>EC Number: 2.7.7.13</html:p>
<html:p>SUBSYSTEM: Carbohydrates_MannoseFructoseMetabolism</html:p>
<html:p>Equation:  M_gtp[c] + M_h[c] + M[m] an1p[c] --&gt; M_gdpmann[c] + M_ppi[c]</html:p>
<html:p>genes:</html:p>
<html:p>LOCUS:PF14_0774#</html:p>
<html:p>proteins:</html:p>
<html:p>GENE ASSOCIATION: (PF14_0774)</html:p>
</notes>
<listOfReactants>
<speciesReference species="M_gtp_c" stoichiometry="1"/>
<speciesReference species="M_h_c" stoichiometry="1"/>
<speciesReference species="M_man1p_c" stoichiometry="1"/>
</listOfReactants>
<listOfProducts>
<speciesReference species="M_gdpmann_c" stoichiometry="1"/>
<speciesReference species="M_ppi_c" stoichiometry="1"/>
</listOfProducts>
<kineticLaw>
<math xmlns="http://www.w3.org/1998/Math/MathML">
<ci>FLUX_VALUE</ci>
</math>
<listOfParameters>
<parameter id="LOWER_BOUND" value="0.0" units="mmol_per_gDW_per_hr"/>
<parameter id="UPPER_BOUND" value="999999.0" units="mmol_per_gDW_per_hr"/>
<parameter id="OBJECTIVE_COEFFICIENT" value="0" />
<parameter id="FLUX_VALUE" value="0" units="mmol_per_gDW_per_hr"/>
</listOfParameters>
</kineticLaw>
</reaction>
<reaction id="R_MAN6PI" name="Mannose-6-phosphate_isomerase" reversible="true">
<notes>
<html:p>Abbreviation: R_MAN6PI</html:p>
<html:p>EC Number: 5.3.1.8</html:p>
<html:p>SUBSYSTEM: Carbohydrates_MannoseFructoseMetabolism</html:p>
<html:p>Equation:  M[m] an6p[c] &lt;==&gt; M_f6p[c]</html:p>
<html:p>genes:</html:p>
<html:p>LOCUS:MAL8P1_156#</html:p>
<html:p>proteins:</html:p>
<html:p>GENE ASSOCIATION: (MAL8P1_156)</html:p>
</notes>
<listOfReactants>
<speciesReference species="M_man6p_c" stoichiometry="1"/>
</listOfReactants>
<listOfProducts>
<speciesReference species="M_f6p_c" stoichiometry="1"/>
</listOfProducts>
<kineticLaw>
<math xmlns="http://www.w3.org/1998/Math/MathML">
<ci>FLUX_VALUE</ci>
</math>
<listOfParameters>
<parameter id="LOWER_BOUND" value="-999999.0" units="mmol_per_gDW_per_hr"/>
<parameter id="UPPER_BOUND" value="999999.0" units="mmol_per_gDW_per_hr"/>
<parameter id="OBJECTIVE_COEFFICIENT" value="0" />
<parameter id="FLUX_VALUE" value="0" units="mmol_per_gDW_per_hr"/>
</listOfParameters>
</kineticLaw>
</reaction>
<reaction id="R_PMANM" name="Phosphomannomutase" reversible="true">
<notes>
<html:p>Abbreviation: R_PMANM</html:p>
<html:p>EC Number: 5.4.2.8</html:p>
<html:p>SUBSYSTEM: Carbohydrates_MannoseFructoseMetabolism</html:p>
<html:p>Equation:  M[m] an1p[c] &lt;==&gt; M[m] an6p[c]</html:p>
<html:p>genes:</html:p>
<html:p>LOCUS:PF10_0169#</html:p>
<html:p>proteins:</html:p>
<html:p>GENE ASSOCIATION: (PF10_0169)</html:p>
</notes>
<listOfReactants>
<speciesReference species="M_man1p_c" stoichiometry="1"/>
</listOfReactants>
<listOfProducts>
<speciesReference species="M_man6p_c" stoichiometry="1"/>
</listOfProducts>
<kineticLaw>
<math xmlns="http://www.w3.org/1998/Math/MathML">
<ci>FLUX_VALUE</ci>
</math>
<listOfParameters>
<parameter id="LOWER_BOUND" value="-999999.0" units="mmol_per_gDW_per_hr"/>
<parameter id="UPPER_BOUND" value="999999.0" units="mmol_per_gDW_per_hr"/>
<parameter id="OBJECTIVE_COEFFICIENT" value="0" />
<parameter id="FLUX_VALUE" value="0" units="mmol_per_gDW_per_hr"/>
</listOfParameters>
</kineticLaw>
</reaction>
<reaction id="R_DRPA" name="Deoxyribose-phosphate_aldolase" reversible="false">
<notes>
<html:p>Abbreviation: R_DRPA</html:p>
<html:p>EC Number: 4.1.2.4</html:p>
<html:p>SUBSYSTEM: Carbohydrates_PentosePhosphateCycle</html:p>
<html:p>Equation:  M_2dr5p[c] --&gt; M_acald[c] + M_g3p[c]</html:p>
<html:p>genes:</html:p>
<html:p>LOCUS:PF10_0210#</html:p>
<html:p>proteins:</html:p>
<html:p>GENE ASSOCIATION: (PF10_0210)</html:p>
</notes>
<listOfReactants>
<speciesReference species="M_2dr5p_c" stoichiometry="1"/>
</listOfReactants>
<listOfProducts>
<speciesReference species="M_acald_c" stoichiometry="1"/>
<speciesReference species="M_g3p_c" stoichiometry="1"/>
</listOfProducts>
<kineticLaw>
<math xmlns="http://www.w3.org/1998/Math/MathML">
<ci>FLUX_VALUE</ci>
</math>
<listOfParameters>
<parameter id="LOWER_BOUND" value="0.0" units="mmol_per_gDW_per_hr"/>
<parameter id="UPPER_BOUND" value="999999.0" units="mmol_per_gDW_per_hr"/>
<parameter id="OBJECTIVE_COEFFICIENT" value="0" />
<parameter id="FLUX_VALUE" value="0" units="mmol_per_gDW_per_hr"/>
</listOfParameters>
</kineticLaw>
</reaction>
<reaction id="R_G6PDH2r" name="glucose-6-phosphate_dehydrogenase" reversible="true">
<notes>
<html:p>Abbreviation: R_G6PDH2r</html:p>
<html:p>EC Number: 1.1.1.49</html:p>
<html:p>SUBSYSTEM: Carbohydrates_PentosePhosphateCycle</html:p>
<html:p>Equation:  M_g6p[c] + M_nadp[c] &lt;==&gt; M_6pgl[c] + M_h[c] + M_nadph[c]</html:p>
<html:p>genes:</html:p>
<html:p>LOCUS:PF14_0511#</html:p>
<html:p>proteins:</html:p>
<html:p>GENE ASSOCIATION: (PF14_0511)</html:p>
</notes>
<listOfReactants>
<speciesReference species="M_g6p_c" stoichiometry="1"/>
<speciesReference species="M_nadp_c" stoichiometry="1"/>
</listOfReactants>
<listOfProducts>
<speciesReference species="M_6pgl_c" stoichiometry="1"/>
<speciesReference species="M_h_c" stoichiometry="1"/>
<speciesReference species="M_nadph_c" stoichiometry="1"/>
</listOfProducts>
<kineticLaw>
<math xmlns="http://www.w3.org/1998/Math/MathML">
<ci>FLUX_VALUE</ci>
</math>
<listOfParameters>
<parameter id="LOWER_BOUND" value="-999999.0" units="mmol_per_gDW_per_hr"/>
<parameter id="UPPER_BOUND" value="999999.0" units="mmol_per_gDW_per_hr"/>
<parameter id="OBJECTIVE_COEFFICIENT" value="0" />
<parameter id="FLUX_VALUE" value="0" units="mmol_per_gDW_per_hr"/>
</listOfParameters>
</kineticLaw>
</reaction>
<reaction id="R_GND" name="phosphogluconate_dehydrogenase_(decarboxylating)" reversible="false">
<notes>
<html:p>Abbreviation: R_GND</html:p>
<html:p>EC Number: 1.1.1.44</html:p>
<html:p>SUBSYSTEM: Carbohydrates_PentosePhosphateCycle</html:p>
<html:p>Equation:  M_6pgc[c] + M_nadp[c] --&gt; M[c] o2[c] + M_nadph[c] + M_ru5p_D[c]</html:p>
<html:p>genes:</html:p>
<html:p>LOCUS:PF14_0520#</html:p>
<html:p>proteins:</html:p>
<html:p>GENE ASSOCIATION: (PF14_0520)</html:p>
</notes>
<listOfReactants>
<speciesReference species="M_6pgc_c" stoichiometry="1"/>
<speciesReference species="M_nadp_c" stoichiometry="1"/>
</listOfReactants>
<listOfProducts>
<speciesReference species="M_co2_c" stoichiometry="1"/>
<speciesReference species="M_nadph_c" stoichiometry="1"/>
<speciesReference species="M_ru5p_D_c" stoichiometry="1"/>
</listOfProducts>
<kineticLaw>
<math xmlns="http://www.w3.org/1998/Math/MathML">
<ci>FLUX_VALUE</ci>
</math>
<listOfParameters>
<parameter id="LOWER_BOUND" value="0.0" units="mmol_per_gDW_per_hr"/>
<parameter id="UPPER_BOUND" value="999999.0" units="mmol_per_gDW_per_hr"/>
<parameter id="OBJECTIVE_COEFFICIENT" value="0" />
<parameter id="FLUX_VALUE" value="0" units="mmol_per_gDW_per_hr"/>
</listOfParameters>
</kineticLaw>
</reaction>
<reaction id="R_PGL" name="6-phosphogluconolactonase" reversible="false">
<notes>
<html:p>Abbreviation: R_PGL</html:p>
<html:p>EC Number: 3.1.1.31</html:p>
<html:p>SUBSYSTEM: Carbohydrates_PentosePhosphateCycle</html:p>
<html:p>Equation:  M_6pgl[c] + M_h2o[c] --&gt; M_6pgc[c] + M_h[c]</html:p>
<html:p>genes:</html:p>
<html:p>LOCUS:PF14_0511#</html:p>
<html:p>proteins:</html:p>
<html:p>GENE ASSOCIATION: (PF14_0511)</html:p>
</notes>
<listOfReactants>
<speciesReference species="M_6pgl_c" stoichiometry="1"/>
<speciesReference species="M_h2o_c" stoichiometry="1"/>
</listOfReactants>
<listOfProducts>
<speciesReference species="M_6pgc_c" stoichiometry="1"/>
<speciesReference species="M_h_c" stoichiometry="1"/>
</listOfProducts>
<kineticLaw>
<math xmlns="http://www.w3.org/1998/Math/MathML">
<ci>FLUX_VALUE</ci>
</math>
<listOfParameters>
<parameter id="LOWER_BOUND" value="0.0" units="mmol_per_gDW_per_hr"/>
<parameter id="UPPER_BOUND" value="999999.0" units="mmol_per_gDW_per_hr"/>
<parameter id="OBJECTIVE_COEFFICIENT" value="0" />
<parameter id="FLUX_VALUE" value="0" units="mmol_per_gDW_per_hr"/>
</listOfParameters>
</kineticLaw>
</reaction>
<reaction id="R_PGMT_2" name="Phosphoglucomutase" reversible="true">
<notes>
<html:p>Abbreviation: R_PGMT_2</html:p>
<html:p>EC Number: 5.4.2.2</html:p>
<html:p>SUBSYSTEM: Carbohydrates_PentosePhosphateCycle ; Carbohydrates_Glycolysis</html:p>
<html:p>Equation:  M_r1p[c] &lt;==&gt; M_r5p[c]</html:p>
<html:p>genes:</html:p>
<html:p>LOCUS:PF10_0122#</html:p>
<html:p>proteins:</html:p>
<html:p>GENE ASSOCIATION: (PF10_0122)</html:p>
</notes>
<listOfReactants>
<speciesReference species="M_r1p_c" stoichiometry="1"/>
</listOfReactants>
<listOfProducts>
<speciesReference species="M_r5p_c" stoichiometry="1"/>
</listOfProducts>
<kineticLaw>
<math xmlns="http://www.w3.org/1998/Math/MathML">
<ci>FLUX_VALUE</ci>
</math>
<listOfParameters>
<parameter id="LOWER_BOUND" value="-999999.0" units="mmol_per_gDW_per_hr"/>
<parameter id="UPPER_BOUND" value="999999.0" units="mmol_per_gDW_per_hr"/>
<parameter id="OBJECTIVE_COEFFICIENT" value="0" />
<parameter id="FLUX_VALUE" value="0" units="mmol_per_gDW_per_hr"/>
</listOfParameters>
</kineticLaw>
</reaction>
<reaction id="R_PRPPS" name="ribose-phosphate_diphosphokinase" reversible="true">
<notes>
<html:p>Abbreviation: R_PRPPS</html:p>
<html:p>EC Number: 2.7.6.1</html:p>
<html:p>SUBSYSTEM: Carbohydrates_PentosePhosphateCycle</html:p>
<html:p>Equation:  M_atp[c] + M_r5p[c] &lt;==&gt; M_amp[c] + M_h[c] + M_prpp[c]</html:p>
<html:p>genes:</html:p>
<html:p>LOCUS:PF13_0143#</html:p>
<html:p>LOCUS:PF13_0157#</html:p>
<html:p>proteins:</html:p>
<html:p>GENE ASSOCIATION: (PF13_0143) or (PF13_0157)</html:p>
</notes>
<listOfReactants>
<speciesReference species="M_atp_c" stoichiometry="1"/>
<speciesReference species="M_r5p_c" stoichiometry="1"/>
</listOfReactants>
<listOfProducts>
<speciesReference species="M_amp_c" stoichiometry="1"/>
<speciesReference species="M_h_c" stoichiometry="1"/>
<speciesReference species="M_prpp_c" stoichiometry="1"/>
</listOfProducts>
<kineticLaw>
<math xmlns="http://www.w3.org/1998/Math/MathML">
<ci>FLUX_VALUE</ci>
</math>
<listOfParameters>
<parameter id="LOWER_BOUND" value="-999999.0" units="mmol_per_gDW_per_hr"/>
<parameter id="UPPER_BOUND" value="999999.0" units="mmol_per_gDW_per_hr"/>
<parameter id="OBJECTIVE_COEFFICIENT" value="0" />
<parameter id="FLUX_VALUE" value="0" units="mmol_per_gDW_per_hr"/>
</listOfParameters>
</kineticLaw>
</reaction>
<reaction id="R_R1PK" name="R_R1PK" reversible="false">
<notes>
<html:p>Abbreviation: R_R1PK</html:p>
<html:p>EC Number: </html:p>
<html:p>SUBSYSTEM: Carbohydrates_PentosePhosphateCycle</html:p>
<html:p>Equation:  M_atp[c] + M_r1p[c] --&gt; M_adp[c] + M_h[c] + M_r15bp[c]</html:p>
<html:p>genes:</html:p>
<html:p>proteins:</html:p>
<html:p>GENE ASSOCIATION: </html:p>
</notes>
<listOfReactants>
<speciesReference species="M_atp_c" stoichiometry="1"/>
<speciesReference species="M_r1p_c" stoichiometry="1"/>
</listOfReactants>
<listOfProducts>
<speciesReference species="M_adp_c" stoichiometry="1"/>
<speciesReference species="M_h_c" stoichiometry="1"/>
<speciesReference species="M_r15bp_c" stoichiometry="1"/>
</listOfProducts>
<kineticLaw>
<math xmlns="http://www.w3.org/1998/Math/MathML">
<ci>FLUX_VALUE</ci>
</math>
<listOfParameters>
<parameter id="LOWER_BOUND" value="0.0" units="mmol_per_gDW_per_hr"/>
<parameter id="UPPER_BOUND" value="999999.0" units="mmol_per_gDW_per_hr"/>
<parameter id="OBJECTIVE_COEFFICIENT" value="0" />
<parameter id="FLUX_VALUE" value="0" units="mmol_per_gDW_per_hr"/>
</listOfParameters>
</kineticLaw>
</reaction>
<reaction id="R_RPE" name="Ribulose-phosphate_3-epimerase" reversible="true">
<notes>
<html:p>Abbreviation: R_RPE</html:p>
<html:p>EC Number: 5.1.3.1</html:p>
<html:p>SUBSYSTEM: Carbohydrates_PentosePhosphateCycle</html:p>
<html:p>Equation:  M_ru5p_D[c] &lt;==&gt; M_xu5p_D[c]</html:p>
<html:p>genes:</html:p>
<html:p>LOCUS:PFL0960w#</html:p>
<html:p>proteins:</html:p>
<html:p>GENE ASSOCIATION: (PFL0960w)</html:p>
</notes>
<listOfReactants>
<speciesReference species="M_ru5p_D_c" stoichiometry="1"/>
</listOfReactants>
<listOfProducts>
<speciesReference species="M_xu5p_D_c" stoichiometry="1"/>
</listOfProducts>
<kineticLaw>
<math xmlns="http://www.w3.org/1998/Math/MathML">
<ci>FLUX_VALUE</ci>
</math>
<listOfParameters>
<parameter id="LOWER_BOUND" value="-999999.0" units="mmol_per_gDW_per_hr"/>
<parameter id="UPPER_BOUND" value="999999.0" units="mmol_per_gDW_per_hr"/>
<parameter id="OBJECTIVE_COEFFICIENT" value="0" />
<parameter id="FLUX_VALUE" value="0" units="mmol_per_gDW_per_hr"/>
</listOfParameters>
</kineticLaw>
</reaction>
<reaction id="R_RPI" name="Ribose-5-phosphate_isomerase" reversible="true">
<notes>
<html:p>Abbreviation: R_RPI</html:p>
<html:p>EC Number: 5.3.1.6</html:p>
<html:p>SUBSYSTEM: Carbohydrates_PentosePhosphateCycle</html:p>
<html:p>Equation:  M_r5p[c] &lt;==&gt; M_ru5p_D[c]</html:p>
<html:p>genes:</html:p>
<html:p>LOCUS:PFE0730c#</html:p>
<html:p>proteins:</html:p>
<html:p>GENE ASSOCIATION: (PFE0730c)</html:p>
</notes>
<listOfReactants>
<speciesReference species="M_r5p_c" stoichiometry="1"/>
</listOfReactants>
<listOfProducts>
<speciesReference species="M_ru5p_D_c" stoichiometry="1"/>
</listOfProducts>
<kineticLaw>
<math xmlns="http://www.w3.org/1998/Math/MathML">
<ci>FLUX_VALUE</ci>
</math>
<listOfParameters>
<parameter id="LOWER_BOUND" value="-999999.0" units="mmol_per_gDW_per_hr"/>
<parameter id="UPPER_BOUND" value="999999.0" units="mmol_per_gDW_per_hr"/>
<parameter id="OBJECTIVE_COEFFICIENT" value="0" />
<parameter id="FLUX_VALUE" value="0" units="mmol_per_gDW_per_hr"/>
</listOfParameters>
</kineticLaw>
</reaction>
<reaction id="R_TALA" name="transaldolase" reversible="true">
<notes>
<html:p>Abbreviation: R_TALA</html:p>
<html:p>EC Number: 2.2.1.2</html:p>
<html:p>SUBSYSTEM: Carbohydrates_PentosePhosphateCycle</html:p>
<html:p>Equation:  M_g3p[c] + M_s7p[c] &lt;==&gt; M[e] 4p[c] + M_f6p[c]</html:p>
<html:p>genes:</html:p>
<html:p>proteins:</html:p>
<html:p>GENE ASSOCIATION: </html:p>
</notes>
<listOfReactants>
<speciesReference species="M_g3p_c" stoichiometry="1"/>
<speciesReference species="M_s7p_c" stoichiometry="1"/>
</listOfReactants>
<listOfProducts>
<speciesReference species="M_e4p_c" stoichiometry="1"/>
<speciesReference species="M_f6p_c" stoichiometry="1"/>
</listOfProducts>
<kineticLaw>
<math xmlns="http://www.w3.org/1998/Math/MathML">
<ci>FLUX_VALUE</ci>
</math>
<listOfParameters>
<parameter id="LOWER_BOUND" value="-999999.0" units="mmol_per_gDW_per_hr"/>
<parameter id="UPPER_BOUND" value="999999.0" units="mmol_per_gDW_per_hr"/>
<parameter id="OBJECTIVE_COEFFICIENT" value="0" />
<parameter id="FLUX_VALUE" value="0" units="mmol_per_gDW_per_hr"/>
</listOfParameters>
</kineticLaw>
</reaction>
<reaction id="R_TKT1" name="transketolase" reversible="true">
<notes>
<html:p>Abbreviation: R_TKT1</html:p>
<html:p>EC Number: 2.2.1.1</html:p>
<html:p>SUBSYSTEM: Carbohydrates_PentosePhosphateCycle</html:p>
<html:p>Equation:  M_r5p[c] + M_xu5p_D[c] &lt;==&gt; M_g3p[c] + M_s7p[c]</html:p>
<html:p>genes:</html:p>
<html:p>LOCUS:PFF0530w#</html:p>
<html:p>proteins:</html:p>
<html:p>GENE ASSOCIATION: (PFF0530w)</html:p>
</notes>
<listOfReactants>
<speciesReference species="M_r5p_c" stoichiometry="1"/>
<speciesReference species="M_xu5p_D_c" stoichiometry="1"/>
</listOfReactants>
<listOfProducts>
<speciesReference species="M_g3p_c" stoichiometry="1"/>
<speciesReference species="M_s7p_c" stoichiometry="1"/>
</listOfProducts>
<kineticLaw>
<math xmlns="http://www.w3.org/1998/Math/MathML">
<ci>FLUX_VALUE</ci>
</math>
<listOfParameters>
<parameter id="LOWER_BOUND" value="-999999.0" units="mmol_per_gDW_per_hr"/>
<parameter id="UPPER_BOUND" value="999999.0" units="mmol_per_gDW_per_hr"/>
<parameter id="OBJECTIVE_COEFFICIENT" value="0" />
<parameter id="FLUX_VALUE" value="0" units="mmol_per_gDW_per_hr"/>
</listOfParameters>
</kineticLaw>
</reaction>
<reaction id="R_TKT2" name="transketolase" reversible="true">
<notes>
<html:p>Abbreviation: R_TKT2</html:p>
<html:p>EC Number: 2.2.1.1</html:p>
<html:p>SUBSYSTEM: Carbohydrates_PentosePhosphateCycle</html:p>
<html:p>Equation:  M[e] 4p[c] + M_xu5p_D[c] &lt;==&gt; M_f6p[c] + M_g3p[c]</html:p>
<html:p>genes:</html:p>
<html:p>LOCUS:PFF0530w#</html:p>
<html:p>proteins:</html:p>
<html:p>GENE ASSOCIATION: (PFF0530w)</html:p>
</notes>
<listOfReactants>
<speciesReference species="M_e4p_c" stoichiometry="1"/>
<speciesReference species="M_xu5p_D_c" stoichiometry="1"/>
</listOfReactants>
<listOfProducts>
<speciesReference species="M_f6p_c" stoichiometry="1"/>
<speciesReference species="M_g3p_c" stoichiometry="1"/>
</listOfProducts>
<kineticLaw>
<math xmlns="http://www.w3.org/1998/Math/MathML">
<ci>FLUX_VALUE</ci>
</math>
<listOfParameters>
<parameter id="LOWER_BOUND" value="-999999.0" units="mmol_per_gDW_per_hr"/>
<parameter id="UPPER_BOUND" value="999999.0" units="mmol_per_gDW_per_hr"/>
<parameter id="OBJECTIVE_COEFFICIENT" value="0" />
<parameter id="FLUX_VALUE" value="0" units="mmol_per_gDW_per_hr"/>
</listOfParameters>
</kineticLaw>
</reaction>
<reaction id="R_GNK" name="gluconokinase" reversible="false">
<notes>
<html:p>Abbreviation: R_GNK</html:p>
<html:p>EC Number: 2.7.1.12</html:p>
<html:p>SUBSYSTEM: Carbohydrates_PentosePhosphateCycle</html:p>
<html:p>Equation:  M_atp[c] + M_glcn[c] --&gt; M_6pgc[c] + M_adp[c] + M_h[c]</html:p>
<html:p>genes:</html:p>
<html:p>LOCUS:PF13_0269#</html:p>
<html:p>proteins:</html:p>
<html:p>GENE ASSOCIATION: (PF13_0269)</html:p>
</notes>
<listOfReactants>
<speciesReference species="M_atp_c" stoichiometry="1"/>
<speciesReference species="M_glcn_c" stoichiometry="1"/>
</listOfReactants>
<listOfProducts>
<speciesReference species="M_6pgc_c" stoichiometry="1"/>
<speciesReference species="M_adp_c" stoichiometry="1"/>
<speciesReference species="M_h_c" stoichiometry="1"/>
</listOfProducts>
<kineticLaw>
<math xmlns="http://www.w3.org/1998/Math/MathML">
<ci>FLUX_VALUE</ci>
</math>
<listOfParameters>
<parameter id="LOWER_BOUND" value="0.0" units="mmol_per_gDW_per_hr"/>
<parameter id="UPPER_BOUND" value="999999.0" units="mmol_per_gDW_per_hr"/>
<parameter id="OBJECTIVE_COEFFICIENT" value="0" />
<parameter id="FLUX_VALUE" value="0" units="mmol_per_gDW_per_hr"/>
</listOfParameters>
</kineticLaw>
</reaction>
<reaction id="R_ACACT1r" name="acetyl-CoA_C-acetyltransferase" reversible="true">
<notes>
<html:p>Abbreviation: R_ACACT1r</html:p>
<html:p>EC Number: 2.3.1.9</html:p>
<html:p>SUBSYSTEM: Carbohydrates_PyruvateMetabolism</html:p>
<html:p>Equation:  (2.0) M_accoa[c] &lt;==&gt; M_aacoa[c] + M[c] oa[c]</html:p>
<html:p>genes:</html:p>
<html:p>LOCUS:PF14_0484#</html:p>
<html:p>proteins:</html:p>
<html:p>GENE ASSOCIATION: (PF14_0484)</html:p>
</notes>
<listOfReactants>
<speciesReference species="M_accoa_c" stoichiometry="2.0"/>
</listOfReactants>
<listOfProducts>
<speciesReference species="M_aacoa_c" stoichiometry="1"/>
<speciesReference species="M_coa_c" stoichiometry="1"/>
</listOfProducts>
<kineticLaw>
<math xmlns="http://www.w3.org/1998/Math/MathML">
<ci>FLUX_VALUE</ci>
</math>
<listOfParameters>
<parameter id="LOWER_BOUND" value="-999999.0" units="mmol_per_gDW_per_hr"/>
<parameter id="UPPER_BOUND" value="999999.0" units="mmol_per_gDW_per_hr"/>
<parameter id="OBJECTIVE_COEFFICIENT" value="0" />
<parameter id="FLUX_VALUE" value="0" units="mmol_per_gDW_per_hr"/>
</listOfParameters>
</kineticLaw>
</reaction>
<reaction id="R_ACCOAL" name="Acetate-CoA_ligase_(ADP-forming)" reversible="false">
<notes>
<html:p>Abbreviation: R_ACCOAL</html:p>
<html:p>EC Number: 6.2.1.13</html:p>
<html:p>SUBSYSTEM: Carbohydrates_PyruvateMetabolism</html:p>
<html:p>Equation:  M_atp[c] + M[c] oa[c] + M_ac[c] --&gt; M_adp[c] + M_pi[c] + M_accoa[c]</html:p>
<html:p>genes:</html:p>
<html:p>LOCUS:PF14_0357#</html:p>
<html:p>proteins:</html:p>
<html:p>GENE ASSOCIATION: (PF14_0357)</html:p>
</notes>
<listOfReactants>
<speciesReference species="M_atp_c" stoichiometry="1"/>
<speciesReference species="M_coa_c" stoichiometry="1"/>
<speciesReference species="M_ac_c" stoichiometry="1"/>
</listOfReactants>
<listOfProducts>
<speciesReference species="M_adp_c" stoichiometry="1"/>
<speciesReference species="M_pi_c" stoichiometry="1"/>
<speciesReference species="M_accoa_c" stoichiometry="1"/>
</listOfProducts>
<kineticLaw>
<math xmlns="http://www.w3.org/1998/Math/MathML">
<ci>FLUX_VALUE</ci>
</math>
<listOfParameters>
<parameter id="LOWER_BOUND" value="0.0" units="mmol_per_gDW_per_hr"/>
<parameter id="UPPER_BOUND" value="999999.0" units="mmol_per_gDW_per_hr"/>
<parameter id="OBJECTIVE_COEFFICIENT" value="0" />
<parameter id="FLUX_VALUE" value="0" units="mmol_per_gDW_per_hr"/>
</listOfParameters>
</kineticLaw>
</reaction>
<reaction id="R_ACS" name="Acetate-CoA_ligase" reversible="false">
<notes>
<html:p>Abbreviation: R_ACS</html:p>
<html:p>EC Number: 6.2.1.1</html:p>
<html:p>SUBSYSTEM: Carbohydrates_PyruvateMetabolism</html:p>
<html:p>Equation:  M_ac[c] + M_atp[c] + M[c] oa[c] --&gt; M_accoa[c] + M_amp[c] + M_ppi[c]</html:p>
<html:p>genes:</html:p>
<html:p>LOCUS:PFF1350c#</html:p>
<html:p>proteins:</html:p>
<html:p>GENE ASSOCIATION: (PFF1350c)</html:p>
</notes>
<listOfReactants>
<speciesReference species="M_ac_c" stoichiometry="1"/>
<speciesReference species="M_atp_c" stoichiometry="1"/>
<speciesReference species="M_coa_c" stoichiometry="1"/>
</listOfReactants>
<listOfProducts>
<speciesReference species="M_accoa_c" stoichiometry="1"/>
<speciesReference species="M_amp_c" stoichiometry="1"/>
<speciesReference species="M_ppi_c" stoichiometry="1"/>
</listOfProducts>
<kineticLaw>
<math xmlns="http://www.w3.org/1998/Math/MathML">
<ci>FLUX_VALUE</ci>
</math>
<listOfParameters>
<parameter id="LOWER_BOUND" value="0.0" units="mmol_per_gDW_per_hr"/>
<parameter id="UPPER_BOUND" value="999999.0" units="mmol_per_gDW_per_hr"/>
<parameter id="OBJECTIVE_COEFFICIENT" value="0" />
<parameter id="FLUX_VALUE" value="0" units="mmol_per_gDW_per_hr"/>
</listOfParameters>
</kineticLaw>
</reaction>
<reaction id="R_GLYOX" name="hydroxyacylglutathione_hydrolase" reversible="false">
<notes>
<html:p>Abbreviation: R_GLYOX</html:p>
<html:p>EC Number: 3.1.2.6</html:p>
<html:p>SUBSYSTEM: Carbohydrates_PyruvateMetabolism</html:p>
<html:p>Equation:  M_h2o[c] + M_lgt_S[c] --&gt; M_gthrd[c] + M_h[c] + M_lac_D[c]</html:p>
<html:p>genes:</html:p>
<html:p>LOCUS:PFD0311w#</html:p>
<html:p>LOCUS:PFL0285w#</html:p>
<html:p>proteins:</html:p>
<html:p>GENE ASSOCIATION: (PFD0311w) or (PFL0285w)</html:p>
</notes>
<listOfReactants>
<speciesReference species="M_h2o_c" stoichiometry="1"/>
<speciesReference species="M_lgt_S_c" stoichiometry="1"/>
</listOfReactants>
<listOfProducts>
<speciesReference species="M_gthrd_c" stoichiometry="1"/>
<speciesReference species="M_h_c" stoichiometry="1"/>
<speciesReference species="M_lac_D_c" stoichiometry="1"/>
</listOfProducts>
<kineticLaw>
<math xmlns="http://www.w3.org/1998/Math/MathML">
<ci>FLUX_VALUE</ci>
</math>
<listOfParameters>
<parameter id="LOWER_BOUND" value="0.0" units="mmol_per_gDW_per_hr"/>
<parameter id="UPPER_BOUND" value="999999.0" units="mmol_per_gDW_per_hr"/>
<parameter id="OBJECTIVE_COEFFICIENT" value="0" />
<parameter id="FLUX_VALUE" value="0" units="mmol_per_gDW_per_hr"/>
</listOfParameters>
</kineticLaw>
</reaction>
<reaction id="R_LALDO2x" name="aldehyde_reductase" reversible="false">
<notes>
<html:p>Abbreviation: R_LALDO2x</html:p>
<html:p>EC Number: 1.1.1.21</html:p>
<html:p>SUBSYSTEM: Carbohydrates_PyruvateMetabolism ; Carbohydrates_Glycolysis</html:p>
<html:p>Equation:  M_h[c] + M[m] thgxl[c] + M_nadh[c] --&gt; M_lald_D[c] + M_nad[c]</html:p>
<html:p>genes:</html:p>
<html:p>LOCUS:MAL13P1_324#</html:p>
<html:p>proteins:</html:p>
<html:p>GENE ASSOCIATION: (MAL13P1_324)</html:p>
</notes>
<listOfReactants>
<speciesReference species="M_h_c" stoichiometry="1"/>
<speciesReference species="M_mthgxl_c" stoichiometry="1"/>
<speciesReference species="M_nadh_c" stoichiometry="1"/>
</listOfReactants>
<listOfProducts>
<speciesReference species="M_lald_D_c" stoichiometry="1"/>
<speciesReference species="M_nad_c" stoichiometry="1"/>
</listOfProducts>
<kineticLaw>
<math xmlns="http://www.w3.org/1998/Math/MathML">
<ci>FLUX_VALUE</ci>
</math>
<listOfParameters>
<parameter id="LOWER_BOUND" value="0.0" units="mmol_per_gDW_per_hr"/>
<parameter id="UPPER_BOUND" value="999999.0" units="mmol_per_gDW_per_hr"/>
<parameter id="OBJECTIVE_COEFFICIENT" value="0" />
<parameter id="FLUX_VALUE" value="0" units="mmol_per_gDW_per_hr"/>
</listOfParameters>
</kineticLaw>
</reaction>
<reaction id="R_LGTHL" name="lactoylglutathione_lyase" reversible="false">
<notes>
<html:p>Abbreviation: R_LGTHL</html:p>
<html:p>EC Number: 4.4.1.5</html:p>
<html:p>SUBSYSTEM: Carbohydrates_PyruvateMetabolism</html:p>
<html:p>Equation:  M_gthrd[c] + M[m] thgxl[c] --&gt; M_lgt_S[c]</html:p>
<html:p>genes:</html:p>
<html:p>LOCUS:PF11_0145#</html:p>
<html:p>LOCUS:PFF0230c#</html:p>
<html:p>proteins:</html:p>
<html:p>GENE ASSOCIATION: (PF11_0145) or (PFF0230c)</html:p>
</notes>
<listOfReactants>
<speciesReference species="M_gthrd_c" stoichiometry="1"/>
<speciesReference species="M_mthgxl_c" stoichiometry="1"/>
</listOfReactants>
<listOfProducts>
<speciesReference species="M_lgt_S_c" stoichiometry="1"/>
</listOfProducts>
<kineticLaw>
<math xmlns="http://www.w3.org/1998/Math/MathML">
<ci>FLUX_VALUE</ci>
</math>
<listOfParameters>
<parameter id="LOWER_BOUND" value="0.0" units="mmol_per_gDW_per_hr"/>
<parameter id="UPPER_BOUND" value="999999.0" units="mmol_per_gDW_per_hr"/>
<parameter id="OBJECTIVE_COEFFICIENT" value="0" />
<parameter id="FLUX_VALUE" value="0" units="mmol_per_gDW_per_hr"/>
</listOfParameters>
</kineticLaw>
</reaction>
<reaction id="R_MDH2_mt" name="malate_dehydrogenase_(acceptor)" reversible="false">
<notes>
<html:p>Abbreviation: R_MDH2_mt</html:p>
<html:p>EC Number: 1.1.99.16</html:p>
<html:p>SUBSYSTEM: Carbohydrates_PyruvateMetabolism</html:p>
<html:p>Equation:  M[m] al_L[m] + M_q8[m] --&gt; M_oaa[m] + M_q8h2[m]</html:p>
<html:p>genes:</html:p>
<html:p>LOCUS:PFF0815w#</html:p>
<html:p>proteins:</html:p>
<html:p>GENE ASSOCIATION: (PFF0815w)</html:p>
</notes>
<listOfReactants>
<speciesReference species="M_mal_L_m" stoichiometry="1"/>
<speciesReference species="M_q8_m" stoichiometry="1"/>
</listOfReactants>
<listOfProducts>
<speciesReference species="M_oaa_m" stoichiometry="1"/>
<speciesReference species="M_q8h2_m" stoichiometry="1"/>
</listOfProducts>
<kineticLaw>
<math xmlns="http://www.w3.org/1998/Math/MathML">
<ci>FLUX_VALUE</ci>
</math>
<listOfParameters>
<parameter id="LOWER_BOUND" value="0.0" units="mmol_per_gDW_per_hr"/>
<parameter id="UPPER_BOUND" value="999999.0" units="mmol_per_gDW_per_hr"/>
<parameter id="OBJECTIVE_COEFFICIENT" value="0" />
<parameter id="FLUX_VALUE" value="0" units="mmol_per_gDW_per_hr"/>
</listOfParameters>
</kineticLaw>
</reaction>
<reaction id="R_PPC" name="Phosphoenolpyruvate_carboxylase" reversible="false">
<notes>
<html:p>Abbreviation: R_PPC</html:p>
<html:p>EC Number: 4.1.1.31</html:p>
<html:p>SUBSYSTEM: Carbohydrates_PyruvateMetabolism</html:p>
<html:p>Equation:  M[c] o2[c] + M_h2o[c] + M_pep[c] --&gt; M_h[c] + M_oaa[c] + M_pi[c]</html:p>
<html:p>genes:</html:p>
<html:p>LOCUS:PF14_0246#</html:p>
<html:p>proteins:</html:p>
<html:p>GENE ASSOCIATION: (PF14_0246)</html:p>
</notes>
<listOfReactants>
<speciesReference species="M_co2_c" stoichiometry="1"/>
<speciesReference species="M_h2o_c" stoichiometry="1"/>
<speciesReference species="M_pep_c" stoichiometry="1"/>
</listOfReactants>
<listOfProducts>
<speciesReference species="M_h_c" stoichiometry="1"/>
<speciesReference species="M_oaa_c" stoichiometry="1"/>
<speciesReference species="M_pi_c" stoichiometry="1"/>
</listOfProducts>
<kineticLaw>
<math xmlns="http://www.w3.org/1998/Math/MathML">
<ci>FLUX_VALUE</ci>
</math>
<listOfParameters>
<parameter id="LOWER_BOUND" value="0.0" units="mmol_per_gDW_per_hr"/>
<parameter id="UPPER_BOUND" value="999999.0" units="mmol_per_gDW_per_hr"/>
<parameter id="OBJECTIVE_COEFFICIENT" value="0" />
<parameter id="FLUX_VALUE" value="0" units="mmol_per_gDW_per_hr"/>
</listOfParameters>
</kineticLaw>
</reaction>
<reaction id="R_PPCK" name="Phosphoenolpyruvate_carboxykinase_(ATP)" reversible="false">
<notes>
<html:p>Abbreviation: R_PPCK</html:p>
<html:p>EC Number: 4.1.1.49</html:p>
<html:p>SUBSYSTEM: Carbohydrates_PyruvateMetabolism</html:p>
<html:p>Equation:  M_atp[c] + M_oaa[c] --&gt; M_adp[c] + M[c] o2[c] + M_pep[c]</html:p>
<html:p>genes:</html:p>
<html:p>LOCUS:PF13_0234#</html:p>
<html:p>proteins:</html:p>
<html:p>GENE ASSOCIATION: (PF13_0234)</html:p>
</notes>
<listOfReactants>
<speciesReference species="M_atp_c" stoichiometry="1"/>
<speciesReference species="M_oaa_c" stoichiometry="1"/>
</listOfReactants>
<listOfProducts>
<speciesReference species="M_adp_c" stoichiometry="1"/>
<speciesReference species="M_co2_c" stoichiometry="1"/>
<speciesReference species="M_pep_c" stoichiometry="1"/>
</listOfProducts>
<kineticLaw>
<math xmlns="http://www.w3.org/1998/Math/MathML">
<ci>FLUX_VALUE</ci>
</math>
<listOfParameters>
<parameter id="LOWER_BOUND" value="0.0" units="mmol_per_gDW_per_hr"/>
<parameter id="UPPER_BOUND" value="999999.0" units="mmol_per_gDW_per_hr"/>
<parameter id="OBJECTIVE_COEFFICIENT" value="0" />
<parameter id="FLUX_VALUE" value="0" units="mmol_per_gDW_per_hr"/>
</listOfParameters>
</kineticLaw>
</reaction>
<reaction id="R_ASPTA" name="aspartate_transaminase" reversible="true">
<notes>
<html:p>Abbreviation: R_ASPTA</html:p>
<html:p>EC Number: 2.6.1.1</html:p>
<html:p>SUBSYSTEM: AminoAcids_AsnAspMetabolism ; Carbohydrates_PyruvateMetabolism ; AminoAcids_GluMetabolism ; AminoAcids_PheTyrMetabolism</html:p>
<html:p>Equation:  M_akg[c] + M_asp_L[c] &lt;==&gt; M_glu_L[c] + M_oaa[c]</html:p>
<html:p>genes:</html:p>
<html:p>LOCUS:PFB0200c#</html:p>
<html:p>proteins:</html:p>
<html:p>GENE ASSOCIATION: (PFB0200c)</html:p>
</notes>
<listOfReactants>
<speciesReference species="M_akg_c" stoichiometry="1"/>
<speciesReference species="M_asp_L_c" stoichiometry="1"/>
</listOfReactants>
<listOfProducts>
<speciesReference species="M_glu_L_c" stoichiometry="1"/>
<speciesReference species="M_oaa_c" stoichiometry="1"/>
</listOfProducts>
<kineticLaw>
<math xmlns="http://www.w3.org/1998/Math/MathML">
<ci>FLUX_VALUE</ci>
</math>
<listOfParameters>
<parameter id="LOWER_BOUND" value="-999999.0" units="mmol_per_gDW_per_hr"/>
<parameter id="UPPER_BOUND" value="999999.0" units="mmol_per_gDW_per_hr"/>
<parameter id="OBJECTIVE_COEFFICIENT" value="0" />
<parameter id="FLUX_VALUE" value="0" units="mmol_per_gDW_per_hr"/>
</listOfParameters>
</kineticLaw>
</reaction>
<reaction id="R_ASPTA_mt" name="aspartate_transaminase" reversible="true">
<notes>
<html:p>Abbreviation: R_ASPTA_mt</html:p>
<html:p>EC Number: 2.6.1.1</html:p>
<html:p>SUBSYSTEM: AminoAcids_AsnAspMetabolism ; Carbohydrates_PyruvateMetabolism ; AminoAcids_GluMetabolism ; AminoAcids_PheTyrMetabolism</html:p>
<html:p>Equation:  M_akg[m] + M_asp_L[m] &lt;==&gt; M_glu_L[m] + M_oaa[m]</html:p>
<html:p>genes:</html:p>
<html:p>LOCUS:PFB0200c#</html:p>
<html:p>proteins:</html:p>
<html:p>GENE ASSOCIATION: (PFB0200c)</html:p>
</notes>
<listOfReactants>
<speciesReference species="M_akg_m" stoichiometry="1"/>
<speciesReference species="M_asp_L_m" stoichiometry="1"/>
</listOfReactants>
<listOfProducts>
<speciesReference species="M_glu_L_m" stoichiometry="1"/>
<speciesReference species="M_oaa_m" stoichiometry="1"/>
</listOfProducts>
<kineticLaw>
<math xmlns="http://www.w3.org/1998/Math/MathML">
<ci>FLUX_VALUE</ci>
</math>
<listOfParameters>
<parameter id="LOWER_BOUND" value="-999999.0" units="mmol_per_gDW_per_hr"/>
<parameter id="UPPER_BOUND" value="999999.0" units="mmol_per_gDW_per_hr"/>
<parameter id="OBJECTIVE_COEFFICIENT" value="0" />
<parameter id="FLUX_VALUE" value="0" units="mmol_per_gDW_per_hr"/>
</listOfParameters>
</kineticLaw>
</reaction>
<reaction id="R_FUM_mt" name="fumarate_hydratase" reversible="true">
<notes>
<html:p>Abbreviation: R_FUM_mt</html:p>
<html:p>EC Number: 4.2.1.2</html:p>
<html:p>SUBSYSTEM: Others_MitochondrialTCACycle ; Carbohydrates_PyruvateMetabolism</html:p>
<html:p>Equation:  M_fum[m] + M_h2o[m] &lt;==&gt; M[m] al_L[m]</html:p>
<html:p>genes:</html:p>
<html:p>LOCUS:PFI1340w#</html:p>
<html:p>proteins:</html:p>
<html:p>GENE ASSOCIATION: (PFI1340w)</html:p>
</notes>
<listOfReactants>
<speciesReference species="M_fum_m" stoichiometry="1"/>
<speciesReference species="M_h2o_m" stoichiometry="1"/>
</listOfReactants>
<listOfProducts>
<speciesReference species="M_mal_L_m" stoichiometry="1"/>
</listOfProducts>
<kineticLaw>
<math xmlns="http://www.w3.org/1998/Math/MathML">
<ci>FLUX_VALUE</ci>
</math>
<listOfParameters>
<parameter id="LOWER_BOUND" value="-999999.0" units="mmol_per_gDW_per_hr"/>
<parameter id="UPPER_BOUND" value="999999.0" units="mmol_per_gDW_per_hr"/>
<parameter id="OBJECTIVE_COEFFICIENT" value="0" />
<parameter id="FLUX_VALUE" value="0" units="mmol_per_gDW_per_hr"/>
</listOfParameters>
</kineticLaw>
</reaction>
<reaction id="R_MDHc" name="malate_dehydrogenase" reversible="true">
<notes>
<html:p>Abbreviation: R_MDHc</html:p>
<html:p>EC Number: 1.1.1.37</html:p>
<html:p>SUBSYSTEM: Others_MitochondrialTCACycle ; Carbohydrates_PyruvateMetabolism</html:p>
<html:p>Equation:  M[m] al_L[c] + M_nad[c] &lt;==&gt; M_h[c] + M_nadh[c] + M_oaa[c]</html:p>
<html:p>genes:</html:p>
<html:p>LOCUS:PFF0895w#</html:p>
<html:p>proteins:</html:p>
<html:p>GENE ASSOCIATION: (PFF0895w)</html:p>
</notes>
<listOfReactants>
<speciesReference species="M_mal_L_c" stoichiometry="1"/>
<speciesReference species="M_nad_c" stoichiometry="1"/>
</listOfReactants>
<listOfProducts>
<speciesReference species="M_h_c" stoichiometry="1"/>
<speciesReference species="M_nadh_c" stoichiometry="1"/>
<speciesReference species="M_oaa_c" stoichiometry="1"/>
</listOfProducts>
<kineticLaw>
<math xmlns="http://www.w3.org/1998/Math/MathML">
<ci>FLUX_VALUE</ci>
</math>
<listOfParameters>
<parameter id="LOWER_BOUND" value="-999999.0" units="mmol_per_gDW_per_hr"/>
<parameter id="UPPER_BOUND" value="999999.0" units="mmol_per_gDW_per_hr"/>
<parameter id="OBJECTIVE_COEFFICIENT" value="0" />
<parameter id="FLUX_VALUE" value="0" units="mmol_per_gDW_per_hr"/>
</listOfParameters>
</kineticLaw>
</reaction>
<reaction id="R_PDH_ap" name="R_PDH_ap" reversible="false">
<notes>
<html:p>Abbreviation: R_PDH_ap</html:p>
<html:p>EC Number: 1.2.4.1+2.3.1.12+1.8.1.4</html:p>
<html:p>SUBSYSTEM: Carbohydrates_PyruvateMetabolism ; Others_MitochondrialTCACycle ; Lipids_FattyAcidSynthesis</html:p>
<html:p>Equation:  M[c] oa[ap] + M_nad[ap] + M_pyr[ap] --&gt; M_accoa[ap] + M[c] o2[ap] + M_nadh[ap]</html:p>
<html:p>genes:</html:p>
<html:p>LOCUS:PF11_0256#</html:p>
<html:p>LOCUS:PF14_0441#</html:p>
<html:p>LOCUS:PF10_0407#</html:p>
<html:p>LOCUS:PFC0170c#</html:p>
<html:p>LOCUS:PF08_0066#</html:p>
<html:p>LOCUS:PFL1550w#</html:p>
<html:p>proteins:</html:p>
<html:p>GENE ASSOCIATION:  ((PF11_0256) or (PF14_0441))  and  (PF10_0407) and (PFC0170c)  and  ((PF08_0066) or (PFL1550w)) </html:p>
</notes>
<listOfReactants>
<speciesReference species="M_coa_ap" stoichiometry="1"/>
<speciesReference species="M_nad_ap" stoichiometry="1"/>
<speciesReference species="M_pyr_ap" stoichiometry="1"/>
</listOfReactants>
<listOfProducts>
<speciesReference species="M_accoa_ap" stoichiometry="1"/>
<speciesReference species="M_co2_ap" stoichiometry="1"/>
<speciesReference species="M_nadh_ap" stoichiometry="1"/>
</listOfProducts>
<kineticLaw>
<math xmlns="http://www.w3.org/1998/Math/MathML">
<ci>FLUX_VALUE</ci>
</math>
<listOfParameters>
<parameter id="LOWER_BOUND" value="0.0" units="mmol_per_gDW_per_hr"/>
<parameter id="UPPER_BOUND" value="999999.0" units="mmol_per_gDW_per_hr"/>
<parameter id="OBJECTIVE_COEFFICIENT" value="0" />
<parameter id="FLUX_VALUE" value="0" units="mmol_per_gDW_per_hr"/>
</listOfParameters>
</kineticLaw>
</reaction>
<reaction id="R_SUCOAS_mt" name="Succinate-CoA_ligase_(ADP-forming)" reversible="true">
<notes>
<html:p>Abbreviation: R_SUCOAS_mt</html:p>
<html:p>EC Number: 6.2.1.5</html:p>
<html:p>SUBSYSTEM: Others_MitochondrialTCACycle ; Carbohydrates_PyruvateMetabolism</html:p>
<html:p>Equation:  M_atp[m] + M[c] oa[m] + M_succ[m] &lt;==&gt; M_adp[m] + M_pi[m] + M_succoa[m]</html:p>
<html:p>genes:</html:p>
<html:p>LOCUS:PF14_0295#</html:p>
<html:p>proteins:</html:p>
<html:p>GENE ASSOCIATION: (PF14_0295)</html:p>
</notes>
<listOfReactants>
<speciesReference species="M_atp_m" stoichiometry="1"/>
<speciesReference species="M_coa_m" stoichiometry="1"/>
<speciesReference species="M_succ_m" stoichiometry="1"/>
</listOfReactants>
<listOfProducts>
<speciesReference species="M_adp_m" stoichiometry="1"/>
<speciesReference species="M_pi_m" stoichiometry="1"/>
<speciesReference species="M_succoa_m" stoichiometry="1"/>
</listOfProducts>
<kineticLaw>
<math xmlns="http://www.w3.org/1998/Math/MathML">
<ci>FLUX_VALUE</ci>
</math>
<listOfParameters>
<parameter id="LOWER_BOUND" value="-999999.0" units="mmol_per_gDW_per_hr"/>
<parameter id="UPPER_BOUND" value="999999.0" units="mmol_per_gDW_per_hr"/>
<parameter id="OBJECTIVE_COEFFICIENT" value="0" />
<parameter id="FLUX_VALUE" value="0" units="mmol_per_gDW_per_hr"/>
</listOfParameters>
</kineticLaw>
</reaction>
<reaction id="R_FRD_mt" name="succinate_dehydrogenase" reversible="false">
<notes>
<html:p>Abbreviation: R_FRD_mt</html:p>
<html:p>EC Number: 1.3.99.1</html:p>
<html:p>SUBSYSTEM: Others_MitochondrialTCACycle ; Carbohydrates_PyruvateMetabolism ; Others_MitochondrialElectronFlow</html:p>
<html:p>Equation:  M_fum[m] + M_fadh2[m] --&gt; M_succ[m] + M_fad[m]</html:p>
<html:p>genes:</html:p>
<html:p>LOCUS:PF10_0334#</html:p>
<html:p>LOCUS:PFL0630w#</html:p>
<html:p>proteins:</html:p>
<html:p>GENE ASSOCIATION: (PF10_0334) or (PFL0630w)</html:p>
</notes>
<listOfReactants>
<speciesReference species="M_fum_m" stoichiometry="1"/>
<speciesReference species="M_fadh2_m" stoichiometry="1"/>
</listOfReactants>
<listOfProducts>
<speciesReference species="M_succ_m" stoichiometry="1"/>
<speciesReference species="M_fad_m" stoichiometry="1"/>
</listOfProducts>
<kineticLaw>
<math xmlns="http://www.w3.org/1998/Math/MathML">
<ci>FLUX_VALUE</ci>
</math>
<listOfParameters>
<parameter id="LOWER_BOUND" value="0.0" units="mmol_per_gDW_per_hr"/>
<parameter id="UPPER_BOUND" value="999999.0" units="mmol_per_gDW_per_hr"/>
<parameter id="OBJECTIVE_COEFFICIENT" value="0" />
<parameter id="FLUX_VALUE" value="0" units="mmol_per_gDW_per_hr"/>
</listOfParameters>
</kineticLaw>
</reaction>
<reaction id="R_ACPS1" name="holo-[acyl-carrier-protein]_synthase" reversible="false">
<notes>
<html:p>Abbreviation: R_ACPS1</html:p>
<html:p>EC Number: 2.7.8.7</html:p>
<html:p>SUBSYSTEM: Cofactors_CoABiosynthesis</html:p>
<html:p>Equation:  M[ap] oACP[c] + M[c] oa[c] --&gt; M_ACP[c] + M_h[c] + M_pap[c]</html:p>
<html:p>genes:</html:p>
<html:p>LOCUS:PFD0980w#</html:p>
<html:p>proteins:</html:p>
<html:p>GENE ASSOCIATION: (PFD0980w)</html:p>
</notes>
<listOfReactants>
<speciesReference species="M_apoACP_c" stoichiometry="1"/>
<speciesReference species="M_coa_c" stoichiometry="1"/>
</listOfReactants>
<listOfProducts>
<speciesReference species="M_ACP_c" stoichiometry="1"/>
<speciesReference species="M_h_c" stoichiometry="1"/>
<speciesReference species="M_pap_c" stoichiometry="1"/>
</listOfProducts>
<kineticLaw>
<math xmlns="http://www.w3.org/1998/Math/MathML">
<ci>FLUX_VALUE</ci>
</math>
<listOfParameters>
<parameter id="LOWER_BOUND" value="0.0" units="mmol_per_gDW_per_hr"/>
<parameter id="UPPER_BOUND" value="999999.0" units="mmol_per_gDW_per_hr"/>
<parameter id="OBJECTIVE_COEFFICIENT" value="0" />
<parameter id="FLUX_VALUE" value="0" units="mmol_per_gDW_per_hr"/>
</listOfParameters>
</kineticLaw>
</reaction>
<reaction id="R_DPCOAK_ap" name="dephospho-CoA_kinase" reversible="false">
<notes>
<html:p>Abbreviation: R_DPCOAK_ap</html:p>
<html:p>EC Number: 2.7.1.24</html:p>
<html:p>SUBSYSTEM: Cofactors_CoABiosynthesis</html:p>
<html:p>Equation:  M_atp[ap] + M_dpcoa[ap] --&gt; M_adp[ap] + M[c] oa[ap] + M_h[ap]</html:p>
<html:p>genes:</html:p>
<html:p>LOCUS:PF14_0415#</html:p>
<html:p>proteins:</html:p>
<html:p>GENE ASSOCIATION: (PF14_0415)</html:p>
</notes>
<listOfReactants>
<speciesReference species="M_atp_ap" stoichiometry="1"/>
<speciesReference species="M_dpcoa_ap" stoichiometry="1"/>
</listOfReactants>
<listOfProducts>
<speciesReference species="M_adp_ap" stoichiometry="1"/>
<speciesReference species="M_coa_ap" stoichiometry="1"/>
<speciesReference species="M_h_ap" stoichiometry="1"/>
</listOfProducts>
<kineticLaw>
<math xmlns="http://www.w3.org/1998/Math/MathML">
<ci>FLUX_VALUE</ci>
</math>
<listOfParameters>
<parameter id="LOWER_BOUND" value="0.0" units="mmol_per_gDW_per_hr"/>
<parameter id="UPPER_BOUND" value="999999.0" units="mmol_per_gDW_per_hr"/>
<parameter id="OBJECTIVE_COEFFICIENT" value="0" />
<parameter id="FLUX_VALUE" value="0" units="mmol_per_gDW_per_hr"/>
</listOfParameters>
</kineticLaw>
</reaction>
<reaction id="R_PNTK" name="pantothenate_kinase" reversible="false">
<notes>
<html:p>Abbreviation: R_PNTK</html:p>
<html:p>EC Number: 2.7.1.33</html:p>
<html:p>SUBSYSTEM: Cofactors_CoABiosynthesis</html:p>
<html:p>Equation:  M_atp[c] + M_pnto_R[c] --&gt; M_4ppan[c] + M_adp[c] + M_h[c]</html:p>
<html:p>genes:</html:p>
<html:p>LOCUS:PF14_0200#</html:p>
<html:p>LOCUS:PF14_0354#</html:p>
<html:p>proteins:</html:p>
<html:p>GENE ASSOCIATION: (PF14_0200) or (PF14_0354)</html:p>
</notes>
<listOfReactants>
<speciesReference species="M_atp_c" stoichiometry="1"/>
<speciesReference species="M_pnto_R_c" stoichiometry="1"/>
</listOfReactants>
<listOfProducts>
<speciesReference species="M_4ppan_c" stoichiometry="1"/>
<speciesReference species="M_adp_c" stoichiometry="1"/>
<speciesReference species="M_h_c" stoichiometry="1"/>
</listOfProducts>
<kineticLaw>
<math xmlns="http://www.w3.org/1998/Math/MathML">
<ci>FLUX_VALUE</ci>
</math>
<listOfParameters>
<parameter id="LOWER_BOUND" value="0.0" units="mmol_per_gDW_per_hr"/>
<parameter id="UPPER_BOUND" value="999999.0" units="mmol_per_gDW_per_hr"/>
<parameter id="OBJECTIVE_COEFFICIENT" value="0" />
<parameter id="FLUX_VALUE" value="0" units="mmol_per_gDW_per_hr"/>
</listOfParameters>
</kineticLaw>
</reaction>
<reaction id="R_PPCDC" name="Phosphopantothenoylcysteine_decarboxylase" reversible="false">
<notes>
<html:p>Abbreviation: R_PPCDC</html:p>
<html:p>EC Number: 4.1.1.36</html:p>
<html:p>SUBSYSTEM: Cofactors_CoABiosynthesis</html:p>
<html:p>Equation:  M_4ppcys[c] + M_h[c] --&gt; M[c] o2[c] + M_pan4p[c]</html:p>
<html:p>genes:</html:p>
<html:p>LOCUS:MAL8P1_81#</html:p>
<html:p>proteins:</html:p>
<html:p>GENE ASSOCIATION: (MAL8P1_81)</html:p>
</notes>
<listOfReactants>
<speciesReference species="M_4ppcys_c" stoichiometry="1"/>
<speciesReference species="M_h_c" stoichiometry="1"/>
</listOfReactants>
<listOfProducts>
<speciesReference species="M_co2_c" stoichiometry="1"/>
<speciesReference species="M_pan4p_c" stoichiometry="1"/>
</listOfProducts>
<kineticLaw>
<math xmlns="http://www.w3.org/1998/Math/MathML">
<ci>FLUX_VALUE</ci>
</math>
<listOfParameters>
<parameter id="LOWER_BOUND" value="0.0" units="mmol_per_gDW_per_hr"/>
<parameter id="UPPER_BOUND" value="999999.0" units="mmol_per_gDW_per_hr"/>
<parameter id="OBJECTIVE_COEFFICIENT" value="0" />
<parameter id="FLUX_VALUE" value="0" units="mmol_per_gDW_per_hr"/>
</listOfParameters>
</kineticLaw>
</reaction>
<reaction id="R_PPNCL2" name="phosphopantothenate-cysteine_ligase" reversible="false">
<notes>
<html:p>Abbreviation: R_PPNCL2</html:p>
<html:p>EC Number: 6.3.2.5</html:p>
<html:p>SUBSYSTEM: Cofactors_CoABiosynthesis</html:p>
<html:p>Equation:  M_4ppan[c] + M[c] tp[c] + M[c] ys_L[c] --&gt; M_4ppcys[c] + M[c] mp[c] + M_h[c] + M_ppi[c]</html:p>
<html:p>genes:</html:p>
<html:p>LOCUS:PF11_0036#</html:p>
<html:p>LOCUS:PFD0610w#</html:p>
<html:p>proteins:</html:p>
<html:p>GENE ASSOCIATION: (PF11_0036) or (PFD0610w)</html:p>
</notes>
<listOfReactants>
<speciesReference species="M_4ppan_c" stoichiometry="1"/>
<speciesReference species="M_ctp_c" stoichiometry="1"/>
<speciesReference species="M_cys_L_c" stoichiometry="1"/>
</listOfReactants>
<listOfProducts>
<speciesReference species="M_4ppcys_c" stoichiometry="1"/>
<speciesReference species="M_cmp_c" stoichiometry="1"/>
<speciesReference species="M_h_c" stoichiometry="1"/>
<speciesReference species="M_ppi_c" stoichiometry="1"/>
</listOfProducts>
<kineticLaw>
<math xmlns="http://www.w3.org/1998/Math/MathML">
<ci>FLUX_VALUE</ci>
</math>
<listOfParameters>
<parameter id="LOWER_BOUND" value="0.0" units="mmol_per_gDW_per_hr"/>
<parameter id="UPPER_BOUND" value="999999.0" units="mmol_per_gDW_per_hr"/>
<parameter id="OBJECTIVE_COEFFICIENT" value="0" />
<parameter id="FLUX_VALUE" value="0" units="mmol_per_gDW_per_hr"/>
</listOfParameters>
</kineticLaw>
</reaction>
<reaction id="R_PTPATi" name="pantetheine-phosphate_adenylyltransferase" reversible="false">
<notes>
<html:p>Abbreviation: R_PTPATi</html:p>
<html:p>EC Number: 2.7.7.3</html:p>
<html:p>SUBSYSTEM: Cofactors_CoABiosynthesis</html:p>
<html:p>Equation:  M_atp[c] + M_h[c] + M_pan4p[c] --&gt; M_dpcoa[c] + M_ppi[c]</html:p>
<html:p>genes:</html:p>
<html:p>LOCUS:PF07_0018#</html:p>
<html:p>proteins:</html:p>
<html:p>GENE ASSOCIATION: (PF07_0018)</html:p>
</notes>
<listOfReactants>
<speciesReference species="M_atp_c" stoichiometry="1"/>
<speciesReference species="M_h_c" stoichiometry="1"/>
<speciesReference species="M_pan4p_c" stoichiometry="1"/>
</listOfReactants>
<listOfProducts>
<speciesReference species="M_dpcoa_c" stoichiometry="1"/>
<speciesReference species="M_ppi_c" stoichiometry="1"/>
</listOfProducts>
<kineticLaw>
<math xmlns="http://www.w3.org/1998/Math/MathML">
<ci>FLUX_VALUE</ci>
</math>
<listOfParameters>
<parameter id="LOWER_BOUND" value="0.0" units="mmol_per_gDW_per_hr"/>
<parameter id="UPPER_BOUND" value="999999.0" units="mmol_per_gDW_per_hr"/>
<parameter id="OBJECTIVE_COEFFICIENT" value="0" />
<parameter id="FLUX_VALUE" value="0" units="mmol_per_gDW_per_hr"/>
</listOfParameters>
</kineticLaw>
</reaction>
<reaction id="R_AKP1" name="alkaline_phosphatase" reversible="false">
<notes>
<html:p>Abbreviation: R_AKP1</html:p>
<html:p>EC Number: 3.1.3.1</html:p>
<html:p>SUBSYSTEM: Cofactors_FolateBiosynthesis</html:p>
<html:p>Equation:  M_ahdt[c] + (3.0) M_h2o[c] --&gt; M_dhnpt[c] + (2.0) M_h[c] + (3.0) M_pi[c]</html:p>
<html:p>genes:</html:p>
<html:p>LOCUS:PFL1260w#</html:p>
<html:p>proteins:</html:p>
<html:p>GENE ASSOCIATION: (PFL1260w)</html:p>
</notes>
<listOfReactants>
<speciesReference species="M_ahdt_c" stoichiometry="1"/>
<speciesReference species="M_h2o_c" stoichiometry="3.0"/>
</listOfReactants>
<listOfProducts>
<speciesReference species="M_dhnpt_c" stoichiometry="1"/>
<speciesReference species="M_h_c" stoichiometry="2.0"/>
<speciesReference species="M_pi_c" stoichiometry="3.0"/>
</listOfProducts>
<kineticLaw>
<math xmlns="http://www.w3.org/1998/Math/MathML">
<ci>FLUX_VALUE</ci>
</math>
<listOfParameters>
<parameter id="LOWER_BOUND" value="0.0" units="mmol_per_gDW_per_hr"/>
<parameter id="UPPER_BOUND" value="999999.0" units="mmol_per_gDW_per_hr"/>
<parameter id="OBJECTIVE_COEFFICIENT" value="0" />
<parameter id="FLUX_VALUE" value="0" units="mmol_per_gDW_per_hr"/>
</listOfParameters>
</kineticLaw>
</reaction>
<reaction id="R_DHFR" name="dihydrofolate_reductase" reversible="true">
<notes>
<html:p>Abbreviation: R_DHFR</html:p>
<html:p>EC Number: 1.5.1.3</html:p>
<html:p>SUBSYSTEM: Cofactors_FolateBiosynthesis</html:p>
<html:p>Equation:  M_dhf[c] + M_h[c] + M_nadph[c] &lt;==&gt; M_nadp[c] + M_thf[c]</html:p>
<html:p>genes:</html:p>
<html:p>LOCUS:PFD0830w#</html:p>
<html:p>proteins:</html:p>
<html:p>GENE ASSOCIATION: (PFD0830w)</html:p>
</notes>
<listOfReactants>
<speciesReference species="M_dhf_c" stoichiometry="1"/>
<speciesReference species="M_h_c" stoichiometry="1"/>
<speciesReference species="M_nadph_c" stoichiometry="1"/>
</listOfReactants>
<listOfProducts>
<speciesReference species="M_nadp_c" stoichiometry="1"/>
<speciesReference species="M_thf_c" stoichiometry="1"/>
</listOfProducts>
<kineticLaw>
<math xmlns="http://www.w3.org/1998/Math/MathML">
<ci>FLUX_VALUE</ci>
</math>
<listOfParameters>
<parameter id="LOWER_BOUND" value="-999999.0" units="mmol_per_gDW_per_hr"/>
<parameter id="UPPER_BOUND" value="999999.0" units="mmol_per_gDW_per_hr"/>
<parameter id="OBJECTIVE_COEFFICIENT" value="0" />
<parameter id="FLUX_VALUE" value="0" units="mmol_per_gDW_per_hr"/>
</listOfParameters>
</kineticLaw>
</reaction>
<reaction id="R_DHFS" name="dihydrofolate_synthase" reversible="false">
<notes>
<html:p>Abbreviation: R_DHFS</html:p>
<html:p>EC Number: 6.3.2.12</html:p>
<html:p>SUBSYSTEM: Cofactors_FolateBiosynthesis</html:p>
<html:p>Equation:  M_atp[c] + M_dhpt[c] + M_glu_L[c] --&gt; M_adp[c] + M_dhf[c] + M_h[c] + M_pi[c]</html:p>
<html:p>genes:</html:p>
<html:p>LOCUS:PF13_0140#</html:p>
<html:p>proteins:</html:p>
<html:p>GENE ASSOCIATION: (PF13_0140)</html:p>
</notes>
<listOfReactants>
<speciesReference species="M_atp_c" stoichiometry="1"/>
<speciesReference species="M_dhpt_c" stoichiometry="1"/>
<speciesReference species="M_glu_L_c" stoichiometry="1"/>
</listOfReactants>
<listOfProducts>
<speciesReference species="M_adp_c" stoichiometry="1"/>
<speciesReference species="M_dhf_c" stoichiometry="1"/>
<speciesReference species="M_h_c" stoichiometry="1"/>
<speciesReference species="M_pi_c" stoichiometry="1"/>
</listOfProducts>
<kineticLaw>
<math xmlns="http://www.w3.org/1998/Math/MathML">
<ci>FLUX_VALUE</ci>
</math>
<listOfParameters>
<parameter id="LOWER_BOUND" value="0.0" units="mmol_per_gDW_per_hr"/>
<parameter id="UPPER_BOUND" value="999999.0" units="mmol_per_gDW_per_hr"/>
<parameter id="OBJECTIVE_COEFFICIENT" value="0" />
<parameter id="FLUX_VALUE" value="0" units="mmol_per_gDW_per_hr"/>
</listOfParameters>
</kineticLaw>
</reaction>
<reaction id="R_DHPS2" name="dihydropteroate_synthase" reversible="false">
<notes>
<html:p>Abbreviation: R_DHPS2</html:p>
<html:p>EC Number: 2.5.1.15</html:p>
<html:p>SUBSYSTEM: Cofactors_FolateBiosynthesis</html:p>
<html:p>Equation:  M_4abz[c] + M_6hmhptpp[c] --&gt; M_dhpt[c] + M_ppi[c]</html:p>
<html:p>genes:</html:p>
<html:p>LOCUS:PF08_0095#</html:p>
<html:p>proteins:</html:p>
<html:p>GENE ASSOCIATION: (PF08_0095)</html:p>
</notes>
<listOfReactants>
<speciesReference species="M_4abz_c" stoichiometry="1"/>
<speciesReference species="M_6hmhptpp_c" stoichiometry="1"/>
</listOfReactants>
<listOfProducts>
<speciesReference species="M_dhpt_c" stoichiometry="1"/>
<speciesReference species="M_ppi_c" stoichiometry="1"/>
</listOfProducts>
<kineticLaw>
<math xmlns="http://www.w3.org/1998/Math/MathML">
<ci>FLUX_VALUE</ci>
</math>
<listOfParameters>
<parameter id="LOWER_BOUND" value="0.0" units="mmol_per_gDW_per_hr"/>
<parameter id="UPPER_BOUND" value="999999.0" units="mmol_per_gDW_per_hr"/>
<parameter id="OBJECTIVE_COEFFICIENT" value="0" />
<parameter id="FLUX_VALUE" value="0" units="mmol_per_gDW_per_hr"/>
</listOfParameters>
</kineticLaw>
</reaction>
<reaction id="R_GTPCI" name="GTP_cyclohydrolase_I" reversible="false">
<notes>
<html:p>Abbreviation: R_GTPCI</html:p>
<html:p>EC Number: 3.5.4.16</html:p>
<html:p>SUBSYSTEM: Cofactors_FolateBiosynthesis</html:p>
<html:p>Equation:  M_gtp[c] + M_h2o[c] --&gt; M_ahdt[c] + M_for[c] + M_h[c]</html:p>
<html:p>genes:</html:p>
<html:p>LOCUS:PFL1155w#</html:p>
<html:p>proteins:</html:p>
<html:p>GENE ASSOCIATION: (PFL1155w)</html:p>
</notes>
<listOfReactants>
<speciesReference species="M_gtp_c" stoichiometry="1"/>
<speciesReference species="M_h2o_c" stoichiometry="1"/>
</listOfReactants>
<listOfProducts>
<speciesReference species="M_ahdt_c" stoichiometry="1"/>
<speciesReference species="M_for_c" stoichiometry="1"/>
<speciesReference species="M_h_c" stoichiometry="1"/>
</listOfProducts>
<kineticLaw>
<math xmlns="http://www.w3.org/1998/Math/MathML">
<ci>FLUX_VALUE</ci>
</math>
<listOfParameters>
<parameter id="LOWER_BOUND" value="0.0" units="mmol_per_gDW_per_hr"/>
<parameter id="UPPER_BOUND" value="999999.0" units="mmol_per_gDW_per_hr"/>
<parameter id="OBJECTIVE_COEFFICIENT" value="0" />
<parameter id="FLUX_VALUE" value="0" units="mmol_per_gDW_per_hr"/>
</listOfParameters>
</kineticLaw>
</reaction>
<reaction id="R_HPPK2" name="2-amino-4-hydroxy-6-hydroxymethyldihydropteridine_diphosphokinase" reversible="false">
<notes>
<html:p>Abbreviation: R_HPPK2</html:p>
<html:p>EC Number: 2.7.6.3</html:p>
<html:p>SUBSYSTEM: Cofactors_FolateBiosynthesis</html:p>
<html:p>Equation:  M_6hmhpt[c] + M_atp[c] --&gt; M_6hmhptpp[c] + M_amp[c] + M_h[c]</html:p>
<html:p>genes:</html:p>
<html:p>LOCUS:PF08_0095#</html:p>
<html:p>proteins:</html:p>
<html:p>GENE ASSOCIATION: (PF08_0095)</html:p>
</notes>
<listOfReactants>
<speciesReference species="M_6hmhpt_c" stoichiometry="1"/>
<speciesReference species="M_atp_c" stoichiometry="1"/>
</listOfReactants>
<listOfProducts>
<speciesReference species="M_6hmhptpp_c" stoichiometry="1"/>
<speciesReference species="M_amp_c" stoichiometry="1"/>
<speciesReference species="M_h_c" stoichiometry="1"/>
</listOfProducts>
<kineticLaw>
<math xmlns="http://www.w3.org/1998/Math/MathML">
<ci>FLUX_VALUE</ci>
</math>
<listOfParameters>
<parameter id="LOWER_BOUND" value="0.0" units="mmol_per_gDW_per_hr"/>
<parameter id="UPPER_BOUND" value="999999.0" units="mmol_per_gDW_per_hr"/>
<parameter id="OBJECTIVE_COEFFICIENT" value="0" />
<parameter id="FLUX_VALUE" value="0" units="mmol_per_gDW_per_hr"/>
</listOfParameters>
</kineticLaw>
</reaction>
<reaction id="R_MTHFC" name="methenyltetrahydrofolate_cyclohydrolase" reversible="true">
<notes>
<html:p>Abbreviation: R_MTHFC</html:p>
<html:p>EC Number: 3.5.4.9</html:p>
<html:p>SUBSYSTEM: Cofactors_FolateBiosynthesis</html:p>
<html:p>Equation:  M_h2o[c] + M[m] ethf[c] &lt;==&gt; M_10fthf[c] + M_h[c]</html:p>
<html:p>genes:</html:p>
<html:p>LOCUS:PFF1490w#</html:p>
<html:p>proteins:</html:p>
<html:p>GENE ASSOCIATION: (PFF1490w)</html:p>
</notes>
<listOfReactants>
<speciesReference species="M_h2o_c" stoichiometry="1"/>
<speciesReference species="M_methf_c" stoichiometry="1"/>
</listOfReactants>
<listOfProducts>
<speciesReference species="M_10fthf_c" stoichiometry="1"/>
<speciesReference species="M_h_c" stoichiometry="1"/>
</listOfProducts>
<kineticLaw>
<math xmlns="http://www.w3.org/1998/Math/MathML">
<ci>FLUX_VALUE</ci>
</math>
<listOfParameters>
<parameter id="LOWER_BOUND" value="-999999.0" units="mmol_per_gDW_per_hr"/>
<parameter id="UPPER_BOUND" value="999999.0" units="mmol_per_gDW_per_hr"/>
<parameter id="OBJECTIVE_COEFFICIENT" value="0" />
<parameter id="FLUX_VALUE" value="0" units="mmol_per_gDW_per_hr"/>
</listOfParameters>
</kineticLaw>
</reaction>
<reaction id="R_MTHFD" name="methylenetetrahydrofolate_dehydrogenase_(NADP+)" reversible="true">
<notes>
<html:p>Abbreviation: R_MTHFD</html:p>
<html:p>EC Number: 1.5.1.5</html:p>
<html:p>SUBSYSTEM: Cofactors_FolateBiosynthesis</html:p>
<html:p>Equation:  M[m] lthf[c] + M_nadp[c] &lt;==&gt; M[m] ethf[c] + M_nadph[c]</html:p>
<html:p>genes:</html:p>
<html:p>LOCUS:PFF1490w#</html:p>
<html:p>proteins:</html:p>
<html:p>GENE ASSOCIATION: (PFF1490w)</html:p>
</notes>
<listOfReactants>
<speciesReference species="M_mlthf_c" stoichiometry="1"/>
<speciesReference species="M_nadp_c" stoichiometry="1"/>
</listOfReactants>
<listOfProducts>
<speciesReference species="M_methf_c" stoichiometry="1"/>
<speciesReference species="M_nadph_c" stoichiometry="1"/>
</listOfProducts>
<kineticLaw>
<math xmlns="http://www.w3.org/1998/Math/MathML">
<ci>FLUX_VALUE</ci>
</math>
<listOfParameters>
<parameter id="LOWER_BOUND" value="-999999.0" units="mmol_per_gDW_per_hr"/>
<parameter id="UPPER_BOUND" value="999999.0" units="mmol_per_gDW_per_hr"/>
<parameter id="OBJECTIVE_COEFFICIENT" value="0" />
<parameter id="FLUX_VALUE" value="0" units="mmol_per_gDW_per_hr"/>
</listOfParameters>
</kineticLaw>
</reaction>
<reaction id="R_PTHPS" name="6-pyruvoyltetrahydropterin_synthase" reversible="false">
<notes>
<html:p>Abbreviation: R_PTHPS</html:p>
<html:p>EC Number: 4.2.3.12</html:p>
<html:p>SUBSYSTEM: Cofactors_FolateBiosynthesis</html:p>
<html:p>Equation:   M_ahdt[c] --&gt; M_6pthp[c] + M_pppi[c]</html:p>
<html:p>genes:</html:p>
<html:p>LOCUS:PFF1360w#</html:p>
<html:p>proteins:</html:p>
<html:p>GENE ASSOCIATION: (PFF1360w)</html:p>
</notes>
<listOfReactants>
<speciesReference species="M_ahdt_c" stoichiometry="1"/>
</listOfReactants>
<listOfProducts>
<speciesReference species="M_6pthp_c" stoichiometry="1"/>
<speciesReference species="M_pppi_c" stoichiometry="1"/>
</listOfProducts>
<kineticLaw>
<math xmlns="http://www.w3.org/1998/Math/MathML">
<ci>FLUX_VALUE</ci>
</math>
<listOfParameters>
<parameter id="LOWER_BOUND" value="0.0" units="mmol_per_gDW_per_hr"/>
<parameter id="UPPER_BOUND" value="999999.0" units="mmol_per_gDW_per_hr"/>
<parameter id="OBJECTIVE_COEFFICIENT" value="0" />
<parameter id="FLUX_VALUE" value="0" units="mmol_per_gDW_per_hr"/>
</listOfParameters>
</kineticLaw>
</reaction>
<reaction id="R_THFGLUS" name="tetrahydrofolate_synthase" reversible="true">
<notes>
<html:p>Abbreviation: R_THFGLUS</html:p>
<html:p>EC Number: 6.3.2.17</html:p>
<html:p>SUBSYSTEM: Cofactors_FolateBiosynthesis</html:p>
<html:p>Equation:  M_atp[c] + M_glu_L[c] + M_thf[c] &lt;==&gt; M_adp[c] + M_h[c] + M_pi[c] + M_thfglu[c]</html:p>
<html:p>genes:</html:p>
<html:p>LOCUS:PF13_0140#</html:p>
<html:p>proteins:</html:p>
<html:p>GENE ASSOCIATION: (PF13_0140)</html:p>
</notes>
<listOfReactants>
<speciesReference species="M_atp_c" stoichiometry="1"/>
<speciesReference species="M_glu_L_c" stoichiometry="1"/>
<speciesReference species="M_thf_c" stoichiometry="1"/>
</listOfReactants>
<listOfProducts>
<speciesReference species="M_adp_c" stoichiometry="1"/>
<speciesReference species="M_h_c" stoichiometry="1"/>
<speciesReference species="M_pi_c" stoichiometry="1"/>
<speciesReference species="M_thfglu_c" stoichiometry="1"/>
</listOfProducts>
<kineticLaw>
<math xmlns="http://www.w3.org/1998/Math/MathML">
<ci>FLUX_VALUE</ci>
</math>
<listOfParameters>
<parameter id="LOWER_BOUND" value="-999999.0" units="mmol_per_gDW_per_hr"/>
<parameter id="UPPER_BOUND" value="999999.0" units="mmol_per_gDW_per_hr"/>
<parameter id="OBJECTIVE_COEFFICIENT" value="0" />
<parameter id="FLUX_VALUE" value="0" units="mmol_per_gDW_per_hr"/>
</listOfParameters>
</kineticLaw>
</reaction>
<reaction id="R_ADCL" name="aminodeoxychorismate_lyase" reversible="false">
<notes>
<html:p>Abbreviation: R_ADCL</html:p>
<html:p>EC Number: 4.1.3.38</html:p>
<html:p>SUBSYSTEM: Cofactors_ShikimateBiosynthesis</html:p>
<html:p>Equation:  M_4adcho[c] --&gt; M_4abz[c] + M_h[c] + M_pyr[c]</html:p>
<html:p>genes:</html:p>
<html:p>LOCUS:PFI1100w#</html:p>
<html:p>proteins:</html:p>
<html:p>GENE ASSOCIATION: (PFI1100w)</html:p>
</notes>
<listOfReactants>
<speciesReference species="M_4adcho_c" stoichiometry="1"/>
</listOfReactants>
<listOfProducts>
<speciesReference species="M_4abz_c" stoichiometry="1"/>
<speciesReference species="M_h_c" stoichiometry="1"/>
<speciesReference species="M_pyr_c" stoichiometry="1"/>
</listOfProducts>
<kineticLaw>
<math xmlns="http://www.w3.org/1998/Math/MathML">
<ci>FLUX_VALUE</ci>
</math>
<listOfParameters>
<parameter id="LOWER_BOUND" value="0.0" units="mmol_per_gDW_per_hr"/>
<parameter id="UPPER_BOUND" value="999999.0" units="mmol_per_gDW_per_hr"/>
<parameter id="OBJECTIVE_COEFFICIENT" value="0" />
<parameter id="FLUX_VALUE" value="0" units="mmol_per_gDW_per_hr"/>
</listOfParameters>
</kineticLaw>
</reaction>
<reaction id="R_ADCS" name="aminodeoxychorismate_synthase" reversible="false">
<notes>
<html:p>Abbreviation: R_ADCS</html:p>
<html:p>EC Number: 2.6.1.85</html:p>
<html:p>SUBSYSTEM: Cofactors_FolateBiosynthesis</html:p>
<html:p>Equation:  M[c] hor[c] + M_gln_L[c] --&gt; M_4adcho[c] + M_glu_L[c]</html:p>
<html:p>genes:</html:p>
<html:p>LOCUS:PFI1100w#</html:p>
<html:p>proteins:</html:p>
<html:p>GENE ASSOCIATION: (PFI1100w)</html:p>
</notes>
<listOfReactants>
<speciesReference species="M_chor_c" stoichiometry="1"/>
<speciesReference species="M_gln_L_c" stoichiometry="1"/>
</listOfReactants>
<listOfProducts>
<speciesReference species="M_4adcho_c" stoichiometry="1"/>
<speciesReference species="M_glu_L_c" stoichiometry="1"/>
</listOfProducts>
<kineticLaw>
<math xmlns="http://www.w3.org/1998/Math/MathML">
<ci>FLUX_VALUE</ci>
</math>
<listOfParameters>
<parameter id="LOWER_BOUND" value="0.0" units="mmol_per_gDW_per_hr"/>
<parameter id="UPPER_BOUND" value="999999.0" units="mmol_per_gDW_per_hr"/>
<parameter id="OBJECTIVE_COEFFICIENT" value="0" />
<parameter id="FLUX_VALUE" value="0" units="mmol_per_gDW_per_hr"/>
</listOfParameters>
</kineticLaw>
</reaction>
<reaction id="R_NADK" name="NAD+_kinase" reversible="false">
<notes>
<html:p>Abbreviation: R_NADK</html:p>
<html:p>EC Number: 2.7.1.23</html:p>
<html:p>SUBSYSTEM: Cofactors_NicotinateNicotinamideMetabolism</html:p>
<html:p>Equation:  M_atp[c] + M_nad[c] --&gt; M_adp[c] + M_h[c] + M_nadp[c]</html:p>
<html:p>genes:</html:p>
<html:p>proteins:</html:p>
<html:p>GENE ASSOCIATION: </html:p>
</notes>
<listOfReactants>
<speciesReference species="M_atp_c" stoichiometry="1"/>
<speciesReference species="M_nad_c" stoichiometry="1"/>
</listOfReactants>
<listOfProducts>
<speciesReference species="M_adp_c" stoichiometry="1"/>
<speciesReference species="M_h_c" stoichiometry="1"/>
<speciesReference species="M_nadp_c" stoichiometry="1"/>
</listOfProducts>
<kineticLaw>
<math xmlns="http://www.w3.org/1998/Math/MathML">
<ci>FLUX_VALUE</ci>
</math>
<listOfParameters>
<parameter id="LOWER_BOUND" value="0.0" units="mmol_per_gDW_per_hr"/>
<parameter id="UPPER_BOUND" value="999999.0" units="mmol_per_gDW_per_hr"/>
<parameter id="OBJECTIVE_COEFFICIENT" value="0" />
<parameter id="FLUX_VALUE" value="0" units="mmol_per_gDW_per_hr"/>
</listOfParameters>
</kineticLaw>
</reaction>
<reaction id="R_NADS2" name="NAD+_synthase_(glutamine-hydrolysing)" reversible="false">
<notes>
<html:p>Abbreviation: R_NADS2</html:p>
<html:p>EC Number: 6.3.5.1</html:p>
<html:p>SUBSYSTEM: Cofactors_NicotinateNicotinamideMetabolism</html:p>
<html:p>Equation:  M_atp[c] + M_dnad[c] + M_gln_L[c] + M_h2o[c] --&gt; M_amp[c] + M_glu_L[c] + M_h[c] + M_nad[c] + M_ppi[c]</html:p>
<html:p>genes:</html:p>
<html:p>LOCUS:PFI1310w#</html:p>
<html:p>proteins:</html:p>
<html:p>GENE ASSOCIATION: (PFI1310w)</html:p>
</notes>
<listOfReactants>
<speciesReference species="M_atp_c" stoichiometry="1"/>
<speciesReference species="M_dnad_c" stoichiometry="1"/>
<speciesReference species="M_gln_L_c" stoichiometry="1"/>
<speciesReference species="M_h2o_c" stoichiometry="1"/>
</listOfReactants>
<listOfProducts>
<speciesReference species="M_amp_c" stoichiometry="1"/>
<speciesReference species="M_glu_L_c" stoichiometry="1"/>
<speciesReference species="M_h_c" stoichiometry="1"/>
<speciesReference species="M_nad_c" stoichiometry="1"/>
<speciesReference species="M_ppi_c" stoichiometry="1"/>
</listOfProducts>
<kineticLaw>
<math xmlns="http://www.w3.org/1998/Math/MathML">
<ci>FLUX_VALUE</ci>
</math>
<listOfParameters>
<parameter id="LOWER_BOUND" value="0.0" units="mmol_per_gDW_per_hr"/>
<parameter id="UPPER_BOUND" value="999999.0" units="mmol_per_gDW_per_hr"/>
<parameter id="OBJECTIVE_COEFFICIENT" value="0" />
<parameter id="FLUX_VALUE" value="0" units="mmol_per_gDW_per_hr"/>
</listOfParameters>
</kineticLaw>
</reaction>
<reaction id="R_NAMNPP" name="nicotinate_phosphoribosyltransferase" reversible="false">
<notes>
<html:p>Abbreviation: R_NAMNPP</html:p>
<html:p>EC Number: 2.4.2.11</html:p>
<html:p>SUBSYSTEM: Cofactors_NicotinateNicotinamideMetabolism</html:p>
<html:p>Equation:  M_atp[c] + M_h2o[c] + M_nac[c] + M_prpp[c] --&gt; M_adp[c] + M_nicrnt[c] + M_pi[c] + M_ppi[c]</html:p>
<html:p>genes:</html:p>
<html:p>LOCUS:PFF1410c#</html:p>
<html:p>proteins:</html:p>
<html:p>GENE ASSOCIATION: (PFF1410c)</html:p>
</notes>
<listOfReactants>
<speciesReference species="M_atp_c" stoichiometry="1"/>
<speciesReference species="M_h2o_c" stoichiometry="1"/>
<speciesReference species="M_nac_c" stoichiometry="1"/>
<speciesReference species="M_prpp_c" stoichiometry="1"/>
</listOfReactants>
<listOfProducts>
<speciesReference species="M_adp_c" stoichiometry="1"/>
<speciesReference species="M_nicrnt_c" stoichiometry="1"/>
<speciesReference species="M_pi_c" stoichiometry="1"/>
<speciesReference species="M_ppi_c" stoichiometry="1"/>
</listOfProducts>
<kineticLaw>
<math xmlns="http://www.w3.org/1998/Math/MathML">
<ci>FLUX_VALUE</ci>
</math>
<listOfParameters>
<parameter id="LOWER_BOUND" value="0.0" units="mmol_per_gDW_per_hr"/>
<parameter id="UPPER_BOUND" value="999999.0" units="mmol_per_gDW_per_hr"/>
<parameter id="OBJECTIVE_COEFFICIENT" value="0" />
<parameter id="FLUX_VALUE" value="0" units="mmol_per_gDW_per_hr"/>
</listOfParameters>
</kineticLaw>
</reaction>
<reaction id="R_NNAM" name="nicotinamidase" reversible="false">
<notes>
<html:p>Abbreviation: R_NNAM</html:p>
<html:p>EC Number: 3.5.1.19</html:p>
<html:p>SUBSYSTEM: Cofactors_NicotinateNicotinamideMetabolism</html:p>
<html:p>Equation:  M_h2o[c] + M_ncam[c] --&gt; M_nac[c] + M_nh4[c]</html:p>
<html:p>genes:</html:p>
<html:p>LOCUS:PFC0910w#</html:p>
<html:p>proteins:</html:p>
<html:p>GENE ASSOCIATION: (PFC0910w)</html:p>
</notes>
<listOfReactants>
<speciesReference species="M_h2o_c" stoichiometry="1"/>
<speciesReference species="M_ncam_c" stoichiometry="1"/>
</listOfReactants>
<listOfProducts>
<speciesReference species="M_nac_c" stoichiometry="1"/>
<speciesReference species="M_nh4_c" stoichiometry="1"/>
</listOfProducts>
<kineticLaw>
<math xmlns="http://www.w3.org/1998/Math/MathML">
<ci>FLUX_VALUE</ci>
</math>
<listOfParameters>
<parameter id="LOWER_BOUND" value="0.0" units="mmol_per_gDW_per_hr"/>
<parameter id="UPPER_BOUND" value="999999.0" units="mmol_per_gDW_per_hr"/>
<parameter id="OBJECTIVE_COEFFICIENT" value="0" />
<parameter id="FLUX_VALUE" value="0" units="mmol_per_gDW_per_hr"/>
</listOfParameters>
</kineticLaw>
</reaction>
<reaction id="R_NNATr" name="nicotinate-nucleotide_adenylyltransferase" reversible="true">
<notes>
<html:p>Abbreviation: R_NNATr</html:p>
<html:p>EC Number: 2.7.7.18</html:p>
<html:p>SUBSYSTEM: Cofactors_NicotinateNicotinamideMetabolism</html:p>
<html:p>Equation:  M_atp[c] + M_h[c] + M_nicrnt[c] &lt;==&gt; M_dnad[c] + M_ppi[c]</html:p>
<html:p>genes:</html:p>
<html:p>LOCUS:PF13_0159#</html:p>
<html:p>proteins:</html:p>
<html:p>GENE ASSOCIATION: (PF13_0159)</html:p>
</notes>
<listOfReactants>
<speciesReference species="M_atp_c" stoichiometry="1"/>
<speciesReference species="M_h_c" stoichiometry="1"/>
<speciesReference species="M_nicrnt_c" stoichiometry="1"/>
</listOfReactants>
<listOfProducts>
<speciesReference species="M_dnad_c" stoichiometry="1"/>
<speciesReference species="M_ppi_c" stoichiometry="1"/>
</listOfProducts>
<kineticLaw>
<math xmlns="http://www.w3.org/1998/Math/MathML">
<ci>FLUX_VALUE</ci>
</math>
<listOfParameters>
<parameter id="LOWER_BOUND" value="-999999.0" units="mmol_per_gDW_per_hr"/>
<parameter id="UPPER_BOUND" value="999999.0" units="mmol_per_gDW_per_hr"/>
<parameter id="OBJECTIVE_COEFFICIENT" value="0" />
<parameter id="FLUX_VALUE" value="0" units="mmol_per_gDW_per_hr"/>
</listOfParameters>
</kineticLaw>
</reaction>
<reaction id="R_THD2pp" name="NAD(P)+_transhydrogenase_(B-specific)" reversible="false">
<notes>
<html:p>Abbreviation: R_THD2pp</html:p>
<html:p>EC Number: 1.6.1.1</html:p>
<html:p>SUBSYSTEM: Cofactors_NicotinateNicotinamideMetabolism</html:p>
<html:p>Equation:  M_nadh[c] + M_nadp[c] + (2.0) M_h[e] --&gt; (2.0) M_h[c] + M_nad[c] + M_nadph[c]</html:p>
<html:p>genes:</html:p>
<html:p>LOCUS:PF14_0508#</html:p>
<html:p>proteins:</html:p>
<html:p>GENE ASSOCIATION: (PF14_0508)</html:p>
</notes>
<listOfReactants>
<speciesReference species="M_nadh_c" stoichiometry="1"/>
<speciesReference species="M_nadp_c" stoichiometry="1"/>
<speciesReference species="M_h_e" stoichiometry="2.0"/>
</listOfReactants>
<listOfProducts>
<speciesReference species="M_h_c" stoichiometry="2.0"/>
<speciesReference species="M_nad_c" stoichiometry="1"/>
<speciesReference species="M_nadph_c" stoichiometry="1"/>
</listOfProducts>
<kineticLaw>
<math xmlns="http://www.w3.org/1998/Math/MathML">
<ci>FLUX_VALUE</ci>
</math>
<listOfParameters>
<parameter id="LOWER_BOUND" value="0.0" units="mmol_per_gDW_per_hr"/>
<parameter id="UPPER_BOUND" value="999999.0" units="mmol_per_gDW_per_hr"/>
<parameter id="OBJECTIVE_COEFFICIENT" value="0" />
<parameter id="FLUX_VALUE" value="0" units="mmol_per_gDW_per_hr"/>
</listOfParameters>
</kineticLaw>
</reaction>
<reaction id="R_NADTRHD" name="NAD(P)+_transhydrogenase_(AB-specific)" reversible="false">
<notes>
<html:p>Abbreviation: R_NADTRHD</html:p>
<html:p>EC Number: 1.6.1.2</html:p>
<html:p>SUBSYSTEM: Cofactors_NicotinateNicotinamideMetabolism</html:p>
<html:p>Equation:  M_nad[c] + M_nadph[c] --&gt; M_nadh[c] + M_nadp[c]</html:p>
<html:p>genes:</html:p>
<html:p>LOCUS:PF14_0508#</html:p>
<html:p>proteins:</html:p>
<html:p>GENE ASSOCIATION: (PF14_0508)</html:p>
</notes>
<listOfReactants>
<speciesReference species="M_nad_c" stoichiometry="1"/>
<speciesReference species="M_nadph_c" stoichiometry="1"/>
</listOfReactants>
<listOfProducts>
<speciesReference species="M_nadh_c" stoichiometry="1"/>
<speciesReference species="M_nadp_c" stoichiometry="1"/>
</listOfProducts>
<kineticLaw>
<math xmlns="http://www.w3.org/1998/Math/MathML">
<ci>FLUX_VALUE</ci>
</math>
<listOfParameters>
<parameter id="LOWER_BOUND" value="0.0" units="mmol_per_gDW_per_hr"/>
<parameter id="UPPER_BOUND" value="999999.0" units="mmol_per_gDW_per_hr"/>
<parameter id="OBJECTIVE_COEFFICIENT" value="0" />
<parameter id="FLUX_VALUE" value="0" units="mmol_per_gDW_per_hr"/>
</listOfParameters>
</kineticLaw>
</reaction>
<reaction id="R_ALAS_mt" name="5-aminolevulinate_synthase" reversible="false">
<notes>
<html:p>Abbreviation: R_ALAS_mt</html:p>
<html:p>EC Number: 2.3.1.37</html:p>
<html:p>SUBSYSTEM: AminoAcids_GlySerMetabolism ; Cofactors_PorphyrinMetabolism</html:p>
<html:p>Equation:  M_gly[m] + M_h[m] + M_succoa[m] --&gt; M_5aop[m] + M[c] o2[m] + M[c] oa[m]</html:p>
<html:p>genes:</html:p>
<html:p>LOCUS:PFL2210w#</html:p>
<html:p>proteins:</html:p>
<html:p>GENE ASSOCIATION: (PFL2210w)</html:p>
</notes>
<listOfReactants>
<speciesReference species="M_gly_m" stoichiometry="1"/>
<speciesReference species="M_h_m" stoichiometry="1"/>
<speciesReference species="M_succoa_m" stoichiometry="1"/>
</listOfReactants>
<listOfProducts>
<speciesReference species="M_5aop_m" stoichiometry="1"/>
<speciesReference species="M_co2_m" stoichiometry="1"/>
<speciesReference species="M_coa_m" stoichiometry="1"/>
</listOfProducts>
<kineticLaw>
<math xmlns="http://www.w3.org/1998/Math/MathML">
<ci>FLUX_VALUE</ci>
</math>
<listOfParameters>
<parameter id="LOWER_BOUND" value="0.0" units="mmol_per_gDW_per_hr"/>
<parameter id="UPPER_BOUND" value="999999.0" units="mmol_per_gDW_per_hr"/>
<parameter id="OBJECTIVE_COEFFICIENT" value="0" />
<parameter id="FLUX_VALUE" value="0" units="mmol_per_gDW_per_hr"/>
</listOfParameters>
</kineticLaw>
</reaction>
<reaction id="R_CPPPGO" name="coproporphyrinogen_oxidase" reversible="false">
<notes>
<html:p>Abbreviation: R_CPPPGO</html:p>
<html:p>EC Number: 1.3.3.3</html:p>
<html:p>SUBSYSTEM: Cofactors_PorphyrinMetabolism</html:p>
<html:p>Equation:  M[c] pppg3[c] + (2.0) M_h[c] + M_o2[c] --&gt; (2.0) M[c] o2[c] + (2.0) M_h2o[c] + M_pppg9[c]</html:p>
<html:p>genes:</html:p>
<html:p>LOCUS:PF11_0436#</html:p>
<html:p>proteins:</html:p>
<html:p>GENE ASSOCIATION: (PF11_0436)</html:p>
</notes>
<listOfReactants>
<speciesReference species="M_cpppg3_c" stoichiometry="1"/>
<speciesReference species="M_h_c" stoichiometry="2.0"/>
<speciesReference species="M_o2_c" stoichiometry="1"/>
</listOfReactants>
<listOfProducts>
<speciesReference species="M_co2_c" stoichiometry="2.0"/>
<speciesReference species="M_h2o_c" stoichiometry="2.0"/>
<speciesReference species="M_pppg9_c" stoichiometry="1"/>
</listOfProducts>
<kineticLaw>
<math xmlns="http://www.w3.org/1998/Math/MathML">
<ci>FLUX_VALUE</ci>
</math>
<listOfParameters>
<parameter id="LOWER_BOUND" value="0.0" units="mmol_per_gDW_per_hr"/>
<parameter id="UPPER_BOUND" value="999999.0" units="mmol_per_gDW_per_hr"/>
<parameter id="OBJECTIVE_COEFFICIENT" value="0" />
<parameter id="FLUX_VALUE" value="0" units="mmol_per_gDW_per_hr"/>
</listOfParameters>
</kineticLaw>
</reaction>
<reaction id="R_CPPPGO_ap" name="coproporphyrinogen_oxidase" reversible="false">
<notes>
<html:p>Abbreviation: R_CPPPGO_ap</html:p>
<html:p>EC Number: 1.3.3.3</html:p>
<html:p>SUBSYSTEM: Cofactors_PorphyrinMetabolism</html:p>
<html:p>Equation:  M[c] pppg3[ap] + (2.0) M_h[ap] + M_o2[ap] --&gt; (2.0) M[c] o2[ap] + (2.0) M_h2o[ap] + M_pppg9[ap]</html:p>
<html:p>genes:</html:p>
<html:p>LOCUS:PF11_0436#</html:p>
<html:p>proteins:</html:p>
<html:p>GENE ASSOCIATION: (PF11_0436)</html:p>
</notes>
<listOfReactants>
<speciesReference species="M_cpppg3_ap" stoichiometry="1"/>
<speciesReference species="M_h_ap" stoichiometry="2.0"/>
<speciesReference species="M_o2_ap" stoichiometry="1"/>
</listOfReactants>
<listOfProducts>
<speciesReference species="M_co2_ap" stoichiometry="2.0"/>
<speciesReference species="M_h2o_ap" stoichiometry="2.0"/>
<speciesReference species="M_pppg9_ap" stoichiometry="1"/>
</listOfProducts>
<kineticLaw>
<math xmlns="http://www.w3.org/1998/Math/MathML">
<ci>FLUX_VALUE</ci>
</math>
<listOfParameters>
<parameter id="LOWER_BOUND" value="0.0" units="mmol_per_gDW_per_hr"/>
<parameter id="UPPER_BOUND" value="999999.0" units="mmol_per_gDW_per_hr"/>
<parameter id="OBJECTIVE_COEFFICIENT" value="0" />
<parameter id="FLUX_VALUE" value="0" units="mmol_per_gDW_per_hr"/>
</listOfParameters>
</kineticLaw>
</reaction>
<reaction id="R_CPPPGO_mt" name="coproporphyrinogen_oxidase" reversible="false">
<notes>
<html:p>Abbreviation: R_CPPPGO_mt</html:p>
<html:p>EC Number: 1.3.3.3</html:p>
<html:p>SUBSYSTEM: Cofactors_PorphyrinMetabolism</html:p>
<html:p>Equation:  M[c] pppg3[m] + (2.0) M_h[m] + M_o2[m] --&gt; (2.0) M[c] o2[m] + (2.0) M_h2o[m] + M_pppg9[m]</html:p>
<html:p>genes:</html:p>
<html:p>LOCUS:PF11_0436#</html:p>
<html:p>proteins:</html:p>
<html:p>GENE ASSOCIATION: (PF11_0436)</html:p>
</notes>
<listOfReactants>
<speciesReference species="M_cpppg3_m" stoichiometry="1"/>
<speciesReference species="M_h_m" stoichiometry="2.0"/>
<speciesReference species="M_o2_m" stoichiometry="1"/>
</listOfReactants>
<listOfProducts>
<speciesReference species="M_co2_m" stoichiometry="2.0"/>
<speciesReference species="M_h2o_m" stoichiometry="2.0"/>
<speciesReference species="M_pppg9_m" stoichiometry="1"/>
</listOfProducts>
<kineticLaw>
<math xmlns="http://www.w3.org/1998/Math/MathML">
<ci>FLUX_VALUE</ci>
</math>
<listOfParameters>
<parameter id="LOWER_BOUND" value="0.0" units="mmol_per_gDW_per_hr"/>
<parameter id="UPPER_BOUND" value="999999.0" units="mmol_per_gDW_per_hr"/>
<parameter id="OBJECTIVE_COEFFICIENT" value="0" />
<parameter id="FLUX_VALUE" value="0" units="mmol_per_gDW_per_hr"/>
</listOfParameters>
</kineticLaw>
</reaction>
<reaction id="R_FCLT" name="ferrochelatase" reversible="false">
<notes>
<html:p>Abbreviation: R_FCLT</html:p>
<html:p>EC Number: 4.99.1.1</html:p>
<html:p>SUBSYSTEM: Cofactors_PorphyrinMetabolism</html:p>
<html:p>Equation:  M_fe2[c] + M_ppp9[c] --&gt; (2.0) M_h[c] + M_pheme[c]</html:p>
<html:p>genes:</html:p>
<html:p>LOCUS:MAL13P1_326#</html:p>
<html:p>proteins:</html:p>
<html:p>GENE ASSOCIATION: (MAL13P1_326)</html:p>
</notes>
<listOfReactants>
<speciesReference species="M_fe2_c" stoichiometry="1"/>
<speciesReference species="M_ppp9_c" stoichiometry="1"/>
</listOfReactants>
<listOfProducts>
<speciesReference species="M_h_c" stoichiometry="2.0"/>
<speciesReference species="M_pheme_c" stoichiometry="1"/>
</listOfProducts>
<kineticLaw>
<math xmlns="http://www.w3.org/1998/Math/MathML">
<ci>FLUX_VALUE</ci>
</math>
<listOfParameters>
<parameter id="LOWER_BOUND" value="0.0" units="mmol_per_gDW_per_hr"/>
<parameter id="UPPER_BOUND" value="999999.0" units="mmol_per_gDW_per_hr"/>
<parameter id="OBJECTIVE_COEFFICIENT" value="0" />
<parameter id="FLUX_VALUE" value="0" units="mmol_per_gDW_per_hr"/>
</listOfParameters>
</kineticLaw>
</reaction>
<reaction id="R_FCLT_ap" name="ferrochelatase" reversible="false">
<notes>
<html:p>Abbreviation: R_FCLT_ap</html:p>
<html:p>EC Number: 4.99.1.1</html:p>
<html:p>SUBSYSTEM: Cofactors_PorphyrinMetabolism</html:p>
<html:p>Equation:  M_fe2[ap] + M_ppp9[ap] --&gt; (2.0) M_h[ap] + M_pheme[ap]</html:p>
<html:p>genes:</html:p>
<html:p>LOCUS:MAL13P1_326#</html:p>
<html:p>proteins:</html:p>
<html:p>GENE ASSOCIATION: (MAL13P1_326)</html:p>
</notes>
<listOfReactants>
<speciesReference species="M_fe2_ap" stoichiometry="1"/>
<speciesReference species="M_ppp9_ap" stoichiometry="1"/>
</listOfReactants>
<listOfProducts>
<speciesReference species="M_h_ap" stoichiometry="2.0"/>
<speciesReference species="M_pheme_ap" stoichiometry="1"/>
</listOfProducts>
<kineticLaw>
<math xmlns="http://www.w3.org/1998/Math/MathML">
<ci>FLUX_VALUE</ci>
</math>
<listOfParameters>
<parameter id="LOWER_BOUND" value="0.0" units="mmol_per_gDW_per_hr"/>
<parameter id="UPPER_BOUND" value="999999.0" units="mmol_per_gDW_per_hr"/>
<parameter id="OBJECTIVE_COEFFICIENT" value="0" />
<parameter id="FLUX_VALUE" value="0" units="mmol_per_gDW_per_hr"/>
</listOfParameters>
</kineticLaw>
</reaction>
<reaction id="R_HMBS_ap" name="hydroxymethylbilane_synthase" reversible="false">
<notes>
<html:p>Abbreviation: R_HMBS_ap</html:p>
<html:p>EC Number: 2.5.1.61</html:p>
<html:p>SUBSYSTEM: Cofactors_PorphyrinMetabolism</html:p>
<html:p>Equation:  M_h2o[ap] + (4.0) M_ppbng[ap] --&gt; M_hmbil[ap] + (4.0) M_nh4[ap]</html:p>
<html:p>genes:</html:p>
<html:p>LOCUS:PFL0480w#</html:p>
<html:p>proteins:</html:p>
<html:p>GENE ASSOCIATION: (PFL0480w)</html:p>
</notes>
<listOfReactants>
<speciesReference species="M_h2o_ap" stoichiometry="1"/>
<speciesReference species="M_ppbng_ap" stoichiometry="4.0"/>
</listOfReactants>
<listOfProducts>
<speciesReference species="M_hmbil_ap" stoichiometry="1"/>
<speciesReference species="M_nh4_ap" stoichiometry="4.0"/>
</listOfProducts>
<kineticLaw>
<math xmlns="http://www.w3.org/1998/Math/MathML">
<ci>FLUX_VALUE</ci>
</math>
<listOfParameters>
<parameter id="LOWER_BOUND" value="0.0" units="mmol_per_gDW_per_hr"/>
<parameter id="UPPER_BOUND" value="999999.0" units="mmol_per_gDW_per_hr"/>
<parameter id="OBJECTIVE_COEFFICIENT" value="0" />
<parameter id="FLUX_VALUE" value="0" units="mmol_per_gDW_per_hr"/>
</listOfParameters>
</kineticLaw>
</reaction>
<reaction id="R_PPBNGS_ap" name="porphobilinogen_synthase" reversible="false">
<notes>
<html:p>Abbreviation: R_PPBNGS_ap</html:p>
<html:p>EC Number: 4.2.1.24</html:p>
<html:p>SUBSYSTEM: Cofactors_PorphyrinMetabolism</html:p>
<html:p>Equation:  (2.0) M_5aop[ap] --&gt; M_h[ap] + (2.0) M_h2o[ap] + M_ppbng[ap]</html:p>
<html:p>genes:</html:p>
<html:p>LOCUS:PF14_0381#</html:p>
<html:p>proteins:</html:p>
<html:p>GENE ASSOCIATION: (PF14_0381)</html:p>
</notes>
<listOfReactants>
<speciesReference species="M_5aop_ap" stoichiometry="2.0"/>
</listOfReactants>
<listOfProducts>
<speciesReference species="M_h_ap" stoichiometry="1"/>
<speciesReference species="M_h2o_ap" stoichiometry="2.0"/>
<speciesReference species="M_ppbng_ap" stoichiometry="1"/>
</listOfProducts>
<kineticLaw>
<math xmlns="http://www.w3.org/1998/Math/MathML">
<ci>FLUX_VALUE</ci>
</math>
<listOfParameters>
<parameter id="LOWER_BOUND" value="0.0" units="mmol_per_gDW_per_hr"/>
<parameter id="UPPER_BOUND" value="999999.0" units="mmol_per_gDW_per_hr"/>
<parameter id="OBJECTIVE_COEFFICIENT" value="0" />
<parameter id="FLUX_VALUE" value="0" units="mmol_per_gDW_per_hr"/>
</listOfParameters>
</kineticLaw>
</reaction>
<reaction id="R_PPPGO" name="protoporphyrinogen_oxidase" reversible="false">
<notes>
<html:p>Abbreviation: R_PPPGO</html:p>
<html:p>EC Number: 1.3.3.4</html:p>
<html:p>SUBSYSTEM: Cofactors_PorphyrinMetabolism</html:p>
<html:p>Equation:  (1.5) M_o2[c] + M_pppg9[c] --&gt; (3.0) M_h2o[c] + M_ppp9[c]</html:p>
<html:p>genes:</html:p>
<html:p>LOCUS:PF10_0275#</html:p>
<html:p>proteins:</html:p>
<html:p>GENE ASSOCIATION: (PF10_0275)</html:p>
</notes>
<listOfReactants>
<speciesReference species="M_o2_c" stoichiometry="1.5"/>
<speciesReference species="M_pppg9_c" stoichiometry="1"/>
</listOfReactants>
<listOfProducts>
<speciesReference species="M_h2o_c" stoichiometry="3.0"/>
<speciesReference species="M_ppp9_c" stoichiometry="1"/>
</listOfProducts>
<kineticLaw>
<math xmlns="http://www.w3.org/1998/Math/MathML">
<ci>FLUX_VALUE</ci>
</math>
<listOfParameters>
<parameter id="LOWER_BOUND" value="0.0" units="mmol_per_gDW_per_hr"/>
<parameter id="UPPER_BOUND" value="999999.0" units="mmol_per_gDW_per_hr"/>
<parameter id="OBJECTIVE_COEFFICIENT" value="0" />
<parameter id="FLUX_VALUE" value="0" units="mmol_per_gDW_per_hr"/>
</listOfParameters>
</kineticLaw>
</reaction>
<reaction id="R_PPPGO_mt" name="protoporphyrinogen_oxidase" reversible="false">
<notes>
<html:p>Abbreviation: R_PPPGO_mt</html:p>
<html:p>EC Number: 1.3.3.4</html:p>
<html:p>SUBSYSTEM: Cofactors_PorphyrinMetabolism</html:p>
<html:p>Equation:  (1.5) M_o2[m] + M_pppg9[m] --&gt; (3.0) M_h2o[m] + M_ppp9[m]</html:p>
<html:p>genes:</html:p>
<html:p>LOCUS:PF10_0275#</html:p>
<html:p>proteins:</html:p>
<html:p>GENE ASSOCIATION: (PF10_0275)</html:p>
</notes>
<listOfReactants>
<speciesReference species="M_o2_m" stoichiometry="1.5"/>
<speciesReference species="M_pppg9_m" stoichiometry="1"/>
</listOfReactants>
<listOfProducts>
<speciesReference species="M_h2o_m" stoichiometry="3.0"/>
<speciesReference species="M_ppp9_m" stoichiometry="1"/>
</listOfProducts>
<kineticLaw>
<math xmlns="http://www.w3.org/1998/Math/MathML">
<ci>FLUX_VALUE</ci>
</math>
<listOfParameters>
<parameter id="LOWER_BOUND" value="0.0" units="mmol_per_gDW_per_hr"/>
<parameter id="UPPER_BOUND" value="999999.0" units="mmol_per_gDW_per_hr"/>
<parameter id="OBJECTIVE_COEFFICIENT" value="0" />
<parameter id="FLUX_VALUE" value="0" units="mmol_per_gDW_per_hr"/>
</listOfParameters>
</kineticLaw>
</reaction>
<reaction id="R_PPPGO3" name="protoporphyrinogen_oxidase" reversible="false">
<notes>
<html:p>Abbreviation: R_PPPGO3</html:p>
<html:p>EC Number: 1.3.3.4</html:p>
<html:p>SUBSYSTEM: Cofactors_PorphyrinMetabolism</html:p>
<html:p>Equation:  (3.0) M_fum[c] + M_pppg9[c] --&gt; M_ppp9[c] + (3.0) M_succ[c]</html:p>
<html:p>genes:</html:p>
<html:p>LOCUS:PF10_0275#</html:p>
<html:p>proteins:</html:p>
<html:p>GENE ASSOCIATION: (PF10_0275)</html:p>
</notes>
<listOfReactants>
<speciesReference species="M_fum_c" stoichiometry="3.0"/>
<speciesReference species="M_pppg9_c" stoichiometry="1"/>
</listOfReactants>
<listOfProducts>
<speciesReference species="M_ppp9_c" stoichiometry="1"/>
<speciesReference species="M_succ_c" stoichiometry="3.0"/>
</listOfProducts>
<kineticLaw>
<math xmlns="http://www.w3.org/1998/Math/MathML">
<ci>FLUX_VALUE</ci>
</math>
<listOfParameters>
<parameter id="LOWER_BOUND" value="0.0" units="mmol_per_gDW_per_hr"/>
<parameter id="UPPER_BOUND" value="999999.0" units="mmol_per_gDW_per_hr"/>
<parameter id="OBJECTIVE_COEFFICIENT" value="0" />
<parameter id="FLUX_VALUE" value="0" units="mmol_per_gDW_per_hr"/>
</listOfParameters>
</kineticLaw>
</reaction>
<reaction id="R_PPPGO3_mt" name="protoporphyrinogen_oxidase" reversible="false">
<notes>
<html:p>Abbreviation: R_PPPGO3_mt</html:p>
<html:p>EC Number: 1.3.3.4</html:p>
<html:p>SUBSYSTEM: Cofactors_PorphyrinMetabolism</html:p>
<html:p>Equation:  (3.0) M_fum[m] + M_pppg9[m] --&gt; M_ppp9[m] + (3.0) M_succ[m]</html:p>
<html:p>genes:</html:p>
<html:p>LOCUS:PF10_0275#</html:p>
<html:p>proteins:</html:p>
<html:p>GENE ASSOCIATION: (PF10_0275)</html:p>
</notes>
<listOfReactants>
<speciesReference species="M_fum_m" stoichiometry="3.0"/>
<speciesReference species="M_pppg9_m" stoichiometry="1"/>
</listOfReactants>
<listOfProducts>
<speciesReference species="M_ppp9_m" stoichiometry="1"/>
<speciesReference species="M_succ_m" stoichiometry="3.0"/>
</listOfProducts>
<kineticLaw>
<math xmlns="http://www.w3.org/1998/Math/MathML">
<ci>FLUX_VALUE</ci>
</math>
<listOfParameters>
<parameter id="LOWER_BOUND" value="0.0" units="mmol_per_gDW_per_hr"/>
<parameter id="UPPER_BOUND" value="999999.0" units="mmol_per_gDW_per_hr"/>
<parameter id="OBJECTIVE_COEFFICIENT" value="0" />
<parameter id="FLUX_VALUE" value="0" units="mmol_per_gDW_per_hr"/>
</listOfParameters>
</kineticLaw>
</reaction>
<reaction id="R_UPP3S_ap" name="uroporphyrinogen-III_synthase" reversible="false">
<notes>
<html:p>Abbreviation: R_UPP3S_ap</html:p>
<html:p>EC Number: 4.2.1.75</html:p>
<html:p>SUBSYSTEM: Cofactors_PorphyrinMetabolism</html:p>
<html:p>Equation:  M_hmbil[ap] --&gt; M_h2o[ap] + M_uppg3[ap]</html:p>
<html:p>genes:</html:p>
<html:p>proteins:</html:p>
<html:p>GENE ASSOCIATION: </html:p>
</notes>
<listOfReactants>
<speciesReference species="M_hmbil_ap" stoichiometry="1"/>
</listOfReactants>
<listOfProducts>
<speciesReference species="M_h2o_ap" stoichiometry="1"/>
<speciesReference species="M_uppg3_ap" stoichiometry="1"/>
</listOfProducts>
<kineticLaw>
<math xmlns="http://www.w3.org/1998/Math/MathML">
<ci>FLUX_VALUE</ci>
</math>
<listOfParameters>
<parameter id="LOWER_BOUND" value="0.0" units="mmol_per_gDW_per_hr"/>
<parameter id="UPPER_BOUND" value="999999.0" units="mmol_per_gDW_per_hr"/>
<parameter id="OBJECTIVE_COEFFICIENT" value="0" />
<parameter id="FLUX_VALUE" value="0" units="mmol_per_gDW_per_hr"/>
</listOfParameters>
</kineticLaw>
</reaction>
<reaction id="R_UPPDC1_ap" name="Uroporphyrinogen_decarboxylase" reversible="false">
<notes>
<html:p>Abbreviation: R_UPPDC1_ap</html:p>
<html:p>EC Number: 4.1.1.37</html:p>
<html:p>SUBSYSTEM: Cofactors_PorphyrinMetabolism</html:p>
<html:p>Equation:  (4.0) M_h[ap] + M_uppg3[ap] --&gt; (4.0) M[c] o2[ap] + M[c] pppg3[ap]</html:p>
<html:p>genes:</html:p>
<html:p>LOCUS:PFF0360w#</html:p>
<html:p>proteins:</html:p>
<html:p>GENE ASSOCIATION: (PFF0360w)</html:p>
</notes>
<listOfReactants>
<speciesReference species="M_h_ap" stoichiometry="4.0"/>
<speciesReference species="M_uppg3_ap" stoichiometry="1"/>
</listOfReactants>
<listOfProducts>
<speciesReference species="M_co2_ap" stoichiometry="4.0"/>
<speciesReference species="M_cpppg3_ap" stoichiometry="1"/>
</listOfProducts>
<kineticLaw>
<math xmlns="http://www.w3.org/1998/Math/MathML">
<ci>FLUX_VALUE</ci>
</math>
<listOfParameters>
<parameter id="LOWER_BOUND" value="0.0" units="mmol_per_gDW_per_hr"/>
<parameter id="UPPER_BOUND" value="999999.0" units="mmol_per_gDW_per_hr"/>
<parameter id="OBJECTIVE_COEFFICIENT" value="0" />
<parameter id="FLUX_VALUE" value="0" units="mmol_per_gDW_per_hr"/>
</listOfParameters>
</kineticLaw>
</reaction>
<reaction id="R_ACP1" name="acid_phosphatase" reversible="false">
<notes>
<html:p>Abbreviation: R_ACP1</html:p>
<html:p>EC Number: 3.1.3.2</html:p>
<html:p>SUBSYSTEM: Cofactors_RiboflavinMetabolism</html:p>
<html:p>Equation:  M_fmn[c] + M_h2o[c] --&gt; M_pi[c] + M_ribflv[c]</html:p>
<html:p>genes:</html:p>
<html:p>LOCUS:PFI0880c#</html:p>
<html:p>proteins:</html:p>
<html:p>GENE ASSOCIATION: (PFI0880c)</html:p>
</notes>
<listOfReactants>
<speciesReference species="M_fmn_c" stoichiometry="1"/>
<speciesReference species="M_h2o_c" stoichiometry="1"/>
</listOfReactants>
<listOfProducts>
<speciesReference species="M_pi_c" stoichiometry="1"/>
<speciesReference species="M_ribflv_c" stoichiometry="1"/>
</listOfProducts>
<kineticLaw>
<math xmlns="http://www.w3.org/1998/Math/MathML">
<ci>FLUX_VALUE</ci>
</math>
<listOfParameters>
<parameter id="LOWER_BOUND" value="0.0" units="mmol_per_gDW_per_hr"/>
<parameter id="UPPER_BOUND" value="999999.0" units="mmol_per_gDW_per_hr"/>
<parameter id="OBJECTIVE_COEFFICIENT" value="0" />
<parameter id="FLUX_VALUE" value="0" units="mmol_per_gDW_per_hr"/>
</listOfParameters>
</kineticLaw>
</reaction>
<reaction id="R_FMNAT" name="FAD_synthetase" reversible="false">
<notes>
<html:p>Abbreviation: R_FMNAT</html:p>
<html:p>EC Number: 2.7.7.2</html:p>
<html:p>SUBSYSTEM: Cofactors_RiboflavinMetabolism</html:p>
<html:p>Equation:  M_atp[c] + M_fmn[c] + M_h[c] --&gt; M_fad[c] + M_ppi[c]</html:p>
<html:p>genes:</html:p>
<html:p>LOCUS:MAL13P1_292#</html:p>
<html:p>LOCUS:PF10_0147#</html:p>
<html:p>proteins:</html:p>
<html:p>GENE ASSOCIATION: (MAL13P1_292) or (PF10_0147)</html:p>
</notes>
<listOfReactants>
<speciesReference species="M_atp_c" stoichiometry="1"/>
<speciesReference species="M_fmn_c" stoichiometry="1"/>
<speciesReference species="M_h_c" stoichiometry="1"/>
</listOfReactants>
<listOfProducts>
<speciesReference species="M_fad_c" stoichiometry="1"/>
<speciesReference species="M_ppi_c" stoichiometry="1"/>
</listOfProducts>
<kineticLaw>
<math xmlns="http://www.w3.org/1998/Math/MathML">
<ci>FLUX_VALUE</ci>
</math>
<listOfParameters>
<parameter id="LOWER_BOUND" value="0.0" units="mmol_per_gDW_per_hr"/>
<parameter id="UPPER_BOUND" value="999999.0" units="mmol_per_gDW_per_hr"/>
<parameter id="OBJECTIVE_COEFFICIENT" value="0" />
<parameter id="FLUX_VALUE" value="0" units="mmol_per_gDW_per_hr"/>
</listOfParameters>
</kineticLaw>
</reaction>
<reaction id="R_RBFK" name="riboflavin_kinase" reversible="false">
<notes>
<html:p>Abbreviation: R_RBFK</html:p>
<html:p>EC Number: 2.7.1.26</html:p>
<html:p>SUBSYSTEM: Cofactors_RiboflavinMetabolism</html:p>
<html:p>Equation:  M_atp[c] + M_ribflv[c] --&gt; M_adp[c] + M_fmn[c] + M_h[c]</html:p>
<html:p>genes:</html:p>
<html:p>LOCUS:MAL13P1_292#</html:p>
<html:p>proteins:</html:p>
<html:p>GENE ASSOCIATION: (MAL13P1_292)</html:p>
</notes>
<listOfReactants>
<speciesReference species="M_atp_c" stoichiometry="1"/>
<speciesReference species="M_ribflv_c" stoichiometry="1"/>
</listOfReactants>
<listOfProducts>
<speciesReference species="M_adp_c" stoichiometry="1"/>
<speciesReference species="M_fmn_c" stoichiometry="1"/>
<speciesReference species="M_h_c" stoichiometry="1"/>
</listOfProducts>
<kineticLaw>
<math xmlns="http://www.w3.org/1998/Math/MathML">
<ci>FLUX_VALUE</ci>
</math>
<listOfParameters>
<parameter id="LOWER_BOUND" value="0.0" units="mmol_per_gDW_per_hr"/>
<parameter id="UPPER_BOUND" value="999999.0" units="mmol_per_gDW_per_hr"/>
<parameter id="OBJECTIVE_COEFFICIENT" value="0" />
<parameter id="FLUX_VALUE" value="0" units="mmol_per_gDW_per_hr"/>
</listOfParameters>
</kineticLaw>
</reaction>
<reaction id="R_ANS" name="anthranilate_synthase" reversible="false">
<notes>
<html:p>Abbreviation: R_ANS</html:p>
<html:p>EC Number: 4.1.3.27</html:p>
<html:p>SUBSYSTEM: Cofactors_ShikimateBiosynthesis</html:p>
<html:p>Equation:  M[c] hor[c] + M_gln_L[c] --&gt; M_anth[c] + M_glu_L[c] + M_h[c] + M_pyr[c]</html:p>
<html:p>genes:</html:p>
<html:p>LOCUS:MAL13P1_319#</html:p>
<html:p>proteins:</html:p>
<html:p>GENE ASSOCIATION: (MAL13P1_319)</html:p>
</notes>
<listOfReactants>
<speciesReference species="M_chor_c" stoichiometry="1"/>
<speciesReference species="M_gln_L_c" stoichiometry="1"/>
</listOfReactants>
<listOfProducts>
<speciesReference species="M_anth_c" stoichiometry="1"/>
<speciesReference species="M_glu_L_c" stoichiometry="1"/>
<speciesReference species="M_h_c" stoichiometry="1"/>
<speciesReference species="M_pyr_c" stoichiometry="1"/>
</listOfProducts>
<kineticLaw>
<math xmlns="http://www.w3.org/1998/Math/MathML">
<ci>FLUX_VALUE</ci>
</math>
<listOfParameters>
<parameter id="LOWER_BOUND" value="0.0" units="mmol_per_gDW_per_hr"/>
<parameter id="UPPER_BOUND" value="999999.0" units="mmol_per_gDW_per_hr"/>
<parameter id="OBJECTIVE_COEFFICIENT" value="0" />
<parameter id="FLUX_VALUE" value="0" units="mmol_per_gDW_per_hr"/>
</listOfParameters>
</kineticLaw>
</reaction>
<reaction id="R_CHORS" name="chorismate_synthase" reversible="false">
<notes>
<html:p>Abbreviation: R_CHORS</html:p>
<html:p>EC Number: 4.2.3.5</html:p>
<html:p>SUBSYSTEM: Cofactors_ShikimateBiosynthesis</html:p>
<html:p>Equation:  M_3psme[c] --&gt; M[c] hor[c] + M_pi[c]</html:p>
<html:p>genes:</html:p>
<html:p>LOCUS:PFF1105c#</html:p>
<html:p>proteins:</html:p>
<html:p>GENE ASSOCIATION: (PFF1105c)</html:p>
</notes>
<listOfReactants>
<speciesReference species="M_3psme_c" stoichiometry="1"/>
</listOfReactants>
<listOfProducts>
<speciesReference species="M_chor_c" stoichiometry="1"/>
<speciesReference species="M_pi_c" stoichiometry="1"/>
</listOfProducts>
<kineticLaw>
<math xmlns="http://www.w3.org/1998/Math/MathML">
<ci>FLUX_VALUE</ci>
</math>
<listOfParameters>
<parameter id="LOWER_BOUND" value="0.0" units="mmol_per_gDW_per_hr"/>
<parameter id="UPPER_BOUND" value="999999.0" units="mmol_per_gDW_per_hr"/>
<parameter id="OBJECTIVE_COEFFICIENT" value="0" />
<parameter id="FLUX_VALUE" value="0" units="mmol_per_gDW_per_hr"/>
</listOfParameters>
</kineticLaw>
</reaction>
<reaction id="R_DDPA" name="3-deoxy-7-phosphoheptulonate_synthase" reversible="false">
<notes>
<html:p>Abbreviation: R_DDPA</html:p>
<html:p>EC Number: 2.5.1.54</html:p>
<html:p>SUBSYSTEM: Cofactors_ShikimateBiosynthesis</html:p>
<html:p>Equation:  M[e] 4p[c] + M_h2o[c] + M_pep[c] --&gt; M_2dda7p[c] + M_pi[c]</html:p>
<html:p>genes:</html:p>
<html:p>proteins:</html:p>
<html:p>GENE ASSOCIATION: </html:p>
</notes>
<listOfReactants>
<speciesReference species="M_e4p_c" stoichiometry="1"/>
<speciesReference species="M_h2o_c" stoichiometry="1"/>
<speciesReference species="M_pep_c" stoichiometry="1"/>
</listOfReactants>
<listOfProducts>
<speciesReference species="M_2dda7p_c" stoichiometry="1"/>
<speciesReference species="M_pi_c" stoichiometry="1"/>
</listOfProducts>
<kineticLaw>
<math xmlns="http://www.w3.org/1998/Math/MathML">
<ci>FLUX_VALUE</ci>
</math>
<listOfParameters>
<parameter id="LOWER_BOUND" value="0.0" units="mmol_per_gDW_per_hr"/>
<parameter id="UPPER_BOUND" value="999999.0" units="mmol_per_gDW_per_hr"/>
<parameter id="OBJECTIVE_COEFFICIENT" value="0" />
<parameter id="FLUX_VALUE" value="0" units="mmol_per_gDW_per_hr"/>
</listOfParameters>
</kineticLaw>
</reaction>
<reaction id="R_DHQS" name="3-dehydroquinate_synthase" reversible="false">
<notes>
<html:p>Abbreviation: R_DHQS</html:p>
<html:p>EC Number: 4.2.3.4</html:p>
<html:p>SUBSYSTEM: Cofactors_ShikimateBiosynthesis</html:p>
<html:p>Equation:  M_2dda7p[c] --&gt; M_3dhq[c] + M_pi[c]</html:p>
<html:p>genes:</html:p>
<html:p>proteins:</html:p>
<html:p>GENE ASSOCIATION: </html:p>
</notes>
<listOfReactants>
<speciesReference species="M_2dda7p_c" stoichiometry="1"/>
</listOfReactants>
<listOfProducts>
<speciesReference species="M_3dhq_c" stoichiometry="1"/>
<speciesReference species="M_pi_c" stoichiometry="1"/>
</listOfProducts>
<kineticLaw>
<math xmlns="http://www.w3.org/1998/Math/MathML">
<ci>FLUX_VALUE</ci>
</math>
<listOfParameters>
<parameter id="LOWER_BOUND" value="0.0" units="mmol_per_gDW_per_hr"/>
<parameter id="UPPER_BOUND" value="999999.0" units="mmol_per_gDW_per_hr"/>
<parameter id="OBJECTIVE_COEFFICIENT" value="0" />
<parameter id="FLUX_VALUE" value="0" units="mmol_per_gDW_per_hr"/>
</listOfParameters>
</kineticLaw>
</reaction>
<reaction id="R_DHQTi" name="3-dehydroquinate_dehydratase" reversible="false">
<notes>
<html:p>Abbreviation: R_DHQTi</html:p>
<html:p>EC Number: 4.2.1.10</html:p>
<html:p>SUBSYSTEM: Cofactors_ShikimateBiosynthesis</html:p>
<html:p>Equation:  M_3dhq[c] --&gt; M_3dhsk[c] + M_h2o[c]</html:p>
<html:p>genes:</html:p>
<html:p>proteins:</html:p>
<html:p>GENE ASSOCIATION: </html:p>
</notes>
<listOfReactants>
<speciesReference species="M_3dhq_c" stoichiometry="1"/>
</listOfReactants>
<listOfProducts>
<speciesReference species="M_3dhsk_c" stoichiometry="1"/>
<speciesReference species="M_h2o_c" stoichiometry="1"/>
</listOfProducts>
<kineticLaw>
<math xmlns="http://www.w3.org/1998/Math/MathML">
<ci>FLUX_VALUE</ci>
</math>
<listOfParameters>
<parameter id="LOWER_BOUND" value="0.0" units="mmol_per_gDW_per_hr"/>
<parameter id="UPPER_BOUND" value="999999.0" units="mmol_per_gDW_per_hr"/>
<parameter id="OBJECTIVE_COEFFICIENT" value="0" />
<parameter id="FLUX_VALUE" value="0" units="mmol_per_gDW_per_hr"/>
</listOfParameters>
</kineticLaw>
</reaction>
<reaction id="R_PSCVT" name="3-phosphoshikimate_1-carboxyvinyltransferase" reversible="true">
<notes>
<html:p>Abbreviation: R_PSCVT</html:p>
<html:p>EC Number: 2.5.1.19</html:p>
<html:p>SUBSYSTEM: Cofactors_ShikimateBiosynthesis</html:p>
<html:p>Equation:  M_pep[c] + M_skm5p[c] &lt;==&gt; M_3psme[c] + M_pi[c]</html:p>
<html:p>genes:</html:p>
<html:p>LOCUS:PFB0280w#</html:p>
<html:p>proteins:</html:p>
<html:p>GENE ASSOCIATION: (PFB0280w)</html:p>
</notes>
<listOfReactants>
<speciesReference species="M_pep_c" stoichiometry="1"/>
<speciesReference species="M_skm5p_c" stoichiometry="1"/>
</listOfReactants>
<listOfProducts>
<speciesReference species="M_3psme_c" stoichiometry="1"/>
<speciesReference species="M_pi_c" stoichiometry="1"/>
</listOfProducts>
<kineticLaw>
<math xmlns="http://www.w3.org/1998/Math/MathML">
<ci>FLUX_VALUE</ci>
</math>
<listOfParameters>
<parameter id="LOWER_BOUND" value="-999999.0" units="mmol_per_gDW_per_hr"/>
<parameter id="UPPER_BOUND" value="999999.0" units="mmol_per_gDW_per_hr"/>
<parameter id="OBJECTIVE_COEFFICIENT" value="0" />
<parameter id="FLUX_VALUE" value="0" units="mmol_per_gDW_per_hr"/>
</listOfParameters>
</kineticLaw>
</reaction>
<reaction id="R_SHK3Dr" name="shikimate_dehydrogenase" reversible="true">
<notes>
<html:p>Abbreviation: R_SHK3Dr</html:p>
<html:p>EC Number: 1.1.1.25</html:p>
<html:p>SUBSYSTEM: Cofactors_ShikimateBiosynthesis</html:p>
<html:p>Equation:  M_3dhsk[c] + M_h[c] + M_nadph[c] &lt;==&gt; M_nadp[c] + M_skm[c]</html:p>
<html:p>genes:</html:p>
<html:p>proteins:</html:p>
<html:p>GENE ASSOCIATION: </html:p>
</notes>
<listOfReactants>
<speciesReference species="M_3dhsk_c" stoichiometry="1"/>
<speciesReference species="M_h_c" stoichiometry="1"/>
<speciesReference species="M_nadph_c" stoichiometry="1"/>
</listOfReactants>
<listOfProducts>
<speciesReference species="M_nadp_c" stoichiometry="1"/>
<speciesReference species="M_skm_c" stoichiometry="1"/>
</listOfProducts>
<kineticLaw>
<math xmlns="http://www.w3.org/1998/Math/MathML">
<ci>FLUX_VALUE</ci>
</math>
<listOfParameters>
<parameter id="LOWER_BOUND" value="-999999.0" units="mmol_per_gDW_per_hr"/>
<parameter id="UPPER_BOUND" value="999999.0" units="mmol_per_gDW_per_hr"/>
<parameter id="OBJECTIVE_COEFFICIENT" value="0" />
<parameter id="FLUX_VALUE" value="0" units="mmol_per_gDW_per_hr"/>
</listOfParameters>
</kineticLaw>
</reaction>
<reaction id="R_SHKK" name="shikimate_kinase" reversible="false">
<notes>
<html:p>Abbreviation: R_SHKK</html:p>
<html:p>EC Number: 2.7.1.71</html:p>
<html:p>SUBSYSTEM: Cofactors_ShikimateBiosynthesis</html:p>
<html:p>Equation:  M_atp[c] + M_skm[c] --&gt; M_adp[c] + M_h[c] + M_skm5p[c]</html:p>
<html:p>genes:</html:p>
<html:p>LOCUS:PFB0280w#</html:p>
<html:p>proteins:</html:p>
<html:p>GENE ASSOCIATION: (PFB0280w)</html:p>
</notes>
<listOfReactants>
<speciesReference species="M_atp_c" stoichiometry="1"/>
<speciesReference species="M_skm_c" stoichiometry="1"/>
</listOfReactants>
<listOfProducts>
<speciesReference species="M_adp_c" stoichiometry="1"/>
<speciesReference species="M_h_c" stoichiometry="1"/>
<speciesReference species="M_skm5p_c" stoichiometry="1"/>
</listOfProducts>
<kineticLaw>
<math xmlns="http://www.w3.org/1998/Math/MathML">
<ci>FLUX_VALUE</ci>
</math>
<listOfParameters>
<parameter id="LOWER_BOUND" value="0.0" units="mmol_per_gDW_per_hr"/>
<parameter id="UPPER_BOUND" value="999999.0" units="mmol_per_gDW_per_hr"/>
<parameter id="OBJECTIVE_COEFFICIENT" value="0" />
<parameter id="FLUX_VALUE" value="0" units="mmol_per_gDW_per_hr"/>
</listOfParameters>
</kineticLaw>
</reaction>
<reaction id="R_HETZK" name="hydroxyethylthiazole_kinase" reversible="false">
<notes>
<html:p>Abbreviation: R_HETZK</html:p>
<html:p>EC Number: 2.7.1.50</html:p>
<html:p>SUBSYSTEM: Cofactors_ThiamineMetabolism</html:p>
<html:p>Equation:  M_4mhetz[c] + M_atp[c] --&gt; M_4mpetz[c] + M_adp[c] + M_h[c]</html:p>
<html:p>genes:</html:p>
<html:p>LOCUS:PFF1335c#</html:p>
<html:p>LOCUS:PFL1920c#</html:p>
<html:p>proteins:</html:p>
<html:p>GENE ASSOCIATION: (PFF1335c) or (PFL1920c)</html:p>
</notes>
<listOfReactants>
<speciesReference species="M_4mhetz_c" stoichiometry="1"/>
<speciesReference species="M_atp_c" stoichiometry="1"/>
</listOfReactants>
<listOfProducts>
<speciesReference species="M_4mpetz_c" stoichiometry="1"/>
<speciesReference species="M_adp_c" stoichiometry="1"/>
<speciesReference species="M_h_c" stoichiometry="1"/>
</listOfProducts>
<kineticLaw>
<math xmlns="http://www.w3.org/1998/Math/MathML">
<ci>FLUX_VALUE</ci>
</math>
<listOfParameters>
<parameter id="LOWER_BOUND" value="0.0" units="mmol_per_gDW_per_hr"/>
<parameter id="UPPER_BOUND" value="999999.0" units="mmol_per_gDW_per_hr"/>
<parameter id="OBJECTIVE_COEFFICIENT" value="0" />
<parameter id="FLUX_VALUE" value="0" units="mmol_per_gDW_per_hr"/>
</listOfParameters>
</kineticLaw>
</reaction>
<reaction id="R_HMPK1" name="hydroxymethylpyrimidine_kinase" reversible="false">
<notes>
<html:p>Abbreviation: R_HMPK1</html:p>
<html:p>EC Number: 2.7.1.49</html:p>
<html:p>SUBSYSTEM: Cofactors_ThiamineMetabolism</html:p>
<html:p>Equation:  M_4ahmmp[c] + M_atp[c] --&gt; M_4ampm[c] + M_adp[c] + M_h[c]</html:p>
<html:p>genes:</html:p>
<html:p>LOCUS:PFE1030c#</html:p>
<html:p>proteins:</html:p>
<html:p>GENE ASSOCIATION: (PFE1030c)</html:p>
</notes>
<listOfReactants>
<speciesReference species="M_4ahmmp_c" stoichiometry="1"/>
<speciesReference species="M_atp_c" stoichiometry="1"/>
</listOfReactants>
<listOfProducts>
<speciesReference species="M_4ampm_c" stoichiometry="1"/>
<speciesReference species="M_adp_c" stoichiometry="1"/>
<speciesReference species="M_h_c" stoichiometry="1"/>
</listOfProducts>
<kineticLaw>
<math xmlns="http://www.w3.org/1998/Math/MathML">
<ci>FLUX_VALUE</ci>
</math>
<listOfParameters>
<parameter id="LOWER_BOUND" value="0.0" units="mmol_per_gDW_per_hr"/>
<parameter id="UPPER_BOUND" value="999999.0" units="mmol_per_gDW_per_hr"/>
<parameter id="OBJECTIVE_COEFFICIENT" value="0" />
<parameter id="FLUX_VALUE" value="0" units="mmol_per_gDW_per_hr"/>
</listOfParameters>
</kineticLaw>
</reaction>
<reaction id="R_PMPK" name="phosphomethylpyrimidine_kinase" reversible="false">
<notes>
<html:p>Abbreviation: R_PMPK</html:p>
<html:p>EC Number: 2.7.4.7</html:p>
<html:p>SUBSYSTEM: Cofactors_ThiamineMetabolism</html:p>
<html:p>Equation:  M_4ampm[c] + M_atp[c] --&gt; M_2mahmp[c] + M_adp[c]</html:p>
<html:p>genes:</html:p>
<html:p>LOCUS:PFE1030c#</html:p>
<html:p>proteins:</html:p>
<html:p>GENE ASSOCIATION: (PFE1030c)</html:p>
</notes>
<listOfReactants>
<speciesReference species="M_4ampm_c" stoichiometry="1"/>
<speciesReference species="M_atp_c" stoichiometry="1"/>
</listOfReactants>
<listOfProducts>
<speciesReference species="M_2mahmp_c" stoichiometry="1"/>
<speciesReference species="M_adp_c" stoichiometry="1"/>
</listOfProducts>
<kineticLaw>
<math xmlns="http://www.w3.org/1998/Math/MathML">
<ci>FLUX_VALUE</ci>
</math>
<listOfParameters>
<parameter id="LOWER_BOUND" value="0.0" units="mmol_per_gDW_per_hr"/>
<parameter id="UPPER_BOUND" value="999999.0" units="mmol_per_gDW_per_hr"/>
<parameter id="OBJECTIVE_COEFFICIENT" value="0" />
<parameter id="FLUX_VALUE" value="0" units="mmol_per_gDW_per_hr"/>
</listOfParameters>
</kineticLaw>
</reaction>
<reaction id="R_THMDP" name="acid_phosphatase" reversible="false">
<notes>
<html:p>Abbreviation: R_THMDP</html:p>
<html:p>EC Number: 3.1.3.2</html:p>
<html:p>SUBSYSTEM: Cofactors_RiboflavinMetabolism</html:p>
<html:p>Equation:  (2.0) M_h2o[c] + M_thmpp[c] --&gt; M_h[c] + (2.0) M_pi[c] + M_thm[c]</html:p>
<html:p>genes:</html:p>
<html:p>LOCUS:PFI0880c#</html:p>
<html:p>proteins:</html:p>
<html:p>GENE ASSOCIATION: (PFI0880c)</html:p>
</notes>
<listOfReactants>
<speciesReference species="M_h2o_c" stoichiometry="2.0"/>
<speciesReference species="M_thmpp_c" stoichiometry="1"/>
</listOfReactants>
<listOfProducts>
<speciesReference species="M_h_c" stoichiometry="1"/>
<speciesReference species="M_pi_c" stoichiometry="2.0"/>
<speciesReference species="M_thm_c" stoichiometry="1"/>
</listOfProducts>
<kineticLaw>
<math xmlns="http://www.w3.org/1998/Math/MathML">
<ci>FLUX_VALUE</ci>
</math>
<listOfParameters>
<parameter id="LOWER_BOUND" value="0.0" units="mmol_per_gDW_per_hr"/>
<parameter id="UPPER_BOUND" value="999999.0" units="mmol_per_gDW_per_hr"/>
<parameter id="OBJECTIVE_COEFFICIENT" value="0" />
<parameter id="FLUX_VALUE" value="0" units="mmol_per_gDW_per_hr"/>
</listOfParameters>
</kineticLaw>
</reaction>
<reaction id="R_THMP" name="acid_phosphatase" reversible="false">
<notes>
<html:p>Abbreviation: R_THMP</html:p>
<html:p>EC Number: 3.1.3.2</html:p>
<html:p>SUBSYSTEM: Cofactors_RiboflavinMetabolism</html:p>
<html:p>Equation:  M_h2o[c] + M_thmmp[c] --&gt; M_pi[c] + M_thm[c]</html:p>
<html:p>genes:</html:p>
<html:p>LOCUS:PFI0880c#</html:p>
<html:p>proteins:</html:p>
<html:p>GENE ASSOCIATION: (PFI0880c)</html:p>
</notes>
<listOfReactants>
<speciesReference species="M_h2o_c" stoichiometry="1"/>
<speciesReference species="M_thmmp_c" stoichiometry="1"/>
</listOfReactants>
<listOfProducts>
<speciesReference species="M_pi_c" stoichiometry="1"/>
<speciesReference species="M_thm_c" stoichiometry="1"/>
</listOfProducts>
<kineticLaw>
<math xmlns="http://www.w3.org/1998/Math/MathML">
<ci>FLUX_VALUE</ci>
</math>
<listOfParameters>
<parameter id="LOWER_BOUND" value="0.0" units="mmol_per_gDW_per_hr"/>
<parameter id="UPPER_BOUND" value="999999.0" units="mmol_per_gDW_per_hr"/>
<parameter id="OBJECTIVE_COEFFICIENT" value="0" />
<parameter id="FLUX_VALUE" value="0" units="mmol_per_gDW_per_hr"/>
</listOfParameters>
</kineticLaw>
</reaction>
<reaction id="R_TMDPK" name="thiamine_diphosphokinase" reversible="false">
<notes>
<html:p>Abbreviation: R_TMDPK</html:p>
<html:p>EC Number: 2.7.6.2</html:p>
<html:p>SUBSYSTEM: Cofactors_ThiamineMetabolism</html:p>
<html:p>Equation:  M_atp[c] + M_thm[c] --&gt; M_amp[c] + M_h[c] + M_thmpp[c]</html:p>
<html:p>genes:</html:p>
<html:p>LOCUS:PFI1195c#</html:p>
<html:p>proteins:</html:p>
<html:p>GENE ASSOCIATION: (PFI1195c)</html:p>
</notes>
<listOfReactants>
<speciesReference species="M_atp_c" stoichiometry="1"/>
<speciesReference species="M_thm_c" stoichiometry="1"/>
</listOfReactants>
<listOfProducts>
<speciesReference species="M_amp_c" stoichiometry="1"/>
<speciesReference species="M_h_c" stoichiometry="1"/>
<speciesReference species="M_thmpp_c" stoichiometry="1"/>
</listOfProducts>
<kineticLaw>
<math xmlns="http://www.w3.org/1998/Math/MathML">
<ci>FLUX_VALUE</ci>
</math>
<listOfParameters>
<parameter id="LOWER_BOUND" value="0.0" units="mmol_per_gDW_per_hr"/>
<parameter id="UPPER_BOUND" value="999999.0" units="mmol_per_gDW_per_hr"/>
<parameter id="OBJECTIVE_COEFFICIENT" value="0" />
<parameter id="FLUX_VALUE" value="0" units="mmol_per_gDW_per_hr"/>
</listOfParameters>
</kineticLaw>
</reaction>
<reaction id="R_TMPK" name="thiamine-phosphate_kinase" reversible="false">
<notes>
<html:p>Abbreviation: R_TMPK</html:p>
<html:p>EC Number: 2.7.4.16</html:p>
<html:p>SUBSYSTEM: Cofactors_ThiamineMetabolism</html:p>
<html:p>Equation:  M_atp[c] + M_thmmp[c] --&gt; M_adp[c] + M_thmpp[c]</html:p>
<html:p>genes:</html:p>
<html:p>proteins:</html:p>
<html:p>GENE ASSOCIATION: </html:p>
</notes>
<listOfReactants>
<speciesReference species="M_atp_c" stoichiometry="1"/>
<speciesReference species="M_thmmp_c" stoichiometry="1"/>
</listOfReactants>
<listOfProducts>
<speciesReference species="M_adp_c" stoichiometry="1"/>
<speciesReference species="M_thmpp_c" stoichiometry="1"/>
</listOfProducts>
<kineticLaw>
<math xmlns="http://www.w3.org/1998/Math/MathML">
<ci>FLUX_VALUE</ci>
</math>
<listOfParameters>
<parameter id="LOWER_BOUND" value="0.0" units="mmol_per_gDW_per_hr"/>
<parameter id="UPPER_BOUND" value="999999.0" units="mmol_per_gDW_per_hr"/>
<parameter id="OBJECTIVE_COEFFICIENT" value="0" />
<parameter id="FLUX_VALUE" value="0" units="mmol_per_gDW_per_hr"/>
</listOfParameters>
</kineticLaw>
</reaction>
<reaction id="R_TMPPP" name="thiamine-phosphate_diphosphorylase" reversible="false">
<notes>
<html:p>Abbreviation: R_TMPPP</html:p>
<html:p>EC Number: 2.5.1.3</html:p>
<html:p>SUBSYSTEM: Cofactors_ThiamineMetabolism</html:p>
<html:p>Equation:  M_2mahmp[c] + M_4mpetz[c] + M_h[c] --&gt; M_ppi[c] + M_thmmp[c]</html:p>
<html:p>genes:</html:p>
<html:p>LOCUS:PFF0680c#</html:p>
<html:p>proteins:</html:p>
<html:p>GENE ASSOCIATION: (PFF0680c)</html:p>
</notes>
<listOfReactants>
<speciesReference species="M_2mahmp_c" stoichiometry="1"/>
<speciesReference species="M_4mpetz_c" stoichiometry="1"/>
<speciesReference species="M_h_c" stoichiometry="1"/>
</listOfReactants>
<listOfProducts>
<speciesReference species="M_ppi_c" stoichiometry="1"/>
<speciesReference species="M_thmmp_c" stoichiometry="1"/>
</listOfProducts>
<kineticLaw>
<math xmlns="http://www.w3.org/1998/Math/MathML">
<ci>FLUX_VALUE</ci>
</math>
<listOfParameters>
<parameter id="LOWER_BOUND" value="0.0" units="mmol_per_gDW_per_hr"/>
<parameter id="UPPER_BOUND" value="999999.0" units="mmol_per_gDW_per_hr"/>
<parameter id="OBJECTIVE_COEFFICIENT" value="0" />
<parameter id="FLUX_VALUE" value="0" units="mmol_per_gDW_per_hr"/>
</listOfParameters>
</kineticLaw>
</reaction>
<reaction id="R_CHRPL" name="chorismate_lyase" reversible="false">
<notes>
<html:p>Abbreviation: R_CHRPL</html:p>
<html:p>EC Number: 4.1.3.40</html:p>
<html:p>SUBSYSTEM: Cofactors_UbiquinoneMetabolism</html:p>
<html:p>Equation:  M[c] hor[c] --&gt; M_4hbz[c] + M_pyr[c]</html:p>
<html:p>genes:</html:p>
<html:p>proteins:</html:p>
<html:p>GENE ASSOCIATION: </html:p>
</notes>
<listOfReactants>
<speciesReference species="M_chor_c" stoichiometry="1"/>
</listOfReactants>
<listOfProducts>
<speciesReference species="M_4hbz_c" stoichiometry="1"/>
<speciesReference species="M_pyr_c" stoichiometry="1"/>
</listOfProducts>
<kineticLaw>
<math xmlns="http://www.w3.org/1998/Math/MathML">
<ci>FLUX_VALUE</ci>
</math>
<listOfParameters>
<parameter id="LOWER_BOUND" value="0.0" units="mmol_per_gDW_per_hr"/>
<parameter id="UPPER_BOUND" value="999999.0" units="mmol_per_gDW_per_hr"/>
<parameter id="OBJECTIVE_COEFFICIENT" value="0" />
<parameter id="FLUX_VALUE" value="0" units="mmol_per_gDW_per_hr"/>
</listOfParameters>
</kineticLaw>
</reaction>
<reaction id="R_DMQMT_mt" name="R_DMQMT_mt" reversible="false">
<notes>
<html:p>Abbreviation: R_DMQMT_mt</html:p>
<html:p>EC Number: </html:p>
<html:p>SUBSYSTEM: Cofactors_UbiquinoneMetabolism</html:p>
<html:p>Equation:  M_2omhmbl[m] + M_amet[m] --&gt; M_ahcys[m] + M_h[m] + M_q8h2[m]</html:p>
<html:p>genes:</html:p>
<html:p>LOCUS:MAL7P1_130#</html:p>
<html:p>proteins:</html:p>
<html:p>GENE ASSOCIATION: (MAL7P1_130)</html:p>
</notes>
<listOfReactants>
<speciesReference species="M_2omhmbl_m" stoichiometry="1"/>
<speciesReference species="M_amet_m" stoichiometry="1"/>
</listOfReactants>
<listOfProducts>
<speciesReference species="M_ahcys_m" stoichiometry="1"/>
<speciesReference species="M_h_m" stoichiometry="1"/>
<speciesReference species="M_q8h2_m" stoichiometry="1"/>
</listOfProducts>
<kineticLaw>
<math xmlns="http://www.w3.org/1998/Math/MathML">
<ci>FLUX_VALUE</ci>
</math>
<listOfParameters>
<parameter id="LOWER_BOUND" value="0.0" units="mmol_per_gDW_per_hr"/>
<parameter id="UPPER_BOUND" value="999999.0" units="mmol_per_gDW_per_hr"/>
<parameter id="OBJECTIVE_COEFFICIENT" value="0" />
<parameter id="FLUX_VALUE" value="0" units="mmol_per_gDW_per_hr"/>
</listOfParameters>
</kineticLaw>
</reaction>
<reaction id="R_HBZOPT_mt" name="R_HBZOPT_mt" reversible="false">
<notes>
<html:p>Abbreviation: R_HBZOPT_mt</html:p>
<html:p>EC Number: 4.1.1.-</html:p>
<html:p>SUBSYSTEM: Cofactors_UbiquinoneMetabolism</html:p>
<html:p>Equation:  M_4hbz[m] + M_octdp[m] --&gt; M_3ophb[m] + M_ppi[m]</html:p>
<html:p>genes:</html:p>
<html:p>LOCUS:PFF0370w#</html:p>
<html:p>proteins:</html:p>
<html:p>GENE ASSOCIATION: (PFF0370w)</html:p>
</notes>
<listOfReactants>
<speciesReference species="M_4hbz_m" stoichiometry="1"/>
<speciesReference species="M_octdp_m" stoichiometry="1"/>
</listOfReactants>
<listOfProducts>
<speciesReference species="M_3ophb_m" stoichiometry="1"/>
<speciesReference species="M_ppi_m" stoichiometry="1"/>
</listOfProducts>
<kineticLaw>
<math xmlns="http://www.w3.org/1998/Math/MathML">
<ci>FLUX_VALUE</ci>
</math>
<listOfParameters>
<parameter id="LOWER_BOUND" value="0.0" units="mmol_per_gDW_per_hr"/>
<parameter id="UPPER_BOUND" value="999999.0" units="mmol_per_gDW_per_hr"/>
<parameter id="OBJECTIVE_COEFFICIENT" value="0" />
<parameter id="FLUX_VALUE" value="0" units="mmol_per_gDW_per_hr"/>
</listOfParameters>
</kineticLaw>
</reaction>
<reaction id="R_OHPHM_mt" name="3-demethylubiquinone-9_3-O-methyltransferase" reversible="false">
<notes>
<html:p>Abbreviation: R_OHPHM_mt</html:p>
<html:p>EC Number: 2.1.1.64</html:p>
<html:p>SUBSYSTEM: Cofactors_UbiquinoneMetabolism</html:p>
<html:p>Equation:  M_2ohph[m] + M_amet[m] --&gt; M_2omph[m] + M_ahcys[m] + M_h[m]</html:p>
<html:p>genes:</html:p>
<html:p>LOCUS:MAL7P1_130#</html:p>
<html:p>proteins:</html:p>
<html:p>GENE ASSOCIATION: (MAL7P1_130)</html:p>
</notes>
<listOfReactants>
<speciesReference species="M_2ohph_m" stoichiometry="1"/>
<speciesReference species="M_amet_m" stoichiometry="1"/>
</listOfReactants>
<listOfProducts>
<speciesReference species="M_2omph_m" stoichiometry="1"/>
<speciesReference species="M_ahcys_m" stoichiometry="1"/>
<speciesReference species="M_h_m" stoichiometry="1"/>
</listOfProducts>
<kineticLaw>
<math xmlns="http://www.w3.org/1998/Math/MathML">
<ci>FLUX_VALUE</ci>
</math>
<listOfParameters>
<parameter id="LOWER_BOUND" value="0.0" units="mmol_per_gDW_per_hr"/>
<parameter id="UPPER_BOUND" value="999999.0" units="mmol_per_gDW_per_hr"/>
<parameter id="OBJECTIVE_COEFFICIENT" value="0" />
<parameter id="FLUX_VALUE" value="0" units="mmol_per_gDW_per_hr"/>
</listOfParameters>
</kineticLaw>
</reaction>
<reaction id="R_OMBZLM_mt" name="R_OMBZLM_mt" reversible="false">
<notes>
<html:p>Abbreviation: R_OMBZLM_mt</html:p>
<html:p>EC Number: </html:p>
<html:p>SUBSYSTEM: Cofactors_UbiquinoneMetabolism</html:p>
<html:p>Equation:  M_2ombzl[m] + M_amet[m] --&gt; M_2ommbl[m] + M_ahcys[m] + M_h[m]</html:p>
<html:p>genes:</html:p>
<html:p>LOCUS:PFB0220w#</html:p>
<html:p>proteins:</html:p>
<html:p>GENE ASSOCIATION: (PFB0220w)</html:p>
</notes>
<listOfReactants>
<speciesReference species="M_2ombzl_m" stoichiometry="1"/>
<speciesReference species="M_amet_m" stoichiometry="1"/>
</listOfReactants>
<listOfProducts>
<speciesReference species="M_2ommbl_m" stoichiometry="1"/>
<speciesReference species="M_ahcys_m" stoichiometry="1"/>
<speciesReference species="M_h_m" stoichiometry="1"/>
</listOfProducts>
<kineticLaw>
<math xmlns="http://www.w3.org/1998/Math/MathML">
<ci>FLUX_VALUE</ci>
</math>
<listOfParameters>
<parameter id="LOWER_BOUND" value="0.0" units="mmol_per_gDW_per_hr"/>
<parameter id="UPPER_BOUND" value="999999.0" units="mmol_per_gDW_per_hr"/>
<parameter id="OBJECTIVE_COEFFICIENT" value="0" />
<parameter id="FLUX_VALUE" value="0" units="mmol_per_gDW_per_hr"/>
</listOfParameters>
</kineticLaw>
</reaction>
<reaction id="R_OMMBLHX_mt" name="R_OMMBLHX_mt" reversible="false">
<notes>
<html:p>Abbreviation: R_OMMBLHX_mt</html:p>
<html:p>EC Number: </html:p>
<html:p>SUBSYSTEM: Cofactors_UbiquinoneMetabolism</html:p>
<html:p>Equation:  M_2ommbl[m] + (0.5) M_o2[m] --&gt; M_2omhmbl[m]</html:p>
<html:p>genes:</html:p>
<html:p>proteins:</html:p>
<html:p>GENE ASSOCIATION: </html:p>
</notes>
<listOfReactants>
<speciesReference species="M_2ommbl_m" stoichiometry="1"/>
<speciesReference species="M_o2_m" stoichiometry="0.5"/>
</listOfReactants>
<listOfProducts>
<speciesReference species="M_2omhmbl_m" stoichiometry="1"/>
</listOfProducts>
<kineticLaw>
<math xmlns="http://www.w3.org/1998/Math/MathML">
<ci>FLUX_VALUE</ci>
</math>
<listOfParameters>
<parameter id="LOWER_BOUND" value="0.0" units="mmol_per_gDW_per_hr"/>
<parameter id="UPPER_BOUND" value="999999.0" units="mmol_per_gDW_per_hr"/>
<parameter id="OBJECTIVE_COEFFICIENT" value="0" />
<parameter id="FLUX_VALUE" value="0" units="mmol_per_gDW_per_hr"/>
</listOfParameters>
</kineticLaw>
</reaction>
<reaction id="R_OMMBLHX3_mt" name="R_OMMBLHX3_mt" reversible="false">
<notes>
<html:p>Abbreviation: R_OMMBLHX3_mt</html:p>
<html:p>EC Number: </html:p>
<html:p>SUBSYSTEM: Cofactors_UbiquinoneMetabolism</html:p>
<html:p>Equation:  M_2ommbl[m] + (2.0) M_atp[m] + (3.0) M_h2o[m] + M_nad[m] --&gt; M_2omhmbl[m] + (2.0) M_adp[m] + (3.0) M_h[m] + M_nadh[m] + (2.0) M_pi[m]</html:p>
<html:p>genes:</html:p>
<html:p>proteins:</html:p>
<html:p>GENE ASSOCIATION: </html:p>
</notes>
<listOfReactants>
<speciesReference species="M_2ommbl_m" stoichiometry="1"/>
<speciesReference species="M_atp_m" stoichiometry="2.0"/>
<speciesReference species="M_h2o_m" stoichiometry="3.0"/>
<speciesReference species="M_nad_m" stoichiometry="1"/>
</listOfReactants>
<listOfProducts>
<speciesReference species="M_2omhmbl_m" stoichiometry="1"/>
<speciesReference species="M_adp_m" stoichiometry="2.0"/>
<speciesReference species="M_h_m" stoichiometry="3.0"/>
<speciesReference species="M_nadh_m" stoichiometry="1"/>
<speciesReference species="M_pi_m" stoichiometry="2.0"/>
</listOfProducts>
<kineticLaw>
<math xmlns="http://www.w3.org/1998/Math/MathML">
<ci>FLUX_VALUE</ci>
</math>
<listOfParameters>
<parameter id="LOWER_BOUND" value="0.0" units="mmol_per_gDW_per_hr"/>
<parameter id="UPPER_BOUND" value="999999.0" units="mmol_per_gDW_per_hr"/>
<parameter id="OBJECTIVE_COEFFICIENT" value="0" />
<parameter id="FLUX_VALUE" value="0" units="mmol_per_gDW_per_hr"/>
</listOfParameters>
</kineticLaw>
</reaction>
<reaction id="R_OMPHHX_mt" name="R_OMPHHX_mt" reversible="false">
<notes>
<html:p>Abbreviation: R_OMPHHX_mt</html:p>
<html:p>EC Number: </html:p>
<html:p>SUBSYSTEM: Cofactors_UbiquinoneMetabolism</html:p>
<html:p>Equation:  M_2omph[m] + (0.5) M_o2[m] --&gt; M_2ombzl[m]</html:p>
<html:p>genes:</html:p>
<html:p>LOCUS:PF08_0068#</html:p>
<html:p>proteins:</html:p>
<html:p>GENE ASSOCIATION: (PF08_0068)</html:p>
</notes>
<listOfReactants>
<speciesReference species="M_2omph_m" stoichiometry="1"/>
<speciesReference species="M_o2_m" stoichiometry="0.5"/>
</listOfReactants>
<listOfProducts>
<speciesReference species="M_2ombzl_m" stoichiometry="1"/>
</listOfProducts>
<kineticLaw>
<math xmlns="http://www.w3.org/1998/Math/MathML">
<ci>FLUX_VALUE</ci>
</math>
<listOfParameters>
<parameter id="LOWER_BOUND" value="0.0" units="mmol_per_gDW_per_hr"/>
<parameter id="UPPER_BOUND" value="999999.0" units="mmol_per_gDW_per_hr"/>
<parameter id="OBJECTIVE_COEFFICIENT" value="0" />
<parameter id="FLUX_VALUE" value="0" units="mmol_per_gDW_per_hr"/>
</listOfParameters>
</kineticLaw>
</reaction>
<reaction id="R_OPHBDC_mt" name="R_OPHBDC_mt" reversible="false">
<notes>
<html:p>Abbreviation: R_OPHBDC_mt</html:p>
<html:p>EC Number: </html:p>
<html:p>SUBSYSTEM: Cofactors_UbiquinoneMetabolism</html:p>
<html:p>Equation:  M_3ophb[m] + M_h[m] --&gt; M_2oph[m] + M[c] o2[m]</html:p>
<html:p>genes:</html:p>
<html:p>proteins:</html:p>
<html:p>GENE ASSOCIATION: </html:p>
</notes>
<listOfReactants>
<speciesReference species="M_3ophb_m" stoichiometry="1"/>
<speciesReference species="M_h_m" stoichiometry="1"/>
</listOfReactants>
<listOfProducts>
<speciesReference species="M_2oph_m" stoichiometry="1"/>
<speciesReference species="M_co2_m" stoichiometry="1"/>
</listOfProducts>
<kineticLaw>
<math xmlns="http://www.w3.org/1998/Math/MathML">
<ci>FLUX_VALUE</ci>
</math>
<listOfParameters>
<parameter id="LOWER_BOUND" value="0.0" units="mmol_per_gDW_per_hr"/>
<parameter id="UPPER_BOUND" value="999999.0" units="mmol_per_gDW_per_hr"/>
<parameter id="OBJECTIVE_COEFFICIENT" value="0" />
<parameter id="FLUX_VALUE" value="0" units="mmol_per_gDW_per_hr"/>
</listOfParameters>
</kineticLaw>
</reaction>
<reaction id="R_OPHHX_mt" name="R_OPHHX_mt" reversible="false">
<notes>
<html:p>Abbreviation: R_OPHHX_mt</html:p>
<html:p>EC Number: </html:p>
<html:p>SUBSYSTEM: Cofactors_UbiquinoneMetabolism</html:p>
<html:p>Equation:  M_2oph[m] + (0.5) M_o2[m] --&gt; M_2ohph[m]</html:p>
<html:p>genes:</html:p>
<html:p>proteins:</html:p>
<html:p>GENE ASSOCIATION: </html:p>
</notes>
<listOfReactants>
<speciesReference species="M_2oph_m" stoichiometry="1"/>
<speciesReference species="M_o2_m" stoichiometry="0.5"/>
</listOfReactants>
<listOfProducts>
<speciesReference species="M_2ohph_m" stoichiometry="1"/>
</listOfProducts>
<kineticLaw>
<math xmlns="http://www.w3.org/1998/Math/MathML">
<ci>FLUX_VALUE</ci>
</math>
<listOfParameters>
<parameter id="LOWER_BOUND" value="0.0" units="mmol_per_gDW_per_hr"/>
<parameter id="UPPER_BOUND" value="999999.0" units="mmol_per_gDW_per_hr"/>
<parameter id="OBJECTIVE_COEFFICIENT" value="0" />
<parameter id="FLUX_VALUE" value="0" units="mmol_per_gDW_per_hr"/>
</listOfParameters>
</kineticLaw>
</reaction>
<reaction id="R_HYPOE" name="pyridoxal_phosphatase" reversible="false">
<notes>
<html:p>Abbreviation: R_HYPOE</html:p>
<html:p>EC Number: 3.1.3.74</html:p>
<html:p>SUBSYSTEM: Cofactors_VitB6Metabolism</html:p>
<html:p>Equation:  M_h2o[c] + M_pyam5p[c] --&gt; M_pi[c] + M_pydam[c]</html:p>
<html:p>genes:</html:p>
<html:p>proteins:</html:p>
<html:p>GENE ASSOCIATION: </html:p>
</notes>
<listOfReactants>
<speciesReference species="M_h2o_c" stoichiometry="1"/>
<speciesReference species="M_pyam5p_c" stoichiometry="1"/>
</listOfReactants>
<listOfProducts>
<speciesReference species="M_pi_c" stoichiometry="1"/>
<speciesReference species="M_pydam_c" stoichiometry="1"/>
</listOfProducts>
<kineticLaw>
<math xmlns="http://www.w3.org/1998/Math/MathML">
<ci>FLUX_VALUE</ci>
</math>
<listOfParameters>
<parameter id="LOWER_BOUND" value="0.0" units="mmol_per_gDW_per_hr"/>
<parameter id="UPPER_BOUND" value="999999.0" units="mmol_per_gDW_per_hr"/>
<parameter id="OBJECTIVE_COEFFICIENT" value="0" />
<parameter id="FLUX_VALUE" value="0" units="mmol_per_gDW_per_hr"/>
</listOfParameters>
</kineticLaw>
</reaction>
<reaction id="R_PDX5POi" name="pyridoxal_5'-phosphate_synthase" reversible="false">
<notes>
<html:p>Abbreviation: R_PDX5POi</html:p>
<html:p>EC Number: 1.4.3.5</html:p>
<html:p>SUBSYSTEM: Cofactors_VitB6Metabolism</html:p>
<html:p>Equation:  M_o2[c] + M_pdx5p[c] --&gt; M_h2o2[c] + M_pydx5p[c]</html:p>
<html:p>genes:</html:p>
<html:p>LOCUS:PF14_0570#</html:p>
<html:p>proteins:</html:p>
<html:p>GENE ASSOCIATION: (PF14_0570)</html:p>
</notes>
<listOfReactants>
<speciesReference species="M_o2_c" stoichiometry="1"/>
<speciesReference species="M_pdx5p_c" stoichiometry="1"/>
</listOfReactants>
<listOfProducts>
<speciesReference species="M_h2o2_c" stoichiometry="1"/>
<speciesReference species="M_pydx5p_c" stoichiometry="1"/>
</listOfProducts>
<kineticLaw>
<math xmlns="http://www.w3.org/1998/Math/MathML">
<ci>FLUX_VALUE</ci>
</math>
<listOfParameters>
<parameter id="LOWER_BOUND" value="0.0" units="mmol_per_gDW_per_hr"/>
<parameter id="UPPER_BOUND" value="999999.0" units="mmol_per_gDW_per_hr"/>
<parameter id="OBJECTIVE_COEFFICIENT" value="0" />
<parameter id="FLUX_VALUE" value="0" units="mmol_per_gDW_per_hr"/>
</listOfParameters>
</kineticLaw>
</reaction>
<reaction id="R_PDXPP" name="pyridoxal_phosphatase" reversible="false">
<notes>
<html:p>Abbreviation: R_PDXPP</html:p>
<html:p>EC Number: 3.1.3.74</html:p>
<html:p>SUBSYSTEM: Cofactors_VitB6Metabolism</html:p>
<html:p>Equation:  M_h2o[c] + M_pdx5p[c] --&gt; M_pi[c] + M_pydxn[c]</html:p>
<html:p>genes:</html:p>
<html:p>proteins:</html:p>
<html:p>GENE ASSOCIATION: </html:p>
</notes>
<listOfReactants>
<speciesReference species="M_h2o_c" stoichiometry="1"/>
<speciesReference species="M_pdx5p_c" stoichiometry="1"/>
</listOfReactants>
<listOfProducts>
<speciesReference species="M_pi_c" stoichiometry="1"/>
<speciesReference species="M_pydxn_c" stoichiometry="1"/>
</listOfProducts>
<kineticLaw>
<math xmlns="http://www.w3.org/1998/Math/MathML">
<ci>FLUX_VALUE</ci>
</math>
<listOfParameters>
<parameter id="LOWER_BOUND" value="0.0" units="mmol_per_gDW_per_hr"/>
<parameter id="UPPER_BOUND" value="999999.0" units="mmol_per_gDW_per_hr"/>
<parameter id="OBJECTIVE_COEFFICIENT" value="0" />
<parameter id="FLUX_VALUE" value="0" units="mmol_per_gDW_per_hr"/>
</listOfParameters>
</kineticLaw>
</reaction>
<reaction id="R_PYAM5PO" name="pyridoxal_5'-phosphate_synthase" reversible="false">
<notes>
<html:p>Abbreviation: R_PYAM5PO</html:p>
<html:p>EC Number: 1.4.3.5</html:p>
<html:p>SUBSYSTEM: Cofactors_VitB6Metabolism</html:p>
<html:p>Equation:  M_h2o[c] + M_o2[c] + M_pyam5p[c] --&gt; M_h2o2[c] + M_nh4[c] + M_pydx5p[c]</html:p>
<html:p>genes:</html:p>
<html:p>LOCUS:PF14_0570#</html:p>
<html:p>proteins:</html:p>
<html:p>GENE ASSOCIATION: (PF14_0570)</html:p>
</notes>
<listOfReactants>
<speciesReference species="M_h2o_c" stoichiometry="1"/>
<speciesReference species="M_o2_c" stoichiometry="1"/>
<speciesReference species="M_pyam5p_c" stoichiometry="1"/>
</listOfReactants>
<listOfProducts>
<speciesReference species="M_h2o2_c" stoichiometry="1"/>
<speciesReference species="M_nh4_c" stoichiometry="1"/>
<speciesReference species="M_pydx5p_c" stoichiometry="1"/>
</listOfProducts>
<kineticLaw>
<math xmlns="http://www.w3.org/1998/Math/MathML">
<ci>FLUX_VALUE</ci>
</math>
<listOfParameters>
<parameter id="LOWER_BOUND" value="0.0" units="mmol_per_gDW_per_hr"/>
<parameter id="UPPER_BOUND" value="999999.0" units="mmol_per_gDW_per_hr"/>
<parameter id="OBJECTIVE_COEFFICIENT" value="0" />
<parameter id="FLUX_VALUE" value="0" units="mmol_per_gDW_per_hr"/>
</listOfParameters>
</kineticLaw>
</reaction>
<reaction id="R_PYDAMK" name="pyridoxal_kinase" reversible="false">
<notes>
<html:p>Abbreviation: R_PYDAMK</html:p>
<html:p>EC Number: 2.7.1.35</html:p>
<html:p>SUBSYSTEM: Cofactors_VitB6Metabolism</html:p>
<html:p>Equation:  M_atp[c] + M_pydam[c] --&gt; M_adp[c] + M_h[c] + M_pyam5p[c]</html:p>
<html:p>genes:</html:p>
<html:p>LOCUS:PFF0775w#</html:p>
<html:p>proteins:</html:p>
<html:p>GENE ASSOCIATION: (PFF0775w)</html:p>
</notes>
<listOfReactants>
<speciesReference species="M_atp_c" stoichiometry="1"/>
<speciesReference species="M_pydam_c" stoichiometry="1"/>
</listOfReactants>
<listOfProducts>
<speciesReference species="M_adp_c" stoichiometry="1"/>
<speciesReference species="M_h_c" stoichiometry="1"/>
<speciesReference species="M_pyam5p_c" stoichiometry="1"/>
</listOfProducts>
<kineticLaw>
<math xmlns="http://www.w3.org/1998/Math/MathML">
<ci>FLUX_VALUE</ci>
</math>
<listOfParameters>
<parameter id="LOWER_BOUND" value="0.0" units="mmol_per_gDW_per_hr"/>
<parameter id="UPPER_BOUND" value="999999.0" units="mmol_per_gDW_per_hr"/>
<parameter id="OBJECTIVE_COEFFICIENT" value="0" />
<parameter id="FLUX_VALUE" value="0" units="mmol_per_gDW_per_hr"/>
</listOfParameters>
</kineticLaw>
</reaction>
<reaction id="R_PYDXK" name="pyridoxal_kinase" reversible="false">
<notes>
<html:p>Abbreviation: R_PYDXK</html:p>
<html:p>EC Number: 2.7.1.35</html:p>
<html:p>SUBSYSTEM: Cofactors_VitB6Metabolism</html:p>
<html:p>Equation:  M_atp[c] + M_pydx[c] --&gt; M_adp[c] + M_h[c] + M_pydx5p[c]</html:p>
<html:p>genes:</html:p>
<html:p>LOCUS:PFF0775w#</html:p>
<html:p>proteins:</html:p>
<html:p>GENE ASSOCIATION: (PFF0775w)</html:p>
</notes>
<listOfReactants>
<speciesReference species="M_atp_c" stoichiometry="1"/>
<speciesReference species="M_pydx_c" stoichiometry="1"/>
</listOfReactants>
<listOfProducts>
<speciesReference species="M_adp_c" stoichiometry="1"/>
<speciesReference species="M_h_c" stoichiometry="1"/>
<speciesReference species="M_pydx5p_c" stoichiometry="1"/>
</listOfProducts>
<kineticLaw>
<math xmlns="http://www.w3.org/1998/Math/MathML">
<ci>FLUX_VALUE</ci>
</math>
<listOfParameters>
<parameter id="LOWER_BOUND" value="0.0" units="mmol_per_gDW_per_hr"/>
<parameter id="UPPER_BOUND" value="999999.0" units="mmol_per_gDW_per_hr"/>
<parameter id="OBJECTIVE_COEFFICIENT" value="0" />
<parameter id="FLUX_VALUE" value="0" units="mmol_per_gDW_per_hr"/>
</listOfParameters>
</kineticLaw>
</reaction>
<reaction id="R_PYDXNK" name="pyridoxal_kinase" reversible="false">
<notes>
<html:p>Abbreviation: R_PYDXNK</html:p>
<html:p>EC Number: 2.7.1.35</html:p>
<html:p>SUBSYSTEM: Cofactors_VitB6Metabolism</html:p>
<html:p>Equation:  M_atp[c] + M_pydxn[c] --&gt; M_adp[c] + M_h[c] + M_pdx5p[c]</html:p>
<html:p>genes:</html:p>
<html:p>LOCUS:PFF0775w#</html:p>
<html:p>proteins:</html:p>
<html:p>GENE ASSOCIATION: (PFF0775w)</html:p>
</notes>
<listOfReactants>
<speciesReference species="M_atp_c" stoichiometry="1"/>
<speciesReference species="M_pydxn_c" stoichiometry="1"/>
</listOfReactants>
<listOfProducts>
<speciesReference species="M_adp_c" stoichiometry="1"/>
<speciesReference species="M_h_c" stoichiometry="1"/>
<speciesReference species="M_pdx5p_c" stoichiometry="1"/>
</listOfProducts>
<kineticLaw>
<math xmlns="http://www.w3.org/1998/Math/MathML">
<ci>FLUX_VALUE</ci>
</math>
<listOfParameters>
<parameter id="LOWER_BOUND" value="0.0" units="mmol_per_gDW_per_hr"/>
<parameter id="UPPER_BOUND" value="999999.0" units="mmol_per_gDW_per_hr"/>
<parameter id="OBJECTIVE_COEFFICIENT" value="0" />
<parameter id="FLUX_VALUE" value="0" units="mmol_per_gDW_per_hr"/>
</listOfParameters>
</kineticLaw>
</reaction>
<reaction id="R_PYDXPP" name="pyridoxal_phosphatase" reversible="false">
<notes>
<html:p>Abbreviation: R_PYDXPP</html:p>
<html:p>EC Number: 3.1.3.74</html:p>
<html:p>SUBSYSTEM: Cofactors_VitB6Metabolism</html:p>
<html:p>Equation:  M_h2o[c] + M_pydx5p[c] --&gt; M_pi[c] + M_pydx[c]</html:p>
<html:p>genes:</html:p>
<html:p>proteins:</html:p>
<html:p>GENE ASSOCIATION: </html:p>
</notes>
<listOfReactants>
<speciesReference species="M_h2o_c" stoichiometry="1"/>
<speciesReference species="M_pydx5p_c" stoichiometry="1"/>
</listOfReactants>
<listOfProducts>
<speciesReference species="M_pi_c" stoichiometry="1"/>
<speciesReference species="M_pydx_c" stoichiometry="1"/>
</listOfProducts>
<kineticLaw>
<math xmlns="http://www.w3.org/1998/Math/MathML">
<ci>FLUX_VALUE</ci>
</math>
<listOfParameters>
<parameter id="LOWER_BOUND" value="0.0" units="mmol_per_gDW_per_hr"/>
<parameter id="UPPER_BOUND" value="999999.0" units="mmol_per_gDW_per_hr"/>
<parameter id="OBJECTIVE_COEFFICIENT" value="0" />
<parameter id="FLUX_VALUE" value="0" units="mmol_per_gDW_per_hr"/>
</listOfParameters>
</kineticLaw>
</reaction>
<reaction id="R_R07456" name="R_R07456" reversible="true">
<notes>
<html:p>Abbreviation: R_R07456</html:p>
<html:p>EC Number: </html:p>
<html:p>SUBSYSTEM: Cofactors_VitB6Metabolism</html:p>
<html:p>Equation: M_g3p[c] + M_ru5p_D[c] + M_gln_L[c] &lt;==&gt; M_pydx5p[c] + M_glu_L[c]</html:p>
<html:p>genes:</html:p>
<html:p>LOCUS:PF11_0169#</html:p>
<html:p>proteins:</html:p>
<html:p>GENE ASSOCIATION: (PF11_0169)</html:p>
</notes>
<listOfReactants>
<speciesReference species="M_g3p_c" stoichiometry="1"/>
<speciesReference species="M_ru5p_D_c" stoichiometry="1"/>
<speciesReference species="M_gln_L_c" stoichiometry="1"/>
</listOfReactants>
<listOfProducts>
<speciesReference species="M_pydx5p_c" stoichiometry="1"/>
<speciesReference species="M_glu_L_c" stoichiometry="1"/>
</listOfProducts>
<kineticLaw>
<math xmlns="http://www.w3.org/1998/Math/MathML">
<ci>FLUX_VALUE</ci>
</math>
<listOfParameters>
<parameter id="LOWER_BOUND" value="-999999.0" units="mmol_per_gDW_per_hr"/>
<parameter id="UPPER_BOUND" value="999999.0" units="mmol_per_gDW_per_hr"/>
<parameter id="OBJECTIVE_COEFFICIENT" value="0" />
<parameter id="FLUX_VALUE" value="0" units="mmol_per_gDW_per_hr"/>
</listOfParameters>
</kineticLaw>
</reaction>
<reaction id="R_DM_4HBA" name="R_DM_4HBA" reversible="false">
<notes>
<html:p>Abbreviation: R_DM_4HBA</html:p>
<html:p>EC Number: </html:p>
<html:p>SUBSYSTEM: Exchange</html:p>
<html:p>Equation: [e] : M_4hba[c] --&gt; </html:p>
<html:p>genes:</html:p>
<html:p>proteins:</html:p>
<html:p>GENE ASSOCIATION: </html:p>
</notes>
<listOfReactants>
<speciesReference species="M_4hba_c" stoichiometry="1"/>
</listOfReactants>
<listOfProducts>
<speciesReference species="M_4hba_b" stoichiometry="1"/>
</listOfProducts>
<kineticLaw>
<math xmlns="http://www.w3.org/1998/Math/MathML">
<ci>FLUX_VALUE</ci>
</math>
<listOfParameters>
<parameter id="LOWER_BOUND" value="0.0" units="mmol_per_gDW_per_hr"/>
<parameter id="UPPER_BOUND" value="999999.0" units="mmol_per_gDW_per_hr"/>
<parameter id="OBJECTIVE_COEFFICIENT" value="0" />
<parameter id="FLUX_VALUE" value="0" units="mmol_per_gDW_per_hr"/>
</listOfParameters>
</kineticLaw>
</reaction>
<reaction id="R_DM_HMFURN" name="R_DM_HMFURN" reversible="false">
<notes>
<html:p>Abbreviation: R_DM_HMFURN</html:p>
<html:p>EC Number: </html:p>
<html:p>SUBSYSTEM: Exchange</html:p>
<html:p>Equation: [e] : M_hmfurn[c] --&gt; </html:p>
<html:p>genes:</html:p>
<html:p>proteins:</html:p>
<html:p>GENE ASSOCIATION: </html:p>
</notes>
<listOfReactants>
<speciesReference species="M_hmfurn_c" stoichiometry="1"/>
</listOfReactants>
<listOfProducts>
<speciesReference species="M_hmfurn_b" stoichiometry="1"/>
</listOfProducts>
<kineticLaw>
<math xmlns="http://www.w3.org/1998/Math/MathML">
<ci>FLUX_VALUE</ci>
</math>
<listOfParameters>
<parameter id="LOWER_BOUND" value="0.0" units="mmol_per_gDW_per_hr"/>
<parameter id="UPPER_BOUND" value="999999.0" units="mmol_per_gDW_per_hr"/>
<parameter id="OBJECTIVE_COEFFICIENT" value="0" />
<parameter id="FLUX_VALUE" value="0" units="mmol_per_gDW_per_hr"/>
</listOfParameters>
</kineticLaw>
</reaction>
<reaction id="R_EX_4abut_e_" name="R_EX_4abut_e_" reversible="true">
<notes>
<html:p>Abbreviation: R_EX_4abut_e_</html:p>
<html:p>EC Number: </html:p>
<html:p>SUBSYSTEM: Exchange</html:p>
<html:p>Equation: [e] : M_4abut &lt;==&gt; </html:p>
<html:p>genes:</html:p>
<html:p>proteins:</html:p>
<html:p>GENE ASSOCIATION: </html:p>
</notes>
<listOfReactants>
<speciesReference species="M_4abut_e" stoichiometry="1"/>
</listOfReactants>
<listOfProducts>
<speciesReference species="M_4abut_b" stoichiometry="1"/>
</listOfProducts>
<kineticLaw>
<math xmlns="http://www.w3.org/1998/Math/MathML">
<ci>FLUX_VALUE</ci>
</math>
<listOfParameters>
<parameter id="LOWER_BOUND" value="-999999.0" units="mmol_per_gDW_per_hr"/>
<parameter id="UPPER_BOUND" value="999999.0" units="mmol_per_gDW_per_hr"/>
<parameter id="OBJECTIVE_COEFFICIENT" value="0" />
<parameter id="FLUX_VALUE" value="0" units="mmol_per_gDW_per_hr"/>
</listOfParameters>
</kineticLaw>
</reaction>
<reaction id="R_EX_ac_e_" name="R_EX_ac_e_" reversible="true">
<notes>
<html:p>Abbreviation: R_EX_ac_e_</html:p>
<html:p>EC Number: </html:p>
<html:p>SUBSYSTEM: Exchange</html:p>
<html:p>Equation: [e] : M_ac &lt;==&gt; </html:p>
<html:p>genes:</html:p>
<html:p>proteins:</html:p>
<html:p>GENE ASSOCIATION: </html:p>
</notes>
<listOfReactants>
<speciesReference species="M_ac_e" stoichiometry="1"/>
</listOfReactants>
<listOfProducts>
<speciesReference species="M_ac_b" stoichiometry="1"/>
</listOfProducts>
<kineticLaw>
<math xmlns="http://www.w3.org/1998/Math/MathML">
<ci>FLUX_VALUE</ci>
</math>
<listOfParameters>
<parameter id="LOWER_BOUND" value="-999999.0" units="mmol_per_gDW_per_hr"/>
<parameter id="UPPER_BOUND" value="999999.0" units="mmol_per_gDW_per_hr"/>
<parameter id="OBJECTIVE_COEFFICIENT" value="0" />
<parameter id="FLUX_VALUE" value="0" units="mmol_per_gDW_per_hr"/>
</listOfParameters>
</kineticLaw>
</reaction>
<reaction id="R_EX_acald_e_" name="R_EX_acald_e_" reversible="true">
<notes>
<html:p>Abbreviation: R_EX_acald_e_</html:p>
<html:p>EC Number: </html:p>
<html:p>SUBSYSTEM: Exchange</html:p>
<html:p>Equation: [e] : M_acald &lt;==&gt; </html:p>
<html:p>genes:</html:p>
<html:p>proteins:</html:p>
<html:p>GENE ASSOCIATION: </html:p>
</notes>
<listOfReactants>
<speciesReference species="M_acald_e" stoichiometry="1"/>
</listOfReactants>
<listOfProducts>
<speciesReference species="M_acald_b" stoichiometry="1"/>
</listOfProducts>
<kineticLaw>
<math xmlns="http://www.w3.org/1998/Math/MathML">
<ci>FLUX_VALUE</ci>
</math>
<listOfParameters>
<parameter id="LOWER_BOUND" value="-999999.0" units="mmol_per_gDW_per_hr"/>
<parameter id="UPPER_BOUND" value="999999.0" units="mmol_per_gDW_per_hr"/>
<parameter id="OBJECTIVE_COEFFICIENT" value="0" />
<parameter id="FLUX_VALUE" value="0" units="mmol_per_gDW_per_hr"/>
</listOfParameters>
</kineticLaw>
</reaction>
<reaction id="R_EX_ade_e_" name="R_EX_ade_e_" reversible="true">
<notes>
<html:p>Abbreviation: R_EX_ade_e_</html:p>
<html:p>EC Number: </html:p>
<html:p>SUBSYSTEM: Exchange</html:p>
<html:p>Equation: [e] : M_ade &lt;==&gt; </html:p>
<html:p>genes:</html:p>
<html:p>proteins:</html:p>
<html:p>GENE ASSOCIATION: </html:p>
</notes>
<listOfReactants>
<speciesReference species="M_ade_e" stoichiometry="1"/>
</listOfReactants>
<listOfProducts>
<speciesReference species="M_ade_b" stoichiometry="1"/>
</listOfProducts>
<kineticLaw>
<math xmlns="http://www.w3.org/1998/Math/MathML">
<ci>FLUX_VALUE</ci>
</math>
<listOfParameters>
<parameter id="LOWER_BOUND" value="-999999.0" units="mmol_per_gDW_per_hr"/>
<parameter id="UPPER_BOUND" value="999999.0" units="mmol_per_gDW_per_hr"/>
<parameter id="OBJECTIVE_COEFFICIENT" value="0" />
<parameter id="FLUX_VALUE" value="0" units="mmol_per_gDW_per_hr"/>
</listOfParameters>
</kineticLaw>
</reaction>
<reaction id="R_EX_adn_e_" name="R_EX_adn_e_" reversible="true">
<notes>
<html:p>Abbreviation: R_EX_adn_e_</html:p>
<html:p>EC Number: </html:p>
<html:p>SUBSYSTEM: Exchange</html:p>
<html:p>Equation: [e] : M_adn &lt;==&gt; </html:p>
<html:p>genes:</html:p>
<html:p>proteins:</html:p>
<html:p>GENE ASSOCIATION: </html:p>
</notes>
<listOfReactants>
<speciesReference species="M_adn_e" stoichiometry="1"/>
</listOfReactants>
<listOfProducts>
<speciesReference species="M_adn_b" stoichiometry="1"/>
</listOfProducts>
<kineticLaw>
<math xmlns="http://www.w3.org/1998/Math/MathML">
<ci>FLUX_VALUE</ci>
</math>
<listOfParameters>
<parameter id="LOWER_BOUND" value="-999999.0" units="mmol_per_gDW_per_hr"/>
<parameter id="UPPER_BOUND" value="999999.0" units="mmol_per_gDW_per_hr"/>
<parameter id="OBJECTIVE_COEFFICIENT" value="0" />
<parameter id="FLUX_VALUE" value="0" units="mmol_per_gDW_per_hr"/>
</listOfParameters>
</kineticLaw>
</reaction>
<reaction id="R_EX_akg_e_" name="R_EX_akg_e_" reversible="true">
<notes>
<html:p>Abbreviation: R_EX_akg_e_</html:p>
<html:p>EC Number: </html:p>
<html:p>SUBSYSTEM: Exchange</html:p>
<html:p>Equation: [e] : M_akg &lt;==&gt; </html:p>
<html:p>genes:</html:p>
<html:p>proteins:</html:p>
<html:p>GENE ASSOCIATION: </html:p>
</notes>
<listOfReactants>
<speciesReference species="M_akg_e" stoichiometry="1"/>
</listOfReactants>
<listOfProducts>
<speciesReference species="M_akg_b" stoichiometry="1"/>
</listOfProducts>
<kineticLaw>
<math xmlns="http://www.w3.org/1998/Math/MathML">
<ci>FLUX_VALUE</ci>
</math>
<listOfParameters>
<parameter id="LOWER_BOUND" value="-999999.0" units="mmol_per_gDW_per_hr"/>
<parameter id="UPPER_BOUND" value="999999.0" units="mmol_per_gDW_per_hr"/>
<parameter id="OBJECTIVE_COEFFICIENT" value="0" />
<parameter id="FLUX_VALUE" value="0" units="mmol_per_gDW_per_hr"/>
</listOfParameters>
</kineticLaw>
</reaction>
<reaction id="R_EX_ala_L_e_" name="R_EX_ala_L_e_" reversible="true">
<notes>
<html:p>Abbreviation: R_EX_ala_L_e_</html:p>
<html:p>EC Number: </html:p>
<html:p>SUBSYSTEM: Exchange</html:p>
<html:p>Equation: [e] : M_ala_L &lt;==&gt; </html:p>
<html:p>genes:</html:p>
<html:p>proteins:</html:p>
<html:p>GENE ASSOCIATION: </html:p>
</notes>
<listOfReactants>
<speciesReference species="M_ala_L_e" stoichiometry="1"/>
</listOfReactants>
<listOfProducts>
<speciesReference species="M_ala_L_b" stoichiometry="1"/>
</listOfProducts>
<kineticLaw>
<math xmlns="http://www.w3.org/1998/Math/MathML">
<ci>FLUX_VALUE</ci>
</math>
<listOfParameters>
<parameter id="LOWER_BOUND" value="-999999.0" units="mmol_per_gDW_per_hr"/>
<parameter id="UPPER_BOUND" value="999999.0" units="mmol_per_gDW_per_hr"/>
<parameter id="OBJECTIVE_COEFFICIENT" value="0" />
<parameter id="FLUX_VALUE" value="0" units="mmol_per_gDW_per_hr"/>
</listOfParameters>
</kineticLaw>
</reaction>
<reaction id="R_EX_arg_L_e_" name="R_EX_arg_L_e_" reversible="true">
<notes>
<html:p>Abbreviation: R_EX_arg_L_e_</html:p>
<html:p>EC Number: </html:p>
<html:p>SUBSYSTEM: Exchange</html:p>
<html:p>Equation: [e] : M_arg_L &lt;==&gt; </html:p>
<html:p>genes:</html:p>
<html:p>proteins:</html:p>
<html:p>GENE ASSOCIATION: </html:p>
</notes>
<listOfReactants>
<speciesReference species="M_arg_L_e" stoichiometry="1"/>
</listOfReactants>
<listOfProducts>
<speciesReference species="M_arg_L_b" stoichiometry="1"/>
</listOfProducts>
<kineticLaw>
<math xmlns="http://www.w3.org/1998/Math/MathML">
<ci>FLUX_VALUE</ci>
</math>
<listOfParameters>
<parameter id="LOWER_BOUND" value="-999999.0" units="mmol_per_gDW_per_hr"/>
<parameter id="UPPER_BOUND" value="999999.0" units="mmol_per_gDW_per_hr"/>
<parameter id="OBJECTIVE_COEFFICIENT" value="0" />
<parameter id="FLUX_VALUE" value="0" units="mmol_per_gDW_per_hr"/>
</listOfParameters>
</kineticLaw>
</reaction>
<reaction id="R_EX_asn_L_e_" name="R_EX_asn_L_e_" reversible="true">
<notes>
<html:p>Abbreviation: R_EX_asn_L_e_</html:p>
<html:p>EC Number: </html:p>
<html:p>SUBSYSTEM: Exchange</html:p>
<html:p>Equation: [e] : M_asn_L &lt;==&gt; </html:p>
<html:p>genes:</html:p>
<html:p>proteins:</html:p>
<html:p>GENE ASSOCIATION: </html:p>
</notes>
<listOfReactants>
<speciesReference species="M_asn_L_e" stoichiometry="1"/>
</listOfReactants>
<listOfProducts>
<speciesReference species="M_asn_L_b" stoichiometry="1"/>
</listOfProducts>
<kineticLaw>
<math xmlns="http://www.w3.org/1998/Math/MathML">
<ci>FLUX_VALUE</ci>
</math>
<listOfParameters>
<parameter id="LOWER_BOUND" value="-999999.0" units="mmol_per_gDW_per_hr"/>
<parameter id="UPPER_BOUND" value="999999.0" units="mmol_per_gDW_per_hr"/>
<parameter id="OBJECTIVE_COEFFICIENT" value="0" />
<parameter id="FLUX_VALUE" value="0" units="mmol_per_gDW_per_hr"/>
</listOfParameters>
</kineticLaw>
</reaction>
<reaction id="R_EX_asp_L_e_" name="R_EX_asp_L_e_" reversible="true">
<notes>
<html:p>Abbreviation: R_EX_asp_L_e_</html:p>
<html:p>EC Number: </html:p>
<html:p>SUBSYSTEM: Exchange</html:p>
<html:p>Equation: [e] : M_asp_L &lt;==&gt; </html:p>
<html:p>genes:</html:p>
<html:p>proteins:</html:p>
<html:p>GENE ASSOCIATION: </html:p>
</notes>
<listOfReactants>
<speciesReference species="M_asp_L_e" stoichiometry="1"/>
</listOfReactants>
<listOfProducts>
<speciesReference species="M_asp_L_b" stoichiometry="1"/>
</listOfProducts>
<kineticLaw>
<math xmlns="http://www.w3.org/1998/Math/MathML">
<ci>FLUX_VALUE</ci>
</math>
<listOfParameters>
<parameter id="LOWER_BOUND" value="-999999.0" units="mmol_per_gDW_per_hr"/>
<parameter id="UPPER_BOUND" value="999999.0" units="mmol_per_gDW_per_hr"/>
<parameter id="OBJECTIVE_COEFFICIENT" value="0" />
<parameter id="FLUX_VALUE" value="0" units="mmol_per_gDW_per_hr"/>
</listOfParameters>
</kineticLaw>
</reaction>
<reaction id="R_EX_chol_e_" name="R_EX_chol_e_" reversible="true">
<notes>
<html:p>Abbreviation: R_EX_chol_e_</html:p>
<html:p>EC Number: </html:p>
<html:p>SUBSYSTEM: Exchange</html:p>
<html:p>Equation: [e] : M[c] hol &lt;==&gt; </html:p>
<html:p>genes:</html:p>
<html:p>proteins:</html:p>
<html:p>GENE ASSOCIATION: </html:p>
</notes>
<listOfReactants>
<speciesReference species="M_chol_e" stoichiometry="1"/>
</listOfReactants>
<listOfProducts>
<speciesReference species="M_chol_b" stoichiometry="1"/>
</listOfProducts>
<kineticLaw>
<math xmlns="http://www.w3.org/1998/Math/MathML">
<ci>FLUX_VALUE</ci>
</math>
<listOfParameters>
<parameter id="LOWER_BOUND" value="-999999.0" units="mmol_per_gDW_per_hr"/>
<parameter id="UPPER_BOUND" value="999999.0" units="mmol_per_gDW_per_hr"/>
<parameter id="OBJECTIVE_COEFFICIENT" value="0" />
<parameter id="FLUX_VALUE" value="0" units="mmol_per_gDW_per_hr"/>
</listOfParameters>
</kineticLaw>
</reaction>
<reaction id="R_EX_cholesterol" name="R_EX_cholesterol" reversible="true">
<notes>
<html:p>Abbreviation: R_EX_cholesterol</html:p>
<html:p>EC Number: </html:p>
<html:p>SUBSYSTEM: Exchange</html:p>
<html:p>Equation: [e] : M[c] hsterol &lt;==&gt; </html:p>
<html:p>genes:</html:p>
<html:p>proteins:</html:p>
<html:p>GENE ASSOCIATION: </html:p>
</notes>
<listOfReactants>
<speciesReference species="M_chsterol_e" stoichiometry="1"/>
</listOfReactants>
<listOfProducts>
<speciesReference species="M_chsterol_b" stoichiometry="1"/>
</listOfProducts>
<kineticLaw>
<math xmlns="http://www.w3.org/1998/Math/MathML">
<ci>FLUX_VALUE</ci>
</math>
<listOfParameters>
<parameter id="LOWER_BOUND" value="-999999.0" units="mmol_per_gDW_per_hr"/>
<parameter id="UPPER_BOUND" value="999999.0" units="mmol_per_gDW_per_hr"/>
<parameter id="OBJECTIVE_COEFFICIENT" value="0" />
<parameter id="FLUX_VALUE" value="0" units="mmol_per_gDW_per_hr"/>
</listOfParameters>
</kineticLaw>
</reaction>
<reaction id="R_EX_cit_e_" name="R_EX_cit_e_" reversible="true">
<notes>
<html:p>Abbreviation: R_EX_cit_e_</html:p>
<html:p>EC Number: </html:p>
<html:p>SUBSYSTEM: Exchange</html:p>
<html:p>Equation: [e] : M[c] it &lt;==&gt; </html:p>
<html:p>genes:</html:p>
<html:p>proteins:</html:p>
<html:p>GENE ASSOCIATION: </html:p>
</notes>
<listOfReactants>
<speciesReference species="M_cit_e" stoichiometry="1"/>
</listOfReactants>
<listOfProducts>
<speciesReference species="M_cit_b" stoichiometry="1"/>
</listOfProducts>
<kineticLaw>
<math xmlns="http://www.w3.org/1998/Math/MathML">
<ci>FLUX_VALUE</ci>
</math>
<listOfParameters>
<parameter id="LOWER_BOUND" value="-999999.0" units="mmol_per_gDW_per_hr"/>
<parameter id="UPPER_BOUND" value="999999.0" units="mmol_per_gDW_per_hr"/>
<parameter id="OBJECTIVE_COEFFICIENT" value="0" />
<parameter id="FLUX_VALUE" value="0" units="mmol_per_gDW_per_hr"/>
</listOfParameters>
</kineticLaw>
</reaction>
<reaction id="R_EX_co2_e_" name="R_EX_co2_e_" reversible="true">
<notes>
<html:p>Abbreviation: R_EX_co2_e_</html:p>
<html:p>EC Number: </html:p>
<html:p>SUBSYSTEM: Exchange</html:p>
<html:p>Equation: [e] : M[c] o2 &lt;==&gt; </html:p>
<html:p>genes:</html:p>
<html:p>proteins:</html:p>
<html:p>GENE ASSOCIATION: </html:p>
</notes>
<listOfReactants>
<speciesReference species="M_co2_e" stoichiometry="1"/>
</listOfReactants>
<listOfProducts>
<speciesReference species="M_co2_b" stoichiometry="1"/>
</listOfProducts>
<kineticLaw>
<math xmlns="http://www.w3.org/1998/Math/MathML">
<ci>FLUX_VALUE</ci>
</math>
<listOfParameters>
<parameter id="LOWER_BOUND" value="-999999.0" units="mmol_per_gDW_per_hr"/>
<parameter id="UPPER_BOUND" value="999999.0" units="mmol_per_gDW_per_hr"/>
<parameter id="OBJECTIVE_COEFFICIENT" value="0" />
<parameter id="FLUX_VALUE" value="0" units="mmol_per_gDW_per_hr"/>
</listOfParameters>
</kineticLaw>
</reaction>
<reaction id="R_EX_cys_L_e_" name="R_EX_cys_L_e_" reversible="true">
<notes>
<html:p>Abbreviation: R_EX_cys_L_e_</html:p>
<html:p>EC Number: </html:p>
<html:p>SUBSYSTEM: Exchange</html:p>
<html:p>Equation: [e] : M[c] ys_L &lt;==&gt; </html:p>
<html:p>genes:</html:p>
<html:p>proteins:</html:p>
<html:p>GENE ASSOCIATION: </html:p>
</notes>
<listOfReactants>
<speciesReference species="M_cys_L_e" stoichiometry="1"/>
</listOfReactants>
<listOfProducts>
<speciesReference species="M_cys_L_b" stoichiometry="1"/>
</listOfProducts>
<kineticLaw>
<math xmlns="http://www.w3.org/1998/Math/MathML">
<ci>FLUX_VALUE</ci>
</math>
<listOfParameters>
<parameter id="LOWER_BOUND" value="-999999.0" units="mmol_per_gDW_per_hr"/>
<parameter id="UPPER_BOUND" value="999999.0" units="mmol_per_gDW_per_hr"/>
<parameter id="OBJECTIVE_COEFFICIENT" value="0" />
<parameter id="FLUX_VALUE" value="0" units="mmol_per_gDW_per_hr"/>
</listOfParameters>
</kineticLaw>
</reaction>
<reaction id="R_EX_cytd_e_" name="R_EX_cytd_e_" reversible="true">
<notes>
<html:p>Abbreviation: R_EX_cytd_e_</html:p>
<html:p>EC Number: </html:p>
<html:p>SUBSYSTEM: Exchange</html:p>
<html:p>Equation: [e] : M[c] ytd &lt;==&gt; </html:p>
<html:p>genes:</html:p>
<html:p>proteins:</html:p>
<html:p>GENE ASSOCIATION: </html:p>
</notes>
<listOfReactants>
<speciesReference species="M_cytd_e" stoichiometry="1"/>
</listOfReactants>
<listOfProducts>
<speciesReference species="M_cytd_b" stoichiometry="1"/>
</listOfProducts>
<kineticLaw>
<math xmlns="http://www.w3.org/1998/Math/MathML">
<ci>FLUX_VALUE</ci>
</math>
<listOfParameters>
<parameter id="LOWER_BOUND" value="-999999.0" units="mmol_per_gDW_per_hr"/>
<parameter id="UPPER_BOUND" value="999999.0" units="mmol_per_gDW_per_hr"/>
<parameter id="OBJECTIVE_COEFFICIENT" value="0" />
<parameter id="FLUX_VALUE" value="0" units="mmol_per_gDW_per_hr"/>
</listOfParameters>
</kineticLaw>
</reaction>
<reaction id="R_EX_dad_2_e_" name="R_EX_dad_2_e_" reversible="true">
<notes>
<html:p>Abbreviation: R_EX_dad_2_e_</html:p>
<html:p>EC Number: </html:p>
<html:p>SUBSYSTEM: Exchange</html:p>
<html:p>Equation: [e] : M_dad_2 &lt;==&gt; </html:p>
<html:p>genes:</html:p>
<html:p>proteins:</html:p>
<html:p>GENE ASSOCIATION: </html:p>
</notes>
<listOfReactants>
<speciesReference species="M_dad_2_e" stoichiometry="1"/>
</listOfReactants>
<listOfProducts>
<speciesReference species="M_dad_2_b" stoichiometry="1"/>
</listOfProducts>
<kineticLaw>
<math xmlns="http://www.w3.org/1998/Math/MathML">
<ci>FLUX_VALUE</ci>
</math>
<listOfParameters>
<parameter id="LOWER_BOUND" value="-999999.0" units="mmol_per_gDW_per_hr"/>
<parameter id="UPPER_BOUND" value="999999.0" units="mmol_per_gDW_per_hr"/>
<parameter id="OBJECTIVE_COEFFICIENT" value="0" />
<parameter id="FLUX_VALUE" value="0" units="mmol_per_gDW_per_hr"/>
</listOfParameters>
</kineticLaw>
</reaction>
<reaction id="R_EX_dag" name="R_EX_dag" reversible="true">
<notes>
<html:p>Abbreviation: R_EX_dag</html:p>
<html:p>EC Number: </html:p>
<html:p>SUBSYSTEM: Exchange</html:p>
<html:p>Equation: [e] : M_dag &lt;==&gt; </html:p>
<html:p>genes:</html:p>
<html:p>proteins:</html:p>
<html:p>GENE ASSOCIATION: </html:p>
</notes>
<listOfReactants>
<speciesReference species="M_dag_e" stoichiometry="1"/>
</listOfReactants>
<listOfProducts>
<speciesReference species="M_dag_b" stoichiometry="1"/>
</listOfProducts>
<kineticLaw>
<math xmlns="http://www.w3.org/1998/Math/MathML">
<ci>FLUX_VALUE</ci>
</math>
<listOfParameters>
<parameter id="LOWER_BOUND" value="-999999.0" units="mmol_per_gDW_per_hr"/>
<parameter id="UPPER_BOUND" value="999999.0" units="mmol_per_gDW_per_hr"/>
<parameter id="OBJECTIVE_COEFFICIENT" value="0" />
<parameter id="FLUX_VALUE" value="0" units="mmol_per_gDW_per_hr"/>
</listOfParameters>
</kineticLaw>
</reaction>
<reaction id="R_EX_dca_e_" name="R_EX_dca_e_" reversible="true">
<notes>
<html:p>Abbreviation: R_EX_dca_e_</html:p>
<html:p>EC Number: </html:p>
<html:p>SUBSYSTEM: Exchange</html:p>
<html:p>Equation: [e] : M_dca &lt;==&gt; </html:p>
<html:p>genes:</html:p>
<html:p>proteins:</html:p>
<html:p>GENE ASSOCIATION: </html:p>
</notes>
<listOfReactants>
<speciesReference species="M_dca_e" stoichiometry="1"/>
</listOfReactants>
<listOfProducts>
<speciesReference species="M_dca_b" stoichiometry="1"/>
</listOfProducts>
<kineticLaw>
<math xmlns="http://www.w3.org/1998/Math/MathML">
<ci>FLUX_VALUE</ci>
</math>
<listOfParameters>
<parameter id="LOWER_BOUND" value="-999999.0" units="mmol_per_gDW_per_hr"/>
<parameter id="UPPER_BOUND" value="999999.0" units="mmol_per_gDW_per_hr"/>
<parameter id="OBJECTIVE_COEFFICIENT" value="0" />
<parameter id="FLUX_VALUE" value="0" units="mmol_per_gDW_per_hr"/>
</listOfParameters>
</kineticLaw>
</reaction>
<reaction id="R_EX_dcyt_e_" name="R_EX_dcyt_e_" reversible="true">
<notes>
<html:p>Abbreviation: R_EX_dcyt_e_</html:p>
<html:p>EC Number: </html:p>
<html:p>SUBSYSTEM: Exchange</html:p>
<html:p>Equation: [e] : M_dcyt &lt;==&gt; </html:p>
<html:p>genes:</html:p>
<html:p>proteins:</html:p>
<html:p>GENE ASSOCIATION: </html:p>
</notes>
<listOfReactants>
<speciesReference species="M_dcyt_e" stoichiometry="1"/>
</listOfReactants>
<listOfProducts>
<speciesReference species="M_dcyt_b" stoichiometry="1"/>
</listOfProducts>
<kineticLaw>
<math xmlns="http://www.w3.org/1998/Math/MathML">
<ci>FLUX_VALUE</ci>
</math>
<listOfParameters>
<parameter id="LOWER_BOUND" value="-999999.0" units="mmol_per_gDW_per_hr"/>
<parameter id="UPPER_BOUND" value="999999.0" units="mmol_per_gDW_per_hr"/>
<parameter id="OBJECTIVE_COEFFICIENT" value="0" />
<parameter id="FLUX_VALUE" value="0" units="mmol_per_gDW_per_hr"/>
</listOfParameters>
</kineticLaw>
</reaction>
<reaction id="R_EX_ddca_e_" name="R_EX_ddca_e_" reversible="true">
<notes>
<html:p>Abbreviation: R_EX_ddca_e_</html:p>
<html:p>EC Number: </html:p>
<html:p>SUBSYSTEM: Exchange</html:p>
<html:p>Equation: [e] : M_ddca &lt;==&gt; </html:p>
<html:p>genes:</html:p>
<html:p>proteins:</html:p>
<html:p>GENE ASSOCIATION: </html:p>
</notes>
<listOfReactants>
<speciesReference species="M_ddca_e" stoichiometry="1"/>
</listOfReactants>
<listOfProducts>
<speciesReference species="M_ddca_b" stoichiometry="1"/>
</listOfProducts>
<kineticLaw>
<math xmlns="http://www.w3.org/1998/Math/MathML">
<ci>FLUX_VALUE</ci>
</math>
<listOfParameters>
<parameter id="LOWER_BOUND" value="-999999.0" units="mmol_per_gDW_per_hr"/>
<parameter id="UPPER_BOUND" value="999999.0" units="mmol_per_gDW_per_hr"/>
<parameter id="OBJECTIVE_COEFFICIENT" value="0" />
<parameter id="FLUX_VALUE" value="0" units="mmol_per_gDW_per_hr"/>
</listOfParameters>
</kineticLaw>
</reaction>
<reaction id="R_EX_dgsn_e_" name="R_EX_dgsn_e_" reversible="true">
<notes>
<html:p>Abbreviation: R_EX_dgsn_e_</html:p>
<html:p>EC Number: </html:p>
<html:p>SUBSYSTEM: Exchange</html:p>
<html:p>Equation: [e] : M_dgsn &lt;==&gt; </html:p>
<html:p>genes:</html:p>
<html:p>proteins:</html:p>
<html:p>GENE ASSOCIATION: </html:p>
</notes>
<listOfReactants>
<speciesReference species="M_dgsn_e" stoichiometry="1"/>
</listOfReactants>
<listOfProducts>
<speciesReference species="M_dgsn_b" stoichiometry="1"/>
</listOfProducts>
<kineticLaw>
<math xmlns="http://www.w3.org/1998/Math/MathML">
<ci>FLUX_VALUE</ci>
</math>
<listOfParameters>
<parameter id="LOWER_BOUND" value="-999999.0" units="mmol_per_gDW_per_hr"/>
<parameter id="UPPER_BOUND" value="999999.0" units="mmol_per_gDW_per_hr"/>
<parameter id="OBJECTIVE_COEFFICIENT" value="0" />
<parameter id="FLUX_VALUE" value="0" units="mmol_per_gDW_per_hr"/>
</listOfParameters>
</kineticLaw>
</reaction>
<reaction id="R_EX_din_e_" name="R_EX_din_e_" reversible="true">
<notes>
<html:p>Abbreviation: R_EX_din_e_</html:p>
<html:p>EC Number: </html:p>
<html:p>SUBSYSTEM: Exchange</html:p>
<html:p>Equation: [e] : M_din &lt;==&gt; </html:p>
<html:p>genes:</html:p>
<html:p>proteins:</html:p>
<html:p>GENE ASSOCIATION: </html:p>
</notes>
<listOfReactants>
<speciesReference species="M_din_e" stoichiometry="1"/>
</listOfReactants>
<listOfProducts>
<speciesReference species="M_din_b" stoichiometry="1"/>
</listOfProducts>
<kineticLaw>
<math xmlns="http://www.w3.org/1998/Math/MathML">
<ci>FLUX_VALUE</ci>
</math>
<listOfParameters>
<parameter id="LOWER_BOUND" value="-999999.0" units="mmol_per_gDW_per_hr"/>
<parameter id="UPPER_BOUND" value="999999.0" units="mmol_per_gDW_per_hr"/>
<parameter id="OBJECTIVE_COEFFICIENT" value="0" />
<parameter id="FLUX_VALUE" value="0" units="mmol_per_gDW_per_hr"/>
</listOfParameters>
</kineticLaw>
</reaction>
<reaction id="R_EX_duri_e_" name="R_EX_duri_e_" reversible="true">
<notes>
<html:p>Abbreviation: R_EX_duri_e_</html:p>
<html:p>EC Number: </html:p>
<html:p>SUBSYSTEM: Exchange</html:p>
<html:p>Equation: [e] : M_duri &lt;==&gt; </html:p>
<html:p>genes:</html:p>
<html:p>proteins:</html:p>
<html:p>GENE ASSOCIATION: </html:p>
</notes>
<listOfReactants>
<speciesReference species="M_duri_e" stoichiometry="1"/>
</listOfReactants>
<listOfProducts>
<speciesReference species="M_duri_b" stoichiometry="1"/>
</listOfProducts>
<kineticLaw>
<math xmlns="http://www.w3.org/1998/Math/MathML">
<ci>FLUX_VALUE</ci>
</math>
<listOfParameters>
<parameter id="LOWER_BOUND" value="-999999.0" units="mmol_per_gDW_per_hr"/>
<parameter id="UPPER_BOUND" value="999999.0" units="mmol_per_gDW_per_hr"/>
<parameter id="OBJECTIVE_COEFFICIENT" value="0" />
<parameter id="FLUX_VALUE" value="0" units="mmol_per_gDW_per_hr"/>
</listOfParameters>
</kineticLaw>
</reaction>
<reaction id="R_EX_etha_e_" name="R_EX_etha_e_" reversible="true">
<notes>
<html:p>Abbreviation: R_EX_etha_e_</html:p>
<html:p>EC Number: </html:p>
<html:p>SUBSYSTEM: Exchange</html:p>
<html:p>Equation: [e] : M tha[e] &lt;==&gt; </html:p>
<html:p>genes:</html:p>
<html:p>proteins:</html:p>
<html:p>GENE ASSOCIATION: </html:p>
</notes>
<listOfReactants>
<speciesReference species="M_etha_e" stoichiometry="1"/>
</listOfReactants>
<listOfProducts>
<speciesReference species="M_etha_b" stoichiometry="1"/>
</listOfProducts>
<kineticLaw>
<math xmlns="http://www.w3.org/1998/Math/MathML">
<ci>FLUX_VALUE</ci>
</math>
<listOfParameters>
<parameter id="LOWER_BOUND" value="-999999.0" units="mmol_per_gDW_per_hr"/>
<parameter id="UPPER_BOUND" value="999999.0" units="mmol_per_gDW_per_hr"/>
<parameter id="OBJECTIVE_COEFFICIENT" value="0" />
<parameter id="FLUX_VALUE" value="0" units="mmol_per_gDW_per_hr"/>
</listOfParameters>
</kineticLaw>
</reaction>
<reaction id="R_EX_f6p_e_" name="R_EX_f6p_e_" reversible="true">
<notes>
<html:p>Abbreviation: R_EX_f6p_e_</html:p>
<html:p>EC Number: </html:p>
<html:p>SUBSYSTEM: Exchange</html:p>
<html:p>Equation: [e] : M_f6p &lt;==&gt; </html:p>
<html:p>genes:</html:p>
<html:p>proteins:</html:p>
<html:p>GENE ASSOCIATION: </html:p>
</notes>
<listOfReactants>
<speciesReference species="M_f6p_e" stoichiometry="1"/>
</listOfReactants>
<listOfProducts>
<speciesReference species="M_f6p_b" stoichiometry="1"/>
</listOfProducts>
<kineticLaw>
<math xmlns="http://www.w3.org/1998/Math/MathML">
<ci>FLUX_VALUE</ci>
</math>
<listOfParameters>
<parameter id="LOWER_BOUND" value="-999999.0" units="mmol_per_gDW_per_hr"/>
<parameter id="UPPER_BOUND" value="999999.0" units="mmol_per_gDW_per_hr"/>
<parameter id="OBJECTIVE_COEFFICIENT" value="0" />
<parameter id="FLUX_VALUE" value="0" units="mmol_per_gDW_per_hr"/>
</listOfParameters>
</kineticLaw>
</reaction>
<reaction id="R_EX_fe2_e_" name="R_EX_fe2_e_" reversible="true">
<notes>
<html:p>Abbreviation: R_EX_fe2_e_</html:p>
<html:p>EC Number: </html:p>
<html:p>SUBSYSTEM: Exchange</html:p>
<html:p>Equation: [e] : M_fe2 &lt;==&gt; </html:p>
<html:p>genes:</html:p>
<html:p>proteins:</html:p>
<html:p>GENE ASSOCIATION: </html:p>
</notes>
<listOfReactants>
<speciesReference species="M_fe2_e" stoichiometry="1"/>
</listOfReactants>
<listOfProducts>
<speciesReference species="M_fe2_b" stoichiometry="1"/>
</listOfProducts>
<kineticLaw>
<math xmlns="http://www.w3.org/1998/Math/MathML">
<ci>FLUX_VALUE</ci>
</math>
<listOfParameters>
<parameter id="LOWER_BOUND" value="-999999.0" units="mmol_per_gDW_per_hr"/>
<parameter id="UPPER_BOUND" value="999999.0" units="mmol_per_gDW_per_hr"/>
<parameter id="OBJECTIVE_COEFFICIENT" value="0" />
<parameter id="FLUX_VALUE" value="0" units="mmol_per_gDW_per_hr"/>
</listOfParameters>
</kineticLaw>
</reaction>
<reaction id="R_EX_folate1" name="R_EX_folate1" reversible="true">
<notes>
<html:p>Abbreviation: R_EX_folate1</html:p>
<html:p>EC Number: </html:p>
<html:p>SUBSYSTEM: Exchange</html:p>
<html:p>Equation: [e] : M_6hmhpt &lt;==&gt; </html:p>
<html:p>genes:</html:p>
<html:p>proteins:</html:p>
<html:p>GENE ASSOCIATION: </html:p>
</notes>
<listOfReactants>
<speciesReference species="M_6hmhpt_e" stoichiometry="1"/>
</listOfReactants>
<listOfProducts>
<speciesReference species="M_6hmhpt_b" stoichiometry="1"/>
</listOfProducts>
<kineticLaw>
<math xmlns="http://www.w3.org/1998/Math/MathML">
<ci>FLUX_VALUE</ci>
</math>
<listOfParameters>
<parameter id="LOWER_BOUND" value="-999999.0" units="mmol_per_gDW_per_hr"/>
<parameter id="UPPER_BOUND" value="999999.0" units="mmol_per_gDW_per_hr"/>
<parameter id="OBJECTIVE_COEFFICIENT" value="0" />
<parameter id="FLUX_VALUE" value="0" units="mmol_per_gDW_per_hr"/>
</listOfParameters>
</kineticLaw>
</reaction>
<reaction id="R_EX_folate3" name="R_EX_folate3" reversible="true">
<notes>
<html:p>Abbreviation: R_EX_folate3</html:p>
<html:p>EC Number: </html:p>
<html:p>SUBSYSTEM: Exchange</html:p>
<html:p>Equation: [e] : M_fol &lt;==&gt; </html:p>
<html:p>genes:</html:p>
<html:p>proteins:</html:p>
<html:p>GENE ASSOCIATION: </html:p>
</notes>
<listOfReactants>
<speciesReference species="M_fol_e" stoichiometry="1"/>
</listOfReactants>
<listOfProducts>
<speciesReference species="M_fol_b" stoichiometry="1"/>
</listOfProducts>
<kineticLaw>
<math xmlns="http://www.w3.org/1998/Math/MathML">
<ci>FLUX_VALUE</ci>
</math>
<listOfParameters>
<parameter id="LOWER_BOUND" value="-999999.0" units="mmol_per_gDW_per_hr"/>
<parameter id="UPPER_BOUND" value="999999.0" units="mmol_per_gDW_per_hr"/>
<parameter id="OBJECTIVE_COEFFICIENT" value="0" />
<parameter id="FLUX_VALUE" value="0" units="mmol_per_gDW_per_hr"/>
</listOfParameters>
</kineticLaw>
</reaction>
[truncated: 920,458 more chars]
