# Supplementary material for: Do genome-scale models need exact solvers or clearer standards?
Source: Mol Syst Biol. 2015 Oct 14;11(10):831. doi: 10.15252/msb.20156157 (PMC4631202; doi:10.15252/msb.20156157)
Supplement: Supplementary file 2 — Dataset EV1 [file msb0011-0831-sd2.zip › m_model_collection-master/sbml/iWV1314.xml]

<?xml version="1.0" encoding="UTF-8"?><sbml xmlns="http://www.sbml.org/sbml/level2" level="2" version="1" xmlns:html="http://www.w3.org/1999/xhtml"><model id="AORY" name="A. oryzae genome-scale model"><listOfUnitDefinitions><unitDefinition id="mmol_per_gDW_per_hr"><listOfUnits><unit kind="mole" scale="-3"/><unit kind="second" multiplier="0.00027778" exponent="-1"/></listOfUnits></unitDefinition></listOfUnitDefinitions>
<listOfCompartments><compartment id="C_p" name="Peroxisome" outside="C_c" spatialDimensions="3"></compartment><compartment id="C_m" name="Mitochondria" outside="C_c" spatialDimensions="3"></compartment><compartment id="C_c" name="Cytosol" outside="C_e" spatialDimensions="3"></compartment><compartment id="C_e" name="Extracellular" outside="C_b" spatialDimensions="3"></compartment><compartment id="C_b" name="Boundary" spatialDimensions="3"></compartment></listOfCompartments>
<listOfSpecies><species id="M_1368THN" name="naphthalene-1,3,6,8-tetrol_C10H8O4" compartment="C_c" boundaryCondition="false"></species>
<species id="M_138THN" name="naphthalene-1,3,8-triol_C10H8O3" compartment="C_c" boundaryCondition="false"></species>
<species id="M_13GLUCAN" name="1,3-beta-D-glucan_" compartment="C_c" boundaryCondition="false"></species>
<species id="M_13PDG" name="3-phospho-D-glyceroyl phosphate_C3H8O10P2" compartment="C_c" boundaryCondition="false"></species>
<species id="M_14MNAN" name="1,4-beta-D-mannan_" compartment="C_c" boundaryCondition="false"></species>
<species id="M_18DHN" name="1,8-DHN_" compartment="C_c" boundaryCondition="false"></species>
<species id="M_2D3DGALT" name="2-dehydro-3-deoxy-D-galactonate_C6H10O6" compartment="C_c" boundaryCondition="false"></species>
<species id="M_2N6H" name="6-hydroxy-2-octaprenylphenol_C46H70O2" compartment="C_c" boundaryCondition="false"></species>
<species id="M_2NPMP" name="6-methoxy-2-octaprenylphenol_C47H72O2" compartment="C_c" boundaryCondition="false"></species>
<species id="M_2NPPP" name="2-octaprenylphenol_C46H70O" compartment="C_c" boundaryCondition="false"></species>
<species id="M_2PG" name="2-phospho-D-glycerate_C3H7O7P" compartment="C_c" boundaryCondition="false"></species>
<species id="M_3DDAH7P" name="2-dehydro-3-deoxy-D-arabino-heptonate 7-phosphate_C7H13O10P" compartment="C_c" boundaryCondition="false"></species>
<species id="M_3PG" name="3-phospho-D-glycerate_C3H7O7P" compartment="C_c" boundaryCondition="false"></species>
<species id="M_3PSER" name="O-phospho-L-serine_C3H8NO6P" compartment="C_c" boundaryCondition="false"></species>
<species id="M_3PSME" name="5-O-(1-carboxyvinyl)-3-phosphoshikimate_C10H13O10P" compartment="C_c" boundaryCondition="false"></species>
<species id="M_3SULALA" name="3-sulfino-L-alanine_C3H7NO4S" compartment="C_c" boundaryCondition="false"></species>
<species id="M_4CMCOA" name="4-coumaroyl-CoA_C30H42N7O18P3S" compartment="C_c" boundaryCondition="false"></species>
<species id="M_4CMRE" name="trans-4-coumarate_C9H8O3" compartment="C_c" boundaryCondition="false"></species>
<species id="M_4HBZ" name="4-hydroxybenzoate_C7H6O3" compartment="C_c" boundaryCondition="false"></species>
<species id="M_4HPP" name="3-(4-hydroxyphenyl)pyruvate_C9H8O4" compartment="C_c" boundaryCondition="false"></species>
<species id="M_4PPNCYS" name="N-((R)-4'-phosphopantothenoyl)-L-cysteine_C12H23N2O8PS" compartment="C_c" boundaryCondition="false"></species>
<species id="M_4PPNTE" name="pantetheine 4'-phosphate_C11H23N2O7PS" compartment="C_c" boundaryCondition="false"></species>
<species id="M_4PPNTO" name="(R)-4'-phosphopantothenate_C9H18NO8P" compartment="C_c" boundaryCondition="false"></species>
<species id="M_5MTA" name="5'-S-methyl-5'-thioadenosine_C11H15N5O3S" compartment="C_c" boundaryCondition="false"></species>
<species id="M_5OXOPRO" name="5-oxo-L-proline_C5H7NO3" compartment="C_c" boundaryCondition="false"></species>
<species id="M_5THR1P" name="S-methyl-5-thio-D-ribose 1-phosphate_C6H13O7PS" compartment="C_c" boundaryCondition="false"></species>
<species id="M_6CARHEX" name="pimelate_C7H12O4" compartment="C_c" boundaryCondition="false"></species>
<species id="M_7DECHORES" name="cholesta-5,7-dien-3beta-ol_C27H44O" compartment="C_c" boundaryCondition="false"></species>
<species id="M_A6RP" name="5-amino-6-ribityluracil_" compartment="C_c" boundaryCondition="false"></species>
<species id="M_A6RP5P" name="5-amino-6-(5-phosphoribosylamino)uracil_C9H15N4O9P" compartment="C_c" boundaryCondition="false"></species>
<species id="M_A6RP5P2" name="5-amino-6-(5'-phosphoribitylamino)uracil_C9H17N4O9P" compartment="C_c" boundaryCondition="false"></species>
<species id="M_AACACP" name="3-oxoacyl-[acp]_C3H2O2SR2" compartment="C_c" boundaryCondition="false"></species>
<species id="M_AACCOA" name="acetoacetyl-CoA_C25H40N7O18P3S" compartment="C_c" boundaryCondition="false"></species>
<species id="M_AC" name="acetate_C2H4O2" compartment="C_c" boundaryCondition="false"></species>
<species id="M_ACACP" name="acetyl-[acp]_C2H3OSR" compartment="C_c" boundaryCondition="false"></species>
<species id="M_ACAL" name="acetaldehyde_C2H4O" compartment="C_c" boundaryCondition="false"></species>
<species id="M_ACAR" name="O-acetylcarnitine_C9H17NO4" compartment="C_c" boundaryCondition="false"></species>
<species id="M_ACCOA" name="acetyl-CoA_C23H38N7O17P3S" compartment="C_c" boundaryCondition="false"></species>
<species id="M_ACET" name="acetone_C3H6O" compartment="C_c" boundaryCondition="false"></species>
<species id="M_ACOA" name="acyl CoAs_" compartment="C_c" boundaryCondition="false"></species>
<species id="M_ACPC" name="1-aminocyclopropanecarboxylate_C4H7NO2" compartment="C_c" boundaryCondition="false"></species>
<species id="M_ACTAC" name="acetoacetate_C4H6O3" compartment="C_c" boundaryCondition="false"></species>
<species id="M_ACTP" name="acetyl phosphate_C2H5O5P" compartment="C_c" boundaryCondition="false"></species>
<species id="M_ACYBUT" name="gamma-amino-gamma-cyanobutanoate_C5H8N2O2" compartment="C_c" boundaryCondition="false"></species>
<species id="M_AD" name="adenine_C5H5N5" compartment="C_c" boundaryCondition="false"></species>
<species id="M_ADCHOR" name="4-amino-4-deoxychorismate_C10H11NO5" compartment="C_c" boundaryCondition="false"></species>
<species id="M_ADN" name="adenosine_C10H13N5O4" compartment="C_c" boundaryCondition="false"></species>
<species id="M_ADP" name="ADP_C10H15N5O10P2" compartment="C_c" boundaryCondition="false"></species>
<species id="M_ADPRIB" name="5-deoxy-D-ribofuranos-5-yl-ADP_C15H23N5O14P2" compartment="C_c" boundaryCondition="false"></species>
<species id="M_AFB1" name="aflatoxin B1_C17H12O6" compartment="C_c" boundaryCondition="false"></species>
<species id="M_AFB2" name="aflatoxin B2_" compartment="C_c" boundaryCondition="false"></species>
<species id="M_AFG1" name="aflatoxin G1_C17H14O7" compartment="C_c" boundaryCondition="false"></species>
<species id="M_AFG2" name="aflatoxin G2_C17H14O7" compartment="C_c" boundaryCondition="false"></species>
<species id="M_AGL3P" name="1-acyl-sn-glycerol 3-phosphate_C4H8O7PR" compartment="C_c" boundaryCondition="false"></species>
<species id="M_AGMT" name="agmatine_C5H14N4" compartment="C_c" boundaryCondition="false"></species>
<species id="M_AHHMD" name="(2-amino-4-hydroxy-7,8-dihydropteridin-6-yl)methyl trihydrogen diphosphate_C7H11N5O8P2" compartment="C_c" boundaryCondition="false"></species>
<species id="M_AHHMP" name="2-amino-6-(hydroxymethyl)-7,8-dihydropteridin-4-ol_C7H9N5O2" compartment="C_c" boundaryCondition="false"></species>
<species id="M_AHM" name="4-amino-5-hydroxymethyl-2-methylpyrimidine_C6H9N3O" compartment="C_c" boundaryCondition="false"></species>
<species id="M_AHMP" name="4-amino-2-methyl-5-phosphomethylpyrimidine_C6H10N3O4P" compartment="C_c" boundaryCondition="false"></species>
<species id="M_AHMPP" name="4-amino-2-methyl-5-diphosphomethylpyrimidine_C6H11N3O7P2" compartment="C_c" boundaryCondition="false"></species>
<species id="M_AHTD" name="7,8-dihydroneopterin 3'-triphosphate_C9H16N5O13P3" compartment="C_c" boundaryCondition="false"></species>
<species id="M_AICAR" name="5-amino-1-(5-phospho-D-ribosyl)imidazole-4-carboxamide_C9H15N4O8P" compartment="C_c" boundaryCondition="false"></species>
<species id="M_AIR" name="5-amino-1-(5-phospho-D-ribosyl)imidazole_C8H14N3O7P" compartment="C_c" boundaryCondition="false"></species>
<species id="M_AKA" name="2-oxoadipate_C6H8O5" compartment="C_c" boundaryCondition="false"></species>
<species id="M_AKG" name="2-oxoglutarate_C5H6O5" compartment="C_c" boundaryCondition="false"></species>
<species id="M_AKP" name="2-dehydropantoate_C6H10O4" compartment="C_c" boundaryCondition="false"></species>
<species id="M_ALA" name="L-alanine_C3H7NO2" compartment="C_c" boundaryCondition="false"></species>
<species id="M_ALAGLY" name="L-gamma-glutamyl-L-alanine_C8H14N2O5" compartment="C_c" boundaryCondition="false"></species>
<species id="M_ALTRNA" name="L-arginyl-tRNA(Arg)_" compartment="C_c" boundaryCondition="false"></species>
<species id="M_AM6SA" name="2-aminomuconic 6-semialdehyde_C6H7NO3" compartment="C_c" boundaryCondition="false"></species>
<species id="M_AMA" name="L-2-aminoadipate_C6H11NO4" compartment="C_c" boundaryCondition="false"></species>
<species id="M_AMAC" name="aminoacetone_C3H7NO" compartment="C_c" boundaryCondition="false"></species>
<species id="M_AMASA" name="L-2-aminoadipate 6-semialdehyde_C6H11NO3" compartment="C_c" boundaryCondition="false"></species>
<species id="M_AMIACE" name="aminoacetaldehyde_C2H5NO" compartment="C_c" boundaryCondition="false"></species>
<species id="M_AMIEVUL" name="5-aminolevulinate_C5H9NO3" compartment="C_c" boundaryCondition="false"></species>
<species id="M_AMOXOBU" name="L-2-amino-3-oxobutanoate_C4H7NO3" compartment="C_c" boundaryCondition="false"></species>
<species id="M_AMP" name="AMP_C10H14N5O7P" compartment="C_c" boundaryCondition="false"></species>
<species id="M_AMUCO" name="2-aminomuconate_C6H7NO4" compartment="C_c" boundaryCondition="false"></species>
<species id="M_Amylase" name="alpha-amylase_" compartment="C_c" boundaryCondition="false"></species>
<species id="M_AN" name="anthranilate_C7H7NO2" compartment="C_c" boundaryCondition="false"></species>
<species id="M_AOL" name="D-arabinitol_C5H12O5" compartment="C_c" boundaryCondition="false"></species>
<species id="M_AONA" name="8-amino-7-oxononanoate_C9H17NO3" compartment="C_c" boundaryCondition="false"></species>
<species id="M_APEBU" name="4-(2-Aminophenyl)-2,4-dioxobutanoate_C10H9NO4" compartment="C_c" boundaryCondition="false"></species>
<species id="M_APROA" name="3-aminopropanal_C3H7NO" compartment="C_c" boundaryCondition="false"></species>
<species id="M_APROP" name="alpha-aminopropiononitrile_C3H6N2" compartment="C_c" boundaryCondition="false"></species>
<species id="M_APRUT" name="N-acetylputrescine_C6H14N2O" compartment="C_c" boundaryCondition="false"></species>
<species id="M_APS" name="5'-adenylyl sulfate_C10H14N5O10PS" compartment="C_c" boundaryCondition="false"></species>
<species id="M_ARAB" name="D-arabinose_C5H10O5" compartment="C_c" boundaryCondition="false"></species>
<species id="M_ARABLAC" name="D-arabinono-1,4-lactone_C5H8O5" compartment="C_c" boundaryCondition="false"></species>
<species id="M_ARG" name="L-arginine_C6H14N4O2" compartment="C_c" boundaryCondition="false"></species>
<species id="M_ARGSUCC" name="N-(L-arginino)succinate_C10H18N4O6" compartment="C_c" boundaryCondition="false"></species>
<species id="M_ASER" name="O-acetyl-L-serine_C5H9NO4" compartment="C_c" boundaryCondition="false"></species>
<species id="M_ASN" name="L-asparagine_C4H8N2O3" compartment="C_c" boundaryCondition="false"></species>
<species id="M_ASNTRNA" name="L-asparaginyl-tRNA(Asn)_" compartment="C_c" boundaryCondition="false"></species>
<species id="M_ASP" name="L-aspartate_C4H7NO4" compartment="C_c" boundaryCondition="false"></species>
<species id="M_ASPERMD" name="N1-acetylspermidine_C9H21N3O" compartment="C_c" boundaryCondition="false"></species>
<species id="M_ASPSA" name="L-aspartate 4-semialdehyde_C4H7NO3" compartment="C_c" boundaryCondition="false"></species>
<species id="M_ASPTRNA" name="L-aspartyl-tRNA(Asp)_" compartment="C_c" boundaryCondition="false"></species>
<species id="M_ASUC" name="N6-(1,2-dicarboxyethyl)-AMP_C14H18N5O11P" compartment="C_c" boundaryCondition="false"></species>
<species id="M_AT3P2" name="acylglycerone phosphates_" compartment="C_c" boundaryCondition="false"></species>
<species id="M_ATN" name="allantoin_C4H6N4O3" compartment="C_c" boundaryCondition="false"></species>
<species id="M_ATP" name="ATP_C10H16N5O13P3" compartment="C_c" boundaryCondition="false"></species>
<species id="M_ATT" name="allantoate_C4H8N4O4" compartment="C_c" boundaryCondition="false"></species>
<species id="M_AVF" name="averufin_" compartment="C_c" boundaryCondition="false"></species>
<species id="M_AVN" name="averantin_" compartment="C_c" boundaryCondition="false"></species>
<species id="M_bALA" name="beta-alanine_C3H7NO2" compartment="C_c" boundaryCondition="false"></species>
<species id="M_BASP" name="4-phospho-L-aspartate_C4H8NO7P" compartment="C_c" boundaryCondition="false"></species>
<species id="M_BCCP" name="holo-[carboxylase]_C17H27N5O4SR2" compartment="C_c" boundaryCondition="false"></species>
<species id="M_bDG6P" name="beta-D-glucose 6-phosphate_C6H13O9P" compartment="C_c" boundaryCondition="false"></species>
<species id="M_bDGLC" name="beta-D-glucose_C6H12O6" compartment="C_c" boundaryCondition="false"></species>
<species id="M_BETALD" name="betaine aldehyde_C5H12NO" compartment="C_c" boundaryCondition="false"></species>
<species id="M_Biomass" name="biomass_" compartment="C_c" boundaryCondition="false"></species>
<species id="M_BT" name="biotin_C10H16N2O3S" compartment="C_c" boundaryCondition="false"></species>
<species id="M_BTAMP" name="biotinyl-5'-AMP_C20H28N7O9PS" compartment="C_c" boundaryCondition="false"></species>
<species id="M_C100" name="decanoate_C10H20O2" compartment="C_c" boundaryCondition="false"></species>
<species id="M_C100ACP" name="decanoyl-[acp]_C10H19OSR" compartment="C_c" boundaryCondition="false"></species>
<species id="M_C100COA" name="decanoyl-CoA_C31H54N7O17P3S" compartment="C_c" boundaryCondition="false"></species>
<species id="M_C10DACP" name="trans-dec-2-enoyl-[acp]_C10H17OSR" compartment="C_c" boundaryCondition="false"></species>
<species id="M_C10HACP" name="3-hydroxydecanoyl-[acp]_C10H19O2SR" compartment="C_c" boundaryCondition="false"></species>
<species id="M_C10OACP" name="3-oxodecanoyl-[acp]_C10H17O2SR" compartment="C_c" boundaryCondition="false"></species>
<species id="M_C120" name="laurate_C12H24O2" compartment="C_c" boundaryCondition="false"></species>
<species id="M_C120ACP" name="lauroyl-[acp]_C12H23OSR" compartment="C_c" boundaryCondition="false"></species>
<species id="M_C120CAR" name="dodecanoyl-carnitine_" compartment="C_c" boundaryCondition="false"></species>
<species id="M_C120COA" name="lauroyl-CoA_C33H58N7O17P3S" compartment="C_c" boundaryCondition="false"></species>
<species id="M_C12DACP" name="trans-dodec-2-enoyl-[acp]_C12H21OSR" compartment="C_c" boundaryCondition="false"></species>
<species id="M_C12HACP" name="3-hydroxylauroyl-[acp]_C12H23O2SR" compartment="C_c" boundaryCondition="false"></species>
<species id="M_C12OACP" name="3-oxolauroyl-[acp]_C12H21O2SR" compartment="C_c" boundaryCondition="false"></species>
<species id="M_C140" name="myristate_C14H28O2" compartment="C_c" boundaryCondition="false"></species>
<species id="M_C140ACP" name="myristoyl-[acp]_C14H27OSR" compartment="C_c" boundaryCondition="false"></species>
<species id="M_C140CAR" name="myristoyl-carnitine_C21H42NO4" compartment="C_c" boundaryCondition="false"></species>
<species id="M_C140COA" name="myristoyl-CoA_C35H62N7O17P3S" compartment="C_c" boundaryCondition="false"></species>
<species id="M_C14DACP" name="trans-tetradec-2-enoyl-[acp]_C14H25OSR" compartment="C_c" boundaryCondition="false"></species>
<species id="M_C14HACP" name="3-hydroxymyristoyl-[acp]_C14H27O2SR" compartment="C_c" boundaryCondition="false"></species>
<species id="M_C14OACP" name="3-oxomyristoyl-[acp]_C14H25O2SR" compartment="C_c" boundaryCondition="false"></species>
<species id="M_C160" name="palmitate_C16H32O2" compartment="C_c" boundaryCondition="false"></species>
<species id="M_C160ACP" name="palmitoyl-[acp]_C16H31OSR" compartment="C_c" boundaryCondition="false"></species>
<species id="M_C160CAR" name="palmitoyl-carnitine_C23H46NO4" compartment="C_c" boundaryCondition="false"></species>
<species id="M_C160COA" name="palmitoyl-CoA_C37H66N7O17P3S" compartment="C_c" boundaryCondition="false"></species>
<species id="M_C161" name="hexadecenoate_C16H29O2" compartment="C_c" boundaryCondition="false"></species>
<species id="M_C161ACP" name="hexadecenoyl-[acp]_C16H29OSR" compartment="C_c" boundaryCondition="false"></species>
<species id="M_C161COA" name="hexadecenoyl-CoA_C37H64N7O17P3S" compartment="C_c" boundaryCondition="false"></species>
<species id="M_C162" name="hexadecadienoate_C16H27O2" compartment="C_c" boundaryCondition="false"></species>
<species id="M_C162ACP" name="hexadecadienoyl-[acp]_C16H27OSR" compartment="C_c" boundaryCondition="false"></species>
<species id="M_C162COA" name="hexadecadienoyl-CoA_C37H62N7O17P3S" compartment="C_c" boundaryCondition="false"></species>
<species id="M_C16A" name="hexadecanal_C16H32O" compartment="C_c" boundaryCondition="false"></species>
<species id="M_C16DACP" name="trans-hexadec-2-enoyl-[acp]_C16H29OSR" compartment="C_c" boundaryCondition="false"></species>
<species id="M_C16HACP" name="3-hydroxypalmitoyl-[acp]_C16H31O2SR" compartment="C_c" boundaryCondition="false"></species>
<species id="M_C16OACP" name="3-oxopalmitoyl-[acp]_C16H29O2SR" compartment="C_c" boundaryCondition="false"></species>
<species id="M_C180" name="stearate_C18H36O2" compartment="C_c" boundaryCondition="false"></species>
<species id="M_C180ACP" name="stearoyl-[acp]_C18H35OSR" compartment="C_c" boundaryCondition="false"></species>
<species id="M_C180CAR" name="stearoyl-carnitine_C25H50NO4" compartment="C_c" boundaryCondition="false"></species>
<species id="M_C180COA" name="stearoyl-CoA_C39H70N7O17P3S" compartment="C_c" boundaryCondition="false"></species>
<species id="M_C181" name="oleic acid_C18H34O2" compartment="C_c" boundaryCondition="false"></species>
<species id="M_C181ACP" name="oleoyl-[acp]_C18H33OSR" compartment="C_c" boundaryCondition="false"></species>
<species id="M_C181COA" name="oleoyl-CoA_C39H68N7O17P3S" compartment="C_c" boundaryCondition="false"></species>
<species id="M_C182" name="linoleate_C18H32O2" compartment="C_c" boundaryCondition="false"></species>
<species id="M_C182ACP" name="linolenoyl-[acp]_C18H29OSR" compartment="C_c" boundaryCondition="false"></species>
<species id="M_C182COA" name="linolenoyl-CoA_C39H64N7O17P3S" compartment="C_c" boundaryCondition="false"></species>
<species id="M_C183" name="octadecatrienoic acid_C18H30O2" compartment="C_c" boundaryCondition="false"></species>
<species id="M_C183ACP" name="octadecatrienoyl-[acp]_C18H29OSR" compartment="C_c" boundaryCondition="false"></species>
<species id="M_C183COA" name="octadecatrienoyl-CoA_C39H64N7O17P3S" compartment="C_c" boundaryCondition="false"></species>
<species id="M_C18DACP" name="trans-octadec-2-enoyl-[acp]_C18H33OSR" compartment="C_c" boundaryCondition="false"></species>
<species id="M_C18HACP" name="3-hydroxystearoyl-[acp]_C18H35O2SR" compartment="C_c" boundaryCondition="false"></species>
<species id="M_C18OACP" name="3-oxostearoyl-[acp]_C18H33O2SR" compartment="C_c" boundaryCondition="false"></species>
<species id="M_C40" name="butyrate_C4H8O2" compartment="C_c" boundaryCondition="false"></species>
<species id="M_C40ACP" name="butyryl-[acp]_C4H7OSR" compartment="C_c" boundaryCondition="false"></species>
<species id="M_C40COA" name="butyryl-CoA_C25H42N7O17P3S" compartment="C_c" boundaryCondition="false"></species>
<species id="M_C4DACP" name="trans-but-2-enoyl-[acp]_C4H5OSR" compartment="C_c" boundaryCondition="false"></species>
<species id="M_C4HACP" name="3-hydroxybutyryl-[acp]_C4H7O2SR" compartment="C_c" boundaryCondition="false"></species>
<species id="M_C60" name="hexanoate_C6H12O2" compartment="C_c" boundaryCondition="false"></species>
<species id="M_C60ACP" name="hexanoyl-[acp]_C6H11OSR" compartment="C_c" boundaryCondition="false"></species>
<species id="M_C60COA" name="hexanoyl-CoA_C27H46N7O17P3S" compartment="C_c" boundaryCondition="false"></species>
<species id="M_C6DACP" name="trans-hex-2-enoyl-[acp]_C6H9OSR" compartment="C_c" boundaryCondition="false"></species>
<species id="M_C6HACP" name="3-hydroxyhexanoyl-[acp]_C6H11O2SR" compartment="C_c" boundaryCondition="false"></species>
<species id="M_C6OACP" name="3-oxohexanoyl-[acp]_C6H9O2SR" compartment="C_c" boundaryCondition="false"></species>
<species id="M_C80" name="octanoate_C8H16O2" compartment="C_c" boundaryCondition="false"></species>
<species id="M_C80ACP" name="octanoyl-[acp]_C8H15OSR" compartment="C_c" boundaryCondition="false"></species>
<species id="M_C80COA" name="octanoyl-CoA_C29H50N7O17P3S" compartment="C_c" boundaryCondition="false"></species>
<species id="M_C8DACP" name="trans-oct-2-enoyl-[acp]_C8H13OSR" compartment="C_c" boundaryCondition="false"></species>
<species id="M_C8HACP" name="3-hydroxyoctanoyl-[acp]_C8H15O2SR" compartment="C_c" boundaryCondition="false"></species>
<species id="M_C8OACP" name="3-oxooctanoyl-[acp]_C8H13O2SR" compartment="C_c" boundaryCondition="false"></species>
<species id="M_Ca" name="calcium_" compartment="C_c" boundaryCondition="false"></species>
<species id="M_CAASP" name="N-carbamoyl-L-aspartate_C5H8N2O5" compartment="C_c" boundaryCondition="false"></species>
<species id="M_CABM" name="carbamate_CH3NO2" compartment="C_c" boundaryCondition="false"></species>
<species id="M_CAIR" name="1-(5-phospho-D-ribosyl)-5-amino-4-imidazolecarboxylate_C9H14N3O9P" compartment="C_c" boundaryCondition="false"></species>
<species id="M_CALH" name="2-(3-amino-3-carboxypropyl)-L-histidine_C10H16N4O4" compartment="C_c" boundaryCondition="false"></species>
<species id="M_cAMP" name="3',5'-cyclic AMP_C10H12N5O6P" compartment="C_c" boundaryCondition="false"></species>
<species id="M_CAP" name="carbamoyl phosphate_CH4NO5P" compartment="C_c" boundaryCondition="false"></species>
<species id="M_CAR" name="carnitine_C7H15NO3" compartment="C_c" boundaryCondition="false"></species>
<species id="M_CARBO" name="monocarboxylic acid anion_CO2R" compartment="C_c" boundaryCondition="false"></species>
<species id="M_CB15LCT" name="cellobiono-1,5-lactone_C12H20O11" compartment="C_c" boundaryCondition="false"></species>
<species id="M_CBCCP" name="carboxybiotin-carboxyl-carrier protein_C18H26N5O6SR2" compartment="C_c" boundaryCondition="false"></species>
<species id="M_CBHCAP" name="3-isopropylmalate_C7H12O5" compartment="C_c" boundaryCondition="false"></species>
<species id="M_cCMP" name="3',5'-cyclic CMP_C9H12N3O7P" compartment="C_c" boundaryCondition="false"></species>
<species id="M_cdAMP" name="3',5'-cyclic dAMP_C10H12N5O5P" compartment="C_c" boundaryCondition="false"></species>
<species id="M_CDP" name="CDP_C9H15N3O11P2" compartment="C_c" boundaryCondition="false"></species>
<species id="M_CDPCHO" name="CDP-choline_C14H26N4O11P2" compartment="C_c" boundaryCondition="false"></species>
<species id="M_CDPDG" name="CDP-diacylglycerols_C14H19N3O15P2R2" compartment="C_c" boundaryCondition="false"></species>
<species id="M_CDPETN" name="CDP-ethanolamine_C11H20N4O11P2" compartment="C_c" boundaryCondition="false"></species>
<species id="M_CELLOB" name="cellobiose_C12H22O11" compartment="C_c" boundaryCondition="false"></species>
<species id="M_CER1" name="ceramides_C19H36NO3R" compartment="C_c" boundaryCondition="false"></species>
<species id="M_CER2" name="dihydroceramides_C19H38NO3R" compartment="C_c" boundaryCondition="false"></species>
<species id="M_CER3" name="phytoceramides_C19H38NO4R" compartment="C_c" boundaryCondition="false"></species>
<species id="M_CGLY" name="L-cysteinylglycine_C5H10N2O3S" compartment="C_c" boundaryCondition="false"></species>
<species id="M_cGMP" name="3',5'-cyclic GMP_C10H12N5O7P" compartment="C_c" boundaryCondition="false"></species>
<species id="M_CHCOA" name="pimeloyl-CoA_C28H46N7O19P3S" compartment="C_c" boundaryCondition="false"></species>
<species id="M_CHIB" name="chitobiose_C12H24N2O9" compartment="C_c" boundaryCondition="false"></species>
<species id="M_CHIT" name="chitin_" compartment="C_c" boundaryCondition="false"></species>
<species id="M_CHITO" name="chitosan_" compartment="C_c" boundaryCondition="false"></species>
<species id="M_CHO" name="choline_C5H14NO" compartment="C_c" boundaryCondition="false"></species>
<species id="M_CHOR" name="chorismate_C10H10O6" compartment="C_c" boundaryCondition="false"></species>
<species id="M_CHOREOL" name="cholesterol_C27H46O" compartment="C_c" boundaryCondition="false"></species>
<species id="M_CHOREOLESTR" name="cholesterol esters_C28H45O2R" compartment="C_c" boundaryCondition="false"></species>
<species id="M_CHORESTA" name="cholesta-7,24-dien-3?-ol_" compartment="C_c" boundaryCondition="false"></species>
<species id="M_cIMP" name="3',5'-cyclic IMP_C10H11N4O7P" compartment="C_c" boundaryCondition="false"></species>
<species id="M_CINNAM" name="cinnamate_C9H8O2" compartment="C_c" boundaryCondition="false"></species>
<species id="M_CIT" name="citrate_C6H8O7" compartment="C_c" boundaryCondition="false"></species>
<species id="M_CITR" name="L-citrulline_C6H13N3O3" compartment="C_c" boundaryCondition="false"></species>
<species id="M_CML" name="citramalate_C5H8O5" compartment="C_c" boundaryCondition="false"></species>
<species id="M_CMP" name="CMP_C9H14N3O8P" compartment="C_c" boundaryCondition="false"></species>
<species id="M_CMUSA" name="2-amino-3-carboxymuconate semialdehyde_C7H7NO5" compartment="C_c" boundaryCondition="false"></species>
<species id="M_CO2" name="CO2_CO2" compartment="C_c" boundaryCondition="false"></species>
<species id="M_COA" name="coenzyme A_C21H36N7O16P3S" compartment="C_c" boundaryCondition="false"></species>
<species id="M_CPAD5P" name="1-(2-carboxyphenylamino)-1-deoxy-D-ribulose 5-phosphate_C12H16NO9P" compartment="C_c" boundaryCondition="false"></species>
<species id="M_CPGIII" name="coproporphyrinogen III_C36H44N4O8" compartment="C_c" boundaryCondition="false"></species>
<species id="M_CTP" name="CTP_C9H16N3O14P3" compartment="C_c" boundaryCondition="false"></species>
<species id="M_Cu" name="copper_" compartment="C_c" boundaryCondition="false"></species>
<species id="M_CYNE" name="cyanate_CHNO" compartment="C_c" boundaryCondition="false"></species>
<species id="M_CYS" name="L-cysteine_C3H7NO2S" compartment="C_c" boundaryCondition="false"></species>
<species id="M_CYSTE" name="L-cysteate_C3H7NO5S" compartment="C_c" boundaryCondition="false"></species>
<species id="M_CYST" name="L-cystine_C6H12N2O4S2" compartment="C_c" boundaryCondition="false"></species>
<species id="M_CYTD" name="cytidine_C9H13N3O5" compartment="C_c" boundaryCondition="false"></species>
<species id="M_CYTS" name="cytosine_C4H5N3O" compartment="C_c" boundaryCondition="false"></species>
<species id="M_D45PI" name="1-phosphatidyl-1D-myo-inositol 4,5-bisphosphates_C11H19O19P3R2" compartment="C_c" boundaryCondition="false"></species>
<species id="M_D6PGC" name="6-phospho-D-gluconate_C6H13O10P" compartment="C_c" boundaryCondition="false"></species>
<species id="M_D6PGL" name="6-O-phosphono-D-glucono-1,5-lactone_C6H11O9P" compartment="C_c" boundaryCondition="false"></species>
<species id="M_D6RP5P" name="2,5-diamino-6-hydroxy-4-(5'-phosphoribosylamino)-pyrimidine_C9H16N5O8P" compartment="C_c" boundaryCondition="false"></species>
<species id="M_D8RL" name="6,7-dimethyl-8-(1-D-ribityl)lumazine_C13H18N4O6" compartment="C_c" boundaryCondition="false"></species>
<species id="M_DA" name="deoxyadenosine_C10H13N5O3" compartment="C_c" boundaryCondition="false"></species>
<species id="M_DADP" name="dADP_C10H15N5O9P2" compartment="C_c" boundaryCondition="false"></species>
<species id="M_DAGLY" name="diglycerides_C5H6O5R2" compartment="C_c" boundaryCondition="false"></species>
<species id="M_DALA" name="D-alanine_C3H7NO2" compartment="C_c" boundaryCondition="false"></species>
<species id="M_DAMP" name="dAMP_C10H14N5O6P" compartment="C_c" boundaryCondition="false"></species>
<species id="M_DANNA" name="7,8-diaminononanoate_C9H20N2O2" compartment="C_c" boundaryCondition="false"></species>
<species id="M_DAPRP" name="trimethylenediamine_C3H10N2" compartment="C_c" boundaryCondition="false"></species>
<species id="M_DASP" name="D-aspartate_C4H7NO4" compartment="C_c" boundaryCondition="false"></species>
<species id="M_DATP" name="dATP_C10H16N5O12P3" compartment="C_c" boundaryCondition="false"></species>
<species id="M_DB4P" name="2-hydroxy-3-oxobutyl phosphate_C4H9O6P" compartment="C_c" boundaryCondition="false"></species>
<species id="M_DC" name="deoxycytidine_C9H13N3O4" compartment="C_c" boundaryCondition="false"></species>
<species id="M_DCDP" name="dCDP_C9H15N3O10P2" compartment="C_c" boundaryCondition="false"></species>
<species id="M_DCMP" name="dCMP_C9H14N3O7P" compartment="C_c" boundaryCondition="false"></species>
<species id="M_DCTP" name="dCTP_C9H16N3O13P3" compartment="C_c" boundaryCondition="false"></species>
<species id="M_DEHXG" name="3-dehydro-2-deoxy-D-gluconate_C6H10O6" compartment="C_c" boundaryCondition="false"></species>
<species id="M_DEORIPI" name="2-deoxy-D-ribose 5-phosphate_C5H11O7P" compartment="C_c" boundaryCondition="false"></species>
<species id="M_DEXG" name="2-deoxy-D-gluconic acid_C6H12O6" compartment="C_c" boundaryCondition="false"></species>
<species id="M_DG" name="deoxyguanosine_C10H13N5O4" compartment="C_c" boundaryCondition="false"></species>
<species id="M_DGDG" name="digalactosyl diglyceride_" compartment="C_c" boundaryCondition="false"></species>
<species id="M_DGDP" name="dGDP_C10H15N5O10P2" compartment="C_c" boundaryCondition="false"></species>
<species id="M_DGLC" name="D-glucose_C6H12O6" compartment="C_c" boundaryCondition="false"></species>
<species id="M_DGLYCODEX" name="limited dextrin-[debranched glycogen phosphorylase]_" compartment="C_c" boundaryCondition="false"></species>
<species id="M_DGMP" name="dGMP_C10H14N5O7P" compartment="C_c" boundaryCondition="false"></species>
<species id="M_DGPP" name="diacylglycerol pyrophosphate_" compartment="C_c" boundaryCondition="false"></species>
<species id="M_DGTP" name="dGTP_C10H16N5O13P3" compartment="C_c" boundaryCondition="false"></species>
<species id="M_DHDMST" name="dihydrodemethylsterigmatocystin_" compartment="C_c" boundaryCondition="false"></species>
<species id="M_DHF" name="dihydrofolate_C19H21N7O6" compartment="C_c" boundaryCondition="false"></species>
<species id="M_DHOMST" name="dihydro-O-methylsterigmatocystin_" compartment="C_c" boundaryCondition="false"></species>
<species id="M_DHP" name="7,8-dihydroneopterin_C9H13N5O4" compartment="C_c" boundaryCondition="false"></species>
<species id="M_DHPT" name="dihydropteroate_C14H14N6O3" compartment="C_c" boundaryCondition="false"></species>
<species id="M_DHSK" name="3-dehydroshikimate_C7H8O5" compartment="C_c" boundaryCondition="false"></species>
<species id="M_DHSP" name="sphinganine 1-phosphate_C18H40NO5P" compartment="C_c" boundaryCondition="false"></species>
<species id="M_DHSPH" name="3-dehydrosphinganine_C18H37NO2" compartment="C_c" boundaryCondition="false"></species>
<species id="M_DHST" name="dihydrosterigmatocystin_" compartment="C_c" boundaryCondition="false"></species>
<species id="M_DIDIPC" name="(S)-2,3-dihydrodipicolinate_C7H7NO4" compartment="C_c" boundaryCondition="false"></species>
<species id="M_DIHINDOLE" name="2,3-dihydroxyindole_C8H7NO2" compartment="C_c" boundaryCondition="false"></species>
<species id="M_DIHURA" name="5,6-dihydrouracil_C4H6N2O2" compartment="C_c" boundaryCondition="false"></species>
<species id="M_DIMEGLY" name="N,N-dimethylglycine_C4H9NO2" compartment="C_c" boundaryCondition="false"></species>
<species id="M_DIMGP" name="D-erythro-1-(imidazol-4-yl)glycerol 3-phosphate_C6H11N2O6P" compartment="C_c" boundaryCondition="false"></species>
<species id="M_DIN" name="deoxyinosine_C10H12N4O4" compartment="C_c" boundaryCondition="false"></species>
<species id="M_DMNAD" name="deamido-NAD(+)_C21H26N6O15P2" compartment="C_c" boundaryCondition="false"></species>
<species id="M_DMPP" name="dimethylallyl diphosphate_C5H12O7P2" compartment="C_c" boundaryCondition="false"></species>
<species id="M_DMST" name="6-demethylsterigmatocystin_C17H10O6" compartment="C_c" boundaryCondition="false"></species>
<species id="M_DMZYMST" name="14-demethyllanosterol_C29H48O" compartment="C_c" boundaryCondition="false"></species>
<species id="M_DNA" name="deoxyribonucleic acids_" compartment="C_c" boundaryCondition="false"></species>
<species id="M_DOPA" name="L-dopa_C9H11NO4" compartment="C_c" boundaryCondition="false"></species>
<species id="M_DOQUI" name="L-dopaquinone_C9H9NO4" compartment="C_c" boundaryCondition="false"></species>
<species id="M_DOROA" name="(S)-dihydroorotate_C5H6N2O4" compartment="C_c" boundaryCondition="false"></species>
<species id="M_DPCOA" name="dephospho-CoA_C21H35N7O13P2S" compartment="C_c" boundaryCondition="false"></species>
<species id="M_DPRO" name="D-proline_C5H9NO2" compartment="C_c" boundaryCondition="false"></species>
<species id="M_DPTH" name="2-[3-carboxy-3-(methylammonio)propyl]-L-histidine_C11H18N4O4" compartment="C_c" boundaryCondition="false"></species>
<species id="M_DQT" name="3-dehydroquinate_C7H10O6" compartment="C_c" boundaryCondition="false"></species>
<species id="M_DR1P" name="2-deoxyribose 1-phosphate_C5H11O7P" compartment="C_c" boundaryCondition="false"></species>
<species id="M_DSAM" name="S-adenosylmethioninamine_C14H23N6O3S" compartment="C_c" boundaryCondition="false"></species>
<species id="M_DT" name="thymidine_C10H14N2O5" compartment="C_c" boundaryCondition="false"></species>
<species id="M_DTB" name="dethiobiotin_C10H18N2O3" compartment="C_c" boundaryCondition="false"></species>
<species id="M_DTDP" name="dTDP_C10H16N2O11P2" compartment="C_c" boundaryCondition="false"></species>
<species id="M_DTMP" name="dTMP_C10H15N2O8P" compartment="C_c" boundaryCondition="false"></species>
<species id="M_DTTP" name="dTTP_C10H17N2O14P3" compartment="C_c" boundaryCondition="false"></species>
<species id="M_DU" name="deoxyuridine_C9H12N2O5" compartment="C_c" boundaryCondition="false"></species>
<species id="M_DUDP" name="dUDP_C9H14N2O11P2" compartment="C_c" boundaryCondition="false"></species>
<species id="M_DUMP" name="dUMP_C9H13N2O8P" compartment="C_c" boundaryCondition="false"></species>
<species id="M_DUTP" name="dUTP_C9H15N2O14P3" compartment="C_c" boundaryCondition="false"></species>
<species id="M_E4P" name="D-erythrose 4-phosphate_C4H9O7P" compartment="C_c" boundaryCondition="false"></species>
<species id="M_EOL" name="erythritol_C4H10O4" compartment="C_c" boundaryCondition="false"></species>
<species id="M_EPST" name="episterol_C28H46O" compartment="C_c" boundaryCondition="false"></species>
<species id="M_ERGOSE" name="sterol ester_C18H27O2R" compartment="C_c" boundaryCondition="false"></species>
<species id="M_ERGOST" name="ergosterol_C28H44O" compartment="C_c" boundaryCondition="false"></species>
<species id="M_ERIDICOL" name="eriodictyol_C15H12O6" compartment="C_c" boundaryCondition="false"></species>
<species id="M_ERTEOL" name="5,7,22,24(28)-ergostatetraenol_C28H42O" compartment="C_c" boundaryCondition="false"></species>
<species id="M_ERTROL" name="5,7,24(28)-ergostatrienol_C28H45O" compartment="C_c" boundaryCondition="false"></species>
<species id="M_ETH" name="ethanol_C2H6O" compartment="C_c" boundaryCondition="false"></species>
<species id="M_F26P" name="D-fructose 2,6-bisphosphate_C6H14O12P2" compartment="C_c" boundaryCondition="false"></species>
<species id="M_F6P" name="beta-D-fructofuranose 6-phosphate_C6H13O9P" compartment="C_c" boundaryCondition="false"></species>
<species id="M_FAD" name="FAD_C27H33N9O15P2" compartment="C_c" boundaryCondition="false"></species>
<species id="M_FALD" name="formaldehyde_CH2O" compartment="C_c" boundaryCondition="false"></species>
<species id="M_FDP" name="beta-D-fructofuranose 1,6-bisphosphate_C6H14O12P2" compartment="C_c" boundaryCondition="false"></species>
<species id="M_FERRIN" name="ferreirin_C16H14O6" compartment="C_c" boundaryCondition="false"></species>
<species id="M_FEST" name="fecosterol_C28H46O" compartment="C_c" boundaryCondition="false"></species>
<species id="M_FFA" name="free fatty acids_" compartment="C_c" boundaryCondition="false"></species>
<species id="M_FGAM" name="2-formamido-N(1)-(5-phospho-D-ribosyl)acetamidine_C8H16N3O8P" compartment="C_c" boundaryCondition="false"></species>
<species id="M_FGAR" name="N(2)-formyl-N(1)-(5-phospho-D-ribosyl)glycinamide_C8H15N2O9P" compartment="C_c" boundaryCondition="false"></species>
<species id="M_FGT" name="S-formylglutathione_C11H17N3O7S" compartment="C_c" boundaryCondition="false"></species>
<species id="M_FKYN" name="L-formylkynurenine_C11H12N2O4" compartment="C_c" boundaryCondition="false"></species>
<species id="M_FMN" name="FMN_C17H21N4O9P" compartment="C_c" boundaryCondition="false"></species>
<species id="M_FOR" name="formate_CH2O2" compartment="C_c" boundaryCondition="false"></species>
<species id="M_FORGLU" name="N-formimidoyl-L-glutamate_" compartment="C_c" boundaryCondition="false"></species>
<species id="M_FORMIE" name="formamide_CH3NO" compartment="C_c" boundaryCondition="false"></species>
<species id="M_FPP" name="2-trans,6-trans-farnesyl diphosphate_C15H28O7P2" compartment="C_c" boundaryCondition="false"></species>
<species id="M_FRU" name="D-fructose_C6H12O6" compartment="C_c" boundaryCondition="false"></species>
<species id="M_FRUTN" name="D-fructuronate_C6H9O7" compartment="C_c" boundaryCondition="false"></species>
<species id="M_FTHF" name="10-formyltetrahydrofolate_C20H23N7O7" compartment="C_c" boundaryCondition="false"></species>
<species id="M_FUACAC" name="4-fumarylacetoacetate_C8H8O6" compartment="C_c" boundaryCondition="false"></species>
<species id="M_FUM" name="fumarate_C4H4O4" compartment="C_c" boundaryCondition="false"></species>
<species id="M_G" name="D-glycerate_C3H6O4" compartment="C_c" boundaryCondition="false"></species>
<species id="M_G1P" name="alpha-D-glucose 1-phosphate_C6H13O9P" compartment="C_c" boundaryCondition="false"></species>
<species id="M_G6P" name="alpha-D-glucose 6-phosphate_C6H13O9P" compartment="C_c" boundaryCondition="false"></species>
<species id="M_GA6P" name="D-glucosamine 6-phosphate_C6H14NO8P" compartment="C_c" boundaryCondition="false"></species>
<species id="M_GABA" name="gamma-aminobutyrate_C4H9NO2" compartment="C_c" boundaryCondition="false"></species>
<species id="M_GABAL" name="4-aminobutanal_C4H9NO" compartment="C_c" boundaryCondition="false"></species>
<species id="M_GACER" name="galactocyl ceremide_" compartment="C_c" boundaryCondition="false"></species>
<species id="M_GAL1P" name="alpha-D-galactose 1-phosphate_C6H13O9P" compartment="C_c" boundaryCondition="false"></species>
<species id="M_GALN14LAC" name="D-galactono-1,4-lactone_C6H10O6" compartment="C_c" boundaryCondition="false"></species>
<species id="M_GALNT" name="D-galactonate_C6H12O7" compartment="C_c" boundaryCondition="false"></species>
<species id="M_GALOL" name="galactitol_C6H14O6" compartment="C_c" boundaryCondition="false"></species>
<species id="M_GALUNT" name="D-galacturonate_C6H10O7" compartment="C_c" boundaryCondition="false"></species>
<species id="M_GAR" name="N(1)-(5-phospho-D-ribosyl)glycinamide_C7H15N2O8P" compartment="C_c" boundaryCondition="false"></species>
<species id="M_GC" name="gamma-L-glutamyl-L-cysteine_C8H14N2O5S" compartment="C_c" boundaryCondition="false"></species>
<species id="M_GCYLCR" name="glucosylceramide_C25H46NO8R" compartment="C_c" boundaryCondition="false"></species>
<species id="M_GDP" name="GDP_C10H15N5O11P2" compartment="C_c" boundaryCondition="false"></species>
<species id="M_GDPMAN" name="GDP-mannose_C16H25N5O16P2" compartment="C_c" boundaryCondition="false"></species>
<species id="M_GGPP" name="geranylgeranyl diphosphate_C20H36O7P2" compartment="C_c" boundaryCondition="false"></species>
<species id="M_GL" name="glycerol_C3H8O3" compartment="C_c" boundaryCondition="false"></species>
<species id="M_GL3P" name="sn-glycerol 3-phosphate_C3H9O6P" compartment="C_c" boundaryCondition="false"></species>
<species id="M_GLAC" name="D-galactose_C6H12O6" compartment="C_c" boundaryCondition="false"></species>
<species id="M_GLAL" name="glycoaldehyde_" compartment="C_c" boundaryCondition="false"></species>
<species id="M_GLC" name="alpha-D-glucose_C6H12O6" compartment="C_c" boundaryCondition="false"></species>
<species id="M_GLCN" name="D-glucosamine_C6H13NO5" compartment="C_c" boundaryCondition="false"></species>
<species id="M_GLCN15LAC" name="D-glucono-1,5-lactone_C6H10O6" compartment="C_c" boundaryCondition="false"></species>
<species id="M_GLCNT" name="D-gluconate_C6H12O7" compartment="C_c" boundaryCondition="false"></species>
<species id="M_GLN" name="L-glutamine_C5H10N2O3" compartment="C_c" boundaryCondition="false"></species>
<species id="M_GLTCOA" name="glutaryl-CoA_C26H42N7O19P3S" compartment="C_c" boundaryCondition="false"></species>
<species id="M_GLU" name="L-glutamate_C5H9NO4" compartment="C_c" boundaryCondition="false"></species>
<species id="M_GLU1SAL" name="(S)-4-amino-5-oxopentanoic acid_C5H9NO3" compartment="C_c" boundaryCondition="false"></species>
<species id="M_GLUCN" name="D-glucuronate_C6H9O7" compartment="C_c" boundaryCondition="false"></species>
<species id="M_GLUCRE" name="beta-D-glucosiduronic acids_C6H9O7R" compartment="C_c" boundaryCondition="false"></species>
<species id="M_GLUGSAL" name="L-glutamate 5-semialdehyde_C5H9NO3" compartment="C_c" boundaryCondition="false"></species>
<species id="M_GLUP" name="D-alpha-glutamyl phosphate_C5H10NO7P" compartment="C_c" boundaryCondition="false"></species>
<species id="M_GLX" name="glyoxylate_C2H2O3" compartment="C_c" boundaryCondition="false"></species>
<species id="M_GLY" name="glycine_C2H5NO2" compartment="C_c" boundaryCondition="false"></species>
<species id="M_GLYAL" name="D-glyceraldehyde_C3H6O3" compartment="C_c" boundaryCondition="false"></species>
<species id="M_GLYBET" name="glycine betaine_C5H11NO2" compartment="C_c" boundaryCondition="false"></species>
<species id="M_GLYCEROCHO" name="Glycerophosphocholine_C8H21NO6P" compartment="C_c" boundaryCondition="false"></species>
<species id="M_GLYCODEX" name="limited dextrin-[glycogen phosphorylase]_" compartment="C_c" boundaryCondition="false"></species>
<species id="M_GLYCOGEN" name="glycogen_" compartment="C_c" boundaryCondition="false"></species>
<species id="M_GLYN" name="glycerone_C3H6O3" compartment="C_c" boundaryCondition="false"></species>
<species id="M_GLYNIN" name="glycogenin_C10H10N2O3R2" compartment="C_c" boundaryCondition="false"></species>
<species id="M_GLYTRNA" name="glycyl-tRNA(Gly)_" compartment="C_c" boundaryCondition="false"></species>
<species id="M_GMP" name="GMP_C10H14N5O8P" compartment="C_c" boundaryCondition="false"></species>
<species id="M_GN" name="guanine_C5H5N5O" compartment="C_c" boundaryCondition="false"></species>
<species id="M_GPP" name="geranyl diphosphate_C10H20O7P2" compartment="C_c" boundaryCondition="false"></species>
<species id="M_GSN" name="guanosine_C10H13N5O5" compartment="C_c" boundaryCondition="false"></species>
<species id="M_GTP" name="GTP_C10H16N5O14P3" compartment="C_c" boundaryCondition="false"></species>
<species id="M_H" name="hydrogen_H2" compartment="C_c" boundaryCondition="false"></species>
<species id="M_H_PO" name="H(+) (energy metabolism)_" compartment="C_c" boundaryCondition="false"></species>
<species id="M_H2O" name="H2O_H2O" compartment="C_c" boundaryCondition="false"></species>
<species id="M_H2O2" name="hydrogen peroxide_H2O2" compartment="C_c" boundaryCondition="false"></species>
<species id="M_H2O2p" name="hydrogen peroxide_H2O2" compartment="C_p" boundaryCondition="false"></species>
<species id="M_H2S" name="H2S_H2S" compartment="C_c" boundaryCondition="false"></species>
<species id="M_H2SO3" name="sulfite_H2O3S" compartment="C_c" boundaryCondition="false"></species>
<species id="M_H3MCOA" name="(S)-3-hydroxy-3-methylglutaryl-CoA_C27H44N7O20P3S" compartment="C_c" boundaryCondition="false"></species>
<species id="M_HACN" name="but-1-ene-1,2,4-tricarboxylate_C7H8O6" compartment="C_c" boundaryCondition="false"></species>
<species id="M_HAN" name="3-hydroxyanthranilate_C7H7NO3" compartment="C_c" boundaryCondition="false"></species>
<species id="M_HAVN" name="5-hydroxyaverantin_" compartment="C_c" boundaryCondition="false"></species>
<species id="M_HCIT" name="homocitrate_C7H10O7" compartment="C_c" boundaryCondition="false"></species>
<species id="M_HCO3" name="HCO3_CH2O3" compartment="C_c" boundaryCondition="false"></species>
<species id="M_HCYS" name="L-homocysteine_C4H9NO2S" compartment="C_c" boundaryCondition="false"></species>
<species id="M_HHTRNA" name="L-histidyl-tRNA(His)_" compartment="C_c" boundaryCondition="false"></species>
<species id="M_HICIT" name="homoisocitrate_C7H10O7" compartment="C_c" boundaryCondition="false"></species>
<species id="M_HIS" name="L-histidine_C6H9N3O2" compartment="C_c" boundaryCondition="false"></species>
<species id="M_HISOL" name="L-histidinol_C6H11N3O" compartment="C_c" boundaryCondition="false"></species>
<species id="M_HISOLP" name="L-histidinol phosphate_C6H12N3O4P" compartment="C_c" boundaryCondition="false"></species>
<species id="M_HIURTE" name="5-hydroxyisourate_C5H4N4O4" compartment="C_c" boundaryCondition="false"></species>
<species id="M_HKYN" name="3-hydroxykynurenine_C10H12N2O4" compartment="C_c" boundaryCondition="false"></species>
<species id="M_HMTB" name="hydroxymethylbilane_C40H46N4O17" compartment="C_c" boundaryCondition="false"></species>
<species id="M_HNO2" name="nitrite_HNO2" compartment="C_c" boundaryCondition="false"></species>
<species id="M_HNO3" name="nitrate_NO3" compartment="C_c" boundaryCondition="false"></species>
<species id="M_HOMOGEN" name="homogentisate_C8H8O4" compartment="C_c" boundaryCondition="false"></species>
<species id="M_HPRO" name="trans-4-hydroxy-L-proline_C5H9NO3" compartment="C_c" boundaryCondition="false"></species>
<species id="M_HSER" name="L-homoserine_C4H9NO3" compartment="C_c" boundaryCondition="false"></species>
<species id="M_HX" name="HX_" compartment="C_c" boundaryCondition="false"></species>
<species id="M_HYGTA" name="S-(hydroxymethyl)glutathione_C11H19N3O7S" compartment="C_c" boundaryCondition="false"></species>
<species id="M_HYXN" name="hypoxanthine_C5H4N4O" compartment="C_c" boundaryCondition="false"></species>
<species id="M_IAC" name="indole-3-acetate_C10H9NO2" compartment="C_c" boundaryCondition="false"></species>
<species id="M_IAD" name="indole-3-acetamide_C10H10N2O" compartment="C_c" boundaryCondition="false"></species>
<species id="M_ICIT" name="isocitrate_C6H8O7" compartment="C_c" boundaryCondition="false"></species>
<species id="M_IDP" name="IDP_C10H14N4O11P2" compartment="C_c" boundaryCondition="false"></species>
<species id="M_IGP" name="1-(indol-3-yl)glycerol 3-phosphate_C11H14NO6P" compartment="C_c" boundaryCondition="false"></species>
<species id="M_IGST" name="4,4-dimethylcholesta-8,14,24-trienol_C29H46O" compartment="C_c" boundaryCondition="false"></species>
<species id="M_IIMZYMST" name="intermediate methylzymosterol II_" compartment="C_c" boundaryCondition="false"></species>
<species id="M_IIZYMST" name="intermediate zymosterol II_" compartment="C_c" boundaryCondition="false"></species>
<species id="M_ILE" name="L-isoleucine_C6H13NO2" compartment="C_c" boundaryCondition="false"></species>
<species id="M_IMACP" name="3-(imidazol-4-yl)-2-oxopropyl phosphate_C6H9N2O5P" compartment="C_c" boundaryCondition="false"></species>
<species id="M_IMIPRO" name="(S)-3-(5-oxo-4,5-dihydro-3H-imidazol-4-yl)propanoate_" compartment="C_c" boundaryCondition="false"></species>
<species id="M_IMP" name="IMP_C10H13N4O8P" compartment="C_c" boundaryCondition="false"></species>
<species id="M_IMZYMST" name="intermediate methylzymosterol I_" compartment="C_c" boundaryCondition="false"></species>
<species id="M_INS" name="inosine_C10H12N4O5" compartment="C_c" boundaryCondition="false"></species>
<species id="M_IPC" name="inositol phosphorylceramide_" compartment="C_c" boundaryCondition="false"></species>
<species id="M_IPN" name="isopenicillin N_C14H21N3O6S" compartment="C_c" boundaryCondition="false"></species>
<species id="M_IPPMAL" name="2-isopropylmalate_C7H12O5" compartment="C_c" boundaryCondition="false"></species>
<species id="M_IPPP" name="isopentenyl diphosphate_C5H12O7P2" compartment="C_c" boundaryCondition="false"></species>
<species id="M_ISOBUCOA" name="isobutyryl-CoA_C25H42N7O17P3S" compartment="C_c" boundaryCondition="false"></species>
<species id="M_ISOVACOA" name="3-isovaleryl-CoA_C26H44N7O17P3S" compartment="C_c" boundaryCondition="false"></species>
<species id="M_ITC" name="itaconate_C5H6O4" compartment="C_c" boundaryCondition="false"></species>
<species id="M_ITP" name="ITP_C10H15N4O14P3" compartment="C_c" boundaryCondition="false"></species>
<species id="M_IZYMST" name="intermediate zymosterol I_" compartment="C_c" boundaryCondition="false"></species>
<species id="M_K" name="potassium_" compartment="C_c" boundaryCondition="false"></species>
<species id="M_KEMYOI" name="2-keto-myo-inositol_" compartment="C_c" boundaryCondition="false"></species>
<species id="M_KYN" name="L-kynurenine_C10H12N2O3" compartment="C_c" boundaryCondition="false"></species>
<species id="M_LAC" name="(R)-lactate_C3H6O3" compartment="C_c" boundaryCondition="false"></species>
<species id="M_LACAL" name="(R)-lactaldehyde_C3H6O2" compartment="C_c" boundaryCondition="false"></species>
<species id="M_LACT" name="lactose_C12H22O11" compartment="C_c" boundaryCondition="false"></species>
<species id="M_LAlaTRNA" name="L-alanyl-tRNA(Ala)_" compartment="C_c" boundaryCondition="false"></species>
<species id="M_LAOL" name="L-arabinitol_C5H12O5" compartment="C_c" boundaryCondition="false"></species>
<species id="M_LARAB" name="L-arabinose_C5H10O5" compartment="C_c" boundaryCondition="false"></species>
<species id="M_LCysTRNA" name="L-cysteinyl-tRNA(Cys)_" compartment="C_c" boundaryCondition="false"></species>
<species id="M_LEU" name="L-leucine_C6H13NO2" compartment="C_c" boundaryCondition="false"></species>
<species id="M_LGALNT" name="L-galactonate_C6H12O7" compartment="C_c" boundaryCondition="false"></species>
<species id="M_LGLNTRNA" name="L-glutaminyl-tRNA(Gln)_" compartment="C_c" boundaryCondition="false"></species>
<species id="M_LGLUTRNA" name="L-glutamyl-tRNA(Glu)_" compartment="C_c" boundaryCondition="false"></species>
<species id="M_LGLYAL" name="L-glyceraldehyde_C3H6O3" compartment="C_c" boundaryCondition="false"></species>
<species id="M_LGT" name="(R)-S-lactoylglutathione_C13H21N3O8S" compartment="C_c" boundaryCondition="false"></species>
<species id="M_LILEUTRNA" name="L-isoleucyl-tRNA(Ile)_" compartment="C_c" boundaryCondition="false"></species>
<species id="M_LLAC" name="(S)-lactate_C3H6O3" compartment="C_c" boundaryCondition="false"></species>
<species id="M_LLCT" name="L-cystathionine_C7H14N2O4S" compartment="C_c" boundaryCondition="false"></species>
<species id="M_LLDACV" name="N-[L-5-amino-5-carboxypentanoyl]-L-cysteinyl-D-valine_C14H25N3O6S" compartment="C_c" boundaryCondition="false"></species>
<species id="M_LLeuTRNA" name="L-leucyl-tRNA(Leu)_" compartment="C_c" boundaryCondition="false"></species>
<species id="M_LLTRNA" name="L-lysyl-tRNA(Lys)_" compartment="C_c" boundaryCondition="false"></species>
<species id="M_LMETTRNA" name="L-methionyl-tRNA(Met)_" compartment="C_c" boundaryCondition="false"></species>
<species id="M_LNST" name="lanosterol_C30H50O" compartment="C_c" boundaryCondition="false"></species>
<species id="M_LPAA" name="lysophosphatidylamine_" compartment="C_c" boundaryCondition="false"></species>
<species id="M_LPC" name="lysophosphatidylcholine_C10H22NO7P" compartment="C_c" boundaryCondition="false"></species>
<species id="M_LPDME" name="lysophosphatidyl-N-dimethylethanolamine_" compartment="C_c" boundaryCondition="false"></species>
<species id="M_LPE" name="L-lysophosphatidylethanolamine_" compartment="C_c" boundaryCondition="false"></species>
<species id="M_LPG" name="lysophosphatidylglycerol_" compartment="C_c" boundaryCondition="false"></species>
<species id="M_LPheTRNA" name="L-phenylalanyl-tRNA(Phe)_" compartment="C_c" boundaryCondition="false"></species>
<species id="M_LPMME" name="lysophosphatidyl-N-methylethanolamine_" compartment="C_c" boundaryCondition="false"></species>
<species id="M_LPROTRNA" name="L-prolyl-tRNA(Pro)_" compartment="C_c" boundaryCondition="false"></species>
<species id="M_LPS" name="lysophosphatidylserine_" compartment="C_c" boundaryCondition="false"></species>
<species id="M_LRL" name="L-ribulose_C5H10O5" compartment="C_c" boundaryCondition="false"></species>
<species id="M_LRL5P" name="L-ribulose 5-phosphate_C5H11O8P" compartment="C_c" boundaryCondition="false"></species>
<species id="M_LSECTRNA" name="L-selenocysteinyl-tRNA(Sec)_" compartment="C_c" boundaryCondition="false"></species>
<species id="M_LSERTRNA" name="L-seryl-tRNA(Ser)_" compartment="C_c" boundaryCondition="false"></species>
<species id="M_LTHETRNA" name="L-threonyl-tRNA(Thr)_" compartment="C_c" boundaryCondition="false"></species>
<species id="M_LTST" name="5alpha-cholest-7-en-3beta-ol_C27H46O" compartment="C_c" boundaryCondition="false"></species>
<species id="M_LTyrTRNA" name="L-tyrosyl-tRNA(Tyr)_" compartment="C_c" boundaryCondition="false"></species>
<species id="M_LValTRNA" name="L-valyl-tRNA(Val)_" compartment="C_c" boundaryCondition="false"></species>
<species id="M_LXUL" name="L-xylulose_C5H10O5" compartment="C_c" boundaryCondition="false"></species>
<species id="M_LYS" name="L-lysine_C6H14N2O2" compartment="C_c" boundaryCondition="false"></species>
<species id="M_MACAC" name="4-maleylacetoacetate_C8H8O6" compartment="C_c" boundaryCondition="false"></species>
<species id="M_MAGLY" name="1-monoglycerides_C4H7O4R" compartment="C_c" boundaryCondition="false"></species>
<species id="M_MAL" name="(S)-malate_C4H6O5" compartment="C_c" boundaryCondition="false"></species>
<species id="M_MALACP" name="malonyl-[acp]_C3H3O3SR" compartment="C_c" boundaryCondition="false"></species>
<species id="M_MALCOA" name="malonyl-CoA_C24H38N7O19P3S" compartment="C_c" boundaryCondition="false"></species>
<species id="M_MAN" name="D-mannose_C6H12O6" compartment="C_c" boundaryCondition="false"></species>
<species id="M_MAN1P" name="D-mannose 1-phosphate_C6H13O9P" compartment="C_c" boundaryCondition="false"></species>
<species id="M_MAN6P" name="D-mannose 6-phosphate_C6H13O9P" compartment="C_c" boundaryCondition="false"></species>
<species id="M_MANNAN" name="mannans_C6H10O5" compartment="C_c" boundaryCondition="false"></species>
<species id="M_MANOE" name="D-mannonate_C6H12O7" compartment="C_c" boundaryCondition="false"></species>
<species id="M_MCECOA" name="2-methylacetoacetyl-CoA_C26H42N7O18P3S" compartment="C_c" boundaryCondition="false"></species>
<species id="M_MELI" name="melibiose_C12H22O11" compartment="C_c" boundaryCondition="false"></species>
<species id="M_MENIN" name="melanins_" compartment="C_c" boundaryCondition="false"></species>
<species id="M_MESC" name="mesaconate_C5H6O4" compartment="C_c" boundaryCondition="false"></species>
<species id="M_MET" name="L-methionine_C5H11NO2S" compartment="C_c" boundaryCondition="false"></species>
<species id="M_METBUCOA" name="2-methylbutanoyl-CoA_C26H44N7O17P3S" compartment="C_c" boundaryCondition="false"></species>
<species id="M_METBYCOA" name="2-methyl-2-hydroxybutyryl-CoA_" compartment="C_c" boundaryCondition="false"></species>
<species id="M_METHF" name="5,10-methenyltetrahydrofolate_C20H21N7O6" compartment="C_c" boundaryCondition="false"></species>
<species id="M_METHOL" name="methanol_CH4O" compartment="C_c" boundaryCondition="false"></species>
<species id="M_METTHF" name="5,10-methylenetetrahydrofolate_C20H23N7O6" compartment="C_c" boundaryCondition="false"></species>
<species id="M_MGDG" name="1,2-diacyl-3-beta-D-galactosyl-sn-glycerol_C11H16O10R2" compartment="C_c" boundaryCondition="false"></species>
<species id="M_MHIS" name="N(pi)-methyl-L-histidine_C7H11N3O2" compartment="C_c" boundaryCondition="false"></species>
<species id="M_MI1P" name="1D-myo-inositol 3-phosphate_C6H13O9P" compartment="C_c" boundaryCondition="false"></species>
<species id="M_MIP2C" name="inositol-mannose-P-inositol-P-D-ceramide_" compartment="C_c" boundaryCondition="false"></species>
<species id="M_MIPC" name="mannose-inositol-P-ceramide_" compartment="C_c" boundaryCondition="false"></species>
<species id="M_MLT" name="maltose_C12H22O11" compartment="C_c" boundaryCondition="false"></species>
<species id="M_MLTIOSE" name="maltotriose_C18H32O16" compartment="C_c" boundaryCondition="false"></species>
<species id="M_MLTOSE" name="maltotetraose_" compartment="C_c" boundaryCondition="false"></species>
<species id="M_MMCOA" name="(S)-methylmalonyl-CoA_C25H40N7O19P3S" compartment="C_c" boundaryCondition="false"></species>
<species id="M_MNT" name="D-mannitol_C6H14O6" compartment="C_c" boundaryCondition="false"></species>
<species id="M_MNT1P" name="D-mannitol 1-phosphate_C6H15O9P" compartment="C_c" boundaryCondition="false"></species>
<species id="M_MTHF" name="5-methyltetrahydrofolate_C20H25N7O6" compartment="C_c" boundaryCondition="false"></species>
<species id="M_MTHGXL" name="methylglyoxal_C3H4O2" compartment="C_c" boundaryCondition="false"></species>
<species id="M_MTHPTGLU" name="5-methyltetrahydropteroyltri-L-glutamate_C30H39N9O12" compartment="C_c" boundaryCondition="false"></species>
<species id="M_MVL" name="(R)-mevalonate_C6H12O4" compartment="C_c" boundaryCondition="false"></species>
<species id="M_MYOBISPI" name="1D-myo-inositol 1,4-bisphosphate_C6H14O12P2" compartment="C_c" boundaryCondition="false"></species>
<species id="M_MYOCYPI" name="1D-myo-inositol 1,2-cyclic phosphate_C6H11O8P" compartment="C_c" boundaryCondition="false"></species>
<species id="M_MYOI" name="myo-inositol_C6H12O6" compartment="C_c" boundaryCondition="false"></species>
<species id="M_MZYMST" name="4alpha-methylzymosterol_C28H46O" compartment="C_c" boundaryCondition="false"></species>
<species id="M_N4HBZ" name="4-hydroxy-3-octaprenylbenzoate_C47H70O3" compartment="C_c" boundaryCondition="false"></species>
<species id="M_Na" name="sodium_" compartment="C_c" boundaryCondition="false"></species>
<species id="M_NAD" name="NAD(+)_C21H27N7O14P2" compartment="C_c" boundaryCondition="false"></species>
<species id="M_NADH" name="NADH_C21H29N7O14P2" compartment="C_c" boundaryCondition="false"></species>
<species id="M_NADPH" name="NADPH_C21H30N7O17P3" compartment="C_c" boundaryCondition="false"></species>
<species id="M_NAG" name="N-acetyl-D-glucosamine_C8H15NO6" compartment="C_c" boundaryCondition="false"></species>
<species id="M_NAGA1P" name="N-acetyl-D-glucosamine 1-phosphate_C8H16NO9P" compartment="C_c" boundaryCondition="false"></species>
<species id="M_NAGA6P" name="N-acetyl-D-glucosamine 6-phosphate_C8H16NO9P" compartment="C_c" boundaryCondition="false"></species>
<species id="M_NAORN" name="N2-acetyl-L-ornithine_C7H14N2O3" compartment="C_c" boundaryCondition="false"></species>
<species id="M_NCACE" name="2',4,4',6'-tetrahydroxychalcone_C15H12O5" compartment="C_c" boundaryCondition="false"></species>
<species id="M_NGEN" name="naringenin_C15H12O5" compartment="C_c" boundaryCondition="false"></species>
<species id="M_NH3" name="NH3_H3N" compartment="C_c" boundaryCondition="false"></species>
<species id="M_NH4OH" name="ammonium hydroxide_" compartment="C_c" boundaryCondition="false"></species>
<species id="M_NICD" name="nicotinamide_C6H6N2O" compartment="C_c" boundaryCondition="false"></species>
<species id="M_NICNATE" name="nicotinate_C6H5NO2" compartment="C_c" boundaryCondition="false"></species>
<species id="M_NICNUCLE" name="nicotinate D-ribonucleotide_C11H14NO9P" compartment="C_c" boundaryCondition="false"></species>
<species id="M_NITE" name="nitrile_CNR" compartment="C_c" boundaryCondition="false"></species>
<species id="M_NITROPRO" name="2-nitropropane_C3H7NO2" compartment="C_c" boundaryCondition="false"></species>
<species id="M_NO" name="oxidonitrate_NO" compartment="C_c" boundaryCondition="false"></species>
<species id="M_NOR" name="norsolorinic acid_" compartment="C_c" boundaryCondition="false"></species>
<species id="M_NPP" name="octaprenyl diphosphate_C40H68O7P2" compartment="C_c" boundaryCondition="false"></species>
<species id="M_NPRAN" name="N-(5-phospho-D-ribosyl)anthranilate_C12H16NO9P" compartment="C_c" boundaryCondition="false"></species>
<species id="M_O2" name="oxygen_" compartment="C_c" boundaryCondition="false"></species>
<species id="M_OA" name="oxaloacetate_C4H4O5" compartment="C_c" boundaryCondition="false"></species>
<species id="M_OAHSER" name="O-acetyl-L-homoserine_C6H11NO4" compartment="C_c" boundaryCondition="false"></species>
<species id="M_OBUT" name="2-oxobutanoate_C4H6O3" compartment="C_c" boundaryCondition="false"></species>
<species id="M_OGT" name="oxidized glutathione_C20H32N6O12S2" compartment="C_c" boundaryCondition="false"></species>
<species id="M_OICAP" name="(2S)-2-isopropyl-3-oxosuccinate_C7H10O5" compartment="C_c" boundaryCondition="false"></species>
<species id="M_OIVAL" name="(R)-3-methyl-2-oxobutanoate_C5H8O3" compartment="C_c" boundaryCondition="false"></species>
<species id="M_OMP" name="orotidine 5'-phosphate_C10H13N2O11P" compartment="C_c" boundaryCondition="false"></species>
<species id="M_OMST" name="7-O-methylsterigmatocystin_C19H14O6" compartment="C_c" boundaryCondition="false"></species>
<species id="M_OMVAL" name="2-keto-3-methyl-valerate_" compartment="C_c" boundaryCondition="false"></species>
<species id="M_ORN" name="L-ornithine_C5H12N2O2" compartment="C_c" boundaryCondition="false"></species>
<species id="M_OROA" name="orotate_C5H4N2O4" compartment="C_c" boundaryCondition="false"></species>
<species id="M_OSLHSER" name="O-succinyl-L-homoserine_C8H13NO6" compartment="C_c" boundaryCondition="false"></species>
<species id="M_OTHIO" name="thioredoxin disulfide_C6H7NO2S2R2" compartment="C_c" boundaryCondition="false"></species>
<species id="M_OXAL" name="oxalate_C2H2O4" compartment="C_c" boundaryCondition="false"></species>
<species id="M_OXGLY" name="2-hydroxy-3-oxosuccinic acid_C4H4O6" compartment="C_c" boundaryCondition="false"></species>
<species id="M_P5C" name="(S)-1-pyrroline-5-carboxylate_C5H7NO2" compartment="C_c" boundaryCondition="false"></species>
<species id="M_PA" name="phosphatidate_C5H7O8PR2" compartment="C_c" boundaryCondition="false"></species>
<species id="M_PAA" name="phosphatidylamine_" compartment="C_c" boundaryCondition="false"></species>
<species id="M_PABA" name="4-aminobenzoate_C7H7NO2" compartment="C_c" boundaryCondition="false"></species>
<species id="M_PAD" name="2-phenylacetamide_C8H9NO" compartment="C_c" boundaryCondition="false"></species>
<species id="M_PANT" name="(R)-pantoate_C6H12O4" compartment="C_c" boundaryCondition="false"></species>
<species id="M_PAP" name="adenosine 3',5'-bisphosphate_C10H15N5O10P2" compartment="C_c" boundaryCondition="false"></species>
<species id="M_PAPS" name="3'-phospho-5'-adenylyl sulfate_C10H15N5O13P2S" compartment="C_c" boundaryCondition="false"></species>
<species id="M_PC" name="phosphatidylcholines_C10H19NO8PR2" compartment="C_c" boundaryCondition="false"></species>
<species id="M_PCACE" name="3,4-dihydroxybenzoate_C7H6O4" compartment="C_c" boundaryCondition="false"></species>
<species id="M_PCHO" name="choline phosphate_C5H14NO4P" compartment="C_c" boundaryCondition="false"></species>
<species id="M_PDME" name="phosphatidyl-N-dimethylethanolamine_C9H16NO8PR2" compartment="C_c" boundaryCondition="false"></species>
<species id="M_PDXAL" name="pyridoxal_C8H9NO3" compartment="C_c" boundaryCondition="false"></species>
<species id="M_PDXAM" name="pyridoxamine_C8H12N2O2" compartment="C_c" boundaryCondition="false"></species>
<species id="M_PDXAM5PI" name="pyridoxamine 5'-phosphate_C8H13N2O5P" compartment="C_c" boundaryCondition="false"></species>
<species id="M_PDXI" name="pyridoxine_C8H11NO3" compartment="C_c" boundaryCondition="false"></species>
<species id="M_PDXI5PI" name="pyridoxine 5'-phosphate_C8H12NO6P" compartment="C_c" boundaryCondition="false"></species>
<species id="M_PDXL5PI" name="pyridoxal 5'-phosphate_C8H10NO6P" compartment="C_c" boundaryCondition="false"></species>
<species id="M_PE" name="phosphatidylethanolamines_C7H12NO8PR2" compartment="C_c" boundaryCondition="false"></species>
<species id="M_PEN" name="penicillins_C9H11N2O4SR" compartment="C_c" boundaryCondition="false"></species>
<species id="M_PENACID" name="penicillanic acid_C8H11NO3S" compartment="C_c" boundaryCondition="false"></species>
<species id="M_PENG" name="penicillin G_C16H18N2O4S" compartment="C_c" boundaryCondition="false"></species>
<species id="M_PENN" name="penicillin N_C14H21N3O6S" compartment="C_c" boundaryCondition="false"></species>
<species id="M_PEP" name="phosphoenolpyruvate_C3H5O6P" compartment="C_c" boundaryCondition="false"></species>
<species id="M_PETHM" name="ethanolamine phosphate_C2H8NO4P" compartment="C_c" boundaryCondition="false"></species>
<species id="M_PG" name="phosphatidylglycerol_C8H13O10PR2" compartment="C_c" boundaryCondition="false"></species>
<species id="M_PHAC" name="phenylacetate_C8H8O2" compartment="C_c" boundaryCondition="false"></species>
<species id="M_PHACAL" name="phenylacetaldehyde_C8H8O" compartment="C_c" boundaryCondition="false"></species>
<species id="M_PHACCOA" name="phenylacetyl-CoA_C29H42N7O17P3S" compartment="C_c" boundaryCondition="false"></species>
<species id="M_PHC" name="L-1-pyrroline-3-hydroxy-5-carboxylate_C5H7NO3" compartment="C_c" boundaryCondition="false"></species>
<species id="M_PHE" name="L-phenylalanine_C9H11NO2" compartment="C_c" boundaryCondition="false"></species>
<species id="M_PHEETHAL" name="2-phenylethanol_C8H10O" compartment="C_c" boundaryCondition="false"></species>
<species id="M_PHEN" name="prephenate_C10H10O6" compartment="C_c" boundaryCondition="false"></species>
<species id="M_PHP" name="3-phosphonooxypyruvate_C3H5O7P" compartment="C_c" boundaryCondition="false"></species>
<species id="M_PHPYR" name="keto-phenylpyruvate_C9H8O3" compartment="C_c" boundaryCondition="false"></species>
<species id="M_PHSER" name="O-phospho-L-homoserine_C4H10NO6P" compartment="C_c" boundaryCondition="false"></species>
<species id="M_PHSP" name="phytosphingosine 1-phosphate_C18H40NO6P" compartment="C_c" boundaryCondition="false"></species>
<species id="M_PI" name="phosphate_H3O4P" compartment="C_c" boundaryCondition="false"></species>
<species id="M_PINS" name="1-phosphatidyl-1D-myo-inositols_C11H17O13PR2" compartment="C_c" boundaryCondition="false"></species>
<species id="M_PINS4P" name="1-phosphatidyl-1D-myo-inositol 4-phosphates_C11H18O16P2R2" compartment="C_c" boundaryCondition="false"></species>
<species id="M_PINSP" name="1-phosphatidyl-1D-myo-inositol 3-phosphates_C11H18O16P2R2" compartment="C_c" boundaryCondition="false"></species>
<species id="M_PMME" name="phosphatidyl-N-methylethanolamines_C8H14NO8PR2" compartment="C_c" boundaryCondition="false"></species>
<species id="M_PMVL" name="(R)-5-phosphomevalonate_C6H13O7P" compartment="C_c" boundaryCondition="false"></species>
<species id="M_PNTO" name="(R)-pantothenate_C9H17NO5" compartment="C_c" boundaryCondition="false"></species>
<species id="M_PPBG" name="porphobilinogen_C10H14N2O4" compartment="C_c" boundaryCondition="false"></species>
<species id="M_PPGIXm" name="protoporphyrinogen_C34H40N4O4" compartment="C_c" boundaryCondition="false"></species>
<species id="M_ppGpp" name="guanosine 3',5'-bis(diphosphate)_C10H17N5O17P4" compartment="C_c" boundaryCondition="false"></species>
<species id="M_PPI" name="diphosphate_H4O7P2" compartment="C_c" boundaryCondition="false"></species>
<species id="M_PPIp" name="diphosphate_H4O7P2" compartment="C_p" boundaryCondition="false"></species>
<species id="M_PPMAL" name="2-isopropylmaleate_C7H10O4" compartment="C_c" boundaryCondition="false"></species>
<species id="M_PPMVL" name="(R)-5-diphosphomevalonate_C6H14O10P2" compartment="C_c" boundaryCondition="false"></species>
<species id="M_pppGpp" name="guanosine 3'-diphosphate 5'-triphosphate_" compartment="C_c" boundaryCondition="false"></species>
<species id="M_PRAM" name="5-phospho-D-ribosylamine_C5H12NO7P" compartment="C_c" boundaryCondition="false"></species>
<species id="M_PRBAMP" name="phosphoribosyl-AMP_C15H23N5O14P2" compartment="C_c" boundaryCondition="false"></species>
<species id="M_PRBATP" name="1-(5-phospho-D-ribosyl)-ATP_C15H25N5O20P4" compartment="C_c" boundaryCondition="false"></species>
<species id="M_PRECOR" name="precorrins_" compartment="C_c" boundaryCondition="false"></species>
<species id="M_PRFICA" name="5-formamido-1-(5-phospho-D-ribosyl)imidazole-4-carboxamide_C10H15N4O9P" compartment="C_c" boundaryCondition="false"></species>
<species id="M_PRFP" name="1-(5-phospho-D-ribosyl)-5-[(5-phospho-D-ribosylamino)methylideneamino]imidazole-4-carboxamide_C15H25N5O15P2" compartment="C_c" boundaryCondition="false"></species>
<species id="M_PRLP" name="5-[(5-phospho-1-deoxy-D-ribulos-1-ylamino)methylideneamino]-1-(5-phospho-D-ribosyl)imidazole-4-carboxamide_C15H25N5O15P2" compartment="C_c" boundaryCondition="false"></species>
<species id="M_PRO" name="L-proline_C5H9NO2" compartment="C_c" boundaryCondition="false"></species>
<species id="M_PROP" name="propionate_C3H6O2" compartment="C_c" boundaryCondition="false"></species>
<species id="M_PROPCOA" name="propionyl-CoA_C24H40N7O17P3S" compartment="C_c" boundaryCondition="false"></species>
<species id="M_Protein" name="protein_" compartment="C_c" boundaryCondition="false"></species>
<species id="M_Protein_Amylase" name="protein for biomass and amylase_" compartment="C_c" boundaryCondition="false"></species>
<species id="M_PRPP" name="5-phospho-alpha-D-ribose 1-diphosphate_C5H13O14P3" compartment="C_c" boundaryCondition="false"></species>
<species id="M_PS" name="phosphatidylserine_C8H12NO10PR2" compartment="C_c" boundaryCondition="false"></species>
<species id="M_PSPH" name="phytosphingosine_C18H39NO3" compartment="C_c" boundaryCondition="false"></species>
<species id="M_PTRSC" name="putrescine_C4H12N2" compartment="C_c" boundaryCondition="false"></species>
<species id="M_PURI5P" name="pseudouridine 5'-phosphate_C9H13N2O9P" compartment="C_c" boundaryCondition="false"></species>
<species id="M_PYR" name="pyruvate_C3H4O3" compartment="C_c" boundaryCondition="false"></species>
<species id="M_PYTE" name="myo-inositol hexakisphosphate_C6H18O24P6" compartment="C_c" boundaryCondition="false"></species>
<species id="M_QA" name="quinolinate_C7H5NO4" compartment="C_c" boundaryCondition="false"></species>
<species id="M_QT" name="quinate_C7H11O6" compartment="C_c" boundaryCondition="false"></species>
<species id="M_R1P" name="D-ribose 1-phosphate_C5H11O8P" compartment="C_c" boundaryCondition="false"></species>
<species id="M_R5P" name="D-ribose 5-phosphate_C5H11O8P" compartment="C_c" boundaryCondition="false"></species>
<species id="M_RGT" name="glutathione_C10H17N3O6S" compartment="C_c" boundaryCondition="false"></species>
<species id="M_RIB" name="D-ribose_C5H10O5" compartment="C_c" boundaryCondition="false"></species>
<species id="M_RIBFLAV" name="riboflavin_C17H20N4O6" compartment="C_c" boundaryCondition="false"></species>
<species id="M_RL" name="D-ribulose_C5H10O5" compartment="C_c" boundaryCondition="false"></species>
<species id="M_RL5P" name="D-ribulose 5-phosphate_C5H11O8P" compartment="C_c" boundaryCondition="false"></species>
<species id="M_RNA" name="ribonucleic acids_" compartment="C_c" boundaryCondition="false"></species>
<species id="M_RTHIO" name="thioredoxin dithiol_C6H9NO2S2R2" compartment="C_c" boundaryCondition="false"></species>
<species id="M_RX" name="RX_" compartment="C_c" boundaryCondition="false"></species>
<species id="M_S" name="sulfur_S" compartment="C_c" boundaryCondition="false"></species>
<species id="M_S23E" name="(S)-2,3-epoxysqualene_C30H50O" compartment="C_c" boundaryCondition="false"></species>
<species id="M_S7P" name="sedoheptulose 7-phosphate_C7H15O10P" compartment="C_c" boundaryCondition="false"></species>
<species id="M_SACP" name="L-saccharopine_C11H20N2O6" compartment="C_c" boundaryCondition="false"></species>
<species id="M_SAH" name="S-adenosyl-L-homocysteine_C14H20N6O5S" compartment="C_c" boundaryCondition="false"></species>
<species id="M_SAICAR" name="(2S)-2-[5-amino-1-(5-phospho-beta-D-ribosyl)imidazole-4-carboxamido]succinic acid_C13H19N4O12P" compartment="C_c" boundaryCondition="false"></species>
<species id="M_SAM" name="S-adenosyl-L-methionine_C15H22N6O5S" compartment="C_c" boundaryCondition="false"></species>
<species id="M_SAMOB" name="S-adenosyl-4-methylthio-2-oxobutanoate_C15H19N5O6S" compartment="C_c" boundaryCondition="false"></species>
<species id="M_SARC" name="sarcosine_C3H7NO2" compartment="C_c" boundaryCondition="false"></species>
<species id="M_SCTLE" name="scytalone_C10H10O4" compartment="C_c" boundaryCondition="false"></species>
<species id="M_SER" name="L-serine_C3H7NO3" compartment="C_c" boundaryCondition="false"></species>
<species id="M_SHCR" name="sirohydrochlorin_C42H46N4O16" compartment="C_c" boundaryCondition="false"></species>
<species id="M_SIHM" name="siroheme_" compartment="C_c" boundaryCondition="false"></species>
<species id="M_SLF" name="sulfate_H2O4S" compartment="C_c" boundaryCondition="false"></species>
<species id="M_SME" name="shikimate_C7H10O5" compartment="C_c" boundaryCondition="false"></species>
<species id="M_SME3P" name="shikimate 3-phosphate_C7H11O8P" compartment="C_c" boundaryCondition="false"></species>
<species id="M_SNPI" name="selenophosphate_H3O3PSe" compartment="C_c" boundaryCondition="false"></species>
<species id="M_SOR" name="L-sorbose_C6H12O6" compartment="C_c" boundaryCondition="false"></species>
<species id="M_SOT" name="D-sorbitol_C6H14O6" compartment="C_c" boundaryCondition="false"></species>
<species id="M_SPH" name="sphinganine_C18H39NO2" compartment="C_c" boundaryCondition="false"></species>
<species id="M_SPMYLIN" name="ceramide phosphocholines_" compartment="C_c" boundaryCondition="false"></species>
<species id="M_SPRM" name="spermine_C10H26N4" compartment="C_c" boundaryCondition="false"></species>
<species id="M_SPRMD" name="spermidine_C7H19N3" compartment="C_c" boundaryCondition="false"></species>
<species id="M_SQL" name="squalene_C30H50" compartment="C_c" boundaryCondition="false"></species>
<species id="M_ST" name="sterigmatocystin_C18H12O6" compartment="C_c" boundaryCondition="false"></species>
<species id="M_STAR" name="starch_" compartment="C_c" boundaryCondition="false"></species>
<species id="M_SUCC" name="succinate_C4H6O4" compartment="C_c" boundaryCondition="false"></species>
<species id="M_SUCCSAL" name="succinate semialdehyde_C4H6O3" compartment="C_c" boundaryCondition="false"></species>
<species id="M_SUFT" name="galactosylceramide sulfates_C25H46NO11SR" compartment="C_c" boundaryCondition="false"></species>
<species id="M_T3P1" name="D-glyceraldehyde 3-phosphate_C3H7O6P" compartment="C_c" boundaryCondition="false"></species>
<species id="M_T3P2" name="glycerone phosphate_C3H7O6P" compartment="C_c" boundaryCondition="false"></species>
<species id="M_T6P" name="tagatose 6-phosphate_C6H13O9P" compartment="C_c" boundaryCondition="false"></species>
<species id="M_TAGLY" name="triglycerides_C6H5O6R3" compartment="C_c" boundaryCondition="false"></species>
<species id="M_TAR" name="tartrate_C4H5O6" compartment="C_c" boundaryCondition="false"></species>
<species id="M_TAUR" name="taurine_C2H7NO3S" compartment="C_c" boundaryCondition="false"></species>
<species id="M_TDP" name="D-tagatofuranose 1,6-bisphosphate_C6H14O12P2" compartment="C_c" boundaryCondition="false"></species>
<species id="M_TGE" name="tagatose_C6H12O12" compartment="C_c" boundaryCondition="false"></species>
<species id="M_TGLCOA" name="2-methylcrotonoyl-CoA_C26H42N7O17P3S" compartment="C_c" boundaryCondition="false"></species>
<species id="M_THDP" name="thiamin diphosphate_C12H18N4O7P2S" compartment="C_c" boundaryCondition="false"></species>
<species id="M_THF" name="tetrahydrofolate_C19H23N7O6" compartment="C_c" boundaryCondition="false"></species>
<species id="M_THFG" name="tetrahydrofolyl-(Glu)n_C24H30N8O9" compartment="C_c" boundaryCondition="false"></species>
<species id="M_THME" name="thiamin_C12H17N4OS" compartment="C_c" boundaryCondition="false"></species>
<species id="M_THMP" name="thiamin monophosphate_C12H17N4O4PS" compartment="C_c" boundaryCondition="false"></species>
<species id="M_THPTGLU" name="tetrahydropteroyltri-L-glutamate_C29H37N9O12" compartment="C_c" boundaryCondition="false"></species>
<species id="M_THR" name="L-threonine_C4H9NO3" compartment="C_c" boundaryCondition="false"></species>
<species id="M_THY" name="thymine_C5H6N2O2" compartment="C_c" boundaryCondition="false"></species>
<species id="M_THZ" name="5-(2-hydroxyethyl)-4-methylthiazole_C6H9NOS" compartment="C_c" boundaryCondition="false"></species>
<species id="M_THZP" name="4-methyl-5-(2-phosphonooxyethyl)thiazole_C6H10NO4PS" compartment="C_c" boundaryCondition="false"></species>
<species id="M_TPI" name="1D-myo-inositol 1,4,5-trisphosphate_C6H15O15P3" compartment="C_c" boundaryCondition="false"></species>
<species id="M_TR3DHT" name="L-threo-3-deoxy-hexulosonate_" compartment="C_c" boundaryCondition="false"></species>
<species id="M_TRE" name="alpha,alpha-trehalose_C12H22O11" compartment="C_c" boundaryCondition="false"></species>
<species id="M_TRE6P" name="alpha,alpha'-trehalose 6-phosphate_C12H23O14P" compartment="C_c" boundaryCondition="false"></species>
<species id="M_TRMAS" name="threo-3-methyl-L-aspartate_C5H9NO4" compartment="C_c" boundaryCondition="false"></species>
<species id="M_TRNA" name="transfer RNA_" compartment="C_c" boundaryCondition="false"></species>
<species id="M_TRP" name="L-tryptophan_C11H12N2O2" compartment="C_c" boundaryCondition="false"></species>
<species id="M_TRPM" name="tryptamine_C10H12N2" compartment="C_c" boundaryCondition="false"></species>
<species id="M_TRPTRNA" name="L-tryptophanyl-tRNA(Trp)_" compartment="C_c" boundaryCondition="false"></species>
<species id="M_TTGGP" name="2-cis,6-trans,10-trans-geranylgeranyl diphosphate_C20H36O7P2" compartment="C_c" boundaryCondition="false"></species>
<species id="M_TYR" name="L-tyrosine_C9H11NO3" compartment="C_c" boundaryCondition="false"></species>
<species id="M_UDP" name="UDP_C9H14N2O12P2" compartment="C_c" boundaryCondition="false"></species>
<species id="M_UDPG" name="UDP-glucose_C15H24N2O17P2" compartment="C_c" boundaryCondition="false"></species>
<species id="M_UDPGAL" name="UDP-D-galactose_C15H24N2O17P2" compartment="C_c" boundaryCondition="false"></species>
<species id="M_UDPGE" name="UDP-D-glucuronate_C15H22N2O18P2" compartment="C_c" boundaryCondition="false"></species>
<species id="M_UDPNAG" name="UDP-N-acetyl-D-glucosamine_C17H27N3O17P2" compartment="C_c" boundaryCondition="false"></species>
<species id="M_UDPNAGA" name="UDP-N-acetyl-D-galactosamine_C17H27N3O17P2" compartment="C_c" boundaryCondition="false"></species>
<species id="M_UGC" name="(-)-ureidoglycolate_C3H6N2O4" compartment="C_c" boundaryCondition="false"></species>
<species id="M_UMP" name="UMP_C9H13N2O9P" compartment="C_c" boundaryCondition="false"></species>
<species id="M_UPGIII" name="uroporphyrinogen III_C40H44N4O16" compartment="C_c" boundaryCondition="false"></species>
<species id="M_URA" name="uracil_C4H4N2O2" compartment="C_c" boundaryCondition="false"></species>
<species id="M_UREA" name="urea_CH4N2O" compartment="C_c" boundaryCondition="false"></species>
<species id="M_UREAC" name="urea-1-carboxylate_C2H4N2O3" compartment="C_c" boundaryCondition="false"></species>
<species id="M_UREIPRO" name="N-carbamoyl-?-alanine_" compartment="C_c" boundaryCondition="false"></species>
<species id="M_URI" name="uridine_C9H12N2O6" compartment="C_c" boundaryCondition="false"></species>
<species id="M_UROCA" name="urocanate_C6H6N2O2" compartment="C_c" boundaryCondition="false"></species>
<species id="M_UTP" name="UTP_C9H15N2O15P3" compartment="C_c" boundaryCondition="false"></species>
<species id="M_VAL" name="L-valine_C5H11NO2" compartment="C_c" boundaryCondition="false"></species>
<species id="M_VEML" name="vermelone_C10H10O3" compartment="C_c" boundaryCondition="false"></species>
<species id="M_VERA" name="versicolorin A_" compartment="C_c" boundaryCondition="false"></species>
<species id="M_VERAL" name="versiconal_" compartment="C_c" boundaryCondition="false"></species>
<species id="M_VERB" name="versicolorin B_" compartment="C_c" boundaryCondition="false"></species>
<species id="M_VESTINE" name="vestine_" compartment="C_c" boundaryCondition="false"></species>
<species id="M_VHA" name="versiconal hemiacetal acetate_" compartment="C_c" boundaryCondition="false"></species>
<species id="M_XAN" name="xanthine_C5H4N4O2" compartment="C_c" boundaryCondition="false"></species>
<species id="M_XMP" name="xanthosine 5'-phosphate_C10H13N4O9P" compartment="C_c" boundaryCondition="false"></species>
<species id="M_XOL" name="xylitol_C5H12O5" compartment="C_c" boundaryCondition="false"></species>
<species id="M_XTSINE" name="xanthosine_C10H12N4O6" compartment="C_c" boundaryCondition="false"></species>
<species id="M_XUL" name="D-xylulose_C5H10O5" compartment="C_c" boundaryCondition="false"></species>
<species id="M_XUL5P" name="D-xylulose 5-phosphate_C5H11O8P" compartment="C_c" boundaryCondition="false"></species>
<species id="M_XYL" name="D-xylose_C5H10O5" compartment="C_c" boundaryCondition="false"></species>
<species id="M_XYLAN" name="xylans_" compartment="C_c" boundaryCondition="false"></species>
<species id="M_ZYMST" name="zymosterol_C27H44O" compartment="C_c" boundaryCondition="false"></species>
<species id="M_ETHAM" name="ethanolamine_C2H7NO" compartment="C_c" boundaryCondition="false"></species>
<species id="M_NADP" name="NADP(+)_C21H28N7O17P3" compartment="C_c" boundaryCondition="false"></species>
<species id="M_CYSe" name="L-cysteine_C3H7NO2S" compartment="C_e" boundaryCondition="false"></species>
<species id="M_TARe" name="tartrate_C4H5O6" compartment="C_e" boundaryCondition="false"></species>
<species id="M_13GLUCANe" name="1,3-beta-D-glucan_" compartment="C_e" boundaryCondition="false"></species>
<species id="M_ACe" name="acetate_C2H4O2" compartment="C_e" boundaryCondition="false"></species>
<species id="M_ADe" name="adenine_C5H5N5" compartment="C_e" boundaryCondition="false"></species>
<species id="M_AKGe" name="2-oxoglutarate_C5H6O5" compartment="C_e" boundaryCondition="false"></species>
<species id="M_ALAe" name="L-alanine_C3H7NO2" compartment="C_e" boundaryCondition="false"></species>
<species id="M_AMYLPe" name="amylopectin_C30H52O26" compartment="C_e" boundaryCondition="false"></species>
<species id="M_AMYLSe" name="amylose_" compartment="C_e" boundaryCondition="false"></species>
<species id="M_AOLe" name="D-arabinitol_C5H12O5" compartment="C_e" boundaryCondition="false"></species>
<species id="M_ARABe" name="D-arabinose_C5H10O5" compartment="C_e" boundaryCondition="false"></species>
<species id="M_ARABINe" name="alpha-L-arabinan_" compartment="C_e" boundaryCondition="false"></species>
<species id="M_ARGe" name="L-arginine_C6H14N4O2" compartment="C_e" boundaryCondition="false"></species>
<species id="M_ASNe" name="L-asparagine_C4H8N2O3" compartment="C_e" boundaryCondition="false"></species>
<species id="M_ASPe" name="L-aspartate_C4H7NO4" compartment="C_e" boundaryCondition="false"></species>
<species id="M_bDGLCe" name="beta-D-glucose_C6H12O6" compartment="C_e" boundaryCondition="false"></species>
<species id="M_CB15LCTe" name="cellobiono-1,5-lactone_C12H20O11" compartment="C_e" boundaryCondition="false"></species>
<species id="M_CELLOBe" name="cellobiose_C12H22O11" compartment="C_e" boundaryCondition="false"></species>
<species id="M_CELLOTe" name="cellotriose_C18H32O16" compartment="C_e" boundaryCondition="false"></species>
<species id="M_CELLUe" name="cellulose_" compartment="C_e" boundaryCondition="false"></species>
<species id="M_CHIBe" name="chitobiose_C12H24N2O9" compartment="C_e" boundaryCondition="false"></species>
<species id="M_CHITe" name="chitin_" compartment="C_e" boundaryCondition="false"></species>
<species id="M_CHITOe" name="chitosan_" compartment="C_e" boundaryCondition="false"></species>
<species id="M_CHOe" name="choline_C5H14NO" compartment="C_e" boundaryCondition="false"></species>
<species id="M_CITe" name="citrate_C6H8O7" compartment="C_e" boundaryCondition="false"></species>
<species id="M_CO2e" name="CO2_CO2" compartment="C_e" boundaryCondition="false"></species>
<species id="M_CYTSe" name="cytosine_C4H5N3O" compartment="C_e" boundaryCondition="false"></species>
<species id="M_DGLCe" name="D-glucose_C6H12O6" compartment="C_e" boundaryCondition="false"></species>
<species id="M_DOPAe" name="L-dopa_C9H11NO4" compartment="C_e" boundaryCondition="false"></species>
<species id="M_DOQUIe" name="L-dopaquinone_C9H9NO4" compartment="C_e" boundaryCondition="false"></species>
<species id="M_Ee" name="D-erythrose_C4H8O4" compartment="C_e" boundaryCondition="false"></species>
<species id="M_EOLe" name="erythritol_C4H10O4" compartment="C_e" boundaryCondition="false"></species>
<species id="M_ETHe" name="ethanol_C2H6O" compartment="C_e" boundaryCondition="false"></species>
<species id="M_FMNe" name="FMN_C17H21N4O9P" compartment="C_e" boundaryCondition="false"></species>
<species id="M_FORe" name="formate_CH2O2" compartment="C_e" boundaryCondition="false"></species>
<species id="M_FRUe" name="D-fructose_C6H12O6" compartment="C_e" boundaryCondition="false"></species>
<species id="M_FUMe" name="fumarate_C4H4O4" compartment="C_e" boundaryCondition="false"></species>
<species id="M_GABAe" name="gamma-aminobutyrate_C4H9NO2" compartment="C_e" boundaryCondition="false"></species>
<species id="M_GALNTe" name="D-galactonate_C6H12O7" compartment="C_e" boundaryCondition="false"></species>
<species id="M_GALOLe" name="galactitol_C6H14O6" compartment="C_e" boundaryCondition="false"></species>
<species id="M_GALUNTe" name="D-galacturonate_C6H10O7" compartment="C_e" boundaryCondition="false"></species>
<species id="M_GLACe" name="D-galactose_C6H12O6" compartment="C_e" boundaryCondition="false"></species>
<species id="M_GLCe" name="alpha-D-glucose_C6H12O6" compartment="C_e" boundaryCondition="false"></species>
<species id="M_GLCN15LACe" name="D-glucono-1,5-lactone_C6H10O6" compartment="C_e" boundaryCondition="false"></species>
<species id="M_GLCNe" name="D-glucosamine_C6H13NO5" compartment="C_e" boundaryCondition="false"></species>
<species id="M_GLCNTe" name="D-gluconate_C6H12O7" compartment="C_e" boundaryCondition="false"></species>
<species id="M_GLe" name="glycerol_C3H8O3" compartment="C_e" boundaryCondition="false"></species>
<species id="M_GLNe" name="L-glutamine_C5H10N2O3" compartment="C_e" boundaryCondition="false"></species>
<species id="M_GLUe" name="L-glutamate_C5H9NO4" compartment="C_e" boundaryCondition="false"></species>
<species id="M_GLYCOGENe" name="glycogen_" compartment="C_e" boundaryCondition="false"></species>
<species id="M_GLYe" name="glycine_C2H5NO2" compartment="C_e" boundaryCondition="false"></species>
<species id="M_GNe" name="guanine_C5H5N5O" compartment="C_e" boundaryCondition="false"></species>
<species id="M_H2O2e" name="hydrogen peroxide_H2O2" compartment="C_e" boundaryCondition="false"></species>
<species id="M_H2Oe" name="H2O_H2O" compartment="C_e" boundaryCondition="false"></species>
<species id="M_H2SO3e" name="sulfite_H2O3S" compartment="C_e" boundaryCondition="false"></species>
<species id="M_He" name="hydrogen_H2" compartment="C_e" boundaryCondition="false"></species>
<species id="M_HISe" name="L-histidine_C6H9N3O2" compartment="C_e" boundaryCondition="false"></species>
<species id="M_HNO3e" name="nitrate_NO3" compartment="C_e" boundaryCondition="false"></species>
<species id="M_ICITe" name="isocitrate_C6H8O7" compartment="C_e" boundaryCondition="false"></species>
<species id="M_ILEe" name="L-isoleucine_C6H13NO2" compartment="C_e" boundaryCondition="false"></species>
<species id="M_ITCe" name="itaconate_C5H6O4" compartment="C_e" boundaryCondition="false"></species>
<species id="M_Ke" name="potassium_" compartment="C_e" boundaryCondition="false"></species>
<species id="M_LACe" name="(R)-lactate_C3H6O3" compartment="C_e" boundaryCondition="false"></species>
<species id="M_LACTe" name="lactose_C12H22O11" compartment="C_e" boundaryCondition="false"></species>
<species id="M_LARABe" name="L-arabinose_C5H10O5" compartment="C_e" boundaryCondition="false"></species>
<species id="M_LEUe" name="L-leucine_C6H13NO2" compartment="C_e" boundaryCondition="false"></species>
<species id="M_LLACe" name="(S)-lactate_C3H6O3" compartment="C_e" boundaryCondition="false"></species>
<species id="M_LRLe" name="L-ribulose_C5H10O5" compartment="C_e" boundaryCondition="false"></species>
<species id="M_LXULe" name="L-xylulose_C5H10O5" compartment="C_e" boundaryCondition="false"></species>
<species id="M_LYSe" name="L-lysine_C6H14N2O2" compartment="C_e" boundaryCondition="false"></species>
<species id="M_MALe" name="(S)-malate_C4H6O5" compartment="C_e" boundaryCondition="false"></species>
<species id="M_MANe" name="D-mannose_C6H12O6" compartment="C_e" boundaryCondition="false"></species>
<species id="M_MANNANe" name="mannans_C6H10O5" compartment="C_e" boundaryCondition="false"></species>
<species id="M_MELIe" name="melibiose_C12H22O11" compartment="C_e" boundaryCondition="false"></species>
<species id="M_METe" name="L-methionine_C5H11NO2S" compartment="C_e" boundaryCondition="false"></species>
<species id="M_METHOLe" name="methanol_CH4O" compartment="C_e" boundaryCondition="false"></species>
<species id="M_MLTe" name="maltose_C12H22O11" compartment="C_e" boundaryCondition="false"></species>
<species id="M_MNTe" name="D-mannitol_C6H14O6" compartment="C_e" boundaryCondition="false"></species>
<species id="M_MYOIe" name="myo-inositol_C6H12O6" compartment="C_e" boundaryCondition="false"></species>
<species id="M_Nae" name="sodium_" compartment="C_e" boundaryCondition="false"></species>
<species id="M_NAGe" name="N-acetyl-D-glucosamine_C8H15NO6" compartment="C_e" boundaryCondition="false"></species>
<species id="M_NH3e" name="NH3_H3N" compartment="C_e" boundaryCondition="false"></species>
<species id="M_O2e" name="oxygen_" compartment="C_e" boundaryCondition="false"></species>
<species id="M_OAe" name="oxaloacetate_C4H4O5" compartment="C_e" boundaryCondition="false"></species>
<species id="M_OXALe" name="oxalate_C2H2O4" compartment="C_e" boundaryCondition="false"></species>
<species id="M_PHACALe" name="phenylacetaldehyde_C8H8O" compartment="C_e" boundaryCondition="false"></species>
<species id="M_PHEe" name="L-phenylalanine_C9H11NO2" compartment="C_e" boundaryCondition="false"></species>
<species id="M_PIe" name="phosphate_H3O4P" compartment="C_e" boundaryCondition="false"></species>
<species id="M_PROe" name="L-proline_C5H9NO2" compartment="C_e" boundaryCondition="false"></species>
<species id="M_PROPe" name="propionate_C3H6O2" compartment="C_e" boundaryCondition="false"></species>
<species id="M_PTATEe" name="pectate_" compartment="C_e" boundaryCondition="false"></species>
<species id="M_PYRe" name="pyruvate_C3H4O3" compartment="C_e" boundaryCondition="false"></species>
<species id="M_RAFe" name="raffinose_C18H32O16" compartment="C_e" boundaryCondition="false"></species>
<species id="M_RIBe" name="D-ribose_C5H10O5" compartment="C_e" boundaryCondition="false"></species>
<species id="M_RIBFLAVe" name="riboflavin_C17H20N4O6" compartment="C_e" boundaryCondition="false"></species>
<species id="M_RLe" name="D-ribulose_C5H10O5" compartment="C_e" boundaryCondition="false"></species>
<species id="M_SERe" name="L-serine_C3H7NO3" compartment="C_e" boundaryCondition="false"></species>
<species id="M_SLFe" name="sulfate_H2O4S" compartment="C_e" boundaryCondition="false"></species>
<species id="M_SORe" name="L-sorbose_C6H12O6" compartment="C_e" boundaryCondition="false"></species>
<species id="M_SOTe" name="D-sorbitol_C6H14O6" compartment="C_e" boundaryCondition="false"></species>
<species id="M_STARe" name="starch_" compartment="C_e" boundaryCondition="false"></species>
<species id="M_SUCCe" name="succinate_C4H6O4" compartment="C_e" boundaryCondition="false"></species>
<species id="M_SUCe" name="sucrose_C12H22O11" compartment="C_e" boundaryCondition="false"></species>
<species id="M_TGEe" name="tagatose_C6H12O12" compartment="C_e" boundaryCondition="false"></species>
<species id="M_THRe" name="L-threonine_C4H9NO3" compartment="C_e" boundaryCondition="false"></species>
<species id="M_TREe" name="alpha,alpha-trehalose_C12H22O11" compartment="C_e" boundaryCondition="false"></species>
<species id="M_TRPe" name="L-tryptophan_C11H12N2O2" compartment="C_e" boundaryCondition="false"></species>
<species id="M_TYRe" name="L-tyrosine_C9H11NO3" compartment="C_e" boundaryCondition="false"></species>
<species id="M_URAe" name="uracil_C4H4N2O2" compartment="C_e" boundaryCondition="false"></species>
<species id="M_VALe" name="L-valine_C5H11NO2" compartment="C_e" boundaryCondition="false"></species>
<species id="M_XOLe" name="xylitol_C5H12O5" compartment="C_e" boundaryCondition="false"></species>
<species id="M_XULe" name="D-xylulose_C5H10O5" compartment="C_e" boundaryCondition="false"></species>
<species id="M_XYLANe" name="xylans_" compartment="C_e" boundaryCondition="false"></species>
<species id="M_XYLe" name="D-xylose_C5H10O5" compartment="C_e" boundaryCondition="false"></species>
<species id="M_ACP" name="acyl-carrier protein_HSR" compartment="C_c" boundaryCondition="false"></species>
<species id="M_2NMHMBm" name="3-demethylubiquinone-8_" compartment="C_m" boundaryCondition="false"></species>
<species id="M_2NPMBm" name="6-methoxy-2-octaprenyl-1,4-benzoquinone_C47H70O3" compartment="C_m" boundaryCondition="false"></species>
<species id="M_2NPMMBm" name="3-methyl-6-methoxy-2-octaprenyl-1,4-benzoquinone_C48H72O3" compartment="C_m" boundaryCondition="false"></species>
<species id="M_2NPMPm" name="6-methoxy-2-octaprenylphenol_C47H72O2" compartment="C_m" boundaryCondition="false"></species>
<species id="M_AACCOAm" name="acetoacetyl-CoA_C25H40N7O18P3S" compartment="C_m" boundaryCondition="false"></species>
<species id="M_ABUTm" name="acetohydroxybutyrate_C6H10O4" compartment="C_m" boundaryCondition="false"></species>
<species id="M_ACALm" name="acetaldehyde_C2H4O" compartment="C_m" boundaryCondition="false"></species>
<species id="M_ACARm" name="O-acetylcarnitine_C9H17NO4" compartment="C_m" boundaryCondition="false"></species>
<species id="M_ACCOAm" name="acetyl-CoA_C23H38N7O17P3S" compartment="C_m" boundaryCondition="false"></species>
<species id="M_ACLACm" name="2-acetolactate_C5H8O4" compartment="C_m" boundaryCondition="false"></species>
<species id="M_ACm" name="acetate_C2H4O2" compartment="C_m" boundaryCondition="false"></species>
<species id="M_ACOm" name="cis-aconitate_C6H6O6" compartment="C_m" boundaryCondition="false"></species>
<species id="M_ACPm" name="acyl-carrier protein_HSR" compartment="C_m" boundaryCondition="false"></species>
<species id="M_ACTACm" name="acetoacetate_C4H6O3" compartment="C_m" boundaryCondition="false"></species>
<species id="M_ACTPm" name="acetyl phosphate_C2H5O5P" compartment="C_m" boundaryCondition="false"></species>
<species id="M_ADPm" name="ADP_C10H15N5O10P2" compartment="C_m" boundaryCondition="false"></species>
<species id="M_ADPRIBm" name="5-deoxy-D-ribofuranos-5-yl-ADP_C15H23N5O14P2" compartment="C_m" boundaryCondition="false"></species>
<species id="M_AKGm" name="2-oxoglutarate_C5H6O5" compartment="C_m" boundaryCondition="false"></species>
<species id="M_AKPm" name="2-dehydropantoate_C6H10O4" compartment="C_m" boundaryCondition="false"></species>
<species id="M_ALAm" name="L-alanine_C3H7NO2" compartment="C_m" boundaryCondition="false"></species>
<species id="M_AMACm" name="aminoacetone_C3H7NO" compartment="C_m" boundaryCondition="false"></species>
<species id="M_AMIEVULm" name="5-aminolevulinate_C5H9NO3" compartment="C_m" boundaryCondition="false"></species>
<species id="M_AMPm" name="AMP_C10H14N5O7P" compartment="C_m" boundaryCondition="false"></species>
<species id="M_AONAm" name="8-amino-7-oxononanoate_C9H17NO3" compartment="C_m" boundaryCondition="false"></species>
<species id="M_APOCEm" name="apocytochrome C_" compartment="C_m" boundaryCondition="false"></species>
<species id="M_ASERm" name="O-acetyl-L-serine_C5H9NO4" compartment="C_m" boundaryCondition="false"></species>
<species id="M_ASNm" name="L-asparagine_C4H8N2O3" compartment="C_m" boundaryCondition="false"></species>
<species id="M_ASNTRNAm" name="L-asparaginyl-tRNA(Asn)_" compartment="C_m" boundaryCondition="false"></species>
<species id="M_ASPm" name="L-aspartate_C4H7NO4" compartment="C_m" boundaryCondition="false"></species>
<species id="M_ASPTRNAm" name="L-aspartyl-tRNA(Asp)_" compartment="C_m" boundaryCondition="false"></species>
<species id="M_ATPm" name="ATP_C10H16N5O13P3" compartment="C_m" boundaryCondition="false"></species>
<species id="M_C100COAm" name="decanoyl-CoA_C31H54N7O17P3S" compartment="C_m" boundaryCondition="false"></species>
<species id="M_C10DCOAm" name="trans-dec-2-enoyl-CoA_C31H52N7O17P3S" compartment="C_m" boundaryCondition="false"></species>
<species id="M_C10HCOAm" name="3-hydroxydecanoyl-CoA_C31H54N7O18P3S" compartment="C_m" boundaryCondition="false"></species>
<species id="M_C10OCOAm" name="3-oxodecanoyl-CoA_C31H52N7O18P3S" compartment="C_m" boundaryCondition="false"></species>
<species id="M_C120CARm" name="dodecanoyl-carnitine_" compartment="C_m" boundaryCondition="false"></species>
<species id="M_C120COAm" name="lauroyl-CoA_C33H58N7O17P3S" compartment="C_m" boundaryCondition="false"></species>
<species id="M_C12DCOAm" name="trans-dodec-2-enoyl-CoA_C33H56N7O17P3S" compartment="C_m" boundaryCondition="false"></species>
<species id="M_C12HCOAm" name="3-hydroxylauroyl-CoA_C33H58N7O18P3S" compartment="C_m" boundaryCondition="false"></species>
<species id="M_C12OCOAm" name="3-oxolauroyl-CoA_C33H56N7O18P3S" compartment="C_m" boundaryCondition="false"></species>
<species id="M_C140CARm" name="myristoyl-carnitine_C21H42NO4" compartment="C_m" boundaryCondition="false"></species>
<species id="M_C140COAm" name="myristoyl-CoA_C35H62N7O17P3S" compartment="C_m" boundaryCondition="false"></species>
<species id="M_C14DCOAm" name="trans-tetradec-2-enoyl-CoA_C35H60N7O17P3S" compartment="C_m" boundaryCondition="false"></species>
<species id="M_C14HCOAm" name="3-hydroxymyristoyl-CoA_C35H62N7O18P3S" compartment="C_m" boundaryCondition="false"></species>
<species id="M_C14OCOAm" name="3-oxomyristoyl-CoA_C35H60N7O18P3S" compartment="C_m" boundaryCondition="false"></species>
<species id="M_C160CARm" name="palmitoyl-carnitine_C23H46NO4" compartment="C_m" boundaryCondition="false"></species>
<species id="M_C160COAm" name="palmitoyl-CoA_C37H66N7O17P3S" compartment="C_m" boundaryCondition="false"></species>
<species id="M_C16DCOAm" name="trans-hexadec-2-enoyl-CoA_C37H64N7O17P3S" compartment="C_m" boundaryCondition="false"></species>
<species id="M_C16HCOAm" name="3-hydroxypalmitoyl-CoA_C37H66N7O18P3S" compartment="C_m" boundaryCondition="false"></species>
<species id="M_C16OCOAm" name="3-oxopalmitoyl-CoA_C37H64N7O18P3S" compartment="C_m" boundaryCondition="false"></species>
<species id="M_C180CARm" name="stearoyl-carnitine_C25H50NO4" compartment="C_m" boundaryCondition="false"></species>
<species id="M_C180COAm" name="stearoyl-CoA_C39H70N7O17P3S" compartment="C_m" boundaryCondition="false"></species>
<species id="M_C18DCOAm" name="trans-octadec-2-enoyl-CoA_C39H68N7O17P3S" compartment="C_m" boundaryCondition="false"></species>
<species id="M_C18HCOAm" name="3-hydroxystearoyl-CoA_C39H70N7O18P3S" compartment="C_m" boundaryCondition="false"></species>
<species id="M_C18OCOAm" name="3-oxostearoyl-CoA_C39H68N7O18P3S" compartment="C_m" boundaryCondition="false"></species>
<species id="M_C40COAm" name="butyryl-CoA_C25H42N7O17P3S" compartment="C_m" boundaryCondition="false"></species>
<species id="M_C4DCOAm" name="trans-but-2-enoyl-CoA_C25H40N7O17P3S" compartment="C_m" boundaryCondition="false"></species>
<species id="M_C4HCOAm" name="3-hydroxybutyryl-CoA_C25H42N7O18P3S" compartment="C_m" boundaryCondition="false"></species>
<species id="M_C60COAm" name="hexanoyl-CoA_C27H46N7O17P3S" compartment="C_m" boundaryCondition="false"></species>
<species id="M_C6DCOAm" name="trans-hex-2-enoyl-CoA_C27H44N7O17P3S" compartment="C_m" boundaryCondition="false"></species>
<species id="M_C6HCOAm" name="3-hydroxyhexanoyl-CoA_C27H46N7O18P3S" compartment="C_m" boundaryCondition="false"></species>
<species id="M_C6OCOAm" name="3-oxohexanoyl-CoA_C27H44N7O18P3S" compartment="C_m" boundaryCondition="false"></species>
<species id="M_C80COAm" name="octanoyl-CoA_C29H50N7O17P3S" compartment="C_m" boundaryCondition="false"></species>
<species id="M_C8DCOAm" name="trans-oct-2-enoyl-CoA_C29H48N7O17P3S" compartment="C_m" boundaryCondition="false"></species>
<species id="M_C8HCOAm" name="3-hydroxyoctanoyl-CoA_C29H50N7O18P3S" compartment="C_m" boundaryCondition="false"></species>
<species id="M_C8OCOAm" name="3-oxooctanoyl-CoA_C29H48N7O18P3S" compartment="C_m" boundaryCondition="false"></species>
<species id="M_Cam" name="calcium_" compartment="C_m" boundaryCondition="false"></species>
<species id="M_CAPm" name="carbamoyl phosphate_CH4NO5P" compartment="C_m" boundaryCondition="false"></species>
<species id="M_CARm" name="carnitine_C7H15NO3" compartment="C_m" boundaryCondition="false"></species>
<species id="M_CDPDGm" name="CDP-diacylglycerols_C14H19N3O15P2R2" compartment="C_m" boundaryCondition="false"></species>
<species id="M_CITm" name="citrate_C6H8O7" compartment="C_m" boundaryCondition="false"></species>
<species id="M_CITRm" name="L-citrulline_C6H13N3O3" compartment="C_m" boundaryCondition="false"></species>
<species id="M_CLm" name="cardiolipin_C13H18O17P2R4" compartment="C_m" boundaryCondition="false"></species>
<species id="M_CMPm" name="CMP_C9H14N3O8P" compartment="C_m" boundaryCondition="false"></species>
<species id="M_CO2m" name="CO2_CO2" compartment="C_m" boundaryCondition="false"></species>
<species id="M_COAm" name="coenzyme A_C21H36N7O16P3S" compartment="C_m" boundaryCondition="false"></species>
<species id="M_CPGIIIm" name="coproporphyrinogen III_C36H44N4O8" compartment="C_m" boundaryCondition="false"></species>
<species id="M_CRONYLCOAm" name="crotonoyl-CoA_C25H40N7O17P3S" compartment="C_m" boundaryCondition="false"></species>
<species id="M_CTPm" name="CTP_C9H16N3O14P3" compartment="C_m" boundaryCondition="false"></species>
<species id="M_Cum" name="copper_" compartment="C_m" boundaryCondition="false"></species>
<species id="M_CYMECm" name="cytochrome c_" compartment="C_m" boundaryCondition="false"></species>
<species id="M_CYSm" name="L-cysteine_C3H7NO2S" compartment="C_m" boundaryCondition="false"></species>
<species id="M_DANNAm" name="7,8-diaminononanoate_C9H20N2O2" compartment="C_m" boundaryCondition="false"></species>
<species id="M_DHFm" name="dihydrofolate_C19H21N7O6" compartment="C_m" boundaryCondition="false"></species>
<species id="M_DHMVAm" name="(R)-2,3-dihydroxy-3-methylbutanoate_C5H10O4" compartment="C_m" boundaryCondition="false"></species>
<species id="M_DHVALm" name="(R)-3-hydroxy-3-methyl-2-oxobutanoate_C5H8O4" compartment="C_m" boundaryCondition="false"></species>
<species id="M_DIMEGLYm" name="N,N-dimethylglycine_C4H9NO2" compartment="C_m" boundaryCondition="false"></species>
<species id="M_DOROAm" name="(S)-dihydroorotate_C5H6N2O4" compartment="C_m" boundaryCondition="false"></species>
<species id="M_DTMPm" name="dTMP_C10H15N2O8P" compartment="C_m" boundaryCondition="false"></species>
<species id="M_DUMPm" name="dUMP_C9H13N2O8P" compartment="C_m" boundaryCondition="false"></species>
<species id="M_ECYSm" name="cysteine-[enzyme]_" compartment="C_m" boundaryCondition="false"></species>
<species id="M_ESULFCYSm" name="S-sulfanylcysteine-[enzyme]_" compartment="C_m" boundaryCondition="false"></species>
<species id="M_ETHm" name="ethanol_C2H6O" compartment="C_m" boundaryCondition="false"></species>
<species id="M_FADH2m" name="FADH2_C27H35N9O15P2" compartment="C_m" boundaryCondition="false"></species>
<species id="M_FADm" name="FAD_C27H33N9O15P2" compartment="C_m" boundaryCondition="false"></species>
<species id="M_FALDm" name="formaldehyde_CH2O" compartment="C_m" boundaryCondition="false"></species>
<species id="M_FERIm" name="ferricytochrome c_" compartment="C_m" boundaryCondition="false"></species>
<species id="M_FEROm" name="ferrocytochrome c_" compartment="C_m" boundaryCondition="false"></species>
<species id="M_FMNm" name="FMN_C17H21N4O9P" compartment="C_m" boundaryCondition="false"></species>
<species id="M_FOFMETm" name="N-formylmethionyl-tRNA(fMet)_" compartment="C_m" boundaryCondition="false"></species>
<species id="M_FORm" name="formate_CH2O2" compartment="C_m" boundaryCondition="false"></species>
<species id="M_FTHFm" name="10-formyltetrahydrofolate_C20H23N7O7" compartment="C_m" boundaryCondition="false"></species>
<species id="M_FUMm" name="fumarate_C4H4O4" compartment="C_m" boundaryCondition="false"></species>
<species id="M_GABALm" name="4-aminobutanal_C4H9NO" compartment="C_m" boundaryCondition="false"></species>
<species id="M_GABAm" name="gamma-aminobutyrate_C4H9NO2" compartment="C_m" boundaryCondition="false"></species>
<species id="M_GDPm" name="GDP_C10H15N5O11P2" compartment="C_m" boundaryCondition="false"></species>
<species id="M_GL3Pm" name="sn-glycerol 3-phosphate_C3H9O6P" compartment="C_m" boundaryCondition="false"></species>
<species id="M_GLNm" name="L-glutamine_C5H10N2O3" compartment="C_m" boundaryCondition="false"></species>
<species id="M_GLTCOAm" name="glutaryl-CoA_C26H42N7O19P3S" compartment="C_m" boundaryCondition="false"></species>
<species id="M_GLUGSALm" name="L-glutamate 5-semialdehyde_C5H9NO3" compartment="C_m" boundaryCondition="false"></species>
<species id="M_GLUm" name="L-glutamate_C5H9NO4" compartment="C_m" boundaryCondition="false"></species>
<species id="M_GLXm" name="glyoxylate_C2H2O3" compartment="C_m" boundaryCondition="false"></species>
<species id="M_GLYm" name="glycine_C2H5NO2" compartment="C_m" boundaryCondition="false"></species>
<species id="M_GTPm" name="GTP_C10H16N5O14P3" compartment="C_m" boundaryCondition="false"></species>
<species id="M_H_POm" name="H(+)_" compartment="C_m" boundaryCondition="false"></species>
<species id="M_H2O2m" name="hydrogen peroxide_H2O2" compartment="C_m" boundaryCondition="false"></species>
<species id="M_H2Om" name="H2O_H2O" compartment="C_m" boundaryCondition="false"></species>
<species id="M_H2Sm" name="H2S_H2S" compartment="C_m" boundaryCondition="false"></species>
<species id="M_H3MCOAm" name="(S)-3-hydroxy-3-methylglutaryl-CoA_C27H44N7O20P3S" compartment="C_m" boundaryCondition="false"></species>
<species id="M_HACNm" name="but-1-ene-1,2,4-tricarboxylate_C7H8O6" compartment="C_m" boundaryCondition="false"></species>
<species id="M_HCITm" name="homocitrate_C7H10O7" compartment="C_m" boundaryCondition="false"></species>
<species id="M_HCO3m" name="HCO3_CH2O3" compartment="C_m" boundaryCondition="false"></species>
<species id="M_HEME_Am" name="heme a_C49H56FeN4O6" compartment="C_m" boundaryCondition="false"></species>
<species id="M_HEME_Om" name="heme o_C49H58FeN4O5" compartment="C_m" boundaryCondition="false"></species>
<species id="M_HICITm" name="homoisocitrate_C7H10O7" compartment="C_m" boundaryCondition="false"></species>
<species id="M_HKYNm" name="3-hydroxykynurenine_C10H12N2O4" compartment="C_m" boundaryCondition="false"></species>
<species id="M_Hm" name="hydrogen_H2" compartment="C_m" boundaryCondition="false"></species>
<species id="M_HPROm" name="trans-4-hydroxy-L-proline_C5H9NO3" compartment="C_m" boundaryCondition="false"></species>
<species id="M_HYISOCOAm" name="3-hydroxy-2-methylpropanoyl-CoA_C25H42N7O18P3S" compartment="C_m" boundaryCondition="false"></species>
<species id="M_HYISORATEm" name="3-hydroxy-2-methylpropanoate_C4H8O3" compartment="C_m" boundaryCondition="false"></species>
<species id="M_ICITm" name="isocitrate_C6H8O7" compartment="C_m" boundaryCondition="false"></species>
<species id="M_IDPm" name="IDP_C10H14N4O11P2" compartment="C_m" boundaryCondition="false"></species>
<species id="M_ILEm" name="L-isoleucine_C6H13NO2" compartment="C_m" boundaryCondition="false"></species>
<species id="M_IPPMALm" name="2-isopropylmalate_C7H12O5" compartment="C_m" boundaryCondition="false"></species>
<species id="M_ISOBUCOAm" name="isobutyryl-CoA_C25H42N7O17P3S" compartment="C_m" boundaryCondition="false"></species>
<species id="M_ISOVACOAm" name="3-isovaleryl-CoA_C26H44N7O17P3S" compartment="C_m" boundaryCondition="false"></species>
<species id="M_ITPm" name="ITP_C10H15N4O14P3" compartment="C_m" boundaryCondition="false"></species>
<species id="M_Km" name="potassium_" compartment="C_m" boundaryCondition="false"></species>
<species id="M_KYNm" name="L-kynurenine_C10H12N2O3" compartment="C_m" boundaryCondition="false"></species>
<species id="M_LACALm" name="(S)-lactaldehyde_C3H6O2" compartment="C_m" boundaryCondition="false"></species>
<species id="M_LACm" name="(R)-lactate_C3H6O3" compartment="C_m" boundaryCondition="false"></species>
<species id="M_LEUm" name="L-leucine_C6H13NO2" compartment="C_m" boundaryCondition="false"></species>
<species id="M_LGLNTRNAm" name="L-glutaminyl-tRNA(Gln)_" compartment="C_m" boundaryCondition="false"></species>
<species id="M_LGLUTRNAm" name="L-glutamyl-tRNA(Glu)_" compartment="C_m" boundaryCondition="false"></species>
<species id="M_LILEUTRNAm" name="L-isoleucyl-tRNA(Ile)_" compartment="C_m" boundaryCondition="false"></species>
<species id="M_LIPOm" name="lipoamide_C8H15NOS2" compartment="C_m" boundaryCondition="false"></species>
<species id="M_LLACm" name="(S)-lactate_C3H6O3" compartment="C_m" boundaryCondition="false"></species>
<species id="M_LMETTRNAm" name="L-methionyl-tRNA(Met)_" compartment="C_m" boundaryCondition="false"></species>
<species id="M_LTHETRNAm" name="L-threonyl-tRNA(Thr)_" compartment="C_m" boundaryCondition="false"></species>
<species id="M_LTyrTRNAm" name="L-tyrosyl-tRNA(Tyr)_" compartment="C_m" boundaryCondition="false"></species>
<species id="M_MALm" name="(S)-malate_C4H6O5" compartment="C_m" boundaryCondition="false"></species>
<species id="M_MCRCOAm" name="2-methylbut-2-enoyl-CoA_C26H42N7O17P3S" compartment="C_m" boundaryCondition="false"></species>
<species id="M_METHFm" name="5,10-methenyltetrahydrofolate_C20H21N7O6" compartment="C_m" boundaryCondition="false"></species>
<species id="M_METTHFm" name="5,10-methylenetetrahydrofolate_C20H23N7O6" compartment="C_m" boundaryCondition="false"></species>
<species id="M_MGCOAm" name="trans-3-methylglutaconyl-CoA_C27H42N7O19P3S" compartment="C_m" boundaryCondition="false"></species>
<species id="M_MMSHYm" name="3-oxo-2-methylpropanoate_C4H6O3" compartment="C_m" boundaryCondition="false"></species>
<species id="M_MTHFm" name="5-methyltetrahydrofolate_C20H25N7O6" compartment="C_m" boundaryCondition="false"></species>
<species id="M_MTHGXLm" name="methylglyoxal_C3H4O2" compartment="C_m" boundaryCondition="false"></species>
<species id="M_NADHm" name="NADH_C21H29N7O14P2" compartment="C_m" boundaryCondition="false"></species>
<species id="M_NADm" name="NAD(+)_C21H27N7O14P2" compartment="C_m" boundaryCondition="false"></species>
<species id="M_NADPHm" name="NADPH_C21H30N7O17P3" compartment="C_m" boundaryCondition="false"></species>
<species id="M_NADPm" name="NADP(+)_C21H28N7O17P3" compartment="C_m" boundaryCondition="false"></species>
<species id="M_NAGLUm" name="N-acetyl-L-glutamate_C7H11NO5" compartment="C_m" boundaryCondition="false"></species>
<species id="M_NAGLUPm" name="N-acetyl-L-gamma-glutamyl phosphate_C7H12NO8P" compartment="C_m" boundaryCondition="false"></species>
<species id="M_NAGLUSm" name="N-acetyl-L-glutamate 5-semialdehyde_C7H11NO4" compartment="C_m" boundaryCondition="false"></species>
<species id="M_Nam" name="sodium_" compartment="C_m" boundaryCondition="false"></species>
<species id="M_NAORNm" name="N2-acetyl-L-ornithine_C7H14N2O3" compartment="C_m" boundaryCondition="false"></species>
<species id="M_NH3m" name="NH3_H3N" compartment="C_m" boundaryCondition="false"></species>
<species id="M_NICDm" name="nicotinamide_C6H6N2O" compartment="C_m" boundaryCondition="false"></species>
<species id="M_NICNATEm" name="nicotinate_C6H5NO2" compartment="C_m" boundaryCondition="false"></species>
<species id="M_NMNm" name="nicotinamide mononucleotide_C11H15N2O8P" compartment="C_m" boundaryCondition="false"></species>
<species id="M_O2m" name="oxygen_" compartment="C_m" boundaryCondition="false"></species>
<species id="M_OAm" name="oxaloacetate_C4H4O5" compartment="C_m" boundaryCondition="false"></species>
<species id="M_OBUTm" name="2-oxobutanoate_C4H6O3" compartment="C_m" boundaryCondition="false"></species>
<species id="M_OICAPm" name="(2S)-2-isopropyl-3-oxosuccinate_C7H10O5" compartment="C_m" boundaryCondition="false"></species>
<species id="M_OIVALm" name="(R)-3-methyl-2-oxobutanoate_C5H8O3" compartment="C_m" boundaryCondition="false"></species>
<species id="M_OMVALm" name="2-keto-3-methyl-valerate_" compartment="C_m" boundaryCondition="false"></species>
<species id="M_ORNm" name="L-ornithine_C5H12N2O2" compartment="C_m" boundaryCondition="false"></species>
<species id="M_OROAm" name="orotate_C5H4N2O4" compartment="C_m" boundaryCondition="false"></species>
<species id="M_OTHIOm" name="thioredoxin disulfide_C6H7NO2S2R2" compartment="C_m" boundaryCondition="false"></species>
<species id="M_P5Cm" name="(S)-1-pyrroline-5-carboxylate_C5H7NO2" compartment="C_m" boundaryCondition="false"></species>
<species id="M_PADm" name="2-phenylacetamide_C8H9NO" compartment="C_m" boundaryCondition="false"></species>
<species id="M_PAm" name="phosphatidate_C5H7O8PR2" compartment="C_m" boundaryCondition="false"></species>
<species id="M_PANTm" name="(R)-pantoate_C6H12O4" compartment="C_m" boundaryCondition="false"></species>
<species id="M_PAPm" name="adenosine 3',5'-bisphosphate_C10H15N5O10P2" compartment="C_m" boundaryCondition="false"></species>
<species id="M_PEm" name="phosphatidylethanolamines_C7H12NO8PR2" compartment="C_m" boundaryCondition="false"></species>
<species id="M_PEPm" name="phosphoenolpyruvate_C3H5O6P" compartment="C_m" boundaryCondition="false"></species>
<species id="M_PGm" name="phosphatidylglycerol_C8H13O10PR2" compartment="C_m" boundaryCondition="false"></species>
<species id="M_PGPm" name="phosphatidylglycerophosphate_C8H14O13P2R2" compartment="C_m" boundaryCondition="false"></species>
<species id="M_PHACALm" name="phenylacetaldehyde_C8H8O" compartment="C_m" boundaryCondition="false"></species>
<species id="M_PHCm" name="L-1-pyrroline-3-hydroxy-5-carboxylate_C5H7NO3" compartment="C_m" boundaryCondition="false"></species>
<species id="M_PHEETHALm" name="2-phenylethanol_C8H10O" compartment="C_m" boundaryCondition="false"></species>
<species id="M_PHEm" name="L-phenylalanine_C9H11NO2" compartment="C_m" boundaryCondition="false"></species>
<species id="M_PHEMEm" name="heme b_C34H32FeN4O4" compartment="C_m" boundaryCondition="false"></species>
<species id="M_PIm" name="phosphate_H3O4P" compartment="C_m" boundaryCondition="false"></species>
<species id="M_PPIm" name="diphosphate_H4O7P2" compartment="C_m" boundaryCondition="false"></species>
<species id="M_PPRIXm" name="protoporphyrin_C34H34N4O4" compartment="C_m" boundaryCondition="false"></species>
<species id="M_PROm" name="L-proline_C5H9NO2" compartment="C_m" boundaryCondition="false"></species>
<species id="M_PROPCOAm" name="propionyl-CoA_C24H40N7O17P3S" compartment="C_m" boundaryCondition="false"></species>
<species id="M_PROPm" name="propionate_C3H6O2" compartment="C_m" boundaryCondition="false"></species>
<species id="M_PSm" name="phosphatidylserine_C8H12NO10PR2" compartment="C_m" boundaryCondition="false"></species>
<species id="M_PTRSCm" name="putrescine_C4H12N2" compartment="C_m" boundaryCondition="false"></species>
<species id="M_PYRm" name="pyruvate_C3H4O3" compartment="C_m" boundaryCondition="false"></species>
<species id="M_QH2m" name="ubiquinol_" compartment="C_m" boundaryCondition="false"></species>
<species id="M_Qm" name="ubiquinone_" compartment="C_m" boundaryCondition="false"></species>
<species id="M_R5Pm" name="D-ribose 5-phosphate_C5H11O8P" compartment="C_m" boundaryCondition="false"></species>
<species id="M_RTHIOm" name="thioredoxin dithiol_C6H9NO2S2R2" compartment="C_m" boundaryCondition="false"></species>
<species id="M_SAHm" name="S-adenosyl-L-homocysteine_C14H20N6O5S" compartment="C_m" boundaryCondition="false"></species>
<species id="M_SAMm" name="S-adenosyl-L-methionine_C15H22N6O5S" compartment="C_m" boundaryCondition="false"></species>
<species id="M_SAMOBm" name="S-adenosyl-4-methylthio-2-oxobutanoate_C15H19N5O6S" compartment="C_m" boundaryCondition="false"></species>
<species id="M_SAPm" name="S-aminomethyldihydrolipoylprotein_C9H19N2OS2R" compartment="C_m" boundaryCondition="false"></species>
<species id="M_SARCm" name="sarcosine_C3H7NO2" compartment="C_m" boundaryCondition="false"></species>
<species id="M_SERm" name="L-serine_C3H7NO3" compartment="C_m" boundaryCondition="false"></species>
<species id="M_SUCCm" name="succinate_C4H6O4" compartment="C_m" boundaryCondition="false"></species>
<species id="M_SUCCOAm" name="succinyl-CoA_C25H40N7O19P3S" compartment="C_m" boundaryCondition="false"></species>
<species id="M_SUCCSALm" name="succinate semialdehyde_C4H6O3" compartment="C_m" boundaryCondition="false"></species>
<species id="M_THFm" name="tetrahydrofolate_C19H23N7O6" compartment="C_m" boundaryCondition="false"></species>
<species id="M_THRm" name="L-threonine_C4H9NO3" compartment="C_m" boundaryCondition="false"></species>
<species id="M_TRNAm" name="transfer RNA_" compartment="C_m" boundaryCondition="false"></species>
<species id="M_TYRm" name="L-tyrosine_C9H11NO3" compartment="C_m" boundaryCondition="false"></species>
<species id="M_VALm" name="L-valine_C5H11NO2" compartment="C_m" boundaryCondition="false"></species>
<species id="M_NADPp" name="NADP(+)_C21H28N7O17P3" compartment="C_p" boundaryCondition="false"></species>
<species id="M_2MACOp" name="(Z)-but-2-ene-1,2,3-tricarboxylate_C7H8O6" compartment="C_p" boundaryCondition="false"></species>
<species id="M_2MCITp" name="2-methylcitrate_C7H10O7" compartment="C_p" boundaryCondition="false"></species>
<species id="M_2MICITp" name="(2S,3R)-3-hydroxybutane-1,2,3-tricarboxylate_C7H10O7" compartment="C_p" boundaryCondition="false"></species>
<species id="M_AACCOAp" name="acetoacetyl-CoA_C25H40N7O18P3S" compartment="C_p" boundaryCondition="false"></species>
<species id="M_ACCOAp" name="acetyl-CoA_C23H38N7O17P3S" compartment="C_p" boundaryCondition="false"></species>
<species id="M_ACEp" name="acetate_C2H4O2" compartment="C_p" boundaryCondition="false"></species>
<species id="M_AKGp" name="2-oxoglutarate_C5H6O5" compartment="C_p" boundaryCondition="false"></species>
<species id="M_AMPp" name="AMP_C10H14N5O7P" compartment="C_p" boundaryCondition="false"></species>
<species id="M_ATPp" name="ATP_C10H16N5O13P3" compartment="C_p" boundaryCondition="false"></species>
<species id="M_ATTp" name="allantoate_C4H8N4O4" compartment="C_p" boundaryCondition="false"></species>
<species id="M_CO2p" name="CO2_CO2" compartment="C_p" boundaryCondition="false"></species>
<species id="M_COAp" name="coenzyme A_C21H36N7O16P3S" compartment="C_p" boundaryCondition="false"></species>
<species id="M_GLALp" name="glycoaldehyde_" compartment="C_p" boundaryCondition="false"></species>
<species id="M_GLXp" name="glyoxylate_C2H2O3" compartment="C_p" boundaryCondition="false"></species>
<species id="M_GLYCOLAp" name="glycolate_C2H4O3" compartment="C_p" boundaryCondition="false"></species>
<species id="M_Gp" name="D-glycerate_C3H6O4" compartment="C_p" boundaryCondition="false"></species>
<species id="M_H2Op" name="H2O_H2O" compartment="C_p" boundaryCondition="false"></species>
<species id="M_HIURTEp" name="5-hydroxyisourate_C5H4N4O4" compartment="C_p" boundaryCondition="false"></species>
<species id="M_HPYRp" name="3-hydroxypyruvate_C3H4O4" compartment="C_p" boundaryCondition="false"></species>
<species id="M_ICITp" name="isocitrate_C6H8O7" compartment="C_p" boundaryCondition="false"></species>
<species id="M_MALp" name="(S)-malate_C4H6O5" compartment="C_p" boundaryCondition="false"></species>
<species id="M_NADHp" name="NADH_C21H29N7O14P2" compartment="C_p" boundaryCondition="false"></species>
<species id="M_NADPHp" name="NADPH_C21H30N7O17P3" compartment="C_p" boundaryCondition="false"></species>
<species id="M_NADPLUSp" name="NAD(+)_C21H27N7O14P2" compartment="C_p" boundaryCondition="false"></species>
<species id="M_O2p" name="oxygen_" compartment="C_p" boundaryCondition="false"></species>
<species id="M_OAp" name="oxaloacetate_C4H4O5" compartment="C_p" boundaryCondition="false"></species>
<species id="M_PROPCOAp" name="propionyl-CoA_C24H40N7O17P3S" compartment="C_p" boundaryCondition="false"></species>
<species id="M_PYRp" name="pyruvate_C3H4O3" compartment="C_p" boundaryCondition="false"></species>
<species id="M_SUCCp" name="succinate_C4H6O4" compartment="C_p" boundaryCondition="false"></species>
<species id="M_UGCp" name="(-)-ureidoglycolate_C3H6N2O4" compartment="C_p" boundaryCondition="false"></species>
<species id="M_URATEp" name="urate_C5H3N4O3" compartment="C_p" boundaryCondition="false"></species>
<species id="M_UREAp" name="urea_CH4N2O" compartment="C_p" boundaryCondition="false"></species>
<species id="M_XANp" name="xanthine_C5H4N4O2" compartment="C_p" boundaryCondition="false"></species>
<species id="M_m1" name="(S)-malate_C4H6O5" compartment="C_b" boundaryCondition="true"></species>
<species id="M_m2" name="2-oxoglutarate_C5H6O5" compartment="C_b" boundaryCondition="true"></species>
<species id="M_m3" name="3-phospho-D-glycerate_C3H7O7P" compartment="C_b" boundaryCondition="true"></species>
<species id="M_m4" name="acetate_C2H4O2" compartment="C_b" boundaryCondition="true"></species>
<species id="M_m5" name="acetyl-CoA_C23H38N7O17P3S" compartment="C_b" boundaryCondition="true"></species>
<species id="M_m6" name="aflatoxin B1_C17H12O6" compartment="C_b" boundaryCondition="true"></species>
<species id="M_m7" name="aflatoxin B2_" compartment="C_b" boundaryCondition="true"></species>
<species id="M_m8" name="aflatoxin G1_C17H14O7" compartment="C_b" boundaryCondition="true"></species>
<species id="M_m9" name="aflatoxin G2_C17H14O7" compartment="C_b" boundaryCondition="true"></species>
<species id="M_m10" name="alpha-D-glucose 6-phosphate_C6H13O9P" compartment="C_b" boundaryCondition="true"></species>
<species id="M_m11" name="alpha-amylase_" compartment="C_b" boundaryCondition="true"></species>
<species id="M_m12" name="amylopectin_C30H52O26" compartment="C_b" boundaryCondition="true"></species>
<species id="M_m13" name="amylose_" compartment="C_b" boundaryCondition="true"></species>
<species id="M_m14" name="alpha-L-arabinan_" compartment="C_b" boundaryCondition="true"></species>
<species id="M_m15" name="ATP_C10H16N5O13P3" compartment="C_b" boundaryCondition="true"></species>
<species id="M_m16" name="beta-D-fructofuranose 6-phosphate_C6H13O9P" compartment="C_b" boundaryCondition="true"></species>
<species id="M_m17" name="beta-D-glucose 6-phosphate_C6H13O9P" compartment="C_b" boundaryCondition="true"></species>
<species id="M_m18" name="biomass_" compartment="C_b" boundaryCondition="true"></species>
<species id="M_m19" name="cellobiose_C12H22O11" compartment="C_b" boundaryCondition="true"></species>
<species id="M_m20" name="cellotriose_C18H32O16" compartment="C_b" boundaryCondition="true"></species>
<species id="M_m21" name="cellulose_" compartment="C_b" boundaryCondition="true"></species>
<species id="M_m22" name="citrate_C6H8O7" compartment="C_b" boundaryCondition="true"></species>
<species id="M_m23" name="CO2_CO2" compartment="C_b" boundaryCondition="true"></species>
<species id="M_m24" name="D-arabinose_C5H10O5" compartment="C_b" boundaryCondition="true"></species>
<species id="M_m25" name="D-arabinitol_C5H12O5" compartment="C_b" boundaryCondition="true"></species>
<species id="M_m26" name="D-erythrose_C4H8O4" compartment="C_b" boundaryCondition="true"></species>
<species id="M_m27" name="D-erythrose 4-phosphate_C4H9O7P" compartment="C_b" boundaryCondition="true"></species>
<species id="M_m28" name="D-fructose_C6H12O6" compartment="C_b" boundaryCondition="true"></species>
<species id="M_m29" name="D-galactonate_C6H12O7" compartment="C_b" boundaryCondition="true"></species>
<species id="M_m30" name="D-galactose_C6H12O6" compartment="C_b" boundaryCondition="true"></species>
<species id="M_m31" name="D-galacturonate_C6H10O7" compartment="C_b" boundaryCondition="true"></species>
<species id="M_m32" name="D-gluconate_C6H12O7" compartment="C_b" boundaryCondition="true"></species>
<species id="M_m33" name="D-glucose_C6H12O6" compartment="C_b" boundaryCondition="true"></species>
<species id="M_m34" name="D-glyceraldehyde 3-phosphate_C3H7O6P" compartment="C_b" boundaryCondition="true"></species>
<species id="M_m35" name="(R)-lactate_C3H6O3" compartment="C_b" boundaryCondition="true"></species>
<species id="M_m36" name="D-mannitol_C6H14O6" compartment="C_b" boundaryCondition="true"></species>
<species id="M_m37" name="D-mannose_C6H12O6" compartment="C_b" boundaryCondition="true"></species>
<species id="M_m38" name="D-ribose_C5H10O5" compartment="C_b" boundaryCondition="true"></species>
<species id="M_m39" name="D-ribose 5-phosphate_C5H11O8P" compartment="C_b" boundaryCondition="true"></species>
<species id="M_m40" name="D-ribulose_C5H10O5" compartment="C_b" boundaryCondition="true"></species>
<species id="M_m41" name="D-sorbitol_C6H14O6" compartment="C_b" boundaryCondition="true"></species>
<species id="M_m42" name="D-xylose_C5H10O5" compartment="C_b" boundaryCondition="true"></species>
<species id="M_m43" name="D-xylulose_C5H10O5" compartment="C_b" boundaryCondition="true"></species>
<species id="M_m44" name="erythritol_C4H10O4" compartment="C_b" boundaryCondition="true"></species>
<species id="M_m45" name="ethanol_C2H6O" compartment="C_b" boundaryCondition="true"></species>
<species id="M_m46" name="formate_CH2O2" compartment="C_b" boundaryCondition="true"></species>
<species id="M_m47" name="fumarate_C4H4O4" compartment="C_b" boundaryCondition="true"></species>
<species id="M_m48" name="galactitol_C6H14O6" compartment="C_b" boundaryCondition="true"></species>
<species id="M_m49" name="glucans_" compartment="C_b" boundaryCondition="true"></species>
<species id="M_m50" name="glycerol_C3H8O3" compartment="C_b" boundaryCondition="true"></species>
<species id="M_m51" name="glycerone phosphate_C3H7O6P" compartment="C_b" boundaryCondition="true"></species>
<species id="M_m52" name="glycine_C2H5NO2" compartment="C_b" boundaryCondition="true"></species>
<species id="M_m53" name="glycogen_" compartment="C_b" boundaryCondition="true"></species>
<species id="M_m54" name="hydrogen_H2" compartment="C_b" boundaryCondition="true"></species>
<species id="M_m55" name="H2O_H2O" compartment="C_b" boundaryCondition="true"></species>
<species id="M_m56" name="H2SO3_H2O3S" compartment="C_b" boundaryCondition="true"></species>
<species id="M_m57" name="H3PO4_H3O4P" compartment="C_b" boundaryCondition="true"></species>
<species id="M_m58" name="HNO3_HNO3" compartment="C_b" boundaryCondition="true"></species>
<species id="M_m59" name="isocitrate_C6H8O7" compartment="C_b" boundaryCondition="true"></species>
<species id="M_m60" name="itaconate_C5H6O4" compartment="C_b" boundaryCondition="true"></species>
<species id="M_m61" name="lactose_C12H22O11" compartment="C_b" boundaryCondition="true"></species>
<species id="M_m62" name="L-alanine_C3H7NO2" compartment="C_b" boundaryCondition="true"></species>
<species id="M_m63" name="L-arabinose_C5H10O5" compartment="C_b" boundaryCondition="true"></species>
<species id="M_m64" name="L-arginine_C6H14N4O2" compartment="C_b" boundaryCondition="true"></species>
<species id="M_m65" name="L-asparagine_C4H8N2O3" compartment="C_b" boundaryCondition="true"></species>
<species id="M_m66" name="L-aspartate_C4H7NO4" compartment="C_b" boundaryCondition="true"></species>
<species id="M_m67" name="L-cysteine_C3H7NO2S" compartment="C_b" boundaryCondition="true"></species>
<species id="M_m68" name="L-glutamate_C5H9NO4" compartment="C_b" boundaryCondition="true"></species>
<species id="M_m69" name="L-glutamine_C5H10N2O3" compartment="C_b" boundaryCondition="true"></species>
<species id="M_m70" name="L-histidine_C6H9N3O2" compartment="C_b" boundaryCondition="true"></species>
<species id="M_m71" name="L-isoleucine_C6H13NO2" compartment="C_b" boundaryCondition="true"></species>
<species id="M_m72" name="(S)-lactate_C3H6O3" compartment="C_b" boundaryCondition="true"></species>
<species id="M_m73" name="L-leucine_C6H13NO2" compartment="C_b" boundaryCondition="true"></species>
<species id="M_m74" name="L-lysine_C6H14N2O2" compartment="C_b" boundaryCondition="true"></species>
<species id="M_m75" name="L-methionine_C5H11NO2S" compartment="C_b" boundaryCondition="true"></species>
<species id="M_m76" name="L-phenylalanine_C9H11NO2" compartment="C_b" boundaryCondition="true"></species>
<species id="M_m77" name="L-proline_C5H9NO2" compartment="C_b" boundaryCondition="true"></species>
<species id="M_m78" name="L-serine_C3H7NO3" compartment="C_b" boundaryCondition="true"></species>
<species id="M_m79" name="L-sorbose_C6H12O6" compartment="C_b" boundaryCondition="true"></species>
<species id="M_m80" name="L-threonine_C4H9NO3" compartment="C_b" boundaryCondition="true"></species>
<species id="M_m81" name="L-tryptophan_C11H12N2O2" compartment="C_b" boundaryCondition="true"></species>
<species id="M_m82" name="L-tyrosine_C9H11NO3" compartment="C_b" boundaryCondition="true"></species>
<species id="M_m83" name="L-valine_C5H11NO2" compartment="C_b" boundaryCondition="true"></species>
<species id="M_m84" name="L-xylulose_C5H10O5" compartment="C_b" boundaryCondition="true"></species>
<species id="M_m85" name="maltose_C12H22O11" compartment="C_b" boundaryCondition="true"></species>
<species id="M_m86" name="mannans_C6H10O5" compartment="C_b" boundaryCondition="true"></species>
<species id="M_m87" name="methanol_CH4O" compartment="C_b" boundaryCondition="true"></species>
<species id="M_m88" name="NADH_C21H29N7O14P2" compartment="C_b" boundaryCondition="true"></species>
<species id="M_m89" name="NADPH_C21H30N7O17P3" compartment="C_b" boundaryCondition="true"></species>
<species id="M_m90" name="NH3_H3N" compartment="C_b" boundaryCondition="true"></species>
<species id="M_m91" name="oxygen_" compartment="C_b" boundaryCondition="true"></species>
<species id="M_m92" name="oxalate_C2H2O4" compartment="C_b" boundaryCondition="true"></species>
<species id="M_m93" name="oxaloacetate_C4H4O5" compartment="C_b" boundaryCondition="true"></species>
<species id="M_m94" name="pectate_" compartment="C_b" boundaryCondition="true"></species>
<species id="M_m95" name="penicillin G_C16H18N2O4S" compartment="C_b" boundaryCondition="true"></species>
<species id="M_m96" name="phenylacetaldehyde_C8H8O" compartment="C_b" boundaryCondition="true"></species>
<species id="M_m97" name="phosphoenolpyruvate_C3H5O6P" compartment="C_b" boundaryCondition="true"></species>
<species id="M_m98" name="propionate_C3H6O2" compartment="C_b" boundaryCondition="true"></species>
<species id="M_m99" name="pyruvate_C3H4O3" compartment="C_b" boundaryCondition="true"></species>
<species id="M_m100" name="starch_" compartment="C_b" boundaryCondition="true"></species>
<species id="M_m101" name="succinate_C4H6O4" compartment="C_b" boundaryCondition="true"></species>
<species id="M_m102" name="succinyl-CoA_C25H40N7O19P3S" compartment="C_b" boundaryCondition="true"></species>
<species id="M_m103" name="tartrate_C4H5O6" compartment="C_b" boundaryCondition="true"></species>
<species id="M_m104" name="xylans_" compartment="C_b" boundaryCondition="true"></species>
<species id="M_m105" name="xylitol_C5H12O5" compartment="C_b" boundaryCondition="true"></species>
<species id="M_ACYLCOA" name="long-chain acyl-CoAs_" compartment="C_c" boundaryCondition="false"></species>
<species id="M_ACYLACP" name="acyl-[acp]_C3H4OSR2" compartment="C_c" boundaryCondition="false"></species>
<species id="M_ACYLACPP" name="acyl-[acp] (for phospholipids)_" compartment="C_c" boundaryCondition="false"></species>
<species id="M_APOCARB" name="apo-[carboxylase]_C7H13N3O2R2" compartment="C_c" boundaryCondition="false"></species>
</listOfSpecies><listOfReactions><reaction id="R_r1" name="Spontaneous conversion" reversible="true"><notes><html:p>SUBSYSTEM: Glucose conversion</html:p></notes><listOfReactants><speciesReference species="M_DGLCe" stoichiometry="1"/></listOfReactants><listOfProducts><speciesReference species="M_bDGLCe" stoichiometry="0.66667"></speciesReference><speciesReference species="M_GLCe" stoichiometry="0.33333"></speciesReference></listOfProducts><kineticLaw><math xmlns="http://www.w3.org/1998/Math/MathML"><apply><ci> LOWER_BOUND </ci><ci> UPPER_BOUND </ci><ci> OBJECTIVE_COEFFICIENT </ci></apply></math><listOfParameters><parameter id="LOWER_BOUND" value=" -1000.00000000"/><parameter id="UPPER_BOUND" value="  1000.00000000"/><parameter id="OBJECTIVE_COEFFICIENT" value="     0.00000000"/></listOfParameters></kineticLaw></reaction>
<reaction id="R_r2" name="Spontaneous conversion" reversible="true"><notes><html:p>SUBSYSTEM: Glucose conversion</html:p></notes><listOfReactants><speciesReference species="M_DGLC" stoichiometry="1"/></listOfReactants><listOfProducts><speciesReference species="M_bDGLC" stoichiometry="0.66667"></speciesReference><speciesReference species="M_GLC" stoichiometry="0.33333"></speciesReference></listOfProducts><kineticLaw><math xmlns="http://www.w3.org/1998/Math/MathML"><apply><ci> LOWER_BOUND </ci><ci> UPPER_BOUND </ci><ci> OBJECTIVE_COEFFICIENT </ci></apply></math><listOfParameters><parameter id="LOWER_BOUND" value=" -1000.00000000"/><parameter id="UPPER_BOUND" value="  1000.00000000"/><parameter id="OBJECTIVE_COEFFICIENT" value="     0.00000000"/></listOfParameters></kineticLaw></reaction>
<reaction id="R_r3" name="Aldose 1-epimerase" reversible="true"><notes><html:p>GENE_ASSOCIATION: AO090020000042</html:p><html:p>SUBSYSTEM: Glucose conversion</html:p><html:p>PROTEIN_CLASS: 5.1.3.3</html:p></notes><listOfReactants><speciesReference species="M_GLC" stoichiometry="1"/></listOfReactants><listOfProducts><speciesReference species="M_bDGLC" stoichiometry="1"></speciesReference></listOfProducts><kineticLaw><math xmlns="http://www.w3.org/1998/Math/MathML"><apply><ci> LOWER_BOUND </ci><ci> UPPER_BOUND </ci><ci> OBJECTIVE_COEFFICIENT </ci></apply></math><listOfParameters><parameter id="LOWER_BOUND" value=" -1000.00000000"/><parameter id="UPPER_BOUND" value="  1000.00000000"/><parameter id="OBJECTIVE_COEFFICIENT" value="     0.00000000"/></listOfParameters></kineticLaw></reaction>
<reaction id="R_r4" name="Aldose 1-epimerase" reversible="true"><notes><html:p>GENE_ASSOCIATION: AO090012000809</html:p><html:p>SUBSYSTEM: Glucose conversion</html:p><html:p>PROTEIN_CLASS: 5.1.3.3</html:p></notes><listOfReactants><speciesReference species="M_GLC" stoichiometry="1"/></listOfReactants><listOfProducts><speciesReference species="M_bDGLC" stoichiometry="1"></speciesReference></listOfProducts><kineticLaw><math xmlns="http://www.w3.org/1998/Math/MathML"><apply><ci> LOWER_BOUND </ci><ci> UPPER_BOUND </ci><ci> OBJECTIVE_COEFFICIENT </ci></apply></math><listOfParameters><parameter id="LOWER_BOUND" value=" -1000.00000000"/><parameter id="UPPER_BOUND" value="  1000.00000000"/><parameter id="OBJECTIVE_COEFFICIENT" value="     0.00000000"/></listOfParameters></kineticLaw></reaction>
<reaction id="R_r5" name="Aldose 1-epimerase" reversible="true"><notes><html:p>GENE_ASSOCIATION: AO090023000671</html:p><html:p>SUBSYSTEM: Glucose conversion</html:p><html:p>PROTEIN_CLASS: 5.1.3.3</html:p></notes><listOfReactants><speciesReference species="M_GLC" stoichiometry="1"/></listOfReactants><listOfProducts><speciesReference species="M_bDGLC" stoichiometry="1"></speciesReference></listOfProducts><kineticLaw><math xmlns="http://www.w3.org/1998/Math/MathML"><apply><ci> LOWER_BOUND </ci><ci> UPPER_BOUND </ci><ci> OBJECTIVE_COEFFICIENT </ci></apply></math><listOfParameters><parameter id="LOWER_BOUND" value=" -1000.00000000"/><parameter id="UPPER_BOUND" value="  1000.00000000"/><parameter id="OBJECTIVE_COEFFICIENT" value="     0.00000000"/></listOfParameters></kineticLaw></reaction>
<reaction id="R_r6" name="Hexokinase" reversible="false"><notes><html:p>GENE_ASSOCIATION: AO090001000710</html:p><html:p>SUBSYSTEM: Glycolysis/gluconeogenesis</html:p><html:p>PROTEIN_CLASS: 2.7.1.1</html:p></notes><listOfReactants><speciesReference species="M_ATP" stoichiometry="1"/><speciesReference species="M_GLC" stoichiometry="1"/></listOfReactants><listOfProducts><speciesReference species="M_ADP" stoichiometry="1"></speciesReference><speciesReference species="M_G6P" stoichiometry="1"></speciesReference></listOfProducts><kineticLaw><math xmlns="http://www.w3.org/1998/Math/MathML"><apply><ci> LOWER_BOUND </ci><ci> UPPER_BOUND </ci><ci> OBJECTIVE_COEFFICIENT </ci></apply></math><listOfParameters><parameter id="LOWER_BOUND" value="     0.00000000"/><parameter id="UPPER_BOUND" value="  1000.00000000"/><parameter id="OBJECTIVE_COEFFICIENT" value="     0.00000000"/></listOfParameters></kineticLaw></reaction>
<reaction id="R_r7" name="Hexokinase" reversible="false"><notes><html:p>GENE_ASSOCIATION: AO090005000083</html:p><html:p>SUBSYSTEM: Glycolysis/gluconeogenesis</html:p><html:p>PROTEIN_CLASS: 2.7.1.1</html:p></notes><listOfReactants><speciesReference species="M_ATP" stoichiometry="1"/><speciesReference species="M_GLC" stoichiometry="1"/></listOfReactants><listOfProducts><speciesReference species="M_ADP" stoichiometry="1"></speciesReference><speciesReference species="M_G6P" stoichiometry="1"></speciesReference></listOfProducts><kineticLaw><math xmlns="http://www.w3.org/1998/Math/MathML"><apply><ci> LOWER_BOUND </ci><ci> UPPER_BOUND </ci><ci> OBJECTIVE_COEFFICIENT </ci></apply></math><listOfParameters><parameter id="LOWER_BOUND" value="     0.00000000"/><parameter id="UPPER_BOUND" value="  1000.00000000"/><parameter id="OBJECTIVE_COEFFICIENT" value="     0.00000000"/></listOfParameters></kineticLaw></reaction>
<reaction id="R_r8" name="Hexokinase" reversible="false"><notes><html:p>GENE_ASSOCIATION: AO090012000259</html:p><html:p>SUBSYSTEM: Glycolysis/gluconeogenesis</html:p><html:p>PROTEIN_CLASS: 2.7.1.1</html:p></notes><listOfReactants><speciesReference species="M_ATP" stoichiometry="1"/><speciesReference species="M_GLC" stoichiometry="1"/></listOfReactants><listOfProducts><speciesReference species="M_ADP" stoichiometry="1"></speciesReference><speciesReference species="M_G6P" stoichiometry="1"></speciesReference></listOfProducts><kineticLaw><math xmlns="http://www.w3.org/1998/Math/MathML"><apply><ci> LOWER_BOUND </ci><ci> UPPER_BOUND </ci><ci> OBJECTIVE_COEFFICIENT </ci></apply></math><listOfParameters><parameter id="LOWER_BOUND" value="     0.00000000"/><parameter id="UPPER_BOUND" value="  1000.00000000"/><parameter id="OBJECTIVE_COEFFICIENT" value="     0.00000000"/></listOfParameters></kineticLaw></reaction>
<reaction id="R_r9" name="Hexokinase" reversible="false"><notes><html:p>GENE_ASSOCIATION: AO090003001508</html:p><html:p>SUBSYSTEM: Glycolysis/gluconeogenesis</html:p><html:p>PROTEIN_CLASS: 2.7.1.1</html:p></notes><listOfReactants><speciesReference species="M_ATP" stoichiometry="1"/><speciesReference species="M_GLC" stoichiometry="1"/></listOfReactants><listOfProducts><speciesReference species="M_ADP" stoichiometry="1"></speciesReference><speciesReference species="M_G6P" stoichiometry="1"></speciesReference></listOfProducts><kineticLaw><math xmlns="http://www.w3.org/1998/Math/MathML"><apply><ci> LOWER_BOUND </ci><ci> UPPER_BOUND </ci><ci> OBJECTIVE_COEFFICIENT </ci></apply></math><listOfParameters><parameter id="LOWER_BOUND" value="     0.00000000"/><parameter id="UPPER_BOUND" value="  1000.00000000"/><parameter id="OBJECTIVE_COEFFICIENT" value="     0.00000000"/></listOfParameters></kineticLaw></reaction>
<reaction id="R_r10" name="Hexokinase" reversible="false"><notes><html:p>GENE_ASSOCIATION: AO090005000003</html:p><html:p>SUBSYSTEM: Glycolysis/gluconeogenesis</html:p><html:p>PROTEIN_CLASS: 2.7.1.1</html:p></notes><listOfReactants><speciesReference species="M_ATP" stoichiometry="1"/><speciesReference species="M_GLC" stoichiometry="1"/></listOfReactants><listOfProducts><speciesReference species="M_ADP" stoichiometry="1"></speciesReference><speciesReference species="M_G6P" stoichiometry="1"></speciesReference></listOfProducts><kineticLaw><math xmlns="http://www.w3.org/1998/Math/MathML"><apply><ci> LOWER_BOUND </ci><ci> UPPER_BOUND </ci><ci> OBJECTIVE_COEFFICIENT </ci></apply></math><listOfParameters><parameter id="LOWER_BOUND" value="     0.00000000"/><parameter id="UPPER_BOUND" value="  1000.00000000"/><parameter id="OBJECTIVE_COEFFICIENT" value="     0.00000000"/></listOfParameters></kineticLaw></reaction>
<reaction id="R_r11" name="Glucokinase" reversible="false"><notes><html:p>GENE_ASSOCIATION: AO090120000109</html:p><html:p>SUBSYSTEM: Glycolysis/gluconeogenesis</html:p><html:p>PROTEIN_CLASS: 2.7.1.2</html:p></notes><listOfReactants><speciesReference species="M_ATP" stoichiometry="1"/><speciesReference species="M_bDGLC" stoichiometry="1"/></listOfReactants><listOfProducts><speciesReference species="M_ADP" stoichiometry="1"></speciesReference><speciesReference species="M_bDG6P" stoichiometry="1"></speciesReference></listOfProducts><kineticLaw><math xmlns="http://www.w3.org/1998/Math/MathML"><apply><ci> LOWER_BOUND </ci><ci> UPPER_BOUND </ci><ci> OBJECTIVE_COEFFICIENT </ci></apply></math><listOfParameters><parameter id="LOWER_BOUND" value="     0.00000000"/><parameter id="UPPER_BOUND" value="  1000.00000000"/><parameter id="OBJECTIVE_COEFFICIENT" value="     0.00000000"/></listOfParameters></kineticLaw></reaction>
<reaction id="R_r12" name="Glucose-6-phosphatase" reversible="false"><notes><html:p>GENE_ASSOCIATION: AO090113000120</html:p><html:p>SUBSYSTEM: Glycolysis/gluconeogenesis</html:p><html:p>PROTEIN_CLASS: 3.1.3.9</html:p></notes><listOfReactants><speciesReference species="M_G6P" stoichiometry="1"/><speciesReference species="M_H2O" stoichiometry="1"/></listOfReactants><listOfProducts><speciesReference species="M_GLC" stoichiometry="1"></speciesReference><speciesReference species="M_PI" stoichiometry="1"></speciesReference></listOfProducts><kineticLaw><math xmlns="http://www.w3.org/1998/Math/MathML"><apply><ci> LOWER_BOUND </ci><ci> UPPER_BOUND </ci><ci> OBJECTIVE_COEFFICIENT </ci></apply></math><listOfParameters><parameter id="LOWER_BOUND" value="     0.00000000"/><parameter id="UPPER_BOUND" value="  1000.00000000"/><parameter id="OBJECTIVE_COEFFICIENT" value="     0.00000000"/></listOfParameters></kineticLaw></reaction>
<reaction id="R_r13" name="Glucose-6-phosphatase" reversible="false"><notes><html:p>GENE_ASSOCIATION: AO090113000120</html:p><html:p>SUBSYSTEM: Glycolysis/gluconeogenesis</html:p><html:p>PROTEIN_CLASS: 3.1.3.9</html:p></notes><listOfReactants><speciesReference species="M_bDG6P" stoichiometry="1"/><speciesReference species="M_H2O" stoichiometry="1"/></listOfReactants><listOfProducts><speciesReference species="M_bDGLC" stoichiometry="1"></speciesReference><speciesReference species="M_PI" stoichiometry="1"></speciesReference></listOfProducts><kineticLaw><math xmlns="http://www.w3.org/1998/Math/MathML"><apply><ci> LOWER_BOUND </ci><ci> UPPER_BOUND </ci><ci> OBJECTIVE_COEFFICIENT </ci></apply></math><listOfParameters><parameter id="LOWER_BOUND" value="     0.00000000"/><parameter id="UPPER_BOUND" value="  1000.00000000"/><parameter id="OBJECTIVE_COEFFICIENT" value="     0.00000000"/></listOfParameters></kineticLaw></reaction>
<reaction id="R_r14" name="Glucose-6-phosphate isomerase" reversible="true"><notes><html:p>GENE_ASSOCIATION: AO090011000659</html:p><html:p>SUBSYSTEM: Glycolysis/gluconeogenesis</html:p><html:p>PROTEIN_CLASS: 5.3.1.9</html:p></notes><listOfReactants><speciesReference species="M_G6P" stoichiometry="1"/></listOfReactants><listOfProducts><speciesReference species="M_F6P" stoichiometry="1"></speciesReference></listOfProducts><kineticLaw><math xmlns="http://www.w3.org/1998/Math/MathML"><apply><ci> LOWER_BOUND </ci><ci> UPPER_BOUND </ci><ci> OBJECTIVE_COEFFICIENT </ci></apply></math><listOfParameters><parameter id="LOWER_BOUND" value=" -1000.00000000"/><parameter id="UPPER_BOUND" value="  1000.00000000"/><parameter id="OBJECTIVE_COEFFICIENT" value="     0.00000000"/></listOfParameters></kineticLaw></reaction>
<reaction id="R_r15" name="Glucose-6-phosphate isomerase" reversible="true"><notes><html:p>GENE_ASSOCIATION: AO090011000659</html:p><html:p>SUBSYSTEM: Glycolysis/gluconeogenesis</html:p><html:p>PROTEIN_CLASS: 5.3.1.9</html:p></notes><listOfReactants><speciesReference species="M_bDG6P" stoichiometry="1"/></listOfReactants><listOfProducts><speciesReference species="M_F6P" stoichiometry="1"></speciesReference></listOfProducts><kineticLaw><math xmlns="http://www.w3.org/1998/Math/MathML"><apply><ci> LOWER_BOUND </ci><ci> UPPER_BOUND </ci><ci> OBJECTIVE_COEFFICIENT </ci></apply></math><listOfParameters><parameter id="LOWER_BOUND" value=" -1000.00000000"/><parameter id="UPPER_BOUND" value="  1000.00000000"/><parameter id="OBJECTIVE_COEFFICIENT" value="     0.00000000"/></listOfParameters></kineticLaw></reaction>
<reaction id="R_r16" name="Glucose-6-phosphate isomerase" reversible="true"><notes><html:p>GENE_ASSOCIATION: AO090011000659</html:p><html:p>SUBSYSTEM: Glycolysis/gluconeogenesis</html:p><html:p>PROTEIN_CLASS: 5.3.1.9</html:p></notes><listOfReactants><speciesReference species="M_G6P" stoichiometry="1"/></listOfReactants><listOfProducts><speciesReference species="M_bDG6P" stoichiometry="1"></speciesReference></listOfProducts><kineticLaw><math xmlns="http://www.w3.org/1998/Math/MathML"><apply><ci> LOWER_BOUND </ci><ci> UPPER_BOUND </ci><ci> OBJECTIVE_COEFFICIENT </ci></apply></math><listOfParameters><parameter id="LOWER_BOUND" value=" -1000.00000000"/><parameter id="UPPER_BOUND" value="  1000.00000000"/><parameter id="OBJECTIVE_COEFFICIENT" value="     0.00000000"/></listOfParameters></kineticLaw></reaction>
<reaction id="R_r17" name="Phosphofructokinase" reversible="false"><notes><html:p>GENE_ASSOCIATION: AO090003001390</html:p><html:p>SUBSYSTEM: Glycolysis/gluconeogenesis</html:p><html:p>PROTEIN_CLASS: 2.7.1.11</html:p></notes><listOfReactants><speciesReference species="M_ATP" stoichiometry="1"/><speciesReference species="M_F6P" stoichiometry="1"/></listOfReactants><listOfProducts><speciesReference species="M_ADP" stoichiometry="1"></speciesReference><speciesReference species="M_FDP" stoichiometry="1"></speciesReference></listOfProducts><kineticLaw><math xmlns="http://www.w3.org/1998/Math/MathML"><apply><ci> LOWER_BOUND </ci><ci> UPPER_BOUND </ci><ci> OBJECTIVE_COEFFICIENT </ci></apply></math><listOfParameters><parameter id="LOWER_BOUND" value="     0.00000000"/><parameter id="UPPER_BOUND" value="  1000.00000000"/><parameter id="OBJECTIVE_COEFFICIENT" value="     0.00000000"/></listOfParameters></kineticLaw></reaction>
<reaction id="R_r18" name="Fructose-bisphosphate aldolase" reversible="true"><notes><html:p>GENE_ASSOCIATION: AO090003000725</html:p><html:p>SUBSYSTEM: Glycolysis/gluconeogenesis</html:p><html:p>PROTEIN_CLASS: 4.1.2.13</html:p></notes><listOfReactants><speciesReference species="M_FDP" stoichiometry="1"/></listOfReactants><listOfProducts><speciesReference species="M_T3P1" stoichiometry="1"></speciesReference><speciesReference species="M_T3P2" stoichiometry="1"></speciesReference></listOfProducts><kineticLaw><math xmlns="http://www.w3.org/1998/Math/MathML"><apply><ci> LOWER_BOUND </ci><ci> UPPER_BOUND </ci><ci> OBJECTIVE_COEFFICIENT </ci></apply></math><listOfParameters><parameter id="LOWER_BOUND" value=" -1000.00000000"/><parameter id="UPPER_BOUND" value="  1000.00000000"/><parameter id="OBJECTIVE_COEFFICIENT" value="     0.00000000"/></listOfParameters></kineticLaw></reaction>
<reaction id="R_r19" name="Fructose-bisphosphate aldolase" reversible="true"><notes><html:p>GENE_ASSOCIATION: AO090010000514</html:p><html:p>SUBSYSTEM: Glycolysis/gluconeogenesis</html:p><html:p>PROTEIN_CLASS: 4.1.2.13</html:p></notes><listOfReactants><speciesReference species="M_FDP" stoichiometry="1"/></listOfReactants><listOfProducts><speciesReference species="M_T3P1" stoichiometry="1"></speciesReference><speciesReference species="M_T3P2" stoichiometry="1"></speciesReference></listOfProducts><kineticLaw><math xmlns="http://www.w3.org/1998/Math/MathML"><apply><ci> LOWER_BOUND </ci><ci> UPPER_BOUND </ci><ci> OBJECTIVE_COEFFICIENT </ci></apply></math><listOfParameters><parameter id="LOWER_BOUND" value=" -1000.00000000"/><parameter id="UPPER_BOUND" value="  1000.00000000"/><parameter id="OBJECTIVE_COEFFICIENT" value="     0.00000000"/></listOfParameters></kineticLaw></reaction>
<reaction id="R_r20" name="Triosephosphate isomerase" reversible="true"><notes><html:p>GENE_ASSOCIATION: AO090026000543</html:p><html:p>SUBSYSTEM: Glycolysis/gluconeogenesis</html:p><html:p>PROTEIN_CLASS: 5.3.1.1</html:p></notes><listOfReactants><speciesReference species="M_T3P2" stoichiometry="1"/></listOfReactants><listOfProducts><speciesReference species="M_T3P1" stoichiometry="1"></speciesReference></listOfProducts><kineticLaw><math xmlns="http://www.w3.org/1998/Math/MathML"><apply><ci> LOWER_BOUND </ci><ci> UPPER_BOUND </ci><ci> OBJECTIVE_COEFFICIENT </ci></apply></math><listOfParameters><parameter id="LOWER_BOUND" value=" -1000.00000000"/><parameter id="UPPER_BOUND" value="  1000.00000000"/><parameter id="OBJECTIVE_COEFFICIENT" value="     0.00000000"/></listOfParameters></kineticLaw></reaction>
<reaction id="R_r21" name="Triosephosphate isomerase" reversible="true"><notes><html:p>GENE_ASSOCIATION: AO090120000493</html:p><html:p>SUBSYSTEM: Glycolysis/gluconeogenesis</html:p><html:p>PROTEIN_CLASS: 5.3.1.1</html:p></notes><listOfReactants><speciesReference species="M_T3P2" stoichiometry="1"/></listOfReactants><listOfProducts><speciesReference species="M_T3P1" stoichiometry="1"></speciesReference></listOfProducts><kineticLaw><math xmlns="http://www.w3.org/1998/Math/MathML"><apply><ci> LOWER_BOUND </ci><ci> UPPER_BOUND </ci><ci> OBJECTIVE_COEFFICIENT </ci></apply></math><listOfParameters><parameter id="LOWER_BOUND" value=" -1000.00000000"/><parameter id="UPPER_BOUND" value="  1000.00000000"/><parameter id="OBJECTIVE_COEFFICIENT" value="     0.00000000"/></listOfParameters></kineticLaw></reaction>
<reaction id="R_r22" name="Glyceraldehyde-3-phosphate dehydrogenase" reversible="true"><notes><html:p>GENE_ASSOCIATION: AO090003001322</html:p><html:p>SUBSYSTEM: Glycolysis/gluconeogenesis</html:p><html:p>PROTEIN_CLASS: 1.2.1.12</html:p></notes><listOfReactants><speciesReference species="M_NAD" stoichiometry="1"/><speciesReference species="M_PI" stoichiometry="1"/><speciesReference species="M_T3P1" stoichiometry="1"/></listOfReactants><listOfProducts><speciesReference species="M_13PDG" stoichiometry="1"></speciesReference><speciesReference species="M_NADH" stoichiometry="1"></speciesReference></listOfProducts><kineticLaw><math xmlns="http://www.w3.org/1998/Math/MathML"><apply><ci> LOWER_BOUND </ci><ci> UPPER_BOUND </ci><ci> OBJECTIVE_COEFFICIENT </ci></apply></math><listOfParameters><parameter id="LOWER_BOUND" value=" -1000.00000000"/><parameter id="UPPER_BOUND" value="  1000.00000000"/><parameter id="OBJECTIVE_COEFFICIENT" value="     0.00000000"/></listOfParameters></kineticLaw></reaction>
<reaction id="R_r23" name="Glyceraldehyde-3-phosphate dehydrogenase" reversible="true"><notes><html:p>GENE_ASSOCIATION: AO090020000265</html:p><html:p>SUBSYSTEM: Glycolysis/gluconeogenesis</html:p><html:p>PROTEIN_CLASS: 1.2.1.12</html:p></notes><listOfReactants><speciesReference species="M_NAD" stoichiometry="1"/><speciesReference species="M_PI" stoichiometry="1"/><speciesReference species="M_T3P1" stoichiometry="1"/></listOfReactants><listOfProducts><speciesReference species="M_13PDG" stoichiometry="1"></speciesReference><speciesReference species="M_NADH" stoichiometry="1"></speciesReference></listOfProducts><kineticLaw><math xmlns="http://www.w3.org/1998/Math/MathML"><apply><ci> LOWER_BOUND </ci><ci> UPPER_BOUND </ci><ci> OBJECTIVE_COEFFICIENT </ci></apply></math><listOfParameters><parameter id="LOWER_BOUND" value=" -1000.00000000"/><parameter id="UPPER_BOUND" value="  1000.00000000"/><parameter id="OBJECTIVE_COEFFICIENT" value="     0.00000000"/></listOfParameters></kineticLaw></reaction>
<reaction id="R_r24" name="Glyceraldehyde-3-phosphate dehydrogenase" reversible="true"><notes><html:p>GENE_ASSOCIATION: AO090011000414</html:p><html:p>SUBSYSTEM: Glycolysis/gluconeogenesis</html:p><html:p>PROTEIN_CLASS: 1.2.1.12</html:p></notes><listOfReactants><speciesReference species="M_NAD" stoichiometry="1"/><speciesReference species="M_PI" stoichiometry="1"/><speciesReference species="M_T3P1" stoichiometry="1"/></listOfReactants><listOfProducts><speciesReference species="M_13PDG" stoichiometry="1"></speciesReference><speciesReference species="M_NADH" stoichiometry="1"></speciesReference></listOfProducts><kineticLaw><math xmlns="http://www.w3.org/1998/Math/MathML"><apply><ci> LOWER_BOUND </ci><ci> UPPER_BOUND </ci><ci> OBJECTIVE_COEFFICIENT </ci></apply></math><listOfParameters><parameter id="LOWER_BOUND" value=" -1000.00000000"/><parameter id="UPPER_BOUND" value="  1000.00000000"/><parameter id="OBJECTIVE_COEFFICIENT" value="     0.00000000"/></listOfParameters></kineticLaw></reaction>
<reaction id="R_r25" name="Phosphoglycerate kinase" reversible="true"><notes><html:p>GENE_ASSOCIATION: AO090038000395</html:p><html:p>SUBSYSTEM: Glycolysis/gluconeogenesis</html:p><html:p>PROTEIN_CLASS: 2.7.2.3</html:p></notes><listOfReactants><speciesReference species="M_13PDG" stoichiometry="1"/><speciesReference species="M_ADP" stoichiometry="1"/></listOfReactants><listOfProducts><speciesReference species="M_3PG" stoichiometry="1"></speciesReference><speciesReference species="M_ATP" stoichiometry="1"></speciesReference></listOfProducts><kineticLaw><math xmlns="http://www.w3.org/1998/Math/MathML"><apply><ci> LOWER_BOUND </ci><ci> UPPER_BOUND </ci><ci> OBJECTIVE_COEFFICIENT </ci></apply></math><listOfParameters><parameter id="LOWER_BOUND" value=" -1000.00000000"/><parameter id="UPPER_BOUND" value="  1000.00000000"/><parameter id="OBJECTIVE_COEFFICIENT" value="     0.00000000"/></listOfParameters></kineticLaw></reaction>
<reaction id="R_r26" name="Phosphoglycerate mutase" reversible="true"><notes><html:p>GENE_ASSOCIATION: AO090005001300</html:p><html:p>SUBSYSTEM: Glycolysis/gluconeogenesis</html:p><html:p>PROTEIN_CLASS: 5.4.2.1</html:p></notes><listOfReactants><speciesReference species="M_3PG" stoichiometry="1"/></listOfReactants><listOfProducts><speciesReference species="M_2PG" stoichiometry="1"></speciesReference></listOfProducts><kineticLaw><math xmlns="http://www.w3.org/1998/Math/MathML"><apply><ci> LOWER_BOUND </ci><ci> UPPER_BOUND </ci><ci> OBJECTIVE_COEFFICIENT </ci></apply></math><listOfParameters><parameter id="LOWER_BOUND" value=" -1000.00000000"/><parameter id="UPPER_BOUND" value="  1000.00000000"/><parameter id="OBJECTIVE_COEFFICIENT" value="     0.00000000"/></listOfParameters></kineticLaw></reaction>
<reaction id="R_r27" name="Phosphoglycerate mutase" reversible="true"><notes><html:p>GENE_ASSOCIATION: AO090120000145</html:p><html:p>SUBSYSTEM: Glycolysis/gluconeogenesis</html:p><html:p>PROTEIN_CLASS: 5.4.2.1</html:p></notes><listOfReactants><speciesReference species="M_3PG" stoichiometry="1"/></listOfReactants><listOfProducts><speciesReference species="M_2PG" stoichiometry="1"></speciesReference></listOfProducts><kineticLaw><math xmlns="http://www.w3.org/1998/Math/MathML"><apply><ci> LOWER_BOUND </ci><ci> UPPER_BOUND </ci><ci> OBJECTIVE_COEFFICIENT </ci></apply></math><listOfParameters><parameter id="LOWER_BOUND" value=" -1000.00000000"/><parameter id="UPPER_BOUND" value="  1000.00000000"/><parameter id="OBJECTIVE_COEFFICIENT" value="     0.00000000"/></listOfParameters></kineticLaw></reaction>
<reaction id="R_r28" name="Phosphoglycerate mutase" reversible="true"><notes><html:p>GENE_ASSOCIATION: AO090011000152</html:p><html:p>SUBSYSTEM: Glycolysis/gluconeogenesis</html:p><html:p>PROTEIN_CLASS: 5.4.2.1</html:p></notes><listOfReactants><speciesReference species="M_3PG" stoichiometry="1"/></listOfReactants><listOfProducts><speciesReference species="M_2PG" stoichiometry="1"></speciesReference></listOfProducts><kineticLaw><math xmlns="http://www.w3.org/1998/Math/MathML"><apply><ci> LOWER_BOUND </ci><ci> UPPER_BOUND </ci><ci> OBJECTIVE_COEFFICIENT </ci></apply></math><listOfParameters><parameter id="LOWER_BOUND" value=" -1000.00000000"/><parameter id="UPPER_BOUND" value="  1000.00000000"/><parameter id="OBJECTIVE_COEFFICIENT" value="     0.00000000"/></listOfParameters></kineticLaw></reaction>
<reaction id="R_r29" name="Phosphoglycerate mutase" reversible="true"><notes><html:p>GENE_ASSOCIATION: ZY077820</html:p><html:p>SUBSYSTEM: Glycolysis/gluconeogenesis</html:p><html:p>PROTEIN_CLASS: 5.4.2.1</html:p></notes><listOfReactants><speciesReference species="M_3PG" stoichiometry="1"/></listOfReactants><listOfProducts><speciesReference species="M_2PG" stoichiometry="1"></speciesReference></listOfProducts><kineticLaw><math xmlns="http://www.w3.org/1998/Math/MathML"><apply><ci> LOWER_BOUND </ci><ci> UPPER_BOUND </ci><ci> OBJECTIVE_COEFFICIENT </ci></apply></math><listOfParameters><parameter id="LOWER_BOUND" value=" -1000.00000000"/><parameter id="UPPER_BOUND" value="  1000.00000000"/><parameter id="OBJECTIVE_COEFFICIENT" value="     0.00000000"/></listOfParameters></kineticLaw></reaction>
<reaction id="R_r30" name="Enolase" reversible="true"><notes><html:p>GENE_ASSOCIATION: AO090003000055</html:p><html:p>SUBSYSTEM: Glycolysis/gluconeogenesis</html:p><html:p>PROTEIN_CLASS: 4.2.1.11</html:p></notes><listOfReactants><speciesReference species="M_2PG" stoichiometry="1"/></listOfReactants><listOfProducts><speciesReference species="M_H2O" stoichiometry="1"></speciesReference><speciesReference species="M_PEP" stoichiometry="1"></speciesReference></listOfProducts><kineticLaw><math xmlns="http://www.w3.org/1998/Math/MathML"><apply><ci> LOWER_BOUND </ci><ci> UPPER_BOUND </ci><ci> OBJECTIVE_COEFFICIENT </ci></apply></math><listOfParameters><parameter id="LOWER_BOUND" value=" -1000.00000000"/><parameter id="UPPER_BOUND" value="  1000.00000000"/><parameter id="OBJECTIVE_COEFFICIENT" value="     0.00000000"/></listOfParameters></kineticLaw></reaction>
<reaction id="R_r31" name="Pyruvate kinase" reversible="false"><notes><html:p>GENE_ASSOCIATION: AO090005001556</html:p><html:p>SUBSYSTEM: Glycolysis/gluconeogenesis</html:p><html:p>PROTEIN_CLASS: 2.7.1.40</html:p></notes><listOfReactants><speciesReference species="M_ADP" stoichiometry="1"/><speciesReference species="M_PEP" stoichiometry="1"/></listOfReactants><listOfProducts><speciesReference species="M_ATP" stoichiometry="1"></speciesReference><speciesReference species="M_PYR" stoichiometry="1"></speciesReference></listOfProducts><kineticLaw><math xmlns="http://www.w3.org/1998/Math/MathML"><apply><ci> LOWER_BOUND </ci><ci> UPPER_BOUND </ci><ci> OBJECTIVE_COEFFICIENT </ci></apply></math><listOfParameters><parameter id="LOWER_BOUND" value="     0.00000000"/><parameter id="UPPER_BOUND" value="  1000.00000000"/><parameter id="OBJECTIVE_COEFFICIENT" value="     0.00000000"/></listOfParameters></kineticLaw></reaction>
<reaction id="R_r32" name="Fructose-1,6-bisphosphatase" reversible="false"><notes><html:p>GENE_ASSOCIATION: AO090003001089</html:p><html:p>SUBSYSTEM: Glycolysis/gluconeogenesis</html:p><html:p>PROTEIN_CLASS: 3.1.3.11</html:p></notes><listOfReactants><speciesReference species="M_FDP" stoichiometry="1"/><speciesReference species="M_H2O" stoichiometry="1"/></listOfReactants><listOfProducts><speciesReference species="M_F6P" stoichiometry="1"></speciesReference><speciesReference species="M_PI" stoichiometry="1"></speciesReference></listOfProducts><kineticLaw><math xmlns="http://www.w3.org/1998/Math/MathML"><apply><ci> LOWER_BOUND </ci><ci> UPPER_BOUND </ci><ci> OBJECTIVE_COEFFICIENT </ci></apply></math><listOfParameters><parameter id="LOWER_BOUND" value="     0.00000000"/><parameter id="UPPER_BOUND" value="  1000.00000000"/><parameter id="OBJECTIVE_COEFFICIENT" value="     0.00000000"/></listOfParameters></kineticLaw></reaction>
<reaction id="R_r33" name="Phosphoenolpyruvate carboxykinase (ATP)" reversible="false"><notes><html:p>GENE_ASSOCIATION: AO090003000174</html:p><html:p>SUBSYSTEM: Glycolysis/gluconeogenesis</html:p><html:p>PROTEIN_CLASS: 4.1.1.49</html:p></notes><listOfReactants><speciesReference species="M_ATP" stoichiometry="1"/><speciesReference species="M_OA" stoichiometry="1"/></listOfReactants><listOfProducts><speciesReference species="M_ADP" stoichiometry="1"></speciesReference><speciesReference species="M_CO2" stoichiometry="1"></speciesReference><speciesReference species="M_PEP" stoichiometry="1"></speciesReference></listOfProducts><kineticLaw><math xmlns="http://www.w3.org/1998/Math/MathML"><apply><ci> LOWER_BOUND </ci><ci> UPPER_BOUND </ci><ci> OBJECTIVE_COEFFICIENT </ci></apply></math><listOfParameters><parameter id="LOWER_BOUND" value="     0.00000000"/><parameter id="UPPER_BOUND" value="  1000.00000000"/><parameter id="OBJECTIVE_COEFFICIENT" value="     0.00000000"/></listOfParameters></kineticLaw></reaction>
<reaction id="R_r34" name="NADP-dependent alcohol dehydrogenase" reversible="true"><notes><html:p>GENE_ASSOCIATION: AO090010000668</html:p><html:p>SUBSYSTEM: Glycolysis/gluconeogenesis</html:p><html:p>PROTEIN_CLASS: 1.1.1.2</html:p></notes><listOfReactants><speciesReference species="M_ETH" stoichiometry="1"/><speciesReference species="M_NADP" stoichiometry="1"/></listOfReactants><listOfProducts><speciesReference species="M_ACAL" stoichiometry="1"></speciesReference><speciesReference species="M_NADPH" stoichiometry="1"></speciesReference></listOfProducts><kineticLaw><math xmlns="http://www.w3.org/1998/Math/MathML"><apply><ci> LOWER_BOUND </ci><ci> UPPER_BOUND </ci><ci> OBJECTIVE_COEFFICIENT </ci></apply></math><listOfParameters><parameter id="LOWER_BOUND" value=" -1000.00000000"/><parameter id="UPPER_BOUND" value="  1000.00000000"/><parameter id="OBJECTIVE_COEFFICIENT" value="     0.00000000"/></listOfParameters></kineticLaw></reaction>
<reaction id="R_r35" name="NADP-dependent alcohol dehydrogenase" reversible="true"><notes><html:p>GENE_ASSOCIATION: AO090005001358</html:p><html:p>SUBSYSTEM: Glycolysis/gluconeogenesis</html:p><html:p>PROTEIN_CLASS: 1.1.1.2</html:p></notes><listOfReactants><speciesReference species="M_ETH" stoichiometry="1"/><speciesReference species="M_NADP" stoichiometry="1"/></listOfReactants><listOfProducts><speciesReference species="M_ACAL" stoichiometry="1"></speciesReference><speciesReference species="M_NADPH" stoichiometry="1"></speciesReference></listOfProducts><kineticLaw><math xmlns="http://www.w3.org/1998/Math/MathML"><apply><ci> LOWER_BOUND </ci><ci> UPPER_BOUND </ci><ci> OBJECTIVE_COEFFICIENT </ci></apply></math><listOfParameters><parameter id="LOWER_BOUND" value=" -1000.00000000"/><parameter id="UPPER_BOUND" value="  1000.00000000"/><parameter id="OBJECTIVE_COEFFICIENT" value="     0.00000000"/></listOfParameters></kineticLaw></reaction>
<reaction id="R_r36" name="NADP-dependent alcohol dehydrogenase" reversible="true"><notes><html:p>GENE_ASSOCIATION: AO090023000460</html:p><html:p>SUBSYSTEM: Glycolysis/gluconeogenesis</html:p><html:p>PROTEIN_CLASS: 1.1.1.2</html:p></notes><listOfReactants><speciesReference species="M_ETH" stoichiometry="1"/><speciesReference species="M_NADP" stoichiometry="1"/></listOfReactants><listOfProducts><speciesReference species="M_ACAL" stoichiometry="1"></speciesReference><speciesReference species="M_NADPH" stoichiometry="1"></speciesReference></listOfProducts><kineticLaw><math xmlns="http://www.w3.org/1998/Math/MathML"><apply><ci> LOWER_BOUND </ci><ci> UPPER_BOUND </ci><ci> OBJECTIVE_COEFFICIENT </ci></apply></math><listOfParameters><parameter id="LOWER_BOUND" value=" -1000.00000000"/><parameter id="UPPER_BOUND" value="  1000.00000000"/><parameter id="OBJECTIVE_COEFFICIENT" value="     0.00000000"/></listOfParameters></kineticLaw></reaction>
<reaction id="R_r37" name="NADP-dependent alcohol dehydrogenase" reversible="true"><notes><html:p>GENE_ASSOCIATION: AO090003000751</html:p><html:p>SUBSYSTEM: Glycolysis/gluconeogenesis</html:p><html:p>PROTEIN_CLASS: 1.1.1.2</html:p></notes><listOfReactants><speciesReference species="M_ETH" stoichiometry="1"/><speciesReference species="M_NADP" stoichiometry="1"/></listOfReactants><listOfProducts><speciesReference species="M_ACAL" stoichiometry="1"></speciesReference><speciesReference species="M_NADPH" stoichiometry="1"></speciesReference></listOfProducts><kineticLaw><math xmlns="http://www.w3.org/1998/Math/MathML"><apply><ci> LOWER_BOUND </ci><ci> UPPER_BOUND </ci><ci> OBJECTIVE_COEFFICIENT </ci></apply></math><listOfParameters><parameter id="LOWER_BOUND" value=" -1000.00000000"/><parameter id="UPPER_BOUND" value="  1000.00000000"/><parameter id="OBJECTIVE_COEFFICIENT" value="     0.00000000"/></listOfParameters></kineticLaw></reaction>
<reaction id="R_r38" name="NAD-dependent alcohol dehydrogenase" reversible="true"><notes><html:p>GENE_ASSOCIATION: AO090009000634</html:p><html:p>SUBSYSTEM: Glycolysis/gluconeogenesis</html:p><html:p>PROTEIN_CLASS: 1.1.1.1</html:p></notes><listOfReactants><speciesReference species="M_ETH" stoichiometry="1"/><speciesReference species="M_NAD" stoichiometry="1"/></listOfReactants><listOfProducts><speciesReference species="M_ACAL" stoichiometry="1"></speciesReference><speciesReference species="M_NADH" stoichiometry="1"></speciesReference></listOfProducts><kineticLaw><math xmlns="http://www.w3.org/1998/Math/MathML"><apply><ci> LOWER_BOUND </ci><ci> UPPER_BOUND </ci><ci> OBJECTIVE_COEFFICIENT </ci></apply></math><listOfParameters><parameter id="LOWER_BOUND" value=" -1000.00000000"/><parameter id="UPPER_BOUND" value="  1000.00000000"/><parameter id="OBJECTIVE_COEFFICIENT" value="     0.00000000"/></listOfParameters></kineticLaw></reaction>
<reaction id="R_r39" name="NAD-dependent alcohol dehydrogenase" reversible="true"><notes><html:p>GENE_ASSOCIATION: AO090005000125</html:p><html:p>SUBSYSTEM: Glycolysis/gluconeogenesis</html:p><html:p>PROTEIN_CLASS: 1.1.1.1</html:p></notes><listOfReactants><speciesReference species="M_ETH" stoichiometry="1"/><speciesReference species="M_NAD" stoichiometry="1"/></listOfReactants><listOfProducts><speciesReference species="M_ACAL" stoichiometry="1"></speciesReference><speciesReference species="M_NADH" stoichiometry="1"></speciesReference></listOfProducts><kineticLaw><math xmlns="http://www.w3.org/1998/Math/MathML"><apply><ci> LOWER_BOUND </ci><ci> UPPER_BOUND </ci><ci> OBJECTIVE_COEFFICIENT </ci></apply></math><listOfParameters><parameter id="LOWER_BOUND" value=" -1000.00000000"/><parameter id="UPPER_BOUND" value="  1000.00000000"/><parameter id="OBJECTIVE_COEFFICIENT" value="     0.00000000"/></listOfParameters></kineticLaw></reaction>
<reaction id="R_r40" name="NAD-dependent alcohol dehydrogenase" reversible="true"><notes><html:p>GENE_ASSOCIATION: AO090012000375</html:p><html:p>SUBSYSTEM: Glycolysis/gluconeogenesis</html:p><html:p>PROTEIN_CLASS: 1.1.1.1</html:p></notes><listOfReactants><speciesReference species="M_ETH" stoichiometry="1"/><speciesReference species="M_NAD" stoichiometry="1"/></listOfReactants><listOfProducts><speciesReference species="M_ACAL" stoichiometry="1"></speciesReference><speciesReference species="M_NADH" stoichiometry="1"></speciesReference></listOfProducts><kineticLaw><math xmlns="http://www.w3.org/1998/Math/MathML"><apply><ci> LOWER_BOUND </ci><ci> UPPER_BOUND </ci><ci> OBJECTIVE_COEFFICIENT </ci></apply></math><listOfParameters><parameter id="LOWER_BOUND" value=" -1000.00000000"/><parameter id="UPPER_BOUND" value="  1000.00000000"/><parameter id="OBJECTIVE_COEFFICIENT" value="     0.00000000"/></listOfParameters></kineticLaw></reaction>
<reaction id="R_r41" name="NAD-dependent alcohol dehydrogenase" reversible="true"><notes><html:p>GENE_ASSOCIATION: AO090038000108</html:p><html:p>SUBSYSTEM: Glycolysis/gluconeogenesis</html:p><html:p>PROTEIN_CLASS: 1.1.1.1</html:p></notes><listOfReactants><speciesReference species="M_ETH" stoichiometry="1"/><speciesReference species="M_NAD" stoichiometry="1"/></listOfReactants><listOfProducts><speciesReference species="M_ACAL" stoichiometry="1"></speciesReference><speciesReference species="M_NADH" stoichiometry="1"></speciesReference></listOfProducts><kineticLaw><math xmlns="http://www.w3.org/1998/Math/MathML"><apply><ci> LOWER_BOUND </ci><ci> UPPER_BOUND </ci><ci> OBJECTIVE_COEFFICIENT </ci></apply></math><listOfParameters><parameter id="LOWER_BOUND" value=" -1000.00000000"/><parameter id="UPPER_BOUND" value="  1000.00000000"/><parameter id="OBJECTIVE_COEFFICIENT" value="     0.00000000"/></listOfParameters></kineticLaw></reaction>
<reaction id="R_r42" name="NAD-dependent alcohol dehydrogenase" reversible="true"><notes><html:p>GENE_ASSOCIATION: AO090003001407</html:p><html:p>SUBSYSTEM: Glycolysis/gluconeogenesis</html:p><html:p>PROTEIN_CLASS: 1.1.1.1</html:p></notes><listOfReactants><speciesReference species="M_ETH" stoichiometry="1"/><speciesReference species="M_NAD" stoichiometry="1"/></listOfReactants><listOfProducts><speciesReference species="M_ACAL" stoichiometry="1"></speciesReference><speciesReference species="M_NADH" stoichiometry="1"></speciesReference></listOfProducts><kineticLaw><math xmlns="http://www.w3.org/1998/Math/MathML"><apply><ci> LOWER_BOUND </ci><ci> UPPER_BOUND </ci><ci> OBJECTIVE_COEFFICIENT </ci></apply></math><listOfParameters><parameter id="LOWER_BOUND" value=" -1000.00000000"/><parameter id="UPPER_BOUND" value="  1000.00000000"/><parameter id="OBJECTIVE_COEFFICIENT" value="     0.00000000"/></listOfParameters></kineticLaw></reaction>
<reaction id="R_r43" name="NAD-dependent alcohol dehydrogenase" reversible="true"><notes><html:p>GENE_ASSOCIATION: AO090009000634</html:p><html:p>SUBSYSTEM: Glycolysis/gluconeogenesis</html:p><html:p>PROTEIN_CLASS: 1.1.1.1</html:p></notes><listOfReactants><speciesReference species="M_ETHm" stoichiometry="1"/><speciesReference species="M_NADm" stoichiometry="1"/></listOfReactants><listOfProducts><speciesReference species="M_ACALm" stoichiometry="1"></speciesReference><speciesReference species="M_NADHm" stoichiometry="1"></speciesReference></listOfProducts><kineticLaw><math xmlns="http://www.w3.org/1998/Math/MathML"><apply><ci> LOWER_BOUND </ci><ci> UPPER_BOUND </ci><ci> OBJECTIVE_COEFFICIENT </ci></apply></math><listOfParameters><parameter id="LOWER_BOUND" value=" -1000.00000000"/><parameter id="UPPER_BOUND" value="  1000.00000000"/><parameter id="OBJECTIVE_COEFFICIENT" value="     0.00000000"/></listOfParameters></kineticLaw></reaction>
<reaction id="R_r44" name="NAD-dependent alcohol dehydrogenase" reversible="true"><notes><html:p>GENE_ASSOCIATION: AO090005000125</html:p><html:p>SUBSYSTEM: Glycolysis/gluconeogenesis</html:p><html:p>PROTEIN_CLASS: 1.1.1.1</html:p></notes><listOfReactants><speciesReference species="M_ETHm" stoichiometry="1"/><speciesReference species="M_NADm" stoichiometry="1"/></listOfReactants><listOfProducts><speciesReference species="M_ACALm" stoichiometry="1"></speciesReference><speciesReference species="M_NADHm" stoichiometry="1"></speciesReference></listOfProducts><kineticLaw><math xmlns="http://www.w3.org/1998/Math/MathML"><apply><ci> LOWER_BOUND </ci><ci> UPPER_BOUND </ci><ci> OBJECTIVE_COEFFICIENT </ci></apply></math><listOfParameters><parameter id="LOWER_BOUND" value=" -1000.00000000"/><parameter id="UPPER_BOUND" value="  1000.00000000"/><parameter id="OBJECTIVE_COEFFICIENT" value="     0.00000000"/></listOfParameters></kineticLaw></reaction>
<reaction id="R_r45" name="NAD-dependent alcohol dehydrogenase" reversible="true"><notes><html:p>GENE_ASSOCIATION: AO090012000375</html:p><html:p>SUBSYSTEM: Glycolysis/gluconeogenesis</html:p><html:p>PROTEIN_CLASS: 1.1.1.1</html:p></notes><listOfReactants><speciesReference species="M_ETHm" stoichiometry="1"/><speciesReference species="M_NADm" stoichiometry="1"/></listOfReactants><listOfProducts><speciesReference species="M_ACALm" stoichiometry="1"></speciesReference><speciesReference species="M_NADHm" stoichiometry="1"></speciesReference></listOfProducts><kineticLaw><math xmlns="http://www.w3.org/1998/Math/MathML"><apply><ci> LOWER_BOUND </ci><ci> UPPER_BOUND </ci><ci> OBJECTIVE_COEFFICIENT </ci></apply></math><listOfParameters><parameter id="LOWER_BOUND" value=" -1000.00000000"/><parameter id="UPPER_BOUND" value="  1000.00000000"/><parameter id="OBJECTIVE_COEFFICIENT" value="     0.00000000"/></listOfParameters></kineticLaw></reaction>
<reaction id="R_r46" name="NAD-dependent alcohol dehydrogenase" reversible="true"><notes><html:p>GENE_ASSOCIATION: AO090038000108</html:p><html:p>SUBSYSTEM: Glycolysis/gluconeogenesis</html:p><html:p>PROTEIN_CLASS: 1.1.1.1</html:p></notes><listOfReactants><speciesReference species="M_ETHm" stoichiometry="1"/><speciesReference species="M_NADm" stoichiometry="1"/></listOfReactants><listOfProducts><speciesReference species="M_ACALm" stoichiometry="1"></speciesReference><speciesReference species="M_NADHm" stoichiometry="1"></speciesReference></listOfProducts><kineticLaw><math xmlns="http://www.w3.org/1998/Math/MathML"><apply><ci> LOWER_BOUND </ci><ci> UPPER_BOUND </ci><ci> OBJECTIVE_COEFFICIENT </ci></apply></math><listOfParameters><parameter id="LOWER_BOUND" value=" -1000.00000000"/><parameter id="UPPER_BOUND" value="  1000.00000000"/><parameter id="OBJECTIVE_COEFFICIENT" value="     0.00000000"/></listOfParameters></kineticLaw></reaction>
<reaction id="R_r47" name="NAD-dependent alcohol dehydrogenase" reversible="true"><notes><html:p>GENE_ASSOCIATION: AO090003001407</html:p><html:p>SUBSYSTEM: Glycolysis/gluconeogenesis</html:p><html:p>PROTEIN_CLASS: 1.1.1.1</html:p></notes><listOfReactants><speciesReference species="M_ETHm" stoichiometry="1"/><speciesReference species="M_NADm" stoichiometry="1"/></listOfReactants><listOfProducts><speciesReference species="M_ACALm" stoichiometry="1"></speciesReference><speciesReference species="M_NADHm" stoichiometry="1"></speciesReference></listOfProducts><kineticLaw><math xmlns="http://www.w3.org/1998/Math/MathML"><apply><ci> LOWER_BOUND </ci><ci> UPPER_BOUND </ci><ci> OBJECTIVE_COEFFICIENT </ci></apply></math><listOfParameters><parameter id="LOWER_BOUND" value=" -1000.00000000"/><parameter id="UPPER_BOUND" value="  1000.00000000"/><parameter id="OBJECTIVE_COEFFICIENT" value="     0.00000000"/></listOfParameters></kineticLaw></reaction>
<reaction id="R_r48" name="Pyruvate dehydrogenase complex" reversible="false"><notes><html:p>GENE_ASSOCIATION: ( AO090003000290 and AO090012000948 and AO090124000079 and AO090005000436 and AO090005001450 and AO090011000486 )</html:p><html:p>SUBSYSTEM: Glycolysis/gluconeogenesis</html:p><html:p>PROTEIN_CLASS: 1.2.4.1:2.3.1.12:1.8.1.4</html:p></notes><listOfReactants><speciesReference species="M_COAm" stoichiometry="1"/><speciesReference species="M_NADm" stoichiometry="1"/><speciesReference species="M_PYRm" stoichiometry="1"/></listOfReactants><listOfProducts><speciesReference species="M_ACCOAm" stoichiometry="1"></speciesReference><speciesReference species="M_CO2m" stoichiometry="1"></speciesReference><speciesReference species="M_NADHm" stoichiometry="1"></speciesReference></listOfProducts><kineticLaw><math xmlns="http://www.w3.org/1998/Math/MathML"><apply><ci> LOWER_BOUND </ci><ci> UPPER_BOUND </ci><ci> OBJECTIVE_COEFFICIENT </ci></apply></math><listOfParameters><parameter id="LOWER_BOUND" value="     0.00000000"/><parameter id="UPPER_BOUND" value="  1000.00000000"/><parameter id="OBJECTIVE_COEFFICIENT" value="     0.00000000"/></listOfParameters></kineticLaw></reaction>
<reaction id="R_r49" name="Glucose-6-phosphate 1-dehydrogenase" reversible="false"><notes><html:p>GENE_ASSOCIATION: AO090005001427</html:p><html:p>SUBSYSTEM: Pentose-phosphate pathway</html:p><html:p>PROTEIN_CLASS: 1.1.1.49</html:p></notes><listOfReactants><speciesReference species="M_G6P" stoichiometry="1"/><speciesReference species="M_NADP" stoichiometry="1"/></listOfReactants><listOfProducts><speciesReference species="M_D6PGL" stoichiometry="1"></speciesReference><speciesReference species="M_NADPH" stoichiometry="1"></speciesReference></listOfProducts><kineticLaw><math xmlns="http://www.w3.org/1998/Math/MathML"><apply><ci> LOWER_BOUND </ci><ci> UPPER_BOUND </ci><ci> OBJECTIVE_COEFFICIENT </ci></apply></math><listOfParameters><parameter id="LOWER_BOUND" value="     0.00000000"/><parameter id="UPPER_BOUND" value="  1000.00000000"/><parameter id="OBJECTIVE_COEFFICIENT" value="     0.00000000"/></listOfParameters></kineticLaw></reaction>
<reaction id="R_r50" name="6-phosphogluconolactonase" reversible="false"><notes><html:p>GENE_ASSOCIATION: AO090005000789</html:p><html:p>SUBSYSTEM: Pentose-phosphate pathway</html:p><html:p>PROTEIN_CLASS: 3.1.1.31</html:p></notes><listOfReactants><speciesReference species="M_D6PGL" stoichiometry="1"/><speciesReference species="M_H2O" stoichiometry="1"/></listOfReactants><listOfProducts><speciesReference species="M_D6PGC" stoichiometry="1"></speciesReference></listOfProducts><kineticLaw><math xmlns="http://www.w3.org/1998/Math/MathML"><apply><ci> LOWER_BOUND </ci><ci> UPPER_BOUND </ci><ci> OBJECTIVE_COEFFICIENT </ci></apply></math><listOfParameters><parameter id="LOWER_BOUND" value="     0.00000000"/><parameter id="UPPER_BOUND" value="  1000.00000000"/><parameter id="OBJECTIVE_COEFFICIENT" value="     0.00000000"/></listOfParameters></kineticLaw></reaction>
<reaction id="R_r51" name="Phosphogluconate dehydrogenase (decarboxylating)" reversible="false"><notes><html:p>GENE_ASSOCIATION: AO090003000121</html:p><html:p>SUBSYSTEM: Pentose-phosphate pathway</html:p><html:p>PROTEIN_CLASS: 1.1.1.44</html:p></notes><listOfReactants><speciesReference species="M_D6PGC" stoichiometry="1"/><speciesReference species="M_NADP" stoichiometry="1"/></listOfReactants><listOfProducts><speciesReference species="M_CO2" stoichiometry="1"></speciesReference><speciesReference species="M_NADPH" stoichiometry="1"></speciesReference><speciesReference species="M_RL5P" stoichiometry="1"></speciesReference></listOfProducts><kineticLaw><math xmlns="http://www.w3.org/1998/Math/MathML"><apply><ci> LOWER_BOUND </ci><ci> UPPER_BOUND </ci><ci> OBJECTIVE_COEFFICIENT </ci></apply></math><listOfParameters><parameter id="LOWER_BOUND" value="     0.00000000"/><parameter id="UPPER_BOUND" value="  1000.00000000"/><parameter id="OBJECTIVE_COEFFICIENT" value="     0.00000000"/></listOfParameters></kineticLaw></reaction>
<reaction id="R_r52" name="Phosphogluconate dehydrogenase (decarboxylating)" reversible="false"><notes><html:p>GENE_ASSOCIATION: AO090001000547</html:p><html:p>SUBSYSTEM: Pentose-phosphate pathway</html:p><html:p>PROTEIN_CLASS: 1.1.1.44</html:p></notes><listOfReactants><speciesReference species="M_D6PGC" stoichiometry="1"/><speciesReference species="M_NADP" stoichiometry="1"/></listOfReactants><listOfProducts><speciesReference species="M_CO2" stoichiometry="1"></speciesReference><speciesReference species="M_NADPH" stoichiometry="1"></speciesReference><speciesReference species="M_RL5P" stoichiometry="1"></speciesReference></listOfProducts><kineticLaw><math xmlns="http://www.w3.org/1998/Math/MathML"><apply><ci> LOWER_BOUND </ci><ci> UPPER_BOUND </ci><ci> OBJECTIVE_COEFFICIENT </ci></apply></math><listOfParameters><parameter id="LOWER_BOUND" value="     0.00000000"/><parameter id="UPPER_BOUND" value="  1000.00000000"/><parameter id="OBJECTIVE_COEFFICIENT" value="     0.00000000"/></listOfParameters></kineticLaw></reaction>
<reaction id="R_r53" name="Ribulose-phosphate 3-epimerase" reversible="true"><notes><html:p>GENE_ASSOCIATION: AO090012000303</html:p><html:p>SUBSYSTEM: Pentose-phosphate pathway</html:p><html:p>PROTEIN_CLASS: 5.1.3.1</html:p></notes><listOfReactants><speciesReference species="M_RL5P" stoichiometry="1"/></listOfReactants><listOfProducts><speciesReference species="M_XUL5P" stoichiometry="1"></speciesReference></listOfProducts><kineticLaw><math xmlns="http://www.w3.org/1998/Math/MathML"><apply><ci> LOWER_BOUND </ci><ci> UPPER_BOUND </ci><ci> OBJECTIVE_COEFFICIENT </ci></apply></math><listOfParameters><parameter id="LOWER_BOUND" value=" -1000.00000000"/><parameter id="UPPER_BOUND" value="  1000.00000000"/><parameter id="OBJECTIVE_COEFFICIENT" value="     0.00000000"/></listOfParameters></kineticLaw></reaction>
<reaction id="R_r54" name="Ribose 5-phosphate isomerase" reversible="true"><notes><html:p>GENE_ASSOCIATION: AO090023000209</html:p><html:p>SUBSYSTEM: Pentose-phosphate pathway</html:p><html:p>PROTEIN_CLASS: 5.3.1.6</html:p></notes><listOfReactants><speciesReference species="M_RL5P" stoichiometry="1"/></listOfReactants><listOfProducts><speciesReference species="M_R5P" stoichiometry="1"></speciesReference></listOfProducts><kineticLaw><math xmlns="http://www.w3.org/1998/Math/MathML"><apply><ci> LOWER_BOUND </ci><ci> UPPER_BOUND </ci><ci> OBJECTIVE_COEFFICIENT </ci></apply></math><listOfParameters><parameter id="LOWER_BOUND" value=" -1000.00000000"/><parameter id="UPPER_BOUND" value="  1000.00000000"/><parameter id="OBJECTIVE_COEFFICIENT" value="     0.00000000"/></listOfParameters></kineticLaw></reaction>
<reaction id="R_r55" name="Transketolase" reversible="true"><notes><html:p>GENE_ASSOCIATION: AO090012000526</html:p><html:p>SUBSYSTEM: Pentose-phosphate pathway</html:p><html:p>PROTEIN_CLASS: 2.2.1.1</html:p></notes><listOfReactants><speciesReference species="M_R5P" stoichiometry="1"/><speciesReference species="M_XUL5P" stoichiometry="1"/></listOfReactants><listOfProducts><speciesReference species="M_S7P" stoichiometry="1"></speciesReference><speciesReference species="M_T3P1" stoichiometry="1"></speciesReference></listOfProducts><kineticLaw><math xmlns="http://www.w3.org/1998/Math/MathML"><apply><ci> LOWER_BOUND </ci><ci> UPPER_BOUND </ci><ci> OBJECTIVE_COEFFICIENT </ci></apply></math><listOfParameters><parameter id="LOWER_BOUND" value=" -1000.00000000"/><parameter id="UPPER_BOUND" value="  1000.00000000"/><parameter id="OBJECTIVE_COEFFICIENT" value="     0.00000000"/></listOfParameters></kineticLaw></reaction>
<reaction id="R_r56" name="Transketolase" reversible="true"><notes><html:p>GENE_ASSOCIATION: AO090023000345</html:p><html:p>SUBSYSTEM: Pentose-phosphate pathway</html:p><html:p>PROTEIN_CLASS: 2.2.1.1</html:p></notes><listOfReactants><speciesReference species="M_R5P" stoichiometry="1"/><speciesReference species="M_XUL5P" stoichiometry="1"/></listOfReactants><listOfProducts><speciesReference species="M_S7P" stoichiometry="1"></speciesReference><speciesReference species="M_T3P1" stoichiometry="1"></speciesReference></listOfProducts><kineticLaw><math xmlns="http://www.w3.org/1998/Math/MathML"><apply><ci> LOWER_BOUND </ci><ci> UPPER_BOUND </ci><ci> OBJECTIVE_COEFFICIENT </ci></apply></math><listOfParameters><parameter id="LOWER_BOUND" value=" -1000.00000000"/><parameter id="UPPER_BOUND" value="  1000.00000000"/><parameter id="OBJECTIVE_COEFFICIENT" value="     0.00000000"/></listOfParameters></kineticLaw></reaction>
<reaction id="R_r57" name="Transketolase" reversible="true"><notes><html:p>GENE_ASSOCIATION: AO090001000322</html:p><html:p>SUBSYSTEM: Pentose-phosphate pathway</html:p><html:p>PROTEIN_CLASS: 2.2.1.1</html:p></notes><listOfReactants><speciesReference species="M_R5P" stoichiometry="1"/><speciesReference species="M_XUL5P" stoichiometry="1"/></listOfReactants><listOfProducts><speciesReference species="M_S7P" stoichiometry="1"></speciesReference><speciesReference species="M_T3P1" stoichiometry="1"></speciesReference></listOfProducts><kineticLaw><math xmlns="http://www.w3.org/1998/Math/MathML"><apply><ci> LOWER_BOUND </ci><ci> UPPER_BOUND </ci><ci> OBJECTIVE_COEFFICIENT </ci></apply></math><listOfParameters><parameter id="LOWER_BOUND" value=" -1000.00000000"/><parameter id="UPPER_BOUND" value="  1000.00000000"/><parameter id="OBJECTIVE_COEFFICIENT" value="     0.00000000"/></listOfParameters></kineticLaw></reaction>
<reaction id="R_r58" name="Transketolase" reversible="true"><notes><html:p>GENE_ASSOCIATION: AO090012000526</html:p><html:p>SUBSYSTEM: Pentose-phosphate pathway</html:p><html:p>PROTEIN_CLASS: 2.2.1.1</html:p></notes><listOfReactants><speciesReference species="M_E4P" stoichiometry="1"/><speciesReference species="M_XUL5P" stoichiometry="1"/></listOfReactants><listOfProducts><speciesReference species="M_F6P" stoichiometry="1"></speciesReference><speciesReference species="M_T3P1" stoichiometry="1"></speciesReference></listOfProducts><kineticLaw><math xmlns="http://www.w3.org/1998/Math/MathML"><apply><ci> LOWER_BOUND </ci><ci> UPPER_BOUND </ci><ci> OBJECTIVE_COEFFICIENT </ci></apply></math><listOfParameters><parameter id="LOWER_BOUND" value=" -1000.00000000"/><parameter id="UPPER_BOUND" value="  1000.00000000"/><parameter id="OBJECTIVE_COEFFICIENT" value="     0.00000000"/></listOfParameters></kineticLaw></reaction>
<reaction id="R_r59" name="Transketolase" reversible="true"><notes><html:p>GENE_ASSOCIATION: AO090023000345</html:p><html:p>SUBSYSTEM: Pentose-phosphate pathway</html:p><html:p>PROTEIN_CLASS: 2.2.1.1</html:p></notes><listOfReactants><speciesReference species="M_E4P" stoichiometry="1"/><speciesReference species="M_XUL5P" stoichiometry="1"/></listOfReactants><listOfProducts><speciesReference species="M_F6P" stoichiometry="1"></speciesReference><speciesReference species="M_T3P1" stoichiometry="1"></speciesReference></listOfProducts><kineticLaw><math xmlns="http://www.w3.org/1998/Math/MathML"><apply><ci> LOWER_BOUND </ci><ci> UPPER_BOUND </ci><ci> OBJECTIVE_COEFFICIENT </ci></apply></math><listOfParameters><parameter id="LOWER_BOUND" value=" -1000.00000000"/><parameter id="UPPER_BOUND" value="  1000.00000000"/><parameter id="OBJECTIVE_COEFFICIENT" value="     0.00000000"/></listOfParameters></kineticLaw></reaction>
<reaction id="R_r60" name="Transketolase" reversible="true"><notes><html:p>GENE_ASSOCIATION: AO090001000322</html:p><html:p>SUBSYSTEM: Pentose-phosphate pathway</html:p><html:p>PROTEIN_CLASS: 2.2.1.1</html:p></notes><listOfReactants><speciesReference species="M_E4P" stoichiometry="1"/><speciesReference species="M_XUL5P" stoichiometry="1"/></listOfReactants><listOfProducts><speciesReference species="M_F6P" stoichiometry="1"></speciesReference><speciesReference species="M_T3P1" stoichiometry="1"></speciesReference></listOfProducts><kineticLaw><math xmlns="http://www.w3.org/1998/Math/MathML"><apply><ci> LOWER_BOUND </ci><ci> UPPER_BOUND </ci><ci> OBJECTIVE_COEFFICIENT </ci></apply></math><listOfParameters><parameter id="LOWER_BOUND" value=" -1000.00000000"/><parameter id="UPPER_BOUND" value="  1000.00000000"/><parameter id="OBJECTIVE_COEFFICIENT" value="     0.00000000"/></listOfParameters></kineticLaw></reaction>
<reaction id="R_r61" name="Transaldolase" reversible="true"><notes><html:p>GENE_ASSOCIATION: AO090020000520</html:p><html:p>SUBSYSTEM: Pentose-phosphate pathway</html:p><html:p>PROTEIN_CLASS: 2.2.1.2</html:p></notes><listOfReactants><speciesReference species="M_S7P" stoichiometry="1"/><speciesReference species="M_T3P1" stoichiometry="1"/></listOfReactants><listOfProducts><speciesReference species="M_E4P" stoichiometry="1"></speciesReference><speciesReference species="M_F6P" stoichiometry="1"></speciesReference></listOfProducts><kineticLaw><math xmlns="http://www.w3.org/1998/Math/MathML"><apply><ci> LOWER_BOUND </ci><ci> UPPER_BOUND </ci><ci> OBJECTIVE_COEFFICIENT </ci></apply></math><listOfParameters><parameter id="LOWER_BOUND" value=" -1000.00000000"/><parameter id="UPPER_BOUND" value="  1000.00000000"/><parameter id="OBJECTIVE_COEFFICIENT" value="     0.00000000"/></listOfParameters></kineticLaw></reaction>
<reaction id="R_r62" name="Xylulose-5-phosphate phosphoketolase" reversible="true"><notes><html:p>GENE_ASSOCIATION: AO090003000625</html:p><html:p>SUBSYSTEM: Pentose-phosphate pathway</html:p><html:p>PROTEIN_CLASS: 4.1.2.9</html:p></notes><listOfReactants><speciesReference species="M_PI" stoichiometry="1"/><speciesReference species="M_XUL5P" stoichiometry="1"/></listOfReactants><listOfProducts><speciesReference species="M_ACTP" stoichiometry="1"></speciesReference><speciesReference species="M_H2O" stoichiometry="1"></speciesReference><speciesReference species="M_T3P1" stoichiometry="1"></speciesReference></listOfProducts><kineticLaw><math xmlns="http://www.w3.org/1998/Math/MathML"><apply><ci> LOWER_BOUND </ci><ci> UPPER_BOUND </ci><ci> OBJECTIVE_COEFFICIENT </ci></apply></math><listOfParameters><parameter id="LOWER_BOUND" value=" -1000.00000000"/><parameter id="UPPER_BOUND" value="  1000.00000000"/><parameter id="OBJECTIVE_COEFFICIENT" value="     0.00000000"/></listOfParameters></kineticLaw></reaction>
<reaction id="R_r63" name="Phosphopentomutase" reversible="false"><notes><html:p>SUBSYSTEM: Pentose-phosphate pathway</html:p><html:p>PROTEIN_CLASS: 5.4.2.7</html:p></notes><listOfReactants><speciesReference species="M_DR1P" stoichiometry="1"/></listOfReactants><listOfProducts><speciesReference species="M_DEORIPI" stoichiometry="1"></speciesReference></listOfProducts><kineticLaw><math xmlns="http://www.w3.org/1998/Math/MathML"><apply><ci> LOWER_BOUND </ci><ci> UPPER_BOUND </ci><ci> OBJECTIVE_COEFFICIENT </ci></apply></math><listOfParameters><parameter id="LOWER_BOUND" value="     0.00000000"/><parameter id="UPPER_BOUND" value="  1000.00000000"/><parameter id="OBJECTIVE_COEFFICIENT" value="     0.00000000"/></listOfParameters></kineticLaw></reaction>
<reaction id="R_r64" name="Deoxyribose-phosphate aldolase" reversible="true"><notes><html:p>GENE_ASSOCIATION: AO090138000062</html:p><html:p>SUBSYSTEM: Pentose-phosphate pathway</html:p><html:p>PROTEIN_CLASS: 4.1.2.4</html:p></notes><listOfReactants><speciesReference species="M_DEORIPI" stoichiometry="1"/></listOfReactants><listOfProducts><speciesReference species="M_ACAL" stoichiometry="1"></speciesReference><speciesReference species="M_T3P1" stoichiometry="1"></speciesReference></listOfProducts><kineticLaw><math xmlns="http://www.w3.org/1998/Math/MathML"><apply><ci> LOWER_BOUND </ci><ci> UPPER_BOUND </ci><ci> OBJECTIVE_COEFFICIENT </ci></apply></math><listOfParameters><parameter id="LOWER_BOUND" value=" -1000.00000000"/><parameter id="UPPER_BOUND" value="  1000.00000000"/><parameter id="OBJECTIVE_COEFFICIENT" value="     0.00000000"/></listOfParameters></kineticLaw></reaction>
<reaction id="R_r65" name="Deoxyribose-phosphate aldolase" reversible="true"><notes><html:p>GENE_ASSOCIATION: AO090020000341</html:p><html:p>SUBSYSTEM: Pentose-phosphate pathway</html:p><html:p>PROTEIN_CLASS: 4.1.2.4</html:p></notes><listOfReactants><speciesReference species="M_DEORIPI" stoichiometry="1"/></listOfReactants><listOfProducts><speciesReference species="M_ACAL" stoichiometry="1"></speciesReference><speciesReference species="M_T3P1" stoichiometry="1"></speciesReference></listOfProducts><kineticLaw><math xmlns="http://www.w3.org/1998/Math/MathML"><apply><ci> LOWER_BOUND </ci><ci> UPPER_BOUND </ci><ci> OBJECTIVE_COEFFICIENT </ci></apply></math><listOfParameters><parameter id="LOWER_BOUND" value=" -1000.00000000"/><parameter id="UPPER_BOUND" value="  1000.00000000"/><parameter id="OBJECTIVE_COEFFICIENT" value="     0.00000000"/></listOfParameters></kineticLaw></reaction>
<reaction id="R_r66" name="Ribokinase" reversible="false"><notes><html:p>GENE_ASSOCIATION: AO090038000092</html:p><html:p>SUBSYSTEM: Pentose-phosphate pathway</html:p><html:p>PROTEIN_CLASS: 2.7.1.15</html:p></notes><listOfReactants><speciesReference species="M_ATP" stoichiometry="1"/><speciesReference species="M_RIB" stoichiometry="1"/></listOfReactants><listOfProducts><speciesReference species="M_ADP" stoichiometry="1"></speciesReference><speciesReference species="M_R5P" stoichiometry="1"></speciesReference></listOfProducts><kineticLaw><math xmlns="http://www.w3.org/1998/Math/MathML"><apply><ci> LOWER_BOUND </ci><ci> UPPER_BOUND </ci><ci> OBJECTIVE_COEFFICIENT </ci></apply></math><listOfParameters><parameter id="LOWER_BOUND" value="     0.00000000"/><parameter id="UPPER_BOUND" value="  1000.00000000"/><parameter id="OBJECTIVE_COEFFICIENT" value="     0.00000000"/></listOfParameters></kineticLaw></reaction>
<reaction id="R_r67" name="Ribokinase" reversible="false"><notes><html:p>GENE_ASSOCIATION: AO090102000368</html:p><html:p>SUBSYSTEM: Pentose-phosphate pathway</html:p><html:p>PROTEIN_CLASS: 2.7.1.15</html:p></notes><listOfReactants><speciesReference species="M_ATP" stoichiometry="1"/><speciesReference species="M_RIB" stoichiometry="1"/></listOfReactants><listOfProducts><speciesReference species="M_ADP" stoichiometry="1"></speciesReference><speciesReference species="M_R5P" stoichiometry="1"></speciesReference></listOfProducts><kineticLaw><math xmlns="http://www.w3.org/1998/Math/MathML"><apply><ci> LOWER_BOUND </ci><ci> UPPER_BOUND </ci><ci> OBJECTIVE_COEFFICIENT </ci></apply></math><listOfParameters><parameter id="LOWER_BOUND" value="     0.00000000"/><parameter id="UPPER_BOUND" value="  1000.00000000"/><parameter id="OBJECTIVE_COEFFICIENT" value="     0.00000000"/></listOfParameters></kineticLaw></reaction>
<reaction id="R_r68" name="Gluconokinase" reversible="false"><notes><html:p>GENE_ASSOCIATION: AO090003001003</html:p><html:p>SUBSYSTEM: Pentose-phosphate pathway</html:p><html:p>PROTEIN_CLASS: 2.7.1.12</html:p></notes><listOfReactants><speciesReference species="M_ATP" stoichiometry="1"/><speciesReference species="M_GLCNT" stoichiometry="1"/></listOfReactants><listOfProducts><speciesReference species="M_ADP" stoichiometry="1"></speciesReference><speciesReference species="M_D6PGC" stoichiometry="1"></speciesReference></listOfProducts><kineticLaw><math xmlns="http://www.w3.org/1998/Math/MathML"><apply><ci> LOWER_BOUND </ci><ci> UPPER_BOUND </ci><ci> OBJECTIVE_COEFFICIENT </ci></apply></math><listOfParameters><parameter id="LOWER_BOUND" value="     0.00000000"/><parameter id="UPPER_BOUND" value="  1000.00000000"/><parameter id="OBJECTIVE_COEFFICIENT" value="     0.00000000"/></listOfParameters></kineticLaw></reaction>
<reaction id="R_r69" name="Phosphoglucomutase" reversible="true"><notes><html:p>GENE_ASSOCIATION: AO090003000746</html:p><html:p>SUBSYSTEM: Pentose-phosphate pathway</html:p><html:p>PROTEIN_CLASS: 5.4.2.2</html:p></notes><listOfReactants><speciesReference species="M_R5P" stoichiometry="1"/></listOfReactants><listOfProducts><speciesReference species="M_R1P" stoichiometry="1"></speciesReference></listOfProducts><kineticLaw><math xmlns="http://www.w3.org/1998/Math/MathML"><apply><ci> LOWER_BOUND </ci><ci> UPPER_BOUND </ci><ci> OBJECTIVE_COEFFICIENT </ci></apply></math><listOfParameters><parameter id="LOWER_BOUND" value=" -1000.00000000"/><parameter id="UPPER_BOUND" value="  1000.00000000"/><parameter id="OBJECTIVE_COEFFICIENT" value="     0.00000000"/></listOfParameters></kineticLaw></reaction>
<reaction id="R_r70" name="Phosphoglucomutase" reversible="true"><notes><html:p>GENE_ASSOCIATION: AO090011000487</html:p><html:p>SUBSYSTEM: Pentose-phosphate pathway</html:p><html:p>PROTEIN_CLASS: 5.4.2.2</html:p></notes><listOfReactants><speciesReference species="M_R5P" stoichiometry="1"/></listOfReactants><listOfProducts><speciesReference species="M_R1P" stoichiometry="1"></speciesReference></listOfProducts><kineticLaw><math xmlns="http://www.w3.org/1998/Math/MathML"><apply><ci> LOWER_BOUND </ci><ci> UPPER_BOUND </ci><ci> OBJECTIVE_COEFFICIENT </ci></apply></math><listOfParameters><parameter id="LOWER_BOUND" value=" -1000.00000000"/><parameter id="UPPER_BOUND" value="  1000.00000000"/><parameter id="OBJECTIVE_COEFFICIENT" value="     0.00000000"/></listOfParameters></kineticLaw></reaction>
<reaction id="R_r71" name="Phosphoglucomutase" reversible="true"><notes><html:p>GENE_ASSOCIATION: AO090001000101</html:p><html:p>SUBSYSTEM: Pentose-phosphate pathway</html:p><html:p>PROTEIN_CLASS: 5.4.2.2</html:p></notes><listOfReactants><speciesReference species="M_R5P" stoichiometry="1"/></listOfReactants><listOfProducts><speciesReference species="M_R1P" stoichiometry="1"></speciesReference></listOfProducts><kineticLaw><math xmlns="http://www.w3.org/1998/Math/MathML"><apply><ci> LOWER_BOUND </ci><ci> UPPER_BOUND </ci><ci> OBJECTIVE_COEFFICIENT </ci></apply></math><listOfParameters><parameter id="LOWER_BOUND" value=" -1000.00000000"/><parameter id="UPPER_BOUND" value="  1000.00000000"/><parameter id="OBJECTIVE_COEFFICIENT" value="     0.00000000"/></listOfParameters></kineticLaw></reaction>
<reaction id="R_r72" name="Fructose-6-phosphate phosphoketolase" reversible="false"><notes><html:p>GENE_ASSOCIATION: AO090012000711</html:p><html:p>SUBSYSTEM: Pentose-phosphate pathway</html:p><html:p>PROTEIN_CLASS: 4.1.2.22</html:p></notes><listOfReactants><speciesReference species="M_F6P" stoichiometry="1"/><speciesReference species="M_PI" stoichiometry="1"/></listOfReactants><listOfProducts><speciesReference species="M_ACTP" stoichiometry="1"></speciesReference><speciesReference species="M_E4P" stoichiometry="1"></speciesReference><speciesReference species="M_H2O" stoichiometry="1"></speciesReference></listOfProducts><kineticLaw><math xmlns="http://www.w3.org/1998/Math/MathML"><apply><ci> LOWER_BOUND </ci><ci> UPPER_BOUND </ci><ci> OBJECTIVE_COEFFICIENT </ci></apply></math><listOfParameters><parameter id="LOWER_BOUND" value="     0.00000000"/><parameter id="UPPER_BOUND" value="  1000.00000000"/><parameter id="OBJECTIVE_COEFFICIENT" value="     0.00000000"/></listOfParameters></kineticLaw></reaction>
<reaction id="R_r73" name="Xylulose-5-phosphate phosphoketolase" reversible="false"><notes><html:p>GENE_ASSOCIATION: AO090003000625</html:p><html:p>SUBSYSTEM: Pentose-phosphate pathway</html:p><html:p>PROTEIN_CLASS: 4.1.2.22</html:p></notes><listOfReactants><speciesReference species="M_F6P" stoichiometry="1"/><speciesReference species="M_PI" stoichiometry="1"/></listOfReactants><listOfProducts><speciesReference species="M_ACTP" stoichiometry="1"></speciesReference><speciesReference species="M_E4P" stoichiometry="1"></speciesReference><speciesReference species="M_H2O" stoichiometry="1"></speciesReference></listOfProducts><kineticLaw><math xmlns="http://www.w3.org/1998/Math/MathML"><apply><ci> LOWER_BOUND </ci><ci> UPPER_BOUND </ci><ci> OBJECTIVE_COEFFICIENT </ci></apply></math><listOfParameters><parameter id="LOWER_BOUND" value="     0.00000000"/><parameter id="UPPER_BOUND" value="  1000.00000000"/><parameter id="OBJECTIVE_COEFFICIENT" value="     0.00000000"/></listOfParameters></kineticLaw></reaction>
<reaction id="R_r74" name="Citrate synthase" reversible="true"><notes><html:p>GENE_ASSOCIATION: AO090010000170</html:p><html:p>SUBSYSTEM: Tricarboxylic acid cycle and glyoxylate/dicarboxylate metabolism</html:p><html:p>PROTEIN_CLASS: 2.3.3.1</html:p></notes><listOfReactants><speciesReference species="M_ACCOAm" stoichiometry="1"/><speciesReference species="M_H2Om" stoichiometry="1"/><speciesReference species="M_OAm" stoichiometry="1"/></listOfReactants><listOfProducts><speciesReference species="M_CITm" stoichiometry="1"></speciesReference><speciesReference species="M_COAm" stoichiometry="1"></speciesReference></listOfProducts><kineticLaw><math xmlns="http://www.w3.org/1998/Math/MathML"><apply><ci> LOWER_BOUND </ci><ci> UPPER_BOUND </ci><ci> OBJECTIVE_COEFFICIENT </ci></apply></math><listOfParameters><parameter id="LOWER_BOUND" value=" -1000.00000000"/><parameter id="UPPER_BOUND" value="  1000.00000000"/><parameter id="OBJECTIVE_COEFFICIENT" value="     0.00000000"/></listOfParameters></kineticLaw></reaction>
<reaction id="R_r75" name="Citrate synthase" reversible="true"><notes><html:p>GENE_ASSOCIATION: AO090012000318</html:p><html:p>SUBSYSTEM: Tricarboxylic acid cycle and glyoxylate/dicarboxylate metabolism</html:p><html:p>PROTEIN_CLASS: 2.3.3.1</html:p></notes><listOfReactants><speciesReference species="M_ACCOAm" stoichiometry="1"/><speciesReference species="M_H2Om" stoichiometry="1"/><speciesReference species="M_OAm" stoichiometry="1"/></listOfReactants><listOfProducts><speciesReference species="M_CITm" stoichiometry="1"></speciesReference><speciesReference species="M_COAm" stoichiometry="1"></speciesReference></listOfProducts><kineticLaw><math xmlns="http://www.w3.org/1998/Math/MathML"><apply><ci> LOWER_BOUND </ci><ci> UPPER_BOUND </ci><ci> OBJECTIVE_COEFFICIENT </ci></apply></math><listOfParameters><parameter id="LOWER_BOUND" value=" -1000.00000000"/><parameter id="UPPER_BOUND" value="  1000.00000000"/><parameter id="OBJECTIVE_COEFFICIENT" value="     0.00000000"/></listOfParameters></kineticLaw></reaction>
<reaction id="R_r76" name="Citrate synthase" reversible="true"><notes><html:p>GENE_ASSOCIATION: AO090102000627</html:p><html:p>SUBSYSTEM: Tricarboxylic acid cycle and glyoxylate/dicarboxylate metabolism</html:p><html:p>PROTEIN_CLASS: 2.3.3.1</html:p></notes><listOfReactants><speciesReference species="M_ACCOAm" stoichiometry="1"/><speciesReference species="M_H2Om" stoichiometry="1"/><speciesReference species="M_OAm" stoichiometry="1"/></listOfReactants><listOfProducts><speciesReference species="M_CITm" stoichiometry="1"></speciesReference><speciesReference species="M_COAm" stoichiometry="1"></speciesReference></listOfProducts><kineticLaw><math xmlns="http://www.w3.org/1998/Math/MathML"><apply><ci> LOWER_BOUND </ci><ci> UPPER_BOUND </ci><ci> OBJECTIVE_COEFFICIENT </ci></apply></math><listOfParameters><parameter id="LOWER_BOUND" value=" -1000.00000000"/><parameter id="UPPER_BOUND" value="  1000.00000000"/><parameter id="OBJECTIVE_COEFFICIENT" value="     0.00000000"/></listOfParameters></kineticLaw></reaction>
<reaction id="R_r77" name="Aconitate hydratase" reversible="true"><notes><html:p>GENE_ASSOCIATION: AO090005000045</html:p><html:p>SUBSYSTEM: Tricarboxylic acid cycle and glyoxylate/dicarboxylate metabolism</html:p><html:p>PROTEIN_CLASS: 4.2.1.3</html:p></notes><listOfReactants><speciesReference species="M_CITm" stoichiometry="1"/></listOfReactants><listOfProducts><speciesReference species="M_ACOm" stoichiometry="1"></speciesReference><speciesReference species="M_H2Om" stoichiometry="1"></speciesReference></listOfProducts><kineticLaw><math xmlns="http://www.w3.org/1998/Math/MathML"><apply><ci> LOWER_BOUND </ci><ci> UPPER_BOUND </ci><ci> OBJECTIVE_COEFFICIENT </ci></apply></math><listOfParameters><parameter id="LOWER_BOUND" value=" -1000.00000000"/><parameter id="UPPER_BOUND" value="  1000.00000000"/><parameter id="OBJECTIVE_COEFFICIENT" value="     0.00000000"/></listOfParameters></kineticLaw></reaction>
<reaction id="R_r78" name="Aconitate hydratase" reversible="true"><notes><html:p>GENE_ASSOCIATION: AO090001000484</html:p><html:p>SUBSYSTEM: Tricarboxylic acid cycle and glyoxylate/dicarboxylate metabolism</html:p><html:p>PROTEIN_CLASS: 4.2.1.3</html:p></notes><listOfReactants><speciesReference species="M_CITm" stoichiometry="1"/></listOfReactants><listOfProducts><speciesReference species="M_ACOm" stoichiometry="1"></speciesReference><speciesReference species="M_H2Om" stoichiometry="1"></speciesReference></listOfProducts><kineticLaw><math xmlns="http://www.w3.org/1998/Math/MathML"><apply><ci> LOWER_BOUND </ci><ci> UPPER_BOUND </ci><ci> OBJECTIVE_COEFFICIENT </ci></apply></math><listOfParameters><parameter id="LOWER_BOUND" value=" -1000.00000000"/><parameter id="UPPER_BOUND" value="  1000.00000000"/><parameter id="OBJECTIVE_COEFFICIENT" value="     0.00000000"/></listOfParameters></kineticLaw></reaction>
<reaction id="R_r79" name="Aconitate hydratase" reversible="true"><notes><html:p>GENE_ASSOCIATION: AO090001000642</html:p><html:p>SUBSYSTEM: Tricarboxylic acid cycle and glyoxylate/dicarboxylate metabolism</html:p><html:p>PROTEIN_CLASS: 4.2.1.3</html:p></notes><listOfReactants><speciesReference species="M_CITm" stoichiometry="1"/></listOfReactants><listOfProducts><speciesReference species="M_ACOm" stoichiometry="1"></speciesReference><speciesReference species="M_H2Om" stoichiometry="1"></speciesReference></listOfProducts><kineticLaw><math xmlns="http://www.w3.org/1998/Math/MathML"><apply><ci> LOWER_BOUND </ci><ci> UPPER_BOUND </ci><ci> OBJECTIVE_COEFFICIENT </ci></apply></math><listOfParameters><parameter id="LOWER_BOUND" value=" -1000.00000000"/><parameter id="UPPER_BOUND" value="  1000.00000000"/><parameter id="OBJECTIVE_COEFFICIENT" value="     0.00000000"/></listOfParameters></kineticLaw></reaction>
<reaction id="R_r80" name="Aconitate hydratase" reversible="true"><notes><html:p>GENE_ASSOCIATION: AO090003000415</html:p><html:p>SUBSYSTEM: Tricarboxylic acid cycle and glyoxylate/dicarboxylate metabolism</html:p><html:p>PROTEIN_CLASS: 4.2.1.3</html:p></notes><listOfReactants><speciesReference species="M_CITm" stoichiometry="1"/></listOfReactants><listOfProducts><speciesReference species="M_ACOm" stoichiometry="1"></speciesReference><speciesReference species="M_H2Om" stoichiometry="1"></speciesReference></listOfProducts><kineticLaw><math xmlns="http://www.w3.org/1998/Math/MathML"><apply><ci> LOWER_BOUND </ci><ci> UPPER_BOUND </ci><ci> OBJECTIVE_COEFFICIENT </ci></apply></math><listOfParameters><parameter id="LOWER_BOUND" value=" -1000.00000000"/><parameter id="UPPER_BOUND" value="  1000.00000000"/><parameter id="OBJECTIVE_COEFFICIENT" value="     0.00000000"/></listOfParameters></kineticLaw></reaction>
<reaction id="R_r81" name="Aconitate hydratase" reversible="true"><notes><html:p>GENE_ASSOCIATION: ZY085753</html:p><html:p>SUBSYSTEM: Tricarboxylic acid cycle and glyoxylate/dicarboxylate metabolism</html:p><html:p>PROTEIN_CLASS: 4.2.1.3</html:p></notes><listOfReactants><speciesReference species="M_CITm" stoichiometry="1"/></listOfReactants><listOfProducts><speciesReference species="M_ACOm" stoichiometry="1"></speciesReference><speciesReference species="M_H2Om" stoichiometry="1"></speciesReference></listOfProducts><kineticLaw><math xmlns="http://www.w3.org/1998/Math/MathML"><apply><ci> LOWER_BOUND </ci><ci> UPPER_BOUND </ci><ci> OBJECTIVE_COEFFICIENT </ci></apply></math><listOfParameters><parameter id="LOWER_BOUND" value=" -1000.00000000"/><parameter id="UPPER_BOUND" value="  1000.00000000"/><parameter id="OBJECTIVE_COEFFICIENT" value="     0.00000000"/></listOfParameters></kineticLaw></reaction>
<reaction id="R_r82" name="Aconitate hydratase" reversible="true"><notes><html:p>GENE_ASSOCIATION: AO090005000045</html:p><html:p>SUBSYSTEM: Tricarboxylic acid cycle and glyoxylate/dicarboxylate metabolism</html:p><html:p>PROTEIN_CLASS: 4.2.1.3</html:p></notes><listOfReactants><speciesReference species="M_ACOm" stoichiometry="1"/><speciesReference species="M_H2Om" stoichiometry="1"/></listOfReactants><listOfProducts><speciesReference species="M_ICITm" stoichiometry="1"></speciesReference></listOfProducts><kineticLaw><math xmlns="http://www.w3.org/1998/Math/MathML"><apply><ci> LOWER_BOUND </ci><ci> UPPER_BOUND </ci><ci> OBJECTIVE_COEFFICIENT </ci></apply></math><listOfParameters><parameter id="LOWER_BOUND" value=" -1000.00000000"/><parameter id="UPPER_BOUND" value="  1000.00000000"/><parameter id="OBJECTIVE_COEFFICIENT" value="     0.00000000"/></listOfParameters></kineticLaw></reaction>
<reaction id="R_r83" name="Aconitate hydratase" reversible="true"><notes><html:p>GENE_ASSOCIATION: AO090001000484</html:p><html:p>SUBSYSTEM: Tricarboxylic acid cycle and glyoxylate/dicarboxylate metabolism</html:p><html:p>PROTEIN_CLASS: 4.2.1.3</html:p></notes><listOfReactants><speciesReference species="M_ACOm" stoichiometry="1"/><speciesReference species="M_H2Om" stoichiometry="1"/></listOfReactants><listOfProducts><speciesReference species="M_ICITm" stoichiometry="1"></speciesReference></listOfProducts><kineticLaw><math xmlns="http://www.w3.org/1998/Math/MathML"><apply><ci> LOWER_BOUND </ci><ci> UPPER_BOUND </ci><ci> OBJECTIVE_COEFFICIENT </ci></apply></math><listOfParameters><parameter id="LOWER_BOUND" value=" -1000.00000000"/><parameter id="UPPER_BOUND" value="  1000.00000000"/><parameter id="OBJECTIVE_COEFFICIENT" value="     0.00000000"/></listOfParameters></kineticLaw></reaction>
<reaction id="R_r84" name="Aconitate hydratase" reversible="true"><notes><html:p>GENE_ASSOCIATION: AO090001000484</html:p><html:p>SUBSYSTEM: Tricarboxylic acid cycle and glyoxylate/dicarboxylate metabolism</html:p><html:p>PROTEIN_CLASS: 4.2.1.3</html:p></notes><listOfReactants><speciesReference species="M_ACOm" stoichiometry="1"/><speciesReference species="M_H2Om" stoichiometry="1"/></listOfReactants><listOfProducts><speciesReference species="M_ICITm" stoichiometry="1"></speciesReference></listOfProducts><kineticLaw><math xmlns="http://www.w3.org/1998/Math/MathML"><apply><ci> LOWER_BOUND </ci><ci> UPPER_BOUND </ci><ci> OBJECTIVE_COEFFICIENT </ci></apply></math><listOfParameters><parameter id="LOWER_BOUND" value=" -1000.00000000"/><parameter id="UPPER_BOUND" value="  1000.00000000"/><parameter id="OBJECTIVE_COEFFICIENT" value="     0.00000000"/></listOfParameters></kineticLaw></reaction>
<reaction id="R_r85" name="Aconitate hydratase" reversible="true"><notes><html:p>GENE_ASSOCIATION: AO090003000415</html:p><html:p>SUBSYSTEM: Tricarboxylic acid cycle and glyoxylate/dicarboxylate metabolism</html:p><html:p>PROTEIN_CLASS: 4.2.1.3</html:p></notes><listOfReactants><speciesReference species="M_ACOm" stoichiometry="1"/><speciesReference species="M_H2Om" stoichiometry="1"/></listOfReactants><listOfProducts><speciesReference species="M_ICITm" stoichiometry="1"></speciesReference></listOfProducts><kineticLaw><math xmlns="http://www.w3.org/1998/Math/MathML"><apply><ci> LOWER_BOUND </ci><ci> UPPER_BOUND </ci><ci> OBJECTIVE_COEFFICIENT </ci></apply></math><listOfParameters><parameter id="LOWER_BOUND" value=" -1000.00000000"/><parameter id="UPPER_BOUND" value="  1000.00000000"/><parameter id="OBJECTIVE_COEFFICIENT" value="     0.00000000"/></listOfParameters></kineticLaw></reaction>
<reaction id="R_r86" name="Aconitate hydratase" reversible="true"><notes><html:p>GENE_ASSOCIATION: ZY085753</html:p><html:p>SUBSYSTEM: Tricarboxylic acid cycle and glyoxylate/dicarboxylate metabolism</html:p><html:p>PROTEIN_CLASS: 4.2.1.3</html:p></notes><listOfReactants><speciesReference species="M_ACOm" stoichiometry="1"/><speciesReference species="M_H2Om" stoichiometry="1"/></listOfReactants><listOfProducts><speciesReference species="M_ICITm" stoichiometry="1"></speciesReference></listOfProducts><kineticLaw><math xmlns="http://www.w3.org/1998/Math/MathML"><apply><ci> LOWER_BOUND </ci><ci> UPPER_BOUND </ci><ci> OBJECTIVE_COEFFICIENT </ci></apply></math><listOfParameters><parameter id="LOWER_BOUND" value=" -1000.00000000"/><parameter id="UPPER_BOUND" value="  1000.00000000"/><parameter id="OBJECTIVE_COEFFICIENT" value="     0.00000000"/></listOfParameters></kineticLaw></reaction>
<reaction id="R_r87" name="NAD-dependent isocitrate dehydrogenase" reversible="false"><notes><html:p>GENE_ASSOCIATION: ( AO090003000008 and AO090012000629 )</html:p><html:p>SUBSYSTEM: Tricarboxylic acid cycle and glyoxylate/dicarboxylate metabolism</html:p><html:p>PROTEIN_CLASS: 1.1.1.41</html:p></notes><listOfReactants><speciesReference species="M_ICITm" stoichiometry="1"/><speciesReference species="M_NADm" stoichiometry="1"/></listOfReactants><listOfProducts><speciesReference species="M_AKGm" stoichiometry="1"></speciesReference><speciesReference species="M_CO2m" stoichiometry="1"></speciesReference><speciesReference species="M_NADHm" stoichiometry="1"></speciesReference></listOfProducts><kineticLaw><math xmlns="http://www.w3.org/1998/Math/MathML"><apply><ci> LOWER_BOUND </ci><ci> UPPER_BOUND </ci><ci> OBJECTIVE_COEFFICIENT </ci></apply></math><listOfParameters><parameter id="LOWER_BOUND" value="     0.00000000"/><parameter id="UPPER_BOUND" value="  1000.00000000"/><parameter id="OBJECTIVE_COEFFICIENT" value="     0.00000000"/></listOfParameters></kineticLaw></reaction>
<reaction id="R_r88" name="NADP-dependent isocitrate dehydrogenase" reversible="false"><notes><html:p>GENE_ASSOCIATION: AO090005001404</html:p><html:p>SUBSYSTEM: Tricarboxylic acid cycle and glyoxylate/dicarboxylate metabolism</html:p><html:p>PROTEIN_CLASS: 1.1.1.42</html:p></notes><listOfReactants><speciesReference species="M_ICITm" stoichiometry="1"/><speciesReference species="M_NADPm" stoichiometry="1"/></listOfReactants><listOfProducts><speciesReference species="M_AKGm" stoichiometry="1"></speciesReference><speciesReference species="M_CO2m" stoichiometry="1"></speciesReference><speciesReference species="M_NADPHm" stoichiometry="1"></speciesReference></listOfProducts><kineticLaw><math xmlns="http://www.w3.org/1998/Math/MathML"><apply><ci> LOWER_BOUND </ci><ci> UPPER_BOUND </ci><ci> OBJECTIVE_COEFFICIENT </ci></apply></math><listOfParameters><parameter id="LOWER_BOUND" value="     0.00000000"/><parameter id="UPPER_BOUND" value="  1000.00000000"/><parameter id="OBJECTIVE_COEFFICIENT" value="     0.00000000"/></listOfParameters></kineticLaw></reaction>
<reaction id="R_r89" name="NADP-dependent isocitrate dehydrogenase" reversible="false"><notes><html:p>GENE_ASSOCIATION: AO090005001404</html:p><html:p>SUBSYSTEM: Tricarboxylic acid cycle and glyoxylate/dicarboxylate metabolism</html:p><html:p>PROTEIN_CLASS: 1.1.1.42</html:p></notes><listOfReactants><speciesReference species="M_ICIT" stoichiometry="1"/><speciesReference species="M_NADP" stoichiometry="1"/></listOfReactants><listOfProducts><speciesReference species="M_AKG" stoichiometry="1"></speciesReference><speciesReference species="M_CO2" stoichiometry="1"></speciesReference><speciesReference species="M_NADPH" stoichiometry="1"></speciesReference></listOfProducts><kineticLaw><math xmlns="http://www.w3.org/1998/Math/MathML"><apply><ci> LOWER_BOUND </ci><ci> UPPER_BOUND </ci><ci> OBJECTIVE_COEFFICIENT </ci></apply></math><listOfParameters><parameter id="LOWER_BOUND" value="     0.00000000"/><parameter id="UPPER_BOUND" value="  1000.00000000"/><parameter id="OBJECTIVE_COEFFICIENT" value="     0.00000000"/></listOfParameters></kineticLaw></reaction>
<reaction id="R_r90" name="NADP-dependent isocitrate dehydrogenase" reversible="false"><notes><html:p>GENE_ASSOCIATION: AO090005001404</html:p><html:p>SUBSYSTEM: Tricarboxylic acid cycle and glyoxylate/dicarboxylate metabolism</html:p><html:p>PROTEIN_CLASS: 1.1.1.42</html:p></notes><listOfReactants><speciesReference species="M_NADPp" stoichiometry="1"/><speciesReference species="M_ICITp" stoichiometry="1"/></listOfReactants><listOfProducts><speciesReference species="M_AKGp" stoichiometry="1"></speciesReference><speciesReference species="M_CO2p" stoichiometry="1"></speciesReference><speciesReference species="M_NADPHp" stoichiometry="1"></speciesReference></listOfProducts><kineticLaw><math xmlns="http://www.w3.org/1998/Math/MathML"><apply><ci> LOWER_BOUND </ci><ci> UPPER_BOUND </ci><ci> OBJECTIVE_COEFFICIENT </ci></apply></math><listOfParameters><parameter id="LOWER_BOUND" value="     0.00000000"/><parameter id="UPPER_BOUND" value="  1000.00000000"/><parameter id="OBJECTIVE_COEFFICIENT" value="     0.00000000"/></listOfParameters></kineticLaw></reaction>
<reaction id="R_r91" name="Dihydrolipoamide S-succinyltransferase complex" reversible="false"><notes><html:p>GENE_ASSOCIATION: ( AO090003001055 and AO090005001170 and AO090005001171 and AO090005001173 and AO090005001174 and AO090020000008 and AO090011000486 )</html:p><html:p>SUBSYSTEM: Tricarboxylic acid cycle and glyoxylate/dicarboxylate metabolism</html:p><html:p>PROTEIN_CLASS: 1.2.4.2:2.3.1.61:1.8.1.4</html:p></notes><listOfReactants><speciesReference species="M_AKGm" stoichiometry="1"/><speciesReference species="M_COAm" stoichiometry="1"/><speciesReference species="M_NADm" stoichiometry="1"/></listOfReactants><listOfProducts><speciesReference species="M_CO2m" stoichiometry="1"></speciesReference><speciesReference species="M_Hm" stoichiometry="1"></speciesReference><speciesReference species="M_NADHm" stoichiometry="1"></speciesReference><speciesReference species="M_SUCCOAm" stoichiometry="1"></speciesReference></listOfProducts><kineticLaw><math xmlns="http://www.w3.org/1998/Math/MathML"><apply><ci> LOWER_BOUND </ci><ci> UPPER_BOUND </ci><ci> OBJECTIVE_COEFFICIENT </ci></apply></math><listOfParameters><parameter id="LOWER_BOUND" value="     0.00000000"/><parameter id="UPPER_BOUND" value="  1000.00000000"/><parameter id="OBJECTIVE_COEFFICIENT" value="     0.00000000"/></listOfParameters></kineticLaw></reaction>
<reaction id="R_r92" name="Succinyl-CoA alpha-ketoacid-CoA transferase" reversible="false"><notes><html:p>GENE_ASSOCIATION: AO090003000943</html:p><html:p>SUBSYSTEM: Tricarboxylic acid cycle and glyoxylate/dicarboxylate metabolism</html:p><html:p>PROTEIN_CLASS: 2.8.3.5</html:p></notes><listOfReactants><speciesReference species="M_ACTACm" stoichiometry="1"/><speciesReference species="M_SUCCOAm" stoichiometry="1"/></listOfReactants><listOfProducts><speciesReference species="M_AACCOAm" stoichiometry="1"></speciesReference><speciesReference species="M_SUCCm" stoichiometry="1"></speciesReference></listOfProducts><kineticLaw><math xmlns="http://www.w3.org/1998/Math/MathML"><apply><ci> LOWER_BOUND </ci><ci> UPPER_BOUND </ci><ci> OBJECTIVE_COEFFICIENT </ci></apply></math><listOfParameters><parameter id="LOWER_BOUND" value="     0.00000000"/><parameter id="UPPER_BOUND" value="  1000.00000000"/><parameter id="OBJECTIVE_COEFFICIENT" value="     0.00000000"/></listOfParameters></kineticLaw></reaction>
<reaction id="R_r93" name="Succinyl-CoA alpha-ketoacid-CoA transferase" reversible="false"><notes><html:p>GENE_ASSOCIATION: AO090009000195</html:p><html:p>SUBSYSTEM: Tricarboxylic acid cycle and glyoxylate/dicarboxylate metabolism</html:p><html:p>PROTEIN_CLASS: 2.8.3.5</html:p></notes><listOfReactants><speciesReference species="M_ACTACm" stoichiometry="1"/><speciesReference species="M_SUCCOAm" stoichiometry="1"/></listOfReactants><listOfProducts><speciesReference species="M_AACCOAm" stoichiometry="1"></speciesReference><speciesReference species="M_SUCCm" stoichiometry="1"></speciesReference></listOfProducts><kineticLaw><math xmlns="http://www.w3.org/1998/Math/MathML"><apply><ci> LOWER_BOUND </ci><ci> UPPER_BOUND </ci><ci> OBJECTIVE_COEFFICIENT </ci></apply></math><listOfParameters><parameter id="LOWER_BOUND" value="     0.00000000"/><parameter id="UPPER_BOUND" value="  1000.00000000"/><parameter id="OBJECTIVE_COEFFICIENT" value="     0.00000000"/></listOfParameters></kineticLaw></reaction>
<reaction id="R_r94" name="Succinyl-CoA alpha-ketoacid-CoA transferase" reversible="false"><notes><html:p>GENE_ASSOCIATION: AO090124000071</html:p><html:p>SUBSYSTEM: Tricarboxylic acid cycle and glyoxylate/dicarboxylate metabolism</html:p><html:p>PROTEIN_CLASS: 2.8.3.5</html:p></notes><listOfReactants><speciesReference species="M_ACTACm" stoichiometry="1"/><speciesReference species="M_SUCCOAm" stoichiometry="1"/></listOfReactants><listOfProducts><speciesReference species="M_AACCOAm" stoichiometry="1"></speciesReference><speciesReference species="M_SUCCm" stoichiometry="1"></speciesReference></listOfProducts><kineticLaw><math xmlns="http://www.w3.org/1998/Math/MathML"><apply><ci> LOWER_BOUND </ci><ci> UPPER_BOUND </ci><ci> OBJECTIVE_COEFFICIENT </ci></apply></math><listOfParameters><parameter id="LOWER_BOUND" value="     0.00000000"/><parameter id="UPPER_BOUND" value="  1000.00000000"/><parameter id="OBJECTIVE_COEFFICIENT" value="     0.00000000"/></listOfParameters></kineticLaw></reaction>
<reaction id="R_r95" name="Succinate-CoA ligase (GDP-forming)" reversible="true"><notes><html:p>GENE_ASSOCIATION: AO090009000644</html:p><html:p>SUBSYSTEM: Tricarboxylic acid cycle and glyoxylate/dicarboxylate metabolism</html:p><html:p>PROTEIN_CLASS: 6.2.1.4</html:p></notes><listOfReactants><speciesReference species="M_GDPm" stoichiometry="1"/><speciesReference species="M_PIm" stoichiometry="1"/><speciesReference species="M_SUCCOAm" stoichiometry="1"/></listOfReactants><listOfProducts><speciesReference species="M_COAm" stoichiometry="1"></speciesReference><speciesReference species="M_GTPm" stoichiometry="1"></speciesReference><speciesReference species="M_SUCCm" stoichiometry="1"></speciesReference></listOfProducts><kineticLaw><math xmlns="http://www.w3.org/1998/Math/MathML"><apply><ci> LOWER_BOUND </ci><ci> UPPER_BOUND </ci><ci> OBJECTIVE_COEFFICIENT </ci></apply></math><listOfParameters><parameter id="LOWER_BOUND" value=" -1000.00000000"/><parameter id="UPPER_BOUND" value="  1000.00000000"/><parameter id="OBJECTIVE_COEFFICIENT" value="     0.00000000"/></listOfParameters></kineticLaw></reaction>
<reaction id="R_r96" name="Succinate-CoA ligase (ADP-forming)" reversible="true"><notes><html:p>GENE_ASSOCIATION: ( AO090038000330 and AO090206000040 and AO090023000354 )</html:p><html:p>SUBSYSTEM: Tricarboxylic acid cycle and glyoxylate/dicarboxylate metabolism</html:p><html:p>PROTEIN_CLASS: 6.2.1.5</html:p></notes><listOfReactants><speciesReference species="M_ADPm" stoichiometry="1"/><speciesReference species="M_PIm" stoichiometry="1"/><speciesReference species="M_SUCCOAm" stoichiometry="1"/></listOfReactants><listOfProducts><speciesReference species="M_ATPm" stoichiometry="1"></speciesReference><speciesReference species="M_COAm" stoichiometry="1"></speciesReference><speciesReference species="M_SUCCm" stoichiometry="1"></speciesReference></listOfProducts><kineticLaw><math xmlns="http://www.w3.org/1998/Math/MathML"><apply><ci> LOWER_BOUND </ci><ci> UPPER_BOUND </ci><ci> OBJECTIVE_COEFFICIENT </ci></apply></math><listOfParameters><parameter id="LOWER_BOUND" value=" -1000.00000000"/><parameter id="UPPER_BOUND" value="  1000.00000000"/><parameter id="OBJECTIVE_COEFFICIENT" value="     0.00000000"/></listOfParameters></kineticLaw></reaction>
<reaction id="R_r97" name="Succinate dehydrogenase (flavoprotein subunit)" reversible="true"><notes><html:p>GENE_ASSOCIATION: ( AO090020000415 and AO090020000596 and AO090010000505 and ZY029275 )</html:p><html:p>SUBSYSTEM: Tricarboxylic acid cycle and glyoxylate/dicarboxylate metabolism</html:p><html:p>PROTEIN_CLASS: 1.3.5.1</html:p></notes><listOfReactants><speciesReference species="M_Qm" stoichiometry="1"/><speciesReference species="M_SUCCm" stoichiometry="1"/></listOfReactants><listOfProducts><speciesReference species="M_FUMm" stoichiometry="1"></speciesReference><speciesReference species="M_QH2m" stoichiometry="1"></speciesReference></listOfProducts><kineticLaw><math xmlns="http://www.w3.org/1998/Math/MathML"><apply><ci> LOWER_BOUND </ci><ci> UPPER_BOUND </ci><ci> OBJECTIVE_COEFFICIENT </ci></apply></math><listOfParameters><parameter id="LOWER_BOUND" value=" -1000.00000000"/><parameter id="UPPER_BOUND" value="  1000.00000000"/><parameter id="OBJECTIVE_COEFFICIENT" value="     0.00000000"/></listOfParameters></kineticLaw></reaction>
<reaction id="R_r98" name="Fumarate reductase (flavoprotein subunit)" reversible="false"><notes><html:p>GENE_ASSOCIATION: AO090003000831</html:p><html:p>SUBSYSTEM: Tricarboxylic acid cycle and glyoxylate/dicarboxylate metabolism</html:p><html:p>PROTEIN_CLASS: 1.3.99.1</html:p></notes><listOfReactants><speciesReference species="M_FUM" stoichiometry="1"/><speciesReference species="M_FADH2m" stoichiometry="1"/></listOfReactants><listOfProducts><speciesReference species="M_SUCC" stoichiometry="1"></speciesReference><speciesReference species="M_FADm" stoichiometry="1"></speciesReference></listOfProducts><kineticLaw><math xmlns="http://www.w3.org/1998/Math/MathML"><apply><ci> LOWER_BOUND </ci><ci> UPPER_BOUND </ci><ci> OBJECTIVE_COEFFICIENT </ci></apply></math><listOfParameters><parameter id="LOWER_BOUND" value="     0.00000000"/><parameter id="UPPER_BOUND" value="  1000.00000000"/><parameter id="OBJECTIVE_COEFFICIENT" value="     0.00000000"/></listOfParameters></kineticLaw></reaction>
<reaction id="R_r99" name="Fumarate reductase (flavoprotein subunit)" reversible="false"><notes><html:p>GENE_ASSOCIATION: AO090005000592</html:p><html:p>SUBSYSTEM: Tricarboxylic acid cycle and glyoxylate/dicarboxylate metabolism</html:p><html:p>PROTEIN_CLASS: 1.3.99.1</html:p></notes><listOfReactants><speciesReference species="M_FADH2m" stoichiometry="1"/><speciesReference species="M_FUMm" stoichiometry="1"/></listOfReactants><listOfProducts><speciesReference species="M_FADm" stoichiometry="1"></speciesReference><speciesReference species="M_SUCCm" stoichiometry="1"></speciesReference></listOfProducts><kineticLaw><math xmlns="http://www.w3.org/1998/Math/MathML"><apply><ci> LOWER_BOUND </ci><ci> UPPER_BOUND </ci><ci> OBJECTIVE_COEFFICIENT </ci></apply></math><listOfParameters><parameter id="LOWER_BOUND" value="     0.00000000"/><parameter id="UPPER_BOUND" value="  1000.00000000"/><parameter id="OBJECTIVE_COEFFICIENT" value="     0.00000000"/></listOfParameters></kineticLaw></reaction>
<reaction id="R_r100" name="Fumarate hydratase" reversible="true"><notes><html:p>GENE_ASSOCIATION: AO090120000133</html:p><html:p>SUBSYSTEM: Tricarboxylic acid cycle and glyoxylate/dicarboxylate metabolism</html:p><html:p>PROTEIN_CLASS: 4.2.1.2</html:p></notes><listOfReactants><speciesReference species="M_FUMm" stoichiometry="1"/><speciesReference species="M_H2Om" stoichiometry="1"/></listOfReactants><listOfProducts><speciesReference species="M_MALm" stoichiometry="1"></speciesReference></listOfProducts><kineticLaw><math xmlns="http://www.w3.org/1998/Math/MathML"><apply><ci> LOWER_BOUND </ci><ci> UPPER_BOUND </ci><ci> OBJECTIVE_COEFFICIENT </ci></apply></math><listOfParameters><parameter id="LOWER_BOUND" value=" -1000.00000000"/><parameter id="UPPER_BOUND" value="  1000.00000000"/><parameter id="OBJECTIVE_COEFFICIENT" value="     0.00000000"/></listOfParameters></kineticLaw></reaction>
<reaction id="R_r101" name="NAD-dependent malate dehydrogenase" reversible="true"><notes><html:p>GENE_ASSOCIATION: AO090005000438</html:p><html:p>SUBSYSTEM: Tricarboxylic acid cycle and glyoxylate/dicarboxylate metabolism</html:p><html:p>PROTEIN_CLASS: 1.1.1.37</html:p></notes><listOfReactants><speciesReference species="M_MALm" stoichiometry="1"/><speciesReference species="M_NADm" stoichiometry="1"/></listOfReactants><listOfProducts><speciesReference species="M_NADHm" stoichiometry="1"></speciesReference><speciesReference species="M_OAm" stoichiometry="1"></speciesReference></listOfProducts><kineticLaw><math xmlns="http://www.w3.org/1998/Math/MathML"><apply><ci> LOWER_BOUND </ci><ci> UPPER_BOUND </ci><ci> OBJECTIVE_COEFFICIENT </ci></apply></math><listOfParameters><parameter id="LOWER_BOUND" value=" -1000.00000000"/><parameter id="UPPER_BOUND" value="  1000.00000000"/><parameter id="OBJECTIVE_COEFFICIENT" value="     0.00000000"/></listOfParameters></kineticLaw></reaction>
<reaction id="R_r102" name="NAD-dependent malate dehydrogenase" reversible="true"><notes><html:p>GENE_ASSOCIATION: AO090701000013</html:p><html:p>SUBSYSTEM: Tricarboxylic acid cycle and glyoxylate/dicarboxylate metabolism</html:p><html:p>PROTEIN_CLASS: 1.1.1.37</html:p></notes><listOfReactants><speciesReference species="M_MAL" stoichiometry="1"/><speciesReference species="M_NAD" stoichiometry="1"/></listOfReactants><listOfProducts><speciesReference species="M_NADH" stoichiometry="1"></speciesReference><speciesReference species="M_OA" stoichiometry="1"></speciesReference></listOfProducts><kineticLaw><math xmlns="http://www.w3.org/1998/Math/MathML"><apply><ci> LOWER_BOUND </ci><ci> UPPER_BOUND </ci><ci> OBJECTIVE_COEFFICIENT </ci></apply></math><listOfParameters><parameter id="LOWER_BOUND" value=" -1000.00000000"/><parameter id="UPPER_BOUND" value="  1000.00000000"/><parameter id="OBJECTIVE_COEFFICIENT" value="     0.00000000"/></listOfParameters></kineticLaw></reaction>
<reaction id="R_r103" name="Citrate lyase" reversible="true"><notes><html:p>GENE_ASSOCIATION: AO090009000285</html:p><html:p>SUBSYSTEM: Tricarboxylic acid cycle and glyoxylate/dicarboxylate metabolism</html:p><html:p>PROTEIN_CLASS: 4.1.3.6</html:p></notes><listOfReactants><speciesReference species="M_CIT" stoichiometry="1"/></listOfReactants><listOfProducts><speciesReference species="M_AC" stoichiometry="1"></speciesReference><speciesReference species="M_OA" stoichiometry="1"></speciesReference></listOfProducts><kineticLaw><math xmlns="http://www.w3.org/1998/Math/MathML"><apply><ci> LOWER_BOUND </ci><ci> UPPER_BOUND </ci><ci> OBJECTIVE_COEFFICIENT </ci></apply></math><listOfParameters><parameter id="LOWER_BOUND" value=" -1000.00000000"/><parameter id="UPPER_BOUND" value="  1000.00000000"/><parameter id="OBJECTIVE_COEFFICIENT" value="     0.00000000"/></listOfParameters></kineticLaw></reaction>
<reaction id="R_r104" name="ATP citrate synthase" reversible="false"><notes><html:p>GENE_ASSOCIATION: ( AO090023000205 and AO090023000206 )</html:p><html:p>SUBSYSTEM: Tricarboxylic acid cycle and glyoxylate/dicarboxylate metabolism</html:p><html:p>PROTEIN_CLASS: 2.3.3.8</html:p></notes><listOfReactants><speciesReference species="M_ATP" stoichiometry="1"/><speciesReference species="M_CIT" stoichiometry="1"/><speciesReference species="M_COA" stoichiometry="1"/></listOfReactants><listOfProducts><speciesReference species="M_ACCOA" stoichiometry="1"></speciesReference><speciesReference species="M_ADP" stoichiometry="1"></speciesReference><speciesReference species="M_OA" stoichiometry="1"></speciesReference><speciesReference species="M_PI" stoichiometry="1"></speciesReference></listOfProducts><kineticLaw><math xmlns="http://www.w3.org/1998/Math/MathML"><apply><ci> LOWER_BOUND </ci><ci> UPPER_BOUND </ci><ci> OBJECTIVE_COEFFICIENT </ci></apply></math><listOfParameters><parameter id="LOWER_BOUND" value="     0.00000000"/><parameter id="UPPER_BOUND" value="  1000.00000000"/><parameter id="OBJECTIVE_COEFFICIENT" value="     0.00000000"/></listOfParameters></kineticLaw></reaction>
<reaction id="R_r105" name="Malate synthase" reversible="false"><notes><html:p>GENE_ASSOCIATION: AO090009000557</html:p><html:p>SUBSYSTEM: Tricarboxylic acid cycle and glyoxylate/dicarboxylate metabolism</html:p><html:p>PROTEIN_CLASS: 2.3.3.9</html:p></notes><listOfReactants><speciesReference species="M_ACCOAp" stoichiometry="1"/><speciesReference species="M_GLXp" stoichiometry="1"/><speciesReference species="M_H2Op" stoichiometry="1"/></listOfReactants><listOfProducts><speciesReference species="M_COAp" stoichiometry="1"></speciesReference><speciesReference species="M_MALp" stoichiometry="1"></speciesReference></listOfProducts><kineticLaw><math xmlns="http://www.w3.org/1998/Math/MathML"><apply><ci> LOWER_BOUND </ci><ci> UPPER_BOUND </ci><ci> OBJECTIVE_COEFFICIENT </ci></apply></math><listOfParameters><parameter id="LOWER_BOUND" value="     0.00000000"/><parameter id="UPPER_BOUND" value="  1000.00000000"/><parameter id="OBJECTIVE_COEFFICIENT" value="     0.00000000"/></listOfParameters></kineticLaw></reaction>
<reaction id="R_r106" name="Isocitrate lyase" reversible="false"><notes><html:p>GENE_ASSOCIATION: AO090009000219</html:p><html:p>SUBSYSTEM: Tricarboxylic acid cycle and glyoxylate/dicarboxylate metabolism</html:p><html:p>PROTEIN_CLASS: 4.1.3.1</html:p></notes><listOfReactants><speciesReference species="M_ICITp" stoichiometry="1"/></listOfReactants><listOfProducts><speciesReference species="M_GLXp" stoichiometry="1"></speciesReference><speciesReference species="M_SUCCp" stoichiometry="1"></speciesReference></listOfProducts><kineticLaw><math xmlns="http://www.w3.org/1998/Math/MathML"><apply><ci> LOWER_BOUND </ci><ci> UPPER_BOUND </ci><ci> OBJECTIVE_COEFFICIENT </ci></apply></math><listOfParameters><parameter id="LOWER_BOUND" value="     0.00000000"/><parameter id="UPPER_BOUND" value="  1000.00000000"/><parameter id="OBJECTIVE_COEFFICIENT" value="     0.00000000"/></listOfParameters></kineticLaw></reaction>
<reaction id="R_r107" name="Carboxyphosphonoenolpyruvate phosphonomutase" reversible="false"><notes><html:p>GENE_ASSOCIATION: AO090701000233</html:p><html:p>SUBSYSTEM: Tricarboxylic acid cycle and glyoxylate/dicarboxylate metabolism</html:p><html:p>PROTEIN_CLASS: 3.7.1.1</html:p></notes><listOfReactants><speciesReference species="M_H2O" stoichiometry="1"/><speciesReference species="M_OA" stoichiometry="1"/></listOfReactants><listOfProducts><speciesReference species="M_AC" stoichiometry="1"></speciesReference><speciesReference species="M_OXAL" stoichiometry="1"></speciesReference></listOfProducts><kineticLaw><math xmlns="http://www.w3.org/1998/Math/MathML"><apply><ci> LOWER_BOUND </ci><ci> UPPER_BOUND </ci><ci> OBJECTIVE_COEFFICIENT </ci></apply></math><listOfParameters><parameter id="LOWER_BOUND" value="     0.00000000"/><parameter id="UPPER_BOUND" value="  1000.00000000"/><parameter id="OBJECTIVE_COEFFICIENT" value="     0.00000000"/></listOfParameters></kineticLaw></reaction>
<reaction id="R_r108" name="Carboxyphosphonoenolpyruvate phosphonomutase" reversible="false"><notes><html:p>GENE_ASSOCIATION: AO090701000316</html:p><html:p>SUBSYSTEM: Tricarboxylic acid cycle and glyoxylate/dicarboxylate metabolism</html:p><html:p>PROTEIN_CLASS: 3.7.1.1</html:p></notes><listOfReactants><speciesReference species="M_H2O" stoichiometry="1"/><speciesReference species="M_OA" stoichiometry="1"/></listOfReactants><listOfProducts><speciesReference species="M_AC" stoichiometry="1"></speciesReference><speciesReference species="M_OXAL" stoichiometry="1"></speciesReference></listOfProducts><kineticLaw><math xmlns="http://www.w3.org/1998/Math/MathML"><apply><ci> LOWER_BOUND </ci><ci> UPPER_BOUND </ci><ci> OBJECTIVE_COEFFICIENT </ci></apply></math><listOfParameters><parameter id="LOWER_BOUND" value="     0.00000000"/><parameter id="UPPER_BOUND" value="  1000.00000000"/><parameter id="OBJECTIVE_COEFFICIENT" value="     0.00000000"/></listOfParameters></kineticLaw></reaction>
<reaction id="R_r109" name="Carboxyphosphonoenolpyruvate phosphonomutase" reversible="false"><notes><html:p>GENE_ASSOCIATION: AO090005001508</html:p><html:p>SUBSYSTEM: Tricarboxylic acid cycle and glyoxylate/dicarboxylate metabolism</html:p><html:p>PROTEIN_CLASS: 3.7.1.1</html:p></notes><listOfReactants><speciesReference species="M_H2O" stoichiometry="1"/><speciesReference species="M_OA" stoichiometry="1"/></listOfReactants><listOfProducts><speciesReference species="M_AC" stoichiometry="1"></speciesReference><speciesReference species="M_OXAL" stoichiometry="1"></speciesReference></listOfProducts><kineticLaw><math xmlns="http://www.w3.org/1998/Math/MathML"><apply><ci> LOWER_BOUND </ci><ci> UPPER_BOUND </ci><ci> OBJECTIVE_COEFFICIENT </ci></apply></math><listOfParameters><parameter id="LOWER_BOUND" value="     0.00000000"/><parameter id="UPPER_BOUND" value="  1000.00000000"/><parameter id="OBJECTIVE_COEFFICIENT" value="     0.00000000"/></listOfParameters></kineticLaw></reaction>
<reaction id="R_r110" name="Oxalate decarboxylase" reversible="false"><notes><html:p>GENE_ASSOCIATION: AO090005000078</html:p><html:p>SUBSYSTEM: Tricarboxylic acid cycle and glyoxylate/dicarboxylate metabolism</html:p><html:p>PROTEIN_CLASS: 4.1.1.2</html:p></notes><listOfReactants><speciesReference species="M_OXAL" stoichiometry="1"/></listOfReactants><listOfProducts><speciesReference species="M_CO2" stoichiometry="1"></speciesReference><speciesReference species="M_FOR" stoichiometry="1"></speciesReference></listOfProducts><kineticLaw><math xmlns="http://www.w3.org/1998/Math/MathML"><apply><ci> LOWER_BOUND </ci><ci> UPPER_BOUND </ci><ci> OBJECTIVE_COEFFICIENT </ci></apply></math><listOfParameters><parameter id="LOWER_BOUND" value="     0.00000000"/><parameter id="UPPER_BOUND" value="  1000.00000000"/><parameter id="OBJECTIVE_COEFFICIENT" value="     0.00000000"/></listOfParameters></kineticLaw></reaction>
<reaction id="R_r111" name="Oxalate decarboxylase" reversible="false"><notes><html:p>GENE_ASSOCIATION: AO090010000631</html:p><html:p>SUBSYSTEM: Tricarboxylic acid cycle and glyoxylate/dicarboxylate metabolism</html:p><html:p>PROTEIN_CLASS: 4.1.1.2</html:p></notes><listOfReactants><speciesReference species="M_OXAL" stoichiometry="1"/></listOfReactants><listOfProducts><speciesReference species="M_CO2" stoichiometry="1"></speciesReference><speciesReference species="M_FOR" stoichiometry="1"></speciesReference></listOfProducts><kineticLaw><math xmlns="http://www.w3.org/1998/Math/MathML"><apply><ci> LOWER_BOUND </ci><ci> UPPER_BOUND </ci><ci> OBJECTIVE_COEFFICIENT </ci></apply></math><listOfParameters><parameter id="LOWER_BOUND" value="     0.00000000"/><parameter id="UPPER_BOUND" value="  1000.00000000"/><parameter id="OBJECTIVE_COEFFICIENT" value="     0.00000000"/></listOfParameters></kineticLaw></reaction>
<reaction id="R_r112" name="Glyoxylate reductase" reversible="false"><notes><html:p>GENE_ASSOCIATION: AO090011000368</html:p><html:p>SUBSYSTEM: Tricarboxylic acid cycle and glyoxylate/dicarboxylate metabolism</html:p><html:p>PROTEIN_CLASS: 1.1.1.79</html:p></notes><listOfReactants><speciesReference species="M_NADPp" stoichiometry="1"/><speciesReference species="M_GLYCOLAp" stoichiometry="1"/></listOfReactants><listOfProducts><speciesReference species="M_GLXp" stoichiometry="1"></speciesReference><speciesReference species="M_NADPHp" stoichiometry="1"></speciesReference></listOfProducts><kineticLaw><math xmlns="http://www.w3.org/1998/Math/MathML"><apply><ci> LOWER_BOUND </ci><ci> UPPER_BOUND </ci><ci> OBJECTIVE_COEFFICIENT </ci></apply></math><listOfParameters><parameter id="LOWER_BOUND" value="     0.00000000"/><parameter id="UPPER_BOUND" value="  1000.00000000"/><parameter id="OBJECTIVE_COEFFICIENT" value="     0.00000000"/></listOfParameters></kineticLaw></reaction>
<reaction id="R_r113" name="Glyoxylate reductase" reversible="false"><notes><html:p>GENE_ASSOCIATION: AO090003001032</html:p><html:p>SUBSYSTEM: Tricarboxylic acid cycle and glyoxylate/dicarboxylate metabolism</html:p><html:p>PROTEIN_CLASS: 1.1.1.79</html:p></notes><listOfReactants><speciesReference species="M_NADPp" stoichiometry="1"/><speciesReference species="M_GLYCOLAp" stoichiometry="1"/></listOfReactants><listOfProducts><speciesReference species="M_GLXp" stoichiometry="1"></speciesReference><speciesReference species="M_NADPHp" stoichiometry="1"></speciesReference></listOfProducts><kineticLaw><math xmlns="http://www.w3.org/1998/Math/MathML"><apply><ci> LOWER_BOUND </ci><ci> UPPER_BOUND </ci><ci> OBJECTIVE_COEFFICIENT </ci></apply></math><listOfParameters><parameter id="LOWER_BOUND" value="     0.00000000"/><parameter id="UPPER_BOUND" value="  1000.00000000"/><parameter id="OBJECTIVE_COEFFICIENT" value="     0.00000000"/></listOfParameters></kineticLaw></reaction>
<reaction id="R_r114" name="Glyoxylate reductase" reversible="false"><notes><html:p>GENE_ASSOCIATION: AO090023000508</html:p><html:p>SUBSYSTEM: Tricarboxylic acid cycle and glyoxylate/dicarboxylate metabolism</html:p><html:p>PROTEIN_CLASS: 1.1.1.79</html:p></notes><listOfReactants><speciesReference species="M_NADPp" stoichiometry="1"/><speciesReference species="M_GLYCOLAp" stoichiometry="1"/></listOfReactants><listOfProducts><speciesReference species="M_GLXp" stoichiometry="1"></speciesReference><speciesReference species="M_NADPHp" stoichiometry="1"></speciesReference></listOfProducts><kineticLaw><math xmlns="http://www.w3.org/1998/Math/MathML"><apply><ci> LOWER_BOUND </ci><ci> UPPER_BOUND </ci><ci> OBJECTIVE_COEFFICIENT </ci></apply></math><listOfParameters><parameter id="LOWER_BOUND" value="     0.00000000"/><parameter id="UPPER_BOUND" value="  1000.00000000"/><parameter id="OBJECTIVE_COEFFICIENT" value="     0.00000000"/></listOfParameters></kineticLaw></reaction>
<reaction id="R_r115" name="Glycolate oxidase" reversible="false"><notes><html:p>GENE_ASSOCIATION: AO090010000085</html:p><html:p>SUBSYSTEM: Tricarboxylic acid cycle and glyoxylate/dicarboxylate metabolism</html:p><html:p>PROTEIN_CLASS: 1.1.3.15</html:p></notes><listOfReactants><speciesReference species="M_GLYCOLAp" stoichiometry="1"/><speciesReference species="M_O2p" stoichiometry="1"/></listOfReactants><listOfProducts><speciesReference species="M_H2O2p" stoichiometry="1"></speciesReference><speciesReference species="M_GLXp" stoichiometry="1"></speciesReference></listOfProducts><kineticLaw><math xmlns="http://www.w3.org/1998/Math/MathML"><apply><ci> LOWER_BOUND </ci><ci> UPPER_BOUND </ci><ci> OBJECTIVE_COEFFICIENT </ci></apply></math><listOfParameters><parameter id="LOWER_BOUND" value="     0.00000000"/><parameter id="UPPER_BOUND" value="  1000.00000000"/><parameter id="OBJECTIVE_COEFFICIENT" value="     0.00000000"/></listOfParameters></kineticLaw></reaction>
<reaction id="R_r116" name="Glycolate oxidase" reversible="false"><notes><html:p>GENE_ASSOCIATION: AO090010000623</html:p><html:p>SUBSYSTEM: Tricarboxylic acid cycle and glyoxylate/dicarboxylate metabolism</html:p><html:p>PROTEIN_CLASS: 1.1.3.15</html:p></notes><listOfReactants><speciesReference species="M_GLYCOLAp" stoichiometry="1"/><speciesReference species="M_O2p" stoichiometry="1"/></listOfReactants><listOfProducts><speciesReference species="M_H2O2p" stoichiometry="1"></speciesReference><speciesReference species="M_GLXp" stoichiometry="1"></speciesReference></listOfProducts><kineticLaw><math xmlns="http://www.w3.org/1998/Math/MathML"><apply><ci> LOWER_BOUND </ci><ci> UPPER_BOUND </ci><ci> OBJECTIVE_COEFFICIENT </ci></apply></math><listOfParameters><parameter id="LOWER_BOUND" value="     0.00000000"/><parameter id="UPPER_BOUND" value="  1000.00000000"/><parameter id="OBJECTIVE_COEFFICIENT" value="     0.00000000"/></listOfParameters></kineticLaw></reaction>
<reaction id="R_r117" name="Glycolate oxidase" reversible="false"><notes><html:p>GENE_ASSOCIATION: AO090138000044</html:p><html:p>SUBSYSTEM: Tricarboxylic acid cycle and glyoxylate/dicarboxylate metabolism</html:p><html:p>PROTEIN_CLASS: 1.1.3.15</html:p></notes><listOfReactants><speciesReference species="M_GLYCOLAp" stoichiometry="1"/><speciesReference species="M_O2p" stoichiometry="1"/></listOfReactants><listOfProducts><speciesReference species="M_H2O2p" stoichiometry="1"></speciesReference><speciesReference species="M_GLXp" stoichiometry="1"></speciesReference></listOfProducts><kineticLaw><math xmlns="http://www.w3.org/1998/Math/MathML"><apply><ci> LOWER_BOUND </ci><ci> UPPER_BOUND </ci><ci> OBJECTIVE_COEFFICIENT </ci></apply></math><listOfParameters><parameter id="LOWER_BOUND" value="     0.00000000"/><parameter id="UPPER_BOUND" value="  1000.00000000"/><parameter id="OBJECTIVE_COEFFICIENT" value="     0.00000000"/></listOfParameters></kineticLaw></reaction>
<reaction id="R_r118" name="Glycolate oxidase" reversible="false"><notes><html:p>GENE_ASSOCIATION: AO090026000735</html:p><html:p>SUBSYSTEM: Tricarboxylic acid cycle and glyoxylate/dicarboxylate metabolism</html:p><html:p>PROTEIN_CLASS: 1.1.3.15</html:p></notes><listOfReactants><speciesReference species="M_GLYCOLAp" stoichiometry="1"/><speciesReference species="M_O2p" stoichiometry="1"/></listOfReactants><listOfProducts><speciesReference species="M_H2O2p" stoichiometry="1"></speciesReference><speciesReference species="M_GLXp" stoichiometry="1"></speciesReference></listOfProducts><kineticLaw><math xmlns="http://www.w3.org/1998/Math/MathML"><apply><ci> LOWER_BOUND </ci><ci> UPPER_BOUND </ci><ci> OBJECTIVE_COEFFICIENT </ci></apply></math><listOfParameters><parameter id="LOWER_BOUND" value="     0.00000000"/><parameter id="UPPER_BOUND" value="  1000.00000000"/><parameter id="OBJECTIVE_COEFFICIENT" value="     0.00000000"/></listOfParameters></kineticLaw></reaction>
<reaction id="R_r119" name="Glycolaldehyde dehydrogenase" reversible="true"><notes><html:p>SUBSYSTEM: Tricarboxylic acid cycle and glyoxylate/dicarboxylate metabolism</html:p><html:p>PROTEIN_CLASS: 1.2.1.21</html:p></notes><listOfReactants><speciesReference species="M_GLALp" stoichiometry="1"/><speciesReference species="M_H2Op" stoichiometry="1"/><speciesReference species="M_NADPLUSp" stoichiometry="1"/></listOfReactants><listOfProducts><speciesReference species="M_GLYCOLAp" stoichiometry="1"></speciesReference><speciesReference species="M_NADHp" stoichiometry="1"></speciesReference></listOfProducts><kineticLaw><math xmlns="http://www.w3.org/1998/Math/MathML"><apply><ci> LOWER_BOUND </ci><ci> UPPER_BOUND </ci><ci> OBJECTIVE_COEFFICIENT </ci></apply></math><listOfParameters><parameter id="LOWER_BOUND" value=" -1000.00000000"/><parameter id="UPPER_BOUND" value="  1000.00000000"/><parameter id="OBJECTIVE_COEFFICIENT" value="     0.00000000"/></listOfParameters></kineticLaw></reaction>
<reaction id="R_r120" name="Hydroxypyruvate reductase" reversible="true"><notes><html:p>GENE_ASSOCIATION: AO090012000231</html:p><html:p>SUBSYSTEM: Tricarboxylic acid cycle and glyoxylate/dicarboxylate metabolism</html:p><html:p>PROTEIN_CLASS: 1.1.1.29</html:p></notes><listOfReactants><speciesReference species="M_Gp" stoichiometry="1"/><speciesReference species="M_NADPLUSp" stoichiometry="1"/></listOfReactants><listOfProducts><speciesReference species="M_HPYRp" stoichiometry="1"></speciesReference><speciesReference species="M_NADHp" stoichiometry="1"></speciesReference></listOfProducts><kineticLaw><math xmlns="http://www.w3.org/1998/Math/MathML"><apply><ci> LOWER_BOUND </ci><ci> UPPER_BOUND </ci><ci> OBJECTIVE_COEFFICIENT </ci></apply></math><listOfParameters><parameter id="LOWER_BOUND" value=" -1000.00000000"/><parameter id="UPPER_BOUND" value="  1000.00000000"/><parameter id="OBJECTIVE_COEFFICIENT" value="     0.00000000"/></listOfParameters></kineticLaw></reaction>
<reaction id="R_r121" name="Tartrate dehydrogenase" reversible="true"><notes><html:p>GENE_ASSOCIATION: AO090003000929</html:p><html:p>SUBSYSTEM: Tricarboxylic acid cycle and glyoxylate/dicarboxylate metabolism</html:p><html:p>PROTEIN_CLASS: 1.1.1.93</html:p></notes><listOfReactants><speciesReference species="M_NAD" stoichiometry="1"/><speciesReference species="M_TAR" stoichiometry="1"/></listOfReactants><listOfProducts><speciesReference species="M_NADH" stoichiometry="1"></speciesReference><speciesReference species="M_OXGLY" stoichiometry="1"></speciesReference></listOfProducts><kineticLaw><math xmlns="http://www.w3.org/1998/Math/MathML"><apply><ci> LOWER_BOUND </ci><ci> UPPER_BOUND </ci><ci> OBJECTIVE_COEFFICIENT </ci></apply></math><listOfParameters><parameter id="LOWER_BOUND" value=" -1000.00000000"/><parameter id="UPPER_BOUND" value="  1000.00000000"/><parameter id="OBJECTIVE_COEFFICIENT" value="     0.00000000"/></listOfParameters></kineticLaw></reaction>
<reaction id="R_r122" name="Tartrate dehydrogenase" reversible="true"><notes><html:p>GENE_ASSOCIATION: AO090020000210</html:p><html:p>SUBSYSTEM: Tricarboxylic acid cycle and glyoxylate/dicarboxylate metabolism</html:p><html:p>PROTEIN_CLASS: 1.1.1.93</html:p></notes><listOfReactants><speciesReference species="M_NAD" stoichiometry="1"/><speciesReference species="M_TAR" stoichiometry="1"/></listOfReactants><listOfProducts><speciesReference species="M_NADH" stoichiometry="1"></speciesReference><speciesReference species="M_OXGLY" stoichiometry="1"></speciesReference></listOfProducts><kineticLaw><math xmlns="http://www.w3.org/1998/Math/MathML"><apply><ci> LOWER_BOUND </ci><ci> UPPER_BOUND </ci><ci> OBJECTIVE_COEFFICIENT </ci></apply></math><listOfParameters><parameter id="LOWER_BOUND" value=" -1000.00000000"/><parameter id="UPPER_BOUND" value="  1000.00000000"/><parameter id="OBJECTIVE_COEFFICIENT" value="     0.00000000"/></listOfParameters></kineticLaw></reaction>
<reaction id="R_r123" name="Oxaloglycolate reductase (decarboxylating)" reversible="false"><notes><html:p>SUBSYSTEM: Tricarboxylic acid cycle and glyoxylate/dicarboxylate metabolism</html:p><html:p>PROTEIN_CLASS: 1.1.1.92</html:p></notes><listOfReactants><speciesReference species="M_NAD" stoichiometry="1"/><speciesReference species="M_OXGLY" stoichiometry="1"/></listOfReactants><listOfProducts><speciesReference species="M_CO2" stoichiometry="1"></speciesReference><speciesReference species="M_G" stoichiometry="1"></speciesReference><speciesReference species="M_NADH" stoichiometry="1"></speciesReference></listOfProducts><kineticLaw><math xmlns="http://www.w3.org/1998/Math/MathML"><apply><ci> LOWER_BOUND </ci><ci> UPPER_BOUND </ci><ci> OBJECTIVE_COEFFICIENT </ci></apply></math><listOfParameters><parameter id="LOWER_BOUND" value="     0.00000000"/><parameter id="UPPER_BOUND" value="  1000.00000000"/><parameter id="OBJECTIVE_COEFFICIENT" value="     0.00000000"/></listOfParameters></kineticLaw></reaction>
<reaction id="R_r124" name="Pyruvate decarboxylase" reversible="false"><notes><html:p>GENE_ASSOCIATION: AO090003000661</html:p><html:p>SUBSYSTEM: Pyruvate metabolism</html:p><html:p>PROTEIN_CLASS: 4.1.1.1</html:p></notes><listOfReactants><speciesReference species="M_PYR" stoichiometry="1"/></listOfReactants><listOfProducts><speciesReference species="M_ACAL" stoichiometry="1"></speciesReference><speciesReference species="M_CO2" stoichiometry="1"></speciesReference></listOfProducts><kineticLaw><math xmlns="http://www.w3.org/1998/Math/MathML"><apply><ci> LOWER_BOUND </ci><ci> UPPER_BOUND </ci><ci> OBJECTIVE_COEFFICIENT </ci></apply></math><listOfParameters><parameter id="LOWER_BOUND" value="     0.00000000"/><parameter id="UPPER_BOUND" value="  1000.00000000"/><parameter id="OBJECTIVE_COEFFICIENT" value="     0.00000000"/></listOfParameters></kineticLaw></reaction>
<reaction id="R_r125" name="Pyruvate decarboxylase" reversible="false"><notes><html:p>GENE_ASSOCIATION: AO090012000752</html:p><html:p>SUBSYSTEM: Pyruvate metabolism</html:p><html:p>PROTEIN_CLASS: 4.1.1.1</html:p></notes><listOfReactants><speciesReference species="M_PYR" stoichiometry="1"/></listOfReactants><listOfProducts><speciesReference species="M_ACAL" stoichiometry="1"></speciesReference><speciesReference species="M_CO2" stoichiometry="1"></speciesReference></listOfProducts><kineticLaw><math xmlns="http://www.w3.org/1998/Math/MathML"><apply><ci> LOWER_BOUND </ci><ci> UPPER_BOUND </ci><ci> OBJECTIVE_COEFFICIENT </ci></apply></math><listOfParameters><parameter id="LOWER_BOUND" value="     0.00000000"/><parameter id="UPPER_BOUND" value="  1000.00000000"/><parameter id="OBJECTIVE_COEFFICIENT" value="     0.00000000"/></listOfParameters></kineticLaw></reaction>
<reaction id="R_r126" name="Pyruvate decarboxylase" reversible="false"><notes><html:p>GENE_ASSOCIATION: AO090010000261</html:p><html:p>SUBSYSTEM: Pyruvate metabolism</html:p><html:p>PROTEIN_CLASS: 4.1.1.1</html:p></notes><listOfReactants><speciesReference species="M_PYR" stoichiometry="1"/></listOfReactants><listOfProducts><speciesReference species="M_ACAL" stoichiometry="1"></speciesReference><speciesReference species="M_CO2" stoichiometry="1"></speciesReference></listOfProducts><kineticLaw><math xmlns="http://www.w3.org/1998/Math/MathML"><apply><ci> LOWER_BOUND </ci><ci> UPPER_BOUND </ci><ci> OBJECTIVE_COEFFICIENT </ci></apply></math><listOfParameters><parameter id="LOWER_BOUND" value="     0.00000000"/><parameter id="UPPER_BOUND" value="  1000.00000000"/><parameter id="OBJECTIVE_COEFFICIENT" value="     0.00000000"/></listOfParameters></kineticLaw></reaction>
<reaction id="R_r127" name="Pyruvate decarboxylase" reversible="false"><notes><html:p>GENE_ASSOCIATION: AO090011000272</html:p><html:p>SUBSYSTEM: Pyruvate metabolism</html:p><html:p>PROTEIN_CLASS: 4.1.1.1</html:p></notes><listOfReactants><speciesReference species="M_PYR" stoichiometry="1"/></listOfReactants><listOfProducts><speciesReference species="M_ACAL" stoichiometry="1"></speciesReference><speciesReference species="M_CO2" stoichiometry="1"></speciesReference></listOfProducts><kineticLaw><math xmlns="http://www.w3.org/1998/Math/MathML"><apply><ci> LOWER_BOUND </ci><ci> UPPER_BOUND </ci><ci> OBJECTIVE_COEFFICIENT </ci></apply></math><listOfParameters><parameter id="LOWER_BOUND" value="     0.00000000"/><parameter id="UPPER_BOUND" value="  1000.00000000"/><parameter id="OBJECTIVE_COEFFICIENT" value="     0.00000000"/></listOfParameters></kineticLaw></reaction>
<reaction id="R_r128" name="Pyruvate decarboxylase" reversible="false"><notes><html:p>GENE_ASSOCIATION: AO090124000047</html:p><html:p>SUBSYSTEM: Pyruvate metabolism</html:p><html:p>PROTEIN_CLASS: 4.1.1.1</html:p></notes><listOfReactants><speciesReference species="M_PYR" stoichiometry="1"/></listOfReactants><listOfProducts><speciesReference species="M_ACAL" stoichiometry="1"></speciesReference><speciesReference species="M_CO2" stoichiometry="1"></speciesReference></listOfProducts><kineticLaw><math xmlns="http://www.w3.org/1998/Math/MathML"><apply><ci> LOWER_BOUND </ci><ci> UPPER_BOUND </ci><ci> OBJECTIVE_COEFFICIENT </ci></apply></math><listOfParameters><parameter id="LOWER_BOUND" value="     0.00000000"/><parameter id="UPPER_BOUND" value="  1000.00000000"/><parameter id="OBJECTIVE_COEFFICIENT" value="     0.00000000"/></listOfParameters></kineticLaw></reaction>
<reaction id="R_r129" name="S-(hydroxymethyl)glutathione dehydrogenase" reversible="false"><notes><html:p>GENE_ASSOCIATION: AO090701000373</html:p><html:p>SUBSYSTEM: Pyruvate metabolism</html:p><html:p>PROTEIN_CLASS: 1.1.1.284</html:p></notes><listOfReactants><speciesReference species="M_HYGTA" stoichiometry="1"/><speciesReference species="M_NAD" stoichiometry="1"/></listOfReactants><listOfProducts><speciesReference species="M_FGT" stoichiometry="1"></speciesReference><speciesReference species="M_NADH" stoichiometry="1"></speciesReference></listOfProducts><kineticLaw><math xmlns="http://www.w3.org/1998/Math/MathML"><apply><ci> LOWER_BOUND </ci><ci> UPPER_BOUND </ci><ci> OBJECTIVE_COEFFICIENT </ci></apply></math><listOfParameters><parameter id="LOWER_BOUND" value="     0.00000000"/><parameter id="UPPER_BOUND" value="  1000.00000000"/><parameter id="OBJECTIVE_COEFFICIENT" value="     0.00000000"/></listOfParameters></kineticLaw></reaction>
<reaction id="R_r130" name="S-(hydroxymethyl)glutathione synthase" reversible="true"><notes><html:p>SUBSYSTEM: Pyruvate metabolism</html:p><html:p>PROTEIN_CLASS: 4.4.1.22</html:p></notes><listOfReactants><speciesReference species="M_FALD" stoichiometry="1"/><speciesReference species="M_RGT" stoichiometry="1"/></listOfReactants><listOfProducts><speciesReference species="M_HYGTA" stoichiometry="1"></speciesReference></listOfProducts><kineticLaw><math xmlns="http://www.w3.org/1998/Math/MathML"><apply><ci> LOWER_BOUND </ci><ci> UPPER_BOUND </ci><ci> OBJECTIVE_COEFFICIENT </ci></apply></math><listOfParameters><parameter id="LOWER_BOUND" value=" -1000.00000000"/><parameter id="UPPER_BOUND" value="  1000.00000000"/><parameter id="OBJECTIVE_COEFFICIENT" value="     0.00000000"/></listOfParameters></kineticLaw></reaction>
<reaction id="R_r131" name="Methylglyoxal synthase" reversible="false"><notes><html:p>GENE_ASSOCIATION: ZY097848</html:p><html:p>SUBSYSTEM: Pyruvate metabolism</html:p><html:p>PROTEIN_CLASS: 4.2.3.3</html:p></notes><listOfReactants><speciesReference species="M_T3P2" stoichiometry="1"/></listOfReactants><listOfProducts><speciesReference species="M_MTHGXL" stoichiometry="1"></speciesReference><speciesReference species="M_PI" stoichiometry="1"></speciesReference></listOfProducts><kineticLaw><math xmlns="http://www.w3.org/1998/Math/MathML"><apply><ci> LOWER_BOUND </ci><ci> UPPER_BOUND </ci><ci> OBJECTIVE_COEFFICIENT </ci></apply></math><listOfParameters><parameter id="LOWER_BOUND" value="     0.00000000"/><parameter id="UPPER_BOUND" value="  1000.00000000"/><parameter id="OBJECTIVE_COEFFICIENT" value="     0.00000000"/></listOfParameters></kineticLaw></reaction>
<reaction id="R_r132" name="NADP-dependent methylglyoxal reductase" reversible="true"><notes><html:p>GENE_ASSOCIATION: AO090010000424</html:p><html:p>SUBSYSTEM: Pyruvate metabolism</html:p><html:p>PROTEIN_CLASS: 1.1.1.283</html:p></notes><listOfReactants><speciesReference species="M_MTHGXL" stoichiometry="1"/><speciesReference species="M_NADPH" stoichiometry="1"/></listOfReactants><listOfProducts><speciesReference species="M_LACAL" stoichiometry="1"></speciesReference><speciesReference species="M_NADP" stoichiometry="1"></speciesReference></listOfProducts><kineticLaw><math xmlns="http://www.w3.org/1998/Math/MathML"><apply><ci> LOWER_BOUND </ci><ci> UPPER_BOUND </ci><ci> OBJECTIVE_COEFFICIENT </ci></apply></math><listOfParameters><parameter id="LOWER_BOUND" value=" -1000.00000000"/><parameter id="UPPER_BOUND" value="  1000.00000000"/><parameter id="OBJECTIVE_COEFFICIENT" value="     0.00000000"/></listOfParameters></kineticLaw></reaction>
<reaction id="R_r133" name="Lactaldehyde dehydrogenase" reversible="false"><notes><html:p>GENE_ASSOCIATION: AO090026000741</html:p><html:p>SUBSYSTEM: Pyruvate metabolism</html:p><html:p>PROTEIN_CLASS: 1.2.1.22</html:p></notes><listOfReactants><speciesReference species="M_H2O" stoichiometry="1"/><speciesReference species="M_LACAL" stoichiometry="1"/><speciesReference species="M_NAD" stoichiometry="1"/></listOfReactants><listOfProducts><speciesReference species="M_LAC" stoichiometry="1"></speciesReference><speciesReference species="M_NADH" stoichiometry="1"></speciesReference></listOfProducts><kineticLaw><math xmlns="http://www.w3.org/1998/Math/MathML"><apply><ci> LOWER_BOUND </ci><ci> UPPER_BOUND </ci><ci> OBJECTIVE_COEFFICIENT </ci></apply></math><listOfParameters><parameter id="LOWER_BOUND" value="     0.00000000"/><parameter id="UPPER_BOUND" value="  1000.00000000"/><parameter id="OBJECTIVE_COEFFICIENT" value="     0.00000000"/></listOfParameters></kineticLaw></reaction>
<reaction id="R_r134" name="Lactaldehyde dehydrogenase" reversible="false"><notes><html:p>GENE_ASSOCIATION: AO090023000697</html:p><html:p>SUBSYSTEM: Pyruvate metabolism</html:p><html:p>PROTEIN_CLASS: 1.2.1.22</html:p></notes><listOfReactants><speciesReference species="M_H2O" stoichiometry="1"/><speciesReference species="M_LACAL" stoichiometry="1"/><speciesReference species="M_NAD" stoichiometry="1"/></listOfReactants><listOfProducts><speciesReference species="M_LAC" stoichiometry="1"></speciesReference><speciesReference species="M_NADH" stoichiometry="1"></speciesReference></listOfProducts><kineticLaw><math xmlns="http://www.w3.org/1998/Math/MathML"><apply><ci> LOWER_BOUND </ci><ci> UPPER_BOUND </ci><ci> OBJECTIVE_COEFFICIENT </ci></apply></math><listOfParameters><parameter id="LOWER_BOUND" value="     0.00000000"/><parameter id="UPPER_BOUND" value="  1000.00000000"/><parameter id="OBJECTIVE_COEFFICIENT" value="     0.00000000"/></listOfParameters></kineticLaw></reaction>
<reaction id="R_r135" name="Lactaldehyde dehydrogenase" reversible="false"><notes><html:p>GENE_ASSOCIATION: AO090023000697</html:p><html:p>SUBSYSTEM: Pyruvate metabolism</html:p><html:p>PROTEIN_CLASS: 1.2.1.22</html:p></notes><listOfReactants><speciesReference species="M_H2Om" stoichiometry="1"/><speciesReference species="M_LACALm" stoichiometry="1"/><speciesReference species="M_NADm" stoichiometry="1"/></listOfReactants><listOfProducts><speciesReference species="M_LACm" stoichiometry="1"></speciesReference><speciesReference species="M_NADHm" stoichiometry="1"></speciesReference></listOfProducts><kineticLaw><math xmlns="http://www.w3.org/1998/Math/MathML"><apply><ci> LOWER_BOUND </ci><ci> UPPER_BOUND </ci><ci> OBJECTIVE_COEFFICIENT </ci></apply></math><listOfParameters><parameter id="LOWER_BOUND" value="     0.00000000"/><parameter id="UPPER_BOUND" value="  1000.00000000"/><parameter id="OBJECTIVE_COEFFICIENT" value="     0.00000000"/></listOfParameters></kineticLaw></reaction>
<reaction id="R_r136" name="Lactoylglutathione lyase" reversible="true"><notes><html:p>GENE_ASSOCIATION: AO090003000140</html:p><html:p>SUBSYSTEM: Pyruvate metabolism</html:p><html:p>PROTEIN_CLASS: 4.4.1.5</html:p></notes><listOfReactants><speciesReference species="M_MTHGXL" stoichiometry="1"/><speciesReference species="M_RGT" stoichiometry="1"/></listOfReactants><listOfProducts><speciesReference species="M_LGT" stoichiometry="1"></speciesReference></listOfProducts><kineticLaw><math xmlns="http://www.w3.org/1998/Math/MathML"><apply><ci> LOWER_BOUND </ci><ci> UPPER_BOUND </ci><ci> OBJECTIVE_COEFFICIENT </ci></apply></math><listOfParameters><parameter id="LOWER_BOUND" value=" -1000.00000000"/><parameter id="UPPER_BOUND" value="  1000.00000000"/><parameter id="OBJECTIVE_COEFFICIENT" value="     0.00000000"/></listOfParameters></kineticLaw></reaction>
<reaction id="R_r137" name="Lactoylglutathione lyase" reversible="true"><notes><html:p>GENE_ASSOCIATION: AO090026000258</html:p><html:p>SUBSYSTEM: Pyruvate metabolism</html:p><html:p>PROTEIN_CLASS: 4.4.1.5</html:p></notes><listOfReactants><speciesReference species="M_MTHGXL" stoichiometry="1"/><speciesReference species="M_RGT" stoichiometry="1"/></listOfReactants><listOfProducts><speciesReference species="M_LGT" stoichiometry="1"></speciesReference></listOfProducts><kineticLaw><math xmlns="http://www.w3.org/1998/Math/MathML"><apply><ci> LOWER_BOUND </ci><ci> UPPER_BOUND </ci><ci> OBJECTIVE_COEFFICIENT </ci></apply></math><listOfParameters><parameter id="LOWER_BOUND" value=" -1000.00000000"/><parameter id="UPPER_BOUND" value="  1000.00000000"/><parameter id="OBJECTIVE_COEFFICIENT" value="     0.00000000"/></listOfParameters></kineticLaw></reaction>
<reaction id="R_r138" name="Hydroxyacylglutathione hydrolase" reversible="false"><notes><html:p>GENE_ASSOCIATION: AO090120000408</html:p><html:p>SUBSYSTEM: Pyruvate metabolism</html:p><html:p>PROTEIN_CLASS: 3.1.2.6</html:p></notes><listOfReactants><speciesReference species="M_H2O" stoichiometry="1"/><speciesReference species="M_LGT" stoichiometry="1"/></listOfReactants><listOfProducts><speciesReference species="M_LAC" stoichiometry="1"></speciesReference><speciesReference species="M_RGT" stoichiometry="1"></speciesReference></listOfProducts><kineticLaw><math xmlns="http://www.w3.org/1998/Math/MathML"><apply><ci> LOWER_BOUND </ci><ci> UPPER_BOUND </ci><ci> OBJECTIVE_COEFFICIENT </ci></apply></math><listOfParameters><parameter id="LOWER_BOUND" value="     0.00000000"/><parameter id="UPPER_BOUND" value="  1000.00000000"/><parameter id="OBJECTIVE_COEFFICIENT" value="     0.00000000"/></listOfParameters></kineticLaw></reaction>
<reaction id="R_r139" name="Acetyl-coenzyme A synthetase" reversible="false"><notes><html:p>GENE_ASSOCIATION: AO090003001112</html:p><html:p>SUBSYSTEM: Pyruvate metabolism</html:p><html:p>PROTEIN_CLASS: 6.2.1.1</html:p></notes><listOfReactants><speciesReference species="M_AC" stoichiometry="1"/><speciesReference species="M_ATP" stoichiometry="1"/><speciesReference species="M_COA" stoichiometry="1"/></listOfReactants><listOfProducts><speciesReference species="M_ACCOA" stoichiometry="1"></speciesReference><speciesReference species="M_AMP" stoichiometry="1"></speciesReference><speciesReference species="M_PPI" stoichiometry="1"></speciesReference></listOfProducts><kineticLaw><math xmlns="http://www.w3.org/1998/Math/MathML"><apply><ci> LOWER_BOUND </ci><ci> UPPER_BOUND </ci><ci> OBJECTIVE_COEFFICIENT </ci></apply></math><listOfParameters><parameter id="LOWER_BOUND" value="     0.00000000"/><parameter id="UPPER_BOUND" value="  1000.00000000"/><parameter id="OBJECTIVE_COEFFICIENT" value="     0.00000000"/></listOfParameters></kineticLaw></reaction>
<reaction id="R_r140" name="Acetyl-coenzyme A synthetase" reversible="false"><notes><html:p>GENE_ASSOCIATION: AO090003001112</html:p><html:p>SUBSYSTEM: Pyruvate metabolism</html:p><html:p>PROTEIN_CLASS: 6.2.1.1</html:p></notes><listOfReactants><speciesReference species="M_ACEp" stoichiometry="1"/><speciesReference species="M_ATPp" stoichiometry="1"/><speciesReference species="M_COAp" stoichiometry="1"/></listOfReactants><listOfProducts><speciesReference species="M_PPIp" stoichiometry="1"></speciesReference><speciesReference species="M_ACCOAp" stoichiometry="1"></speciesReference><speciesReference species="M_AMPp" stoichiometry="1"></speciesReference></listOfProducts><kineticLaw><math xmlns="http://www.w3.org/1998/Math/MathML"><apply><ci> LOWER_BOUND </ci><ci> UPPER_BOUND </ci><ci> OBJECTIVE_COEFFICIENT </ci></apply></math><listOfParameters><parameter id="LOWER_BOUND" value="     0.00000000"/><parameter id="UPPER_BOUND" value="  1000.00000000"/><parameter id="OBJECTIVE_COEFFICIENT" value="     0.00000000"/></listOfParameters></kineticLaw></reaction>
<reaction id="R_r141" name="Acetyl-coenzyme A synthetase" reversible="false"><notes><html:p>GENE_ASSOCIATION: AO090003001112</html:p><html:p>SUBSYSTEM: Pyruvate metabolism</html:p><html:p>PROTEIN_CLASS: 6.2.1.1</html:p></notes><listOfReactants><speciesReference species="M_ACm" stoichiometry="1"/><speciesReference species="M_ATPm" stoichiometry="1"/><speciesReference species="M_COAm" stoichiometry="1"/></listOfReactants><listOfProducts><speciesReference species="M_ACCOAm" stoichiometry="1"></speciesReference><speciesReference species="M_AMPm" stoichiometry="1"></speciesReference><speciesReference species="M_PPIm" stoichiometry="1"></speciesReference></listOfProducts><kineticLaw><math xmlns="http://www.w3.org/1998/Math/MathML"><apply><ci> LOWER_BOUND </ci><ci> UPPER_BOUND </ci><ci> OBJECTIVE_COEFFICIENT </ci></apply></math><listOfParameters><parameter id="LOWER_BOUND" value="     0.00000000"/><parameter id="UPPER_BOUND" value="  1000.00000000"/><parameter id="OBJECTIVE_COEFFICIENT" value="     0.00000000"/></listOfParameters></kineticLaw></reaction>
<reaction id="R_r142" name="NAD-dependent aldehyde dehydrogenase" reversible="false"><notes><html:p>GENE_ASSOCIATION: AO090023000467</html:p><html:p>SUBSYSTEM: Pyruvate metabolism</html:p><html:p>PROTEIN_CLASS: 1.2.1.3</html:p></notes><listOfReactants><speciesReference species="M_ACAL" stoichiometry="1"/><speciesReference species="M_H2O" stoichiometry="1"/><speciesReference species="M_NAD" stoichiometry="1"/></listOfReactants><listOfProducts><speciesReference species="M_AC" stoichiometry="1"></speciesReference><speciesReference species="M_NADH" stoichiometry="1"></speciesReference></listOfProducts><kineticLaw><math xmlns="http://www.w3.org/1998/Math/MathML"><apply><ci> LOWER_BOUND </ci><ci> UPPER_BOUND </ci><ci> OBJECTIVE_COEFFICIENT </ci></apply></math><listOfParameters><parameter id="LOWER_BOUND" value="     0.00000000"/><parameter id="UPPER_BOUND" value="  1000.00000000"/><parameter id="OBJECTIVE_COEFFICIENT" value="     0.00000000"/></listOfParameters></kineticLaw></reaction>
<reaction id="R_r143" name="NAD-dependent aldehyde dehydrogenase" reversible="false"><notes><html:p>GENE_ASSOCIATION: AO090009000417</html:p><html:p>SUBSYSTEM: Pyruvate metabolism</html:p><html:p>PROTEIN_CLASS: 1.2.1.3</html:p></notes><listOfReactants><speciesReference species="M_ACALm" stoichiometry="1"/><speciesReference species="M_H2Om" stoichiometry="1"/><speciesReference species="M_NADm" stoichiometry="1"/></listOfReactants><listOfProducts><speciesReference species="M_ACm" stoichiometry="1"></speciesReference><speciesReference species="M_NADHm" stoichiometry="1"></speciesReference></listOfProducts><kineticLaw><math xmlns="http://www.w3.org/1998/Math/MathML"><apply><ci> LOWER_BOUND </ci><ci> UPPER_BOUND </ci><ci> OBJECTIVE_COEFFICIENT </ci></apply></math><listOfParameters><parameter id="LOWER_BOUND" value="     0.00000000"/><parameter id="UPPER_BOUND" value="  1000.00000000"/><parameter id="OBJECTIVE_COEFFICIENT" value="     0.00000000"/></listOfParameters></kineticLaw></reaction>
<reaction id="R_r144" name="NAD-dependent aldehyde dehydrogenase" reversible="false"><notes><html:p>GENE_ASSOCIATION: AO090009000417</html:p><html:p>SUBSYSTEM: Pyruvate metabolism</html:p><html:p>PROTEIN_CLASS: 1.2.1.3</html:p></notes><listOfReactants><speciesReference species="M_ACAL" stoichiometry="1"/><speciesReference species="M_H2O" stoichiometry="1"/><speciesReference species="M_NAD" stoichiometry="1"/></listOfReactants><listOfProducts><speciesReference species="M_AC" stoichiometry="1"></speciesReference><speciesReference species="M_NADH" stoichiometry="1"></speciesReference></listOfProducts><kineticLaw><math xmlns="http://www.w3.org/1998/Math/MathML"><apply><ci> LOWER_BOUND </ci><ci> UPPER_BOUND </ci><ci> OBJECTIVE_COEFFICIENT </ci></apply></math><listOfParameters><parameter id="LOWER_BOUND" value="     0.00000000"/><parameter id="UPPER_BOUND" value="  1000.00000000"/><parameter id="OBJECTIVE_COEFFICIENT" value="     0.00000000"/></listOfParameters></kineticLaw></reaction>
<reaction id="R_r145" name="NAD-dependent aldehyde dehydrogenase" reversible="false"><notes><html:p>GENE_ASSOCIATION: AO090001000162</html:p><html:p>SUBSYSTEM: Pyruvate metabolism</html:p><html:p>PROTEIN_CLASS: 1.2.1.3</html:p></notes><listOfReactants><speciesReference species="M_ACAL" stoichiometry="1"/><speciesReference species="M_H2O" stoichiometry="1"/><speciesReference species="M_NAD" stoichiometry="1"/></listOfReactants><listOfProducts><speciesReference species="M_AC" stoichiometry="1"></speciesReference><speciesReference species="M_NADH" stoichiometry="1"></speciesReference></listOfProducts><kineticLaw><math xmlns="http://www.w3.org/1998/Math/MathML"><apply><ci> LOWER_BOUND </ci><ci> UPPER_BOUND </ci><ci> OBJECTIVE_COEFFICIENT </ci></apply></math><listOfParameters><parameter id="LOWER_BOUND" value="     0.00000000"/><parameter id="UPPER_BOUND" value="  1000.00000000"/><parameter id="OBJECTIVE_COEFFICIENT" value="     0.00000000"/></listOfParameters></kineticLaw></reaction>
<reaction id="R_r146" name="NAD-dependent aldehyde dehydrogenase" reversible="false"><notes><html:p>GENE_ASSOCIATION: ZY087055</html:p><html:p>SUBSYSTEM: Pyruvate metabolism</html:p><html:p>PROTEIN_CLASS: 1.2.1.3</html:p></notes><listOfReactants><speciesReference species="M_ACAL" stoichiometry="1"/><speciesReference species="M_H2O" stoichiometry="1"/><speciesReference species="M_NAD" stoichiometry="1"/></listOfReactants><listOfProducts><speciesReference species="M_AC" stoichiometry="1"></speciesReference><speciesReference species="M_NADH" stoichiometry="1"></speciesReference></listOfProducts><kineticLaw><math xmlns="http://www.w3.org/1998/Math/MathML"><apply><ci> LOWER_BOUND </ci><ci> UPPER_BOUND </ci><ci> OBJECTIVE_COEFFICIENT </ci></apply></math><listOfParameters><parameter id="LOWER_BOUND" value="     0.00000000"/><parameter id="UPPER_BOUND" value="  1000.00000000"/><parameter id="OBJECTIVE_COEFFICIENT" value="     0.00000000"/></listOfParameters></kineticLaw></reaction>
<reaction id="R_r147" name="NADP-dependent aldehyde dehydrogenase" reversible="false"><notes><html:p>GENE_ASSOCIATION: AO090009000222</html:p><html:p>SUBSYSTEM: Pyruvate metabolism</html:p><html:p>PROTEIN_CLASS: 1.2.1.5</html:p></notes><listOfReactants><speciesReference species="M_ACAL" stoichiometry="1"/><speciesReference species="M_H2O" stoichiometry="1"/><speciesReference species="M_NADP" stoichiometry="1"/></listOfReactants><listOfProducts><speciesReference species="M_AC" stoichiometry="1"></speciesReference><speciesReference species="M_NADPH" stoichiometry="1"></speciesReference></listOfProducts><kineticLaw><math xmlns="http://www.w3.org/1998/Math/MathML"><apply><ci> LOWER_BOUND </ci><ci> UPPER_BOUND </ci><ci> OBJECTIVE_COEFFICIENT </ci></apply></math><listOfParameters><parameter id="LOWER_BOUND" value="     0.00000000"/><parameter id="UPPER_BOUND" value="  1000.00000000"/><parameter id="OBJECTIVE_COEFFICIENT" value="     0.00000000"/></listOfParameters></kineticLaw></reaction>
<reaction id="R_r148" name="Acetyl-CoA hydrolase" reversible="false"><notes><html:p>GENE_ASSOCIATION: AO090005000588</html:p><html:p>SUBSYSTEM: Pyruvate metabolism</html:p><html:p>PROTEIN_CLASS: 3.1.2.1</html:p></notes><listOfReactants><speciesReference species="M_ACCOA" stoichiometry="1"/><speciesReference species="M_H2O" stoichiometry="1"/></listOfReactants><listOfProducts><speciesReference species="M_AC" stoichiometry="1"></speciesReference><speciesReference species="M_COA" stoichiometry="1"></speciesReference></listOfProducts><kineticLaw><math xmlns="http://www.w3.org/1998/Math/MathML"><apply><ci> LOWER_BOUND </ci><ci> UPPER_BOUND </ci><ci> OBJECTIVE_COEFFICIENT </ci></apply></math><listOfParameters><parameter id="LOWER_BOUND" value="     0.00000000"/><parameter id="UPPER_BOUND" value="  1000.00000000"/><parameter id="OBJECTIVE_COEFFICIENT" value="     0.00000000"/></listOfParameters></kineticLaw></reaction>
<reaction id="R_r149" name="Acetyl-CoA hydrolase" reversible="false"><notes><html:p>GENE_ASSOCIATION: AO090005000588</html:p><html:p>SUBSYSTEM: Pyruvate metabolism</html:p><html:p>PROTEIN_CLASS: 3.1.2.1</html:p></notes><listOfReactants><speciesReference species="M_ACCOAm" stoichiometry="1"/><speciesReference species="M_H2Om" stoichiometry="1"/></listOfReactants><listOfProducts><speciesReference species="M_ACm" stoichiometry="1"></speciesReference><speciesReference species="M_COAm" stoichiometry="1"></speciesReference></listOfProducts><kineticLaw><math xmlns="http://www.w3.org/1998/Math/MathML"><apply><ci> LOWER_BOUND </ci><ci> UPPER_BOUND </ci><ci> OBJECTIVE_COEFFICIENT </ci></apply></math><listOfParameters><parameter id="LOWER_BOUND" value="     0.00000000"/><parameter id="UPPER_BOUND" value="  1000.00000000"/><parameter id="OBJECTIVE_COEFFICIENT" value="     0.00000000"/></listOfParameters></kineticLaw></reaction>
<reaction id="R_r150" name="Esterase" reversible="true"><notes><html:p>GENE_ASSOCIATION: AO090005000277</html:p><html:p>SUBSYSTEM: Pyruvate metabolism</html:p><html:p>PROTEIN_CLASS: 3.1.2.12</html:p></notes><listOfReactants><speciesReference species="M_FGT" stoichiometry="1"/><speciesReference species="M_H2O" stoichiometry="1"/></listOfReactants><listOfProducts><speciesReference species="M_FOR" stoichiometry="1"></speciesReference><speciesReference species="M_RGT" stoichiometry="1"></speciesReference></listOfProducts><kineticLaw><math xmlns="http://www.w3.org/1998/Math/MathML"><apply><ci> LOWER_BOUND </ci><ci> UPPER_BOUND </ci><ci> OBJECTIVE_COEFFICIENT </ci></apply></math><listOfParameters><parameter id="LOWER_BOUND" value=" -1000.00000000"/><parameter id="UPPER_BOUND" value="  1000.00000000"/><parameter id="OBJECTIVE_COEFFICIENT" value="     0.00000000"/></listOfParameters></kineticLaw></reaction>
<reaction id="R_r151" name="NAD-dependent formate dehydrogenase" reversible="false"><notes><html:p>GENE_ASSOCIATION: ( AO090701000046 and AO090010000579 )</html:p><html:p>SUBSYSTEM: Pyruvate metabolism</html:p><html:p>PROTEIN_CLASS: 1.2.1.2</html:p></notes><listOfReactants><speciesReference species="M_FOR" stoichiometry="1"/><speciesReference species="M_NAD" stoichiometry="1"/></listOfReactants><listOfProducts><speciesReference species="M_CO2" stoichiometry="1"></speciesReference><speciesReference species="M_NADH" stoichiometry="1"></speciesReference></listOfProducts><kineticLaw><math xmlns="http://www.w3.org/1998/Math/MathML"><apply><ci> LOWER_BOUND </ci><ci> UPPER_BOUND </ci><ci> OBJECTIVE_COEFFICIENT </ci></apply></math><listOfParameters><parameter id="LOWER_BOUND" value="     0.00000000"/><parameter id="UPPER_BOUND" value="  1000.00000000"/><parameter id="OBJECTIVE_COEFFICIENT" value="     0.00000000"/></listOfParameters></kineticLaw></reaction>
<reaction id="R_r152" name="NAD-dependent formate dehydrogenase" reversible="false"><notes><html:p>GENE_ASSOCIATION: ( AO090701000046 and AO090010000579 )</html:p><html:p>SUBSYSTEM: Pyruvate metabolism</html:p><html:p>PROTEIN_CLASS: 1.2.1.2</html:p></notes><listOfReactants><speciesReference species="M_FORm" stoichiometry="1"/><speciesReference species="M_NADm" stoichiometry="1"/></listOfReactants><listOfProducts><speciesReference species="M_CO2m" stoichiometry="1"></speciesReference><speciesReference species="M_NADHm" stoichiometry="1"></speciesReference></listOfProducts><kineticLaw><math xmlns="http://www.w3.org/1998/Math/MathML"><apply><ci> LOWER_BOUND </ci><ci> UPPER_BOUND </ci><ci> OBJECTIVE_COEFFICIENT </ci></apply></math><listOfParameters><parameter id="LOWER_BOUND" value="     0.00000000"/><parameter id="UPPER_BOUND" value="  1000.00000000"/><parameter id="OBJECTIVE_COEFFICIENT" value="     0.00000000"/></listOfParameters></kineticLaw></reaction>
<reaction id="R_r153" name="NAD-dependent alcohol dehydrogenase" reversible="true"><notes><html:p>GENE_ASSOCIATION: AO090005000125</html:p><html:p>SUBSYSTEM: Pyruvate metabolism</html:p><html:p>PROTEIN_CLASS: 1.1.1.1</html:p></notes><listOfReactants><speciesReference species="M_METHOL" stoichiometry="1"/><speciesReference species="M_NAD" stoichiometry="1"/></listOfReactants><listOfProducts><speciesReference species="M_FALD" stoichiometry="1"></speciesReference><speciesReference species="M_NADH" stoichiometry="1"></speciesReference></listOfProducts><kineticLaw><math xmlns="http://www.w3.org/1998/Math/MathML"><apply><ci> LOWER_BOUND </ci><ci> UPPER_BOUND </ci><ci> OBJECTIVE_COEFFICIENT </ci></apply></math><listOfParameters><parameter id="LOWER_BOUND" value=" -1000.00000000"/><parameter id="UPPER_BOUND" value="  1000.00000000"/><parameter id="OBJECTIVE_COEFFICIENT" value="     0.00000000"/></listOfParameters></kineticLaw></reaction>
<reaction id="R_r154" name="NAD-dependent alcohol dehydrogenase" reversible="true"><notes><html:p>GENE_ASSOCIATION: AO090012000375</html:p><html:p>SUBSYSTEM: Pyruvate metabolism</html:p><html:p>PROTEIN_CLASS: 1.1.1.1</html:p></notes><listOfReactants><speciesReference species="M_METHOL" stoichiometry="1"/><speciesReference species="M_NAD" stoichiometry="1"/></listOfReactants><listOfProducts><speciesReference species="M_FALD" stoichiometry="1"></speciesReference><speciesReference species="M_NADH" stoichiometry="1"></speciesReference></listOfProducts><kineticLaw><math xmlns="http://www.w3.org/1998/Math/MathML"><apply><ci> LOWER_BOUND </ci><ci> UPPER_BOUND </ci><ci> OBJECTIVE_COEFFICIENT </ci></apply></math><listOfParameters><parameter id="LOWER_BOUND" value=" -1000.00000000"/><parameter id="UPPER_BOUND" value="  1000.00000000"/><parameter id="OBJECTIVE_COEFFICIENT" value="     0.00000000"/></listOfParameters></kineticLaw></reaction>
<reaction id="R_r155" name="NAD-dependent alcohol dehydrogenase" reversible="true"><notes><html:p>GENE_ASSOCIATION: AO090009000634</html:p><html:p>SUBSYSTEM: Pyruvate metabolism</html:p><html:p>PROTEIN_CLASS: 1.1.1.1</html:p></notes><listOfReactants><speciesReference species="M_METHOL" stoichiometry="1"/><speciesReference species="M_NAD" stoichiometry="1"/></listOfReactants><listOfProducts><speciesReference species="M_FALD" stoichiometry="1"></speciesReference><speciesReference species="M_NADH" stoichiometry="1"></speciesReference></listOfProducts><kineticLaw><math xmlns="http://www.w3.org/1998/Math/MathML"><apply><ci> LOWER_BOUND </ci><ci> UPPER_BOUND </ci><ci> OBJECTIVE_COEFFICIENT </ci></apply></math><listOfParameters><parameter id="LOWER_BOUND" value=" -1000.00000000"/><parameter id="UPPER_BOUND" value="  1000.00000000"/><parameter id="OBJECTIVE_COEFFICIENT" value="     0.00000000"/></listOfParameters></kineticLaw></reaction>
<reaction id="R_r156" name="NAD-dependent alcohol dehydrogenase" reversible="true"><notes><html:p>GENE_ASSOCIATION: AO090038000108</html:p><html:p>SUBSYSTEM: Pyruvate metabolism</html:p><html:p>PROTEIN_CLASS: 1.1.1.1</html:p></notes><listOfReactants><speciesReference species="M_METHOL" stoichiometry="1"/><speciesReference species="M_NAD" stoichiometry="1"/></listOfReactants><listOfProducts><speciesReference species="M_FALD" stoichiometry="1"></speciesReference><speciesReference species="M_NADH" stoichiometry="1"></speciesReference></listOfProducts><kineticLaw><math xmlns="http://www.w3.org/1998/Math/MathML"><apply><ci> LOWER_BOUND </ci><ci> UPPER_BOUND </ci><ci> OBJECTIVE_COEFFICIENT </ci></apply></math><listOfParameters><parameter id="LOWER_BOUND" value=" -1000.00000000"/><parameter id="UPPER_BOUND" value="  1000.00000000"/><parameter id="OBJECTIVE_COEFFICIENT" value="     0.00000000"/></listOfParameters></kineticLaw></reaction>
<reaction id="R_r157" name="NAD-dependent alcohol dehydrogenase" reversible="true"><notes><html:p>GENE_ASSOCIATION: AO090003001407</html:p><html:p>SUBSYSTEM: Pyruvate metabolism</html:p><html:p>PROTEIN_CLASS: 1.1.1.1</html:p></notes><listOfReactants><speciesReference species="M_METHOL" stoichiometry="1"/><speciesReference species="M_NAD" stoichiometry="1"/></listOfReactants><listOfProducts><speciesReference species="M_FALD" stoichiometry="1"></speciesReference><speciesReference species="M_NADH" stoichiometry="1"></speciesReference></listOfProducts><kineticLaw><math xmlns="http://www.w3.org/1998/Math/MathML"><apply><ci> LOWER_BOUND </ci><ci> UPPER_BOUND </ci><ci> OBJECTIVE_COEFFICIENT </ci></apply></math><listOfParameters><parameter id="LOWER_BOUND" value=" -1000.00000000"/><parameter id="UPPER_BOUND" value="  1000.00000000"/><parameter id="OBJECTIVE_COEFFICIENT" value="     0.00000000"/></listOfParameters></kineticLaw></reaction>
<reaction id="R_r158" name="Pyruvate carboxylase" reversible="false"><notes><html:p>GENE_ASSOCIATION: AO090023000801</html:p><html:p>SUBSYSTEM: Pyruvate metabolism</html:p><html:p>PROTEIN_CLASS: 6.4.1.1</html:p></notes><listOfReactants><speciesReference species="M_ATP" stoichiometry="1"/><speciesReference species="M_HCO3" stoichiometry="1"/><speciesReference species="M_PYR" stoichiometry="1"/></listOfReactants><listOfProducts><speciesReference species="M_ADP" stoichiometry="1"></speciesReference><speciesReference species="M_OA" stoichiometry="1"></speciesReference><speciesReference species="M_PI" stoichiometry="1"></speciesReference></listOfProducts><kineticLaw><math xmlns="http://www.w3.org/1998/Math/MathML"><apply><ci> LOWER_BOUND </ci><ci> UPPER_BOUND </ci><ci> OBJECTIVE_COEFFICIENT </ci></apply></math><listOfParameters><parameter id="LOWER_BOUND" value="     0.00000000"/><parameter id="UPPER_BOUND" value="  1000.00000000"/><parameter id="OBJECTIVE_COEFFICIENT" value="     0.00000000"/></listOfParameters></kineticLaw></reaction>
<reaction id="R_r159" name="Pyruvate carboxylase" reversible="false"><notes><html:p>GENE_ASSOCIATION: AO090701000666</html:p><html:p>SUBSYSTEM: Pyruvate metabolism</html:p><html:p>PROTEIN_CLASS: 6.4.1.1</html:p></notes><listOfReactants><speciesReference species="M_ATPm" stoichiometry="1"/><speciesReference species="M_HCO3m" stoichiometry="1"/><speciesReference species="M_PYRm" stoichiometry="1"/></listOfReactants><listOfProducts><speciesReference species="M_ADPm" stoichiometry="1"></speciesReference><speciesReference species="M_OAm" stoichiometry="1"></speciesReference><speciesReference species="M_PIm" stoichiometry="1"></speciesReference></listOfProducts><kineticLaw><math xmlns="http://www.w3.org/1998/Math/MathML"><apply><ci> LOWER_BOUND </ci><ci> UPPER_BOUND </ci><ci> OBJECTIVE_COEFFICIENT </ci></apply></math><listOfParameters><parameter id="LOWER_BOUND" value="     0.00000000"/><parameter id="UPPER_BOUND" value="  1000.00000000"/><parameter id="OBJECTIVE_COEFFICIENT" value="     0.00000000"/></listOfParameters></kineticLaw></reaction>
<reaction id="R_r160" name="NADP-dependent malic enzyme" reversible="false"><notes><html:p>GENE_ASSOCIATION: AO090011000876</html:p><html:p>SUBSYSTEM: Pyruvate metabolism</html:p><html:p>PROTEIN_CLASS: 1.1.1.40</html:p></notes><listOfReactants><speciesReference species="M_MALm" stoichiometry="1"/><speciesReference species="M_NADPm" stoichiometry="1"/></listOfReactants><listOfProducts><speciesReference species="M_CO2m" stoichiometry="1"></speciesReference><speciesReference species="M_NADPHm" stoichiometry="1"></speciesReference><speciesReference species="M_PYRm" stoichiometry="1"></speciesReference></listOfProducts><kineticLaw><math xmlns="http://www.w3.org/1998/Math/MathML"><apply><ci> LOWER_BOUND </ci><ci> UPPER_BOUND </ci><ci> OBJECTIVE_COEFFICIENT </ci></apply></math><listOfParameters><parameter id="LOWER_BOUND" value="     0.00000000"/><parameter id="UPPER_BOUND" value="  1000.00000000"/><parameter id="OBJECTIVE_COEFFICIENT" value="     0.00000000"/></listOfParameters></kineticLaw></reaction>
<reaction id="R_r161" name="NADP-dependent malic enzyme" reversible="false"><notes><html:p>GENE_ASSOCIATION: AO090038000621</html:p><html:p>SUBSYSTEM: Pyruvate metabolism</html:p><html:p>PROTEIN_CLASS: 1.1.1.40</html:p></notes><listOfReactants><speciesReference species="M_MAL" stoichiometry="1"/><speciesReference species="M_NADP" stoichiometry="1"/></listOfReactants><listOfProducts><speciesReference species="M_CO2" stoichiometry="1"></speciesReference><speciesReference species="M_NADPH" stoichiometry="1"></speciesReference><speciesReference species="M_PYR" stoichiometry="1"></speciesReference></listOfProducts><kineticLaw><math xmlns="http://www.w3.org/1998/Math/MathML"><apply><ci> LOWER_BOUND </ci><ci> UPPER_BOUND </ci><ci> OBJECTIVE_COEFFICIENT </ci></apply></math><listOfParameters><parameter id="LOWER_BOUND" value="     0.00000000"/><parameter id="UPPER_BOUND" value="  1000.00000000"/><parameter id="OBJECTIVE_COEFFICIENT" value="     0.00000000"/></listOfParameters></kineticLaw></reaction>
<reaction id="R_r162" name="NADP-dependent malic enzyme" reversible="false"><notes><html:p>GENE_ASSOCIATION: AO090038000621</html:p><html:p>SUBSYSTEM: Pyruvate metabolism</html:p><html:p>PROTEIN_CLASS: 1.1.1.38</html:p></notes><listOfReactants><speciesReference species="M_MAL" stoichiometry="1"/><speciesReference species="M_NAD" stoichiometry="1"/></listOfReactants><listOfProducts><speciesReference species="M_CO2" stoichiometry="1"></speciesReference><speciesReference species="M_NADH" stoichiometry="1"></speciesReference><speciesReference species="M_PYR" stoichiometry="1"></speciesReference></listOfProducts><kineticLaw><math xmlns="http://www.w3.org/1998/Math/MathML"><apply><ci> LOWER_BOUND </ci><ci> UPPER_BOUND </ci><ci> OBJECTIVE_COEFFICIENT </ci></apply></math><listOfParameters><parameter id="LOWER_BOUND" value="     0.00000000"/><parameter id="UPPER_BOUND" value="  1000.00000000"/><parameter id="OBJECTIVE_COEFFICIENT" value="     0.00000000"/></listOfParameters></kineticLaw></reaction>
<reaction id="R_r163" name="Acetate kinase" reversible="true"><notes><html:p>GENE_ASSOCIATION: AO090003000624</html:p><html:p>SUBSYSTEM: Pyruvate metabolism</html:p><html:p>PROTEIN_CLASS: 2.7.2.1</html:p></notes><listOfReactants><speciesReference species="M_ACTPm" stoichiometry="1"/><speciesReference species="M_ADPm" stoichiometry="1"/></listOfReactants><listOfProducts><speciesReference species="M_ACm" stoichiometry="1"></speciesReference><speciesReference species="M_ATPm" stoichiometry="1"></speciesReference></listOfProducts><kineticLaw><math xmlns="http://www.w3.org/1998/Math/MathML"><apply><ci> LOWER_BOUND </ci><ci> UPPER_BOUND </ci><ci> OBJECTIVE_COEFFICIENT </ci></apply></math><listOfParameters><parameter id="LOWER_BOUND" value=" -1000.00000000"/><parameter id="UPPER_BOUND" value="  1000.00000000"/><parameter id="OBJECTIVE_COEFFICIENT" value="     0.00000000"/></listOfParameters></kineticLaw></reaction>
<reaction id="R_r164" name="D-lactate dehydrogenase" reversible="true"><notes><html:p>GENE_ASSOCIATION: AO090023000577</html:p><html:p>SUBSYSTEM: Pyruvate metabolism</html:p><html:p>PROTEIN_CLASS: 1.1.1.28</html:p></notes><listOfReactants><speciesReference species="M_NADH" stoichiometry="1"/><speciesReference species="M_PYR" stoichiometry="1"/></listOfReactants><listOfProducts><speciesReference species="M_LAC" stoichiometry="1"></speciesReference><speciesReference species="M_NAD" stoichiometry="1"></speciesReference></listOfProducts><kineticLaw><math xmlns="http://www.w3.org/1998/Math/MathML"><apply><ci> LOWER_BOUND </ci><ci> UPPER_BOUND </ci><ci> OBJECTIVE_COEFFICIENT </ci></apply></math><listOfParameters><parameter id="LOWER_BOUND" value=" -1000.00000000"/><parameter id="UPPER_BOUND" value="  1000.00000000"/><parameter id="OBJECTIVE_COEFFICIENT" value="     0.00000000"/></listOfParameters></kineticLaw></reaction>
<reaction id="R_r165" name="L-lactate dehydrogenase" reversible="false"><notes><html:p>GENE_ASSOCIATION: AO090023000871</html:p><html:p>SUBSYSTEM: Pyruvate metabolism</html:p><html:p>PROTEIN_CLASS: 1.1.1.27</html:p></notes><listOfReactants><speciesReference species="M_LLAC" stoichiometry="1"/><speciesReference species="M_NAD" stoichiometry="1"/></listOfReactants><listOfProducts><speciesReference species="M_NADH" stoichiometry="1"></speciesReference><speciesReference species="M_PYR" stoichiometry="1"></speciesReference></listOfProducts><kineticLaw><math xmlns="http://www.w3.org/1998/Math/MathML"><apply><ci> LOWER_BOUND </ci><ci> UPPER_BOUND </ci><ci> OBJECTIVE_COEFFICIENT </ci></apply></math><listOfParameters><parameter id="LOWER_BOUND" value="     0.00000000"/><parameter id="UPPER_BOUND" value="  1000.00000000"/><parameter id="OBJECTIVE_COEFFICIENT" value="     0.00000000"/></listOfParameters></kineticLaw></reaction>
<reaction id="R_r166" name="Lactic acid dehydrogenase" reversible="false"><notes><html:p>GENE_ASSOCIATION: AO090102000252</html:p><html:p>SUBSYSTEM: Pyruvate metabolism</html:p><html:p>PROTEIN_CLASS: 1.1.2.3</html:p></notes><listOfReactants><speciesReference species="M_FERIm" stoichiometry="2"/><speciesReference species="M_LLACm" stoichiometry="1"/></listOfReactants><listOfProducts><speciesReference species="M_FEROm" stoichiometry="2"></speciesReference><speciesReference species="M_PYRm" stoichiometry="1"></speciesReference></listOfProducts><kineticLaw><math xmlns="http://www.w3.org/1998/Math/MathML"><apply><ci> LOWER_BOUND </ci><ci> UPPER_BOUND </ci><ci> OBJECTIVE_COEFFICIENT </ci></apply></math><listOfParameters><parameter id="LOWER_BOUND" value="     0.00000000"/><parameter id="UPPER_BOUND" value="  1000.00000000"/><parameter id="OBJECTIVE_COEFFICIENT" value="     0.00000000"/></listOfParameters></kineticLaw></reaction>
<reaction id="R_r167" name="D-Lactate dehydrogenase (cytochrome)" reversible="false"><notes><html:p>GENE_ASSOCIATION: AO090003001006</html:p><html:p>SUBSYSTEM: Pyruvate metabolism</html:p><html:p>PROTEIN_CLASS: 1.1.2.4</html:p></notes><listOfReactants><speciesReference species="M_FERIm" stoichiometry="2"/><speciesReference species="M_LACm" stoichiometry="1"/></listOfReactants><listOfProducts><speciesReference species="M_FEROm" stoichiometry="2"></speciesReference><speciesReference species="M_PYRm" stoichiometry="1"></speciesReference></listOfProducts><kineticLaw><math xmlns="http://www.w3.org/1998/Math/MathML"><apply><ci> LOWER_BOUND </ci><ci> UPPER_BOUND </ci><ci> OBJECTIVE_COEFFICIENT </ci></apply></math><listOfParameters><parameter id="LOWER_BOUND" value="     0.00000000"/><parameter id="UPPER_BOUND" value="  1000.00000000"/><parameter id="OBJECTIVE_COEFFICIENT" value="     0.00000000"/></listOfParameters></kineticLaw></reaction>
<reaction id="R_r168" name="D-Lactate dehydrogenase (cytochrome)" reversible="false"><notes><html:p>GENE_ASSOCIATION: AO090010000369</html:p><html:p>SUBSYSTEM: Pyruvate metabolism</html:p><html:p>PROTEIN_CLASS: 1.1.2.4</html:p></notes><listOfReactants><speciesReference species="M_FERIm" stoichiometry="2"/><speciesReference species="M_LACm" stoichiometry="1"/></listOfReactants><listOfProducts><speciesReference species="M_FEROm" stoichiometry="2"></speciesReference><speciesReference species="M_PYRm" stoichiometry="1"></speciesReference></listOfProducts><kineticLaw><math xmlns="http://www.w3.org/1998/Math/MathML"><apply><ci> LOWER_BOUND </ci><ci> UPPER_BOUND </ci><ci> OBJECTIVE_COEFFICIENT </ci></apply></math><listOfParameters><parameter id="LOWER_BOUND" value="     0.00000000"/><parameter id="UPPER_BOUND" value="  1000.00000000"/><parameter id="OBJECTIVE_COEFFICIENT" value="     0.00000000"/></listOfParameters></kineticLaw></reaction>
<reaction id="R_r169" name="D-Lactate dehydrogenase (cytochrome)" reversible="false"><notes><html:p>GENE_ASSOCIATION: AO090038000632</html:p><html:p>SUBSYSTEM: Pyruvate metabolism</html:p><html:p>PROTEIN_CLASS: 1.1.2.4</html:p></notes><listOfReactants><speciesReference species="M_FERIm" stoichiometry="2"/><speciesReference species="M_LACm" stoichiometry="1"/></listOfReactants><listOfProducts><speciesReference species="M_FEROm" stoichiometry="2"></speciesReference><speciesReference species="M_PYRm" stoichiometry="1"></speciesReference></listOfProducts><kineticLaw><math xmlns="http://www.w3.org/1998/Math/MathML"><apply><ci> LOWER_BOUND </ci><ci> UPPER_BOUND </ci><ci> OBJECTIVE_COEFFICIENT </ci></apply></math><listOfParameters><parameter id="LOWER_BOUND" value="     0.00000000"/><parameter id="UPPER_BOUND" value="  1000.00000000"/><parameter id="OBJECTIVE_COEFFICIENT" value="     0.00000000"/></listOfParameters></kineticLaw></reaction>
<reaction id="R_r170" name="D-Lactate dehydrogenase (cytochrome)" reversible="false"><notes><html:p>GENE_ASSOCIATION: AO090020000315</html:p><html:p>SUBSYSTEM: Pyruvate metabolism</html:p><html:p>PROTEIN_CLASS: 1.1.2.4</html:p></notes><listOfReactants><speciesReference species="M_FERIm" stoichiometry="2"/><speciesReference species="M_LACm" stoichiometry="1"/></listOfReactants><listOfProducts><speciesReference species="M_FEROm" stoichiometry="2"></speciesReference><speciesReference species="M_PYRm" stoichiometry="1"></speciesReference></listOfProducts><kineticLaw><math xmlns="http://www.w3.org/1998/Math/MathML"><apply><ci> LOWER_BOUND </ci><ci> UPPER_BOUND </ci><ci> OBJECTIVE_COEFFICIENT </ci></apply></math><listOfParameters><parameter id="LOWER_BOUND" value="     0.00000000"/><parameter id="UPPER_BOUND" value="  1000.00000000"/><parameter id="OBJECTIVE_COEFFICIENT" value="     0.00000000"/></listOfParameters></kineticLaw></reaction>
<reaction id="R_r171" name="UDP-glucose dehydrogenase" reversible="false"><notes><html:p>GENE_ASSOCIATION: AO090005000972</html:p><html:p>SUBSYSTEM: Pentose and glucuronate interconversions</html:p><html:p>PROTEIN_CLASS: 1.1.1.22</html:p></notes><listOfReactants><speciesReference species="M_H2O" stoichiometry="1"/><speciesReference species="M_NAD" stoichiometry="2"/><speciesReference species="M_UDPG" stoichiometry="1"/></listOfReactants><listOfProducts><speciesReference species="M_NADH" stoichiometry="2"></speciesReference><speciesReference species="M_UDPGE" stoichiometry="1"></speciesReference></listOfProducts><kineticLaw><math xmlns="http://www.w3.org/1998/Math/MathML"><apply><ci> LOWER_BOUND </ci><ci> UPPER_BOUND </ci><ci> OBJECTIVE_COEFFICIENT </ci></apply></math><listOfParameters><parameter id="LOWER_BOUND" value="     0.00000000"/><parameter id="UPPER_BOUND" value="  1000.00000000"/><parameter id="OBJECTIVE_COEFFICIENT" value="     0.00000000"/></listOfParameters></kineticLaw></reaction>
<reaction id="R_r172" name="UDP-glucuronosyltransferase" reversible="false"><notes><html:p>GENE_ASSOCIATION: AO090020000680</html:p><html:p>SUBSYSTEM: Pentose and glucuronate interconversions</html:p><html:p>PROTEIN_CLASS: 2.4.1.17</html:p></notes><listOfReactants><speciesReference species="M_H2O" stoichiometry="1"/><speciesReference species="M_UDPGE" stoichiometry="1"/></listOfReactants><listOfProducts><speciesReference species="M_GLUCRE" stoichiometry="1"></speciesReference><speciesReference species="M_UDP" stoichiometry="1"></speciesReference></listOfProducts><kineticLaw><math xmlns="http://www.w3.org/1998/Math/MathML"><apply><ci> LOWER_BOUND </ci><ci> UPPER_BOUND </ci><ci> OBJECTIVE_COEFFICIENT </ci></apply></math><listOfParameters><parameter id="LOWER_BOUND" value="     0.00000000"/><parameter id="UPPER_BOUND" value="  1000.00000000"/><parameter id="OBJECTIVE_COEFFICIENT" value="     0.00000000"/></listOfParameters></kineticLaw></reaction>
<reaction id="R_r173" name="Beta-glucuronidase" reversible="false"><notes><html:p>GENE_ASSOCIATION: AO090038000009</html:p><html:p>SUBSYSTEM: Pentose and glucuronate interconversions</html:p><html:p>PROTEIN_CLASS: 3.2.1.31</html:p></notes><listOfReactants><speciesReference species="M_GLUCRE" stoichiometry="1"/><speciesReference species="M_H2O" stoichiometry="1"/></listOfReactants><listOfProducts><speciesReference species="M_GLUCN" stoichiometry="1"></speciesReference></listOfProducts><kineticLaw><math xmlns="http://www.w3.org/1998/Math/MathML"><apply><ci> LOWER_BOUND </ci><ci> UPPER_BOUND </ci><ci> OBJECTIVE_COEFFICIENT </ci></apply></math><listOfParameters><parameter id="LOWER_BOUND" value="     0.00000000"/><parameter id="UPPER_BOUND" value="  1000.00000000"/><parameter id="OBJECTIVE_COEFFICIENT" value="     0.00000000"/></listOfParameters></kineticLaw></reaction>
<reaction id="R_r174" name="Alpha-glucuronidase" reversible="false"><notes><html:p>GENE_ASSOCIATION: AO090026000127</html:p><html:p>SUBSYSTEM: Pentose and glucuronate interconversions</html:p><html:p>PROTEIN_CLASS: 3.2.1.31</html:p></notes><listOfReactants><speciesReference species="M_GLUCRE" stoichiometry="1"/><speciesReference species="M_H2O" stoichiometry="1"/></listOfReactants><listOfProducts><speciesReference species="M_GLUCN" stoichiometry="1"></speciesReference></listOfProducts><kineticLaw><math xmlns="http://www.w3.org/1998/Math/MathML"><apply><ci> LOWER_BOUND </ci><ci> UPPER_BOUND </ci><ci> OBJECTIVE_COEFFICIENT </ci></apply></math><listOfParameters><parameter id="LOWER_BOUND" value="     0.00000000"/><parameter id="UPPER_BOUND" value="  1000.00000000"/><parameter id="OBJECTIVE_COEFFICIENT" value="     0.00000000"/></listOfParameters></kineticLaw></reaction>
<reaction id="R_r175" name="Glucuronate isomerase" reversible="true"><notes><html:p>SUBSYSTEM: Pentose and glucuronate interconversions</html:p><html:p>PROTEIN_CLASS: 5.3.1.12</html:p></notes><listOfReactants><speciesReference species="M_GLUCN" stoichiometry="1"/></listOfReactants><listOfProducts><speciesReference species="M_FRUTN" stoichiometry="1"></speciesReference></listOfProducts><kineticLaw><math xmlns="http://www.w3.org/1998/Math/MathML"><apply><ci> LOWER_BOUND </ci><ci> UPPER_BOUND </ci><ci> OBJECTIVE_COEFFICIENT </ci></apply></math><listOfParameters><parameter id="LOWER_BOUND" value=" -1000.00000000"/><parameter id="UPPER_BOUND" value="  1000.00000000"/><parameter id="OBJECTIVE_COEFFICIENT" value="     0.00000000"/></listOfParameters></kineticLaw></reaction>
<reaction id="R_r176" name="D-mannonate oxidoreductase" reversible="true"><notes><html:p>GENE_ASSOCIATION: AO090011000230</html:p><html:p>SUBSYSTEM: Pentose and glucuronate interconversions</html:p><html:p>PROTEIN_CLASS: 1.1.1.57</html:p></notes><listOfReactants><speciesReference species="M_FRUTN" stoichiometry="1"/><speciesReference species="M_NADH" stoichiometry="1"/></listOfReactants><listOfProducts><speciesReference species="M_MANOE" stoichiometry="1"></speciesReference><speciesReference species="M_NAD" stoichiometry="1"></speciesReference></listOfProducts><kineticLaw><math xmlns="http://www.w3.org/1998/Math/MathML"><apply><ci> LOWER_BOUND </ci><ci> UPPER_BOUND </ci><ci> OBJECTIVE_COEFFICIENT </ci></apply></math><listOfParameters><parameter id="LOWER_BOUND" value=" -1000.00000000"/><parameter id="UPPER_BOUND" value="  1000.00000000"/><parameter id="OBJECTIVE_COEFFICIENT" value="     0.00000000"/></listOfParameters></kineticLaw></reaction>
<reaction id="R_r177" name="Mannonate dehydratase" reversible="true"><notes><html:p>SUBSYSTEM: Pentose and glucuronate interconversions</html:p><html:p>PROTEIN_CLASS: 4.2.1.8</html:p></notes><listOfReactants><speciesReference species="M_MANOE" stoichiometry="1"/></listOfReactants><listOfProducts><speciesReference species="M_DEXG" stoichiometry="1"></speciesReference><speciesReference species="M_H2O" stoichiometry="1"></speciesReference></listOfProducts><kineticLaw><math xmlns="http://www.w3.org/1998/Math/MathML"><apply><ci> LOWER_BOUND </ci><ci> UPPER_BOUND </ci><ci> OBJECTIVE_COEFFICIENT </ci></apply></math><listOfParameters><parameter id="LOWER_BOUND" value=" -1000.00000000"/><parameter id="UPPER_BOUND" value="  1000.00000000"/><parameter id="OBJECTIVE_COEFFICIENT" value="     0.00000000"/></listOfParameters></kineticLaw></reaction>
<reaction id="R_r178" name="2-deoxy-D-gluconate 3-dehydrogenase" reversible="true"><notes><html:p>GENE_ASSOCIATION: AO090011000374</html:p><html:p>SUBSYSTEM: Pentose and glucuronate interconversions</html:p><html:p>PROTEIN_CLASS: 1.1.1.125</html:p></notes><listOfReactants><speciesReference species="M_DEXG" stoichiometry="1"/><speciesReference species="M_NAD" stoichiometry="1"/></listOfReactants><listOfProducts><speciesReference species="M_DEHXG" stoichiometry="1"></speciesReference><speciesReference species="M_NADH" stoichiometry="1"></speciesReference></listOfProducts><kineticLaw><math xmlns="http://www.w3.org/1998/Math/MathML"><apply><ci> LOWER_BOUND </ci><ci> UPPER_BOUND </ci><ci> OBJECTIVE_COEFFICIENT </ci></apply></math><listOfParameters><parameter id="LOWER_BOUND" value=" -1000.00000000"/><parameter id="UPPER_BOUND" value="  1000.00000000"/><parameter id="OBJECTIVE_COEFFICIENT" value="     0.00000000"/></listOfParameters></kineticLaw></reaction>
<reaction id="R_r179" name="2-deoxy-D-gluconate 3-dehydrogenase" reversible="true"><notes><html:p>GENE_ASSOCIATION: AO090003000277</html:p><html:p>SUBSYSTEM: Pentose and glucuronate interconversions</html:p><html:p>PROTEIN_CLASS: 1.1.1.125</html:p></notes><listOfReactants><speciesReference species="M_DEXG" stoichiometry="1"/><speciesReference species="M_NAD" stoichiometry="1"/></listOfReactants><listOfProducts><speciesReference species="M_DEHXG" stoichiometry="1"></speciesReference><speciesReference species="M_NADH" stoichiometry="1"></speciesReference></listOfProducts><kineticLaw><math xmlns="http://www.w3.org/1998/Math/MathML"><apply><ci> LOWER_BOUND </ci><ci> UPPER_BOUND </ci><ci> OBJECTIVE_COEFFICIENT </ci></apply></math><listOfParameters><parameter id="LOWER_BOUND" value=" -1000.00000000"/><parameter id="UPPER_BOUND" value="  1000.00000000"/><parameter id="OBJECTIVE_COEFFICIENT" value="     0.00000000"/></listOfParameters></kineticLaw></reaction>
<reaction id="R_r180" name="Propanoyl CoA synthase" reversible="false"><notes><html:p>GENE_ASSOCIATION: AO090011000917</html:p><html:p>SUBSYSTEM: Propanoate and butanoate metabolism</html:p><html:p>PROTEIN_CLASS: 6.2.1.17</html:p></notes><listOfReactants><speciesReference species="M_ATPm" stoichiometry="1"/><speciesReference species="M_COAm" stoichiometry="1"/><speciesReference species="M_PROPm" stoichiometry="1"/></listOfReactants><listOfProducts><speciesReference species="M_AMPm" stoichiometry="1"></speciesReference><speciesReference species="M_PPIm" stoichiometry="1"></speciesReference><speciesReference species="M_PROPCOAm" stoichiometry="1"></speciesReference></listOfProducts><kineticLaw><math xmlns="http://www.w3.org/1998/Math/MathML"><apply><ci> LOWER_BOUND </ci><ci> UPPER_BOUND </ci><ci> OBJECTIVE_COEFFICIENT </ci></apply></math><listOfParameters><parameter id="LOWER_BOUND" value="     0.00000000"/><parameter id="UPPER_BOUND" value="  1000.00000000"/><parameter id="OBJECTIVE_COEFFICIENT" value="     0.00000000"/></listOfParameters></kineticLaw></reaction>
<reaction id="R_r181" name="Propionyl-CoA carboxylase" reversible="false"><notes><html:p>SUBSYSTEM: Propanoate and butanoate metabolism</html:p><html:p>PROTEIN_CLASS: 6.4.1.3</html:p></notes><listOfReactants><speciesReference species="M_ATP" stoichiometry="1"/><speciesReference species="M_HCO3" stoichiometry="1"/><speciesReference species="M_PROPCOA" stoichiometry="1"/></listOfReactants><listOfProducts><speciesReference species="M_ADP" stoichiometry="1"></speciesReference><speciesReference species="M_MMCOA" stoichiometry="1"></speciesReference><speciesReference species="M_PI" stoichiometry="1"></speciesReference></listOfProducts><kineticLaw><math xmlns="http://www.w3.org/1998/Math/MathML"><apply><ci> LOWER_BOUND </ci><ci> UPPER_BOUND </ci><ci> OBJECTIVE_COEFFICIENT </ci></apply></math><listOfParameters><parameter id="LOWER_BOUND" value="     0.00000000"/><parameter id="UPPER_BOUND" value="  1000.00000000"/><parameter id="OBJECTIVE_COEFFICIENT" value="     0.00000000"/></listOfParameters></kineticLaw></reaction>
<reaction id="R_r182" name="Methylmalonyl-CoA decarboxylase" reversible="false"><notes><html:p>GENE_ASSOCIATION: AO090701000665</html:p><html:p>SUBSYSTEM: Propanoate and butanoate metabolism</html:p><html:p>PROTEIN_CLASS: 4.1.1.41</html:p></notes><listOfReactants><speciesReference species="M_MMCOA" stoichiometry="1"/></listOfReactants><listOfProducts><speciesReference species="M_CO2" stoichiometry="1"></speciesReference><speciesReference species="M_PROPCOA" stoichiometry="1"></speciesReference></listOfProducts><kineticLaw><math xmlns="http://www.w3.org/1998/Math/MathML"><apply><ci> LOWER_BOUND </ci><ci> UPPER_BOUND </ci><ci> OBJECTIVE_COEFFICIENT </ci></apply></math><listOfParameters><parameter id="LOWER_BOUND" value="     0.00000000"/><parameter id="UPPER_BOUND" value="  1000.00000000"/><parameter id="OBJECTIVE_COEFFICIENT" value="     0.00000000"/></listOfParameters></kineticLaw></reaction>
<reaction id="R_r183" name="1-aminocyclopropane-1-carboxylate synthase" reversible="false"><notes><html:p>SUBSYSTEM: Propanoate and butanoate metabolism</html:p><html:p>PROTEIN_CLASS: 4.4.1.14</html:p></notes><listOfReactants><speciesReference species="M_SAM" stoichiometry="1"/></listOfReactants><listOfProducts><speciesReference species="M_5MTA" stoichiometry="1"></speciesReference><speciesReference species="M_ACPC" stoichiometry="1"></speciesReference></listOfProducts><kineticLaw><math xmlns="http://www.w3.org/1998/Math/MathML"><apply><ci> LOWER_BOUND </ci><ci> UPPER_BOUND </ci><ci> OBJECTIVE_COEFFICIENT </ci></apply></math><listOfParameters><parameter id="LOWER_BOUND" value="     0.00000000"/><parameter id="UPPER_BOUND" value="  1000.00000000"/><parameter id="OBJECTIVE_COEFFICIENT" value="     0.00000000"/></listOfParameters></kineticLaw></reaction>
<reaction id="R_r184" name="1-aminocyclopropane-1-carboxylate deaminase" reversible="false"><notes><html:p>GENE_ASSOCIATION: AO090701000360</html:p><html:p>SUBSYSTEM: Propanoate and butanoate metabolism</html:p><html:p>PROTEIN_CLASS: 3.5.99.7</html:p></notes><listOfReactants><speciesReference species="M_ACPC" stoichiometry="1"/><speciesReference species="M_H2O" stoichiometry="1"/></listOfReactants><listOfProducts><speciesReference species="M_NH3" stoichiometry="1"></speciesReference><speciesReference species="M_OBUT" stoichiometry="1"></speciesReference></listOfProducts><kineticLaw><math xmlns="http://www.w3.org/1998/Math/MathML"><apply><ci> LOWER_BOUND </ci><ci> UPPER_BOUND </ci><ci> OBJECTIVE_COEFFICIENT </ci></apply></math><listOfParameters><parameter id="LOWER_BOUND" value="     0.00000000"/><parameter id="UPPER_BOUND" value="  1000.00000000"/><parameter id="OBJECTIVE_COEFFICIENT" value="     0.00000000"/></listOfParameters></kineticLaw></reaction>
<reaction id="R_r185" name="Methylcitrate synthase" reversible="false"><notes><html:p>GENE_ASSOCIATION: AO090009000568</html:p><html:p>SUBSYSTEM: Propanoate and butanoate metabolism</html:p><html:p>PROTEIN_CLASS: 2.3.3.5</html:p></notes><listOfReactants><speciesReference species="M_H2Op" stoichiometry="1"/><speciesReference species="M_OAp" stoichiometry="1"/><speciesReference species="M_PROPCOAp" stoichiometry="1"/></listOfReactants><listOfProducts><speciesReference species="M_2MCITp" stoichiometry="1"></speciesReference><speciesReference species="M_COAp" stoichiometry="1"></speciesReference></listOfProducts><kineticLaw><math xmlns="http://www.w3.org/1998/Math/MathML"><apply><ci> LOWER_BOUND </ci><ci> UPPER_BOUND </ci><ci> OBJECTIVE_COEFFICIENT </ci></apply></math><listOfParameters><parameter id="LOWER_BOUND" value="     0.00000000"/><parameter id="UPPER_BOUND" value="  1000.00000000"/><parameter id="OBJECTIVE_COEFFICIENT" value="     0.00000000"/></listOfParameters></kineticLaw></reaction>
<reaction id="R_r186" name="Methylcitrate dehydratase" reversible="true"><notes><html:p>GENE_ASSOCIATION: AO090010000155</html:p><html:p>SUBSYSTEM: Propanoate and butanoate metabolism</html:p><html:p>PROTEIN_CLASS: 4.2.1.79</html:p></notes><listOfReactants><speciesReference species="M_2MCITp" stoichiometry="1"/></listOfReactants><listOfProducts><speciesReference species="M_2MACOp" stoichiometry="1"></speciesReference><speciesReference species="M_H2Op" stoichiometry="1"></speciesReference></listOfProducts><kineticLaw><math xmlns="http://www.w3.org/1998/Math/MathML"><apply><ci> LOWER_BOUND </ci><ci> UPPER_BOUND </ci><ci> OBJECTIVE_COEFFICIENT </ci></apply></math><listOfParameters><parameter id="LOWER_BOUND" value=" -1000.00000000"/><parameter id="UPPER_BOUND" value="  1000.00000000"/><parameter id="OBJECTIVE_COEFFICIENT" value="     0.00000000"/></listOfParameters></kineticLaw></reaction>
<reaction id="R_r187" name="Methylisocitrate dehydratase" reversible="true"><notes><html:p>SUBSYSTEM: Propanoate and butanoate metabolism</html:p><html:p>PROTEIN_CLASS: 4.2.1.99</html:p></notes><listOfReactants><speciesReference species="M_2MACOp" stoichiometry="1"/><speciesReference species="M_H2Op" stoichiometry="1"/></listOfReactants><listOfProducts><speciesReference species="M_2MICITp" stoichiometry="1"></speciesReference></listOfProducts><kineticLaw><math xmlns="http://www.w3.org/1998/Math/MathML"><apply><ci> LOWER_BOUND </ci><ci> UPPER_BOUND </ci><ci> OBJECTIVE_COEFFICIENT </ci></apply></math><listOfParameters><parameter id="LOWER_BOUND" value=" -1000.00000000"/><parameter id="UPPER_BOUND" value="  1000.00000000"/><parameter id="OBJECTIVE_COEFFICIENT" value="     0.00000000"/></listOfParameters></kineticLaw></reaction>
<reaction id="R_r188" name="Methylisocitrate lyase" reversible="true"><notes><html:p>GENE_ASSOCIATION: AO090120000179</html:p><html:p>SUBSYSTEM: Propanoate and butanoate metabolism</html:p><html:p>PROTEIN_CLASS: 4.1.3.30</html:p></notes><listOfReactants><speciesReference species="M_2MICITp" stoichiometry="1"/></listOfReactants><listOfProducts><speciesReference species="M_PYRp" stoichiometry="1"></speciesReference><speciesReference species="M_SUCCp" stoichiometry="1"></speciesReference></listOfProducts><kineticLaw><math xmlns="http://www.w3.org/1998/Math/MathML"><apply><ci> LOWER_BOUND </ci><ci> UPPER_BOUND </ci><ci> OBJECTIVE_COEFFICIENT </ci></apply></math><listOfParameters><parameter id="LOWER_BOUND" value=" -1000.00000000"/><parameter id="UPPER_BOUND" value="  1000.00000000"/><parameter id="OBJECTIVE_COEFFICIENT" value="     0.00000000"/></listOfParameters></kineticLaw></reaction>
<reaction id="R_r189" name="Acetoacetyl-CoA synthase" reversible="false"><notes><html:p>GENE_ASSOCIATION: AO090001000376</html:p><html:p>SUBSYSTEM: Propanoate and butanoate metabolism</html:p><html:p>PROTEIN_CLASS: 6.2.1.16</html:p></notes><listOfReactants><speciesReference species="M_ACTAC" stoichiometry="1"/><speciesReference species="M_ATP" stoichiometry="1"/><speciesReference species="M_COA" stoichiometry="1"/></listOfReactants><listOfProducts><speciesReference species="M_AACCOA" stoichiometry="1"></speciesReference><speciesReference species="M_AMP" stoichiometry="1"></speciesReference><speciesReference species="M_PPI" stoichiometry="1"></speciesReference></listOfProducts><kineticLaw><math xmlns="http://www.w3.org/1998/Math/MathML"><apply><ci> LOWER_BOUND </ci><ci> UPPER_BOUND </ci><ci> OBJECTIVE_COEFFICIENT </ci></apply></math><listOfParameters><parameter id="LOWER_BOUND" value="     0.00000000"/><parameter id="UPPER_BOUND" value="  1000.00000000"/><parameter id="OBJECTIVE_COEFFICIENT" value="     0.00000000"/></listOfParameters></kineticLaw></reaction>
<reaction id="R_r190" name="Acetoacetyl-CoA synthase" reversible="false"><notes><html:p>GENE_ASSOCIATION: AO090005000672</html:p><html:p>SUBSYSTEM: Propanoate and butanoate metabolism</html:p><html:p>PROTEIN_CLASS: 6.2.1.16</html:p></notes><listOfReactants><speciesReference species="M_ACTAC" stoichiometry="1"/><speciesReference species="M_ATP" stoichiometry="1"/><speciesReference species="M_COA" stoichiometry="1"/></listOfReactants><listOfProducts><speciesReference species="M_AACCOA" stoichiometry="1"></speciesReference><speciesReference species="M_AMP" stoichiometry="1"></speciesReference><speciesReference species="M_PPI" stoichiometry="1"></speciesReference></listOfProducts><kineticLaw><math xmlns="http://www.w3.org/1998/Math/MathML"><apply><ci> LOWER_BOUND </ci><ci> UPPER_BOUND </ci><ci> OBJECTIVE_COEFFICIENT </ci></apply></math><listOfParameters><parameter id="LOWER_BOUND" value="     0.00000000"/><parameter id="UPPER_BOUND" value="  1000.00000000"/><parameter id="OBJECTIVE_COEFFICIENT" value="     0.00000000"/></listOfParameters></kineticLaw></reaction>
<reaction id="R_r191" name="Acyl-CoA dehydrogenase" reversible="false"><notes><html:p>GENE_ASSOCIATION: AO090005001248</html:p><html:p>SUBSYSTEM: Propanoate and butanoate metabolism</html:p><html:p>PROTEIN_CLASS: 1.3.99.2</html:p></notes><listOfReactants><speciesReference species="M_CRONYLCOAm" stoichiometry="1"/><speciesReference species="M_FADm" stoichiometry="1"/></listOfReactants><listOfProducts><speciesReference species="M_C40COAm" stoichiometry="1"></speciesReference><speciesReference species="M_FADH2m" stoichiometry="1"></speciesReference></listOfProducts><kineticLaw><math xmlns="http://www.w3.org/1998/Math/MathML"><apply><ci> LOWER_BOUND </ci><ci> UPPER_BOUND </ci><ci> OBJECTIVE_COEFFICIENT </ci></apply></math><listOfParameters><parameter id="LOWER_BOUND" value="     0.00000000"/><parameter id="UPPER_BOUND" value="  1000.00000000"/><parameter id="OBJECTIVE_COEFFICIENT" value="     0.00000000"/></listOfParameters></kineticLaw></reaction>
<reaction id="R_r192" name="3-hydroxybutyryl-CoA dehydrogenase" reversible="true"><notes><html:p>GENE_ASSOCIATION: AO090206000053</html:p><html:p>SUBSYSTEM: Propanoate and butanoate metabolism</html:p><html:p>PROTEIN_CLASS: 1.1.1.157</html:p></notes><listOfReactants><speciesReference species="M_C4HCOAm" stoichiometry="1"/><speciesReference species="M_NADPm" stoichiometry="1"/></listOfReactants><listOfProducts><speciesReference species="M_AACCOAm" stoichiometry="1"></speciesReference><speciesReference species="M_NADPHm" stoichiometry="1"></speciesReference></listOfProducts><kineticLaw><math xmlns="http://www.w3.org/1998/Math/MathML"><apply><ci> LOWER_BOUND </ci><ci> UPPER_BOUND </ci><ci> OBJECTIVE_COEFFICIENT </ci></apply></math><listOfParameters><parameter id="LOWER_BOUND" value=" -1000.00000000"/><parameter id="UPPER_BOUND" value="  1000.00000000"/><parameter id="OBJECTIVE_COEFFICIENT" value="     0.00000000"/></listOfParameters></kineticLaw></reaction>
<reaction id="R_r193" name="Phosphatidylinositol phospholipase C" reversible="false"><notes><html:p>GENE_ASSOCIATION: AO090003001009</html:p><html:p>SUBSYSTEM: Inositol phosphate metabolism</html:p><html:p>PROTEIN_CLASS: 4.6.1.13</html:p></notes><listOfReactants><speciesReference species="M_PINS" stoichiometry="1"/></listOfReactants><listOfProducts><speciesReference species="M_DAGLY" stoichiometry="1"></speciesReference><speciesReference species="M_MYOCYPI" stoichiometry="1"></speciesReference></listOfProducts><kineticLaw><math xmlns="http://www.w3.org/1998/Math/MathML"><apply><ci> LOWER_BOUND </ci><ci> UPPER_BOUND </ci><ci> OBJECTIVE_COEFFICIENT </ci></apply></math><listOfParameters><parameter id="LOWER_BOUND" value="     0.00000000"/><parameter id="UPPER_BOUND" value="  1000.00000000"/><parameter id="OBJECTIVE_COEFFICIENT" value="     0.00000000"/></listOfParameters></kineticLaw></reaction>
<reaction id="R_r194" name="Myo-inositol-phosphate synthase" reversible="false"><notes><html:p>GENE_ASSOCIATION: AO090701000359</html:p><html:p>SUBSYSTEM: Inositol phosphate metabolism</html:p><html:p>PROTEIN_CLASS: 5.5.1.4</html:p></notes><listOfReactants><speciesReference species="M_G6P" stoichiometry="1"/></listOfReactants><listOfProducts><speciesReference species="M_MI1P" stoichiometry="1"></speciesReference></listOfProducts><kineticLaw><math xmlns="http://www.w3.org/1998/Math/MathML"><apply><ci> LOWER_BOUND </ci><ci> UPPER_BOUND </ci><ci> OBJECTIVE_COEFFICIENT </ci></apply></math><listOfParameters><parameter id="LOWER_BOUND" value="     0.00000000"/><parameter id="UPPER_BOUND" value="  1000.00000000"/><parameter id="OBJECTIVE_COEFFICIENT" value="     0.00000000"/></listOfParameters></kineticLaw></reaction>
<reaction id="R_r195" name="Inositol monophosphatase" reversible="false"><notes><html:p>GENE_ASSOCIATION: AO090124000088</html:p><html:p>SUBSYSTEM: Inositol phosphate metabolism</html:p><html:p>PROTEIN_CLASS: 3.1.3.25</html:p></notes><listOfReactants><speciesReference species="M_H2O" stoichiometry="1"/><speciesReference species="M_MI1P" stoichiometry="1"/></listOfReactants><listOfProducts><speciesReference species="M_MYOI" stoichiometry="1"></speciesReference><speciesReference species="M_PI" stoichiometry="1"></speciesReference></listOfProducts><kineticLaw><math xmlns="http://www.w3.org/1998/Math/MathML"><apply><ci> LOWER_BOUND </ci><ci> UPPER_BOUND </ci><ci> OBJECTIVE_COEFFICIENT </ci></apply></math><listOfParameters><parameter id="LOWER_BOUND" value="     0.00000000"/><parameter id="UPPER_BOUND" value="  1000.00000000"/><parameter id="OBJECTIVE_COEFFICIENT" value="     0.00000000"/></listOfParameters></kineticLaw></reaction>
<reaction id="R_r196" name="Inositol monophosphatase" reversible="false"><notes><html:p>GENE_ASSOCIATION: AO090038000262</html:p><html:p>SUBSYSTEM: Inositol phosphate metabolism</html:p><html:p>PROTEIN_CLASS: 3.1.3.25</html:p></notes><listOfReactants><speciesReference species="M_H2O" stoichiometry="1"/><speciesReference species="M_MI1P" stoichiometry="1"/></listOfReactants><listOfProducts><speciesReference species="M_MYOI" stoichiometry="1"></speciesReference><speciesReference species="M_PI" stoichiometry="1"></speciesReference></listOfProducts><kineticLaw><math xmlns="http://www.w3.org/1998/Math/MathML"><apply><ci> LOWER_BOUND </ci><ci> UPPER_BOUND </ci><ci> OBJECTIVE_COEFFICIENT </ci></apply></math><listOfParameters><parameter id="LOWER_BOUND" value="     0.00000000"/><parameter id="UPPER_BOUND" value="  1000.00000000"/><parameter id="OBJECTIVE_COEFFICIENT" value="     0.00000000"/></listOfParameters></kineticLaw></reaction>
<reaction id="R_r197" name="Inositol monophosphatase" reversible="false"><notes><html:p>GENE_ASSOCIATION: AO090206000077</html:p><html:p>SUBSYSTEM: Inositol phosphate metabolism</html:p><html:p>PROTEIN_CLASS: 3.1.3.25</html:p></notes><listOfReactants><speciesReference species="M_H2O" stoichiometry="1"/><speciesReference species="M_MI1P" stoichiometry="1"/></listOfReactants><listOfProducts><speciesReference species="M_MYOI" stoichiometry="1"></speciesReference><speciesReference species="M_PI" stoichiometry="1"></speciesReference></listOfProducts><kineticLaw><math xmlns="http://www.w3.org/1998/Math/MathML"><apply><ci> LOWER_BOUND </ci><ci> UPPER_BOUND </ci><ci> OBJECTIVE_COEFFICIENT </ci></apply></math><listOfParameters><parameter id="LOWER_BOUND" value="     0.00000000"/><parameter id="UPPER_BOUND" value="  1000.00000000"/><parameter id="OBJECTIVE_COEFFICIENT" value="     0.00000000"/></listOfParameters></kineticLaw></reaction>
<reaction id="R_r198" name="Myo-inositol oxygenase" reversible="false"><notes><html:p>GENE_ASSOCIATION: AO090011000613</html:p><html:p>SUBSYSTEM: Inositol phosphate metabolism</html:p><html:p>PROTEIN_CLASS: 1.13.99.1</html:p></notes><listOfReactants><speciesReference species="M_MYOI" stoichiometry="1"/><speciesReference species="M_O2" stoichiometry="1"/></listOfReactants><listOfProducts><speciesReference species="M_GLUCN" stoichiometry="1"></speciesReference></listOfProducts><kineticLaw><math xmlns="http://www.w3.org/1998/Math/MathML"><apply><ci> LOWER_BOUND </ci><ci> UPPER_BOUND </ci><ci> OBJECTIVE_COEFFICIENT </ci></apply></math><listOfParameters><parameter id="LOWER_BOUND" value="     0.00000000"/><parameter id="UPPER_BOUND" value="  1000.00000000"/><parameter id="OBJECTIVE_COEFFICIENT" value="     0.00000000"/></listOfParameters></kineticLaw></reaction>
<reaction id="R_r199" name="Phytase" reversible="false"><notes><html:p>GENE_ASSOCIATION: AO090010000202</html:p><html:p>SUBSYSTEM: Inositol phosphate metabolism</html:p><html:p>PROTEIN_CLASS: 3.1.3.8</html:p></notes><listOfReactants><speciesReference species="M_PYTE" stoichiometry="1"/></listOfReactants><listOfProducts><speciesReference species="M_MYOI" stoichiometry="1"></speciesReference><speciesReference species="M_PI" stoichiometry="6"></speciesReference></listOfProducts><kineticLaw><math xmlns="http://www.w3.org/1998/Math/MathML"><apply><ci> LOWER_BOUND </ci><ci> UPPER_BOUND </ci><ci> OBJECTIVE_COEFFICIENT </ci></apply></math><listOfParameters><parameter id="LOWER_BOUND" value="     0.00000000"/><parameter id="UPPER_BOUND" value="  1000.00000000"/><parameter id="OBJECTIVE_COEFFICIENT" value="     0.00000000"/></listOfParameters></kineticLaw></reaction>
<reaction id="R_r200" name="Phytase" reversible="false"><notes><html:p>GENE_ASSOCIATION: AO090023000692</html:p><html:p>SUBSYSTEM: Inositol phosphate metabolism</html:p><html:p>PROTEIN_CLASS: 3.1.3.8</html:p></notes><listOfReactants><speciesReference species="M_PYTE" stoichiometry="1"/></listOfReactants><listOfProducts><speciesReference species="M_MYOI" stoichiometry="1"></speciesReference><speciesReference species="M_PI" stoichiometry="6"></speciesReference></listOfProducts><kineticLaw><math xmlns="http://www.w3.org/1998/Math/MathML"><apply><ci> LOWER_BOUND </ci><ci> UPPER_BOUND </ci><ci> OBJECTIVE_COEFFICIENT </ci></apply></math><listOfParameters><parameter id="LOWER_BOUND" value="     0.00000000"/><parameter id="UPPER_BOUND" value="  1000.00000000"/><parameter id="OBJECTIVE_COEFFICIENT" value="     0.00000000"/></listOfParameters></kineticLaw></reaction>
<reaction id="R_r201" name="Phytase" reversible="false"><notes><html:p>GENE_ASSOCIATION: AO090023000448</html:p><html:p>SUBSYSTEM: Inositol phosphate metabolism</html:p><html:p>PROTEIN_CLASS: 3.1.3.8</html:p></notes><listOfReactants><speciesReference species="M_PYTE" stoichiometry="1"/></listOfReactants><listOfProducts><speciesReference species="M_MYOI" stoichiometry="1"></speciesReference><speciesReference species="M_PI" stoichiometry="6"></speciesReference></listOfProducts><kineticLaw><math xmlns="http://www.w3.org/1998/Math/MathML"><apply><ci> LOWER_BOUND </ci><ci> UPPER_BOUND </ci><ci> OBJECTIVE_COEFFICIENT </ci></apply></math><listOfParameters><parameter id="LOWER_BOUND" value="     0.00000000"/><parameter id="UPPER_BOUND" value="  1000.00000000"/><parameter id="OBJECTIVE_COEFFICIENT" value="     0.00000000"/></listOfParameters></kineticLaw></reaction>
<reaction id="R_r202" name="Phytase" reversible="false"><notes><html:p>GENE_ASSOCIATION: AO090023000481</html:p><html:p>SUBSYSTEM: Inositol phosphate metabolism</html:p><html:p>PROTEIN_CLASS: 3.1.3.8</html:p></notes><listOfReactants><speciesReference species="M_PYTE" stoichiometry="1"/></listOfReactants><listOfProducts><speciesReference species="M_MYOI" stoichiometry="1"></speciesReference><speciesReference species="M_PI" stoichiometry="6"></speciesReference></listOfProducts><kineticLaw><math xmlns="http://www.w3.org/1998/Math/MathML"><apply><ci> LOWER_BOUND </ci><ci> UPPER_BOUND </ci><ci> OBJECTIVE_COEFFICIENT </ci></apply></math><listOfParameters><parameter id="LOWER_BOUND" value="     0.00000000"/><parameter id="UPPER_BOUND" value="  1000.00000000"/><parameter id="OBJECTIVE_COEFFICIENT" value="     0.00000000"/></listOfParameters></kineticLaw></reaction>
<reaction id="R_r203" name="Phosphoinositide phosphatase" reversible="false"><notes><html:p>GENE_ASSOCIATION: AO090023000764</html:p><html:p>SUBSYSTEM: Inositol phosphate metabolism</html:p><html:p>PROTEIN_CLASS: 3.1.3.36</html:p></notes><listOfReactants><speciesReference species="M_D45PI" stoichiometry="1"/><speciesReference species="M_H2O" stoichiometry="1"/></listOfReactants><listOfProducts><speciesReference species="M_PI" stoichiometry="1"></speciesReference><speciesReference species="M_PINS4P" stoichiometry="1"></speciesReference></listOfProducts><kineticLaw><math xmlns="http://www.w3.org/1998/Math/MathML"><apply><ci> LOWER_BOUND </ci><ci> UPPER_BOUND </ci><ci> OBJECTIVE_COEFFICIENT </ci></apply></math><listOfParameters><parameter id="LOWER_BOUND" value="     0.00000000"/><parameter id="UPPER_BOUND" value="  1000.00000000"/><parameter id="OBJECTIVE_COEFFICIENT" value="     0.00000000"/></listOfParameters></kineticLaw></reaction>
<reaction id="R_r204" name="Inositol polyphosphate phosphatase" reversible="false"><notes><html:p>GENE_ASSOCIATION: AO090102000272</html:p><html:p>SUBSYSTEM: Inositol phosphate metabolism</html:p><html:p>PROTEIN_CLASS: 3.1.3.56</html:p></notes><listOfReactants><speciesReference species="M_H2O" stoichiometry="1"/><speciesReference species="M_TPI" stoichiometry="1"/></listOfReactants><listOfProducts><speciesReference species="M_MYOBISPI" stoichiometry="1"></speciesReference><speciesReference species="M_PI" stoichiometry="1"></speciesReference></listOfProducts><kineticLaw><math xmlns="http://www.w3.org/1998/Math/MathML"><apply><ci> LOWER_BOUND </ci><ci> UPPER_BOUND </ci><ci> OBJECTIVE_COEFFICIENT </ci></apply></math><listOfParameters><parameter id="LOWER_BOUND" value="     0.00000000"/><parameter id="UPPER_BOUND" value="  1000.00000000"/><parameter id="OBJECTIVE_COEFFICIENT" value="     0.00000000"/></listOfParameters></kineticLaw></reaction>
<reaction id="R_r205" name="Inositol-1,4-bisphosphate 1-phosphatase" reversible="false"><notes><html:p>SUBSYSTEM: Inositol phosphate metabolism</html:p><html:p>PROTEIN_CLASS: 3.1.3.57</html:p></notes><listOfReactants><speciesReference species="M_H2O" stoichiometry="1"/><speciesReference species="M_MYOBISPI" stoichiometry="1"/></listOfReactants><listOfProducts><speciesReference species="M_MYOI" stoichiometry="1"></speciesReference><speciesReference species="M_PI" stoichiometry="1"></speciesReference></listOfProducts><kineticLaw><math xmlns="http://www.w3.org/1998/Math/MathML"><apply><ci> LOWER_BOUND </ci><ci> UPPER_BOUND </ci><ci> OBJECTIVE_COEFFICIENT </ci></apply></math><listOfParameters><parameter id="LOWER_BOUND" value="     0.00000000"/><parameter id="UPPER_BOUND" value="  1000.00000000"/><parameter id="OBJECTIVE_COEFFICIENT" value="     0.00000000"/></listOfParameters></kineticLaw></reaction>
<reaction id="R_r206" name="Myo-inositol 2-dehydrogenase" reversible="false"><notes><html:p>GENE_ASSOCIATION: AO090011000611</html:p><html:p>SUBSYSTEM: Inositol phosphate metabolism</html:p><html:p>PROTEIN_CLASS: 1.1.1.18</html:p></notes><listOfReactants><speciesReference species="M_MYOI" stoichiometry="1"/><speciesReference species="M_NAD" stoichiometry="1"/></listOfReactants><listOfProducts><speciesReference species="M_KEMYOI" stoichiometry="1"></speciesReference><speciesReference species="M_NADH" stoichiometry="1"></speciesReference></listOfProducts><kineticLaw><math xmlns="http://www.w3.org/1998/Math/MathML"><apply><ci> LOWER_BOUND </ci><ci> UPPER_BOUND </ci><ci> OBJECTIVE_COEFFICIENT </ci></apply></math><listOfParameters><parameter id="LOWER_BOUND" value="     0.00000000"/><parameter id="UPPER_BOUND" value="  1000.00000000"/><parameter id="OBJECTIVE_COEFFICIENT" value="     0.00000000"/></listOfParameters></kineticLaw></reaction>
<reaction id="R_r207" name="Myo-inositol 2-dehydrogenase" reversible="false"><notes><html:p>GENE_ASSOCIATION: AO090011000612</html:p><html:p>SUBSYSTEM: Inositol phosphate metabolism</html:p><html:p>PROTEIN_CLASS: 1.1.1.18</html:p></notes><listOfReactants><speciesReference species="M_MYOI" stoichiometry="1"/><speciesReference species="M_NAD" stoichiometry="1"/></listOfReactants><listOfProducts><speciesReference species="M_KEMYOI" stoichiometry="1"></speciesReference><speciesReference species="M_NADH" stoichiometry="1"></speciesReference></listOfProducts><kineticLaw><math xmlns="http://www.w3.org/1998/Math/MathML"><apply><ci> LOWER_BOUND </ci><ci> UPPER_BOUND </ci><ci> OBJECTIVE_COEFFICIENT </ci></apply></math><listOfParameters><parameter id="LOWER_BOUND" value="     0.00000000"/><parameter id="UPPER_BOUND" value="  1000.00000000"/><parameter id="OBJECTIVE_COEFFICIENT" value="     0.00000000"/></listOfParameters></kineticLaw></reaction>
<reaction id="R_r208" name="L-xylulose reductase" reversible="true"><notes><html:p>GENE_ASSOCIATION: AO090012000287</html:p><html:p>SUBSYSTEM: L-Arabinose/Arabitol and D-Xylose/D,L-Xylulose/Xylitol metabolism</html:p><html:p>PROTEIN_CLASS: 1.1.1.10</html:p></notes><listOfReactants><speciesReference species="M_LXUL" stoichiometry="1"/><speciesReference species="M_NADPH" stoichiometry="1"/></listOfReactants><listOfProducts><speciesReference species="M_XOL" stoichiometry="1"></speciesReference><speciesReference species="M_NADP" stoichiometry="1"></speciesReference></listOfProducts><kineticLaw><math xmlns="http://www.w3.org/1998/Math/MathML"><apply><ci> LOWER_BOUND </ci><ci> UPPER_BOUND </ci><ci> OBJECTIVE_COEFFICIENT </ci></apply></math><listOfParameters><parameter id="LOWER_BOUND" value=" -1000.00000000"/><parameter id="UPPER_BOUND" value="  1000.00000000"/><parameter id="OBJECTIVE_COEFFICIENT" value="     0.00000000"/></listOfParameters></kineticLaw></reaction>
<reaction id="R_r209" name="L-xylulose reductase" reversible="true"><notes><html:p>GENE_ASSOCIATION: AO090020000558</html:p><html:p>SUBSYSTEM: L-Arabinose/Arabitol and D-Xylose/D,L-Xylulose/Xylitol metabolism</html:p><html:p>PROTEIN_CLASS: 1.1.1.10</html:p></notes><listOfReactants><speciesReference species="M_LXUL" stoichiometry="1"/><speciesReference species="M_NADPH" stoichiometry="1"/></listOfReactants><listOfProducts><speciesReference species="M_XOL" stoichiometry="1"></speciesReference><speciesReference species="M_NADP" stoichiometry="1"></speciesReference></listOfProducts><kineticLaw><math xmlns="http://www.w3.org/1998/Math/MathML"><apply><ci> LOWER_BOUND </ci><ci> UPPER_BOUND </ci><ci> OBJECTIVE_COEFFICIENT </ci></apply></math><listOfParameters><parameter id="LOWER_BOUND" value=" -1000.00000000"/><parameter id="UPPER_BOUND" value="  1000.00000000"/><parameter id="OBJECTIVE_COEFFICIENT" value="     0.00000000"/></listOfParameters></kineticLaw></reaction>
<reaction id="R_r210" name="L-xylulose reductase" reversible="true"><notes><html:p>GENE_ASSOCIATION: AO090103000206</html:p><html:p>SUBSYSTEM: L-Arabinose/Arabitol and D-Xylose/D,L-Xylulose/Xylitol metabolism</html:p><html:p>PROTEIN_CLASS: 1.1.1.10</html:p></notes><listOfReactants><speciesReference species="M_LXUL" stoichiometry="1"/><speciesReference species="M_NADPH" stoichiometry="1"/></listOfReactants><listOfProducts><speciesReference species="M_XOL" stoichiometry="1"></speciesReference><speciesReference species="M_NADP" stoichiometry="1"></speciesReference></listOfProducts><kineticLaw><math xmlns="http://www.w3.org/1998/Math/MathML"><apply><ci> LOWER_BOUND </ci><ci> UPPER_BOUND </ci><ci> OBJECTIVE_COEFFICIENT </ci></apply></math><listOfParameters><parameter id="LOWER_BOUND" value=" -1000.00000000"/><parameter id="UPPER_BOUND" value="  1000.00000000"/><parameter id="OBJECTIVE_COEFFICIENT" value="     0.00000000"/></listOfParameters></kineticLaw></reaction>
<reaction id="R_r211" name="Xylitol dehydrogenase" reversible="true"><notes><html:p>GENE_ASSOCIATION: AO090020000635</html:p><html:p>SUBSYSTEM: L-Arabinose/Arabitol and D-Xylose/D,L-Xylulose/Xylitol metabolism</html:p><html:p>PROTEIN_CLASS: 1.1.1.9</html:p></notes><listOfReactants><speciesReference species="M_NADH" stoichiometry="1"/><speciesReference species="M_XUL" stoichiometry="1"/></listOfReactants><listOfProducts><speciesReference species="M_NAD" stoichiometry="1"></speciesReference><speciesReference species="M_XOL" stoichiometry="1"></speciesReference></listOfProducts><kineticLaw><math xmlns="http://www.w3.org/1998/Math/MathML"><apply><ci> LOWER_BOUND </ci><ci> UPPER_BOUND </ci><ci> OBJECTIVE_COEFFICIENT </ci></apply></math><listOfParameters><parameter id="LOWER_BOUND" value=" -1000.00000000"/><parameter id="UPPER_BOUND" value="  1000.00000000"/><parameter id="OBJECTIVE_COEFFICIENT" value="     0.00000000"/></listOfParameters></kineticLaw></reaction>
<reaction id="R_r212" name="Xylitol dehydrogenase" reversible="true"><notes><html:p>GENE_ASSOCIATION: AO090020000676</html:p><html:p>SUBSYSTEM: L-Arabinose/Arabitol and D-Xylose/D,L-Xylulose/Xylitol metabolism</html:p><html:p>PROTEIN_CLASS: 1.1.1.9</html:p></notes><listOfReactants><speciesReference species="M_NADH" stoichiometry="1"/><speciesReference species="M_XUL" stoichiometry="1"/></listOfReactants><listOfProducts><speciesReference species="M_NAD" stoichiometry="1"></speciesReference><speciesReference species="M_XOL" stoichiometry="1"></speciesReference></listOfProducts><kineticLaw><math xmlns="http://www.w3.org/1998/Math/MathML"><apply><ci> LOWER_BOUND </ci><ci> UPPER_BOUND </ci><ci> OBJECTIVE_COEFFICIENT </ci></apply></math><listOfParameters><parameter id="LOWER_BOUND" value=" -1000.00000000"/><parameter id="UPPER_BOUND" value="  1000.00000000"/><parameter id="OBJECTIVE_COEFFICIENT" value="     0.00000000"/></listOfParameters></kineticLaw></reaction>
<reaction id="R_r213" name="Xylitol dehydrogenase" reversible="true"><notes><html:p>GENE_ASSOCIATION: AO090103000393</html:p><html:p>SUBSYSTEM: L-Arabinose/Arabitol and D-Xylose/D,L-Xylulose/Xylitol metabolism</html:p><html:p>PROTEIN_CLASS: 1.1.1.9</html:p></notes><listOfReactants><speciesReference species="M_NADH" stoichiometry="1"/><speciesReference species="M_XUL" stoichiometry="1"/></listOfReactants><listOfProducts><speciesReference species="M_NAD" stoichiometry="1"></speciesReference><speciesReference species="M_XOL" stoichiometry="1"></speciesReference></listOfProducts><kineticLaw><math xmlns="http://www.w3.org/1998/Math/MathML"><apply><ci> LOWER_BOUND </ci><ci> UPPER_BOUND </ci><ci> OBJECTIVE_COEFFICIENT </ci></apply></math><listOfParameters><parameter id="LOWER_BOUND" value=" -1000.00000000"/><parameter id="UPPER_BOUND" value="  1000.00000000"/><parameter id="OBJECTIVE_COEFFICIENT" value="     0.00000000"/></listOfParameters></kineticLaw></reaction>
<reaction id="R_r214" name="Xylose reductase" reversible="true"><notes><html:p>GENE_ASSOCIATION: AO090003000859</html:p><html:p>SUBSYSTEM: L-Arabinose/Arabitol and D-Xylose/D,L-Xylulose/Xylitol metabolism</html:p><html:p>PROTEIN_CLASS: 1.1.1.21</html:p></notes><listOfReactants><speciesReference species="M_NADPH" stoichiometry="1"/><speciesReference species="M_XYL" stoichiometry="1"/></listOfReactants><listOfProducts><speciesReference species="M_XOL" stoichiometry="1"></speciesReference><speciesReference species="M_NADP" stoichiometry="1"></speciesReference></listOfProducts><kineticLaw><math xmlns="http://www.w3.org/1998/Math/MathML"><apply><ci> LOWER_BOUND </ci><ci> UPPER_BOUND </ci><ci> OBJECTIVE_COEFFICIENT </ci></apply></math><listOfParameters><parameter id="LOWER_BOUND" value=" -1000.00000000"/><parameter id="UPPER_BOUND" value="  1000.00000000"/><parameter id="OBJECTIVE_COEFFICIENT" value="     0.00000000"/></listOfParameters></kineticLaw></reaction>
<reaction id="R_r215" name="Xylose reductase" reversible="true"><notes><html:p>GENE_ASSOCIATION: AO090023000264</html:p><html:p>SUBSYSTEM: L-Arabinose/Arabitol and D-Xylose/D,L-Xylulose/Xylitol metabolism</html:p><html:p>PROTEIN_CLASS: 1.1.1.21</html:p></notes><listOfReactants><speciesReference species="M_NADPH" stoichiometry="1"/><speciesReference species="M_XYL" stoichiometry="1"/></listOfReactants><listOfProducts><speciesReference species="M_XOL" stoichiometry="1"></speciesReference><speciesReference species="M_NADP" stoichiometry="1"></speciesReference></listOfProducts><kineticLaw><math xmlns="http://www.w3.org/1998/Math/MathML"><apply><ci> LOWER_BOUND </ci><ci> UPPER_BOUND </ci><ci> OBJECTIVE_COEFFICIENT </ci></apply></math><listOfParameters><parameter id="LOWER_BOUND" value=" -1000.00000000"/><parameter id="UPPER_BOUND" value="  1000.00000000"/><parameter id="OBJECTIVE_COEFFICIENT" value="     0.00000000"/></listOfParameters></kineticLaw></reaction>
<reaction id="R_r216" name="D-arabinitol 4-dehydrogenase" reversible="true"><notes><html:p>GENE_ASSOCIATION: AO090009000575</html:p><html:p>SUBSYSTEM: L-Arabinose/Arabitol and D-Xylose/D,L-Xylulose/Xylitol metabolism</html:p><html:p>PROTEIN_CLASS: 1.1.1.11</html:p></notes><listOfReactants><speciesReference species="M_AOL" stoichiometry="1"/><speciesReference species="M_NAD" stoichiometry="1"/></listOfReactants><listOfProducts><speciesReference species="M_NADH" stoichiometry="1"></speciesReference><speciesReference species="M_XUL" stoichiometry="1"></speciesReference></listOfProducts><kineticLaw><math xmlns="http://www.w3.org/1998/Math/MathML"><apply><ci> LOWER_BOUND </ci><ci> UPPER_BOUND </ci><ci> OBJECTIVE_COEFFICIENT </ci></apply></math><listOfParameters><parameter id="LOWER_BOUND" value=" -1000.00000000"/><parameter id="UPPER_BOUND" value="  1000.00000000"/><parameter id="OBJECTIVE_COEFFICIENT" value="     0.00000000"/></listOfParameters></kineticLaw></reaction>
<reaction id="R_r217" name="D-arabinitol 4-dehydrogenase" reversible="true"><notes><html:p>GENE_ASSOCIATION: AO090005001078</html:p><html:p>SUBSYSTEM: L-Arabinose/Arabitol and D-Xylose/D,L-Xylulose/Xylitol metabolism</html:p><html:p>PROTEIN_CLASS: 1.1.1.11</html:p></notes><listOfReactants><speciesReference species="M_AOL" stoichiometry="1"/><speciesReference species="M_NAD" stoichiometry="1"/></listOfReactants><listOfProducts><speciesReference species="M_NADH" stoichiometry="1"></speciesReference><speciesReference species="M_XUL" stoichiometry="1"></speciesReference></listOfProducts><kineticLaw><math xmlns="http://www.w3.org/1998/Math/MathML"><apply><ci> LOWER_BOUND </ci><ci> UPPER_BOUND </ci><ci> OBJECTIVE_COEFFICIENT </ci></apply></math><listOfParameters><parameter id="LOWER_BOUND" value=" -1000.00000000"/><parameter id="UPPER_BOUND" value="  1000.00000000"/><parameter id="OBJECTIVE_COEFFICIENT" value="     0.00000000"/></listOfParameters></kineticLaw></reaction>
<reaction id="R_r218" name="D-arabinitol 4-dehydrogenase" reversible="true"><notes><html:p>GENE_ASSOCIATION: AO090023000346</html:p><html:p>SUBSYSTEM: L-Arabinose/Arabitol and D-Xylose/D,L-Xylulose/Xylitol metabolism</html:p><html:p>PROTEIN_CLASS: 1.1.1.11</html:p></notes><listOfReactants><speciesReference species="M_AOL" stoichiometry="1"/><speciesReference species="M_NAD" stoichiometry="1"/></listOfReactants><listOfProducts><speciesReference species="M_NADH" stoichiometry="1"></speciesReference><speciesReference species="M_XUL" stoichiometry="1"></speciesReference></listOfProducts><kineticLaw><math xmlns="http://www.w3.org/1998/Math/MathML"><apply><ci> LOWER_BOUND </ci><ci> UPPER_BOUND </ci><ci> OBJECTIVE_COEFFICIENT </ci></apply></math><listOfParameters><parameter id="LOWER_BOUND" value=" -1000.00000000"/><parameter id="UPPER_BOUND" value="  1000.00000000"/><parameter id="OBJECTIVE_COEFFICIENT" value="     0.00000000"/></listOfParameters></kineticLaw></reaction>
<reaction id="R_r219" name="D-arabinitol 4-dehydrogenase" reversible="true"><notes><html:p>GENE_ASSOCIATION: AO090009000575</html:p><html:p>SUBSYSTEM: L-Arabinose/Arabitol and D-Xylose/D,L-Xylulose/Xylitol metabolism</html:p><html:p>PROTEIN_CLASS: 1.1.1.12</html:p></notes><listOfReactants><speciesReference species="M_LAOL" stoichiometry="1"/><speciesReference species="M_NAD" stoichiometry="1"/></listOfReactants><listOfProducts><speciesReference species="M_LXUL" stoichiometry="1"></speciesReference><speciesReference species="M_NADH" stoichiometry="1"></speciesReference></listOfProducts><kineticLaw><math xmlns="http://www.w3.org/1998/Math/MathML"><apply><ci> LOWER_BOUND </ci><ci> UPPER_BOUND </ci><ci> OBJECTIVE_COEFFICIENT </ci></apply></math><listOfParameters><parameter id="LOWER_BOUND" value=" -1000.00000000"/><parameter id="UPPER_BOUND" value="  1000.00000000"/><parameter id="OBJECTIVE_COEFFICIENT" value="     0.00000000"/></listOfParameters></kineticLaw></reaction>
<reaction id="R_r220" name="D-arabinitol 4-dehydrogenase" reversible="true"><notes><html:p>GENE_ASSOCIATION: AO090005001078</html:p><html:p>SUBSYSTEM: L-Arabinose/Arabitol and D-Xylose/D,L-Xylulose/Xylitol metabolism</html:p><html:p>PROTEIN_CLASS: 1.1.1.12</html:p></notes><listOfReactants><speciesReference species="M_LAOL" stoichiometry="1"/><speciesReference species="M_NAD" stoichiometry="1"/></listOfReactants><listOfProducts><speciesReference species="M_LXUL" stoichiometry="1"></speciesReference><speciesReference species="M_NADH" stoichiometry="1"></speciesReference></listOfProducts><kineticLaw><math xmlns="http://www.w3.org/1998/Math/MathML"><apply><ci> LOWER_BOUND </ci><ci> UPPER_BOUND </ci><ci> OBJECTIVE_COEFFICIENT </ci></apply></math><listOfParameters><parameter id="LOWER_BOUND" value=" -1000.00000000"/><parameter id="UPPER_BOUND" value="  1000.00000000"/><parameter id="OBJECTIVE_COEFFICIENT" value="     0.00000000"/></listOfParameters></kineticLaw></reaction>
<reaction id="R_r221" name="D-arabinitol 4-dehydrogenase" reversible="true"><notes><html:p>GENE_ASSOCIATION: AO090023000346</html:p><html:p>SUBSYSTEM: L-Arabinose/Arabitol and D-Xylose/D,L-Xylulose/Xylitol metabolism</html:p><html:p>PROTEIN_CLASS: 1.1.1.12</html:p></notes><listOfReactants><speciesReference species="M_LAOL" stoichiometry="1"/><speciesReference species="M_NAD" stoichiometry="1"/></listOfReactants><listOfProducts><speciesReference species="M_LXUL" stoichiometry="1"></speciesReference><speciesReference species="M_NADH" stoichiometry="1"></speciesReference></listOfProducts><kineticLaw><math xmlns="http://www.w3.org/1998/Math/MathML"><apply><ci> LOWER_BOUND </ci><ci> UPPER_BOUND </ci><ci> OBJECTIVE_COEFFICIENT </ci></apply></math><listOfParameters><parameter id="LOWER_BOUND" value=" -1000.00000000"/><parameter id="UPPER_BOUND" value="  1000.00000000"/><parameter id="OBJECTIVE_COEFFICIENT" value="     0.00000000"/></listOfParameters></kineticLaw></reaction>
<reaction id="R_r222" name="Aldehyde reductase" reversible="false"><notes><html:p>GENE_ASSOCIATION: AO090012000869</html:p><html:p>SUBSYSTEM: L-Arabinose/Arabitol and D-Xylose/D,L-Xylulose/Xylitol metabolism</html:p><html:p>PROTEIN_CLASS: 1.1.1.21</html:p></notes><listOfReactants><speciesReference species="M_ARAB" stoichiometry="1"/><speciesReference species="M_NADPH" stoichiometry="1"/></listOfReactants><listOfProducts><speciesReference species="M_AOL" stoichiometry="1"></speciesReference><speciesReference species="M_NADP" stoichiometry="1"></speciesReference></listOfProducts><kineticLaw><math xmlns="http://www.w3.org/1998/Math/MathML"><apply><ci> LOWER_BOUND </ci><ci> UPPER_BOUND </ci><ci> OBJECTIVE_COEFFICIENT </ci></apply></math><listOfParameters><parameter id="LOWER_BOUND" value="     0.00000000"/><parameter id="UPPER_BOUND" value="  1000.00000000"/><parameter id="OBJECTIVE_COEFFICIENT" value="     0.00000000"/></listOfParameters></kineticLaw></reaction>
<reaction id="R_r223" name="Xylose reductase" reversible="false"><notes><html:p>GENE_ASSOCIATION: AO090023000264</html:p><html:p>SUBSYSTEM: L-Arabinose/Arabitol and D-Xylose/D,L-Xylulose/Xylitol metabolism</html:p><html:p>PROTEIN_CLASS: 1.1.1.21</html:p></notes><listOfReactants><speciesReference species="M_ARAB" stoichiometry="1"/><speciesReference species="M_NADPH" stoichiometry="1"/></listOfReactants><listOfProducts><speciesReference species="M_AOL" stoichiometry="1"></speciesReference><speciesReference species="M_NADP" stoichiometry="1"></speciesReference></listOfProducts><kineticLaw><math xmlns="http://www.w3.org/1998/Math/MathML"><apply><ci> LOWER_BOUND </ci><ci> UPPER_BOUND </ci><ci> OBJECTIVE_COEFFICIENT </ci></apply></math><listOfParameters><parameter id="LOWER_BOUND" value="     0.00000000"/><parameter id="UPPER_BOUND" value="  1000.00000000"/><parameter id="OBJECTIVE_COEFFICIENT" value="     0.00000000"/></listOfParameters></kineticLaw></reaction>
<reaction id="R_r224" name="Aldehyde reductase" reversible="false"><notes><html:p>GENE_ASSOCIATION: AO090023000394</html:p><html:p>SUBSYSTEM: L-Arabinose/Arabitol and D-Xylose/D,L-Xylulose/Xylitol metabolism</html:p><html:p>PROTEIN_CLASS: 1.1.1.21</html:p></notes><listOfReactants><speciesReference species="M_ARAB" stoichiometry="1"/><speciesReference species="M_NADPH" stoichiometry="1"/></listOfReactants><listOfProducts><speciesReference species="M_AOL" stoichiometry="1"></speciesReference><speciesReference species="M_NADP" stoichiometry="1"></speciesReference></listOfProducts><kineticLaw><math xmlns="http://www.w3.org/1998/Math/MathML"><apply><ci> LOWER_BOUND </ci><ci> UPPER_BOUND </ci><ci> OBJECTIVE_COEFFICIENT </ci></apply></math><listOfParameters><parameter id="LOWER_BOUND" value="     0.00000000"/><parameter id="UPPER_BOUND" value="  1000.00000000"/><parameter id="OBJECTIVE_COEFFICIENT" value="     0.00000000"/></listOfParameters></kineticLaw></reaction>
<reaction id="R_r225" name="Aldehyde reductase" reversible="false"><notes><html:p>GENE_ASSOCIATION: AO090020000624</html:p><html:p>SUBSYSTEM: L-Arabinose/Arabitol and D-Xylose/D,L-Xylulose/Xylitol metabolism</html:p><html:p>PROTEIN_CLASS: 1.1.1.21</html:p></notes><listOfReactants><speciesReference species="M_ARAB" stoichiometry="1"/><speciesReference species="M_NADPH" stoichiometry="1"/></listOfReactants><listOfProducts><speciesReference species="M_AOL" stoichiometry="1"></speciesReference><speciesReference species="M_NADP" stoichiometry="1"></speciesReference></listOfProducts><kineticLaw><math xmlns="http://www.w3.org/1998/Math/MathML"><apply><ci> LOWER_BOUND </ci><ci> UPPER_BOUND </ci><ci> OBJECTIVE_COEFFICIENT </ci></apply></math><listOfParameters><parameter id="LOWER_BOUND" value="     0.00000000"/><parameter id="UPPER_BOUND" value="  1000.00000000"/><parameter id="OBJECTIVE_COEFFICIENT" value="     0.00000000"/></listOfParameters></kineticLaw></reaction>
<reaction id="R_r226" name="Aldehyde reductase" reversible="false"><notes><html:p>GENE_ASSOCIATION: AO090012000869</html:p><html:p>SUBSYSTEM: L-Arabinose/Arabitol and D-Xylose/D,L-Xylulose/Xylitol metabolism</html:p><html:p>PROTEIN_CLASS: 1.1.1.21</html:p></notes><listOfReactants><speciesReference species="M_LARAB" stoichiometry="1"/><speciesReference species="M_NADPH" stoichiometry="1"/></listOfReactants><listOfProducts><speciesReference species="M_LAOL" stoichiometry="1"></speciesReference><speciesReference species="M_NADP" stoichiometry="1"></speciesReference></listOfProducts><kineticLaw><math xmlns="http://www.w3.org/1998/Math/MathML"><apply><ci> LOWER_BOUND </ci><ci> UPPER_BOUND </ci><ci> OBJECTIVE_COEFFICIENT </ci></apply></math><listOfParameters><parameter id="LOWER_BOUND" value="     0.00000000"/><parameter id="UPPER_BOUND" value="  1000.00000000"/><parameter id="OBJECTIVE_COEFFICIENT" value="     0.00000000"/></listOfParameters></kineticLaw></reaction>
<reaction id="R_r227" name="Xylose reductase" reversible="false"><notes><html:p>GENE_ASSOCIATION: AO090023000264</html:p><html:p>SUBSYSTEM: L-Arabinose/Arabitol and D-Xylose/D,L-Xylulose/Xylitol metabolism</html:p><html:p>PROTEIN_CLASS: 1.1.1.21</html:p></notes><listOfReactants><speciesReference species="M_LARAB" stoichiometry="1"/><speciesReference species="M_NADPH" stoichiometry="1"/></listOfReactants><listOfProducts><speciesReference species="M_LAOL" stoichiometry="1"></speciesReference><speciesReference species="M_NADP" stoichiometry="1"></speciesReference></listOfProducts><kineticLaw><math xmlns="http://www.w3.org/1998/Math/MathML"><apply><ci> LOWER_BOUND </ci><ci> UPPER_BOUND </ci><ci> OBJECTIVE_COEFFICIENT </ci></apply></math><listOfParameters><parameter id="LOWER_BOUND" value="     0.00000000"/><parameter id="UPPER_BOUND" value="  1000.00000000"/><parameter id="OBJECTIVE_COEFFICIENT" value="     0.00000000"/></listOfParameters></kineticLaw></reaction>
<reaction id="R_r228" name="Aldehyde reductase" reversible="false"><notes><html:p>GENE_ASSOCIATION: AO090023000394</html:p><html:p>SUBSYSTEM: L-Arabinose/Arabitol and D-Xylose/D,L-Xylulose/Xylitol metabolism</html:p><html:p>PROTEIN_CLASS: 1.1.1.21</html:p></notes><listOfReactants><speciesReference species="M_LARAB" stoichiometry="1"/><speciesReference species="M_NADPH" stoichiometry="1"/></listOfReactants><listOfProducts><speciesReference species="M_LAOL" stoichiometry="1"></speciesReference><speciesReference species="M_NADP" stoichiometry="1"></speciesReference></listOfProducts><kineticLaw><math xmlns="http://www.w3.org/1998/Math/MathML"><apply><ci> LOWER_BOUND </ci><ci> UPPER_BOUND </ci><ci> OBJECTIVE_COEFFICIENT </ci></apply></math><listOfParameters><parameter id="LOWER_BOUND" value="     0.00000000"/><parameter id="UPPER_BOUND" value="  1000.00000000"/><parameter id="OBJECTIVE_COEFFICIENT" value="     0.00000000"/></listOfParameters></kineticLaw></reaction>
<reaction id="R_r229" name="Aldehyde reductase" reversible="false"><notes><html:p>GENE_ASSOCIATION: AO090020000624</html:p><html:p>SUBSYSTEM: L-Arabinose/Arabitol and D-Xylose/D,L-Xylulose/Xylitol metabolism</html:p><html:p>PROTEIN_CLASS: 1.1.1.21</html:p></notes><listOfReactants><speciesReference species="M_LARAB" stoichiometry="1"/><speciesReference species="M_NADPH" stoichiometry="1"/></listOfReactants><listOfProducts><speciesReference species="M_LAOL" stoichiometry="1"></speciesReference><speciesReference species="M_NADP" stoichiometry="1"></speciesReference></listOfProducts><kineticLaw><math xmlns="http://www.w3.org/1998/Math/MathML"><apply><ci> LOWER_BOUND </ci><ci> UPPER_BOUND </ci><ci> OBJECTIVE_COEFFICIENT </ci></apply></math><listOfParameters><parameter id="LOWER_BOUND" value="     0.00000000"/><parameter id="UPPER_BOUND" value="  1000.00000000"/><parameter id="OBJECTIVE_COEFFICIENT" value="     0.00000000"/></listOfParameters></kineticLaw></reaction>
<reaction id="R_r230" name="D-Arabinose 1-dehydrogenase (NAD(P))" reversible="false"><notes><html:p>GENE_ASSOCIATION: AO090011000614</html:p><html:p>SUBSYSTEM: L-Arabinose/Arabitol and D-Xylose/D,L-Xylulose/Xylitol metabolism</html:p><html:p>PROTEIN_CLASS: 1.1.1.117</html:p></notes><listOfReactants><speciesReference species="M_ARAB" stoichiometry="1"/><speciesReference species="M_NAD" stoichiometry="1"/></listOfReactants><listOfProducts><speciesReference species="M_ARABLAC" stoichiometry="1"></speciesReference><speciesReference species="M_NADH" stoichiometry="1"></speciesReference></listOfProducts><kineticLaw><math xmlns="http://www.w3.org/1998/Math/MathML"><apply><ci> LOWER_BOUND </ci><ci> UPPER_BOUND </ci><ci> OBJECTIVE_COEFFICIENT </ci></apply></math><listOfParameters><parameter id="LOWER_BOUND" value="     0.00000000"/><parameter id="UPPER_BOUND" value="  1000.00000000"/><parameter id="OBJECTIVE_COEFFICIENT" value="     0.00000000"/></listOfParameters></kineticLaw></reaction>
<reaction id="R_r231" name="D-Arabinose 1-dehydrogenase (NAD(P))" reversible="false"><notes><html:p>GENE_ASSOCIATION: AO090009000563</html:p><html:p>SUBSYSTEM: L-Arabinose/Arabitol and D-Xylose/D,L-Xylulose/Xylitol metabolism</html:p><html:p>PROTEIN_CLASS: 1.1.1.117</html:p></notes><listOfReactants><speciesReference species="M_ARAB" stoichiometry="1"/><speciesReference species="M_NADP" stoichiometry="1"/></listOfReactants><listOfProducts><speciesReference species="M_ARABLAC" stoichiometry="1"></speciesReference><speciesReference species="M_NADPH" stoichiometry="1"></speciesReference></listOfProducts><kineticLaw><math xmlns="http://www.w3.org/1998/Math/MathML"><apply><ci> LOWER_BOUND </ci><ci> UPPER_BOUND </ci><ci> OBJECTIVE_COEFFICIENT </ci></apply></math><listOfParameters><parameter id="LOWER_BOUND" value="     0.00000000"/><parameter id="UPPER_BOUND" value="  1000.00000000"/><parameter id="OBJECTIVE_COEFFICIENT" value="     0.00000000"/></listOfParameters></kineticLaw></reaction>
<reaction id="R_r232" name="D-xylulose kinase" reversible="false"><notes><html:p>GENE_ASSOCIATION: AO090020000603</html:p><html:p>SUBSYSTEM: L-Arabinose/Arabitol and D-Xylose/D,L-Xylulose/Xylitol metabolism</html:p><html:p>PROTEIN_CLASS: 2.7.1.17</html:p></notes><listOfReactants><speciesReference species="M_ATP" stoichiometry="1"/><speciesReference species="M_XUL" stoichiometry="1"/></listOfReactants><listOfProducts><speciesReference species="M_ADP" stoichiometry="1"></speciesReference><speciesReference species="M_XUL5P" stoichiometry="1"></speciesReference></listOfProducts><kineticLaw><math xmlns="http://www.w3.org/1998/Math/MathML"><apply><ci> LOWER_BOUND </ci><ci> UPPER_BOUND </ci><ci> OBJECTIVE_COEFFICIENT </ci></apply></math><listOfParameters><parameter id="LOWER_BOUND" value="     0.00000000"/><parameter id="UPPER_BOUND" value="  1000.00000000"/><parameter id="OBJECTIVE_COEFFICIENT" value="     0.00000000"/></listOfParameters></kineticLaw></reaction>
<reaction id="R_r233" name="Transketolase" reversible="true"><notes><html:p>GENE_ASSOCIATION: AO090012000526</html:p><html:p>SUBSYSTEM: L-Arabinose/Arabitol and D-Xylose/D,L-Xylulose/Xylitol metabolism</html:p><html:p>PROTEIN_CLASS: 2.2.1.3</html:p></notes><listOfReactants><speciesReference species="M_FALD" stoichiometry="1"/><speciesReference species="M_XUL5P" stoichiometry="1"/></listOfReactants><listOfProducts><speciesReference species="M_GLYN" stoichiometry="1"></speciesReference><speciesReference species="M_T3P1" stoichiometry="1"></speciesReference></listOfProducts><kineticLaw><math xmlns="http://www.w3.org/1998/Math/MathML"><apply><ci> LOWER_BOUND </ci><ci> UPPER_BOUND </ci><ci> OBJECTIVE_COEFFICIENT </ci></apply></math><listOfParameters><parameter id="LOWER_BOUND" value=" -1000.00000000"/><parameter id="UPPER_BOUND" value="  1000.00000000"/><parameter id="OBJECTIVE_COEFFICIENT" value="     0.00000000"/></listOfParameters></kineticLaw></reaction>
<reaction id="R_r234" name="Transketolase" reversible="true"><notes><html:p>GENE_ASSOCIATION: AO090023000345</html:p><html:p>SUBSYSTEM: L-Arabinose/Arabitol and D-Xylose/D,L-Xylulose/Xylitol metabolism</html:p><html:p>PROTEIN_CLASS: 2.2.1.3</html:p></notes><listOfReactants><speciesReference species="M_FALD" stoichiometry="1"/><speciesReference species="M_XUL5P" stoichiometry="1"/></listOfReactants><listOfProducts><speciesReference species="M_GLYN" stoichiometry="1"></speciesReference><speciesReference species="M_T3P1" stoichiometry="1"></speciesReference></listOfProducts><kineticLaw><math xmlns="http://www.w3.org/1998/Math/MathML"><apply><ci> LOWER_BOUND </ci><ci> UPPER_BOUND </ci><ci> OBJECTIVE_COEFFICIENT </ci></apply></math><listOfParameters><parameter id="LOWER_BOUND" value=" -1000.00000000"/><parameter id="UPPER_BOUND" value="  1000.00000000"/><parameter id="OBJECTIVE_COEFFICIENT" value="     0.00000000"/></listOfParameters></kineticLaw></reaction>
<reaction id="R_r235" name="Transketolase" reversible="true"><notes><html:p>GENE_ASSOCIATION: AO090001000322</html:p><html:p>SUBSYSTEM: L-Arabinose/Arabitol and D-Xylose/D,L-Xylulose/Xylitol metabolism</html:p><html:p>PROTEIN_CLASS: 2.2.1.3</html:p></notes><listOfReactants><speciesReference species="M_FALD" stoichiometry="1"/><speciesReference species="M_XUL5P" stoichiometry="1"/></listOfReactants><listOfProducts><speciesReference species="M_GLYN" stoichiometry="1"></speciesReference><speciesReference species="M_T3P1" stoichiometry="1"></speciesReference></listOfProducts><kineticLaw><math xmlns="http://www.w3.org/1998/Math/MathML"><apply><ci> LOWER_BOUND </ci><ci> UPPER_BOUND </ci><ci> OBJECTIVE_COEFFICIENT </ci></apply></math><listOfParameters><parameter id="LOWER_BOUND" value=" -1000.00000000"/><parameter id="UPPER_BOUND" value="  1000.00000000"/><parameter id="OBJECTIVE_COEFFICIENT" value="     0.00000000"/></listOfParameters></kineticLaw></reaction>
<reaction id="R_r236" name="Formaldehyde dehydrogenase" reversible="false"><notes><html:p>GENE_ASSOCIATION: AO090701000508</html:p><html:p>SUBSYSTEM: L-Arabinose/Arabitol and D-Xylose/D,L-Xylulose/Xylitol metabolism</html:p><html:p>PROTEIN_CLASS: 1.2.1.46</html:p></notes><listOfReactants><speciesReference species="M_FALD" stoichiometry="1"/><speciesReference species="M_H2O" stoichiometry="1"/><speciesReference species="M_NAD" stoichiometry="1"/></listOfReactants><listOfProducts><speciesReference species="M_FOR" stoichiometry="1"></speciesReference><speciesReference species="M_NADH" stoichiometry="1"></speciesReference></listOfProducts><kineticLaw><math xmlns="http://www.w3.org/1998/Math/MathML"><apply><ci> LOWER_BOUND </ci><ci> UPPER_BOUND </ci><ci> OBJECTIVE_COEFFICIENT </ci></apply></math><listOfParameters><parameter id="LOWER_BOUND" value="     0.00000000"/><parameter id="UPPER_BOUND" value="  1000.00000000"/><parameter id="OBJECTIVE_COEFFICIENT" value="     0.00000000"/></listOfParameters></kineticLaw></reaction>
<reaction id="R_r237" name="Formaldehyde dehydrogenase" reversible="false"><notes><html:p>GENE_ASSOCIATION: AO090308000002</html:p><html:p>SUBSYSTEM: L-Arabinose/Arabitol and D-Xylose/D,L-Xylulose/Xylitol metabolism</html:p><html:p>PROTEIN_CLASS: 1.2.1.46</html:p></notes><listOfReactants><speciesReference species="M_FALD" stoichiometry="1"/><speciesReference species="M_H2O" stoichiometry="1"/><speciesReference species="M_NAD" stoichiometry="1"/></listOfReactants><listOfProducts><speciesReference species="M_FOR" stoichiometry="1"></speciesReference><speciesReference species="M_NADH" stoichiometry="1"></speciesReference></listOfProducts><kineticLaw><math xmlns="http://www.w3.org/1998/Math/MathML"><apply><ci> LOWER_BOUND </ci><ci> UPPER_BOUND </ci><ci> OBJECTIVE_COEFFICIENT </ci></apply></math><listOfParameters><parameter id="LOWER_BOUND" value="     0.00000000"/><parameter id="UPPER_BOUND" value="  1000.00000000"/><parameter id="OBJECTIVE_COEFFICIENT" value="     0.00000000"/></listOfParameters></kineticLaw></reaction>
<reaction id="R_r238" name="D-ribulokinase" reversible="false"><notes><html:p>GENE_ASSOCIATION: AO090020000646</html:p><html:p>SUBSYSTEM: L-Arabinose/Arabitol and D-Xylose/D,L-Xylulose/Xylitol metabolism</html:p><html:p>PROTEIN_CLASS: 2.7.1.47</html:p></notes><listOfReactants><speciesReference species="M_ATP" stoichiometry="1"/><speciesReference species="M_RL" stoichiometry="1"/></listOfReactants><listOfProducts><speciesReference species="M_ADP" stoichiometry="1"></speciesReference><speciesReference species="M_RL5P" stoichiometry="1"></speciesReference></listOfProducts><kineticLaw><math xmlns="http://www.w3.org/1998/Math/MathML"><apply><ci> LOWER_BOUND </ci><ci> UPPER_BOUND </ci><ci> OBJECTIVE_COEFFICIENT </ci></apply></math><listOfParameters><parameter id="LOWER_BOUND" value="     0.00000000"/><parameter id="UPPER_BOUND" value="  1000.00000000"/><parameter id="OBJECTIVE_COEFFICIENT" value="     0.00000000"/></listOfParameters></kineticLaw></reaction>
<reaction id="R_r239" name="D-ribulokinase" reversible="false"><notes><html:p>GENE_ASSOCIATION: AO090206000019</html:p><html:p>SUBSYSTEM: L-Arabinose/Arabitol and D-Xylose/D,L-Xylulose/Xylitol metabolism</html:p><html:p>PROTEIN_CLASS: 2.7.1.47</html:p></notes><listOfReactants><speciesReference species="M_ATP" stoichiometry="1"/><speciesReference species="M_RL" stoichiometry="1"/></listOfReactants><listOfProducts><speciesReference species="M_ADP" stoichiometry="1"></speciesReference><speciesReference species="M_RL5P" stoichiometry="1"></speciesReference></listOfProducts><kineticLaw><math xmlns="http://www.w3.org/1998/Math/MathML"><apply><ci> LOWER_BOUND </ci><ci> UPPER_BOUND </ci><ci> OBJECTIVE_COEFFICIENT </ci></apply></math><listOfParameters><parameter id="LOWER_BOUND" value="     0.00000000"/><parameter id="UPPER_BOUND" value="  1000.00000000"/><parameter id="OBJECTIVE_COEFFICIENT" value="     0.00000000"/></listOfParameters></kineticLaw></reaction>
<reaction id="R_r240" name="D-ribulokinase" reversible="false"><notes><html:p>GENE_ASSOCIATION: AO090020000646</html:p><html:p>SUBSYSTEM: L-Arabinose/Arabitol and D-Xylose/D,L-Xylulose/Xylitol metabolism</html:p><html:p>PROTEIN_CLASS: 2.7.1.16</html:p></notes><listOfReactants><speciesReference species="M_ATP" stoichiometry="1"/><speciesReference species="M_LRL" stoichiometry="1"/></listOfReactants><listOfProducts><speciesReference species="M_ADP" stoichiometry="1"></speciesReference><speciesReference species="M_LRL5P" stoichiometry="1"></speciesReference></listOfProducts><kineticLaw><math xmlns="http://www.w3.org/1998/Math/MathML"><apply><ci> LOWER_BOUND </ci><ci> UPPER_BOUND </ci><ci> OBJECTIVE_COEFFICIENT </ci></apply></math><listOfParameters><parameter id="LOWER_BOUND" value="     0.00000000"/><parameter id="UPPER_BOUND" value="  1000.00000000"/><parameter id="OBJECTIVE_COEFFICIENT" value="     0.00000000"/></listOfParameters></kineticLaw></reaction>
<reaction id="R_r241" name="D-ribulokinase" reversible="false"><notes><html:p>GENE_ASSOCIATION: AO090206000019</html:p><html:p>SUBSYSTEM: L-Arabinose/Arabitol and D-Xylose/D,L-Xylulose/Xylitol metabolism</html:p><html:p>PROTEIN_CLASS: 2.7.1.16</html:p></notes><listOfReactants><speciesReference species="M_ATP" stoichiometry="1"/><speciesReference species="M_LRL" stoichiometry="1"/></listOfReactants><listOfProducts><speciesReference species="M_ADP" stoichiometry="1"></speciesReference><speciesReference species="M_LRL5P" stoichiometry="1"></speciesReference></listOfProducts><kineticLaw><math xmlns="http://www.w3.org/1998/Math/MathML"><apply><ci> LOWER_BOUND </ci><ci> UPPER_BOUND </ci><ci> OBJECTIVE_COEFFICIENT </ci></apply></math><listOfParameters><parameter id="LOWER_BOUND" value="     0.00000000"/><parameter id="UPPER_BOUND" value="  1000.00000000"/><parameter id="OBJECTIVE_COEFFICIENT" value="     0.00000000"/></listOfParameters></kineticLaw></reaction>
<reaction id="R_r242" name="L-ribulose-5-phosphate 4-epimerase" reversible="true"><notes><html:p>GENE_ASSOCIATION: AO090009000063</html:p><html:p>SUBSYSTEM: L-Arabinose/Arabitol and D-Xylose/D,L-Xylulose/Xylitol metabolism</html:p><html:p>PROTEIN_CLASS: 5.1.3.4</html:p></notes><listOfReactants><speciesReference species="M_LRL5P" stoichiometry="1"/></listOfReactants><listOfProducts><speciesReference species="M_XUL5P" stoichiometry="1"></speciesReference></listOfProducts><kineticLaw><math xmlns="http://www.w3.org/1998/Math/MathML"><apply><ci> LOWER_BOUND </ci><ci> UPPER_BOUND </ci><ci> OBJECTIVE_COEFFICIENT </ci></apply></math><listOfParameters><parameter id="LOWER_BOUND" value=" -1000.00000000"/><parameter id="UPPER_BOUND" value="  1000.00000000"/><parameter id="OBJECTIVE_COEFFICIENT" value="     0.00000000"/></listOfParameters></kineticLaw></reaction>
<reaction id="R_r243" name="L-ribulose-5-phosphate 4-epimerase" reversible="true"><notes><html:p>GENE_ASSOCIATION: AO090026000216</html:p><html:p>SUBSYSTEM: L-Arabinose/Arabitol and D-Xylose/D,L-Xylulose/Xylitol metabolism</html:p><html:p>PROTEIN_CLASS: 5.1.3.4</html:p></notes><listOfReactants><speciesReference species="M_LRL5P" stoichiometry="1"/></listOfReactants><listOfProducts><speciesReference species="M_XUL5P" stoichiometry="1"></speciesReference></listOfProducts><kineticLaw><math xmlns="http://www.w3.org/1998/Math/MathML"><apply><ci> LOWER_BOUND </ci><ci> UPPER_BOUND </ci><ci> OBJECTIVE_COEFFICIENT </ci></apply></math><listOfParameters><parameter id="LOWER_BOUND" value=" -1000.00000000"/><parameter id="UPPER_BOUND" value="  1000.00000000"/><parameter id="OBJECTIVE_COEFFICIENT" value="     0.00000000"/></listOfParameters></kineticLaw></reaction>
<reaction id="R_r244" name="L-ribulose-5-phosphate 4-epimerase" reversible="true"><notes><html:p>GENE_ASSOCIATION: AO090701000461</html:p><html:p>SUBSYSTEM: L-Arabinose/Arabitol and D-Xylose/D,L-Xylulose/Xylitol metabolism</html:p><html:p>PROTEIN_CLASS: 5.1.3.4</html:p></notes><listOfReactants><speciesReference species="M_LRL5P" stoichiometry="1"/></listOfReactants><listOfProducts><speciesReference species="M_XUL5P" stoichiometry="1"></speciesReference></listOfProducts><kineticLaw><math xmlns="http://www.w3.org/1998/Math/MathML"><apply><ci> LOWER_BOUND </ci><ci> UPPER_BOUND </ci><ci> OBJECTIVE_COEFFICIENT </ci></apply></math><listOfParameters><parameter id="LOWER_BOUND" value=" -1000.00000000"/><parameter id="UPPER_BOUND" value="  1000.00000000"/><parameter id="OBJECTIVE_COEFFICIENT" value="     0.00000000"/></listOfParameters></kineticLaw></reaction>
<reaction id="R_r245" name="Glucose dehydrogenase" reversible="false"><notes><html:p>SUBSYSTEM: Gluconic acid/Gluconate metabolism</html:p><html:p>PROTEIN_CLASS: 1.1.99.10</html:p></notes><listOfReactants><speciesReference species="M_DGLC" stoichiometry="1"/><speciesReference species="M_FADm" stoichiometry="1"/></listOfReactants><listOfProducts><speciesReference species="M_GLCN15LAC" stoichiometry="1"></speciesReference><speciesReference species="M_FADH2m" stoichiometry="1"></speciesReference></listOfProducts><kineticLaw><math xmlns="http://www.w3.org/1998/Math/MathML"><apply><ci> LOWER_BOUND </ci><ci> UPPER_BOUND </ci><ci> OBJECTIVE_COEFFICIENT </ci></apply></math><listOfParameters><parameter id="LOWER_BOUND" value="     0.00000000"/><parameter id="UPPER_BOUND" value="  1000.00000000"/><parameter id="OBJECTIVE_COEFFICIENT" value="     0.00000000"/></listOfParameters></kineticLaw></reaction>
<reaction id="R_r246" name="Glucose oxidase" reversible="true"><notes><html:p>GENE_ASSOCIATION: AO090005000449</html:p><html:p>SUBSYSTEM: Gluconic acid/Gluconate metabolism</html:p><html:p>PROTEIN_CLASS: 1.1.3.4</html:p></notes><listOfReactants><speciesReference species="M_bDGLC" stoichiometry="1"/><speciesReference species="M_O2" stoichiometry="1"/></listOfReactants><listOfProducts><speciesReference species="M_GLCN15LAC" stoichiometry="1"></speciesReference><speciesReference species="M_H2O2" stoichiometry="1"></speciesReference></listOfProducts><kineticLaw><math xmlns="http://www.w3.org/1998/Math/MathML"><apply><ci> LOWER_BOUND </ci><ci> UPPER_BOUND </ci><ci> OBJECTIVE_COEFFICIENT </ci></apply></math><listOfParameters><parameter id="LOWER_BOUND" value=" -1000.00000000"/><parameter id="UPPER_BOUND" value="  1000.00000000"/><parameter id="OBJECTIVE_COEFFICIENT" value="     0.00000000"/></listOfParameters></kineticLaw></reaction>
<reaction id="R_r247" name="Glucose oxidase" reversible="true"><notes><html:p>GENE_ASSOCIATION: AO090103000214</html:p><html:p>SUBSYSTEM: Gluconic acid/Gluconate metabolism</html:p><html:p>PROTEIN_CLASS: 1.1.3.4</html:p></notes><listOfReactants><speciesReference species="M_bDGLCe" stoichiometry="1"/><speciesReference species="M_O2e" stoichiometry="1"/></listOfReactants><listOfProducts><speciesReference species="M_GLCN15LACe" stoichiometry="1"></speciesReference><speciesReference species="M_H2O2e" stoichiometry="1"></speciesReference></listOfProducts><kineticLaw><math xmlns="http://www.w3.org/1998/Math/MathML"><apply><ci> LOWER_BOUND </ci><ci> UPPER_BOUND </ci><ci> OBJECTIVE_COEFFICIENT </ci></apply></math><listOfParameters><parameter id="LOWER_BOUND" value=" -1000.00000000"/><parameter id="UPPER_BOUND" value="  1000.00000000"/><parameter id="OBJECTIVE_COEFFICIENT" value="     0.00000000"/></listOfParameters></kineticLaw></reaction>
<reaction id="R_r248" name="Gluconolactonase" reversible="false"><notes><html:p>GENE_ASSOCIATION: AO090124000002</html:p><html:p>SUBSYSTEM: Gluconic acid/Gluconate metabolism</html:p><html:p>PROTEIN_CLASS: 3.1.1.17</html:p></notes><listOfReactants><speciesReference species="M_GLCN15LACe" stoichiometry="1"/><speciesReference species="M_H2Oe" stoichiometry="1"/></listOfReactants><listOfProducts><speciesReference species="M_GLCNTe" stoichiometry="1"></speciesReference></listOfProducts><kineticLaw><math xmlns="http://www.w3.org/1998/Math/MathML"><apply><ci> LOWER_BOUND </ci><ci> UPPER_BOUND </ci><ci> OBJECTIVE_COEFFICIENT </ci></apply></math><listOfParameters><parameter id="LOWER_BOUND" value="     0.00000000"/><parameter id="UPPER_BOUND" value="  1000.00000000"/><parameter id="OBJECTIVE_COEFFICIENT" value="     0.00000000"/></listOfParameters></kineticLaw></reaction>
<reaction id="R_r249" name="Gluconolactonase" reversible="false"><notes><html:p>GENE_ASSOCIATION: AO090701000487</html:p><html:p>SUBSYSTEM: Gluconic acid/Gluconate metabolism</html:p><html:p>PROTEIN_CLASS: 3.1.1.17</html:p></notes><listOfReactants><speciesReference species="M_GLCN15LACe" stoichiometry="1"/><speciesReference species="M_H2Oe" stoichiometry="1"/></listOfReactants><listOfProducts><speciesReference species="M_GLCNTe" stoichiometry="1"></speciesReference></listOfProducts><kineticLaw><math xmlns="http://www.w3.org/1998/Math/MathML"><apply><ci> LOWER_BOUND </ci><ci> UPPER_BOUND </ci><ci> OBJECTIVE_COEFFICIENT </ci></apply></math><listOfParameters><parameter id="LOWER_BOUND" value="     0.00000000"/><parameter id="UPPER_BOUND" value="  1000.00000000"/><parameter id="OBJECTIVE_COEFFICIENT" value="     0.00000000"/></listOfParameters></kineticLaw></reaction>
<reaction id="R_r250" name="Gluconolactonase" reversible="false"><notes><html:p>GENE_ASSOCIATION: AO090124000002</html:p><html:p>SUBSYSTEM: Gluconic acid/Gluconate metabolism</html:p><html:p>PROTEIN_CLASS: 3.1.1.17</html:p></notes><listOfReactants><speciesReference species="M_GLCN15LAC" stoichiometry="1"/><speciesReference species="M_H2O" stoichiometry="1"/></listOfReactants><listOfProducts><speciesReference species="M_GLCNT" stoichiometry="1"></speciesReference></listOfProducts><kineticLaw><math xmlns="http://www.w3.org/1998/Math/MathML"><apply><ci> LOWER_BOUND </ci><ci> UPPER_BOUND </ci><ci> OBJECTIVE_COEFFICIENT </ci></apply></math><listOfParameters><parameter id="LOWER_BOUND" value="     0.00000000"/><parameter id="UPPER_BOUND" value="  1000.00000000"/><parameter id="OBJECTIVE_COEFFICIENT" value="     0.00000000"/></listOfParameters></kineticLaw></reaction>
<reaction id="R_r251" name="Gluconolactonase" reversible="false"><notes><html:p>GENE_ASSOCIATION: AO090701000487</html:p><html:p>SUBSYSTEM: Gluconic acid/Gluconate metabolism</html:p><html:p>PROTEIN_CLASS: 3.1.1.17</html:p></notes><listOfReactants><speciesReference species="M_GLCN15LAC" stoichiometry="1"/><speciesReference species="M_H2O" stoichiometry="1"/></listOfReactants><listOfProducts><speciesReference species="M_GLCNT" stoichiometry="1"></speciesReference></listOfProducts><kineticLaw><math xmlns="http://www.w3.org/1998/Math/MathML"><apply><ci> LOWER_BOUND </ci><ci> UPPER_BOUND </ci><ci> OBJECTIVE_COEFFICIENT </ci></apply></math><listOfParameters><parameter id="LOWER_BOUND" value="     0.00000000"/><parameter id="UPPER_BOUND" value="  1000.00000000"/><parameter id="OBJECTIVE_COEFFICIENT" value="     0.00000000"/></listOfParameters></kineticLaw></reaction>
<reaction id="R_r252" name="1,4-lactonase" reversible="true"><notes><html:p>SUBSYSTEM: Gluconic acid/Gluconate metabolism</html:p><html:p>PROTEIN_CLASS: 3.1.1.25</html:p></notes><listOfReactants><speciesReference species="M_GALN14LAC" stoichiometry="1"/><speciesReference species="M_H2O" stoichiometry="1"/></listOfReactants><listOfProducts><speciesReference species="M_GALNT" stoichiometry="1"></speciesReference></listOfProducts><kineticLaw><math xmlns="http://www.w3.org/1998/Math/MathML"><apply><ci> LOWER_BOUND </ci><ci> UPPER_BOUND </ci><ci> OBJECTIVE_COEFFICIENT </ci></apply></math><listOfParameters><parameter id="LOWER_BOUND" value=" -1000.00000000"/><parameter id="UPPER_BOUND" value="  1000.00000000"/><parameter id="OBJECTIVE_COEFFICIENT" value="     0.00000000"/></listOfParameters></kineticLaw></reaction>
<reaction id="R_r253" name="Aldehyde reductase" reversible="true"><notes><html:p>GENE_ASSOCIATION: AO090012000869</html:p><html:p>SUBSYSTEM: Galactose/Galactitol metabolism</html:p><html:p>PROTEIN_CLASS: 1.1.1.21</html:p></notes><listOfReactants><speciesReference species="M_GLAC" stoichiometry="1"/><speciesReference species="M_NADPH" stoichiometry="1"/></listOfReactants><listOfProducts><speciesReference species="M_GALOL" stoichiometry="1"></speciesReference><speciesReference species="M_NADP" stoichiometry="1"></speciesReference></listOfProducts><kineticLaw><math xmlns="http://www.w3.org/1998/Math/MathML"><apply><ci> LOWER_BOUND </ci><ci> UPPER_BOUND </ci><ci> OBJECTIVE_COEFFICIENT </ci></apply></math><listOfParameters><parameter id="LOWER_BOUND" value=" -1000.00000000"/><parameter id="UPPER_BOUND" value="  1000.00000000"/><parameter id="OBJECTIVE_COEFFICIENT" value="     0.00000000"/></listOfParameters></kineticLaw></reaction>
<reaction id="R_r254" name="Aldehyde reductase" reversible="true"><notes><html:p>GENE_ASSOCIATION: AO090020000624</html:p><html:p>SUBSYSTEM: Galactose/Galactitol metabolism</html:p><html:p>PROTEIN_CLASS: 1.1.1.21</html:p></notes><listOfReactants><speciesReference species="M_GLAC" stoichiometry="1"/><speciesReference species="M_NADPH" stoichiometry="1"/></listOfReactants><listOfProducts><speciesReference species="M_GALOL" stoichiometry="1"></speciesReference><speciesReference species="M_NADP" stoichiometry="1"></speciesReference></listOfProducts><kineticLaw><math xmlns="http://www.w3.org/1998/Math/MathML"><apply><ci> LOWER_BOUND </ci><ci> UPPER_BOUND </ci><ci> OBJECTIVE_COEFFICIENT </ci></apply></math><listOfParameters><parameter id="LOWER_BOUND" value=" -1000.00000000"/><parameter id="UPPER_BOUND" value="  1000.00000000"/><parameter id="OBJECTIVE_COEFFICIENT" value="     0.00000000"/></listOfParameters></kineticLaw></reaction>
<reaction id="R_r255" name="Xylose reductase" reversible="true"><notes><html:p>GENE_ASSOCIATION: AO090023000264</html:p><html:p>SUBSYSTEM: Galactose/Galactitol metabolism</html:p><html:p>PROTEIN_CLASS: 1.1.1.21</html:p></notes><listOfReactants><speciesReference species="M_GLAC" stoichiometry="1"/><speciesReference species="M_NADPH" stoichiometry="1"/></listOfReactants><listOfProducts><speciesReference species="M_GALOL" stoichiometry="1"></speciesReference><speciesReference species="M_NADP" stoichiometry="1"></speciesReference></listOfProducts><kineticLaw><math xmlns="http://www.w3.org/1998/Math/MathML"><apply><ci> LOWER_BOUND </ci><ci> UPPER_BOUND </ci><ci> OBJECTIVE_COEFFICIENT </ci></apply></math><listOfParameters><parameter id="LOWER_BOUND" value=" -1000.00000000"/><parameter id="UPPER_BOUND" value="  1000.00000000"/><parameter id="OBJECTIVE_COEFFICIENT" value="     0.00000000"/></listOfParameters></kineticLaw></reaction>
<reaction id="R_r256" name="Aldehyde reductase" reversible="true"><notes><html:p>GENE_ASSOCIATION: AO090023000394</html:p><html:p>SUBSYSTEM: Galactose/Galactitol metabolism</html:p><html:p>PROTEIN_CLASS: 1.1.1.21</html:p></notes><listOfReactants><speciesReference species="M_GLAC" stoichiometry="1"/><speciesReference species="M_NADPH" stoichiometry="1"/></listOfReactants><listOfProducts><speciesReference species="M_GALOL" stoichiometry="1"></speciesReference><speciesReference species="M_NADP" stoichiometry="1"></speciesReference></listOfProducts><kineticLaw><math xmlns="http://www.w3.org/1998/Math/MathML"><apply><ci> LOWER_BOUND </ci><ci> UPPER_BOUND </ci><ci> OBJECTIVE_COEFFICIENT </ci></apply></math><listOfParameters><parameter id="LOWER_BOUND" value=" -1000.00000000"/><parameter id="UPPER_BOUND" value="  1000.00000000"/><parameter id="OBJECTIVE_COEFFICIENT" value="     0.00000000"/></listOfParameters></kineticLaw></reaction>
<reaction id="R_r257" name="Galactokinase" reversible="false"><notes><html:p>GENE_ASSOCIATION: AO090003000570</html:p><html:p>SUBSYSTEM: Galactose/Galactitol metabolism</html:p><html:p>PROTEIN_CLASS: 2.7.1.6</html:p></notes><listOfReactants><speciesReference species="M_ATP" stoichiometry="1"/><speciesReference species="M_GLAC" stoichiometry="1"/></listOfReactants><listOfProducts><speciesReference species="M_ADP" stoichiometry="1"></speciesReference><speciesReference species="M_GAL1P" stoichiometry="1"></speciesReference></listOfProducts><kineticLaw><math xmlns="http://www.w3.org/1998/Math/MathML"><apply><ci> LOWER_BOUND </ci><ci> UPPER_BOUND </ci><ci> OBJECTIVE_COEFFICIENT </ci></apply></math><listOfParameters><parameter id="LOWER_BOUND" value="     0.00000000"/><parameter id="UPPER_BOUND" value="  1000.00000000"/><parameter id="OBJECTIVE_COEFFICIENT" value="     0.00000000"/></listOfParameters></kineticLaw></reaction>
<reaction id="R_r258" name="UTP-galactose-1-phosphate uridylyltransferase" reversible="true"><notes><html:p>GENE_ASSOCIATION: AO090026000490</html:p><html:p>SUBSYSTEM: Galactose/Galactitol metabolism</html:p><html:p>PROTEIN_CLASS: 2.7.7.10</html:p></notes><listOfReactants><speciesReference species="M_GAL1P" stoichiometry="1"/><speciesReference species="M_UTP" stoichiometry="1"/></listOfReactants><listOfProducts><speciesReference species="M_PPI" stoichiometry="1"></speciesReference><speciesReference species="M_UDPGAL" stoichiometry="1"></speciesReference></listOfProducts><kineticLaw><math xmlns="http://www.w3.org/1998/Math/MathML"><apply><ci> LOWER_BOUND </ci><ci> UPPER_BOUND </ci><ci> OBJECTIVE_COEFFICIENT </ci></apply></math><listOfParameters><parameter id="LOWER_BOUND" value=" -1000.00000000"/><parameter id="UPPER_BOUND" value="  1000.00000000"/><parameter id="OBJECTIVE_COEFFICIENT" value="     0.00000000"/></listOfParameters></kineticLaw></reaction>
<reaction id="R_r259" name="UDP-glucose 4-epimerase" reversible="true"><notes><html:p>GENE_ASSOCIATION: AO090005001490</html:p><html:p>SUBSYSTEM: Galactose/Galactitol metabolism</html:p><html:p>PROTEIN_CLASS: 5.1.3.2</html:p></notes><listOfReactants><speciesReference species="M_UDPGAL" stoichiometry="1"/></listOfReactants><listOfProducts><speciesReference species="M_UDPG" stoichiometry="1"></speciesReference></listOfProducts><kineticLaw><math xmlns="http://www.w3.org/1998/Math/MathML"><apply><ci> LOWER_BOUND </ci><ci> UPPER_BOUND </ci><ci> OBJECTIVE_COEFFICIENT </ci></apply></math><listOfParameters><parameter id="LOWER_BOUND" value=" -1000.00000000"/><parameter id="UPPER_BOUND" value="  1000.00000000"/><parameter id="OBJECTIVE_COEFFICIENT" value="     0.00000000"/></listOfParameters></kineticLaw></reaction>
<reaction id="R_r260" name="UDP-glucose 4-epimerase" reversible="true"><notes><html:p>GENE_ASSOCIATION: AO090010000463</html:p><html:p>SUBSYSTEM: Galactose/Galactitol metabolism</html:p><html:p>PROTEIN_CLASS: 5.1.3.2</html:p></notes><listOfReactants><speciesReference species="M_UDPGAL" stoichiometry="1"/></listOfReactants><listOfProducts><speciesReference species="M_UDPG" stoichiometry="1"></speciesReference></listOfProducts><kineticLaw><math xmlns="http://www.w3.org/1998/Math/MathML"><apply><ci> LOWER_BOUND </ci><ci> UPPER_BOUND </ci><ci> OBJECTIVE_COEFFICIENT </ci></apply></math><listOfParameters><parameter id="LOWER_BOUND" value=" -1000.00000000"/><parameter id="UPPER_BOUND" value="  1000.00000000"/><parameter id="OBJECTIVE_COEFFICIENT" value="     0.00000000"/></listOfParameters></kineticLaw></reaction>
<reaction id="R_r261" name="UDP-glucose 4-epimerase" reversible="true"><notes><html:p>GENE_ASSOCIATION: AO090003001495</html:p><html:p>SUBSYSTEM: Galactose/Galactitol metabolism</html:p><html:p>PROTEIN_CLASS: 5.1.3.2</html:p></notes><listOfReactants><speciesReference species="M_UDPGAL" stoichiometry="1"/></listOfReactants><listOfProducts><speciesReference species="M_UDPG" stoichiometry="1"></speciesReference></listOfProducts><kineticLaw><math xmlns="http://www.w3.org/1998/Math/MathML"><apply><ci> LOWER_BOUND </ci><ci> UPPER_BOUND </ci><ci> OBJECTIVE_COEFFICIENT </ci></apply></math><listOfParameters><parameter id="LOWER_BOUND" value=" -1000.00000000"/><parameter id="UPPER_BOUND" value="  1000.00000000"/><parameter id="OBJECTIVE_COEFFICIENT" value="     0.00000000"/></listOfParameters></kineticLaw></reaction>
<reaction id="R_r262" name="UDP glucose pyrophosphorylase" reversible="true"><notes><html:p>GENE_ASSOCIATION: AO090038000558</html:p><html:p>SUBSYSTEM: Galactose/Galactitol metabolism</html:p><html:p>PROTEIN_CLASS: 2.7.7.9</html:p></notes><listOfReactants><speciesReference species="M_G1P" stoichiometry="1"/><speciesReference species="M_UTP" stoichiometry="1"/></listOfReactants><listOfProducts><speciesReference species="M_PPI" stoichiometry="1"></speciesReference><speciesReference species="M_UDPG" stoichiometry="1"></speciesReference></listOfProducts><kineticLaw><math xmlns="http://www.w3.org/1998/Math/MathML"><apply><ci> LOWER_BOUND </ci><ci> UPPER_BOUND </ci><ci> OBJECTIVE_COEFFICIENT </ci></apply></math><listOfParameters><parameter id="LOWER_BOUND" value=" -1000.00000000"/><parameter id="UPPER_BOUND" value="  1000.00000000"/><parameter id="OBJECTIVE_COEFFICIENT" value="     0.00000000"/></listOfParameters></kineticLaw></reaction>
<reaction id="R_r263" name="Phosphoglucomutase" reversible="true"><notes><html:p>GENE_ASSOCIATION: AO090003000746</html:p><html:p>SUBSYSTEM: Galactose/Galactitol metabolism</html:p><html:p>PROTEIN_CLASS: 5.4.2.2</html:p></notes><listOfReactants><speciesReference species="M_G6P" stoichiometry="1"/></listOfReactants><listOfProducts><speciesReference species="M_G1P" stoichiometry="1"></speciesReference></listOfProducts><kineticLaw><math xmlns="http://www.w3.org/1998/Math/MathML"><apply><ci> LOWER_BOUND </ci><ci> UPPER_BOUND </ci><ci> OBJECTIVE_COEFFICIENT </ci></apply></math><listOfParameters><parameter id="LOWER_BOUND" value=" -1000.00000000"/><parameter id="UPPER_BOUND" value="  1000.00000000"/><parameter id="OBJECTIVE_COEFFICIENT" value="     0.00000000"/></listOfParameters></kineticLaw></reaction>
<reaction id="R_r264" name="Phosphoglucomutase" reversible="true"><notes><html:p>GENE_ASSOCIATION: AO090011000487</html:p><html:p>SUBSYSTEM: Galactose/Galactitol metabolism</html:p><html:p>PROTEIN_CLASS: 5.4.2.2</html:p></notes><listOfReactants><speciesReference species="M_G6P" stoichiometry="1"/></listOfReactants><listOfProducts><speciesReference species="M_G1P" stoichiometry="1"></speciesReference></listOfProducts><kineticLaw><math xmlns="http://www.w3.org/1998/Math/MathML"><apply><ci> LOWER_BOUND </ci><ci> UPPER_BOUND </ci><ci> OBJECTIVE_COEFFICIENT </ci></apply></math><listOfParameters><parameter id="LOWER_BOUND" value=" -1000.00000000"/><parameter id="UPPER_BOUND" value="  1000.00000000"/><parameter id="OBJECTIVE_COEFFICIENT" value="     0.00000000"/></listOfParameters></kineticLaw></reaction>
<reaction id="R_r265" name="Phosphoglucomutase" reversible="true"><notes><html:p>GENE_ASSOCIATION: AO090001000101</html:p><html:p>SUBSYSTEM: Galactose/Galactitol metabolism</html:p><html:p>PROTEIN_CLASS: 5.4.2.2</html:p></notes><listOfReactants><speciesReference species="M_G6P" stoichiometry="1"/></listOfReactants><listOfProducts><speciesReference species="M_G1P" stoichiometry="1"></speciesReference></listOfProducts><kineticLaw><math xmlns="http://www.w3.org/1998/Math/MathML"><apply><ci> LOWER_BOUND </ci><ci> UPPER_BOUND </ci><ci> OBJECTIVE_COEFFICIENT </ci></apply></math><listOfParameters><parameter id="LOWER_BOUND" value=" -1000.00000000"/><parameter id="UPPER_BOUND" value="  1000.00000000"/><parameter id="OBJECTIVE_COEFFICIENT" value="     0.00000000"/></listOfParameters></kineticLaw></reaction>
<reaction id="R_r266" name="UTP-galactose-1-phosphate uridylyltransferase" reversible="true"><notes><html:p>GENE_ASSOCIATION: AO090026000490</html:p><html:p>SUBSYSTEM: Galactose/Galactitol metabolism</html:p><html:p>PROTEIN_CLASS: 2.7.7.12</html:p></notes><listOfReactants><speciesReference species="M_GAL1P" stoichiometry="1"/><speciesReference species="M_UDPG" stoichiometry="1"/></listOfReactants><listOfProducts><speciesReference species="M_G1P" stoichiometry="1"></speciesReference><speciesReference species="M_UDPGAL" stoichiometry="1"></speciesReference></listOfProducts><kineticLaw><math xmlns="http://www.w3.org/1998/Math/MathML"><apply><ci> LOWER_BOUND </ci><ci> UPPER_BOUND </ci><ci> OBJECTIVE_COEFFICIENT </ci></apply></math><listOfParameters><parameter id="LOWER_BOUND" value=" -1000.00000000"/><parameter id="UPPER_BOUND" value="  1000.00000000"/><parameter id="OBJECTIVE_COEFFICIENT" value="     0.00000000"/></listOfParameters></kineticLaw></reaction>
<reaction id="R_r267" name="Alpha-galactosidase" reversible="false"><notes><html:p>GENE_ASSOCIATION: AO090011000063</html:p><html:p>SUBSYSTEM: Galactose/Galactitol metabolism</html:p><html:p>PROTEIN_CLASS: 3.2.1.22</html:p></notes><listOfReactants><speciesReference species="M_H2O" stoichiometry="1"/><speciesReference species="M_MELI" stoichiometry="1"/></listOfReactants><listOfProducts><speciesReference species="M_GLAC" stoichiometry="1"></speciesReference><speciesReference species="M_GLC" stoichiometry="1"></speciesReference></listOfProducts><kineticLaw><math xmlns="http://www.w3.org/1998/Math/MathML"><apply><ci> LOWER_BOUND </ci><ci> UPPER_BOUND </ci><ci> OBJECTIVE_COEFFICIENT </ci></apply></math><listOfParameters><parameter id="LOWER_BOUND" value="     0.00000000"/><parameter id="UPPER_BOUND" value="  1000.00000000"/><parameter id="OBJECTIVE_COEFFICIENT" value="     0.00000000"/></listOfParameters></kineticLaw></reaction>
<reaction id="R_r268" name="Alpha-galactosidase" reversible="false"><notes><html:p>GENE_ASSOCIATION: AO090010000684</html:p><html:p>SUBSYSTEM: Galactose/Galactitol metabolism</html:p><html:p>PROTEIN_CLASS: 3.2.1.22</html:p></notes><listOfReactants><speciesReference species="M_H2O" stoichiometry="1"/><speciesReference species="M_MELI" stoichiometry="1"/></listOfReactants><listOfProducts><speciesReference species="M_GLAC" stoichiometry="1"></speciesReference><speciesReference species="M_GLC" stoichiometry="1"></speciesReference></listOfProducts><kineticLaw><math xmlns="http://www.w3.org/1998/Math/MathML"><apply><ci> LOWER_BOUND </ci><ci> UPPER_BOUND </ci><ci> OBJECTIVE_COEFFICIENT </ci></apply></math><listOfParameters><parameter id="LOWER_BOUND" value="     0.00000000"/><parameter id="UPPER_BOUND" value="  1000.00000000"/><parameter id="OBJECTIVE_COEFFICIENT" value="     0.00000000"/></listOfParameters></kineticLaw></reaction>
<reaction id="R_r269" name="Alpha-galactosidase" reversible="false"><notes><html:p>GENE_ASSOCIATION: AO090003001305</html:p><html:p>SUBSYSTEM: Galactose/Galactitol metabolism</html:p><html:p>PROTEIN_CLASS: 3.2.1.22</html:p></notes><listOfReactants><speciesReference species="M_H2Oe" stoichiometry="1"/><speciesReference species="M_MELIe" stoichiometry="1"/></listOfReactants><listOfProducts><speciesReference species="M_GLACe" stoichiometry="1"></speciesReference><speciesReference species="M_GLCe" stoichiometry="1"></speciesReference></listOfProducts><kineticLaw><math xmlns="http://www.w3.org/1998/Math/MathML"><apply><ci> LOWER_BOUND </ci><ci> UPPER_BOUND </ci><ci> OBJECTIVE_COEFFICIENT </ci></apply></math><listOfParameters><parameter id="LOWER_BOUND" value="     0.00000000"/><parameter id="UPPER_BOUND" value="  1000.00000000"/><parameter id="OBJECTIVE_COEFFICIENT" value="     0.00000000"/></listOfParameters></kineticLaw></reaction>
<reaction id="R_r270" name="Alpha-galactosidase" reversible="false"><notes><html:p>GENE_ASSOCIATION: AO090023000151</html:p><html:p>SUBSYSTEM: Galactose/Galactitol metabolism</html:p><html:p>PROTEIN_CLASS: 3.2.1.22</html:p></notes><listOfReactants><speciesReference species="M_H2Oe" stoichiometry="1"/><speciesReference species="M_MELIe" stoichiometry="1"/></listOfReactants><listOfProducts><speciesReference species="M_GLACe" stoichiometry="1"></speciesReference><speciesReference species="M_GLCe" stoichiometry="1"></speciesReference></listOfProducts><kineticLaw><math xmlns="http://www.w3.org/1998/Math/MathML"><apply><ci> LOWER_BOUND </ci><ci> UPPER_BOUND </ci><ci> OBJECTIVE_COEFFICIENT </ci></apply></math><listOfParameters><parameter id="LOWER_BOUND" value="     0.00000000"/><parameter id="UPPER_BOUND" value="  1000.00000000"/><parameter id="OBJECTIVE_COEFFICIENT" value="     0.00000000"/></listOfParameters></kineticLaw></reaction>
<reaction id="R_r271" name="Alpha-galactosidase" reversible="false"><notes><html:p>GENE_ASSOCIATION: AO090005000217</html:p><html:p>SUBSYSTEM: Galactose/Galactitol metabolism</html:p><html:p>PROTEIN_CLASS: 3.2.1.22</html:p></notes><listOfReactants><speciesReference species="M_H2Oe" stoichiometry="1"/><speciesReference species="M_MELIe" stoichiometry="1"/></listOfReactants><listOfProducts><speciesReference species="M_GLACe" stoichiometry="1"></speciesReference><speciesReference species="M_GLCe" stoichiometry="1"></speciesReference></listOfProducts><kineticLaw><math xmlns="http://www.w3.org/1998/Math/MathML"><apply><ci> LOWER_BOUND </ci><ci> UPPER_BOUND </ci><ci> OBJECTIVE_COEFFICIENT </ci></apply></math><listOfParameters><parameter id="LOWER_BOUND" value="     0.00000000"/><parameter id="UPPER_BOUND" value="  1000.00000000"/><parameter id="OBJECTIVE_COEFFICIENT" value="     0.00000000"/></listOfParameters></kineticLaw></reaction>
<reaction id="R_r272" name="Beta-fructofuranosidase" reversible="false"><notes><html:p>GENE_ASSOCIATION: AO090701000400</html:p><html:p>SUBSYSTEM: Galactose/Galactitol metabolism</html:p><html:p>PROTEIN_CLASS: 3.2.1.26</html:p></notes><listOfReactants><speciesReference species="M_H2Oe" stoichiometry="1"/><speciesReference species="M_SUCe" stoichiometry="1"/></listOfReactants><listOfProducts><speciesReference species="M_FRUe" stoichiometry="1"></speciesReference><speciesReference species="M_GLCe" stoichiometry="1"></speciesReference></listOfProducts><kineticLaw><math xmlns="http://www.w3.org/1998/Math/MathML"><apply><ci> LOWER_BOUND </ci><ci> UPPER_BOUND </ci><ci> OBJECTIVE_COEFFICIENT </ci></apply></math><listOfParameters><parameter id="LOWER_BOUND" value="     0.00000000"/><parameter id="UPPER_BOUND" value="  1000.00000000"/><parameter id="OBJECTIVE_COEFFICIENT" value="     0.00000000"/></listOfParameters></kineticLaw></reaction>
<reaction id="R_r273" name="Beta-fructofuranosidase" reversible="false"><notes><html:p>GENE_ASSOCIATION: AO090701000400</html:p><html:p>SUBSYSTEM: Galactose/Galactitol metabolism</html:p><html:p>PROTEIN_CLASS: 3.2.1.26</html:p></notes><listOfReactants><speciesReference species="M_H2Oe" stoichiometry="1"/><speciesReference species="M_RAFe" stoichiometry="1"/></listOfReactants><listOfProducts><speciesReference species="M_FRUe" stoichiometry="1"></speciesReference><speciesReference species="M_MELIe" stoichiometry="1"></speciesReference></listOfProducts><kineticLaw><math xmlns="http://www.w3.org/1998/Math/MathML"><apply><ci> LOWER_BOUND </ci><ci> UPPER_BOUND </ci><ci> OBJECTIVE_COEFFICIENT </ci></apply></math><listOfParameters><parameter id="LOWER_BOUND" value="     0.00000000"/><parameter id="UPPER_BOUND" value="  1000.00000000"/><parameter id="OBJECTIVE_COEFFICIENT" value="     0.00000000"/></listOfParameters></kineticLaw></reaction>
<reaction id="R_r274" name="Galactose oxidase" reversible="false"><notes><html:p>GENE_ASSOCIATION: AO090308000021</html:p><html:p>SUBSYSTEM: Galactose/Galactitol metabolism</html:p><html:p>PROTEIN_CLASS: 1.1.3.9</html:p></notes><listOfReactants><speciesReference species="M_GLAC" stoichiometry="1"/><speciesReference species="M_O2" stoichiometry="1"/></listOfReactants><listOfProducts><speciesReference species="M_GALNT" stoichiometry="1"></speciesReference><speciesReference species="M_H2O2" stoichiometry="1"></speciesReference></listOfProducts><kineticLaw><math xmlns="http://www.w3.org/1998/Math/MathML"><apply><ci> LOWER_BOUND </ci><ci> UPPER_BOUND </ci><ci> OBJECTIVE_COEFFICIENT </ci></apply></math><listOfParameters><parameter id="LOWER_BOUND" value="     0.00000000"/><parameter id="UPPER_BOUND" value="  1000.00000000"/><parameter id="OBJECTIVE_COEFFICIENT" value="     0.00000000"/></listOfParameters></kineticLaw></reaction>
<reaction id="R_r275" name="Galactose oxidase" reversible="false"><notes><html:p>GENE_ASSOCIATION: AO090011000020</html:p><html:p>SUBSYSTEM: Galactose/Galactitol metabolism</html:p><html:p>PROTEIN_CLASS: 1.1.3.9</html:p></notes><listOfReactants><speciesReference species="M_GLAC" stoichiometry="1"/><speciesReference species="M_O2" stoichiometry="1"/></listOfReactants><listOfProducts><speciesReference species="M_GALNT" stoichiometry="1"></speciesReference><speciesReference species="M_H2O2" stoichiometry="1"></speciesReference></listOfProducts><kineticLaw><math xmlns="http://www.w3.org/1998/Math/MathML"><apply><ci> LOWER_BOUND </ci><ci> UPPER_BOUND </ci><ci> OBJECTIVE_COEFFICIENT </ci></apply></math><listOfParameters><parameter id="LOWER_BOUND" value="     0.00000000"/><parameter id="UPPER_BOUND" value="  1000.00000000"/><parameter id="OBJECTIVE_COEFFICIENT" value="     0.00000000"/></listOfParameters></kineticLaw></reaction>
<reaction id="R_r276" name="Tagatose-bisphosphate aldolase" reversible="true"><notes><html:p>GENE_ASSOCIATION: AO090009000065</html:p><html:p>SUBSYSTEM: Galactose/Galactitol metabolism</html:p><html:p>PROTEIN_CLASS: 4.1.2.40</html:p></notes><listOfReactants><speciesReference species="M_TDP" stoichiometry="1"/></listOfReactants><listOfProducts><speciesReference species="M_T3P1" stoichiometry="1"></speciesReference><speciesReference species="M_T3P2" stoichiometry="1"></speciesReference></listOfProducts><kineticLaw><math xmlns="http://www.w3.org/1998/Math/MathML"><apply><ci> LOWER_BOUND </ci><ci> UPPER_BOUND </ci><ci> OBJECTIVE_COEFFICIENT </ci></apply></math><listOfParameters><parameter id="LOWER_BOUND" value=" -1000.00000000"/><parameter id="UPPER_BOUND" value="  1000.00000000"/><parameter id="OBJECTIVE_COEFFICIENT" value="     0.00000000"/></listOfParameters></kineticLaw></reaction>
<reaction id="R_r277" name="Tagatose-bisphosphate aldolase" reversible="true"><notes><html:p>GENE_ASSOCIATION: AO090009000324</html:p><html:p>SUBSYSTEM: Galactose/Galactitol metabolism</html:p><html:p>PROTEIN_CLASS: 4.1.2.40</html:p></notes><listOfReactants><speciesReference species="M_TDP" stoichiometry="1"/></listOfReactants><listOfProducts><speciesReference species="M_T3P1" stoichiometry="1"></speciesReference><speciesReference species="M_T3P2" stoichiometry="1"></speciesReference></listOfProducts><kineticLaw><math xmlns="http://www.w3.org/1998/Math/MathML"><apply><ci> LOWER_BOUND </ci><ci> UPPER_BOUND </ci><ci> OBJECTIVE_COEFFICIENT </ci></apply></math><listOfParameters><parameter id="LOWER_BOUND" value=" -1000.00000000"/><parameter id="UPPER_BOUND" value="  1000.00000000"/><parameter id="OBJECTIVE_COEFFICIENT" value="     0.00000000"/></listOfParameters></kineticLaw></reaction>
<reaction id="R_r278" name="Tagatose-bisphosphate aldolase" reversible="true"><notes><html:p>GENE_ASSOCIATION: AO090701000462</html:p><html:p>SUBSYSTEM: Galactose/Galactitol metabolism</html:p><html:p>PROTEIN_CLASS: 4.1.2.40</html:p></notes><listOfReactants><speciesReference species="M_TDP" stoichiometry="1"/></listOfReactants><listOfProducts><speciesReference species="M_T3P1" stoichiometry="1"></speciesReference><speciesReference species="M_T3P2" stoichiometry="1"></speciesReference></listOfProducts><kineticLaw><math xmlns="http://www.w3.org/1998/Math/MathML"><apply><ci> LOWER_BOUND </ci><ci> UPPER_BOUND </ci><ci> OBJECTIVE_COEFFICIENT </ci></apply></math><listOfParameters><parameter id="LOWER_BOUND" value=" -1000.00000000"/><parameter id="UPPER_BOUND" value="  1000.00000000"/><parameter id="OBJECTIVE_COEFFICIENT" value="     0.00000000"/></listOfParameters></kineticLaw></reaction>
<reaction id="R_r279" name="Phosphofructokinase" reversible="true"><notes><html:p>GENE_ASSOCIATION: AO090003001390</html:p><html:p>SUBSYSTEM: Galactose/Galactitol metabolism</html:p><html:p>PROTEIN_CLASS: 2.7.1.11</html:p></notes><listOfReactants><speciesReference species="M_ATP" stoichiometry="1"/><speciesReference species="M_T6P" stoichiometry="1"/></listOfReactants><listOfProducts><speciesReference species="M_ADP" stoichiometry="1"></speciesReference><speciesReference species="M_TDP" stoichiometry="1"></speciesReference></listOfProducts><kineticLaw><math xmlns="http://www.w3.org/1998/Math/MathML"><apply><ci> LOWER_BOUND </ci><ci> UPPER_BOUND </ci><ci> OBJECTIVE_COEFFICIENT </ci></apply></math><listOfParameters><parameter id="LOWER_BOUND" value=" -1000.00000000"/><parameter id="UPPER_BOUND" value="  1000.00000000"/><parameter id="OBJECTIVE_COEFFICIENT" value="     0.00000000"/></listOfParameters></kineticLaw></reaction>
<reaction id="R_r280" name="Tagatose kinase" reversible="true"><notes><html:p>SUBSYSTEM: Galactose/Galactitol metabolism</html:p><html:p>PROTEIN_CLASS: 2.7.1.101</html:p></notes><listOfReactants><speciesReference species="M_ATP" stoichiometry="1"/><speciesReference species="M_TGE" stoichiometry="1"/></listOfReactants><listOfProducts><speciesReference species="M_ADP" stoichiometry="1"></speciesReference><speciesReference species="M_T6P" stoichiometry="1"></speciesReference></listOfProducts><kineticLaw><math xmlns="http://www.w3.org/1998/Math/MathML"><apply><ci> LOWER_BOUND </ci><ci> UPPER_BOUND </ci><ci> OBJECTIVE_COEFFICIENT </ci></apply></math><listOfParameters><parameter id="LOWER_BOUND" value=" -1000.00000000"/><parameter id="UPPER_BOUND" value="  1000.00000000"/><parameter id="OBJECTIVE_COEFFICIENT" value="     0.00000000"/></listOfParameters></kineticLaw></reaction>
<reaction id="R_r281" name="Galactose 1-dehydrogenase" reversible="false"><notes><html:p>GENE_ASSOCIATION: AO090102000225</html:p><html:p>SUBSYSTEM: Galactonic acid/Galactonate metabolism</html:p><html:p>PROTEIN_CLASS: 1.1.1.48</html:p></notes><listOfReactants><speciesReference species="M_GLAC" stoichiometry="1"/><speciesReference species="M_NAD" stoichiometry="1"/></listOfReactants><listOfProducts><speciesReference species="M_GALN14LAC" stoichiometry="1"></speciesReference><speciesReference species="M_NADH" stoichiometry="1"></speciesReference></listOfProducts><kineticLaw><math xmlns="http://www.w3.org/1998/Math/MathML"><apply><ci> LOWER_BOUND </ci><ci> UPPER_BOUND </ci><ci> OBJECTIVE_COEFFICIENT </ci></apply></math><listOfParameters><parameter id="LOWER_BOUND" value="     0.00000000"/><parameter id="UPPER_BOUND" value="  1000.00000000"/><parameter id="OBJECTIVE_COEFFICIENT" value="     0.00000000"/></listOfParameters></kineticLaw></reaction>
<reaction id="R_r282" name="Galactose 1-dehydrogenase" reversible="false"><notes><html:p>GENE_ASSOCIATION: AO090020000363</html:p><html:p>SUBSYSTEM: Galactonic acid/Galactonate metabolism</html:p><html:p>PROTEIN_CLASS: 1.1.1.48</html:p></notes><listOfReactants><speciesReference species="M_GLAC" stoichiometry="1"/><speciesReference species="M_NAD" stoichiometry="1"/></listOfReactants><listOfProducts><speciesReference species="M_GALN14LAC" stoichiometry="1"></speciesReference><speciesReference species="M_NADH" stoichiometry="1"></speciesReference></listOfProducts><kineticLaw><math xmlns="http://www.w3.org/1998/Math/MathML"><apply><ci> LOWER_BOUND </ci><ci> UPPER_BOUND </ci><ci> OBJECTIVE_COEFFICIENT </ci></apply></math><listOfParameters><parameter id="LOWER_BOUND" value="     0.00000000"/><parameter id="UPPER_BOUND" value="  1000.00000000"/><parameter id="OBJECTIVE_COEFFICIENT" value="     0.00000000"/></listOfParameters></kineticLaw></reaction>
<reaction id="R_r283" name="Galatonate dehydratase" reversible="true"><notes><html:p>GENE_ASSOCIATION: AO090003000276</html:p><html:p>SUBSYSTEM: Galactonic acid/Galactonate metabolism</html:p><html:p>PROTEIN_CLASS: 4.2.1.6</html:p></notes><listOfReactants><speciesReference species="M_GALNT" stoichiometry="1"/></listOfReactants><listOfProducts><speciesReference species="M_2D3DGALT" stoichiometry="1"></speciesReference><speciesReference species="M_H2O" stoichiometry="1"></speciesReference></listOfProducts><kineticLaw><math xmlns="http://www.w3.org/1998/Math/MathML"><apply><ci> LOWER_BOUND </ci><ci> UPPER_BOUND </ci><ci> OBJECTIVE_COEFFICIENT </ci></apply></math><listOfParameters><parameter id="LOWER_BOUND" value=" -1000.00000000"/><parameter id="UPPER_BOUND" value="  1000.00000000"/><parameter id="OBJECTIVE_COEFFICIENT" value="     0.00000000"/></listOfParameters></kineticLaw></reaction>
[truncated: 1,918,769 more chars]
