# Supplementary material for: Do genome-scale models need exact solvers or clearer standards?
Source: Mol Syst Biol. 2015 Oct 14;11(10):831. doi: 10.15252/msb.20156157 (PMC4631202; doi:10.15252/msb.20156157)
Supplement: Supplementary file 2 — Dataset EV1 [file msb0011-0831-sd2.zip › m_model_collection-master/sbml/iYL1228.xml]

<?xml version="1.0" encoding="UTF-8"?>
<sbml xmlns="http://www.sbml.org/sbml/level2" level="2" version="1">
  <model id="Klebsiella pneumoniae MGH78578_iYL1228">
    <listOfUnitDefinitions>
      <unitDefinition id="mmol_per_gDW_per_hr">
        <listOfUnits>
          <unit kind="mole" scale="-3" multiplier="1" offset="0"/>
          <unit kind="gram" exponent="-1" multiplier="1" offset="0"/>
          <unit kind="second" exponent="-1" multiplier="0.000277777777777778" offset="0"/>
        </listOfUnits>
      </unitDefinition>
    </listOfUnitDefinitions>
    <listOfCompartments>
      <compartment id="c" name="Cytoplasm" size="1"/>
      <compartment id="e" name="Extracellular" size="1"/>
      <compartment id="p" name="Periplasm" size="1"/>
    </listOfCompartments>
    <listOfSpecies>
      <species id="M_10fthf_c" name="10-Formyltetrahydrofolate" compartment="c" charge="0"/>
      <species id="M_12dgr120_p" name="1,2-Diacyl-sn-glycerol (didodecanoyl, n-C12:0)" compartment="p" charge="0"/>
      <species id="M_12dgr120_c" name="1,2-Diacyl-sn-glycerol (didodecanoyl, n-C12:0)" compartment="c" charge="0"/>
      <species id="M_12dgr140_p" name="1,2-Diacyl-sn-glycerol (ditetradecanoyl, n-C14:0)" compartment="p" charge="0"/>
      <species id="M_12dgr140_c" name="1,2-Diacyl-sn-glycerol (ditetradecanoyl, n-C14:0)" compartment="c" charge="0"/>
      <species id="M_12dgr141_p" name="1,2-Diacyl-sn-glycerol (ditetradec-7-enoyl, n-C14:1)" compartment="p" charge="0"/>
      <species id="M_12dgr141_c" name="1,2-Diacyl-sn-glycerol (ditetradec-7-enoyl, n-C14:1)" compartment="c" charge="0"/>
      <species id="M_12dgr160_p" name="1,2-Diacyl-sn-glycerol (dihexadecanoyl, n-C16:0)" compartment="p" charge="0"/>
      <species id="M_12dgr160_c" name="1,2-Diacyl-sn-glycerol (dihexadecanoyl, n-C16:0)" compartment="c" charge="0"/>
      <species id="M_12dgr161_p" name="1,2-Diacyl-sn-glycerol (dihexadec-9-enoyl, n-C16:1)" compartment="p" charge="0"/>
      <species id="M_12dgr161_c" name="1,2-Diacyl-sn-glycerol (dihexadec-9-enoyl, n-C16:1)" compartment="c" charge="0"/>
      <species id="M_12dgr180_p" name="1,2-Diacyl-sn-glycerol (dioctadecanoyl, n-C18:0)" compartment="p" charge="0"/>
      <species id="M_12dgr180_c" name="1,2-Diacyl-sn-glycerol (dioctadecanoyl, n-C18:0)" compartment="c" charge="0"/>
      <species id="M_12dgr181_p" name="1,2-Diacyl-sn-glycerol (dioctadec-11-enoyl, n-C18:1)" compartment="p" charge="0"/>
      <species id="M_12dgr181_c" name="1,2-Diacyl-sn-glycerol (dioctadec-11-enoyl, n-C18:1)" compartment="c" charge="0"/>
      <species id="M_12ppd_R_c" name="(R)-Propane-1,2-diol" compartment="c" charge="0"/>
      <species id="M_12ppd_S_e" name="(S)-Propane-1,2-diol" compartment="e" charge="0"/>
      <species id="M_12ppd_S_c" name="(S)-Propane-1,2-diol" compartment="c" charge="0"/>
      <species id="M_13dpg_c" name="3-Phospho-D-glyceroyl phosphate" compartment="c" charge="0"/>
      <species id="M_13ppd_p" name="1,3-Propanediol" compartment="p" charge="0"/>
      <species id="M_13ppd_e" name="1,3-Propanediol" compartment="e" charge="0"/>
      <species id="M_13ppd_c" name="1,3-Propanediol" compartment="c" charge="0"/>
      <species id="M_14glucan_p" name="1,4-alpha-D-glucan" compartment="p" charge="0"/>
      <species id="M_14glucan_e" name="1,4-alpha-D-glucan" compartment="e" charge="0"/>
      <species id="M_14glucan_c" name="1,4-alpha-D-glucan" compartment="c" charge="0"/>
      <species id="M_15dap_p" name="1,5-Diaminopentane" compartment="p" charge="0"/>
      <species id="M_15dap_e" name="1,5-Diaminopentane" compartment="e" charge="0"/>
      <species id="M_15dap_c" name="1,5-Diaminopentane" compartment="c" charge="0"/>
      <species id="M_1agpe120_p" name="1-Acyl-sn-glycero-3-phosphoethanolamine (n-C12:0)" compartment="p" charge="0"/>
      <species id="M_1agpe140_p" name="1-Acyl-sn-glycero-3-phosphoethanolamine (n-C14:0)" compartment="p" charge="0"/>
      <species id="M_1agpe141_p" name="1-Acyl-sn-glycero-3-phosphoethanolamine (n-C14:1)" compartment="p" charge="0"/>
      <species id="M_1agpe160_p" name="1-Acyl-sn-glycero-3-phosphoethanolamine (n-C16:0)" compartment="p" charge="0"/>
      <species id="M_1agpe161_p" name="1-Acyl-sn-glycero-3-phosphoethanolamine (n-C16:1)" compartment="p" charge="0"/>
      <species id="M_1agpe180_p" name="1-Acyl-sn-glycero-3-phosphoethanolamine (n-C18:0)" compartment="p" charge="0"/>
      <species id="M_1agpe181_p" name="1-Acyl-sn-glycero-3-phosphoethanolamine (n-C18:1)" compartment="p" charge="0"/>
      <species id="M_1agpg120_p" name="1-Acyl-sn-glycero-3-phosphoglycerol (n-C12:0)" compartment="p" charge="0"/>
      <species id="M_1agpg140_p" name="1-Acyl-sn-glycero-3-phosphoglycerol (n-C14:0)" compartment="p" charge="0"/>
      <species id="M_1agpg141_p" name="1-Acyl-sn-glycero-3-phosphoglycerol (n-C14:1)" compartment="p" charge="0"/>
      <species id="M_1agpg160_p" name="1-Acyl-sn-glycero-3-phosphoglycerol (n-C16:0)" compartment="p" charge="0"/>
      <species id="M_1agpg161_p" name="1-Acyl-sn-glycero-3-phosphoglycerol (n-C16:1)" compartment="p" charge="0"/>
      <species id="M_1agpg180_p" name="1-Acyl-sn-glycero-3-phosphoglycerol (n-C18:0)" compartment="p" charge="0"/>
      <species id="M_1agpg181_p" name="1-Acyl-sn-glycero-3-phosphoglycerol (n-C18:1)" compartment="p" charge="0"/>
      <species id="M_1ddecg3p_p" name="1-dodecanoyl-sn-glycerol 3-phosphate" compartment="p" charge="0"/>
      <species id="M_1ddecg3p_c" name="1-dodecanoyl-sn-glycerol 3-phosphate" compartment="c" charge="0"/>
      <species id="M_1hdec9eg3p_p" name="1-hexadec-9-enoyl-sn-glycerol 3-phosphate" compartment="p" charge="0"/>
      <species id="M_1hdec9eg3p_c" name="1-hexadec-9-enoyl-sn-glycerol 3-phosphate" compartment="c" charge="0"/>
      <species id="M_1hdecg3p_p" name="1-hexadecanoyl-sn-glycerol 3-phosphate" compartment="p" charge="0"/>
      <species id="M_1hdecg3p_c" name="1-hexadecanoyl-sn-glycerol 3-phosphate" compartment="c" charge="0"/>
      <species id="M_1odec11eg3p_p" name="1-octadec-11-enoyl-sn-glycerol 3-phosphate" compartment="p" charge="0"/>
      <species id="M_1odec11eg3p_c" name="1-octadec-11-enoyl-sn-glycerol 3-phosphate" compartment="c" charge="0"/>
      <species id="M_1odecg3p_p" name="1-octadecanoyl-sn-glycerol 3-phosphate" compartment="p" charge="0"/>
      <species id="M_1odecg3p_c" name="1-octadecanoyl-sn-glycerol 3-phosphate" compartment="c" charge="0"/>
      <species id="M_1pyr5c_c" name="1-Pyrroline-5-carboxylate" compartment="c" charge="0"/>
      <species id="M_1tdec7eg3p_p" name="1-tetradec-7-enoyl-sn-glycerol 3-phosphate" compartment="p" charge="0"/>
      <species id="M_1tdec7eg3p_c" name="1-tetradec-7-enoyl-sn-glycerol 3-phosphate" compartment="c" charge="0"/>
      <species id="M_1tdecg3p_p" name="1-tetradecanoyl-sn-glycerol 3-phosphate" compartment="p" charge="0"/>
      <species id="M_1tdecg3p_c" name="1-tetradecanoyl-sn-glycerol 3-phosphate" compartment="c" charge="0"/>
      <species id="M_23camp_p" name="2',3'-Cyclic AMP" compartment="p" charge="0"/>
      <species id="M_23camp_e" name="2',3'-Cyclic AMP" compartment="e" charge="0"/>
      <species id="M_23ccmp_p" name="2',3'-Cyclic CMP" compartment="p" charge="0"/>
      <species id="M_23ccmp_e" name="2',3'-Cyclic CMP" compartment="e" charge="0"/>
      <species id="M_23cgmp_p" name="2',3'-Cyclic GMP" compartment="p" charge="0"/>
      <species id="M_23cgmp_e" name="2',3'-Cyclic GMP" compartment="e" charge="0"/>
      <species id="M_23cump_p" name="2',3'-Cyclic UMP" compartment="p" charge="0"/>
      <species id="M_23cump_e" name="2',3'-Cyclic UMP" compartment="e" charge="0"/>
      <species id="M_23dappa_p" name="2,3-diaminopropionate" compartment="p" charge="0"/>
      <species id="M_23dappa_e" name="2,3-diaminopropionate" compartment="e" charge="0"/>
      <species id="M_23dappa_c" name="2,3-diaminopropionate" compartment="c" charge="0"/>
      <species id="M_23ddhb_c" name="2,3-Dihydro-2,3-dihydroxybenzoate" compartment="c" charge="0"/>
      <species id="M_23dhb_c" name="2,3-Dihydroxybenzoate" compartment="c" charge="0"/>
      <species id="M_23dhba_c" name="(2,3-Dihydroxybenzoyl)adenylate" compartment="c" charge="0"/>
      <species id="M_23dhbzs_c" name="2,3-dihydroxybenzoylserine" compartment="c" charge="0"/>
      <species id="M_23dhdp_c" name="2,3-Dihydrodipicolinate" compartment="c" charge="0"/>
      <species id="M_23dhmb_c" name="(R)-2,3-Dihydroxy-3-methylbutanoate" compartment="c" charge="0"/>
      <species id="M_23dhmp_c" name="(R)-2,3-Dihydroxy-3-methylpentanoate" compartment="c" charge="0"/>
      <species id="M_24dhhed_c" name="2,4-Dihydroxyhept-2-enedioate" compartment="c" charge="0"/>
      <species id="M_25aics_c" name="(S)-2-[5-Amino-1-(5-phospho-D-ribosyl)imidazole-4-carboxamido]succinate" compartment="c" charge="0"/>
      <species id="M_25dkglcn_c" name="2,5-diketo-D-gluconate" compartment="c" charge="0"/>
      <species id="M_25drapp_c" name="2,5-Diamino-6-(ribosylamino)-4-(3H)-pyrimidinone 5'-phosphate" compartment="c" charge="0"/>
      <species id="M_26dap_LL_c" name="LL-2,6-Diaminoheptanedioate" compartment="c" charge="0"/>
      <species id="M_26dap_M_p" name="meso-2,6-Diaminoheptanedioate" compartment="p" charge="0"/>
      <species id="M_26dap_M_e" name="meso-2,6-Diaminoheptanedioate" compartment="e" charge="0"/>
      <species id="M_26dap_M_c" name="meso-2,6-Diaminoheptanedioate" compartment="c" charge="0"/>
      <species id="M_2agpe120_p" name="2-Acyl-sn-glycero-3-phosphoethanolamine (n-C12:0)" compartment="p" charge="0"/>
      <species id="M_2agpe120_c" name="2-Acyl-sn-glycero-3-phosphoethanolamine (n-C12:0)" compartment="c" charge="0"/>
      <species id="M_2agpe140_p" name="2-Acyl-sn-glycero-3-phosphoethanolamine (n-C14:0)" compartment="p" charge="0"/>
      <species id="M_2agpe140_c" name="2-Acyl-sn-glycero-3-phosphoethanolamine (n-C14:0)" compartment="c" charge="0"/>
      <species id="M_2agpe141_p" name="2-Acyl-sn-glycero-3-phosphoethanolamine (n-C14:1)" compartment="p" charge="0"/>
      <species id="M_2agpe141_c" name="2-Acyl-sn-glycero-3-phosphoethanolamine (n-C14:1)" compartment="c" charge="0"/>
      <species id="M_2agpe160_p" name="2-Acyl-sn-glycero-3-phosphoethanolamine (n-C16:0)" compartment="p" charge="0"/>
      <species id="M_2agpe160_c" name="2-Acyl-sn-glycero-3-phosphoethanolamine (n-C16:0)" compartment="c" charge="0"/>
      <species id="M_2agpe161_p" name="2-Acyl-sn-glycero-3-phosphoethanolamine (n-C16:1)" compartment="p" charge="0"/>
      <species id="M_2agpe161_c" name="2-Acyl-sn-glycero-3-phosphoethanolamine (n-C16:1)" compartment="c" charge="0"/>
      <species id="M_2agpe180_p" name="2-Acyl-sn-glycero-3-phosphoethanolamine (n-C18:0)" compartment="p" charge="0"/>
      <species id="M_2agpe180_c" name="2-Acyl-sn-glycero-3-phosphoethanolamine (n-C18:0)" compartment="c" charge="0"/>
      <species id="M_2agpe181_p" name="2-Acyl-sn-glycero-3-phosphoethanolamine (n-C18:1)" compartment="p" charge="0"/>
      <species id="M_2agpe181_c" name="2-Acyl-sn-glycero-3-phosphoethanolamine (n-C18:1)" compartment="c" charge="0"/>
      <species id="M_2agpg120_p" name="2-Acyl-sn-glycero-3-phosphoglycerol (n-C12:0)" compartment="p" charge="0"/>
      <species id="M_2agpg120_c" name="2-Acyl-sn-glycero-3-phosphoglycerol (n-C12:0)" compartment="c" charge="0"/>
      <species id="M_2agpg140_p" name="2-Acyl-sn-glycero-3-phosphoglycerol (n-C14:0)" compartment="p" charge="0"/>
      <species id="M_2agpg140_c" name="2-Acyl-sn-glycero-3-phosphoglycerol (n-C14:0)" compartment="c" charge="0"/>
      <species id="M_2agpg141_p" name="2-Acyl-sn-glycero-3-phosphoglycerol (n-C14:1)" compartment="p" charge="0"/>
      <species id="M_2agpg141_c" name="2-Acyl-sn-glycero-3-phosphoglycerol (n-C14:1)" compartment="c" charge="0"/>
      <species id="M_2agpg160_p" name="2-Acyl-sn-glycero-3-phosphoglycerol (n-C16:0)" compartment="p" charge="0"/>
      <species id="M_2agpg160_c" name="2-Acyl-sn-glycero-3-phosphoglycerol (n-C16:0)" compartment="c" charge="0"/>
      <species id="M_2agpg161_p" name="2-Acyl-sn-glycero-3-phosphoglycerol (n-C16:1)" compartment="p" charge="0"/>
      <species id="M_2agpg161_c" name="2-Acyl-sn-glycero-3-phosphoglycerol (n-C16:1)" compartment="c" charge="0"/>
      <species id="M_2agpg180_p" name="2-Acyl-sn-glycero-3-phosphoglycerol (n-C18:0)" compartment="p" charge="0"/>
      <species id="M_2agpg180_c" name="2-Acyl-sn-glycero-3-phosphoglycerol (n-C18:0)" compartment="c" charge="0"/>
      <species id="M_2agpg181_p" name="2-Acyl-sn-glycero-3-phosphoglycerol (n-C18:1)" compartment="p" charge="0"/>
      <species id="M_2agpg181_c" name="2-Acyl-sn-glycero-3-phosphoglycerol (n-C18:1)" compartment="c" charge="0"/>
      <species id="M_2ahbut_c" name="(S)-2-Aceto-2-hydroxybutanoate" compartment="c" charge="0"/>
      <species id="M_2amsa_c" name="2-Aminomalonate semialdehyde" compartment="c" charge="0"/>
      <species id="M_2aobut_c" name="L-2-Amino-3-oxobutanoate" compartment="c" charge="0"/>
      <species id="M_2cpr5p_c" name="1-(2-Carboxyphenylamino)-1-deoxy-D-ribulose 5-phosphate" compartment="c" charge="0"/>
      <species id="M_2dda7p_c" name="2-Dehydro-3-deoxy-D-arabino-heptonate 7-phosphate" compartment="c" charge="0"/>
      <species id="M_2ddecg3p_p" name="2-dodecanoyl-sn-glycerol 3-phosphate" compartment="p" charge="0"/>
      <species id="M_2ddecg3p_c" name="2-dodecanoyl-sn-glycerol 3-phosphate" compartment="c" charge="0"/>
      <species id="M_2ddg6p_c" name="2-Dehydro-3-deoxy-D-gluconate 6-phosphate" compartment="c" charge="0"/>
      <species id="M_2ddglcn_p" name="2-Dehydro-3-deoxy-D-gluconate" compartment="p" charge="0"/>
      <species id="M_2ddglcn_e" name="2-Dehydro-3-deoxy-D-gluconate" compartment="e" charge="0"/>
      <species id="M_2ddglcn_c" name="2-Dehydro-3-deoxy-D-gluconate" compartment="c" charge="0"/>
      <species id="M_2dh3dgal_c" name="2-Dehydro-3-deoxy-D-galactonate" compartment="c" charge="0"/>
      <species id="M_2dh3dgal6p_c" name="2-Dehydro-3-deoxy-D-galactonate 6-phosphate" compartment="c" charge="0"/>
      <species id="M_2dhglcn_c" name="2-Dehydro-D-gluconate" compartment="c" charge="0"/>
      <species id="M_2dhguln_c" name="2-Dehydro-L-gulonate" compartment="c" charge="0"/>
      <species id="M_2dhp_c" name="2-Dehydropantoate" compartment="c" charge="0"/>
      <species id="M_2dhphaccoa_c" name="1,2-Dihydroxy-1,2-dihydrophenylacetyl-CoA" compartment="c" charge="0"/>
      <species id="M_2dmmq8_c" name="2-Demethylmenaquinone 8" compartment="c" charge="0"/>
      <species id="M_2dmmql8_c" name="2-Demethylmenaquinol 8" compartment="c" charge="0"/>
      <species id="M_2dr1p_c" name="2-Deoxy-D-ribose 1-phosphate" compartment="c" charge="0"/>
      <species id="M_2dr5p_c" name="2-Deoxy-D-ribose 5-phosphate" compartment="c" charge="0"/>
      <species id="M_2h3oppan_c" name="2-Hydroxy-3-oxopropanoate" compartment="c" charge="0"/>
      <species id="M_2hdec9eg3p_p" name="2-hexadec-9-enoyl-sn-glycerol 3-phosphate" compartment="p" charge="0"/>
      <species id="M_2hdec9eg3p_c" name="2-hexadec-9-enoyl-sn-glycerol 3-phosphate" compartment="c" charge="0"/>
      <species id="M_2hdecg3p_p" name="2-hexadecanoyl-sn-glycerol 3-phosphate" compartment="p" charge="0"/>
      <species id="M_2hdecg3p_c" name="2-hexadecanoyl-sn-glycerol 3-phosphate" compartment="c" charge="0"/>
      <species id="M_2hh24dd_c" name="2-Hydroxyhepta-2,4-dienedioate" compartment="c" charge="0"/>
      <species id="M_2ins_c" name="2-Inosose" compartment="c" charge="0"/>
      <species id="M_2ippm_c" name="2-Isopropylmaleate" compartment="c" charge="0"/>
      <species id="M_2kmb_c" name="2-keto-4-methylthiobutyrate" compartment="c" charge="0"/>
      <species id="M_2mahmp_c" name="2-Methyl-4-amino-5-hydroxymethylpyrimidine diphosphate" compartment="c" charge="0"/>
      <species id="M_2me4p_c" name="2-C-methyl-D-erythritol 4-phosphate" compartment="c" charge="0"/>
      <species id="M_2mecdp_c" name="2-C-methyl-D-erythritol 2,4-cyclodiphosphate" compartment="c" charge="0"/>
      <species id="M_2obut_c" name="2-Oxobutanoate" compartment="c" charge="0"/>
      <species id="M_2odec11eg3p_p" name="2-octadec-11-enoyl-sn-glycerol 3-phosphate" compartment="p" charge="0"/>
      <species id="M_2odec11eg3p_c" name="2-octadec-11-enoyl-sn-glycerol 3-phosphate" compartment="c" charge="0"/>
      <species id="M_2odecg3p_p" name="2-octadecanoyl-sn-glycerol 3-phosphate" compartment="p" charge="0"/>
      <species id="M_2odecg3p_c" name="2-octadecanoyl-sn-glycerol 3-phosphate" compartment="c" charge="0"/>
      <species id="M_2ohed_c" name="2-oxo-hept-3-ene-1,7-dioic acid" compartment="c" charge="0"/>
      <species id="M_2ohph_c" name="2-Octaprenyl-6-hydroxyphenol" compartment="c" charge="0"/>
      <species id="M_2ombzl_c" name="2-Octaprenyl-6-methoxy-1,4-benzoquinol" compartment="c" charge="0"/>
      <species id="M_2omhmbl_c" name="2-Octaprenyl-3-methyl-5-hydroxy-6-methoxy-1,4-benzoquinol" compartment="c" charge="0"/>
      <species id="M_2ommbl_c" name="2-Octaprenyl-3-methyl-6-methoxy- 1,4-benzoquinol" compartment="c" charge="0"/>
      <species id="M_2omph_c" name="2-Octaprenyl-6-methoxyphenol" compartment="c" charge="0"/>
      <species id="M_2oph_c" name="2-Octaprenylphenol" compartment="c" charge="0"/>
      <species id="M_2p4c2me_c" name="2-phospho-4-(cytidine 5'-diphospho)-2-C-methyl-D-erythritol" compartment="c" charge="0"/>
      <species id="M_2pg_c" name="D-Glycerate 2-phosphate" compartment="c" charge="0"/>
      <species id="M_2pglyc_c" name="2-Phosphoglycolate" compartment="c" charge="0"/>
      <species id="M_2shchc_c" name="2-Succinyl-6-hydroxy-2,4-cyclohexadiene-1-carboxylate" compartment="c" charge="0"/>
      <species id="M_2tdec7eg3p_p" name="2-tetradec-7-enoyl-sn-glycerol 3-phosphate" compartment="p" charge="0"/>
      <species id="M_2tdec7eg3p_c" name="2-tetradec-7-enoyl-sn-glycerol 3-phosphate" compartment="c" charge="0"/>
      <species id="M_2tdecg3p_p" name="2-tetradecanoyl-sn-glycerol 3-phosphate" compartment="p" charge="0"/>
      <species id="M_2tdecg3p_c" name="2-tetradecanoyl-sn-glycerol 3-phosphate" compartment="c" charge="0"/>
      <species id="M_2tpr3dpcoa_c" name="2'-(5''-triphosphoribosyl)-3'-dephospho-CoA" compartment="c" charge="0"/>
      <species id="M_34dhpac_p" name="3,4-Dihydroxyphenylacetaldehyde" compartment="p" charge="0"/>
      <species id="M_34dhpac_e" name="3,4-Dihydroxyphenylacetaldehyde" compartment="e" charge="0"/>
      <species id="M_34dhpha_c" name="3,4-Dihydroxyphenylacetate" compartment="c" charge="0"/>
      <species id="M_34hpp_c" name="3-(4-Hydroxyphenyl)pyruvate" compartment="c" charge="0"/>
      <species id="M_3amp_p" name="3'-AMP" compartment="p" charge="0"/>
      <species id="M_3amp_e" name="3'-AMP" compartment="e" charge="0"/>
      <species id="M_3c2hmp_c" name="3-Carboxy-2-hydroxy-4-methylpentanoate" compartment="c" charge="0"/>
      <species id="M_3c3hmp_c" name="3-Carboxy-3-hydroxy-4-methylpentanoate" compartment="c" charge="0"/>
      <species id="M_3c4mop_c" name="3-Carboxy-4-methyl-2-oxopentanoate" compartment="c" charge="0"/>
      <species id="M_3cmp_p" name="3'-cmp" compartment="p" charge="0"/>
      <species id="M_3cmp_e" name="3'-cmp" compartment="e" charge="0"/>
      <species id="M_3dhgulnp_c" name="3-keto-L-gulonate-6-phosphate" compartment="c" charge="0"/>
      <species id="M_3dhq_c" name="3-Dehydroquinate" compartment="c" charge="0"/>
      <species id="M_3dhsk_c" name="3-Dehydroshikimate" compartment="c" charge="0"/>
      <species id="M_3gmp_p" name="3'-GMP" compartment="p" charge="0"/>
      <species id="M_3gmp_e" name="3'-GMP" compartment="e" charge="0"/>
      <species id="M_3haACP_c" name="(3R)-3-Hydroxyacyl-[acyl-carrier protein]" compartment="c" charge="0"/>
      <species id="M_3hadpcoa_c" name="(3S)-3-Hydroxyadipyl-CoA" compartment="c" charge="0"/>
      <species id="M_3hbcoa_c" name="(S)-3-Hydroxybutanoyl-CoA" compartment="c" charge="0"/>
      <species id="M_3hcddec5eACP_c" name="(R)-3-hydroxy-cis-dodec-5-enoyl-[acyl-carrier protein]" compartment="c" charge="0"/>
      <species id="M_3hcinnm_p" name="3-hydroxycinnamic acid" compartment="p" charge="0"/>
      <species id="M_3hcinnm_e" name="3-hydroxycinnamic acid" compartment="e" charge="0"/>
      <species id="M_3hcinnm_c" name="3-hydroxycinnamic acid" compartment="c" charge="0"/>
      <species id="M_3hcmrs7eACP_c" name="(R)-3-hydroxy-cis-myristol-7-eoyl-[acyl-carrier protein]" compartment="c" charge="0"/>
      <species id="M_3hcpalm9eACP_c" name="(R)-3-hydroxy-cis-palm-9-eoyl-[acyl-carrier protein]" compartment="c" charge="0"/>
      <species id="M_3hcvac11eACP_c" name="(R)-3-hydroxy-cis-vacc-11-enoyl-[acyl-carrier protein]" compartment="c" charge="0"/>
      <species id="M_3hdcoa_c" name="(S)-3-Hydroxydecanoyl-CoA" compartment="c" charge="0"/>
      <species id="M_3hddcoa_c" name="(S)-3-Hydroxydodecanoyl-CoA" compartment="c" charge="0"/>
      <species id="M_3hddecACP_c" name="(R)-3-Hydroxydodecanoyl-[acyl-carrier protein]" compartment="c" charge="0"/>
      <species id="M_3hdecACP_c" name="(R)-3-Hydroxydecanoyl-[acyl-carrier protein]" compartment="c" charge="0"/>
      <species id="M_3hhcoa_c" name="(S)-3-Hydroxyhexanoyl-CoA" compartment="c" charge="0"/>
      <species id="M_3hhdcoa_c" name="(S)-3-Hydroxyhexadecanoyl-CoA" compartment="c" charge="0"/>
      <species id="M_3hhexACP_c" name="(R)-3-Hydroxyhexanoyl-[acyl-carrier protein]" compartment="c" charge="0"/>
      <species id="M_3hmrsACP_c" name="(R)-3-Hydroxytetradecanoyl-[acyl-carrier protein]" compartment="c" charge="0"/>
      <species id="M_3hocoa_c" name="(S)-3-Hydroxyoctanoyl-CoA" compartment="c" charge="0"/>
      <species id="M_3hoctACP_c" name="(R)-3-Hydroxyoctanoyl-[acyl-carrier protein]" compartment="c" charge="0"/>
      <species id="M_3hoctaACP_c" name="(R)-3-Hydroxyoctadecanoyl-[acyl-carrier protein]" compartment="c" charge="0"/>
      <species id="M_3hodcoa_c" name="(S)-3-Hydroxyoctadecanoyl-CoA" compartment="c" charge="0"/>
      <species id="M_3hpalmACP_c" name="R-3-hydroxypalmitoyl-[acyl-carrier protein]" compartment="c" charge="0"/>
      <species id="M_3hppnl_c" name="3-Hydroxypropanal" compartment="c" charge="0"/>
      <species id="M_3hpppn_p" name="3-(3-hydroxy-phenyl)propionate" compartment="p" charge="0"/>
      <species id="M_3hpppn_e" name="3-(3-hydroxy-phenyl)propionate" compartment="e" charge="0"/>
      <species id="M_3hpppn_c" name="3-(3-hydroxy-phenyl)propionate" compartment="c" charge="0"/>
      <species id="M_3htdcoa_c" name="(S)-3-Hydroxytetradecanoyl-CoA" compartment="c" charge="0"/>
      <species id="M_3ig3p_c" name="C'-(3-Indolyl)-glycerol 3-phosphate" compartment="c" charge="0"/>
      <species id="M_3mob_c" name="3-Methyl-2-oxobutanoate" compartment="c" charge="0"/>
      <species id="M_3mop_c" name="(S)-3-Methyl-2-oxopentanoate" compartment="c" charge="0"/>
      <species id="M_3ocddec5eACP_c" name="3-oxo-cis-dodec-5-enoyl-[acyl-carrier protein]" compartment="c" charge="0"/>
      <species id="M_3ocmrs7eACP_c" name="3-oxo-cis-myristol-7-eoyl-[acyl-carrier protein]" compartment="c" charge="0"/>
      <species id="M_3ocpalm9eACP_c" name="3-oxo-cis-palm-9-eoyl-[acyl-carrier protein]" compartment="c" charge="0"/>
      <species id="M_3ocvac11eACP_c" name="3-oxo-cis-vacc-11-enoyl-[acyl-carrier protein]" compartment="c" charge="0"/>
      <species id="M_3odcoa_c" name="3-Oxodecanoyl-CoA" compartment="c" charge="0"/>
      <species id="M_3oddcoa_c" name="3-Oxododecanoyl-CoA" compartment="c" charge="0"/>
      <species id="M_3oddecACP_c" name="3-Oxododecanoyl-[acyl-carrier protein]" compartment="c" charge="0"/>
      <species id="M_3odecACP_c" name="3-Oxodecanoyl-[acyl-carrier protein]" compartment="c" charge="0"/>
      <species id="M_3ohcoa_c" name="3-Oxohexanoyl-CoA" compartment="c" charge="0"/>
      <species id="M_3ohdcoa_c" name="3-Oxohexadecanoyl-CoA" compartment="c" charge="0"/>
      <species id="M_3ohexACP_c" name="3-Oxohexanoyl-[acyl-carrier protein]" compartment="c" charge="0"/>
      <species id="M_3omrsACP_c" name="3-Oxotetradecanoyl-[acyl-carrier protein]" compartment="c" charge="0"/>
      <species id="M_3oocoa_c" name="3-Oxooctanoyl-CoA" compartment="c" charge="0"/>
      <species id="M_3ooctACP_c" name="3-Oxooctanoyl-[acyl-carrier protein]" compartment="c" charge="0"/>
      <species id="M_3ooctdACP_c" name="3-Oxooctadecanoyl-[acyl-carrier protein]" compartment="c" charge="0"/>
      <species id="M_3oodcoa_c" name="3-Oxooctadecanoyl-CoA" compartment="c" charge="0"/>
      <species id="M_3opalmACP_c" name="3-Oxohexadecanoyl-[acyl-carrier protein]" compartment="c" charge="0"/>
      <species id="M_3ophb_c" name="3-Octaprenyl-4-hydroxybenzoate" compartment="c" charge="0"/>
      <species id="M_3otdcoa_c" name="3-Oxotetradecanoyl-CoA" compartment="c" charge="0"/>
      <species id="M_3oxoadp_c" name="3-Oxoadipate" compartment="c" charge="0"/>
      <species id="M_3pg_c" name="3-Phospho-D-glycerate" compartment="c" charge="0"/>
      <species id="M_3php_c" name="3-Phosphohydroxypyruvate" compartment="c" charge="0"/>
      <species id="M_3psme_c" name="5-O-(1-Carboxyvinyl)-3-phosphoshikimate" compartment="c" charge="0"/>
      <species id="M_3sala_c" name="3-Sulfino-L-alanine" compartment="c" charge="0"/>
      <species id="M_3ump_e" name="3'-UMP" compartment="e" charge="0"/>
      <species id="M_3ump_p" name="3'-UMP" compartment="p" charge="0"/>
      <species id="M_4abut_p" name="4-Aminobutanoate" compartment="p" charge="0"/>
      <species id="M_4abut_c" name="4-Aminobutanoate" compartment="c" charge="0"/>
      <species id="M_4abut_e" name="4-Aminobutanoate" compartment="e" charge="0"/>
      <species id="M_4abutn_c" name="4-Aminobutanal" compartment="c" charge="0"/>
      <species id="M_4abz_c" name="4-Aminobenzoate" compartment="c" charge="0"/>
      <species id="M_4adcho_c" name="4-amino-4-deoxychorismate" compartment="c" charge="0"/>
      <species id="M_4ahmmp_c" name="4-Amino-5-hydroxymethyl-2-methylpyrimidine" compartment="c" charge="0"/>
      <species id="M_4ampm_c" name="4-Amino-2-methyl-5-phosphomethylpyrimidine" compartment="c" charge="0"/>
      <species id="M_4c2me_c" name="4-(cytidine 5'-diphospho)-2-C-methyl-D-erythritol" compartment="c" charge="0"/>
      <species id="M_4h2opntn_c" name="4-Hydroxy-2-oxopentanoate" compartment="c" charge="0"/>
      <species id="M_4hba_c" name="4-Hydroxy-benzyl alcohol" compartment="c" charge="0"/>
      <species id="M_4hbz_c" name="4-Hydroxybenzoate" compartment="c" charge="0"/>
      <species id="M_4hoxpacd_p" name="4-Hydroxyphenylacetaldehyde" compartment="p" charge="0"/>
      <species id="M_4hoxpacd_e" name="4-Hydroxyphenylacetaldehyde" compartment="e" charge="0"/>
      <species id="M_4hphac_e" name="4-Hydroxyphenylacetate" compartment="e" charge="0"/>
      <species id="M_4hphac_c" name="4-Hydroxyphenylacetate" compartment="c" charge="0"/>
      <species id="M_4hthr_c" name="4-Hydroxy-L-threonine" compartment="c" charge="0"/>
      <species id="M_4izp_c" name="4-Imidazolone-5-propanoate" compartment="c" charge="0"/>
      <species id="M_4met2obut_c" name="4-Methylthio-2-oxobutanoate" compartment="c" charge="0"/>
      <species id="M_4mhetz_c" name="4-Methyl-5-(2-hydroxyethyl)-thiazole" compartment="c" charge="0"/>
      <species id="M_4mop_c" name="4-Methyl-2-oxopentanoate" compartment="c" charge="0"/>
      <species id="M_4mpetz_c" name="4-Methyl-5-(2-phosphoethyl)-thiazole" compartment="c" charge="0"/>
      <species id="M_4pasp_c" name="4-Phospho-L-aspartate" compartment="c" charge="0"/>
      <species id="M_4per_c" name="4-Phospho-D-erythronate" compartment="c" charge="0"/>
      <species id="M_4ppan_c" name="D-4'-Phosphopantothenate" compartment="c" charge="0"/>
      <species id="M_4ppcys_c" name="N-((R)-4-Phosphopantothenoyl)-L-cysteine" compartment="c" charge="0"/>
      <species id="M_4r5au_c" name="4-(1-D-Ribitylamino)-5-aminouracil" compartment="c" charge="0"/>
      <species id="M_5aizc_c" name="5-amino-1-(5-phospho-D-ribosyl)imidazole-4-carboxylate" compartment="c" charge="0"/>
      <species id="M_5aop_c" name="5-Amino-4-oxopentanoate" compartment="c" charge="0"/>
      <species id="M_5aprbu_c" name="5-Amino-6-(5'-phosphoribitylamino)uracil" compartment="c" charge="0"/>
      <species id="M_5apru_c" name="5-Amino-6-(5'-phosphoribosylamino)uracil" compartment="c" charge="0"/>
      <species id="M_5aptn_c" name="5-Aminopentanoate" compartment="c" charge="0"/>
      <species id="M_5caiz_c" name="5-phosphoribosyl-5-carboxyaminoimidazole" compartment="c" charge="0"/>
      <species id="M_5cmhm_c" name="5-Carboxymethyl-2-hydroxymuconate" compartment="c" charge="0"/>
      <species id="M_5cmhmsa_c" name="5-Carboxymethyl-2-hydroxymuconate semialdehyde" compartment="c" charge="0"/>
      <species id="M_5cohe_c" name="5-Carboxy-2-oxohept-3-enedioate" compartment="c" charge="0"/>
      <species id="M_5dglcn_p" name="5-Dehydro-D-gluconate" compartment="p" charge="0"/>
      <species id="M_5dglcn_e" name="5-Dehydro-D-gluconate" compartment="e" charge="0"/>
      <species id="M_5dglcn_c" name="5-Dehydro-D-gluconate" compartment="c" charge="0"/>
      <species id="M_5dh4dglc_c" name="5-Dehydro-4-deoxy-D-glucarate" compartment="c" charge="0"/>
      <species id="M_5drib_c" name="5'-deoxyribose" compartment="c" charge="0"/>
      <species id="M_5mdr1p_c" name="5-Methylthio-5-deoxy-D-ribose 1-phosphate" compartment="c" charge="0"/>
      <species id="M_5mdru1p_c" name="5-Methylthio-5-deoxy-D-ribulose 1-phosphate" compartment="c" charge="0"/>
      <species id="M_5mta_c" name="5-Methylthioadenosine" compartment="c" charge="0"/>
      <species id="M_5mthf_c" name="5-Methyltetrahydrofolate" compartment="c" charge="0"/>
      <species id="M_5mtr_c" name="5-Methylthio-D-ribose" compartment="c" charge="0"/>
      <species id="M_5odhf2a_c" name="5-Oxo-4,5-dihydrofuran-2-acetate" compartment="c" charge="0"/>
      <species id="M_5prdmbz_c" name="N1-(5-Phospho-alpha-D-ribosyl)-5,6-dimethylbenzimidazole" compartment="c" charge="0"/>
      <species id="M_6hmhpt_c" name="6-hydroxymethyl dihydropterin" compartment="c" charge="0"/>
      <species id="M_6hmhptpp_c" name="6-hydroxymethyl-dihydropterin pyrophosphate" compartment="c" charge="0"/>
      <species id="M_6pgc_c" name="6-Phospho-D-gluconate" compartment="c" charge="0"/>
      <species id="M_6pgl_c" name="6-phospho-D-glucono-1,5-lactone" compartment="c" charge="0"/>
      <species id="M_8aonn_c" name="8-Amino-7-oxononanoate" compartment="c" charge="0"/>
      <species id="M_ACP_c" name="acyl carrier protein" compartment="c" charge="0"/>
      <species id="M_LalaDglu_c" name="L-alanine-D-glutamate" compartment="c" charge="0"/>
      <species id="M_LalaDgluMdap_p" name="L-alanine-D-glutamate-meso-2,6-diaminoheptanedioate" compartment="p" charge="0"/>
      <species id="M_LalaDgluMdap_e" name="L-alanine-D-glutamate-meso-2,6-diaminoheptanedioate" compartment="e" charge="0"/>
      <species id="M_LalaDgluMdap_c" name="L-alanine-D-glutamate-meso-2,6-diaminoheptanedioate" compartment="c" charge="0"/>
      <species id="M_LalaDgluMdapDala_p" name="L-alanine-D-glutamate-meso-2,6-diaminoheptanedioate-D-alanine" compartment="p" charge="0"/>
      <species id="M_LalaDgluMdapDala_e" name="L-alanine-D-glutamate-meso-2,6-diaminoheptanedioate-D-alanine" compartment="e" charge="0"/>
      <species id="M_LalaDgluMdapDala_c" name="L-alanine-D-glutamate-meso-2,6-diaminoheptanedioate-D-alanine" compartment="c" charge="0"/>
      <species id="M_LalaLglu_c" name="L-alanine-L-glutamate" compartment="c" charge="0"/>
      <species id="M_N1aspmd_c" name="N1-Acetylspermidine" compartment="c" charge="0"/>
      <species id="M_Nmtrp_c" name="N-Methyltryptophan" compartment="c" charge="0"/>
      <species id="M_Sfglutth_c" name="S-Formylglutathione" compartment="c" charge="0"/>
      <species id="M_aacald_c" name="Aminoacetaldehyde" compartment="c" charge="0"/>
      <species id="M_aacoa_c" name="Acetoacetyl-CoA" compartment="c" charge="0"/>
      <species id="M_aact_c" name="Aminoacetone" compartment="c" charge="0"/>
      <species id="M_abt_D_e" name="D-Arabitol" compartment="e" charge="0"/>
      <species id="M_abt_D_c" name="D-Arabitol" compartment="c" charge="0"/>
      <species id="M_ac_e" name="Acetate" compartment="e" charge="0"/>
      <species id="M_ac_p" name="Acetate" compartment="p" charge="0"/>
      <species id="M_ac_c" name="Acetate" compartment="c" charge="0"/>
      <species id="M_acACP_c" name="Acetyl-ACP" compartment="c" charge="0"/>
      <species id="M_acald_p" name="Acetaldehyde" compartment="p" charge="0"/>
      <species id="M_acald_e" name="Acetaldehyde" compartment="e" charge="0"/>
      <species id="M_acald_c" name="Acetaldehyde" compartment="c" charge="0"/>
      <species id="M_acanth_c" name="N-Acetylanthranilate" compartment="c" charge="0"/>
      <species id="M_accoa_c" name="Acetyl-CoA" compartment="c" charge="0"/>
      <species id="M_acetol_c" name="Acetol" compartment="c" charge="0"/>
      <species id="M_acg5p_c" name="N-Acetyl-L-glutamyl 5-phosphate" compartment="c" charge="0"/>
      <species id="M_acg5sa_c" name="N-Acetyl-L-glutamate 5-semialdehyde" compartment="c" charge="0"/>
      <species id="M_acgal_p" name="N-Acetyl-D-galactosamine" compartment="p" charge="0"/>
      <species id="M_acgal_e" name="N-Acetyl-D-galactosamine" compartment="e" charge="0"/>
      <species id="M_acgal1p_p" name="N-Acetyl-D-galactosamine 1-phosphate" compartment="p" charge="0"/>
      <species id="M_acgal1p_e" name="N-Acetyl-D-galactosamine 1-phosphate" compartment="e" charge="0"/>
      <species id="M_acgam_p" name="N-Acetyl-D-glucosamine" compartment="p" charge="0"/>
      <species id="M_acgam_e" name="N-Acetyl-D-glucosamine" compartment="e" charge="0"/>
      <species id="M_acgam_c" name="N-Acetyl-D-glucosamine" compartment="c" charge="0"/>
      <species id="M_acgam1p_p" name="N-Acetyl-D-glucosamine 1-phosphate" compartment="p" charge="0"/>
      <species id="M_acgam1p_e" name="N-Acetyl-D-glucosamine 1-phosphate" compartment="e" charge="0"/>
      <species id="M_acgam1p_c" name="N-Acetyl-D-glucosamine 1-phosphate" compartment="c" charge="0"/>
      <species id="M_acgam6p_c" name="N-Acetyl-D-glucosamine 6-phosphate" compartment="c" charge="0"/>
      <species id="M_acglc_D_c" name="6-Acetyl-D-glucose" compartment="c" charge="0"/>
      <species id="M_acglu_c" name="N-Acetyl-L-glutamate" compartment="c" charge="0"/>
      <species id="M_acmalt_c" name="Acetyl-maltose" compartment="c" charge="0"/>
      <species id="M_acmana_p" name="N-Acetyl-D-mannosamine" compartment="p" charge="0"/>
      <species id="M_acmana_e" name="N-Acetyl-D-mannosamine" compartment="e" charge="0"/>
      <species id="M_acmanap_c" name="N-Acetyl-D-mannosamine 6-phosphate" compartment="c" charge="0"/>
      <species id="M_acmum_p" name="N-Acetylmuramate" compartment="p" charge="0"/>
      <species id="M_acmum_e" name="N-Acetylmuramate" compartment="e" charge="0"/>
      <species id="M_acmum6p_c" name="N-acetylmuramate 6-phosphate" compartment="c" charge="0"/>
      <species id="M_acolipa_p" name="4-Amino-4-deoxy-L-arabinose modified core oligosaccharide lipid A" compartment="p" charge="0"/>
      <species id="M_acolipa_e" name="4-Amino-4-deoxy-L-arabinose modified core oligosaccharide lipid A" compartment="e" charge="0"/>
      <species id="M_acon_C_c" name="cis-Aconitate" compartment="c" charge="0"/>
      <species id="M_acon_T_c" name="trans-Aconitate" compartment="c" charge="0"/>
      <species id="M_aconm_c" name="E-3-carboxy-2-pentenedioate 6-methyl ester" compartment="c" charge="0"/>
      <species id="M_acorn_c" name="N2-Acetyl-L-ornithine" compartment="c" charge="0"/>
      <species id="M_acser_p" name="O-Acetyl-L-serine" compartment="p" charge="0"/>
      <species id="M_acser_e" name="O-Acetyl-L-serine" compartment="e" charge="0"/>
      <species id="M_acser_c" name="O-Acetyl-L-serine" compartment="c" charge="0"/>
      <species id="M_actACP_c" name="Acetoacetyl-ACP" compartment="c" charge="0"/>
      <species id="M_actn_R_c" name="(R)-Acetoin" compartment="c" charge="0"/>
      <species id="M_actp_c" name="Acetyl phosphate" compartment="c" charge="0"/>
      <species id="M_adcobdam_c" name="Adenosyl cobyrinate diamide" compartment="c" charge="0"/>
      <species id="M_adcobhex_c" name="adenosyl-cobyric acid" compartment="c" charge="0"/>
      <species id="M_ade_p" name="Adenine" compartment="p" charge="0"/>
      <species id="M_ade_e" name="Adenine" compartment="e" charge="0"/>
      <species id="M_ade_c" name="Adenine" compartment="c" charge="0"/>
      <species id="M_adn_p" name="Adenosine" compartment="p" charge="0"/>
      <species id="M_adn_e" name="Adenosine" compartment="e" charge="0"/>
      <species id="M_adn_c" name="Adenosine" compartment="c" charge="0"/>
      <species id="M_adocbi_c" name="Adenosyl cobinamide" compartment="c" charge="0"/>
      <species id="M_adocbip_c" name="Adenosyl cobinamide phosphate" compartment="c" charge="0"/>
      <species id="M_adocbl_p" name="Adenosylcobalamin" compartment="p" charge="0"/>
      <species id="M_adocbl_e" name="Adenosylcobalamin" compartment="e" charge="0"/>
      <species id="M_adocbl_c" name="Adenosylcobalamin" compartment="c" charge="0"/>
      <species id="M_adp_c" name="ADP" compartment="c" charge="0"/>
      <species id="M_adpglc_c" name="ADPglucose" compartment="c" charge="0"/>
      <species id="M_adphep_DD_c" name="ADP-D-glycero-D-manno-heptose" compartment="c" charge="0"/>
      <species id="M_adphep_LD_c" name="ADP-L-glycero-D-manno-heptose" compartment="c" charge="0"/>
      <species id="M_adprib_c" name="ADPribose" compartment="c" charge="0"/>
      <species id="M_ag_e" name="silver" compartment="e" charge="0"/>
      <species id="M_ag_c" name="silver" compartment="c" charge="0"/>
      <species id="M_agdpcbi_c" name="Adenosine-GDP-cobinamide" compartment="c" charge="0"/>
      <species id="M_agm_p" name="Agmatine" compartment="p" charge="0"/>
      <species id="M_agm_e" name="Agmatine" compartment="e" charge="0"/>
      <species id="M_agm_c" name="Agmatine" compartment="c" charge="0"/>
      <species id="M_ahcys_c" name="S-Adenosyl-L-homocysteine" compartment="c" charge="0"/>
      <species id="M_ahdt_c" name="2-Amino-4-hydroxy-6-(erythro-1,2,3-trihydroxypropyl)dihydropteridine triphosphate" compartment="c" charge="0"/>
      <species id="M_aicar_c" name="5-Amino-1-(5-Phospho-D-ribosyl)imidazole-4-carboxamide" compartment="c" charge="0"/>
      <species id="M_air_c" name="5-amino-1-(5-phospho-D-ribosyl)imidazole" compartment="c" charge="0"/>
      <species id="M_akg_p" name="2-Oxoglutarate" compartment="p" charge="0"/>
      <species id="M_akg_e" name="2-Oxoglutarate" compartment="e" charge="0"/>
      <species id="M_akg_c" name="2-Oxoglutarate" compartment="c" charge="0"/>
      <species id="M_ala_B_p" name="beta-Alanine" compartment="p" charge="0"/>
      <species id="M_ala_B_e" name="beta-Alanine" compartment="e" charge="0"/>
      <species id="M_ala_B_c" name="beta-Alanine" compartment="c" charge="0"/>
      <species id="M_ala_D_p" name="D-Alanine" compartment="p" charge="0"/>
      <species id="M_ala_D_e" name="D-Alanine" compartment="e" charge="0"/>
      <species id="M_ala_D_c" name="D-Alanine" compartment="c" charge="0"/>
      <species id="M_ala_L_p" name="L-Alanine" compartment="p" charge="0"/>
      <species id="M_ala_L_e" name="L-Alanine" compartment="e" charge="0"/>
      <species id="M_ala_L_c" name="L-Alanine" compartment="c" charge="0"/>
      <species id="M_alaala_p" name="D-Alanyl-D-alanine" compartment="p" charge="0"/>
      <species id="M_alaala_e" name="D-Alanyl-D-alanine" compartment="e" charge="0"/>
      <species id="M_alaala_c" name="D-Alanyl-D-alanine" compartment="c" charge="0"/>
      <species id="M_alac_S_c" name="(S)-2-Acetolactate" compartment="c" charge="0"/>
      <species id="M_alatrna_c" name="L-Alanyl-tRNA(Ala)" compartment="c" charge="0"/>
      <species id="M_all_D_p" name="D-Allose" compartment="p" charge="0"/>
      <species id="M_all_D_e" name="D-Allose" compartment="e" charge="0"/>
      <species id="M_all6p_c" name="D-Allose 6-phosphate" compartment="c" charge="0"/>
      <species id="M_alltn_c" name="Allantoin" compartment="c" charge="0"/>
      <species id="M_alltt_c" name="Allantoate" compartment="c" charge="0"/>
      <species id="M_allul6p_c" name="Allulose 6-phosphate" compartment="c" charge="0"/>
      <species id="M_alpp_p" name="applipoprotein" compartment="p" charge="0"/>
      <species id="M_altrn_c" name="D-Altronate" compartment="c" charge="0"/>
      <species id="M_amet_c" name="S-Adenosyl-L-methionine" compartment="c" charge="0"/>
      <species id="M_ametam_c" name="S-Adenosylmethioninamine" compartment="c" charge="0"/>
      <species id="M_amob_c" name="S-Adenosyl-4-methylthio-2-oxobutanoate" compartment="c" charge="0"/>
      <species id="M_amp_p" name="AMP" compartment="p" charge="0"/>
      <species id="M_amp_e" name="AMP" compartment="e" charge="0"/>
      <species id="M_amp_c" name="AMP" compartment="c" charge="0"/>
      <species id="M_anhgm_p" name="N-Acetyl-D-glucosamine(anhydrous)N-Acetylmuramic acid" compartment="p" charge="0"/>
      <species id="M_anhgm_e" name="N-Acetyl-D-glucosamine(anhydrous)N-Acetylmuramic acid" compartment="e" charge="0"/>
      <species id="M_anhgm_c" name="N-Acetyl-D-glucosamine(anhydrous)N-Acetylmuramic acid" compartment="c" charge="0"/>
      <species id="M_anhgm3p_p" name="N-Acetyl-D-glucosamine(anhydrous)N-Acetylmuramyl-tripeptide" compartment="p" charge="0"/>
      <species id="M_anhgm3p_c" name="N-Acetyl-D-glucosamine(anhydrous)N-Acetylmuramyl-tripeptide" compartment="c" charge="0"/>
      <species id="M_anhgm4p_p" name="N-Acetyl-D-glucosamine(anhydrous)N-Acetylmuramyl-tetrapeptide" compartment="p" charge="0"/>
      <species id="M_anhgm4p_c" name="N-Acetyl-D-glucosamine(anhydrous)N-Acetylmuramyl-tetrapeptide" compartment="c" charge="0"/>
      <species id="M_anhm_c" name="1,6-anhydrous-N-Acetylmuramate" compartment="c" charge="0"/>
      <species id="M_anhm3p_c" name="1,6-anhydrous-N-Acetylmuramyl-tripeptide" compartment="c" charge="0"/>
      <species id="M_anhm4p_c" name="1,6-anhydrous-N-Acetylmuramyl-tetrapeptide" compartment="c" charge="0"/>
      <species id="M_anth_c" name="Anthranilate" compartment="c" charge="0"/>
      <species id="M_ap4a_c" name="P1,P4-Bis(5'-adenosyl) tetraphosphate" compartment="c" charge="0"/>
      <species id="M_ap5a_c" name="P1,P5-Bis(5'-adenosyl) pentaphosphate" compartment="c" charge="0"/>
      <species id="M_apg120_c" name="acyl phosphatidylglycerol (n-C12:0)" compartment="c" charge="0"/>
      <species id="M_apg140_c" name="acyl phosphatidylglycerol (n-C14:0)" compartment="c" charge="0"/>
      <species id="M_apg141_c" name="acyl phosphatidylglycerol (n-C14:1)" compartment="c" charge="0"/>
      <species id="M_apg160_c" name="acyl phosphatidylglycerol (n-C16:0)" compartment="c" charge="0"/>
      <species id="M_apg161_c" name="acyl phosphatidylglycerol (n-C16:1)" compartment="c" charge="0"/>
      <species id="M_apg180_c" name="acyl phosphatidylglycerol (n-C18:0)" compartment="c" charge="0"/>
      <species id="M_apg181_c" name="acyl phosphatidylglycerol (n-C18:1)" compartment="c" charge="0"/>
      <species id="M_apoACP_c" name="apoprotein [acyl carrier protein]" compartment="c" charge="0"/>
      <species id="M_appl_c" name="1-Aminopropan-2-ol" compartment="c" charge="0"/>
      <species id="M_aps_c" name="Adenosine 5'-phosphosulfate" compartment="c" charge="0"/>
      <species id="M_ara5p_c" name="D-Arabinose 5-phosphate" compartment="c" charge="0"/>
      <species id="M_arab_L_p" name="L-Arabinose" compartment="p" charge="0"/>
      <species id="M_arab_L_e" name="L-Arabinose" compartment="e" charge="0"/>
      <species id="M_arab_L_c" name="L-Arabinose" compartment="c" charge="0"/>
      <species id="M_arbt6p_c" name="Arbutin 6-phosphate" compartment="c" charge="0"/>
      <species id="M_arbtn_fe3_p" name="Aerobactin" compartment="p" charge="0"/>
      <species id="M_arbtn_fe3_c" name="Aerobactin" compartment="c" charge="0"/>
      <species id="M_arg_L_p" name="L-Arginine" compartment="p" charge="0"/>
      <species id="M_arg_L_e" name="L-Arginine" compartment="e" charge="0"/>
      <species id="M_arg_L_c" name="L-Arginine" compartment="c" charge="0"/>
      <species id="M_argsuc_c" name="N(omega)-(L-Arginino)succinate" compartment="c" charge="0"/>
      <species id="M_argtrna_c" name="L-Arginyl-tRNA(Arg)" compartment="c" charge="0"/>
      <species id="M_ascb_L_p" name="L-Ascorbate" compartment="p" charge="0"/>
      <species id="M_ascb_L_e" name="L-Ascorbate" compartment="e" charge="0"/>
      <species id="M_ascb6p_c" name="L-ascorbate-6-phosphate" compartment="c" charge="0"/>
      <species id="M_asn_L_p" name="L-Asparagine" compartment="p" charge="0"/>
      <species id="M_asn_L_e" name="L-Asparagine" compartment="e" charge="0"/>
      <species id="M_asn_L_c" name="L-Asparagine" compartment="c" charge="0"/>
      <species id="M_asntrna_c" name="L-Asparaginyl-tRNA(Asn)" compartment="c" charge="0"/>
      <species id="M_aso3_p" name="arsenite" compartment="p" charge="0"/>
      <species id="M_aso3_e" name="arsenite" compartment="e" charge="0"/>
      <species id="M_aso3_c" name="arsenite" compartment="c" charge="0"/>
      <species id="M_asp_L_p" name="L-Aspartate" compartment="p" charge="0"/>
      <species id="M_asp_L_e" name="L-Aspartate" compartment="e" charge="0"/>
      <species id="M_asp_L_c" name="L-Aspartate" compartment="c" charge="0"/>
      <species id="M_aspsa_c" name="L-Aspartate 4-semialdehyde" compartment="c" charge="0"/>
      <species id="M_asptrna_c" name="L-Aspartyl-tRNA(Asp)" compartment="c" charge="0"/>
      <species id="M_athr_L_c" name="L-Allo-threonine" compartment="c" charge="0"/>
      <species id="M_atp_c" name="ATP" compartment="c" charge="0"/>
      <species id="M_b2coa_c" name="Crotonoyl-CoA" compartment="c" charge="0"/>
      <species id="M_betald_c" name="Betaine aldehyde" compartment="c" charge="0"/>
      <species id="M_bglycogen_c" name="branching glycogen" compartment="c" charge="0"/>
      <species id="M_btal_c" name="Butanal" compartment="c" charge="0"/>
      <species id="M_btcoa_c" name="Butanoyl-CoA" compartment="c" charge="0"/>
      <species id="M_btd_RR_e" name="(R,R)-2,3-Butanediol" compartment="e" charge="0"/>
      <species id="M_btd_RR_c" name="(R,R)-2,3-Butanediol" compartment="c" charge="0"/>
      <species id="M_btn_c" name="Biotin" compartment="c" charge="0"/>
      <species id="M_btnso_c" name="d-biotin d-sulfoxide" compartment="c" charge="0"/>
      <species id="M_but_p" name="Butyrate (n-C4:0)" compartment="p" charge="0"/>
      <species id="M_but_e" name="Butyrate (n-C4:0)" compartment="e" charge="0"/>
      <species id="M_but_c" name="Butyrate (n-C4:0)" compartment="c" charge="0"/>
      <species id="M_but2eACP_c" name="But-2-enoyl-[acyl-carrier protein]" compartment="c" charge="0"/>
      <species id="M_butACP_c" name="Butyryl-ACP (n-C4:0ACP)" compartment="c" charge="0"/>
      <species id="M_butso3_p" name="butanesulfonate" compartment="p" charge="0"/>
      <species id="M_butso3_e" name="butanesulfonate" compartment="e" charge="0"/>
      <species id="M_butso3_c" name="butanesulfonate" compartment="c" charge="0"/>
      <species id="M_bz_e" name="Benzoate" compartment="e" charge="0"/>
      <species id="M_bz_c" name="Benzoate" compartment="c" charge="0"/>
      <species id="M_bz12diol_c" name="cis-1,2-Dihydroxycyclohexa-3,5-diene-1-carboxylate" compartment="c" charge="0"/>
      <species id="M_ca2_p" name="Calcium" compartment="p" charge="0"/>
      <species id="M_ca2_e" name="Calcium" compartment="e" charge="0"/>
      <species id="M_ca2_c" name="Calcium" compartment="c" charge="0"/>
      <species id="M_camp_c" name="cAMP" compartment="c" charge="0"/>
      <species id="M_catechol_c" name="Catechol" compartment="c" charge="0"/>
      <species id="M_cbasp_c" name="N-Carbamoyl-L-aspartate" compartment="c" charge="0"/>
      <species id="M_cbi_p" name="Cobinamide" compartment="p" charge="0"/>
      <species id="M_cbi_e" name="Cobinamide" compartment="e" charge="0"/>
      <species id="M_cbi_c" name="Cobinamide" compartment="c" charge="0"/>
      <species id="M_cbl1_p" name="Cob(I)alamin" compartment="p" charge="0"/>
      <species id="M_cbl1_e" name="Cob(I)alamin" compartment="e" charge="0"/>
      <species id="M_cbl1_c" name="Cob(I)alamin" compartment="c" charge="0"/>
      <species id="M_cbp_c" name="Carbamoyl phosphate" compartment="c" charge="0"/>
      <species id="M_ccmuac_c" name="cis,cis-Muconate" compartment="c" charge="0"/>
      <species id="M_cd2_e" name="Cadmium" compartment="e" charge="0"/>
      <species id="M_cd2_p" name="Cadmium" compartment="p" charge="0"/>
      <species id="M_cd2_c" name="Cadmium" compartment="c" charge="0"/>
      <species id="M_cddec5eACP_c" name="cis-dodec-5-enoyl-[acyl-carrier protein] (n-C12:1)" compartment="c" charge="0"/>
      <species id="M_cdec3eACP_c" name="cis-dec-3-enoyl-[acyl-carrier protein] (n-C10:1)" compartment="c" charge="0"/>
      <species id="M_cdp_c" name="CDP" compartment="c" charge="0"/>
      <species id="M_cdpdddecg_c" name="CDP-1,2-didodecanoylglycerol" compartment="c" charge="0"/>
      <species id="M_cdpdhdec9eg_c" name="CDP-1,2-dihexadec-9-enoylglycerol" compartment="c" charge="0"/>
      <species id="M_cdpdhdecg_c" name="CDP-1,2-dihexadecanoylglycerol" compartment="c" charge="0"/>
      <species id="M_cdpdodec11eg_c" name="CDP-1,2-dioctadec-11-enoylglycerol" compartment="c" charge="0"/>
      <species id="M_cdpdodecg_c" name="CDP-1,2-dioctadecanoylglycerol" compartment="c" charge="0"/>
      <species id="M_cdpdtdec7eg_c" name="CDP-1,2-ditetradec-7-enoylglycerol" compartment="c" charge="0"/>
      <species id="M_cdpdtdecg_c" name="CDP-1,2-ditetradecanoylglycerol" compartment="c" charge="0"/>
      <species id="M_cellb_e" name="cellobiose" compartment="e" charge="0"/>
      <species id="M_cellb_c" name="cellobiose" compartment="c" charge="0"/>
      <species id="M_cgly_p" name="Cys-Gly" compartment="p" charge="0"/>
      <species id="M_cgly_e" name="Cys-Gly" compartment="e" charge="0"/>
      <species id="M_cgly_c" name="Cys-Gly" compartment="c" charge="0"/>
      <species id="M_chol_p" name="Choline" compartment="p" charge="0"/>
      <species id="M_chol_e" name="Choline" compartment="e" charge="0"/>
      <species id="M_chol_c" name="Choline" compartment="c" charge="0"/>
      <species id="M_chor_c" name="chorismate" compartment="c" charge="0"/>
      <species id="M_cit_e" name="Citrate" compartment="e" charge="0"/>
      <species id="M_cit_c" name="Citrate" compartment="c" charge="0"/>
      <species id="M_citr_L_c" name="L-Citrulline" compartment="c" charge="0"/>
      <species id="M_ckdo_c" name="CMP-3-deoxy-D-manno-octulosonate" compartment="c" charge="0"/>
      <species id="M_cl_p" name="Chloride" compartment="p" charge="0"/>
      <species id="M_cl_c" name="Chloride" compartment="c" charge="0"/>
      <species id="M_cl_e" name="Chloride" compartment="e" charge="0"/>
      <species id="M_clpn120_p" name="cardiolipin (tetradodecanoyl, n-C12:0)" compartment="p" charge="0"/>
      <species id="M_clpn140_p" name="cardiolipin (tetratetradecanoyl, n-C14:0)" compartment="p" charge="0"/>
      <species id="M_clpn141_p" name="cardiolipin (tetratetradec-7-enoyl, n-C14:1)" compartment="p" charge="0"/>
      <species id="M_clpn160_p" name="cardiolipin (tetrahexadecanoyl, n-C16:0)" compartment="p" charge="0"/>
      <species id="M_clpn161_p" name="cardiolipin (tetrahexadec-9-enoyl, n-C16:1)" compartment="p" charge="0"/>
      <species id="M_clpn180_p" name="cardiolipin (tetraoctadecanoyl, n-C18:0)" compartment="p" charge="0"/>
      <species id="M_clpn181_p" name="cardiolipin (tetraoctadec-11-enoyl, n-C18:1)" compartment="p" charge="0"/>
      <species id="M_cmp_p" name="CMP" compartment="p" charge="0"/>
      <species id="M_cmp_e" name="CMP" compartment="e" charge="0"/>
      <species id="M_cmp_c" name="CMP" compartment="c" charge="0"/>
      <species id="M_co_c" name="Carbon monoxide" compartment="c" charge="0"/>
      <species id="M_co1dam_c" name="Cob(I)yrinate a,c diamide" compartment="c" charge="0"/>
      <species id="M_co2_p" name="CO2" compartment="p" charge="0"/>
      <species id="M_co2_e" name="CO2" compartment="e" charge="0"/>
      <species id="M_co2_c" name="CO2" compartment="c" charge="0"/>
      <species id="M_co2dam_c" name="Cob(II)yrinate a,c diamide" compartment="c" charge="0"/>
      <species id="M_coa_c" name="Coenzyme A" compartment="c" charge="0"/>
      <species id="M_cobalt2_p" name="Co2+" compartment="p" charge="0"/>
      <species id="M_cobalt2_e" name="Co2+" compartment="e" charge="0"/>
      <species id="M_cobalt2_c" name="Co2+" compartment="c" charge="0"/>
      <species id="M_cobya_c" name="Cobyrinate" compartment="c" charge="0"/>
      <species id="M_codhpre6_c" name="cobalt-dihydro-precorrin 6" compartment="c" charge="0"/>
      <species id="M_colipa_p" name="core oligosaccharide lipid A" compartment="p" charge="0"/>
      <species id="M_colipa_e" name="core oligosaccharide lipid A" compartment="e" charge="0"/>
      <species id="M_colipa_c" name="core oligosaccharide lipid A" compartment="c" charge="0"/>
      <species id="M_copre2_c" name="cobalt-precorrin 2" compartment="c" charge="0"/>
      <species id="M_copre3_c" name="cobalt-precorrin 3" compartment="c" charge="0"/>
      <species id="M_copre4_c" name="cobalt-precorrin 4" compartment="c" charge="0"/>
      <species id="M_copre5_c" name="cobalt-precorrin 5" compartment="c" charge="0"/>
      <species id="M_copre6_c" name="cobalt-precorrin 6" compartment="c" charge="0"/>
      <species id="M_copre8_c" name="cobalt-precorrin 8" compartment="c" charge="0"/>
      <species id="M_cpe160_c" name="cyclopropane phosphatidylethanolamine (dihexadec-9,10-cyclo-anoyl, n-C16:0 cyclo)" compartment="c" charge="0"/>
      <species id="M_cpe180_c" name="cyclopropane phosphatidylethanolamine (dioctadec-11,12-cyclo-anoyl, n-C18:0 cyclo)" compartment="c" charge="0"/>
      <species id="M_cpg160_c" name="cyclopropane phosphatidylglycerol (dihexadec-9,10-cyclo-anoyl, n-C16:0 cyclo)" compartment="c" charge="0"/>
      <species id="M_cpg180_c" name="cyclopropane phosphatidylglycerol (dioctadec-11,12-cyclo-anoyl, n-C18:0 cyclo)" compartment="c" charge="0"/>
      <species id="M_cpgn_p" name="coprogen" compartment="p" charge="0"/>
      <species id="M_cpgn_c" name="coprogen" compartment="c" charge="0"/>
      <species id="M_cpppg3_c" name="Coproporphyrinogen III" compartment="c" charge="0"/>
      <species id="M_crn_p" name="L-Carnitine" compartment="p" charge="0"/>
      <species id="M_crn_e" name="L-Carnitine" compartment="e" charge="0"/>
      <species id="M_crn_c" name="L-Carnitine" compartment="c" charge="0"/>
      <species id="M_crn_D_p" name="D-Carnitine" compartment="p" charge="0"/>
      <species id="M_crn_D_c" name="D-Carnitine" compartment="c" charge="0"/>
      <species id="M_csn_p" name="Cytosine" compartment="p" charge="0"/>
      <species id="M_csn_e" name="Cytosine" compartment="e" charge="0"/>
      <species id="M_csn_c" name="Cytosine" compartment="c" charge="0"/>
      <species id="M_ctbt_p" name="crotonobetaine" compartment="p" charge="0"/>
      <species id="M_ctbt_c" name="crotonobetaine" compartment="c" charge="0"/>
      <species id="M_ctp_c" name="CTP" compartment="c" charge="0"/>
      <species id="M_cu_p" name="Cu+" compartment="p" charge="0"/>
      <species id="M_cu_e" name="Cu+" compartment="e" charge="0"/>
      <species id="M_cu_c" name="Cu+" compartment="c" charge="0"/>
      <species id="M_cu2_p" name="Cu2+" compartment="p" charge="0"/>
      <species id="M_cu2_e" name="Cu2+" compartment="e" charge="0"/>
      <species id="M_cu2_c" name="Cu2+" compartment="c" charge="0"/>
      <species id="M_cyan_p" name="Hydrogen cyanide" compartment="p" charge="0"/>
      <species id="M_cyan_e" name="Hydrogen cyanide" compartment="e" charge="0"/>
      <species id="M_cyan_c" name="Hydrogen cyanide" compartment="c" charge="0"/>
      <species id="M_cynt_p" name="Cyanate" compartment="p" charge="0"/>
      <species id="M_cynt_e" name="Cyanate" compartment="e" charge="0"/>
      <species id="M_cynt_c" name="Cyanate" compartment="c" charge="0"/>
      <species id="M_cys_D_p" name="D-Cysteine" compartment="p" charge="0"/>
      <species id="M_cys_D_e" name="D-Cysteine" compartment="e" charge="0"/>
      <species id="M_cys_D_c" name="D-Cysteine" compartment="c" charge="0"/>
      <species id="M_cys_L_p" name="L-Cysteine" compartment="p" charge="0"/>
      <species id="M_cys_L_e" name="L-Cysteine" compartment="e" charge="0"/>
      <species id="M_cys_L_c" name="L-Cysteine" compartment="c" charge="0"/>
      <species id="M_cyst_L_c" name="L-Cystathionine" compartment="c" charge="0"/>
      <species id="M_cystrna_c" name="L-Cysteinyl-tRNA(Cys)" compartment="c" charge="0"/>
      <species id="M_cytd_p" name="Cytidine" compartment="p" charge="0"/>
      <species id="M_cytd_e" name="Cytidine" compartment="e" charge="0"/>
      <species id="M_cytd_c" name="Cytidine" compartment="c" charge="0"/>
      <species id="M_d5kg_c" name="2-Deoxy-5-keto-D-gluconic acid" compartment="c" charge="0"/>
      <species id="M_d5kgp_c" name="2-Deoxy-5-keto-D-gluconic acid 6-phosphate" compartment="c" charge="0"/>
      <species id="M_dad_2_p" name="Deoxyadenosine" compartment="p" charge="0"/>
      <species id="M_dad_2_e" name="Deoxyadenosine" compartment="e" charge="0"/>
      <species id="M_dad_2_c" name="Deoxyadenosine" compartment="c" charge="0"/>
      <species id="M_dad_5_c" name="5'-Deoxyadenosine" compartment="c" charge="0"/>
      <species id="M_dadp_c" name="dADP" compartment="c" charge="0"/>
      <species id="M_damp_p" name="dAMP" compartment="p" charge="0"/>
      <species id="M_damp_e" name="dAMP" compartment="e" charge="0"/>
      <species id="M_damp_c" name="dAMP" compartment="c" charge="0"/>
      <species id="M_dann_c" name="7,8-Diaminononanoate" compartment="c" charge="0"/>
      <species id="M_datp_c" name="dATP" compartment="c" charge="0"/>
      <species id="M_db4p_c" name="3,4-dihydroxy-2-butanone 4-phosphate" compartment="c" charge="0"/>
      <species id="M_dc2coa_c" name="trans-Dec-2-enoyl-CoA" compartment="c" charge="0"/>
      <species id="M_dca_p" name="Decanoate (n-C10:0)" compartment="p" charge="0"/>
      <species id="M_dca_e" name="Decanoate (n-C10:0)" compartment="e" charge="0"/>
      <species id="M_dca_c" name="Decanoate (n-C10:0)" compartment="c" charge="0"/>
      <species id="M_dcaACP_c" name="Decanoyl-ACP (n-C10:0ACP)" compartment="c" charge="0"/>
      <species id="M_dcacoa_c" name="Decanoyl-CoA (n-C10:0CoA)" compartment="c" charge="0"/>
      <species id="M_dcamp_c" name="N6-(1,2-Dicarboxyethyl)-AMP" compartment="c" charge="0"/>
      <species id="M_dcdp_c" name="dCDP" compartment="c" charge="0"/>
      <species id="M_dcmp_p" name="dCMP" compartment="p" charge="0"/>
      <species id="M_dcmp_e" name="dCMP" compartment="e" charge="0"/>
      <species id="M_dcmp_c" name="dCMP" compartment="c" charge="0"/>
      <species id="M_dctp_c" name="dCTP" compartment="c" charge="0"/>
      <species id="M_dcyt_p" name="Deoxycytidine" compartment="p" charge="0"/>
      <species id="M_dcyt_e" name="Deoxycytidine" compartment="e" charge="0"/>
      <species id="M_dcyt_c" name="Deoxycytidine" compartment="c" charge="0"/>
      <species id="M_dd2coa_c" name="trans-Dodec-2-enoyl-CoA" compartment="c" charge="0"/>
      <species id="M_ddca_p" name="Dodecanoate (n-C12:0)" compartment="p" charge="0"/>
      <species id="M_ddca_e" name="Dodecanoate (n-C12:0)" compartment="e" charge="0"/>
      <species id="M_ddca_c" name="Dodecanoate (n-C12:0)" compartment="c" charge="0"/>
      <species id="M_ddcaACP_c" name="Dodecanoyl-ACP (n-C12:0ACP)" compartment="c" charge="0"/>
      <species id="M_ddcacoa_c" name="Dodecanoyl-CoA (n-C12:0CoA)" compartment="c" charge="0"/>
      <species id="M_dgdp_c" name="dGDP" compartment="c" charge="0"/>
      <species id="M_dgmp_p" name="dGMP" compartment="p" charge="0"/>
      <species id="M_dgmp_e" name="dGMP" compartment="e" charge="0"/>
      <species id="M_dgmp_c" name="dGMP" compartment="c" charge="0"/>
      <species id="M_dgsn_p" name="Deoxyguanosine" compartment="p" charge="0"/>
      <species id="M_dgsn_e" name="Deoxyguanosine" compartment="e" charge="0"/>
      <species id="M_dgsn_c" name="Deoxyguanosine" compartment="c" charge="0"/>
      <species id="M_dgtp_c" name="dGTP" compartment="c" charge="0"/>
      <species id="M_dha_p" name="Dihydroxyacetone" compartment="p" charge="0"/>
      <species id="M_dha_e" name="Dihydroxyacetone" compartment="e" charge="0"/>
      <species id="M_dha_c" name="Dihydroxyacetone" compartment="c" charge="0"/>
      <species id="M_dhap_c" name="Dihydroxyacetone phosphate" compartment="c" charge="0"/>
      <species id="M_dhcinnm_c" name="2,3-dihydroxicinnamic acid" compartment="c" charge="0"/>
      <species id="M_dhf_c" name="7,8-Dihydrofolate" compartment="c" charge="0"/>
      <species id="M_dhmptp_c" name="dihydromonapterin-triphosphate" compartment="c" charge="0"/>
      <species id="M_dhmtp_c" name="1,2-Dihydroxy-5-(methylthio)pent-1-en-3-one" compartment="c" charge="0"/>
      <species id="M_dhna_c" name="1,4-Dihydroxy-2-naphthoate" compartment="c" charge="0"/>
      <species id="M_dhnpt_c" name="Dihydroneopterin" compartment="c" charge="0"/>
      <species id="M_dhor_S_c" name="(S)-Dihydroorotate" compartment="c" charge="0"/>
      <species id="M_dhpmp_c" name="Dihydroneopterin monophosphate" compartment="c" charge="0"/>
      <species id="M_dhpppn_c" name="3-(2,3-Dihydroxyphenyl)propanoate" compartment="c" charge="0"/>
      <species id="M_dhpt_c" name="Dihydropteroate" compartment="c" charge="0"/>
      <species id="M_dhptd_c" name="4,5-dihydroxy-2,3-pentanedione" compartment="c" charge="0"/>
      <species id="M_diact_e" name="Diacetyl" compartment="e" charge="0"/>
      <species id="M_diact_c" name="Diacetyl" compartment="c" charge="0"/>
      <species id="M_didp_c" name="dIDP" compartment="c" charge="0"/>
      <species id="M_dimp_p" name="dIMP" compartment="p" charge="0"/>
      <species id="M_dimp_e" name="dIMP" compartment="e" charge="0"/>
      <species id="M_dimp_c" name="dIMP" compartment="c" charge="0"/>
      <species id="M_din_p" name="Deoxyinosine" compartment="p" charge="0"/>
      <species id="M_din_e" name="Deoxyinosine" compartment="e" charge="0"/>
      <species id="M_din_c" name="Deoxyinosine" compartment="c" charge="0"/>
      <species id="M_ditp_c" name="dITP" compartment="c" charge="0"/>
      <species id="M_dkdi_c" name="D-2,3-Diketo 4-deoxy-epi-inositol" compartment="c" charge="0"/>
      <species id="M_dkmpp_c" name="2,3-diketo-5-methylthio-1-phosphopentane" compartment="c" charge="0"/>
      <species id="M_dmbzid_c" name="5,6-Dimethylbenzimidazole" compartment="c" charge="0"/>
      <species id="M_dmlz_c" name="6,7-Dimethyl-8-(1-D-ribityl)lumazine" compartment="c" charge="0"/>
      <species id="M_dmpp_c" name="Dimethylallyl diphosphate" compartment="c" charge="0"/>
      <species id="M_dms_p" name="Dimethyl sulfide" compartment="p" charge="0"/>
      <species id="M_dms_e" name="Dimethyl sulfide" compartment="e" charge="0"/>
      <species id="M_dms_c" name="Dimethyl sulfide" compartment="c" charge="0"/>
      <species id="M_dmso_p" name="Dimethyl sulfoxide" compartment="p" charge="0"/>
      <species id="M_dmso_e" name="Dimethyl sulfoxide" compartment="e" charge="0"/>
      <species id="M_dmso_c" name="Dimethyl sulfoxide" compartment="c" charge="0"/>
      <species id="M_dna_c" name="DNA" compartment="c" charge="0"/>
      <species id="M_dna5mtc_c" name="DNA 5-methylcytosine" compartment="c" charge="0"/>
      <species id="M_dnad_c" name="Deamino-NAD+" compartment="c" charge="0"/>
      <species id="M_dopa_p" name="Dopamine" compartment="p" charge="0"/>
      <species id="M_dopa_e" name="Dopamine" compartment="e" charge="0"/>
      <species id="M_doxopa_c" name="1,2-Dioxopropanoic acid" compartment="c" charge="0"/>
      <species id="M_dpcoa_c" name="Dephospho-CoA" compartment="c" charge="0"/>
      <species id="M_dsbaox_p" name="periplasmic protein disulfide isomerase I (oxidized)" compartment="p" charge="0"/>
      <species id="M_dsbard_p" name="periplasmic protein disulfide isomerase I (reduced)" compartment="p" charge="0"/>
      <species id="M_dsbcox_p" name="protein disulfide isomerase II (oxidized)" compartment="p" charge="0"/>
      <species id="M_dsbcrd_p" name="protein disulfide isomerase II (reduced)" compartment="p" charge="0"/>
      <species id="M_dsbdox_c" name="fused thiol:disulfide interchange protein (oxidized)" compartment="c" charge="0"/>
      <species id="M_dsbdrd_c" name="fused thiol:disulfide interchange protein (reduced)" compartment="c" charge="0"/>
      <species id="M_dsbgox_p" name="periplasmic disulfide isomerase/thiol-disulphide oxidase (oxidized)" compartment="p" charge="0"/>
      <species id="M_dsbgrd_p" name="periplasmic disulfide isomerase/thiol-disulphide oxidase (reduced)" compartment="p" charge="0"/>
      <species id="M_dscl_c" name="dihydrosirohydrochlorin" compartment="c" charge="0"/>
      <species id="M_dtbt_c" name="Dethiobiotin" compartment="c" charge="0"/>
      <species id="M_dtdp_c" name="dTDP" compartment="c" charge="0"/>
      <species id="M_dtdp4aaddg_c" name="dTDP-4-acetamido-4,6-dideoxy-D-galactose" compartment="c" charge="0"/>
      <species id="M_dtdp4addg_c" name="dTDP-4-amino-4,6-dideoxy-D-galactose" compartment="c" charge="0"/>
      <species id="M_dtdp4d6dg_c" name="dTDP-4-dehydro-6-deoxy-D-glucose" compartment="c" charge="0"/>
      <species id="M_dtdp4d6dm_c" name="dTDP-4-dehydro-6-deoxy-L-mannose" compartment="c" charge="0"/>
      <species id="M_dtdpglu_c" name="dTDPglucose" compartment="c" charge="0"/>
      <species id="M_dtdprmn_c" name="dTDP-L-rhamnose" compartment="c" charge="0"/>
      <species id="M_dtmp_p" name="dTMP" compartment="p" charge="0"/>
      <species id="M_dtmp_e" name="dTMP" compartment="e" charge="0"/>
      <species id="M_dtmp_c" name="dTMP" compartment="c" charge="0"/>
      <species id="M_dttp_c" name="dTTP" compartment="c" charge="0"/>
      <species id="M_dudp_c" name="dUDP" compartment="c" charge="0"/>
      <species id="M_dump_p" name="dUMP" compartment="p" charge="0"/>
      <species id="M_dump_e" name="dUMP" compartment="e" charge="0"/>
      <species id="M_dump_c" name="dUMP" compartment="c" charge="0"/>
      <species id="M_duri_p" name="Deoxyuridine" compartment="p" charge="0"/>
      <species id="M_duri_e" name="Deoxyuridine" compartment="e" charge="0"/>
      <species id="M_duri_c" name="Deoxyuridine" compartment="c" charge="0"/>
      <species id="M_dutp_c" name="dUTP" compartment="c" charge="0"/>
      <species id="M_dxyl_c" name="1-deoxy-D-xylulose" compartment="c" charge="0"/>
      <species id="M_dxyl5p_c" name="1-deoxy-D-xylulose 5-phosphate" compartment="c" charge="0"/>
      <species id="M_e4p_c" name="D-Erythrose 4-phosphate" compartment="c" charge="0"/>
      <species id="M_eca2und_p" name="(enterobacterial common antigen)x2 undecaprenyl-diphosphate" compartment="p" charge="0"/>
      <species id="M_eca3und_p" name="(enterobacterial common antigen)x3 undecaprenyl-diphosphate" compartment="p" charge="0"/>
      <species id="M_eca4und_p" name="(enterobacterial common antigen)x4 undecaprenyl-diphosphate" compartment="p" charge="0"/>
      <species id="M_eig3p_c" name="D-erythro-1-(Imidazol-4-yl)glycerol 3-phosphate" compartment="c" charge="0"/>
      <species id="M_enlipa_p" name="phosphoethanolamine KDO(2)-lipid (A)" compartment="p" charge="0"/>
      <species id="M_enter_p" name="Enterochelin" compartment="p" charge="0"/>
      <species id="M_enter_c" name="Enterochelin" compartment="c" charge="0"/>
      <species id="M_etha_p" name="Ethanolamine" compartment="p" charge="0"/>
      <species id="M_etha_e" name="Ethanolamine" compartment="e" charge="0"/>
      <species id="M_etha_c" name="Ethanolamine" compartment="c" charge="0"/>
      <species id="M_ethso3_p" name="ethanesulfonate" compartment="p" charge="0"/>
      <species id="M_ethso3_e" name="ethanesulfonate" compartment="e" charge="0"/>
      <species id="M_ethso3_c" name="ethanesulfonate" compartment="c" charge="0"/>
      <species id="M_etoh_p" name="Ethanol" compartment="p" charge="0"/>
      <species id="M_etoh_e" name="Ethanol" compartment="e" charge="0"/>
      <species id="M_etoh_c" name="Ethanol" compartment="c" charge="0"/>
      <species id="M_f1p_c" name="D-Fructose 1-phosphate" compartment="c" charge="0"/>
      <species id="M_f6p_p" name="D-Fructose 6-phosphate" compartment="p" charge="0"/>
      <species id="M_f6p_e" name="D-Fructose 6-phosphate" compartment="e" charge="0"/>
      <species id="M_f6p_c" name="D-Fructose 6-phosphate" compartment="c" charge="0"/>
      <species id="M_fad_c" name="Flavin adenine dinucleotide oxidized" compartment="c" charge="0"/>
      <species id="M_fadh2_c" name="Flavin adenine dinucleotide reduced" compartment="c" charge="0"/>
      <species id="M_fald_p" name="Formaldehyde" compartment="p" charge="0"/>
      <species id="M_fald_e" name="Formaldehyde" compartment="e" charge="0"/>
      <species id="M_fald_c" name="Formaldehyde" compartment="c" charge="0"/>
      <species id="M_fc1p_c" name="L-Fuculose 1-phosphate" compartment="c" charge="0"/>
      <species id="M_fcl_L_c" name="L-fuculose" compartment="c" charge="0"/>
      <species id="M_fdp_c" name="D-Fructose 1,6-bisphosphate" compartment="c" charge="0"/>
      <species id="M_fe2_p" name="Fe2+" compartment="p" charge="0"/>
      <species id="M_fe2_e" name="Fe2+" compartment="e" charge="0"/>
      <species id="M_fe2_c" name="Fe2+" compartment="c" charge="0"/>
      <species id="M_fe3_p" name="Fe3+" compartment="p" charge="0"/>
      <species id="M_fe3_e" name="Fe3+" compartment="e" charge="0"/>
      <species id="M_fe3_c" name="Fe3+" compartment="c" charge="0"/>
      <species id="M_fe3dhbzs_p" name="ferric 2,3-dihydroxybenzoylserine" compartment="p" charge="0"/>
      <species id="M_fe3dhbzs_e" name="ferric 2,3-dihydroxybenzoylserine" compartment="e" charge="0"/>
      <species id="M_fe3dhbzs_c" name="ferric 2,3-dihydroxybenzoylserine" compartment="c" charge="0"/>
      <species id="M_fe3hox_p" name="Fe(III)hydroxamate" compartment="p" charge="0"/>
      <species id="M_fe3hox_e" name="Fe(III)hydroxamate" compartment="e" charge="0"/>
      <species id="M_fe3hox_c" name="Fe(III)hydroxamate" compartment="c" charge="0"/>
      <species id="M_fecrm_p" name="Ferrichrome" compartment="p" charge="0"/>
      <species id="M_fecrm_e" name="Ferrichrome" compartment="e" charge="0"/>
      <species id="M_fecrm_c" name="Ferrichrome" compartment="c" charge="0"/>
      <species id="M_fecrm_un_c" name="Ferrichrome minus Fe(III)" compartment="c" charge="0"/>
      <species id="M_feenter_p" name="Fe-enterobactin" compartment="p" charge="0"/>
      <species id="M_feenter_e" name="Fe-enterobactin" compartment="e" charge="0"/>
      <species id="M_feenter_c" name="Fe-enterobactin" compartment="c" charge="0"/>
      <species id="M_feoxam_p" name="ferroxamine" compartment="p" charge="0"/>
      <species id="M_feoxam_e" name="ferroxamine" compartment="e" charge="0"/>
      <species id="M_feoxam_c" name="ferroxamine" compartment="c" charge="0"/>
      <species id="M_fgam_c" name="N2-Formyl-N1-(5-phospho-D-ribosyl)glycinamide" compartment="c" charge="0"/>
      <species id="M_fldox_c" name="flavodoxin (oxidized)" compartment="c" charge="0"/>
      <species id="M_fldrd_c" name="flavodoxin (reduced)" compartment="c" charge="0"/>
      <species id="M_fmettrna_c" name="N-Formylmethionyl-tRNA" compartment="c" charge="0"/>
      <species id="M_fmn_c" name="FMN" compartment="c" charge="0"/>
      <species id="M_fmnh2_c" name="Reduced FMN" compartment="c" charge="0"/>
      <species id="M_for_p" name="Formate" compartment="p" charge="0"/>
      <species id="M_for_e" name="Formate" compartment="e" charge="0"/>
      <species id="M_for_c" name="Formate" compartment="c" charge="0"/>
      <species id="M_forglu_c" name="N-Formimidoyl-L-glutamate" compartment="c" charge="0"/>
      <species id="M_fpram_c" name="2-(Formamido)-N1-(5-phospho-D-ribosyl)acetamidine" compartment="c" charge="0"/>
      <species id="M_fprica_c" name="5-Formamido-1-(5-phospho-D-ribosyl)imidazole-4-carboxamide" compartment="c" charge="0"/>
      <species id="M_frdp_c" name="Farnesyl diphosphate" compartment="c" charge="0"/>
      <species id="M_frmd_c" name="Formamide" compartment="c" charge="0"/>
      <species id="M_fru_p" name="D-Fructose" compartment="p" charge="0"/>
      <species id="M_fru_e" name="D-Fructose" compartment="e" charge="0"/>
      <species id="M_fru_c" name="D-Fructose" compartment="c" charge="0"/>
      <species id="M_frulys_p" name="fructoselysine" compartment="p" charge="0"/>
      <species id="M_frulys_e" name="fructoselysine" compartment="e" charge="0"/>
      <species id="M_fruur_p" name="D-Fructuronate" compartment="p" charge="0"/>
      <species id="M_fruur_e" name="D-Fructuronate" compartment="e" charge="0"/>
      <species id="M_fruur_c" name="D-Fructuronate" compartment="c" charge="0"/>
      <species id="M_fuc_L_p" name="L-Fucose" compartment="p" charge="0"/>
      <species id="M_fuc_L_e" name="L-Fucose" compartment="e" charge="0"/>
      <species id="M_fuc_L_c" name="L-Fucose" compartment="c" charge="0"/>
      <species id="M_fum_p" name="Fumarate" compartment="p" charge="0"/>
      <species id="M_fum_e" name="Fumarate" compartment="e" charge="0"/>
      <species id="M_fum_c" name="Fumarate" compartment="c" charge="0"/>
      <species id="M_g1p_p" name="D-Glucose 1-phosphate" compartment="p" charge="0"/>
      <species id="M_g1p_e" name="D-Glucose 1-phosphate" compartment="e" charge="0"/>
      <species id="M_g1p_c" name="D-Glucose 1-phosphate" compartment="c" charge="0"/>
      <species id="M_g3p_c" name="Glyceraldehyde 3-phosphate" compartment="c" charge="0"/>
      <species id="M_g3pc_p" name="sn-Glycero-3-phosphocholine" compartment="p" charge="0"/>
      <species id="M_g3pc_e" name="sn-Glycero-3-phosphocholine" compartment="e" charge="0"/>
      <species id="M_g3pc_c" name="sn-Glycero-3-phosphocholine" compartment="c" charge="0"/>
      <species id="M_g3pe_p" name="sn-Glycero-3-phosphoethanolamine" compartment="p" charge="0"/>
      <species id="M_g3pe_e" name="sn-Glycero-3-phosphoethanolamine" compartment="e" charge="0"/>
      <species id="M_g3pe_c" name="sn-Glycero-3-phosphoethanolamine" compartment="c" charge="0"/>
      <species id="M_g3pg_p" name="Glycerophosphoglycerol" compartment="p" charge="0"/>
      <species id="M_g3pg_e" name="Glycerophosphoglycerol" compartment="e" charge="0"/>
      <species id="M_g3pg_c" name="Glycerophosphoglycerol" compartment="c" charge="0"/>
      <species id="M_g3pi_p" name="sn-Glycero-3-phospho-1-inositol" compartment="p" charge="0"/>
      <species id="M_g3pi_e" name="sn-Glycero-3-phospho-1-inositol" compartment="e" charge="0"/>
      <species id="M_g3pi_c" name="sn-Glycero-3-phospho-1-inositol" compartment="c" charge="0"/>
      <species id="M_g3ps_p" name="Glycerophosphoserine" compartment="p" charge="0"/>
      <species id="M_g3ps_e" name="Glycerophosphoserine" compartment="e" charge="0"/>
      <species id="M_g3ps_c" name="Glycerophosphoserine" compartment="c" charge="0"/>
      <species id="M_g6p_p" name="D-Glucose 6-phosphate" compartment="p" charge="0"/>
      <species id="M_g6p_e" name="D-Glucose 6-phosphate" compartment="e" charge="0"/>
      <species id="M_g6p_c" name="D-Glucose 6-phosphate" compartment="c" charge="0"/>
      <species id="M_gal_p" name="D-Galactose" compartment="p" charge="0"/>
      <species id="M_gal_e" name="D-Galactose" compartment="e" charge="0"/>
      <species id="M_gal_c" name="D-Galactose" compartment="c" charge="0"/>
      <species id="M_gal_bD_p" name="beta D-Galactose" compartment="p" charge="0"/>
      <species id="M_gal_bD_e" name="beta D-Galactose" compartment="e" charge="0"/>
      <species id="M_gal1p_p" name="alpha-D-Galactose 1-phosphate" compartment="p" charge="0"/>
      <species id="M_gal1p_e" name="alpha-D-Galactose 1-phosphate" compartment="e" charge="0"/>
      <species id="M_gal1p_c" name="alpha-D-Galactose 1-phosphate" compartment="c" charge="0"/>
      <species id="M_galct_D_p" name="D-Galactarate" compartment="p" charge="0"/>
      <species id="M_galct_D_e" name="D-Galactarate" compartment="e" charge="0"/>
      <species id="M_galct_D_c" name="D-Galactarate" compartment="c" charge="0"/>
      <species id="M_galctn_D_p" name="D-Galactonate" compartment="p" charge="0"/>
      <species id="M_galctn_D_c" name="D-Galactonate" compartment="c" charge="0"/>
      <species id="M_galctn_D_e" name="D-Galactonate" compartment="e" charge="0"/>
      <species id="M_galctn_L_p" name="L-Galactonate" compartment="p" charge="0"/>
      <species id="M_galctn_L_c" name="L-Galactonate" compartment="c" charge="0"/>
      <species id="M_galctn_L_e" name="L-Galactonate" compartment="e" charge="0"/>
      <species id="M_galt_p" name="Galactitol" compartment="p" charge="0"/>
      <species id="M_galt_e" name="Galactitol" compartment="e" charge="0"/>
      <species id="M_galt1p_c" name="Galactitol 1-phosphate" compartment="c" charge="0"/>
      <species id="M_galur_p" name="D-Galacturonate" compartment="p" charge="0"/>
      <species id="M_galur_c" name="D-Galacturonate" compartment="c" charge="0"/>
      <species id="M_galur_e" name="D-Galacturonate" compartment="e" charge="0"/>
      <species id="M_gam_e" name="D-Glucosamine" compartment="e" charge="0"/>
      <species id="M_gam_p" name="D-Glucosamine" compartment="p" charge="0"/>
      <species id="M_gam1p_c" name="D-Glucosamine 1-phosphate" compartment="c" charge="0"/>
      <species id="M_gam6p_c" name="D-Glucosamine 6-phosphate" compartment="c" charge="0"/>
      <species id="M_gam6p_e" name="D-Glucosamine 6-phosphate" compartment="e" charge="0"/>
      <species id="M_gam6p_p" name="D-Glucosamine 6-phosphate" compartment="p" charge="0"/>
      <species id="M_gar_c" name="N1-(5-Phospho-D-ribosyl)glycinamide" compartment="c" charge="0"/>
      <species id="M_gcald_c" name="Glycolaldehyde" compartment="c" charge="0"/>
      <species id="M_gdp_e" name="GDP" compartment="e" charge="0"/>
      <species id="M_gdp_p" name="GDP" compartment="p" charge="0"/>
      <species id="M_gdp_c" name="GDP" compartment="c" charge="0"/>
      <species id="M_gdpmann_c" name="GDP-D-mannose" compartment="c" charge="0"/>
      <species id="M_gdptp_c" name="Guanosine 3'-diphosphate 5'-triphosphate" compartment="c" charge="0"/>
      <species id="M_gg4abut_c" name="gamma-glutamyl-gamma aminobutyric acid" compartment="c" charge="0"/>
      <species id="M_ggbutal_c" name="gamma-glutamyl-gamma-butyraldehyde" compartment="c" charge="0"/>
      <species id="M_ggptrc_c" name="gamma-glutamyl-putrescine" compartment="c" charge="0"/>
      <species id="M_glc_D_p" name="D-Glucose" compartment="p" charge="0"/>
      <species id="M_glc_D_e" name="D-Glucose" compartment="e" charge="0"/>
      <species id="M_glc_D_c" name="D-Glucose" compartment="c" charge="0"/>
      <species id="M_glcn_p" name="D-Gluconate" compartment="p" charge="0"/>
      <species id="M_glcn_e" name="D-Gluconate" compartment="e" charge="0"/>
      <species id="M_glcn_c" name="D-Gluconate" compartment="c" charge="0"/>
      <species id="M_glcr_p" name="D-Glucarate" compartment="p" charge="0"/>
      <species id="M_glcr_e" name="D-Glucarate" compartment="e" charge="0"/>
      <species id="M_glcr_c" name="D-Glucarate" compartment="c" charge="0"/>
      <species id="M_glcur_p" name="D-Glucuronate" compartment="p" charge="0"/>
      <species id="M_glcur_c" name="D-Glucuronate" compartment="c" charge="0"/>
      <species id="M_glcur_e" name="D-Glucuronate" compartment="e" charge="0"/>
      <species id="M_glcur1p_p" name="D-Glucuronate 1-phosphate" compartment="p" charge="0"/>
      <species id="M_glcur1p_e" name="D-Glucuronate 1-phosphate" compartment="e" charge="0"/>
      <species id="M_gln_L_p" name="L-Glutamine" compartment="p" charge="0"/>
      <species id="M_gln_L_e" name="L-Glutamine" compartment="e" charge="0"/>
      <species id="M_gln_L_c" name="L-Glutamine" compartment="c" charge="0"/>
      <species id="M_glntrna_c" name="L-Glutaminyl-tRNA(Gln)" compartment="c" charge="0"/>
      <species id="M_glu_D_c" name="D-Glutamate" compartment="c" charge="0"/>
      <species id="M_glu_L_p" name="L-Glutamate" compartment="p" charge="0"/>
      <species id="M_glu_L_e" name="L-Glutamate" compartment="e" charge="0"/>
      <species id="M_glu_L_c" name="L-Glutamate" compartment="c" charge="0"/>
      <species id="M_glu1sa_c" name="L-Glutamate 1-semialdehyde" compartment="c" charge="0"/>
      <species id="M_glu5p_c" name="L-Glutamate 5-phosphate" compartment="c" charge="0"/>
      <species id="M_glu5sa_c" name="L-Glutamate 5-semialdehyde" compartment="c" charge="0"/>
      <species id="M_glucys_c" name="gamma-L-Glutamyl-L-cysteine" compartment="c" charge="0"/>
      <species id="M_glutar_c" name="Glutarate" compartment="c" charge="0"/>
      <species id="M_glutcoa_c" name="Glutaryl-CoA" compartment="c" charge="0"/>
      <species id="M_glutrna_c" name="L-Glutamyl-tRNA(Glu)" compartment="c" charge="0"/>
      <species id="M_glx_c" name="Glyoxylate" compartment="c" charge="0"/>
      <species id="M_gly_p" name="Glycine" compartment="p" charge="0"/>
      <species id="M_gly_e" name="Glycine" compartment="e" charge="0"/>
      <species id="M_gly_c" name="Glycine" compartment="c" charge="0"/>
      <species id="M_glyald_p" name="D-Glyceraldehyde" compartment="p" charge="0"/>
      <species id="M_glyald_e" name="D-Glyceraldehyde" compartment="e" charge="0"/>
      <species id="M_glyald_c" name="D-Glyceraldehyde" compartment="c" charge="0"/>
      <species id="M_glyb_p" name="Glycine betaine" compartment="p" charge="0"/>
      <species id="M_glyb_e" name="Glycine betaine" compartment="e" charge="0"/>
      <species id="M_glyb_c" name="Glycine betaine" compartment="c" charge="0"/>
      <species id="M_glyc_p" name="Glycerol" compartment="p" charge="0"/>
      <species id="M_glyc_e" name="Glycerol" compartment="e" charge="0"/>
      <species id="M_glyc_c" name="Glycerol" compartment="c" charge="0"/>
      <species id="M_glyc_R_p" name="(R)-Glycerate" compartment="p" charge="0"/>
      <species id="M_glyc_R_e" name="(R)-Glycerate" compartment="e" charge="0"/>
      <species id="M_glyc_R_c" name="(R)-Glycerate" compartment="c" charge="0"/>
      <species id="M_glyc2p_p" name="Glycerol 2-phosphate" compartment="p" charge="0"/>
      <species id="M_glyc2p_e" name="Glycerol 2-phosphate" compartment="e" charge="0"/>
      <species id="M_glyc3p_p" name="Glycerol 3-phosphate" compartment="p" charge="0"/>
      <species id="M_glyc3p_e" name="Glycerol 3-phosphate" compartment="e" charge="0"/>
      <species id="M_glyc3p_c" name="Glycerol 3-phosphate" compartment="c" charge="0"/>
      <species id="M_glyclt_p" name="Glycolate" compartment="p" charge="0"/>
      <species id="M_glyclt_e" name="Glycolate" compartment="e" charge="0"/>
      <species id="M_glyclt_c" name="Glycolate" compartment="c" charge="0"/>
      <species id="M_glycogen_c" name="glycogen" compartment="c" charge="0"/>
      <species id="M_glytrna_c" name="Glycyl-tRNA(Gly)" compartment="c" charge="0"/>
      <species id="M_gmhep17bp_c" name="D-Glycero-D-manno-heptose 1,7-bisphosphate" compartment="c" charge="0"/>
      <species id="M_gmhep1p_c" name="D-Glycero-D-manno-heptose 1-phosphate" compartment="c" charge="0"/>
      <species id="M_gmhep7p_c" name="D-Glycero-D-manno-heptose 7-phosphate" compartment="c" charge="0"/>
      <species id="M_gmp_p" name="GMP" compartment="p" charge="0"/>
      <species id="M_gmp_e" name="GMP" compartment="e" charge="0"/>
      <species id="M_gmp_c" name="GMP" compartment="c" charge="0"/>
      <species id="M_gp4g_c" name="P1,P4-Bis(5'-guanosyl) tetraphosphate" compartment="c" charge="0"/>
      <species id="M_grdp_c" name="Geranyl diphosphate" compartment="c" charge="0"/>
      <species id="M_grxox_c" name="glutaredoxin (oxidized)" compartment="c" charge="0"/>
      <species id="M_grxrd_c" name="glutaredoxin (reduced)" compartment="c" charge="0"/>
      <species id="M_gsn_p" name="Guanosine" compartment="p" charge="0"/>
      <species id="M_gsn_e" name="Guanosine" compartment="e" charge="0"/>
      <species id="M_gsn_c" name="Guanosine" compartment="c" charge="0"/>
      <species id="M_gthox_p" name="Oxidized glutathione" compartment="p" charge="0"/>
      <species id="M_gthox_e" name="Oxidized glutathione" compartment="e" charge="0"/>
      <species id="M_gthox_c" name="Oxidized glutathione" compartment="c" charge="0"/>
      <species id="M_gthrd_p" name="Reduced glutathione" compartment="p" charge="0"/>
      <species id="M_gthrd_e" name="Reduced glutathione" compartment="e" charge="0"/>
      <species id="M_gthrd_c" name="Reduced glutathione" compartment="c" charge="0"/>
      <species id="M_gtp_p" name="GTP" compartment="p" charge="0"/>
      <species id="M_gtp_c" name="GTP" compartment="c" charge="0"/>
      <species id="M_gtp_e" name="GTP" compartment="e" charge="0"/>
      <species id="M_gtspmd_c" name="Glutathionylspermidine" compartment="c" charge="0"/>
      <species id="M_gua_p" name="Guanine" compartment="p" charge="0"/>
      <species id="M_gua_c" name="Guanine" compartment="c" charge="0"/>
      <species id="M_gua_e" name="Guanine" compartment="e" charge="0"/>
      <species id="M_h_e" name="H+" compartment="e" charge="0"/>
      <species id="M_h_p" name="H+" compartment="p" charge="0"/>
      <species id="M_h_c" name="H+" compartment="c" charge="0"/>
      <species id="M_h2_p" name="H2" compartment="p" charge="0"/>
      <species id="M_h2_c" name="H2" compartment="c" charge="0"/>
      <species id="M_h2_e" name="H2" compartment="e" charge="0"/>
      <species id="M_h2mb4p_c" name="1-hydroxy-2-methyl-2-(E)-butenyl 4-diphosphate" compartment="c" charge="0"/>
      <species id="M_h2o_p" name="H2O" compartment="p" charge="0"/>
      <species id="M_h2o_c" name="H2O" compartment="c" charge="0"/>
      <species id="M_h2o_e" name="H2O" compartment="e" charge="0"/>
      <species id="M_h2o2_p" name="Hydrogen peroxide" compartment="p" charge="0"/>
      <species id="M_h2o2_e" name="Hydrogen peroxide" compartment="e" charge="0"/>
      <species id="M_h2o2_c" name="Hydrogen peroxide" compartment="c" charge="0"/>
      <species id="M_h2s_p" name="Hydrogen sulfide" compartment="p" charge="0"/>
      <species id="M_h2s_e" name="Hydrogen sulfide" compartment="e" charge="0"/>
      <species id="M_h2s_c" name="Hydrogen sulfide" compartment="c" charge="0"/>
      <species id="M_hacolipa_e" name="hepta-acylated core oligosaccharide lipid A (E. coli)" compartment="e" charge="0"/>
      <species id="M_halipa_e" name="hepta-acylated KDO(2)-lipid (A)" compartment="e" charge="0"/>
      <species id="M_hco3_c" name="Bicarbonate" compartment="c" charge="0"/>
      <species id="M_hcys_L_c" name="L-Homocysteine" compartment="c" charge="0"/>
      <species id="M_hdca_p" name="Hexadecanoate (n-C16:0)" compartment="p" charge="0"/>
      <species id="M_hdca_e" name="Hexadecanoate (n-C16:0)" compartment="e" charge="0"/>
      <species id="M_hdca_c" name="Hexadecanoate (n-C16:0)" compartment="c" charge="0"/>
      <species id="M_hdcea_p" name="Hexadecenoate (n-C16:1)" compartment="p" charge="0"/>
      <species id="M_hdcea_e" name="Hexadecenoate (n-C16:1)" compartment="e" charge="0"/>
      <species id="M_hdcea_c" name="Hexadecenoate (n-C16:1)" compartment="c" charge="0"/>
      <species id="M_hdcoa_c" name="Hexadecenoyl-CoA (n-C16:1CoA)" compartment="c" charge="0"/>
      <species id="M_hdd2coa_c" name="trans-Hexadec-2-enoyl-CoA" compartment="c" charge="0"/>
      <species id="M_hdeACP_c" name="cis-hexadec-9-enoyl-[acyl-carrier protein] (n-C16:1)" compartment="c" charge="0"/>
      <species id="M_hemeO_c" name="Heme O" compartment="c" charge="0"/>
      <species id="M_hethmpp_c" name="Hydroxy ethyl Thiamin diphosphate" compartment="c" charge="0"/>
      <species id="M_hexACP_c" name="Hexanoyl-ACP (n-C6:0ACP)" compartment="c" charge="0"/>
      <species id="M_hg2_p" name="Hg2+" compartment="p" charge="0"/>
      <species id="M_hg2_c" name="Hg2+" compartment="c" charge="0"/>
      <species id="M_hg2_e" name="Hg2+" compartment="e" charge="0"/>
      <species id="M_hhlipa_c" name="heptosyl-heptosyl-kdo2-lipidA" compartment="c" charge="0"/>
      <species id="M_his_L_p" name="L-Histidine" compartment="p" charge="0"/>
      <species id="M_his_L_e" name="L-Histidine" compartment="e" charge="0"/>
      <species id="M_his_L_c" name="L-Histidine" compartment="c" charge="0"/>
      <species id="M_hisp_c" name="L-Histidinol phosphate" compartment="c" charge="0"/>
      <species id="M_histd_c" name="L-Histidinol" compartment="c" charge="0"/>
      <species id="M_histrna_c" name="L-Histidyl-tRNA(His)" compartment="c" charge="0"/>
      <species id="M_hkmpp_c" name="2-Hydroxy-3-keto-5-methylthiopentenyl-1-phosphate" compartment="c" charge="0"/>
      <species id="M_hkndd_c" name="2-Hydroxy-6-oxonona-2,4-diene-1,9-dioate" compartment="c" charge="0"/>
      <species id="M_hkntd_c" name="2-hydroxy-6-ketononatrienedioate" compartment="c" charge="0"/>
      <species id="M_hlipa_c" name="heptosyl-kdo2-lipidA" compartment="c" charge="0"/>
      <species id="M_hmbil_c" name="Hydroxymethylbilane" compartment="c" charge="0"/>
      <species id="M_hmgth_c" name="hydroxymethylglutathione" compartment="c" charge="0"/>
      <species id="M_hom_L_p" name="L-Homoserine" compartment="p" charge="0"/>
      <species id="M_hom_L_e" name="L-Homoserine" compartment="e" charge="0"/>
      <species id="M_hom_L_c" name="L-Homoserine" compartment="c" charge="0"/>
      <species id="M_hphhlipa_c" name="heptosyl-phospho-heptosyl-heptosyl-kdo2-lipidA" compartment="c" charge="0"/>
      <species id="M_hpyr_c" name="Hydroxypyruvate" compartment="c" charge="0"/>
      <species id="M_hqn_c" name="Hydroquinone" compartment="c" charge="0"/>
      <species id="M_hx2coa_c" name="trans-Hex-2-enoyl-CoA" compartment="c" charge="0"/>
      <species id="M_hxa_p" name="Hexanoate (n-C6:0)" compartment="p" charge="0"/>
      <species id="M_hxa_e" name="Hexanoate (n-C6:0)" compartment="e" charge="0"/>
      <species id="M_hxa_c" name="Hexanoate (n-C6:0)" compartment="c" charge="0"/>
      <species id="M_hxan_p" name="Hypoxanthine" compartment="p" charge="0"/>
      <species id="M_hxan_e" name="Hypoxanthine" compartment="e" charge="0"/>
      <species id="M_hxan_c" name="Hypoxanthine" compartment="c" charge="0"/>
      <species id="M_hxcoa_c" name="Hexanoyl-CoA (n-C6:0CoA)" compartment="c" charge="0"/>
      <species id="M_iasp_c" name="Iminoaspartate" compartment="c" charge="0"/>
      <species id="M_ichor_c" name="Isochorismate" compartment="c" charge="0"/>
      <species id="M_icit_c" name="Isocitrate" compartment="c" charge="0"/>
      <species id="M_idon_L_p" name="L-Idonate" compartment="p" charge="0"/>
      <species id="M_idon_L_e" name="L-Idonate" compartment="e" charge="0"/>
      <species id="M_idon_L_c" name="L-Idonate" compartment="c" charge="0"/>
      <species id="M_idp_c" name="IDP" compartment="c" charge="0"/>
      <species id="M_ile_L_p" name="L-Isoleucine" compartment="p" charge="0"/>
      <species id="M_ile_L_e" name="L-Isoleucine" compartment="e" charge="0"/>
      <species id="M_ile_L_c" name="L-Isoleucine" compartment="c" charge="0"/>
      <species id="M_iletrna_c" name="L-Isoleucyl-tRNA(Ile)" compartment="c" charge="0"/>
      <species id="M_imacp_c" name="3-(Imidazol-4-yl)-2-oxopropyl phosphate" compartment="c" charge="0"/>
      <species id="M_imp_p" name="IMP" compartment="p" charge="0"/>
      <species id="M_imp_e" name="IMP" compartment="e" charge="0"/>
      <species id="M_imp_c" name="IMP" compartment="c" charge="0"/>
      <species id="M_indole_p" name="Indole" compartment="p" charge="0"/>
      <species id="M_indole_e" name="Indole" compartment="e" charge="0"/>
      <species id="M_indole_c" name="Indole" compartment="c" charge="0"/>
      <species id="M_indpyr_c" name="Indolepyruvate" compartment="c" charge="0"/>
      <species id="M_inost_p" name="myo-Inositol" compartment="p" charge="0"/>
      <species id="M_inost_c" name="myo-Inositol" compartment="c" charge="0"/>
      <species id="M_inost_e" name="myo-Inositol" compartment="e" charge="0"/>
      <species id="M_ins_p" name="Inosine" compartment="p" charge="0"/>
      <species id="M_ins_e" name="Inosine" compartment="e" charge="0"/>
      <species id="M_ins_c" name="Inosine" compartment="c" charge="0"/>
      <species id="M_ipdp_c" name="Isopentenyl diphosphate" compartment="c" charge="0"/>
      <species id="M_isetac_p" name="Isethionic acid" compartment="p" charge="0"/>
      <species id="M_isetac_e" name="Isethionic acid" compartment="e" charge="0"/>
      <species id="M_isetac_c" name="Isethionic acid" compartment="c" charge="0"/>
      <species id="M_itp_c" name="ITP" compartment="c" charge="0"/>
      <species id="M_k_p" name="potassium" compartment="p" charge="0"/>
      <species id="M_k_c" name="potassium" compartment="c" charge="0"/>
      <species id="M_k_e" name="potassium" compartment="e" charge="0"/>
      <species id="M_kdo_c" name="3-Deoxy-D-manno-2-octulosonate" compartment="c" charge="0"/>
      <species id="M_kdo2lipid4_p" name="KDO(2)-lipid IV(A)" compartment="p" charge="0"/>
      <species id="M_kdo2lipid4_e" name="KDO(2)-lipid IV(A)" compartment="e" charge="0"/>
      <species id="M_kdo2lipid4_c" name="KDO(2)-lipid IV(A)" compartment="c" charge="0"/>
      <species id="M_kdo2lipid4L_c" name="KDO(2)-lipid IV(A) with laurate" compartment="c" charge="0"/>
      <species id="M_kdo2lipid4p_c" name="KDO(2)-lipid IV(A) with palmitoleoyl" compartment="c" charge="0"/>
      <species id="M_kdo8p_c" name="3-Deoxy-D-manno-octulosonate 8-phosphate" compartment="c" charge="0"/>
      <species id="M_kdolipid4_c" name="KDO-lipid IV(A)" compartment="c" charge="0"/>
      <species id="M_lac_D_p" name="D-Lactate" compartment="p" charge="0"/>
      <species id="M_lac_D_e" name="D-Lactate" compartment="e" charge="0"/>
      <species id="M_lac_D_c" name="D-Lactate" compartment="c" charge="0"/>
      <species id="M_lac_L_p" name="L-Lactate" compartment="p" charge="0"/>
      <species id="M_lac_L_e" name="L-Lactate" compartment="e" charge="0"/>
      <species id="M_lac_L_c" name="L-Lactate" compartment="c" charge="0"/>
      <species id="M_lald_D_c" name="D-Lactaldehyde" compartment="c" charge="0"/>
      <species id="M_lald_L_c" name="L-Lactaldehyde" compartment="c" charge="0"/>
      <species id="M_lcts_p" name="Lactose" compartment="p" charge="0"/>
      <species id="M_lcts_e" name="Lactose" compartment="e" charge="0"/>
      <species id="M_lcts_c" name="Lactose" compartment="c" charge="0"/>
      <species id="M_leu_L_p" name="L-Leucine" compartment="p" charge="0"/>
      <species id="M_leu_L_e" name="L-Leucine" compartment="e" charge="0"/>
      <species id="M_leu_L_c" name="L-Leucine" compartment="c" charge="0"/>
      <species id="M_leutrna_c" name="L-Leucyl-tRNA(Leu)" compartment="c" charge="0"/>
      <species id="M_lgt_S_c" name="(R)-S-Lactoylglutathione" compartment="c" charge="0"/>
      <species id="M_lipa_p" name="KDO(2)-lipid (A)" compartment="p" charge="0"/>
      <species id="M_lipa_e" name="KDO(2)-lipid (A)" compartment="e" charge="0"/>
      <species id="M_lipa_c" name="KDO(2)-lipid (A)" compartment="c" charge="0"/>
      <species id="M_lipa_cold_p" name="cold adapted KDO(2)-lipid (A)" compartment="p" charge="0"/>
      <species id="M_lipa_cold_e" name="cold adapted KDO(2)-lipid (A)" compartment="e" charge="0"/>
      <species id="M_lipa_cold_c" name="cold adapted KDO(2)-lipid (A)" compartment="c" charge="0"/>
      <species id="M_lipidA_c" name="2,3,2'3'-Tetrakis(beta-hydroxymyristoyl)-D-glucosaminyl-1,6-beta-D-glucosamine 1,4'-bisphosphate" compartment="c" charge="0"/>
      <species id="M_lipidAds_c" name="Lipid A Disaccharide" compartment="c" charge="0"/>
      <species id="M_lipidX_c" name="2,3-Bis(3-hydroxytetradecanoyl)-beta-D-glucosaminyl 1-phosphate" compartment="c" charge="0"/>
      <species id="M_lpp_p" name="lipoprotein" compartment="p" charge="0"/>
      <species id="M_lys_L_p" name="L-Lysine" compartment="p" charge="0"/>
      <species id="M_lys_L_e" name="L-Lysine" compartment="e" charge="0"/>
      <species id="M_lys_L_c" name="L-Lysine" compartment="c" charge="0"/>
      <species id="M_lystrna_c" name="L-Lysine-tRNA (Lys)" compartment="c" charge="0"/>
      <species id="M_lyx_L_p" name="L-Lyxose" compartment="p" charge="0"/>
      <species id="M_lyx_L_e" name="L-Lyxose" compartment="e" charge="0"/>
      <species id="M_lyx_L_c" name="L-Lyxose" compartment="c" charge="0"/>
      <species id="M_mal_D_p" name="D-Malate" compartment="p" charge="0"/>
      <species id="M_mal_D_e" name="D-Malate" compartment="e" charge="0"/>
      <species id="M_mal_D_c" name="D-Malate" compartment="c" charge="0"/>
      <species id="M_mal_L_p" name="L-Malate" compartment="p" charge="0"/>
      <species id="M_mal_L_e" name="L-Malate" compartment="e" charge="0"/>
      <species id="M_mal_L_c" name="L-Malate" compartment="c" charge="0"/>
      <species id="M_malACP_c" name="Malonyl-[acyl-carrier protein]" compartment="c" charge="0"/>
      <species id="M_malcoa_c" name="Malonyl-CoA" compartment="c" charge="0"/>
      <species id="M_malon_c" name="Malonate" compartment="c" charge="0"/>
      <species id="M_malt_p" name="Maltose" compartment="p" charge="0"/>
      <species id="M_malt_c" name="Maltose" compartment="c" charge="0"/>
      <species id="M_malt_e" name="Maltose" compartment="e" charge="0"/>
      <species id="M_malt6p_c" name="Maltose 6'-phosphate" compartment="c" charge="0"/>
      <species id="M_malthp_c" name="Maltoheptaose" compartment="c" charge="0"/>
      <species id="M_malthx_p" name="Maltohexaose" compartment="p" charge="0"/>
      <species id="M_malthx_e" name="Maltohexaose" compartment="e" charge="0"/>
      <species id="M_malthx_c" name="Maltohexaose" compartment="c" charge="0"/>
      <species id="M_maltpt_p" name="Maltopentaose" compartment="p" charge="0"/>
      <species id="M_maltpt_e" name="Maltopentaose" compartment="e" charge="0"/>
      <species id="M_maltpt_c" name="Maltopentaose" compartment="c" charge="0"/>
      <species id="M_malttr_p" name="Maltotriose" compartment="p" charge="0"/>
      <species id="M_malttr_e" name="Maltotriose" compartment="e" charge="0"/>
      <species id="M_malttr_c" name="Maltotriose" compartment="c" charge="0"/>
      <species id="M_maltttr_p" name="Maltotetraose" compartment="p" charge="0"/>
      <species id="M_maltttr_e" name="Maltotetraose" compartment="e" charge="0"/>
      <species id="M_maltttr_c" name="Maltotetraose" compartment="c" charge="0"/>
      <species id="M_man_p" name="D-Mannose" compartment="p" charge="0"/>
      <species id="M_man_e" name="D-Mannose" compartment="e" charge="0"/>
      <species id="M_man_c" name="D-Mannose" compartment="c" charge="0"/>
      <species id="M_man1p_c" name="D-Mannose 1-phosphate" compartment="c" charge="0"/>
      <species id="M_man6p_p" name="D-Mannose 6-phosphate" compartment="p" charge="0"/>
      <species id="M_man6p_e" name="D-Mannose 6-phosphate" compartment="e" charge="0"/>
      <species id="M_man6p_c" name="D-Mannose 6-phosphate" compartment="c" charge="0"/>
      <species id="M_mana_c" name="D-Mannonate" compartment="c" charge="0"/>
      <species id="M_manglyc_p" name="2(alpha-D-Mannosyl)-D-glycerate" compartment="p" charge="0"/>
      <species id="M_manglyc_e" name="2(alpha-D-Mannosyl)-D-glycerate" compartment="e" charge="0"/>
      <species id="M_melib_p" name="Melibiose" compartment="p" charge="0"/>
      <species id="M_melib_e" name="Melibiose" compartment="e" charge="0"/>
      <species id="M_melib_c" name="Melibiose" compartment="c" charge="0"/>
      <species id="M_mercppyr_c" name="Mercaptopyruvate" compartment="c" charge="0"/>
      <species id="M_met_D_p" name="D-Methionine" compartment="p" charge="0"/>
      <species id="M_met_D_e" name="D-Methionine" compartment="e" charge="0"/>
      <species id="M_met_D_c" name="D-Methionine" compartment="c" charge="0"/>
      <species id="M_met_L_p" name="L-Methionine" compartment="p" charge="0"/>
      <species id="M_met_L_e" name="L-Methionine" compartment="e" charge="0"/>
      <species id="M_met_L_c" name="L-Methionine" compartment="c" charge="0"/>
      <species id="M_methf_c" name="5,10-Methenyltetrahydrofolate" compartment="c" charge="0"/>
      <species id="M_metsox_R_L_p" name="L-methionine-R-sulfoxide" compartment="p" charge="0"/>
      <species id="M_metsox_R_L_e" name="L-methionine-R-sulfoxide" compartment="e" charge="0"/>
      <species id="M_metsox_R_L_c" name="L-methionine-R-sulfoxide" compartment="c" charge="0"/>
      <species id="M_metsox_S_L_p" name="L-Methionine Sulfoxide" compartment="p" charge="0"/>
      <species id="M_metsox_S_L_e" name="L-Methionine Sulfoxide" compartment="e" charge="0"/>
      <species id="M_metsox_S_L_c" name="L-Methionine Sulfoxide" compartment="c" charge="0"/>
      <species id="M_mettrna_c" name="L-Methionyl-tRNA (Met)" compartment="c" charge="0"/>
      <species id="M_mg2_p" name="magnesium" compartment="p" charge="0"/>
      <species id="M_mg2_e" name="magnesium" compartment="e" charge="0"/>
      <species id="M_mg2_c" name="magnesium" compartment="c" charge="0"/>
      <species id="M_mi1p_D_c" name="1D-myo-Inositol 1-phosphate" compartment="c" charge="0"/>
      <species id="M_mlthf_c" name="5,10-Methylenetetrahydrofolate" compartment="c" charge="0"/>
      <species id="M_mmet_p" name="S-Methyl-L-methionine" compartment="p" charge="0"/>
      <species id="M_mmet_e" name="S-Methyl-L-methionine" compartment="e" charge="0"/>
      <species id="M_mmet_c" name="S-Methyl-L-methionine" compartment="c" charge="0"/>
      <species id="M_mn2_e" name="Mn2+" compartment="e" charge="0"/>
      <species id="M_mn2_p" name="Mn2+" compartment="p" charge="0"/>
      <species id="M_mn2_c" name="Mn2+" compartment="c" charge="0"/>
      <species id="M_mnl_p" name="D-Mannitol" compartment="p" charge="0"/>
      <species id="M_mnl_e" name="D-Mannitol" compartment="e" charge="0"/>
      <species id="M_mnl1p_c" name="D-Mannitol 1-phosphate" compartment="c" charge="0"/>
      <species id="M_mobd_p" name="Molybdate" compartment="p" charge="0"/>
      <species id="M_mobd_e" name="Molybdate" compartment="e" charge="0"/>
      <species id="M_mobd_c" name="Molybdate" compartment="c" charge="0"/>
      <species id="M_mql8_c" name="Menaquinol 8" compartment="c" charge="0"/>
      <species id="M_mqn8_c" name="Menaquinone 8" compartment="c" charge="0"/>
      <species id="M_msa_c" name="Malonate semialdehyde" compartment="c" charge="0"/>
      <species id="M_mso3_p" name="methanesulfonate" compartment="p" charge="0"/>
      <species id="M_mso3_e" name="methanesulfonate" compartment="e" charge="0"/>
      <species id="M_mso3_c" name="methanesulfonate" compartment="c" charge="0"/>
      <species id="M_mthgxl_c" name="Methylglyoxal" compartment="c" charge="0"/>
      <species id="M_mtpp_c" name="3-methylthiopropionate" compartment="c" charge="0"/>
      <species id="M_mucl_c" name="mucolactone" compartment="c" charge="0"/>
      <species id="M_murein3p3p_p" name="two linked disacharide tripeptide murein units (uncrosslinked, middle of chain)" compartment="p" charge="0"/>
      <species id="M_murein3px4p_p" name="two disacharide linked murein units, tripeptide crosslinked tetrapeptide (A2pm->D-ala) (middle of chain)" compartment="p" charge="0"/>
      <species id="M_murein4p3p_p" name="two linked disacharide tetrapeptide and tripeptide murein units (uncrosslinked, middle of chain)" compartment="p" charge="0"/>
      <species id="M_murein4p4p_p" name="two linked disacharide tetrapeptide murein units (uncrosslinked, middle of chain)" compartment="p" charge="0"/>
      <species id="M_murein4px4p_p" name="two disacharide linked murein units, tetrapeptide corsslinked tetrapeptide (A2pm->D-ala) (middle of chain)" compartment="p" charge="0"/>
      <species id="M_murein4px4p4p_p" name="three disacharide linked murein units (tetrapeptide crosslinked tetrapeptide (A2pm->D-ala), one uncrosslinked tetrapaptide) (middle of chain)" compartment="p" charge="0"/>
      <species id="M_murein4px4px4p_p" name="three disacharide linked murein units (tetrapeptide crosslinked tetrapeptide (A2pm->D-ala) &amp; tetrapeptide corsslinked tetrapeptide (A2pm->D-ala)) (middle of chain)" compartment="p" charge="0"/>
      <species id="M_murein5p3p_p" name="two linked disacharide pentapeptide and tripeptide murein units (uncrosslinked, middle of chain)" compartment="p" charge="0"/>
      <species id="M_murein5p4p_p" name="two linked disacharide pentapeptide and tetrapeptide murein units (uncrosslinked, middle of chain)" compartment="p" charge="0"/>
      <species id="M_murein5p5p_p" name="two linked disacharide pentapeptide murein units (uncrosslinked, middle of chain)" compartment="p" charge="0"/>
      <species id="M_murein5p5p5p_p" name="three linked disacharide pentapeptide murein units (uncrosslinked, middle of chain)" compartment="p" charge="0"/>
      <species id="M_murein5px3p_p" name="two disacharide linked murein units, pentapeptide corsslinked tripeptide (A2pm->A2pm) (middle of chain)" compartment="p" charge="0"/>
      <species id="M_murein5px4p_p" name="two disacharide linked murein units, pentapeptide crosslinked tetrapeptide (A2pm->D-ala) (middle of chain)" compartment="p" charge="0"/>
      <species id="M_murein5px4px4p_p" name="three disacharide linked murein units (pentapeptide crosslinked tetrapeptide (A2pm->D-ala) tetrapeptide corsslinked tetrapeptide (A2pm->D-ala)) (middle of chain)" compartment="p" charge="0"/>
      <species id="M_myrsACP_c" name="Myristoyl-ACP (n-C14:0ACP)" compartment="c" charge="0"/>
      <species id="M_n2o_p" name="Nitrous oxide" compartment="p" charge="0"/>
      <species id="M_n2o_e" name="Nitrous oxide" compartment="e" charge="0"/>
      <species id="M_n2o_c" name="Nitrous oxide" compartment="c" charge="0"/>
      <species id="M_n8aspmd_c" name="N8-Acetylspermidine" compartment="c" charge="0"/>
      <species id="M_na1_e" name="Sodium" compartment="e" charge="0"/>
      <species id="M_na1_p" name="Sodium" compartment="p" charge="0"/>
      <species id="M_na1_c" name="Sodium" compartment="c" charge="0"/>
      <species id="M_nac_p" name="Nicotinate" compartment="p" charge="0"/>
      <species id="M_nac_c" name="Nicotinate" compartment="c" charge="0"/>
      <species id="M_nac_e" name="Nicotinate" compartment="e" charge="0"/>
      <species id="M_nad_c" name="Nicotinamide adenine dinucleotide" compartment="c" charge="0"/>
      <species id="M_nadh_c" name="Nicotinamide adenine dinucleotide - reduced" compartment="c" charge="0"/>
      <species id="M_nadp_c" name="Nicotinamide adenine dinucleotide phosphate" compartment="c" charge="0"/>
      <species id="M_nadph_c" name="Nicotinamide adenine dinucleotide phosphate - reduced" compartment="c" charge="0"/>
      <species id="M_ncam_c" name="Nicotinamide" compartment="c" charge="0"/>
      <species id="M_nh4_p" name="Ammonium" compartment="p" charge="0"/>
      <species id="M_nh4_e" name="Ammonium" compartment="e" charge="0"/>
      <species id="M_nh4_c" name="Ammonium" compartment="c" charge="0"/>
      <species id="M_ni2_e" name="nickel" compartment="e" charge="0"/>
      <species id="M_ni2_p" name="nickel" compartment="p" charge="0"/>
      <species id="M_ni2_c" name="nickel" compartment="c" charge="0"/>
      <species id="M_nicrnt_c" name="Nicotinate D-ribonucleotide" compartment="c" charge="0"/>
      <species id="M_nmn_e" name="NMN" compartment="e" charge="0"/>
      <species id="M_nmn_p" name="NMN" compartment="p" charge="0"/>
      <species id="M_nmn_c" name="NMN" compartment="c" charge="0"/>
      <species id="M_no_e" name="Nitric oxide" compartment="e" charge="0"/>
      <species id="M_no_p" name="Nitric oxide" compartment="p" charge="0"/>
      <species id="M_no_c" name="Nitric oxide" compartment="c" charge="0"/>
      <species id="M_no2_p" name="Nitrite" compartment="p" charge="0"/>
      <species id="M_no2_e" name="Nitrite" compartment="e" charge="0"/>
      <species id="M_no2_c" name="Nitrite" compartment="c" charge="0"/>
      <species id="M_no3_p" name="Nitrate" compartment="p" charge="0"/>
      <species id="M_no3_c" name="Nitrate" compartment="c" charge="0"/>
      <species id="M_no3_e" name="Nitrate" compartment="e" charge="0"/>
      <species id="M_o2_c" name="O2" compartment="c" charge="0"/>
      <species id="M_o2_e" name="O2" compartment="e" charge="0"/>
      <species id="M_o2_p" name="O2" compartment="p" charge="0"/>
      <species id="M_o2s_p" name="Superoxide anion" compartment="p" charge="0"/>
      <species id="M_o2s_e" name="Superoxide anion" compartment="e" charge="0"/>
      <species id="M_o2s_c" name="Superoxide anion" compartment="c" charge="0"/>
      <species id="M_oaa_c" name="Oxaloacetate" compartment="c" charge="0"/>
      <species id="M_oc2coa_c" name="trans-Oct-2-enoyl-CoA" compartment="c" charge="0"/>
      <species id="M_ocACP_c" name="Octanoyl-ACP (n-C8:0ACP)" compartment="c" charge="0"/>
      <species id="M_occoa_c" name="Octanoyl-CoA (n-C8:0CoA)" compartment="c" charge="0"/>
      <species id="M_ocdca_p" name="octadecanoate (n-C18:0)" compartment="p" charge="0"/>
      <species id="M_ocdca_e" name="octadecanoate (n-C18:0)" compartment="e" charge="0"/>
      <species id="M_ocdca_c" name="octadecanoate (n-C18:0)" compartment="c" charge="0"/>
      <species id="M_ocdcaACP_c" name="Octadecanoyl-ACP (n-C18:0ACP)" compartment="c" charge="0"/>
      <species id="M_ocdcea_p" name="octadecenoate (n-C18:1)" compartment="p" charge="0"/>
      <species id="M_ocdcea_e" name="octadecenoate (n-C18:1)" compartment="e" charge="0"/>
      <species id="M_ocdcea_c" name="octadecenoate (n-C18:1)" compartment="c" charge="0"/>
      <species id="M_octa_p" name="octanoate (n-C8:0)" compartment="p" charge="0"/>
      <species id="M_octa_e" name="octanoate (n-C8:0)" compartment="e" charge="0"/>
      <species id="M_octa_c" name="octanoate (n-C8:0)" compartment="c" charge="0"/>
      <species id="M_octdp_c" name="all-trans-Octaprenyl diphosphate" compartment="c" charge="0"/>
      <species id="M_octeACP_c" name="cis-octadec-11-enoyl-[acyl-carrier protein] (n-C18:1)" compartment="c" charge="0"/>
      <species id="M_od2coa_c" name="trans-Octadec-2-enoyl-CoA" compartment="c" charge="0"/>
      <species id="M_odecoa_c" name="Octadecenoyl-CoA (n-C18:1CoA)" compartment="c" charge="0"/>
      <species id="M_ohpb_c" name="2-Oxo-3-hydroxy-4-phosphobutanoate" compartment="c" charge="0"/>
      <species id="M_op4en_c" name="2-Oxopent-4-enoate" compartment="c" charge="0"/>
      <species id="M_orn_p" name="Ornithine" compartment="p" charge="0"/>
      <species id="M_orn_e" name="Ornithine" compartment="e" charge="0"/>
      <species id="M_orn_c" name="Ornithine" compartment="c" charge="0"/>
      <species id="M_orot_p" name="Orotate" compartment="p" charge="0"/>
      <species id="M_orot_e" name="Orotate" compartment="e" charge="0"/>
      <species id="M_orot_c" name="Orotate" compartment="c" charge="0"/>
      <species id="M_orot5p_c" name="Orotidine 5'-phosphate" compartment="c" charge="0"/>
      <species id="M_oxadpcoa_c" name="3-Oxoadipyl-CoA" compartment="c" charge="0"/>
      <species id="M_oxptn_c" name="5-Oxopentanoate" compartment="c" charge="0"/>
      <species id="M_pa120_p" name="1,2-didodecanoyl-sn-glycerol 3-phosphate" compartment="p" charge="0"/>
      <species id="M_pa120_c" name="1,2-didodecanoyl-sn-glycerol 3-phosphate" compartment="c" charge="0"/>
      <species id="M_pa140_c" name="1,2-ditetradecanoyl-sn-glycerol 3-phosphate" compartment="c" charge="0"/>
      <species id="M_pa140_p" name="1,2-ditetradecanoyl-sn-glycerol 3-phosphate" compartment="p" charge="0"/>
      <species id="M_pa141_p" name="1,2-ditetradec-7-enoyl-sn-glycerol 3-phosphate" compartment="p" charge="0"/>
      <species id="M_pa141_c" name="1,2-ditetradec-7-enoyl-sn-glycerol 3-phosphate" compartment="c" charge="0"/>
      <species id="M_pa160_p" name="1,2-dihexadecanoyl-sn-glycerol 3-phosphate" compartment="p" charge="0"/>
      <species id="M_pa160_c" name="1,2-dihexadecanoyl-sn-glycerol 3-phosphate" compartment="c" charge="0"/>
      <species id="M_pa161_p" name="1,2-dihexadec-9-enoyl-sn-glycerol 3-phosphate" compartment="p" charge="0"/>
      <species id="M_pa161_c" name="1,2-dihexadec-9-enoyl-sn-glycerol 3-phosphate" compartment="c" charge="0"/>
      <species id="M_pa180_p" name="1,2-dioctadecanoyl-sn-glycerol 3-phosphate" compartment="p" charge="0"/>
      <species id="M_pa180_c" name="1,2-dioctadecanoyl-sn-glycerol 3-phosphate" compartment="c" charge="0"/>
      <species id="M_pa181_p" name="1,2-dioctadec-11-enoyl-sn-glycerol 3-phosphate" compartment="p" charge="0"/>
      <species id="M_pa181_c" name="1,2-dioctadec-11-enoyl-sn-glycerol 3-phosphate" compartment="c" charge="0"/>
      <species id="M_pac_c" name="Phenylacetic acid" compartment="c" charge="0"/>
      <species id="M_pacald_p" name="Phenylacetaldehyde" compartment="p" charge="0"/>
      <species id="M_pacald_e" name="Phenylacetaldehyde" compartment="e" charge="0"/>
      <species id="M_pacald_c" name="Phenylacetaldehyde" compartment="c" charge="0"/>
      <species id="M_palmACP_c" name="Palmitoyl-ACP (n-C16:0ACP)" compartment="c" charge="0"/>
      <species id="M_pan4p_c" name="Pantetheine 4'-phosphate" compartment="c" charge="0"/>
      <species id="M_pant_R_c" name="(R)-Pantoate" compartment="c" charge="0"/>
      <species id="M_pap_c" name="Adenosine 3',5'-bisphosphate" compartment="c" charge="0"/>
      <species id="M_paps_c" name="3'-Phosphoadenylyl sulfate" compartment="c" charge="0"/>
      <species id="M_pdx5p_c" name="Pyridoxine 5'-phosphate" compartment="c" charge="0"/>
      <species id="M_pe120_c" name="phosphatidylethanolamine (didodecanoyl, n-C12:0)" compartment="c" charge="0"/>
      <species id="M_pe120_p" name="phosphatidylethanolamine (didodecanoyl, n-C12:0)" compartment="p" charge="0"/>
      <species id="M_pe140_p" name="phosphatidylethanolamine (ditetradecanoyl, n-C14:0)" compartment="p" charge="0"/>
      <species id="M_pe140_c" name="phosphatidylethanolamine (ditetradecanoyl, n-C14:0)" compartment="c" charge="0"/>
      <species id="M_pe141_p" name="phosphatidylethanolamine (ditetradec-7-enoyl, n-C14:1)" compartment="p" charge="0"/>
      <species id="M_pe141_c" name="phosphatidylethanolamine (ditetradec-7-enoyl, n-C14:1)" compartment="c" charge="0"/>
      <species id="M_pe160_p" name="phosphatidylethanolamine (dihexadecanoyl, n-C16:0)" compartment="p" charge="0"/>
      <species id="M_pe160_c" name="phosphatidylethanolamine (dihexadecanoyl, n-C16:0)" compartment="c" charge="0"/>
      <species id="M_pe161_p" name="phosphatidylethanolamine (dihexadec-9enoyl, n-C16:1)" compartment="p" charge="0"/>
      <species id="M_pe161_c" name="phosphatidylethanolamine (dihexadec-9enoyl, n-C16:1)" compartment="c" charge="0"/>
      <species id="M_pe180_p" name="phosphatidylethanolamine (dioctadecanoyl, n-C18:0)" compartment="p" charge="0"/>
      <species id="M_pe180_c" name="phosphatidylethanolamine (dioctadecanoyl, n-C18:0)" compartment="c" charge="0"/>
      <species id="M_pe181_p" name="phosphatidylethanolamine (dioctadec-11-enoyl, n-C18:1)" compartment="p" charge="0"/>
      <species id="M_pe181_c" name="phosphatidylethanolamine (dioctadec-11-enoyl, n-C18:1)" compartment="c" charge="0"/>
      <species id="M_peamn_p" name="Phenethylamine" compartment="p" charge="0"/>
      <species id="M_peamn_e" name="Phenethylamine" compartment="e" charge="0"/>
      <species id="M_pep_c" name="Phosphoenolpyruvate" compartment="c" charge="0"/>
      <species id="M_pg120_p" name="Phosphatidylglycerol (didodecanoyl, n-C12:0)" compartment="p" charge="0"/>
      <species id="M_pg120_c" name="Phosphatidylglycerol (didodecanoyl, n-C12:0)" compartment="c" charge="0"/>
      <species id="M_pg140_p" name="Phosphatidylglycerol (ditetradecanoyl, n-C14:0)" compartment="p" charge="0"/>
      <species id="M_pg140_c" name="Phosphatidylglycerol (ditetradecanoyl, n-C14:0)" compartment="c" charge="0"/>
      <species id="M_pg141_p" name="Phosphatidylglycerol (ditetradec-7-enoyl, n-C14:1)" compartment="p" charge="0"/>
      <species id="M_pg141_c" name="Phosphatidylglycerol (ditetradec-7-enoyl, n-C14:1)" compartment="c" charge="0"/>
      <species id="M_pg160_p" name="Phosphatidylglycerol (dihexadecanoyl, n-C16:0)" compartment="p" charge="0"/>
      <species id="M_pg160_c" name="Phosphatidylglycerol (dihexadecanoyl, n-C16:0)" compartment="c" charge="0"/>
      <species id="M_pg161_p" name="Phosphatidylglycerol (dihexadec-9-enoyl, n-C16:1)" compartment="p" charge="0"/>
      <species id="M_pg161_c" name="Phosphatidylglycerol (dihexadec-9-enoyl, n-C16:1)" compartment="c" charge="0"/>
      <species id="M_pg180_p" name="Phosphatidylglycerol (dioctadecanoyl, n-C18:0)" compartment="p" charge="0"/>
      <species id="M_pg180_c" name="Phosphatidylglycerol (dioctadecanoyl, n-C18:0)" compartment="c" charge="0"/>
      <species id="M_pg181_p" name="Phosphatidylglycerol (dioctadec-11-enoyl, n-C18:1)" compartment="p" charge="0"/>
      <species id="M_pg181_c" name="Phosphatidylglycerol (dioctadec-11-enoyl, n-C18:1)" compartment="c" charge="0"/>
      <species id="M_pgp120_p" name="Phosphatidylglycerophosphate (didodecanoyl, n-C12:0)" compartment="p" charge="0"/>
      <species id="M_pgp120_c" name="Phosphatidylglycerophosphate (didodecanoyl, n-C12:0)" compartment="c" charge="0"/>
      <species id="M_pgp140_p" name="Phosphatidylglycerophosphate (ditetradecanoyl, n-C14:0)" compartment="p" charge="0"/>
      <species id="M_pgp140_c" name="Phosphatidylglycerophosphate (ditetradecanoyl, n-C14:0)" compartment="c" charge="0"/>
      <species id="M_pgp141_p" name="Phosphatidylglycerophosphate (ditetradec-7-enoyl, n-C14:1)" compartment="p" charge="0"/>
      <species id="M_pgp141_c" name="Phosphatidylglycerophosphate (ditetradec-7-enoyl, n-C14:1)" compartment="c" charge="0"/>
      <species id="M_pgp160_p" name="Phosphatidylglycerophosphate (dihexadecanoyl, n-C16:0)" compartment="p" charge="0"/>
      <species id="M_pgp160_c" name="Phosphatidylglycerophosphate (dihexadecanoyl, n-C16:0)" compartment="c" charge="0"/>
      <species id="M_pgp161_p" name="Phosphatidylglycerophosphate (dihexadec-9-enoyl, n-C16:1)" compartment="p" charge="0"/>
      <species id="M_pgp161_c" name="Phosphatidylglycerophosphate (dihexadec-9-enoyl, n-C16:1)" compartment="c" charge="0"/>
      <species id="M_pgp180_p" name="Phosphatidylglycerophosphate (dioctadecanoyl, n-C18:0)" compartment="p" charge="0"/>
      <species id="M_pgp180_c" name="Phosphatidylglycerophosphate (dioctadecanoyl, n-C18:0)" compartment="c" charge="0"/>
      <species id="M_pgp181_p" name="Phosphatidylglycerophosphate (dioctadec-11-enoyl, n-C18:1)" compartment="p" charge="0"/>
      <species id="M_pgp181_c" name="Phosphatidylglycerophosphate (dioctadec-11-enoyl, n-C18:1)" compartment="c" charge="0"/>
      <species id="M_phaccoa_c" name="Phenylacetyl-CoA" compartment="c" charge="0"/>
      <species id="M_phe_L_p" name="L-Phenylalanine" compartment="p" charge="0"/>
      <species id="M_phe_L_e" name="L-Phenylalanine" compartment="e" charge="0"/>
      <species id="M_phe_L_c" name="L-Phenylalanine" compartment="c" charge="0"/>
      <species id="M_pheme_p" name="Protoheme" compartment="p" charge="0"/>
      <species id="M_pheme_e" name="Protoheme" compartment="e" charge="0"/>
      <species id="M_pheme_c" name="Protoheme" compartment="c" charge="0"/>
      <species id="M_phetrna_c" name="L-Phenylalanyl-tRNA(Phe)" compartment="c" charge="0"/>
      <species id="M_phhlipa_c" name="phospho-heptosyl-heptosyl-kdo2-lipidA" compartment="c" charge="0"/>
      <species id="M_phom_c" name="O-Phospho-L-homoserine" compartment="c" charge="0"/>
      <species id="M_phpyr_c" name="Phenylpyruvate" compartment="c" charge="0"/>
      <species id="M_phthr_c" name="O-Phospho-4-hydroxy-L-threonine" compartment="c" charge="0"/>
      <species id="M_pi_e" name="Phosphate" compartment="e" charge="0"/>
      <species id="M_pi_p" name="Phosphate" compartment="p" charge="0"/>
      <species id="M_pi_c" name="Phosphate" compartment="c" charge="0"/>
      <species id="M_pmcoa_c" name="Pimeloyl-CoA" compartment="c" charge="0"/>
      <species id="M_pmtcoa_c" name="Palmitoyl-CoA (n-C16:0CoA)" compartment="c" charge="0"/>
      <species id="M_pnto_R_p" name="(R)-Pantothenate" compartment="p" charge="0"/>
      <species id="M_pnto_R_e" name="(R)-Pantothenate" compartment="e" charge="0"/>
      <species id="M_pnto_R_c" name="(R)-Pantothenate" compartment="c" charge="0"/>
      <species id="M_ppa_p" name="Propionate (n-C3:0)" compartment="p" charge="0"/>
      <species id="M_ppa_e" name="Propionate (n-C3:0)" compartment="e" charge="0"/>
      <species id="M_ppa_c" name="Propionate (n-C3:0)" compartment="c" charge="0"/>
      <species id="M_ppal_p" name="Propanal" compartment="p" charge="0"/>
      <species id="M_ppal_e" name="Propanal" compartment="e" charge="0"/>
      <species id="M_ppal_c" name="Propanal" compartment="c" charge="0"/>
      <species id="M_ppap_c" name="Propanoyl phosphate" compartment="c" charge="0"/>
      <species id="M_ppbng_c" name="Porphobilinogen" compartment="c" charge="0"/>
      <species id="M_ppcoa_c" name="Propanoyl-CoA" compartment="c" charge="0"/>
      <species id="M_ppgpp_c" name="Guanosine 3',5'-bis(diphosphate)" compartment="c" charge="0"/>
      <species id="M_pphn_c" name="Prephenate" compartment="c" charge="0"/>
      <species id="M_ppi_c" name="Diphosphate" compartment="c" charge="0"/>
      <species id="M_ppoh_c" name="Propanol" compartment="c" charge="0"/>
      <species id="M_ppp9_c" name="Protoporphyrin" compartment="c" charge="0"/>
      <species id="M_pppg9_c" name="Protoporphyrinogen IX" compartment="c" charge="0"/>
      <species id="M_pppi_c" name="Inorganic triphosphate" compartment="c" charge="0"/>
      <species id="M_pppn_p" name="Phenylpropanoate" compartment="p" charge="0"/>
      <species id="M_pppn_e" name="Phenylpropanoate" compartment="e" charge="0"/>
      <species id="M_pppn_c" name="Phenylpropanoate" compartment="c" charge="0"/>
      <species id="M_pprdn_c" name="Piperideine" compartment="c" charge="0"/>
      <species id="M_ppt_p" name="Phosphonate" compartment="p" charge="0"/>
      <species id="M_ppt_e" name="Phosphonate" compartment="e" charge="0"/>
      <species id="M_pram_c" name="5-Phospho-beta-D-ribosylamine" compartment="c" charge="0"/>
      <species id="M_pran_c" name="N-(5-Phospho-D-ribosyl)anthranilate" compartment="c" charge="0"/>
      <species id="M_prbamp_c" name="1-(5-Phosphoribosyl)-AMP" compartment="c" charge="0"/>
      <species id="M_prbatp_c" name="1-(5-Phosphoribosyl)-ATP" compartment="c" charge="0"/>
      <species id="M_prfp_c" name="1-(5-Phosphoribosyl)-5-[(5-phosphoribosylamino)methylideneamino]imidazole-4-carboxamide" compartment="c" charge="0"/>
      <species id="M_prlp_c" name="5-[(5-phospho-1-deoxyribulos-1-ylamino)methylideneamino]-1-(5-phosphoribosyl)imidazole-4-carboxamide" compartment="c" charge="0"/>
      <species id="M_pro_L_p" name="L-Proline" compartment="p" charge="0"/>
      <species id="M_pro_L_e" name="L-Proline" compartment="e" charge="0"/>
      <species id="M_pro_L_c" name="L-Proline" compartment="c" charge="0"/>
      <species id="M_progly_p" name="L-Prolinylglycine" compartment="p" charge="0"/>
      <species id="M_progly_e" name="L-Prolinylglycine" compartment="e" charge="0"/>
      <species id="M_progly_c" name="L-Prolinylglycine" compartment="c" charge="0"/>
      <species id="M_protrna_c" name="L-Prolyl-tRNA(Pro)" compartment="c" charge="0"/>
      <species id="M_prpp_c" name="5-Phospho-alpha-D-ribose 1-diphosphate" compartment="c" charge="0"/>
      <species id="M_ps120_c" name="phosphatidylserine (didodecanoyl, n-C12:0)" compartment="c" charge="0"/>
      <species id="M_ps140_c" name="phosphatidylserine (ditetradecanoyl, n-C14:0)" compartment="c" charge="0"/>
      <species id="M_ps141_c" name="phosphatidylserine (ditetradec-7-enoyl, n-C14:1)" compartment="c" charge="0"/>
      <species id="M_ps160_c" name="phosphatidylserine (dihexadecanoyl, n-C16:0)" compartment="c" charge="0"/>
      <species id="M_ps161_c" name="phosphatidylserine (dihexadec-9-enoyl, n-C16:1)" compartment="c" charge="0"/>
      <species id="M_ps180_c" name="phosphatidylserine (dioctadecanoyl, n-C18:0)" compartment="c" charge="0"/>
      <species id="M_ps181_c" name="phosphatidylserine (dioctadec-11-enoyl, n-C18:1)" compartment="c" charge="0"/>
      <species id="M_psclys_p" name="psicoselysine" compartment="p" charge="0"/>
      <species id="M_psclys_e" name="psicoselysine" compartment="e" charge="0"/>
      <species id="M_pser_L_p" name="O-Phospho-L-serine" compartment="p" charge="0"/>
      <species id="M_pser_L_e" name="O-Phospho-L-serine" compartment="e" charge="0"/>
      <species id="M_pser_L_c" name="O-Phospho-L-serine" compartment="c" charge="0"/>
      <species id="M_ptrc_p" name="Putrescine" compartment="p" charge="0"/>
      <species id="M_ptrc_e" name="Putrescine" compartment="e" charge="0"/>
      <species id="M_ptrc_c" name="Putrescine" compartment="c" charge="0"/>
      <species id="M_pyam5p_c" name="Pyridoxamine 5'-phosphate" compartment="c" charge="0"/>
      <species id="M_pydam_c" name="Pyridoxamine" compartment="c" charge="0"/>
      <species id="M_pydx_c" name="Pyridoxal" compartment="c" charge="0"/>
      <species id="M_pydx5p_c" name="Pyridoxal 5'-phosphate" compartment="c" charge="0"/>
      <species id="M_pydxn_c" name="Pyridoxine" compartment="c" charge="0"/>
      <species id="M_pyr_p" name="Pyruvate" compartment="p" charge="0"/>
      <species id="M_pyr_e" name="Pyruvate" compartment="e" charge="0"/>
      <species id="M_pyr_c" name="Pyruvate" compartment="c" charge="0"/>
      <species id="M_q8_c" name="Ubiquinone-8" compartment="c" charge="0"/>
      <species id="M_q8h2_c" name="Ubiquinol-8" compartment="c" charge="0"/>
      <species id="M_quln_c" name="Quinolinate" compartment="c" charge="0"/>
      <species id="M_r15bp_c" name="D-Ribose 1,5-bisphosphate" compartment="c" charge="0"/>
      <species id="M_r1p_c" name="alpha-D-Ribose 1-phosphate" compartment="c" charge="0"/>
      <species id="M_r5p_p" name="alpha-D-Ribose 5-phosphate" compartment="p" charge="0"/>
      <species id="M_r5p_e" name="alpha-D-Ribose 5-phosphate" compartment="e" charge="0"/>
      <species id="M_r5p_c" name="alpha-D-Ribose 5-phosphate" compartment="c" charge="0"/>
      <species id="M_rbflvrd_c" name="Reduced riboflavin" compartment="c" charge="0"/>
      <species id="M_rbl_D_c" name="D-Ribulose" compartment="c" charge="0"/>
      <species id="M_rbl_L_c" name="L-Ribulose" compartment="c" charge="0"/>
      <species id="M_rbt_c" name="Ribitol" compartment="c" charge="0"/>
      <species id="M_rbt_e" name="Ribitol" compartment="e" charge="0"/>
      <species id="M_rdmbzi_c" name="N1-(alpha-D-ribosyl)-5,6-dimethylbenzimidazole" compartment="c" charge="0"/>
      <species id="M_rhcys_c" name="S-Ribosyl-L-homocysteine" compartment="c" charge="0"/>
      <species id="M_rib_D_p" name="D-Ribose" compartment="p" charge="0"/>
      <species id="M_rib_D_e" name="D-Ribose" compartment="e" charge="0"/>
      <species id="M_rib_D_c" name="D-Ribose" compartment="c" charge="0"/>
      <species id="M_ribflv_c" name="Riboflavin" compartment="c" charge="0"/>
      <species id="M_rml_c" name="L-Rhamnulose" compartment="c" charge="0"/>
      <species id="M_rml1p_c" name="L-Rhamnulose 1-phosphate" compartment="c" charge="0"/>
      <species id="M_rmn_p" name="L-Rhamnose" compartment="p" charge="0"/>
      <species id="M_rmn_e" name="L-Rhamnose" compartment="e" charge="0"/>
      <species id="M_rmn_c" name="L-Rhamnose" compartment="c" charge="0"/>
      <species id="M_ru5p_D_c" name="D-Ribulose 5-phosphate" compartment="c" charge="0"/>
      <species id="M_ru5p_L_c" name="L-Ribulose 5-phosphate" compartment="c" charge="0"/>
      <species id="M_s_c" name="Sulfur" compartment="c" charge="0"/>
      <species id="M_s7p_c" name="Sedoheptulose 7-phosphate" compartment="c" charge="0"/>
      <species id="M_sarcs_c" name="Sarcosine" compartment="c" charge="0"/>
      <species id="M_sbt_D_p" name="D-Sorbitol" compartment="p" charge="0"/>
      <species id="M_sbt_D_e" name="D-Sorbitol" compartment="e" charge="0"/>
      <species id="M_sbt6p_c" name="D-Sorbitol 6-phosphate" compartment="c" charge="0"/>
      <species id="M_sbzcoa_c" name="O-Succinylbenzoyl-CoA" compartment="c" charge="0"/>
      <species id="M_scl_c" name="sirohydrochlorin" compartment="c" charge="0"/>
      <species id="M_sectrna_c" name="L-Selenocysteinyl-tRNA(Sec)" compartment="c" charge="0"/>
      <species id="M_seln_c" name="Selenide" compartment="c" charge="0"/>
      <species id="M_selnp_c" name="Selenophosphate" compartment="c" charge="0"/>
      <species id="M_ser_D_p" name="D-Serine" compartment="p" charge="0"/>
      <species id="M_ser_D_e" name="D-Serine" compartment="e" charge="0"/>
      <species id="M_ser_D_c" name="D-Serine" compartment="c" charge="0"/>
      <species id="M_ser_L_p" name="L-Serine" compartment="p" charge="0"/>
      <species id="M_ser_L_e" name="L-Serine" compartment="e" charge="0"/>
      <species id="M_ser_L_c" name="L-Serine" compartment="c" charge="0"/>
      <species id="M_seramp_c" name="L-seryl-AMP" compartment="c" charge="0"/>
      <species id="M_sertrna_c" name="L-Seryl-tRNA(Ser)" compartment="c" charge="0"/>
      <species id="M_sertrna_sec__c" name="L-Seryl-tRNA(Sec)" compartment="c" charge="0"/>
      <species id="M_sheme_c" name="Siroheme" compartment="c" charge="0"/>
      <species id="M_skm_e" name="Shikimate" compartment="e" charge="0"/>
      <species id="M_skm_p" name="Shikimate" compartment="p" charge="0"/>
      <species id="M_skm_c" name="Shikimate" compartment="c" charge="0"/>
      <species id="M_skm5p_c" name="Shikimate 5-phosphate" compartment="c" charge="0"/>
      <species id="M_sl26da_c" name="N-Succinyl-LL-2,6-diaminoheptanedioate" compartment="c" charge="0"/>
      <species id="M_sl2a6o_c" name="N-Succinyl-2-L-amino-6-oxoheptanedioate" compartment="c" charge="0"/>
      <species id="M_so2_e" name="sulfur dioxide" compartment="e" charge="0"/>
      <species id="M_so2_p" name="sulfur dioxide" compartment="p" charge="0"/>
      <species id="M_so2_c" name="sulfur dioxide" compartment="c" charge="0"/>
      <species id="M_so3_e" name="Sulfite" compartment="e" charge="0"/>
      <species id="M_so3_p" name="Sulfite" compartment="p" charge="0"/>
      <species id="M_so3_c" name="Sulfite" compartment="c" charge="0"/>
      <species id="M_so4_p" name="Sulfate" compartment="p" charge="0"/>
      <species id="M_so4_c" name="Sulfate" compartment="c" charge="0"/>
      <species id="M_so4_e" name="Sulfate" compartment="e" charge="0"/>
      <species id="M_spmd_p" name="Spermidine" compartment="p" charge="0"/>
      <species id="M_spmd_e" name="Spermidine" compartment="e" charge="0"/>
      <species id="M_spmd_c" name="Spermidine" compartment="c" charge="0"/>
      <species id="M_ssaltpp_c" name="Succinate semialdehyde-thiamin diphosphate anion" compartment="c" charge="0"/>
      <species id="M_stcoa_c" name="Stearoyl-CoA (n-C18:0CoA)" compartment="c" charge="0"/>
      <species id="M_suc6p_c" name="Sucrose 6-phosphate" compartment="c" charge="0"/>
      <species id="M_sucarg_c" name="N2-Succinyl-L-arginine" compartment="c" charge="0"/>
      <species id="M_sucbz_c" name="o-Succinylbenzoate" compartment="c" charge="0"/>
      <species id="M_succ_p" name="Succinate" compartment="p" charge="0"/>
      <species id="M_succ_c" name="Succinate" compartment="c" charge="0"/>
      <species id="M_succ_e" name="Succinate" compartment="e" charge="0"/>
      <species id="M_succoa_c" name="Succinyl-CoA" compartment="c" charge="0"/>
      <species id="M_sucglu_c" name="N2-Succinyl-L-glutamate" compartment="c" charge="0"/>
      <species id="M_sucgsa_c" name="N2-Succinyl-L-glutamate 5-semialdehyde" compartment="c" charge="0"/>
      <species id="M_suchms_c" name="O-Succinyl-L-homoserine" compartment="c" charge="0"/>
      <species id="M_sucorn_c" name="N2-Succinyl-L-ornithine" compartment="c" charge="0"/>
      <species id="M_sucr_p" name="Sucrose" compartment="p" charge="0"/>
      <species id="M_sucr_e" name="Sucrose" compartment="e" charge="0"/>
      <species id="M_sucsal_c" name="Succinic semialdehyde" compartment="c" charge="0"/>
      <species id="M_sulfac_p" name="sulfoacetate" compartment="p" charge="0"/>
      <species id="M_sulfac_e" name="sulfoacetate" compartment="e" charge="0"/>
      <species id="M_sulfac_c" name="sulfoacetate" compartment="c" charge="0"/>
      <species id="M_t3c11vaceACP_c" name="trans-3-cis-11-vacceoyl-[acyl-carrier protein]" compartment="c" charge="0"/>
      <species id="M_t3c5ddeceACP_c" name="trans-3-cis-5-dodecenoyl-[acyl-carrier protein]" compartment="c" charge="0"/>
      <species id="M_t3c7mrseACP_c" name="trans-3-cis-7-myristoleoyl-[acyl-carrier protein]" compartment="c" charge="0"/>
      <species id="M_t3c9palmeACP_c" name="trans-3-cis-9-palmitoleoyl-[acyl-carrier protein]" compartment="c" charge="0"/>
      <species id="M_tag6p_D_c" name="D-Tagatose 6-phosphate" compartment="c" charge="0"/>
      <species id="M_tagdp_D_c" name="D-Tagatose 1,6-biphosphate" compartment="c" charge="0"/>
      <species id="M_tagur_c" name="D-Tagaturonate" compartment="c" charge="0"/>
      <species id="M_tartr_L_p" name="L-tartrate" compartment="p" charge="0"/>
      <species id="M_tartr_L_e" name="L-tartrate" compartment="e" charge="0"/>
      <species id="M_tartr_L_c" name="L-tartrate" compartment="c" charge="0"/>
      <species id="M_taur_p" name="Taurine" compartment="p" charge="0"/>
      <species id="M_taur_c" name="Taurine" compartment="c" charge="0"/>
      <species id="M_taur_e" name="Taurine" compartment="e" charge="0"/>
      <species id="M_tcynt_p" name="Thiocyanate" compartment="p" charge="0"/>
      <species id="M_tcynt_e" name="Thiocyanate" compartment="e" charge="0"/>
      <species id="M_tcynt_c" name="Thiocyanate" compartment="c" charge="0"/>
      <species id="M_td2coa_c" name="trans-Tetradec-2-enoyl-CoA" compartment="c" charge="0"/>
      <species id="M_tdcoa_c" name="Tetradecanoyl-CoA (n-C14:0CoA)" compartment="c" charge="0"/>
      <species id="M_tddec2eACP_c" name="trans-Dodec-2-enoyl-[acyl-carrier protein]" compartment="c" charge="0"/>
      <species id="M_tdeACP_c" name="cis-tetradec-7-enoyl-[acyl-carrier protein] (n-C14:1)" compartment="c" charge="0"/>
      <species id="M_tdec2eACP_c" name="trans-Dec-2-enoyl-[acyl-carrier protein]" compartment="c" charge="0"/>
      <species id="M_tdecoa_c" name="Tetradecenoyl-CoA (n-C14:1CoA)" compartment="c" charge="0"/>
      <species id="M_thdp_c" name="2,3,4,5-Tetrahydrodipicolinate" compartment="c" charge="0"/>
      <species id="M_thex2eACP_c" name="trans-Hex-2-enoyl-[acyl-carrier protein]" compartment="c" charge="0"/>
      <species id="M_thf_c" name="5,6,7,8-Tetrahydrofolate" compartment="c" charge="0"/>
      <species id="M_thm_p" name="Thiamin" compartment="p" charge="0"/>
      <species id="M_thm_e" name="Thiamin" compartment="e" charge="0"/>
      <species id="M_thm_c" name="Thiamin" compartment="c" charge="0"/>
      <species id="M_thmmp_c" name="Thiamin monophosphate" compartment="c" charge="0"/>
      <species id="M_thmpp_c" name="Thiamine diphosphate" compartment="c" charge="0"/>
      <species id="M_thr_L_p" name="L-Threonine" compartment="p" charge="0"/>
      <species id="M_thr_L_e" name="L-Threonine" compartment="e" charge="0"/>
      <species id="M_thr_L_c" name="L-Threonine" compartment="c" charge="0"/>
      <species id="M_thrp_p" name="L-Threonine O-3-phosphate" compartment="p" charge="0"/>
      <species id="M_thrp_e" name="L-Threonine O-3-phosphate" compartment="e" charge="0"/>
      <species id="M_thrtrna_c" name="L-Threonyl-tRNA(Thr)" compartment="c" charge="0"/>
      <species id="M_thym_p" name="Thymine" compartment="p" charge="0"/>
      <species id="M_thym_e" name="Thymine" compartment="e" charge="0"/>
      <species id="M_thym_c" name="Thymine" compartment="c" charge="0"/>
      <species id="M_thymd_p" name="Thymidine" compartment="p" charge="0"/>
      <species id="M_thymd_e" name="Thymidine" compartment="e" charge="0"/>
      <species id="M_thymd_c" name="Thymidine" compartment="c" charge="0"/>
      <species id="M_tma_e" name="trimethylamine" compartment="e" charge="0"/>
      <species id="M_tma_p" name="trimethylamine" compartment="p" charge="0"/>
      <species id="M_tma_c" name="trimethylamine" compartment="c" charge="0"/>
      <species id="M_tmao_p" name="Trimethylamine N-oxide" compartment="p" charge="0"/>
      <species id="M_tmao_e" name="Trimethylamine N-oxide" compartment="e" charge="0"/>
      <species id="M_tmao_c" name="Trimethylamine N-oxide" compartment="c" charge="0"/>
      <species id="M_tmrs2eACP_c" name="trans-Tetradec-2-enoyl-[acyl-carrier protein]" compartment="c" charge="0"/>
      <species id="M_toct2eACP_c" name="trans-Oct-2-enoyl-[acyl-carrier protein]" compartment="c" charge="0"/>
      <species id="M_toctd2eACP_c" name="trans-octadec-2-enoyl-[acyl-carrier protein]" compartment="c" charge="0"/>
      <species id="M_tpalm2eACP_c" name="trans-Hexadec-2-enoyl-[acyl-carrier protein]" compartment="c" charge="0"/>
      <species id="M_trdox_c" name="Oxidized thioredoxin" compartment="c" charge="0"/>
      <species id="M_trdrd_c" name="Reduced thioredoxin" compartment="c" charge="0"/>
      <species id="M_tre_p" name="Trehalose" compartment="p" charge="0"/>
      <species id="M_tre_e" name="Trehalose" compartment="e" charge="0"/>
      <species id="M_tre_c" name="Trehalose" compartment="c" charge="0"/>
      <species id="M_tre6p_c" name="alpha,alpha'-Trehalose 6-phosphate" compartment="c" charge="0"/>
      <species id="M_trnaala_c" name="tRNA(Ala)" compartment="c" charge="0"/>
      <species id="M_trnaarg_c" name="tRNA(Arg)" compartment="c" charge="0"/>
      <species id="M_trnaasn_c" name="tRNA(Asn)" compartment="c" charge="0"/>
      <species id="M_trnaasp_c" name="tRNA(Asp)" compartment="c" charge="0"/>
      <species id="M_trnacys_c" name="tRNA(Cys)" compartment="c" charge="0"/>
      <species id="M_trnagln_c" name="tRNA(Gln)" compartment="c" charge="0"/>
      <species id="M_trnaglu_c" name="tRNA (Glu)" compartment="c" charge="0"/>
      <species id="M_trnagly_c" name="tRNA(Gly)" compartment="c" charge="0"/>
      <species id="M_trnahis_c" name="tRNA(His)" compartment="c" charge="0"/>
      <species id="M_trnaile_c" name="tRNA(Ile)" compartment="c" charge="0"/>
      <species id="M_trnaleu_c" name="tRNA(Leu)" compartment="c" charge="0"/>
      <species id="M_trnalys_c" name="tRNA(Lys)" compartment="c" charge="0"/>
      <species id="M_trnamet_c" name="tRNA(Met)" compartment="c" charge="0"/>
      <species id="M_trnaphe_c" name="tRNA(Phe)" compartment="c" charge="0"/>
      <species id="M_trnapro_c" name="tRNA(Pro)" compartment="c" charge="0"/>
      <species id="M_trnasecys_c" name="tRNA(SeCys)" compartment="c" charge="0"/>
      <species id="M_trnaser_c" name="tRNA(Ser)" compartment="c" charge="0"/>
      <species id="M_trnathr_c" name="tRNA(Thr)" compartment="c" charge="0"/>
      <species id="M_trnatrp_c" name="tRNA(Trp)" compartment="c" charge="0"/>
      <species id="M_trnatyr_c" name="tRNA(Tyr)" compartment="c" charge="0"/>
      <species id="M_trnaval_c" name="tRNA(Val)" compartment="c" charge="0"/>
      <species id="M_trp_L_p" name="L-Tryptophan" compartment="p" charge="0"/>
      <species id="M_trp_L_e" name="L-Tryptophan" compartment="e" charge="0"/>
      <species id="M_trp_L_c" name="L-Tryptophan" compartment="c" charge="0"/>
      <species id="M_trptrna_c" name="L-Tryptophanyl-tRNA(Trp)" compartment="c" charge="0"/>
      <species id="M_tsul_c" name="Thiosulfate" compartment="c" charge="0"/>
      <species id="M_tsul_e" name="Thiosulfate" compartment="e" charge="0"/>
      <species id="M_tsul_p" name="Thiosulfate" compartment="p" charge="0"/>
      <species id="M_ttdca_p" name="tetradecanoate (n-C14:0)" compartment="p" charge="0"/>
      <species id="M_ttdca_c" name="tetradecanoate (n-C14:0)" compartment="c" charge="0"/>
      <species id="M_ttdca_e" name="tetradecanoate (n-C14:0)" compartment="e" charge="0"/>
      <species id="M_ttdcea_p" name="tetradecenoate (n-C14:1)" compartment="p" charge="0"/>
      <species id="M_ttdcea_c" name="tetradecenoate (n-C14:1)" compartment="c" charge="0"/>
      <species id="M_ttdcea_e" name="tetradecenoate (n-C14:1)" compartment="e" charge="0"/>
      <species id="M_tungs_p" name="tungstate" compartment="p" charge="0"/>
      <species id="M_tungs_c" name="tungstate" compartment="c" charge="0"/>
      <species id="M_tungs_e" name="tungstate" compartment="e" charge="0"/>
      <species id="M_tym_p" name="Tyramine" compartment="p" charge="0"/>
      <species id="M_tym_e" name="Tyramine" compartment="e" charge="0"/>
      <species id="M_tyr_L_p" name="L-Tyrosine" compartment="p" charge="0"/>
      <species id="M_tyr_L_c" name="L-Tyrosine" compartment="c" charge="0"/>
      <species id="M_tyr_L_e" name="L-Tyrosine" compartment="e" charge="0"/>
      <species id="M_tyrp_p" name="Phosphotyrosine" compartment="p" charge="0"/>
      <species id="M_tyrp_e" name="Phosphotyrosine" compartment="e" charge="0"/>
      <species id="M_tyrtrna_c" name="L-Tyrosyl-tRNA(Tyr)" compartment="c" charge="0"/>
      <species id="M_u23ga_c" name="UDP-2,3-bis(3-hydroxytetradecanoyl)glucosamine" compartment="c" charge="0"/>
      <species id="M_u3aga_c" name="UDP-3-O-(3-hydroxytetradecanoyl)-N-acetylglucosamine" compartment="c" charge="0"/>
      <species id="M_u3hga_c" name="UDP-3-O-(3-hydroxytetradecanoyl)-D-glucosamine" compartment="c" charge="0"/>
      <species id="M_uLa4fn_c" name="undecaprenyl phosphate-4-amino-4-formyl-L-arabinose" compartment="c" charge="0"/>
      <species id="M_uLa4n_p" name="undecaprenyl phosphate-4-amino-4-deoxy-L-arabinose" compartment="p" charge="0"/>
      <species id="M_uLa4n_c" name="undecaprenyl phosphate-4-amino-4-deoxy-L-arabinose" compartment="c" charge="0"/>
      <species id="M_uaagmda_c" name="Undecaprenyl-diphospho-N-acetylmuramoyl-(N-acetylglucosamine)-L-ala-D-glu-meso-2,6-diaminopimeloyl-D-ala-D-ala" compartment="c" charge="0"/>
      <species id="M_uaccg_c" name="UDP-N-acetyl-3-O-(1-carboxyvinyl)-D-glucosamine" compartment="c" charge="0"/>
      <species id="M_uacgam_p" name="UDP-N-acetyl-D-glucosamine" compartment="p" charge="0"/>
      <species id="M_uacgam_e" name="UDP-N-acetyl-D-glucosamine" compartment="e" charge="0"/>
      <species id="M_uacgam_c" name="UDP-N-acetyl-D-glucosamine" compartment="c" charge="0"/>
      <species id="M_uacmam_c" name="UDP-N-acetyl-D-mannosamine" compartment="c" charge="0"/>
      <species id="M_uacmamu_c" name="UDP-N-acetyl-D-mannosaminouronate" compartment="c" charge="0"/>
      <species id="M_uagmda_c" name="Undecaprenyl-diphospho-N-acetylmuramoyl-L-alanyl-D-glutamyl-meso-2,6-diaminopimeloyl-D-alanyl-D-alanine" compartment="c" charge="0"/>
      <species id="M_uama_c" name="UDP-N-acetylmuramoyl-L-alanine" compartment="c" charge="0"/>
      <species id="M_uamag_c" name="UDP-N-acetylmuramoyl-L-alanyl-D-glutamate" compartment="c" charge="0"/>
      <species id="M_uamr_c" name="UDP-N-acetylmuramate" compartment="c" charge="0"/>
      <species id="M_udcpdp_p" name="Undecaprenyl diphosphate" compartment="p" charge="0"/>
      <species id="M_udcpdp_c" name="Undecaprenyl diphosphate" compartment="c" charge="0"/>
      <species id="M_udcpp_p" name="Undecaprenyl phosphate" compartment="p" charge="0"/>
      <species id="M_udcpp_c" name="Undecaprenyl phosphate" compartment="c" charge="0"/>
      <species id="M_udp_c" name="UDP" compartment="c" charge="0"/>
      <species id="M_udpLa4fn_c" name="uridine 5''-diphospho-{beta}-4-deoxy-4-formamido-L-arabinose" compartment="c" charge="0"/>
      <species id="M_udpLa4n_c" name="uridine 5''-diphospho-{beta}-4-deoxy-4-amino-L-arabinose" compartment="c" charge="0"/>
      <species id="M_udpLa4o_c" name="UDP-4-keto-pyranose" compartment="c" charge="0"/>
      <species id="M_udpacgal_p" name="UDP-N-acetyl-D-galactosamine" compartment="p" charge="0"/>
      <species id="M_udpacgal_e" name="UDP-N-acetyl-D-galactosamine" compartment="e" charge="0"/>
      <species id="M_udpg_p" name="UDPglucose" compartment="p" charge="0"/>
      <species id="M_udpg_e" name="UDPglucose" compartment="e" charge="0"/>
      <species id="M_udpg_c" name="UDPglucose" compartment="c" charge="0"/>
      <species id="M_udpgal_p" name="UDPgalactose" compartment="p" charge="0"/>
      <species id="M_udpgal_e" name="UDPgalactose" compartment="e" charge="0"/>
      <species id="M_udpgal_c" name="UDPgalactose" compartment="c" charge="0"/>
      <species id="M_udpgalur_c" name="UDPgalacturonate" compartment="c" charge="0"/>
      <species id="M_udpglcur_p" name="UDP-D-glucuronate" compartment="p" charge="0"/>
      <species id="M_udpglcur_e" name="UDP-D-glucuronate" compartment="e" charge="0"/>
      <species id="M_udpglcur_c" name="UDP-D-glucuronate" compartment="c" charge="0"/>
      <species id="M_ugmd_c" name="UDP-N-acetylmuramoyl-L-alanyl-D-gamma-glutamyl-meso-2,6-diaminopimelate" compartment="c" charge="0"/>
      <species id="M_ugmda_c" name="UDP-N-acetylmuramoyl-L-alanyl-D-glutamyl-meso-2,6-diaminopimeloyl-D-alanyl-D-alanine" compartment="c" charge="0"/>
      <species id="M_um4p_c" name="UDP-N-acetylmuramoyl-L-alanyl-D-gamma-glutamyl-meso-2,6-diaminopimelate-D-alanine" compartment="c" charge="0"/>
      <species id="M_ump_p" name="UMP" compartment="p" charge="0"/>
      <species id="M_ump_e" name="UMP" compartment="e" charge="0"/>
      <species id="M_ump_c" name="UMP" compartment="c" charge="0"/>
      <species id="M_unaga_c" name="Undecaprenyl diphospho N-acetyl-glucosamine" compartment="c" charge="0"/>
      <species id="M_unagamu_c" name="Undecaprenyl-diphospho-N-acetylglucosamine-N-acetylmannosaminuronate" compartment="c" charge="0"/>
      <species id="M_unagamuf_p" name="Undecaprenyl-diphospho N-acetylglucosamine-N-acetylmannosaminuronate-N-acetamido-4,6-dideoxy-D-galactose" compartment="p" charge="0"/>
      <species id="M_unagamuf_c" name="Undecaprenyl-diphospho N-acetylglucosamine-N-acetylmannosaminuronate-N-acetamido-4,6-dideoxy-D-galactose" compartment="c" charge="0"/>
      <species id="M_uppg3_c" name="Uroporphyrinogen III" compartment="c" charge="0"/>
      <species id="M_ura_p" name="Uracil" compartment="p" charge="0"/>
      <species id="M_ura_c" name="Uracil" compartment="c" charge="0"/>
      <species id="M_ura_e" name="Uracil" compartment="e" charge="0"/>
      <species id="M_urate_c" name="Urate" compartment="c" charge="0"/>
      <species id="M_urcan_c" name="Urocanate" compartment="c" charge="0"/>
      <species id="M_urdglyc_c" name="(-)-Ureidoglycolate" compartment="c" charge="0"/>
      <species id="M_urea_p" name="Urea" compartment="p" charge="0"/>
      <species id="M_urea_e" name="Urea" compartment="e" charge="0"/>
      <species id="M_urea_c" name="Urea" compartment="c" charge="0"/>
      <species id="M_uri_p" name="Uridine" compartment="p" charge="0"/>
      <species id="M_uri_e" name="Uridine" compartment="e" charge="0"/>
      <species id="M_uri_c" name="Uridine" compartment="c" charge="0"/>
      <species id="M_utp_c" name="UTP" compartment="c" charge="0"/>
      <species id="M_val_L_p" name="L-Valine" compartment="p" charge="0"/>
      <species id="M_val_L_e" name="L-Valine" compartment="e" charge="0"/>
      <species id="M_val_L_c" name="L-Valine" compartment="c" charge="0"/>
      <species id="M_valtrna_c" name="L-Valyl-tRNA(Val)" compartment="c" charge="0"/>
      <species id="M_xan_p" name="Xanthine" compartment="p" charge="0"/>
      <species id="M_xan_e" name="Xanthine" compartment="e" charge="0"/>
      <species id="M_xan_c" name="Xanthine" compartment="c" charge="0"/>
      <species id="M_xdp_c" name="XDP" compartment="c" charge="0"/>
      <species id="M_xmp_p" name="Xanthosine 5'-phosphate" compartment="p" charge="0"/>
      <species id="M_xmp_e" name="Xanthosine 5'-phosphate" compartment="e" charge="0"/>
      <species id="M_xmp_c" name="Xanthosine 5'-phosphate" compartment="c" charge="0"/>
      <species id="M_xtp_c" name="XTP" compartment="c" charge="0"/>
      <species id="M_xtsn_p" name="Xanthosine" compartment="p" charge="0"/>
      <species id="M_xtsn_e" name="Xanthosine" compartment="e" charge="0"/>
      <species id="M_xtsn_c" name="Xanthosine" compartment="c" charge="0"/>
      <species id="M_xu5p_D_c" name="D-Xylulose 5-phosphate" compartment="c" charge="0"/>
      <species id="M_xu5p_L_c" name="L-Xylulose 5-phosphate" compartment="c" charge="0"/>
      <species id="M_xyl_D_p" name="D-Xylose" compartment="p" charge="0"/>
      <species id="M_xyl_D_e" name="D-Xylose" compartment="e" charge="0"/>
      <species id="M_xyl_D_c" name="D-Xylose" compartment="c" charge="0"/>
      <species id="M_xylu_D_c" name="D-Xylulose" compartment="c" charge="0"/>
      <species id="M_xylu_L_p" name="L-Xylulose" compartment="p" charge="0"/>
      <species id="M_xylu_L_e" name="L-Xylulose" compartment="e" charge="0"/>
      <species id="M_xylu_L_c" name="L-Xylulose" compartment="c" charge="0"/>
      <species id="M_zn2_p" name="Zinc" compartment="p" charge="0"/>
      <species id="M_zn2_e" name="Zinc" compartment="e" charge="0"/>
      <species id="M_zn2_c" name="Zinc" compartment="c" charge="0"/>
    </listOfSpecies>
    <listOfReactions>
      <reaction id="R_12DGR120tipp" name="1,2 diacylglycerol transport via flipping (periplasm to cytoplasm, n-C12:0)" reversible="false">
        <notes>
          <html xmlns="http://www.w3.org/1999/xhtml"><p>GENE_ASSOCIATION: </p> <p>SUBSYSTEM: Fatty Acid  Biosynthesis </p> <p>EC Number: </p> <p>Confidence Level: </p> <p>AUTHORS: </p> <p></p></html>
        </notes>
        <listOfReactants>
          <speciesReference species="M_12dgr120_p"/>
        </listOfReactants>
        <listOfProducts>
          <speciesReference species="M_12dgr120_c"/>
        </listOfProducts>
        <kineticLaw>
          <math xmlns="http://www.w3.org/1998/Math/MathML">
            <ci> FLUX_VALUE </ci>
          </math>
          <listOfParameters>
            <parameter id="LOWER_BOUND" value="0" units="mmol_per_gDW_per_hr"/>
            <parameter id="UPPER_BOUND" value="1000" units="mmol_per_gDW_per_hr"/>
            <parameter id="FLUX_VALUE" value="0" units="mmol_per_gDW_per_hr"/>
            <parameter id="OBJECTIVE_COEFFICIENT" value="0" units="mmol_per_gDW_per_hr"/>
          </listOfParameters>
        </kineticLaw>
      </reaction>
      <reaction id="R_12DGR140tipp" name="1,2 diacylglycerol transport via flipping (periplasm to cytoplasm, n-C14:0)" reversible="false">
        <notes>
          <html xmlns="http://www.w3.org/1999/xhtml"><p>GENE_ASSOCIATION: </p> <p>SUBSYSTEM: Fatty Acid  Biosynthesis </p> <p>EC Number: </p> <p>Confidence Level: </p> <p>AUTHORS: </p> <p></p></html>
        </notes>
        <listOfReactants>
          <speciesReference species="M_12dgr140_p"/>
        </listOfReactants>
        <listOfProducts>
          <speciesReference species="M_12dgr140_c"/>
        </listOfProducts>
        <kineticLaw>
          <math xmlns="http://www.w3.org/1998/Math/MathML">
            <ci> FLUX_VALUE </ci>
          </math>
          <listOfParameters>
            <parameter id="LOWER_BOUND" value="0" units="mmol_per_gDW_per_hr"/>
            <parameter id="UPPER_BOUND" value="1000" units="mmol_per_gDW_per_hr"/>
            <parameter id="FLUX_VALUE" value="0" units="mmol_per_gDW_per_hr"/>
            <parameter id="OBJECTIVE_COEFFICIENT" value="0" units="mmol_per_gDW_per_hr"/>
          </listOfParameters>
        </kineticLaw>
      </reaction>
      <reaction id="R_12DGR141tipp" name="1,2 diacylglycerol transport via flipping (periplasm to cytoplasm, n-C14:1)" reversible="false">
        <notes>
          <html xmlns="http://www.w3.org/1999/xhtml"><p>GENE_ASSOCIATION: </p> <p>SUBSYSTEM: Fatty Acid  Biosynthesis </p> <p>EC Number: </p> <p>Confidence Level: </p> <p>AUTHORS: </p> <p></p></html>
        </notes>
        <listOfReactants>
          <speciesReference species="M_12dgr141_p"/>
        </listOfReactants>
        <listOfProducts>
          <speciesReference species="M_12dgr141_c"/>
        </listOfProducts>
        <kineticLaw>
          <math xmlns="http://www.w3.org/1998/Math/MathML">
            <ci> FLUX_VALUE </ci>
          </math>
          <listOfParameters>
            <parameter id="LOWER_BOUND" value="0" units="mmol_per_gDW_per_hr"/>
            <parameter id="UPPER_BOUND" value="1000" units="mmol_per_gDW_per_hr"/>
            <parameter id="FLUX_VALUE" value="0" units="mmol_per_gDW_per_hr"/>
            <parameter id="OBJECTIVE_COEFFICIENT" value="0" units="mmol_per_gDW_per_hr"/>
          </listOfParameters>
        </kineticLaw>
      </reaction>
      <reaction id="R_12DGR160tipp" name="1,2 diacylglycerol transport via flipping (periplasm to cytoplasm, n-C16:0)" reversible="false">
        <notes>
          <html xmlns="http://www.w3.org/1999/xhtml"><p>GENE_ASSOCIATION: </p> <p>SUBSYSTEM: Fatty Acid  Biosynthesis </p> <p>EC Number: </p> <p>Confidence Level: </p> <p>AUTHORS: </p> <p></p></html>
        </notes>
        <listOfReactants>
          <speciesReference species="M_12dgr160_p"/>
        </listOfReactants>
        <listOfProducts>
          <speciesReference species="M_12dgr160_c"/>
        </listOfProducts>
        <kineticLaw>
          <math xmlns="http://www.w3.org/1998/Math/MathML">
            <ci> FLUX_VALUE </ci>
          </math>
          <listOfParameters>
            <parameter id="LOWER_BOUND" value="0" units="mmol_per_gDW_per_hr"/>
            <parameter id="UPPER_BOUND" value="1000" units="mmol_per_gDW_per_hr"/>
            <parameter id="FLUX_VALUE" value="0" units="mmol_per_gDW_per_hr"/>
            <parameter id="OBJECTIVE_COEFFICIENT" value="0" units="mmol_per_gDW_per_hr"/>
          </listOfParameters>
        </kineticLaw>
      </reaction>
      <reaction id="R_12DGR161tipp" name="1,2 diacylglycerol transport via flipping (periplasm to cytoplasm, n-C16:1)" reversible="false">
        <notes>
          <html xmlns="http://www.w3.org/1999/xhtml"><p>GENE_ASSOCIATION: </p> <p>SUBSYSTEM: Fatty Acid  Biosynthesis </p> <p>EC Number: </p> <p>Confidence Level: </p> <p>AUTHORS: </p> <p></p></html>
        </notes>
        <listOfReactants>
          <speciesReference species="M_12dgr161_p"/>
        </listOfReactants>
        <listOfProducts>
          <speciesReference species="M_12dgr161_c"/>
        </listOfProducts>
        <kineticLaw>
          <math xmlns="http://www.w3.org/1998/Math/MathML">
            <ci> FLUX_VALUE </ci>
          </math>
          <listOfParameters>
            <parameter id="LOWER_BOUND" value="0" units="mmol_per_gDW_per_hr"/>
            <parameter id="UPPER_BOUND" value="1000" units="mmol_per_gDW_per_hr"/>
            <parameter id="FLUX_VALUE" value="0" units="mmol_per_gDW_per_hr"/>
            <parameter id="OBJECTIVE_COEFFICIENT" value="0" units="mmol_per_gDW_per_hr"/>
          </listOfParameters>
        </kineticLaw>
      </reaction>
      <reaction id="R_12DGR180tipp" name="1,2 diacylglycerol transport via flipping (periplasm to cytoplasm, n-C18:0)" reversible="false">
        <notes>
          <html xmlns="http://www.w3.org/1999/xhtml"><p>GENE_ASSOCIATION: </p> <p>SUBSYSTEM: Fatty Acid  Biosynthesis </p> <p>EC Number: </p> <p>Confidence Level: </p> <p>AUTHORS: </p> <p></p></html>
        </notes>
        <listOfReactants>
          <speciesReference species="M_12dgr180_p"/>
        </listOfReactants>
        <listOfProducts>
          <speciesReference species="M_12dgr180_c"/>
        </listOfProducts>
        <kineticLaw>
          <math xmlns="http://www.w3.org/1998/Math/MathML">
            <ci> FLUX_VALUE </ci>
          </math>
          <listOfParameters>
            <parameter id="LOWER_BOUND" value="0" units="mmol_per_gDW_per_hr"/>
            <parameter id="UPPER_BOUND" value="1000" units="mmol_per_gDW_per_hr"/>
            <parameter id="FLUX_VALUE" value="0" units="mmol_per_gDW_per_hr"/>
            <parameter id="OBJECTIVE_COEFFICIENT" value="0" units="mmol_per_gDW_per_hr"/>
          </listOfParameters>
        </kineticLaw>
      </reaction>
      <reaction id="R_12DGR181tipp" name="1,2 diacylglycerol transport via flipping (periplasm to cytoplasm, n-C18:1)" reversible="false">
        <notes>
          <html xmlns="http://www.w3.org/1999/xhtml"><p>GENE_ASSOCIATION: </p> <p>SUBSYSTEM: Fatty Acid  Biosynthesis </p> <p>EC Number: </p> <p>Confidence Level: </p> <p>AUTHORS: </p> <p></p></html>
        </notes>
        <listOfReactants>
          <speciesReference species="M_12dgr181_p"/>
        </listOfReactants>
        <listOfProducts>
          <speciesReference species="M_12dgr181_c"/>
        </listOfProducts>
        <kineticLaw>
          <math xmlns="http://www.w3.org/1998/Math/MathML">
            <ci> FLUX_VALUE </ci>
          </math>
          <listOfParameters>
            <parameter id="LOWER_BOUND" value="0" units="mmol_per_gDW_per_hr"/>
            <parameter id="UPPER_BOUND" value="1000" units="mmol_per_gDW_per_hr"/>
            <parameter id="FLUX_VALUE" value="0" units="mmol_per_gDW_per_hr"/>
            <parameter id="OBJECTIVE_COEFFICIENT" value="0" units="mmol_per_gDW_per_hr"/>
          </listOfParameters>
        </kineticLaw>
      </reaction>
      <reaction id="R_12PPDt" name="S-Propane-1,2-diol facilitated transport">
        <notes>
          <html xmlns="http://www.w3.org/1999/xhtml"><p>GENE_ASSOCIATION: KPN_03202 </p> <p>SUBSYSTEM: Alternate Carbon Metabolism </p> <p>EC Number: </p> <p>Confidence Level: </p> <p>AUTHORS: </p> <p></p></html>
        </notes>
        <listOfReactants>
          <speciesReference species="M_12ppd_S_e"/>
        </listOfReactants>
        <listOfProducts>
          <speciesReference species="M_12ppd_S_c"/>
        </listOfProducts>
        <kineticLaw>
          <math xmlns="http://www.w3.org/1998/Math/MathML">
            <ci> FLUX_VALUE </ci>
          </math>
          <listOfParameters>
            <parameter id="LOWER_BOUND" value="-1000" units="mmol_per_gDW_per_hr"/>
            <parameter id="UPPER_BOUND" value="1000" units="mmol_per_gDW_per_hr"/>
            <parameter id="FLUX_VALUE" value="0" units="mmol_per_gDW_per_hr"/>
            <parameter id="OBJECTIVE_COEFFICIENT" value="0" units="mmol_per_gDW_per_hr"/>
          </listOfParameters>
        </kineticLaw>
      </reaction>
      <reaction id="R_13PPDH" name="1,3-propanediol dehydrogenase" reversible="false">
        <notes>
          <html xmlns="http://www.w3.org/1999/xhtml"><p>GENE_ASSOCIATION: KPN_03491 </p> <p>SUBSYSTEM: Glycerolipid Metabolism </p> <p>EC Number: </p> <p>Confidence Level: </p> <p>AUTHORS: </p> <p></p></html>
        </notes>
        <listOfReactants>
          <speciesReference species="M_3hppnl_c"/>
          <speciesReference species="M_h_c"/>
          <speciesReference species="M_nadh_c"/>
        </listOfReactants>
        <listOfProducts>
          <speciesReference species="M_13ppd_c"/>
          <speciesReference species="M_nad_c"/>
        </listOfProducts>
        <kineticLaw>
          <math xmlns="http://www.w3.org/1998/Math/MathML">
            <ci> FLUX_VALUE </ci>
          </math>
          <listOfParameters>
            <parameter id="LOWER_BOUND" value="0" units="mmol_per_gDW_per_hr"/>
            <parameter id="UPPER_BOUND" value="1000" units="mmol_per_gDW_per_hr"/>
            <parameter id="FLUX_VALUE" value="0" units="mmol_per_gDW_per_hr"/>
            <parameter id="OBJECTIVE_COEFFICIENT" value="0" units="mmol_per_gDW_per_hr"/>
          </listOfParameters>
        </kineticLaw>
      </reaction>
      <reaction id="R_13PPDtex" name="1,3-propanediol transporter via diffusion (extracellular to periplasm)">
        <notes>
          <html xmlns="http://www.w3.org/1999/xhtml"><p>GENE_ASSOCIATION: </p> <p>SUBSYSTEM: Transport, Outer Membrane </p> <p>EC Number: </p> <p>Confidence Level: </p> <p>AUTHORS: </p> <p></p></html>
        </notes>
        <listOfReactants>
          <speciesReference species="M_13ppd_e"/>
        </listOfReactants>
        <listOfProducts>
          <speciesReference species="M_13ppd_p"/>
        </listOfProducts>
        <kineticLaw>
          <math xmlns="http://www.w3.org/1998/Math/MathML">
            <ci> FLUX_VALUE </ci>
          </math>
          <listOfParameters>
            <parameter id="LOWER_BOUND" value="-1000" units="mmol_per_gDW_per_hr"/>
            <parameter id="UPPER_BOUND" value="1000" units="mmol_per_gDW_per_hr"/>
            <parameter id="FLUX_VALUE" value="0" units="mmol_per_gDW_per_hr"/>
            <parameter id="OBJECTIVE_COEFFICIENT" value="0" units="mmol_per_gDW_per_hr"/>
          </listOfParameters>
        </kineticLaw>
      </reaction>
      <reaction id="R_13PPDtpp" name="1,3-propanediol transporter (facilitated diffusion, periplasm)">
        <notes>
          <html xmlns="http://www.w3.org/1999/xhtml"><p>GENE_ASSOCIATION: </p> <p>SUBSYSTEM: Transport, Inner Membrane </p> <p>EC Number: </p> <p>Confidence Level: </p> <p>AUTHORS: </p> <p></p></html>
        </notes>
        <listOfReactants>
          <speciesReference species="M_13ppd_p"/>
        </listOfReactants>
        <listOfProducts>
          <speciesReference species="M_13ppd_c"/>
        </listOfProducts>
        <kineticLaw>
          <math xmlns="http://www.w3.org/1998/Math/MathML">
            <ci> FLUX_VALUE </ci>
          </math>
          <listOfParameters>
            <parameter id="LOWER_BOUND" value="-1000" units="mmol_per_gDW_per_hr"/>
            <parameter id="UPPER_BOUND" value="1000" units="mmol_per_gDW_per_hr"/>
            <parameter id="FLUX_VALUE" value="0" units="mmol_per_gDW_per_hr"/>
            <parameter id="OBJECTIVE_COEFFICIENT" value="0" units="mmol_per_gDW_per_hr"/>
          </listOfParameters>
        </kineticLaw>
      </reaction>
      <reaction id="R_14GLUCANabcpp" name="1,4-alpha-D-glucan transport via ABC system (periplasm)" reversible="false">
        <notes>
          <html xmlns="http://www.w3.org/1999/xhtml"><p>GENE_ASSOCIATION: KPN_04423 and KPN_04421 and KPN_04424 and KPN_04422 </p> <p>SUBSYSTEM: Tranpsort, Inner Membrane </p> <p>EC Number: </p> <p>Confidence Level: </p> <p>AUTHORS: </p> <p></p></html>
        </notes>
        <listOfReactants>
          <speciesReference species="M_14glucan_p"/>
          <speciesReference species="M_atp_c"/>
          <speciesReference species="M_h2o_c"/>
        </listOfReactants>
        <listOfProducts>
          <speciesReference species="M_14glucan_c"/>
          <speciesReference species="M_adp_c"/>
          <speciesReference species="M_h_c"/>
          <speciesReference species="M_pi_c"/>
        </listOfProducts>
        <kineticLaw>
          <math xmlns="http://www.w3.org/1998/Math/MathML">
            <ci> FLUX_VALUE </ci>
          </math>
          <listOfParameters>
            <parameter id="LOWER_BOUND" value="0" units="mmol_per_gDW_per_hr"/>
            <parameter id="UPPER_BOUND" value="1000" units="mmol_per_gDW_per_hr"/>
            <parameter id="FLUX_VALUE" value="0" units="mmol_per_gDW_per_hr"/>
            <parameter id="OBJECTIVE_COEFFICIENT" value="0" units="mmol_per_gDW_per_hr"/>
          </listOfParameters>
        </kineticLaw>
      </reaction>
      <reaction id="R_14GLUCANtexi" name="1,4-alpha-D-glucan transport via diffusion (extracellular to periplasm) irreversible" reversible="false">
        <notes>
          <html xmlns="http://www.w3.org/1999/xhtml"><p>GENE_ASSOCIATION: KPN_04425 </p> <p>SUBSYSTEM: Transport, Outer Membrane </p> <p>EC Number: </p> <p>Confidence Level: </p> <p>AUTHORS: </p> <p></p></html>
        </notes>
        <listOfReactants>
          <speciesReference species="M_14glucan_e"/>
        </listOfReactants>
        <listOfProducts>
          <speciesReference species="M_14glucan_p"/>
        </listOfProducts>
        <kineticLaw>
          <math xmlns="http://www.w3.org/1998/Math/MathML">
            <ci> FLUX_VALUE </ci>
          </math>
          <listOfParameters>
            <parameter id="LOWER_BOUND" value="0" units="mmol_per_gDW_per_hr"/>
            <parameter id="UPPER_BOUND" value="1000" units="mmol_per_gDW_per_hr"/>
            <parameter id="FLUX_VALUE" value="0" units="mmol_per_gDW_per_hr"/>
            <parameter id="OBJECTIVE_COEFFICIENT" value="0" units="mmol_per_gDW_per_hr"/>
          </listOfParameters>
        </kineticLaw>
      </reaction>
      <reaction id="R_23CAMPtex" name="23cAMP transport via diffusion (extracellular to periplasm)">
        <notes>
          <html xmlns="http://www.w3.org/1999/xhtml"><p>GENE_ASSOCIATION: (KPN_00282 or KPN_02636 or KPN_02430 or KPN_00956 or KPN_01445) </p> <p>SUBSYSTEM: Transport, Outer Membrane Porin </p> <p>EC Number: </p> <p>Confidence Level: </p> <p>AUTHORS: </p> <p></p></html>
        </notes>
        <listOfReactants>
          <speciesReference species="M_23camp_e"/>
        </listOfReactants>
        <listOfProducts>
          <speciesReference species="M_23camp_p"/>
        </listOfProducts>
        <kineticLaw>
          <math xmlns="http://www.w3.org/1998/Math/MathML">
            <ci> FLUX_VALUE </ci>
          </math>
          <listOfParameters>
            <parameter id="LOWER_BOUND" value="-1000" units="mmol_per_gDW_per_hr"/>
            <parameter id="UPPER_BOUND" value="1000" units="mmol_per_gDW_per_hr"/>
            <parameter id="FLUX_VALUE" value="0" units="mmol_per_gDW_per_hr"/>
            <parameter id="OBJECTIVE_COEFFICIENT" value="0" units="mmol_per_gDW_per_hr"/>
          </listOfParameters>
        </kineticLaw>
      </reaction>
      <reaction id="R_23CCMPtex" name="23cCMP transport via diffusion (extracellular to periplasm)">
        <notes>
          <html xmlns="http://www.w3.org/1999/xhtml"><p>GENE_ASSOCIATION: (KPN_00282 or KPN_02636 or KPN_02430 or KPN_00956 or KPN_01445) </p> <p>SUBSYSTEM: Transport, Outer Membrane Porin </p> <p>EC Number: </p> <p>Confidence Level: </p> <p>AUTHORS: </p> <p></p></html>
        </notes>
        <listOfReactants>
          <speciesReference species="M_23ccmp_e"/>
        </listOfReactants>
        <listOfProducts>
          <speciesReference species="M_23ccmp_p"/>
        </listOfProducts>
        <kineticLaw>
          <math xmlns="http://www.w3.org/1998/Math/MathML">
            <ci> FLUX_VALUE </ci>
          </math>
          <listOfParameters>
            <parameter id="LOWER_BOUND" value="-1000" units="mmol_per_gDW_per_hr"/>
            <parameter id="UPPER_BOUND" value="1000" units="mmol_per_gDW_per_hr"/>
            <parameter id="FLUX_VALUE" value="0" units="mmol_per_gDW_per_hr"/>
            <parameter id="OBJECTIVE_COEFFICIENT" value="0" units="mmol_per_gDW_per_hr"/>
          </listOfParameters>
        </kineticLaw>
      </reaction>
      <reaction id="R_23CGMPtex" name="23cGMP transport via diffusion (extracellular to periplasm)">
        <notes>
          <html xmlns="http://www.w3.org/1999/xhtml"><p>GENE_ASSOCIATION: (KPN_00282 or KPN_02636 or KPN_02430 or KPN_00956 or KPN_01445) </p> <p>SUBSYSTEM: Transport, Outer Membrane Porin </p> <p>EC Number: </p> <p>Confidence Level: </p> <p>AUTHORS: </p> <p></p></html>
        </notes>
        <listOfReactants>
          <speciesReference species="M_23cgmp_e"/>
        </listOfReactants>
        <listOfProducts>
          <speciesReference species="M_23cgmp_p"/>
        </listOfProducts>
        <kineticLaw>
          <math xmlns="http://www.w3.org/1998/Math/MathML">
            <ci> FLUX_VALUE </ci>
          </math>
          <listOfParameters>
            <parameter id="LOWER_BOUND" value="-1000" units="mmol_per_gDW_per_hr"/>
            <parameter id="UPPER_BOUND" value="1000" units="mmol_per_gDW_per_hr"/>
            <parameter id="FLUX_VALUE" value="0" units="mmol_per_gDW_per_hr"/>
            <parameter id="OBJECTIVE_COEFFICIENT" value="0" units="mmol_per_gDW_per_hr"/>
          </listOfParameters>
        </kineticLaw>
      </reaction>
      <reaction id="R_23CUMPtex" name="23cUMP transport via diffusion (extracellular to periplasm)">
        <notes>
          <html xmlns="http://www.w3.org/1999/xhtml"><p>GENE_ASSOCIATION: (KPN_00282 or KPN_02636 or KPN_02430 or KPN_00956 or KPN_01445) </p> <p>SUBSYSTEM: Transport, Outer Membrane Porin </p> <p>EC Number: </p> <p>Confidence Level: </p> <p>AUTHORS: </p> <p></p></html>
        </notes>
        <listOfReactants>
          <speciesReference species="M_23cump_e"/>
        </listOfReactants>
        <listOfProducts>
          <speciesReference species="M_23cump_p"/>
        </listOfProducts>
        <kineticLaw>
          <math xmlns="http://www.w3.org/1998/Math/MathML">
            <ci> FLUX_VALUE </ci>
          </math>
          <listOfParameters>
            <parameter id="LOWER_BOUND" value="-1000" units="mmol_per_gDW_per_hr"/>
            <parameter id="UPPER_BOUND" value="1000" units="mmol_per_gDW_per_hr"/>
            <parameter id="FLUX_VALUE" value="0" units="mmol_per_gDW_per_hr"/>
            <parameter id="OBJECTIVE_COEFFICIENT" value="0" units="mmol_per_gDW_per_hr"/>
          </listOfParameters>
        </kineticLaw>
      </reaction>
      <reaction id="R_23DAPPAt2pp" name="2,3-diaminopropionate transport in via proton symport" reversible="false">
        <notes>
          <html xmlns="http://www.w3.org/1999/xhtml"><p>GENE_ASSOCIATION: </p> <p>SUBSYSTEM: Transport, Inner Membrane </p> <p>EC Number: </p> <p>Confidence Level: </p> <p>AUTHORS: </p> <p></p></html>
        </notes>
        <listOfReactants>
          <speciesReference species="M_23dappa_p"/>
          <speciesReference species="M_h_p"/>
        </listOfReactants>
        <listOfProducts>
          <speciesReference species="M_23dappa_c"/>
          <speciesReference species="M_h_c"/>
        </listOfProducts>
        <kineticLaw>
          <math xmlns="http://www.w3.org/1998/Math/MathML">
            <ci> FLUX_VALUE </ci>
          </math>
          <listOfParameters>
            <parameter id="LOWER_BOUND" value="0" units="mmol_per_gDW_per_hr"/>
            <parameter id="UPPER_BOUND" value="1000" units="mmol_per_gDW_per_hr"/>
            <parameter id="FLUX_VALUE" value="0" units="mmol_per_gDW_per_hr"/>
            <parameter id="OBJECTIVE_COEFFICIENT" value="0" units="mmol_per_gDW_per_hr"/>
          </listOfParameters>
        </kineticLaw>
      </reaction>
      <reaction id="R_23DAPPAtex" name="2,3-diaminopropionate transport via diffusion">
        <notes>
          <html xmlns="http://www.w3.org/1999/xhtml"><p>GENE_ASSOCIATION: (KPN_00282 or KPN_02636 or KPN_02430 or KPN_00956 or KPN_01445) </p> <p>SUBSYSTEM: Transport, Outer Membrane Porin </p> <p>EC Number: </p> <p>Confidence Level: </p> <p>AUTHORS: </p> <p></p></html>
        </notes>
        <listOfReactants>
          <speciesReference species="M_23dappa_e"/>
        </listOfReactants>
        <listOfProducts>
          <speciesReference species="M_23dappa_p"/>
        </listOfProducts>
        <kineticLaw>
          <math xmlns="http://www.w3.org/1998/Math/MathML">
            <ci> FLUX_VALUE </ci>
          </math>
          <listOfParameters>
            <parameter id="LOWER_BOUND" value="-1000" units="mmol_per_gDW_per_hr"/>
            <parameter id="UPPER_BOUND" value="1000" units="mmol_per_gDW_per_hr"/>
            <parameter id="FLUX_VALUE" value="0" units="mmol_per_gDW_per_hr"/>
            <parameter id="OBJECTIVE_COEFFICIENT" value="0" units="mmol_per_gDW_per_hr"/>
          </listOfParameters>
        </kineticLaw>
      </reaction>
      <reaction id="R_23PDE2pp" name="2',3'-cyclic-nucleotide phosphodiesterase (UMP) (periplasm)" reversible="false">
        <notes>
          <html xmlns="http://www.w3.org/1999/xhtml"><p>GENE_ASSOCIATION: KPN_04607 </p> <p>SUBSYSTEM: Nucleotide Salvage Pathway </p> <p>EC Number: </p> <p>Confidence Level: </p> <p>AUTHORS: </p> <p></p></html>
        </notes>
        <listOfReactants>
          <speciesReference species="M_23cump_p"/>
          <speciesReference species="M_h2o_p"/>
        </listOfReactants>
        <listOfProducts>
          <speciesReference species="M_3ump_p"/>
          <speciesReference species="M_h_p"/>
        </listOfProducts>
        <kineticLaw>
          <math xmlns="http://www.w3.org/1998/Math/MathML">
            <ci> FLUX_VALUE </ci>
          </math>
          <listOfParameters>
            <parameter id="LOWER_BOUND" value="0" units="mmol_per_gDW_per_hr"/>
            <parameter id="UPPER_BOUND" value="1000" units="mmol_per_gDW_per_hr"/>
            <parameter id="FLUX_VALUE" value="0" units="mmol_per_gDW_per_hr"/>
            <parameter id="OBJECTIVE_COEFFICIENT" value="0" units="mmol_per_gDW_per_hr"/>
          </listOfParameters>
        </kineticLaw>
      </reaction>
      <reaction id="R_23PDE4pp" name="2',3'-cyclic-nucleotide phosphodiesterase (CMP) (periplasm)" reversible="false">
        <notes>
          <html xmlns="http://www.w3.org/1999/xhtml"><p>GENE_ASSOCIATION: KPN_04607 </p> <p>SUBSYSTEM: Nucleotide Salvage Pathway </p> <p>EC Number: </p> <p>Confidence Level: </p> <p>AUTHORS: </p> <p></p></html>
        </notes>
        <listOfReactants>
          <speciesReference species="M_23ccmp_p"/>
          <speciesReference species="M_h2o_p"/>
        </listOfReactants>
        <listOfProducts>
          <speciesReference species="M_3cmp_p"/>
          <speciesReference species="M_h_p"/>
        </listOfProducts>
        <kineticLaw>
          <math xmlns="http://www.w3.org/1998/Math/MathML">
            <ci> FLUX_VALUE </ci>
          </math>
          <listOfParameters>
            <parameter id="LOWER_BOUND" value="0" units="mmol_per_gDW_per_hr"/>
            <parameter id="UPPER_BOUND" value="1000" units="mmol_per_gDW_per_hr"/>
            <parameter id="FLUX_VALUE" value="0" units="mmol_per_gDW_per_hr"/>
            <parameter id="OBJECTIVE_COEFFICIENT" value="0" units="mmol_per_gDW_per_hr"/>
          </listOfParameters>
        </kineticLaw>
      </reaction>
      <reaction id="R_23PDE7pp" name="2',3'-cyclic-nucleotide phosphodiesterase (AMP) (periplasm)" reversible="false">
        <notes>
          <html xmlns="http://www.w3.org/1999/xhtml"><p>GENE_ASSOCIATION: KPN_04607 </p> <p>SUBSYSTEM: Nucleotide Salvage Pathway </p> <p>EC Number: </p> <p>Confidence Level: </p> <p>AUTHORS: </p> <p></p></html>
        </notes>
        <listOfReactants>
          <speciesReference species="M_23camp_p"/>
          <speciesReference species="M_h2o_p"/>
        </listOfReactants>
        <listOfProducts>
          <speciesReference species="M_3amp_p"/>
          <speciesReference species="M_h_p"/>
        </listOfProducts>
        <kineticLaw>
          <math xmlns="http://www.w3.org/1998/Math/MathML">
            <ci> FLUX_VALUE </ci>
          </math>
          <listOfParameters>
            <parameter id="LOWER_BOUND" value="0" units="mmol_per_gDW_per_hr"/>
            <parameter id="UPPER_BOUND" value="1000" units="mmol_per_gDW_per_hr"/>
            <parameter id="FLUX_VALUE" value="0" units="mmol_per_gDW_per_hr"/>
            <parameter id="OBJECTIVE_COEFFICIENT" value="0" units="mmol_per_gDW_per_hr"/>
          </listOfParameters>
        </kineticLaw>
      </reaction>
      <reaction id="R_23PDE9pp" name="2',3'-cyclic-nucleotide phosphodiesterase (GMP) (periplasm)" reversible="false">
        <notes>
          <html xmlns="http://www.w3.org/1999/xhtml"><p>GENE_ASSOCIATION: KPN_04607 </p> <p>SUBSYSTEM: Nucleotide Salvage Pathway </p> <p>EC Number: </p> <p>Confidence Level: </p> <p>AUTHORS: </p> <p></p></html>
        </notes>
        <listOfReactants>
          <speciesReference species="M_23cgmp_p"/>
          <speciesReference species="M_h2o_p"/>
        </listOfReactants>
        <listOfProducts>
          <speciesReference species="M_3gmp_p"/>
          <speciesReference species="M_h_p"/>
        </listOfProducts>
        <kineticLaw>
          <math xmlns="http://www.w3.org/1998/Math/MathML">
            <ci> FLUX_VALUE </ci>
          </math>
          <listOfParameters>
            <parameter id="LOWER_BOUND" value="0" units="mmol_per_gDW_per_hr"/>
            <parameter id="UPPER_BOUND" value="1000" units="mmol_per_gDW_per_hr"/>
            <parameter id="FLUX_VALUE" value="0" units="mmol_per_gDW_per_hr"/>
            <parameter id="OBJECTIVE_COEFFICIENT" value="0" units="mmol_per_gDW_per_hr"/>
          </listOfParameters>
        </kineticLaw>
      </reaction>
      <reaction id="R_26DAHtex" name="meso-2,6-Diaminoheptanedioate transport via diffusion (extracellular to periplasm)">
        <notes>
          <html xmlns="http://www.w3.org/1999/xhtml"><p>GENE_ASSOCIATION: (KPN_00282 or KPN_02636 or KPN_02430 or KPN_00956 or KPN_01445) </p> <p>SUBSYSTEM: Transport, Outer Membrane Porin </p> <p>EC Number: </p> <p>Confidence Level: </p> <p>AUTHORS: </p> <p></p></html>
        </notes>
        <listOfReactants>
          <speciesReference species="M_26dap_M_e"/>
        </listOfReactants>
        <listOfProducts>
          <speciesReference species="M_26dap_M_p"/>
        </listOfProducts>
        <kineticLaw>
          <math xmlns="http://www.w3.org/1998/Math/MathML">
            <ci> FLUX_VALUE </ci>
          </math>
          <listOfParameters>
            <parameter id="LOWER_BOUND" value="-1000" units="mmol_per_gDW_per_hr"/>
            <parameter id="UPPER_BOUND" value="1000" units="mmol_per_gDW_per_hr"/>
            <parameter id="FLUX_VALUE" value="0" units="mmol_per_gDW_per_hr"/>
            <parameter id="OBJECTIVE_COEFFICIENT" value="0" units="mmol_per_gDW_per_hr"/>
          </listOfParameters>
        </kineticLaw>
      </reaction>
      <reaction id="R_2AGPA120tipp" name="2-Acyl-sn-glycero-3-phosphatidate (n-C12:0) transporter via facilitated diffusion (periplasm)" reversible="false">
        <notes>
          <html xmlns="http://www.w3.org/1999/xhtml"><p>GENE_ASSOCIATION: KPN_03244 </p> <p>SUBSYSTEM: Tranpsort, Inner Membrane </p> <p>EC Number: </p> <p>Confidence Level: </p> <p>AUTHORS: </p> <p></p></html>
        </notes>
        <listOfReactants>
          <speciesReference species="M_2ddecg3p_p"/>
        </listOfReactants>
        <listOfProducts>
          <speciesReference species="M_2ddecg3p_c"/>
        </listOfProducts>
        <kineticLaw>
          <math xmlns="http://www.w3.org/1998/Math/MathML">
            <ci> FLUX_VALUE </ci>
          </math>
          <listOfParameters>
            <parameter id="LOWER_BOUND" value="0" units="mmol_per_gDW_per_hr"/>
            <parameter id="UPPER_BOUND" value="1000" units="mmol_per_gDW_per_hr"/>
            <parameter id="FLUX_VALUE" value="0" units="mmol_per_gDW_per_hr"/>
            <parameter id="OBJECTIVE_COEFFICIENT" value="0" units="mmol_per_gDW_per_hr"/>
          </listOfParameters>
        </kineticLaw>
      </reaction>
      <reaction id="R_2AGPA140tipp" name="2-Acyl-sn-glycero-3-phosphatidate (n-C14:0) transporter via facilitated diffusion (periplasm)" reversible="false">
        <notes>
          <html xmlns="http://www.w3.org/1999/xhtml"><p>GENE_ASSOCIATION: KPN_03244 </p> <p>SUBSYSTEM: Tranpsort, Inner Membrane </p> <p>EC Number: </p> <p>Confidence Level: </p> <p>AUTHORS: </p> <p></p></html>
        </notes>
        <listOfReactants>
          <speciesReference species="M_2tdecg3p_p"/>
        </listOfReactants>
        <listOfProducts>
          <speciesReference species="M_2tdecg3p_c"/>
        </listOfProducts>
        <kineticLaw>
          <math xmlns="http://www.w3.org/1998/Math/MathML">
            <ci> FLUX_VALUE </ci>
          </math>
          <listOfParameters>
            <parameter id="LOWER_BOUND" value="0" units="mmol_per_gDW_per_hr"/>
            <parameter id="UPPER_BOUND" value="1000" units="mmol_per_gDW_per_hr"/>
            <parameter id="FLUX_VALUE" value="0" units="mmol_per_gDW_per_hr"/>
            <parameter id="OBJECTIVE_COEFFICIENT" value="0" units="mmol_per_gDW_per_hr"/>
          </listOfParameters>
        </kineticLaw>
      </reaction>
      <reaction id="R_2AGPA141tipp" name="2-Acyl-sn-glycero-3-phosphatidate (n-C14:1) transporter via facilitated diffusion (periplasm)" reversible="false">
        <notes>
          <html xmlns="http://www.w3.org/1999/xhtml"><p>GENE_ASSOCIATION: KPN_03244 </p> <p>SUBSYSTEM: Tranpsort, Inner Membrane </p> <p>EC Number: </p> <p>Confidence Level: </p> <p>AUTHORS: </p> <p></p></html>
        </notes>
        <listOfReactants>
          <speciesReference species="M_2tdec7eg3p_p"/>
        </listOfReactants>
        <listOfProducts>
          <speciesReference species="M_2tdec7eg3p_c"/>
        </listOfProducts>
        <kineticLaw>
          <math xmlns="http://www.w3.org/1998/Math/MathML">
            <ci> FLUX_VALUE </ci>
          </math>
          <listOfParameters>
            <parameter id="LOWER_BOUND" value="0" units="mmol_per_gDW_per_hr"/>
            <parameter id="UPPER_BOUND" value="1000" units="mmol_per_gDW_per_hr"/>
            <parameter id="FLUX_VALUE" value="0" units="mmol_per_gDW_per_hr"/>
            <parameter id="OBJECTIVE_COEFFICIENT" value="0" units="mmol_per_gDW_per_hr"/>
          </listOfParameters>
        </kineticLaw>
      </reaction>
      <reaction id="R_2AGPA160tipp" name="2-Acyl-sn-glycero-3-phosphatidate (n-C16:0) transporter via facilitated diffusion (periplasm)" reversible="false">
        <notes>
          <html xmlns="http://www.w3.org/1999/xhtml"><p>GENE_ASSOCIATION: KPN_03244 </p> <p>SUBSYSTEM: Tranpsort, Inner Membrane </p> <p>EC Number: </p> <p>Confidence Level: </p> <p>AUTHORS: </p> <p></p></html>
        </notes>
        <listOfReactants>
          <speciesReference species="M_2hdecg3p_p"/>
        </listOfReactants>
        <listOfProducts>
          <speciesReference species="M_2hdecg3p_c"/>
        </listOfProducts>
        <kineticLaw>
          <math xmlns="http://www.w3.org/1998/Math/MathML">
            <ci> FLUX_VALUE </ci>
          </math>
          <listOfParameters>
            <parameter id="LOWER_BOUND" value="0" units="mmol_per_gDW_per_hr"/>
            <parameter id="UPPER_BOUND" value="1000" units="mmol_per_gDW_per_hr"/>
            <parameter id="FLUX_VALUE" value="0" units="mmol_per_gDW_per_hr"/>
            <parameter id="OBJECTIVE_COEFFICIENT" value="0" units="mmol_per_gDW_per_hr"/>
          </listOfParameters>
        </kineticLaw>
      </reaction>
      <reaction id="R_2AGPA161tipp" name="2-Acyl-sn-glycero-3-phosphatidate (n-C16:1) transporter via facilitated diffusion (periplasm)" reversible="false">
        <notes>
          <html xmlns="http://www.w3.org/1999/xhtml"><p>GENE_ASSOCIATION: KPN_03244 </p> <p>SUBSYSTEM: Tranpsort, Inner Membrane </p> <p>EC Number: </p> <p>Confidence Level: </p> <p>AUTHORS: </p> <p></p></html>
        </notes>
        <listOfReactants>
          <speciesReference species="M_2hdec9eg3p_p"/>
        </listOfReactants>
        <listOfProducts>
          <speciesReference species="M_2hdec9eg3p_c"/>
        </listOfProducts>
        <kineticLaw>
          <math xmlns="http://www.w3.org/1998/Math/MathML">
            <ci> FLUX_VALUE </ci>
          </math>
          <listOfParameters>
            <parameter id="LOWER_BOUND" value="0" units="mmol_per_gDW_per_hr"/>
            <parameter id="UPPER_BOUND" value="1000" units="mmol_per_gDW_per_hr"/>
            <parameter id="FLUX_VALUE" value="0" units="mmol_per_gDW_per_hr"/>
            <parameter id="OBJECTIVE_COEFFICIENT" value="0" units="mmol_per_gDW_per_hr"/>
          </listOfParameters>
        </kineticLaw>
      </reaction>
      <reaction id="R_2AGPA180tipp" name="2-Acyl-sn-glycero-3-phosphatidate (n-C18:0) transporter via facilitated diffusion (periplasm)" reversible="false">
        <notes>
          <html xmlns="http://www.w3.org/1999/xhtml"><p>GENE_ASSOCIATION: KPN_03244 </p> <p>SUBSYSTEM: Tranpsort, Inner Membrane </p> <p>EC Number: </p> <p>Confidence Level: </p> <p>AUTHORS: </p> <p></p></html>
        </notes>
        <listOfReactants>
          <speciesReference species="M_2odecg3p_p"/>
        </listOfReactants>
        <listOfProducts>
          <speciesReference species="M_2odecg3p_c"/>
        </listOfProducts>
        <kineticLaw>
          <math xmlns="http://www.w3.org/1998/Math/MathML">
            <ci> FLUX_VALUE </ci>
          </math>
          <listOfParameters>
            <parameter id="LOWER_BOUND" value="0" units="mmol_per_gDW_per_hr"/>
            <parameter id="UPPER_BOUND" value="1000" units="mmol_per_gDW_per_hr"/>
            <parameter id="FLUX_VALUE" value="0" units="mmol_per_gDW_per_hr"/>
            <parameter id="OBJECTIVE_COEFFICIENT" value="0" units="mmol_per_gDW_per_hr"/>
          </listOfParameters>
        </kineticLaw>
      </reaction>
      <reaction id="R_2AGPA181tipp" name="2-Acyl-sn-glycero-3-phosphatidate (n-C18:1) transporter via facilitated diffusion (periplasm)" reversible="false">
        <notes>
          <html xmlns="http://www.w3.org/1999/xhtml"><p>GENE_ASSOCIATION: KPN_03244 </p> <p>SUBSYSTEM: Tranpsort, Inner Membrane </p> <p>EC Number: </p> <p>Confidence Level: </p> <p>AUTHORS: </p> <p></p></html>
        </notes>
        <listOfReactants>
          <speciesReference species="M_2odec11eg3p_p"/>
        </listOfReactants>
        <listOfProducts>
          <speciesReference species="M_2odec11eg3p_c"/>
        </listOfProducts>
        <kineticLaw>
          <math xmlns="http://www.w3.org/1998/Math/MathML">
            <ci> FLUX_VALUE </ci>
          </math>
          <listOfParameters>
            <parameter id="LOWER_BOUND" value="0" units="mmol_per_gDW_per_hr"/>
            <parameter id="UPPER_BOUND" value="1000" units="mmol_per_gDW_per_hr"/>
            <parameter id="FLUX_VALUE" value="0" units="mmol_per_gDW_per_hr"/>
            <parameter id="OBJECTIVE_COEFFICIENT" value="0" units="mmol_per_gDW_per_hr"/>
          </listOfParameters>
        </kineticLaw>
      </reaction>
      <reaction id="R_2AGPE120tipp" name="2-Acyl-sn-glycero-3-phosphoethanolamine (n-C12:0) transporter via facilitated diffusion (periplasm)" reversible="false">
        <notes>
          <html xmlns="http://www.w3.org/1999/xhtml"><p>GENE_ASSOCIATION: KPN_03244 </p> <p>SUBSYSTEM: Tranpsort, Inner Membrane </p> <p>EC Number: </p> <p>Confidence Level: </p> <p>AUTHORS: </p> <p></p></html>
        </notes>
        <listOfReactants>
          <speciesReference species="M_2agpe120_p"/>
        </listOfReactants>
        <listOfProducts>
          <speciesReference species="M_2agpe120_c"/>
        </listOfProducts>
        <kineticLaw>
          <math xmlns="http://www.w3.org/1998/Math/MathML">
            <ci> FLUX_VALUE </ci>
          </math>
          <listOfParameters>
            <parameter id="LOWER_BOUND" value="0" units="mmol_per_gDW_per_hr"/>
            <parameter id="UPPER_BOUND" value="1000" units="mmol_per_gDW_per_hr"/>
            <parameter id="FLUX_VALUE" value="0" units="mmol_per_gDW_per_hr"/>
            <parameter id="OBJECTIVE_COEFFICIENT" value="0" units="mmol_per_gDW_per_hr"/>
          </listOfParameters>
        </kineticLaw>
      </reaction>
      <reaction id="R_2AGPE140tipp" name="2-Acyl-sn-glycero-3-phosphoethanolamine (n-C14:0) transporter via facilitated diffusion (periplasm)" reversible="false">
        <notes>
          <html xmlns="http://www.w3.org/1999/xhtml"><p>GENE_ASSOCIATION: KPN_03244 </p> <p>SUBSYSTEM: Tranpsort, Inner Membrane </p> <p>EC Number: </p> <p>Confidence Level: </p> <p>AUTHORS: </p> <p></p></html>
        </notes>
        <listOfReactants>
          <speciesReference species="M_2agpe140_p"/>
        </listOfReactants>
        <listOfProducts>
          <speciesReference species="M_2agpe140_c"/>
        </listOfProducts>
        <kineticLaw>
          <math xmlns="http://www.w3.org/1998/Math/MathML">
            <ci> FLUX_VALUE </ci>
          </math>
          <listOfParameters>
            <parameter id="LOWER_BOUND" value="0" units="mmol_per_gDW_per_hr"/>
            <parameter id="UPPER_BOUND" value="1000" units="mmol_per_gDW_per_hr"/>
            <parameter id="FLUX_VALUE" value="0" units="mmol_per_gDW_per_hr"/>
            <parameter id="OBJECTIVE_COEFFICIENT" value="0" units="mmol_per_gDW_per_hr"/>
          </listOfParameters>
        </kineticLaw>
      </reaction>
      <reaction id="R_2AGPE141tipp" name="2-Acyl-sn-glycero-3-phosphoethanolamine (n-C14:1) transporter via facilitated diffusion (periplasm)" reversible="false">
        <notes>
          <html xmlns="http://www.w3.org/1999/xhtml"><p>GENE_ASSOCIATION: KPN_03244 </p> <p>SUBSYSTEM: Tranpsort, Inner Membrane </p> <p>EC Number: </p> <p>Confidence Level: </p> <p>AUTHORS: </p> <p></p></html>
        </notes>
        <listOfReactants>
          <speciesReference species="M_2agpe141_p"/>
        </listOfReactants>
        <listOfProducts>
          <speciesReference species="M_2agpe141_c"/>
        </listOfProducts>
        <kineticLaw>
          <math xmlns="http://www.w3.org/1998/Math/MathML">
            <ci> FLUX_VALUE </ci>
          </math>
          <listOfParameters>
            <parameter id="LOWER_BOUND" value="0" units="mmol_per_gDW_per_hr"/>
            <parameter id="UPPER_BOUND" value="1000" units="mmol_per_gDW_per_hr"/>
            <parameter id="FLUX_VALUE" value="0" units="mmol_per_gDW_per_hr"/>
            <parameter id="OBJECTIVE_COEFFICIENT" value="0" units="mmol_per_gDW_per_hr"/>
          </listOfParameters>
        </kineticLaw>
      </reaction>
      <reaction id="R_2AGPE160tipp" name="2-Acyl-sn-glycero-3-phosphoethanolamine (n-C16:0) transporter via facilitated diffusion (periplasm)" reversible="false">
        <notes>
          <html xmlns="http://www.w3.org/1999/xhtml"><p>GENE_ASSOCIATION: KPN_03244 </p> <p>SUBSYSTEM: Tranpsort, Inner Membrane </p> <p>EC Number: </p> <p>Confidence Level: </p> <p>AUTHORS: </p> <p></p></html>
        </notes>
        <listOfReactants>
          <speciesReference species="M_2agpe160_p"/>
        </listOfReactants>
        <listOfProducts>
          <speciesReference species="M_2agpe160_c"/>
        </listOfProducts>
        <kineticLaw>
          <math xmlns="http://www.w3.org/1998/Math/MathML">
            <ci> FLUX_VALUE </ci>
          </math>
          <listOfParameters>
            <parameter id="LOWER_BOUND" value="0" units="mmol_per_gDW_per_hr"/>
            <parameter id="UPPER_BOUND" value="1000" units="mmol_per_gDW_per_hr"/>
            <parameter id="FLUX_VALUE" value="0" units="mmol_per_gDW_per_hr"/>
            <parameter id="OBJECTIVE_COEFFICIENT" value="0" units="mmol_per_gDW_per_hr"/>
          </listOfParameters>
        </kineticLaw>
      </reaction>
      <reaction id="R_2AGPE161tipp" name="2-Acyl-sn-glycero-3-phosphoethanolamine (n-C16:1) transporter via facilitated diffusion (periplasm)" reversible="false">
        <notes>
          <html xmlns="http://www.w3.org/1999/xhtml"><p>GENE_ASSOCIATION: KPN_03244 </p> <p>SUBSYSTEM: Tranpsort, Inner Membrane </p> <p>EC Number: </p> <p>Confidence Level: </p> <p>AUTHORS: </p> <p></p></html>
        </notes>
        <listOfReactants>
          <speciesReference species="M_2agpe161_p"/>
        </listOfReactants>
        <listOfProducts>
          <speciesReference species="M_2agpe161_c"/>
        </listOfProducts>
        <kineticLaw>
          <math xmlns="http://www.w3.org/1998/Math/MathML">
            <ci> FLUX_VALUE </ci>
          </math>
          <listOfParameters>
            <parameter id="LOWER_BOUND" value="0" units="mmol_per_gDW_per_hr"/>
            <parameter id="UPPER_BOUND" value="1000" units="mmol_per_gDW_per_hr"/>
            <parameter id="FLUX_VALUE" value="0" units="mmol_per_gDW_per_hr"/>
            <parameter id="OBJECTIVE_COEFFICIENT" value="0" units="mmol_per_gDW_per_hr"/>
          </listOfParameters>
        </kineticLaw>
      </reaction>
      <reaction id="R_2AGPE180tipp" name="2-Acyl-sn-glycero-3-phosphoethanolamine (n-C18:0) transporter via facilitated diffusion (periplasm)" reversible="false">
        <notes>
          <html xmlns="http://www.w3.org/1999/xhtml"><p>GENE_ASSOCIATION: KPN_03244 </p> <p>SUBSYSTEM: Tranpsort, Inner Membrane </p> <p>EC Number: </p> <p>Confidence Level: </p> <p>AUTHORS: </p> <p></p></html>
        </notes>
        <listOfReactants>
          <speciesReference species="M_2agpe180_p"/>
        </listOfReactants>
        <listOfProducts>
          <speciesReference species="M_2agpe180_c"/>
        </listOfProducts>
        <kineticLaw>
          <math xmlns="http://www.w3.org/1998/Math/MathML">
            <ci> FLUX_VALUE </ci>
          </math>
          <listOfParameters>
            <parameter id="LOWER_BOUND" value="0" units="mmol_per_gDW_per_hr"/>
            <parameter id="UPPER_BOUND" value="1000" units="mmol_per_gDW_per_hr"/>
            <parameter id="FLUX_VALUE" value="0" units="mmol_per_gDW_per_hr"/>
            <parameter id="OBJECTIVE_COEFFICIENT" value="0" units="mmol_per_gDW_per_hr"/>
          </listOfParameters>
        </kineticLaw>
      </reaction>
      <reaction id="R_2AGPE181tipp" name="2-Acyl-sn-glycero-3-phosphoethanolamine (n-C18:1) transporter via facilitated diffusion (periplasm)" reversible="false">
        <notes>
          <html xmlns="http://www.w3.org/1999/xhtml"><p>GENE_ASSOCIATION: KPN_03244 </p> <p>SUBSYSTEM: Tranpsort, Inner Membrane </p> <p>EC Number: </p> <p>Confidence Level: </p> <p>AUTHORS: </p> <p></p></html>
        </notes>
        <listOfReactants>
          <speciesReference species="M_2agpe181_p"/>
        </listOfReactants>
        <listOfProducts>
          <speciesReference species="M_2agpe181_c"/>
        </listOfProducts>
        <kineticLaw>
          <math xmlns="http://www.w3.org/1998/Math/MathML">
            <ci> FLUX_VALUE </ci>
          </math>
          <listOfParameters>
            <parameter id="LOWER_BOUND" value="0" units="mmol_per_gDW_per_hr"/>
            <parameter id="UPPER_BOUND" value="1000" units="mmol_per_gDW_per_hr"/>
            <parameter id="FLUX_VALUE" value="0" units="mmol_per_gDW_per_hr"/>
            <parameter id="OBJECTIVE_COEFFICIENT" value="0" units="mmol_per_gDW_per_hr"/>
          </listOfParameters>
        </kineticLaw>
      </reaction>
      <reaction id="R_2AGPEAT120" name="2-acyl-glycerophospho-ethanolamine acyltransferase (n-C12:0)" reversible="false">
        <notes>
          <html xmlns="http://www.w3.org/1999/xhtml"><p>GENE_ASSOCIATION: KPN_03245 </p> <p>SUBSYSTEM: Glycerophospholipid Metabolism </p> <p>EC Number: </p> <p>Confidence Level: </p> <p>AUTHORS: </p> <p></p></html>
        </notes>
        <listOfReactants>
          <speciesReference species="M_2agpe120_c"/>
          <speciesReference species="M_atp_c"/>
          <speciesReference species="M_ddca_c"/>
        </listOfReactants>
        <listOfProducts>
          <speciesReference species="M_amp_c"/>
          <speciesReference species="M_pe120_c"/>
          <speciesReference species="M_ppi_c"/>
        </listOfProducts>
        <kineticLaw>
          <math xmlns="http://www.w3.org/1998/Math/MathML">
            <ci> FLUX_VALUE </ci>
          </math>
          <listOfParameters>
            <parameter id="LOWER_BOUND" value="0" units="mmol_per_gDW_per_hr"/>
            <parameter id="UPPER_BOUND" value="1000" units="mmol_per_gDW_per_hr"/>
            <parameter id="FLUX_VALUE" value="0" units="mmol_per_gDW_per_hr"/>
            <parameter id="OBJECTIVE_COEFFICIENT" value="0" units="mmol_per_gDW_per_hr"/>
          </listOfParameters>
        </kineticLaw>
      </reaction>
      <reaction id="R_2AGPEAT140" name="2-acyl-glycerophospho-ethanolamine acyltransferase (n-C14:0)" reversible="false">
        <notes>
          <html xmlns="http://www.w3.org/1999/xhtml"><p>GENE_ASSOCIATION: KPN_03245 </p> <p>SUBSYSTEM: Glycerophospholipid Metabolism </p> <p>EC Number: </p> <p>Confidence Level: </p> <p>AUTHORS: </p> <p></p></html>
        </notes>
        <listOfReactants>
          <speciesReference species="M_2agpe140_c"/>
          <speciesReference species="M_atp_c"/>
          <speciesReference species="M_ttdca_c"/>
        </listOfReactants>
        <listOfProducts>
          <speciesReference species="M_amp_c"/>
          <speciesReference species="M_pe140_c"/>
          <speciesReference species="M_ppi_c"/>
        </listOfProducts>
        <kineticLaw>
          <math xmlns="http://www.w3.org/1998/Math/MathML">
            <ci> FLUX_VALUE </ci>
          </math>
          <listOfParameters>
            <parameter id="LOWER_BOUND" value="0" units="mmol_per_gDW_per_hr"/>
            <parameter id="UPPER_BOUND" value="1000" units="mmol_per_gDW_per_hr"/>
            <parameter id="FLUX_VALUE" value="0" units="mmol_per_gDW_per_hr"/>
            <parameter id="OBJECTIVE_COEFFICIENT" value="0" units="mmol_per_gDW_per_hr"/>
          </listOfParameters>
        </kineticLaw>
      </reaction>
      <reaction id="R_2AGPEAT141" name="2-acyl-glycerophospho-ethanolamine acyltransferase (n-C14:1)" reversible="false">
        <notes>
          <html xmlns="http://www.w3.org/1999/xhtml"><p>GENE_ASSOCIATION: KPN_03245 </p> <p>SUBSYSTEM: Glycerophospholipid Metabolism </p> <p>EC Number: </p> <p>Confidence Level: </p> <p>AUTHORS: </p> <p></p></html>
        </notes>
        <listOfReactants>
          <speciesReference species="M_2agpe141_c"/>
          <speciesReference species="M_atp_c"/>
          <speciesReference species="M_ttdcea_c"/>
        </listOfReactants>
        <listOfProducts>
          <speciesReference species="M_amp_c"/>
          <speciesReference species="M_pe141_c"/>
          <speciesReference species="M_ppi_c"/>
        </listOfProducts>
        <kineticLaw>
          <math xmlns="http://www.w3.org/1998/Math/MathML">
            <ci> FLUX_VALUE </ci>
          </math>
          <listOfParameters>
            <parameter id="LOWER_BOUND" value="0" units="mmol_per_gDW_per_hr"/>
            <parameter id="UPPER_BOUND" value="1000" units="mmol_per_gDW_per_hr"/>
            <parameter id="FLUX_VALUE" value="0" units="mmol_per_gDW_per_hr"/>
            <parameter id="OBJECTIVE_COEFFICIENT" value="0" units="mmol_per_gDW_per_hr"/>
          </listOfParameters>
        </kineticLaw>
      </reaction>
      <reaction id="R_2AGPEAT160" name="2-acyl-glycerophospho-ethanolamine acyltransferase (n-C16:0)" reversible="false">
        <notes>
          <html xmlns="http://www.w3.org/1999/xhtml"><p>GENE_ASSOCIATION: KPN_03245 </p> <p>SUBSYSTEM: Glycerophospholipid Metabolism </p> <p>EC Number: </p> <p>Confidence Level: </p> <p>AUTHORS: </p> <p></p></html>
        </notes>
        <listOfReactants>
          <speciesReference species="M_2agpe160_c"/>
          <speciesReference species="M_atp_c"/>
          <speciesReference species="M_hdca_c"/>
        </listOfReactants>
        <listOfProducts>
          <speciesReference species="M_amp_c"/>
          <speciesReference species="M_pe160_c"/>
          <speciesReference species="M_ppi_c"/>
        </listOfProducts>
        <kineticLaw>
          <math xmlns="http://www.w3.org/1998/Math/MathML">
            <ci> FLUX_VALUE </ci>
          </math>
          <listOfParameters>
            <parameter id="LOWER_BOUND" value="0" units="mmol_per_gDW_per_hr"/>
            <parameter id="UPPER_BOUND" value="1000" units="mmol_per_gDW_per_hr"/>
            <parameter id="FLUX_VALUE" value="0" units="mmol_per_gDW_per_hr"/>
            <parameter id="OBJECTIVE_COEFFICIENT" value="0" units="mmol_per_gDW_per_hr"/>
          </listOfParameters>
        </kineticLaw>
      </reaction>
      <reaction id="R_2AGPEAT161" name="2-acyl-glycerophospho-ethanolamine acyltransferase (n-C16:1)" reversible="false">
        <notes>
          <html xmlns="http://www.w3.org/1999/xhtml"><p>GENE_ASSOCIATION: KPN_03245 </p> <p>SUBSYSTEM: Glycerophospholipid Metabolism </p> <p>EC Number: </p> <p>Confidence Level: </p> <p>AUTHORS: </p> <p></p></html>
        </notes>
        <listOfReactants>
          <speciesReference species="M_2agpe161_c"/>
          <speciesReference species="M_atp_c"/>
          <speciesReference species="M_hdcea_c"/>
        </listOfReactants>
        <listOfProducts>
          <speciesReference species="M_amp_c"/>
          <speciesReference species="M_pe161_c"/>
          <speciesReference species="M_ppi_c"/>
        </listOfProducts>
        <kineticLaw>
          <math xmlns="http://www.w3.org/1998/Math/MathML">
            <ci> FLUX_VALUE </ci>
          </math>
          <listOfParameters>
            <parameter id="LOWER_BOUND" value="0" units="mmol_per_gDW_per_hr"/>
            <parameter id="UPPER_BOUND" value="1000" units="mmol_per_gDW_per_hr"/>
            <parameter id="FLUX_VALUE" value="0" units="mmol_per_gDW_per_hr"/>
            <parameter id="OBJECTIVE_COEFFICIENT" value="0" units="mmol_per_gDW_per_hr"/>
          </listOfParameters>
        </kineticLaw>
      </reaction>
      <reaction id="R_2AGPEAT180" name="2-acyl-glycerophospho-ethanolamine acyltransferase (n-C18:0)" reversible="false">
        <notes>
          <html xmlns="http://www.w3.org/1999/xhtml"><p>GENE_ASSOCIATION: KPN_03245 </p> <p>SUBSYSTEM: Glycerophospholipid Metabolism </p> <p>EC Number: </p> <p>Confidence Level: </p> <p>AUTHORS: </p> <p></p></html>
        </notes>
        <listOfReactants>
          <speciesReference species="M_2agpe180_c"/>
          <speciesReference species="M_atp_c"/>
          <speciesReference species="M_ocdca_c"/>
        </listOfReactants>
        <listOfProducts>
          <speciesReference species="M_amp_c"/>
          <speciesReference species="M_pe180_c"/>
          <speciesReference species="M_ppi_c"/>
        </listOfProducts>
        <kineticLaw>
          <math xmlns="http://www.w3.org/1998/Math/MathML">
            <ci> FLUX_VALUE </ci>
          </math>
          <listOfParameters>
            <parameter id="LOWER_BOUND" value="0" units="mmol_per_gDW_per_hr"/>
            <parameter id="UPPER_BOUND" value="1000" units="mmol_per_gDW_per_hr"/>
            <parameter id="FLUX_VALUE" value="0" units="mmol_per_gDW_per_hr"/>
            <parameter id="OBJECTIVE_COEFFICIENT" value="0" units="mmol_per_gDW_per_hr"/>
          </listOfParameters>
        </kineticLaw>
      </reaction>
      <reaction id="R_2AGPEAT181" name="2-acyl-glycerophospho-ethanolamine acyltransferase (n-C18:1)" reversible="false">
        <notes>
          <html xmlns="http://www.w3.org/1999/xhtml"><p>GENE_ASSOCIATION: KPN_03245 </p> <p>SUBSYSTEM: Glycerophospholipid Metabolism </p> <p>EC Number: </p> <p>Confidence Level: </p> <p>AUTHORS: </p> <p></p></html>
        </notes>
        <listOfReactants>
          <speciesReference species="M_2agpe181_c"/>
          <speciesReference species="M_atp_c"/>
          <speciesReference species="M_ocdcea_c"/>
        </listOfReactants>
        <listOfProducts>
          <speciesReference species="M_amp_c"/>
          <speciesReference species="M_pe181_c"/>
          <speciesReference species="M_ppi_c"/>
        </listOfProducts>
        <kineticLaw>
          <math xmlns="http://www.w3.org/1998/Math/MathML">
            <ci> FLUX_VALUE </ci>
          </math>
          <listOfParameters>
            <parameter id="LOWER_BOUND" value="0" units="mmol_per_gDW_per_hr"/>
            <parameter id="UPPER_BOUND" value="1000" units="mmol_per_gDW_per_hr"/>
            <parameter id="FLUX_VALUE" value="0" units="mmol_per_gDW_per_hr"/>
            <parameter id="OBJECTIVE_COEFFICIENT" value="0" units="mmol_per_gDW_per_hr"/>
          </listOfParameters>
        </kineticLaw>
      </reaction>
      <reaction id="R_2AGPG120tipp" name="2-Acyl-sn-glycero-3-phosphoglycerol (n-C12:0) transporter via facilitated diffusion (periplasm)" reversible="false">
        <notes>
          <html xmlns="http://www.w3.org/1999/xhtml"><p>GENE_ASSOCIATION: KPN_03244 </p> <p>SUBSYSTEM: Tranpsort, Inner Membrane </p> <p>EC Number: </p> <p>Confidence Level: </p> <p>AUTHORS: </p> <p></p></html>
        </notes>
        <listOfReactants>
          <speciesReference species="M_2agpg120_p"/>
        </listOfReactants>
        <listOfProducts>
          <speciesReference species="M_2agpg120_c"/>
        </listOfProducts>
        <kineticLaw>
          <math xmlns="http://www.w3.org/1998/Math/MathML">
            <ci> FLUX_VALUE </ci>
          </math>
          <listOfParameters>
            <parameter id="LOWER_BOUND" value="0" units="mmol_per_gDW_per_hr"/>
            <parameter id="UPPER_BOUND" value="1000" units="mmol_per_gDW_per_hr"/>
            <parameter id="FLUX_VALUE" value="0" units="mmol_per_gDW_per_hr"/>
            <parameter id="OBJECTIVE_COEFFICIENT" value="0" units="mmol_per_gDW_per_hr"/>
          </listOfParameters>
        </kineticLaw>
      </reaction>
      <reaction id="R_2AGPG140tipp" name="2-Acyl-sn-glycero-3-phosphoglycerol (n-C14:0) transporter via facilitated diffusion (periplasm)" reversible="false">
        <notes>
          <html xmlns="http://www.w3.org/1999/xhtml"><p>GENE_ASSOCIATION: KPN_03244 </p> <p>SUBSYSTEM: Tranpsort, Inner Membrane </p> <p>EC Number: </p> <p>Confidence Level: </p> <p>AUTHORS: </p> <p></p></html>
        </notes>
        <listOfReactants>
          <speciesReference species="M_2agpg140_p"/>
        </listOfReactants>
        <listOfProducts>
          <speciesReference species="M_2agpg140_c"/>
        </listOfProducts>
        <kineticLaw>
          <math xmlns="http://www.w3.org/1998/Math/MathML">
            <ci> FLUX_VALUE </ci>
          </math>
          <listOfParameters>
            <parameter id="LOWER_BOUND" value="0" units="mmol_per_gDW_per_hr"/>
            <parameter id="UPPER_BOUND" value="1000" units="mmol_per_gDW_per_hr"/>
            <parameter id="FLUX_VALUE" value="0" units="mmol_per_gDW_per_hr"/>
            <parameter id="OBJECTIVE_COEFFICIENT" value="0" units="mmol_per_gDW_per_hr"/>
          </listOfParameters>
        </kineticLaw>
      </reaction>
      <reaction id="R_2AGPG141tipp" name="2-Acyl-sn-glycero-3-phosphoglycerol (n-C14:1) transporter via facilitated diffusion (periplasm)" reversible="false">
        <notes>
          <html xmlns="http://www.w3.org/1999/xhtml"><p>GENE_ASSOCIATION: KPN_03244 </p> <p>SUBSYSTEM: Tranpsort, Inner Membrane </p> <p>EC Number: </p> <p>Confidence Level: </p> <p>AUTHORS: </p> <p></p></html>
        </notes>
        <listOfReactants>
          <speciesReference species="M_2agpg141_p"/>
        </listOfReactants>
        <listOfProducts>
          <speciesReference species="M_2agpg141_c"/>
        </listOfProducts>
        <kineticLaw>
          <math xmlns="http://www.w3.org/1998/Math/MathML">
            <ci> FLUX_VALUE </ci>
          </math>
          <listOfParameters>
            <parameter id="LOWER_BOUND" value="0" units="mmol_per_gDW_per_hr"/>
            <parameter id="UPPER_BOUND" value="1000" units="mmol_per_gDW_per_hr"/>
            <parameter id="FLUX_VALUE" value="0" units="mmol_per_gDW_per_hr"/>
            <parameter id="OBJECTIVE_COEFFICIENT" value="0" units="mmol_per_gDW_per_hr"/>
          </listOfParameters>
        </kineticLaw>
      </reaction>
      <reaction id="R_2AGPG160tipp" name="2-Acyl-sn-glycero-3-phosphoglycerol (n-C16:0) transporter via facilitated diffusion (periplasm)" reversible="false">
        <notes>
          <html xmlns="http://www.w3.org/1999/xhtml"><p>GENE_ASSOCIATION: KPN_03244 </p> <p>SUBSYSTEM: Tranpsort, Inner Membrane </p> <p>EC Number: </p> <p>Confidence Level: </p> <p>AUTHORS: </p> <p></p></html>
        </notes>
        <listOfReactants>
          <speciesReference species="M_2agpg160_p"/>
        </listOfReactants>
        <listOfProducts>
          <speciesReference species="M_2agpg160_c"/>
        </listOfProducts>
        <kineticLaw>
          <math xmlns="http://www.w3.org/1998/Math/MathML">
            <ci> FLUX_VALUE </ci>
          </math>
          <listOfParameters>
            <parameter id="LOWER_BOUND" value="0" units="mmol_per_gDW_per_hr"/>
            <parameter id="UPPER_BOUND" value="1000" units="mmol_per_gDW_per_hr"/>
            <parameter id="FLUX_VALUE" value="0" units="mmol_per_gDW_per_hr"/>
            <parameter id="OBJECTIVE_COEFFICIENT" value="0" units="mmol_per_gDW_per_hr"/>
          </listOfParameters>
        </kineticLaw>
      </reaction>
      <reaction id="R_2AGPG161tipp" name="2-Acyl-sn-glycero-3-phosphoglycerol (n-C16:1) transporter via facilitated diffusion (periplasm)" reversible="false">
        <notes>
          <html xmlns="http://www.w3.org/1999/xhtml"><p>GENE_ASSOCIATION: KPN_03244 </p> <p>SUBSYSTEM: Tranpsort, Inner Membrane </p> <p>EC Number: </p> <p>Confidence Level: </p> <p>AUTHORS: </p> <p></p></html>
        </notes>
        <listOfReactants>
          <speciesReference species="M_2agpg161_p"/>
        </listOfReactants>
        <listOfProducts>
          <speciesReference species="M_2agpg161_c"/>
        </listOfProducts>
        <kineticLaw>
          <math xmlns="http://www.w3.org/1998/Math/MathML">
            <ci> FLUX_VALUE </ci>
          </math>
          <listOfParameters>
            <parameter id="LOWER_BOUND" value="0" units="mmol_per_gDW_per_hr"/>
            <parameter id="UPPER_BOUND" value="1000" units="mmol_per_gDW_per_hr"/>
            <parameter id="FLUX_VALUE" value="0" units="mmol_per_gDW_per_hr"/>
            <parameter id="OBJECTIVE_COEFFICIENT" value="0" units="mmol_per_gDW_per_hr"/>
          </listOfParameters>
        </kineticLaw>
      </reaction>
      <reaction id="R_2AGPG180tipp" name="2-Acyl-sn-glycero-3-phosphoglycerol (n-C18:0) transporter via facilitated diffusion (periplasm)" reversible="false">
        <notes>
          <html xmlns="http://www.w3.org/1999/xhtml"><p>GENE_ASSOCIATION: KPN_03244 </p> <p>SUBSYSTEM: Tranpsort, Inner Membrane </p> <p>EC Number: </p> <p>Confidence Level: </p> <p>AUTHORS: </p> <p></p></html>
        </notes>
        <listOfReactants>
          <speciesReference species="M_2agpg180_p"/>
        </listOfReactants>
        <listOfProducts>
          <speciesReference species="M_2agpg180_c"/>
        </listOfProducts>
        <kineticLaw>
          <math xmlns="http://www.w3.org/1998/Math/MathML">
            <ci> FLUX_VALUE </ci>
          </math>
          <listOfParameters>
            <parameter id="LOWER_BOUND" value="0" units="mmol_per_gDW_per_hr"/>
            <parameter id="UPPER_BOUND" value="1000" units="mmol_per_gDW_per_hr"/>
            <parameter id="FLUX_VALUE" value="0" units="mmol_per_gDW_per_hr"/>
            <parameter id="OBJECTIVE_COEFFICIENT" value="0" units="mmol_per_gDW_per_hr"/>
          </listOfParameters>
        </kineticLaw>
      </reaction>
      <reaction id="R_2AGPG181tipp" name="2-Acyl-sn-glycero-3-phosphoglycerol (n-C18:1) transporter via facilitated diffusion (periplasm)" reversible="false">
        <notes>
          <html xmlns="http://www.w3.org/1999/xhtml"><p>GENE_ASSOCIATION: KPN_03244 </p> <p>SUBSYSTEM: Tranpsort, Inner Membrane </p> <p>EC Number: </p> <p>Confidence Level: </p> <p>AUTHORS: </p> <p></p></html>
        </notes>
        <listOfReactants>
          <speciesReference species="M_2agpg181_p"/>
        </listOfReactants>
        <listOfProducts>
          <speciesReference species="M_2agpg181_c"/>
        </listOfProducts>
        <kineticLaw>
          <math xmlns="http://www.w3.org/1998/Math/MathML">
            <ci> FLUX_VALUE </ci>
          </math>
          <listOfParameters>
            <parameter id="LOWER_BOUND" value="0" units="mmol_per_gDW_per_hr"/>
            <parameter id="UPPER_BOUND" value="1000" units="mmol_per_gDW_per_hr"/>
            <parameter id="FLUX_VALUE" value="0" units="mmol_per_gDW_per_hr"/>
            <parameter id="OBJECTIVE_COEFFICIENT" value="0" units="mmol_per_gDW_per_hr"/>
          </listOfParameters>
        </kineticLaw>
      </reaction>
      <reaction id="R_2AGPGAT120" name="2-acyl-glycerophospho-glycerol acyltransferase (n-C12:0)" reversible="false">
        <notes>
          <html xmlns="http://www.w3.org/1999/xhtml"><p>GENE_ASSOCIATION: KPN_03245 </p> <p>SUBSYSTEM: Glycerophospholipid Metabolism </p> <p>EC Number: </p> <p>Confidence Level: </p> <p>AUTHORS: </p> <p></p></html>
        </notes>
        <listOfReactants>
          <speciesReference species="M_2agpg120_c"/>
          <speciesReference species="M_atp_c"/>
          <speciesReference species="M_ddca_c"/>
        </listOfReactants>
        <listOfProducts>
          <speciesReference species="M_amp_c"/>
          <speciesReference species="M_pg120_c"/>
          <speciesReference species="M_ppi_c"/>
        </listOfProducts>
        <kineticLaw>
          <math xmlns="http://www.w3.org/1998/Math/MathML">
            <ci> FLUX_VALUE </ci>
          </math>
          <listOfParameters>
            <parameter id="LOWER_BOUND" value="0" units="mmol_per_gDW_per_hr"/>
            <parameter id="UPPER_BOUND" value="1000" units="mmol_per_gDW_per_hr"/>
            <parameter id="FLUX_VALUE" value="0" units="mmol_per_gDW_per_hr"/>
            <parameter id="OBJECTIVE_COEFFICIENT" value="0" units="mmol_per_gDW_per_hr"/>
          </listOfParameters>
        </kineticLaw>
      </reaction>
      <reaction id="R_2AGPGAT140" name="2-acyl-glycerophospho-glycerol acyltransferase (n-C14:0)" reversible="false">
        <notes>
          <html xmlns="http://www.w3.org/1999/xhtml"><p>GENE_ASSOCIATION: KPN_03245 </p> <p>SUBSYSTEM: Glycerophospholipid Metabolism </p> <p>EC Number: </p> <p>Confidence Level: </p> <p>AUTHORS: </p> <p></p></html>
        </notes>
        <listOfReactants>
          <speciesReference species="M_2agpg140_c"/>
          <speciesReference species="M_atp_c"/>
          <speciesReference species="M_ttdca_c"/>
        </listOfReactants>
        <listOfProducts>
          <speciesReference species="M_amp_c"/>
          <speciesReference species="M_pg140_c"/>
          <speciesReference species="M_ppi_c"/>
        </listOfProducts>
        <kineticLaw>
          <math xmlns="http://www.w3.org/1998/Math/MathML">
            <ci> FLUX_VALUE </ci>
          </math>
          <listOfParameters>
            <parameter id="LOWER_BOUND" value="0" units="mmol_per_gDW_per_hr"/>
            <parameter id="UPPER_BOUND" value="1000" units="mmol_per_gDW_per_hr"/>
            <parameter id="FLUX_VALUE" value="0" units="mmol_per_gDW_per_hr"/>
            <parameter id="OBJECTIVE_COEFFICIENT" value="0" units="mmol_per_gDW_per_hr"/>
          </listOfParameters>
        </kineticLaw>
      </reaction>
      <reaction id="R_2AGPGAT141" name="2-acyl-glycerophospho-glycerol acyltransferase (n-C14:1)" reversible="false">
        <notes>
          <html xmlns="http://www.w3.org/1999/xhtml"><p>GENE_ASSOCIATION: KPN_03245 </p> <p>SUBSYSTEM: Glycerophospholipid Metabolism </p> <p>EC Number: </p> <p>Confidence Level: </p> <p>AUTHORS: </p> <p></p></html>
        </notes>
        <listOfReactants>
          <speciesReference species="M_2agpg141_c"/>
          <speciesReference species="M_atp_c"/>
          <speciesReference species="M_ttdcea_c"/>
        </listOfReactants>
        <listOfProducts>
          <speciesReference species="M_amp_c"/>
          <speciesReference species="M_pg141_c"/>
          <speciesReference species="M_ppi_c"/>
        </listOfProducts>
        <kineticLaw>
          <math xmlns="http://www.w3.org/1998/Math/MathML">
            <ci> FLUX_VALUE </ci>
          </math>
          <listOfParameters>
            <parameter id="LOWER_BOUND" value="0" units="mmol_per_gDW_per_hr"/>
            <parameter id="UPPER_BOUND" value="1000" units="mmol_per_gDW_per_hr"/>
            <parameter id="FLUX_VALUE" value="0" units="mmol_per_gDW_per_hr"/>
            <parameter id="OBJECTIVE_COEFFICIENT" value="0" units="mmol_per_gDW_per_hr"/>
          </listOfParameters>
        </kineticLaw>
      </reaction>
      <reaction id="R_2AGPGAT160" name="2-acyl-glycerophospho-glycerol acyltransferase (n-C16:0)" reversible="false">
        <notes>
          <html xmlns="http://www.w3.org/1999/xhtml"><p>GENE_ASSOCIATION: KPN_03245 </p> <p>SUBSYSTEM: Glycerophospholipid Metabolism </p> <p>EC Number: </p> <p>Confidence Level: </p> <p>AUTHORS: </p> <p></p></html>
        </notes>
        <listOfReactants>
          <speciesReference species="M_2agpg160_c"/>
          <speciesReference species="M_atp_c"/>
          <speciesReference species="M_hdca_c"/>
        </listOfReactants>
        <listOfProducts>
          <speciesReference species="M_amp_c"/>
          <speciesReference species="M_pg160_c"/>
          <speciesReference species="M_ppi_c"/>
        </listOfProducts>
        <kineticLaw>
          <math xmlns="http://www.w3.org/1998/Math/MathML">
            <ci> FLUX_VALUE </ci>
          </math>
          <listOfParameters>
            <parameter id="LOWER_BOUND" value="0" units="mmol_per_gDW_per_hr"/>
            <parameter id="UPPER_BOUND" value="1000" units="mmol_per_gDW_per_hr"/>
            <parameter id="FLUX_VALUE" value="0" units="mmol_per_gDW_per_hr"/>
            <parameter id="OBJECTIVE_COEFFICIENT" value="0" units="mmol_per_gDW_per_hr"/>
          </listOfParameters>
        </kineticLaw>
      </reaction>
      <reaction id="R_2AGPGAT161" name="2-acyl-glycerophospho-glycerol acyltransferase (n-C16:1)" reversible="false">
        <notes>
          <html xmlns="http://www.w3.org/1999/xhtml"><p>GENE_ASSOCIATION: KPN_03245 </p> <p>SUBSYSTEM: Glycerophospholipid Metabolism </p> <p>EC Number: </p> <p>Confidence Level: </p> <p>AUTHORS: </p> <p></p></html>
        </notes>
        <listOfReactants>
          <speciesReference species="M_2agpg161_c"/>
          <speciesReference species="M_atp_c"/>
          <speciesReference species="M_hdcea_c"/>
        </listOfReactants>
        <listOfProducts>
          <speciesReference species="M_amp_c"/>
          <speciesReference species="M_pg161_c"/>
          <speciesReference species="M_ppi_c"/>
        </listOfProducts>
        <kineticLaw>
          <math xmlns="http://www.w3.org/1998/Math/MathML">
            <ci> FLUX_VALUE </ci>
          </math>
          <listOfParameters>
            <parameter id="LOWER_BOUND" value="0" units="mmol_per_gDW_per_hr"/>
            <parameter id="UPPER_BOUND" value="1000" units="mmol_per_gDW_per_hr"/>
            <parameter id="FLUX_VALUE" value="0" units="mmol_per_gDW_per_hr"/>
            <parameter id="OBJECTIVE_COEFFICIENT" value="0" units="mmol_per_gDW_per_hr"/>
          </listOfParameters>
        </kineticLaw>
      </reaction>
      <reaction id="R_2AGPGAT180" name="2-acyl-glycerophospho-glycerol acyltransferase (n-C18:0)" reversible="false">
        <notes>
          <html xmlns="http://www.w3.org/1999/xhtml"><p>GENE_ASSOCIATION: KPN_03245 </p> <p>SUBSYSTEM: Glycerophospholipid Metabolism </p> <p>EC Number: </p> <p>Confidence Level: </p> <p>AUTHORS: </p> <p></p></html>
        </notes>
        <listOfReactants>
          <speciesReference species="M_2agpg180_c"/>
          <speciesReference species="M_atp_c"/>
          <speciesReference species="M_ocdca_c"/>
        </listOfReactants>
        <listOfProducts>
          <speciesReference species="M_amp_c"/>
          <speciesReference species="M_pg180_c"/>
          <speciesReference species="M_ppi_c"/>
        </listOfProducts>
        <kineticLaw>
          <math xmlns="http://www.w3.org/1998/Math/MathML">
            <ci> FLUX_VALUE </ci>
          </math>
          <listOfParameters>
            <parameter id="LOWER_BOUND" value="0" units="mmol_per_gDW_per_hr"/>
            <parameter id="UPPER_BOUND" value="1000" units="mmol_per_gDW_per_hr"/>
            <parameter id="FLUX_VALUE" value="0" units="mmol_per_gDW_per_hr"/>
            <parameter id="OBJECTIVE_COEFFICIENT" value="0" units="mmol_per_gDW_per_hr"/>
          </listOfParameters>
        </kineticLaw>
      </reaction>
      <reaction id="R_2AGPGAT181" name="2-acyl-glycerophospho-glycerol acyltransferase (n-C18:1)" reversible="false">
        <notes>
          <html xmlns="http://www.w3.org/1999/xhtml"><p>GENE_ASSOCIATION: KPN_03245 </p> <p>SUBSYSTEM: Glycerophospholipid Metabolism </p> <p>EC Number: </p> <p>Confidence Level: </p> <p>AUTHORS: </p> <p></p></html>
        </notes>
        <listOfReactants>
          <speciesReference species="M_2agpg181_c"/>
          <speciesReference species="M_atp_c"/>
          <speciesReference species="M_ocdcea_c"/>
        </listOfReactants>
        <listOfProducts>
          <speciesReference species="M_amp_c"/>
          <speciesReference species="M_pg181_c"/>
          <speciesReference species="M_ppi_c"/>
        </listOfProducts>
        <kineticLaw>
          <math xmlns="http://www.w3.org/1998/Math/MathML">
            <ci> FLUX_VALUE </ci>
          </math>
          <listOfParameters>
            <parameter id="LOWER_BOUND" value="0" units="mmol_per_gDW_per_hr"/>
            <parameter id="UPPER_BOUND" value="1000" units="mmol_per_gDW_per_hr"/>
            <parameter id="FLUX_VALUE" value="0" units="mmol_per_gDW_per_hr"/>
            <parameter id="OBJECTIVE_COEFFICIENT" value="0" units="mmol_per_gDW_per_hr"/>
          </listOfParameters>
        </kineticLaw>
      </reaction>
      <reaction id="R_2DGLCNRx" name="2-dehydro-D-gluconate reductase (NADH)" reversible="false">
        <notes>
          <html xmlns="http://www.w3.org/1999/xhtml"><p>GENE_ASSOCIATION: KPN_03915 </p> <p>SUBSYSTEM: Alternate Carbon Metabolism </p> <p>EC Number: </p> <p>Confidence Level: </p> <p>AUTHORS: </p> <p></p></html>
        </notes>
        <listOfReactants>
          <speciesReference species="M_2dhglcn_c"/>
          <speciesReference species="M_h_c"/>
          <speciesReference species="M_nadh_c"/>
        </listOfReactants>
        <listOfProducts>
          <speciesReference species="M_glcn_c"/>
          <speciesReference species="M_nad_c"/>
        </listOfProducts>
        <kineticLaw>
          <math xmlns="http://www.w3.org/1998/Math/MathML">
            <ci> FLUX_VALUE </ci>
          </math>
          <listOfParameters>
            <parameter id="LOWER_BOUND" value="0" units="mmol_per_gDW_per_hr"/>
            <parameter id="UPPER_BOUND" value="1000" units="mmol_per_gDW_per_hr"/>
            <parameter id="FLUX_VALUE" value="0" units="mmol_per_gDW_per_hr"/>
            <parameter id="OBJECTIVE_COEFFICIENT" value="0" units="mmol_per_gDW_per_hr"/>
          </listOfParameters>
        </kineticLaw>
      </reaction>
      <reaction id="R_2DGLCNRy" name="2-dehydro-D-gluconate reductase (NADPH)" reversible="false">
        <notes>
          <html xmlns="http://www.w3.org/1999/xhtml"><p>GENE_ASSOCIATION: KPN_03915 </p> <p>SUBSYSTEM: Alternate Carbon Metabolism </p> <p>EC Number: </p> <p>Confidence Level: </p> <p>AUTHORS: </p> <p></p></html>
        </notes>
        <listOfReactants>
          <speciesReference species="M_2dhglcn_c"/>
          <speciesReference species="M_h_c"/>
          <speciesReference species="M_nadph_c"/>
        </listOfReactants>
        <listOfProducts>
          <speciesReference species="M_glcn_c"/>
          <speciesReference species="M_nadp_c"/>
        </listOfProducts>
        <kineticLaw>
          <math xmlns="http://www.w3.org/1998/Math/MathML">
            <ci> FLUX_VALUE </ci>
          </math>
          <listOfParameters>
            <parameter id="LOWER_BOUND" value="0" units="mmol_per_gDW_per_hr"/>
            <parameter id="UPPER_BOUND" value="1000" units="mmol_per_gDW_per_hr"/>
            <parameter id="FLUX_VALUE" value="0" units="mmol_per_gDW_per_hr"/>
            <parameter id="OBJECTIVE_COEFFICIENT" value="0" units="mmol_per_gDW_per_hr"/>
          </listOfParameters>
        </kineticLaw>
      </reaction>
      <reaction id="R_2DGULRx" name="2-dehydro-L-gulonate reductase (NADH)" reversible="false">
        <notes>
          <html xmlns="http://www.w3.org/1999/xhtml"><p>GENE_ASSOCIATION: KPN_03915 </p> <p>SUBSYSTEM: Alternate Carbon Metabolism </p> <p>EC Number: </p> <p>Confidence Level: </p> <p>AUTHORS: </p> <p></p></html>
        </notes>
        <listOfReactants>
          <speciesReference species="M_2dhguln_c"/>
          <speciesReference species="M_h_c"/>
          <speciesReference species="M_nadh_c"/>
        </listOfReactants>
        <listOfProducts>
          <speciesReference species="M_idon_L_c"/>
          <speciesReference species="M_nad_c"/>
        </listOfProducts>
        <kineticLaw>
          <math xmlns="http://www.w3.org/1998/Math/MathML">
            <ci> FLUX_VALUE </ci>
          </math>
          <listOfParameters>
            <parameter id="LOWER_BOUND" value="0" units="mmol_per_gDW_per_hr"/>
            <parameter id="UPPER_BOUND" value="1000" units="mmol_per_gDW_per_hr"/>
            <parameter id="FLUX_VALUE" value="0" units="mmol_per_gDW_per_hr"/>
            <parameter id="OBJECTIVE_COEFFICIENT" value="0" units="mmol_per_gDW_per_hr"/>
          </listOfParameters>
        </kineticLaw>
      </reaction>
      <reaction id="R_2DGULRy" name="2-dehydro-L-gulonate reductase (NADPH)" reversible="false">
        <notes>
          <html xmlns="http://www.w3.org/1999/xhtml"><p>GENE_ASSOCIATION: KPN_03915 </p> <p>SUBSYSTEM: Alternate Carbon Metabolism </p> <p>EC Number: </p> <p>Confidence Level: </p> <p>AUTHORS: </p> <p></p></html>
        </notes>
        <listOfReactants>
          <speciesReference species="M_2dhguln_c"/>
          <speciesReference species="M_h_c"/>
          <speciesReference species="M_nadph_c"/>
        </listOfReactants>
        <listOfProducts>
          <speciesReference species="M_idon_L_c"/>
          <speciesReference species="M_nadp_c"/>
        </listOfProducts>
        <kineticLaw>
          <math xmlns="http://www.w3.org/1998/Math/MathML">
            <ci> FLUX_VALUE </ci>
          </math>
          <listOfParameters>
            <parameter id="LOWER_BOUND" value="0" units="mmol_per_gDW_per_hr"/>
            <parameter id="UPPER_BOUND" value="1000" units="mmol_per_gDW_per_hr"/>
            <parameter id="FLUX_VALUE" value="0" units="mmol_per_gDW_per_hr"/>
            <parameter id="OBJECTIVE_COEFFICIENT" value="0" units="mmol_per_gDW_per_hr"/>
          </listOfParameters>
        </kineticLaw>
      </reaction>
      <reaction id="R_2INSD" name="2-Inosose dehydratase" reversible="false">
        <notes>
          <html xmlns="http://www.w3.org/1999/xhtml"><p>GENE_ASSOCIATION: KPN_04677 </p> <p>SUBSYSTEM: Inositol Metabolism </p> <p>EC Number: </p> <p>Confidence Level: </p> <p>AUTHORS: </p> <p></p></html>
        </notes>
        <listOfReactants>
          <speciesReference species="M_2ins_c"/>
        </listOfReactants>
        <listOfProducts>
          <speciesReference species="M_dkdi_c"/>
          <speciesReference species="M_h2o_c"/>
        </listOfProducts>
        <kineticLaw>
          <math xmlns="http://www.w3.org/1998/Math/MathML">
            <ci> FLUX_VALUE </ci>
          </math>
          <listOfParameters>
            <parameter id="LOWER_BOUND" value="0" units="mmol_per_gDW_per_hr"/>
            <parameter id="UPPER_BOUND" value="1000" units="mmol_per_gDW_per_hr"/>
            <parameter id="FLUX_VALUE" value="0" units="mmol_per_gDW_per_hr"/>
            <parameter id="OBJECTIVE_COEFFICIENT" value="0" units="mmol_per_gDW_per_hr"/>
          </listOfParameters>
        </kineticLaw>
      </reaction>
      <reaction id="R_2MAHMP" name="2-Methyl-4-amino-5-hydroxymethylpyrimidine diphosphatase" reversible="false">
        <notes>
          <html xmlns="http://www.w3.org/1999/xhtml"><p>GENE_ASSOCIATION: (KPN_00408 or KPN_01142) </p> <p>SUBSYSTEM: Cofactor and Prosthetic Group Biosynthesis </p> <p>EC Number: </p> <p>Confidence Level: </p> <p>AUTHORS: </p> <p></p></html>
        </notes>
        <listOfReactants>
          <speciesReference species="M_2mahmp_c"/>
          <speciesReference species="M_h2o_c"/>
        </listOfReactants>
        <listOfProducts>
          <speciesReference species="M_4ampm_c"/>
          <speciesReference species="M_h_c"/>
          <speciesReference species="M_pi_c"/>
        </listOfProducts>
        <kineticLaw>
          <math xmlns="http://www.w3.org/1998/Math/MathML">
            <ci> FLUX_VALUE </ci>
          </math>
          <listOfParameters>
            <parameter id="LOWER_BOUND" value="0" units="mmol_per_gDW_per_hr"/>
            <parameter id="UPPER_BOUND" value="1000" units="mmol_per_gDW_per_hr"/>
            <parameter id="FLUX_VALUE" value="0" units="mmol_per_gDW_per_hr"/>
            <parameter id="OBJECTIVE_COEFFICIENT" value="0" units="mmol_per_gDW_per_hr"/>
          </listOfParameters>
        </kineticLaw>
      </reaction>
      <reaction id="R_34dhpactex" name="dihydroxyphenylacetaldehyde transport via diffusion (extracellular to periplasm)">
        <notes>
          <html xmlns="http://www.w3.org/1999/xhtml"><p>GENE_ASSOCIATION: (KPN_00282 or KPN_02636 or KPN_02430 or KPN_00956 or KPN_01445) </p> <p>SUBSYSTEM: Transport, Outer Membrane Porin </p> <p>EC Number: </p> <p>Confidence Level: </p> <p>AUTHORS: </p> <p></p></html>
        </notes>
        <listOfReactants>
          <speciesReference species="M_34dhpac_e"/>
        </listOfReactants>
        <listOfProducts>
          <speciesReference species="M_34dhpac_p"/>
        </listOfProducts>
        <kineticLaw>
          <math xmlns="http://www.w3.org/1998/Math/MathML">
            <ci> FLUX_VALUE </ci>
          </math>
          <listOfParameters>
            <parameter id="LOWER_BOUND" value="-1000" units="mmol_per_gDW_per_hr"/>
            <parameter id="UPPER_BOUND" value="1000" units="mmol_per_gDW_per_hr"/>
            <parameter id="FLUX_VALUE" value="0" units="mmol_per_gDW_per_hr"/>
            <parameter id="OBJECTIVE_COEFFICIENT" value="0" units="mmol_per_gDW_per_hr"/>
          </listOfParameters>
        </kineticLaw>
      </reaction>
      <reaction id="R_3AMPtex" name="3AMP transport via diffusion (extracellular to periplasm)">
        <notes>
          <html xmlns="http://www.w3.org/1999/xhtml"><p>GENE_ASSOCIATION: (KPN_00282 or KPN_02636 or KPN_02430 or KPN_00956 or KPN_01445) </p> <p>SUBSYSTEM: Transport, Outer Membrane Porin </p> <p>EC Number: </p> <p>Confidence Level: </p> <p>AUTHORS: </p> <p></p></html>
        </notes>
        <listOfReactants>
          <speciesReference species="M_3amp_e"/>
        </listOfReactants>
        <listOfProducts>
          <speciesReference species="M_3amp_p"/>
        </listOfProducts>
        <kineticLaw>
          <math xmlns="http://www.w3.org/1998/Math/MathML">
            <ci> FLUX_VALUE </ci>
          </math>
          <listOfParameters>
            <parameter id="LOWER_BOUND" value="-1000" units="mmol_per_gDW_per_hr"/>
            <parameter id="UPPER_BOUND" value="1000" units="mmol_per_gDW_per_hr"/>
            <parameter id="FLUX_VALUE" value="0" units="mmol_per_gDW_per_hr"/>
            <parameter id="OBJECTIVE_COEFFICIENT" value="0" units="mmol_per_gDW_per_hr"/>
          </listOfParameters>
        </kineticLaw>
      </reaction>
      <reaction id="R_3CMPtex" name="3CMP transport via diffusion (extracellular to periplasm)">
        <notes>
          <html xmlns="http://www.w3.org/1999/xhtml"><p>GENE_ASSOCIATION: (KPN_00282 or KPN_02636 or KPN_02430 or KPN_00956 or KPN_01445) </p> <p>SUBSYSTEM: Transport, Outer Membrane Porin </p> <p>EC Number: </p> <p>Confidence Level: </p> <p>AUTHORS: </p> <p></p></html>
        </notes>
        <listOfReactants>
          <speciesReference species="M_3cmp_e"/>
        </listOfReactants>
        <listOfProducts>
          <speciesReference species="M_3cmp_p"/>
        </listOfProducts>
        <kineticLaw>
          <math xmlns="http://www.w3.org/1998/Math/MathML">
            <ci> FLUX_VALUE </ci>
          </math>
          <listOfParameters>
            <parameter id="LOWER_BOUND" value="-1000" units="mmol_per_gDW_per_hr"/>
            <parameter id="UPPER_BOUND" value="1000" units="mmol_per_gDW_per_hr"/>
            <parameter id="FLUX_VALUE" value="0" units="mmol_per_gDW_per_hr"/>
            <parameter id="OBJECTIVE_COEFFICIENT" value="0" units="mmol_per_gDW_per_hr"/>
          </listOfParameters>
        </kineticLaw>
      </reaction>
      <reaction id="R_3GMPtex" name="3GMP transport via diffusion (extracellular to periplasm)">
        <notes>
          <html xmlns="http://www.w3.org/1999/xhtml"><p>GENE_ASSOCIATION: (KPN_00282 or KPN_02636 or KPN_02430 or KPN_00956 or KPN_01445) </p> <p>SUBSYSTEM: Transport, Outer Membrane Porin </p> <p>EC Number: </p> <p>Confidence Level: </p> <p>AUTHORS: </p> <p></p></html>
        </notes>
        <listOfReactants>
          <speciesReference species="M_3gmp_e"/>
        </listOfReactants>
        <listOfProducts>
          <speciesReference species="M_3gmp_p"/>
        </listOfProducts>
        <kineticLaw>
          <math xmlns="http://www.w3.org/1998/Math/MathML">
            <ci> FLUX_VALUE </ci>
          </math>
          <listOfParameters>
            <parameter id="LOWER_BOUND" value="-1000" units="mmol_per_gDW_per_hr"/>
            <parameter id="UPPER_BOUND" value="1000" units="mmol_per_gDW_per_hr"/>
            <parameter id="FLUX_VALUE" value="0" units="mmol_per_gDW_per_hr"/>
            <parameter id="OBJECTIVE_COEFFICIENT" value="0" units="mmol_per_gDW_per_hr"/>
          </listOfParameters>
        </kineticLaw>
      </reaction>
      <reaction id="R_3HAD100" name="3-hydroxyacyl-[acyl-carrier-protein] dehydratase (n-C10:0)" reversible="false">
        <notes>
          <html xmlns="http://www.w3.org/1999/xhtml"><p>GENE_ASSOCIATION: (KPN_00193 or KPN_00983) </p> <p>SUBSYSTEM: Cell Envelope Biosynthesis </p> <p>EC Number: </p> <p>Confidence Level: </p> <p>AUTHORS: </p> <p></p></html>
        </notes>
        <listOfReactants>
          <speciesReference species="M_3hdecACP_c"/>
        </listOfReactants>
        <listOfProducts>
          <speciesReference species="M_h2o_c"/>
          <speciesReference species="M_tdec2eACP_c"/>
        </listOfProducts>
        <kineticLaw>
          <math xmlns="http://www.w3.org/1998/Math/MathML">
            <ci> FLUX_VALUE </ci>
          </math>
          <listOfParameters>
            <parameter id="LOWER_BOUND" value="0" units="mmol_per_gDW_per_hr"/>
            <parameter id="UPPER_BOUND" value="1000" units="mmol_per_gDW_per_hr"/>
            <parameter id="FLUX_VALUE" value="0" units="mmol_per_gDW_per_hr"/>
            <parameter id="OBJECTIVE_COEFFICIENT" value="0" units="mmol_per_gDW_per_hr"/>
          </listOfParameters>
        </kineticLaw>
      </reaction>
      <reaction id="R_3HAD120" name="3-hydroxyacyl-[acyl-carrier-protein] dehydratase (n-C12:0)" reversible="false">
        <notes>
          <html xmlns="http://www.w3.org/1999/xhtml"><p>GENE_ASSOCIATION: (KPN_00193 or KPN_00983) </p> <p>SUBSYSTEM: Cell Envelope Biosynthesis </p> <p>EC Number: </p> <p>Confidence Level: </p> <p>AUTHORS: </p> <p></p></html>
        </notes>
        <listOfReactants>
          <speciesReference species="M_3hddecACP_c"/>
        </listOfReactants>
        <listOfProducts>
          <speciesReference species="M_h2o_c"/>
          <speciesReference species="M_tddec2eACP_c"/>
        </listOfProducts>
        <kineticLaw>
          <math xmlns="http://www.w3.org/1998/Math/MathML">
            <ci> FLUX_VALUE </ci>
          </math>
          <listOfParameters>
            <parameter id="LOWER_BOUND" value="0" units="mmol_per_gDW_per_hr"/>
            <parameter id="UPPER_BOUND" value="1000" units="mmol_per_gDW_per_hr"/>
            <parameter id="FLUX_VALUE" value="0" units="mmol_per_gDW_per_hr"/>
            <parameter id="OBJECTIVE_COEFFICIENT" value="0" units="mmol_per_gDW_per_hr"/>
          </listOfParameters>
        </kineticLaw>
      </reaction>
      <reaction id="R_3HAD121" name="3-hydroxyacyl-[acyl-carrier-protein] dehydratase (n-C12:1)" reversible="false">
        <notes>
          <html xmlns="http://www.w3.org/1999/xhtml"><p>GENE_ASSOCIATION: (KPN_00193 or KPN_00983) </p> <p>SUBSYSTEM: Cell Envelope Biosynthesis </p> <p>EC Number: </p> <p>Confidence Level: </p> <p>AUTHORS: </p> <p></p></html>
        </notes>
        <listOfReactants>
          <speciesReference species="M_3hcddec5eACP_c"/>
        </listOfReactants>
        <listOfProducts>
          <speciesReference species="M_h2o_c"/>
          <speciesReference species="M_t3c5ddeceACP_c"/>
        </listOfProducts>
        <kineticLaw>
          <math xmlns="http://www.w3.org/1998/Math/MathML">
            <ci> FLUX_VALUE </ci>
          </math>
          <listOfParameters>
            <parameter id="LOWER_BOUND" value="0" units="mmol_per_gDW_per_hr"/>
            <parameter id="UPPER_BOUND" value="1000" units="mmol_per_gDW_per_hr"/>
            <parameter id="FLUX_VALUE" value="0" units="mmol_per_gDW_per_hr"/>
            <parameter id="OBJECTIVE_COEFFICIENT" value="0" units="mmol_per_gDW_per_hr"/>
          </listOfParameters>
        </kineticLaw>
      </reaction>
      <reaction id="R_3HAD140" name="3-hydroxyacyl-[acyl-carrier-protein] dehydratase (n-C14:0)" reversible="false">
        <notes>
          <html xmlns="http://www.w3.org/1999/xhtml"><p>GENE_ASSOCIATION: (KPN_00193 or KPN_00983) </p> <p>SUBSYSTEM: Cell Envelope Biosynthesis </p> <p>EC Number: </p> <p>Confidence Level: </p> <p>AUTHORS: </p> <p></p></html>
        </notes>
        <listOfReactants>
          <speciesReference species="M_3hmrsACP_c"/>
        </listOfReactants>
        <listOfProducts>
          <speciesReference species="M_h2o_c"/>
          <speciesReference species="M_tmrs2eACP_c"/>
        </listOfProducts>
        <kineticLaw>
          <math xmlns="http://www.w3.org/1998/Math/MathML">
            <ci> FLUX_VALUE </ci>
          </math>
          <listOfParameters>
            <parameter id="LOWER_BOUND" value="0" units="mmol_per_gDW_per_hr"/>
            <parameter id="UPPER_BOUND" value="1000" units="mmol_per_gDW_per_hr"/>
            <parameter id="FLUX_VALUE" value="0" units="mmol_per_gDW_per_hr"/>
            <parameter id="OBJECTIVE_COEFFICIENT" value="0" units="mmol_per_gDW_per_hr"/>
          </listOfParameters>
        </kineticLaw>
      </reaction>
      <reaction id="R_3HAD141" name="3-hydroxyacyl-[acyl-carrier-protein] dehydratase (n-C14:1)" reversible="false">
        <notes>
          <html xmlns="http://www.w3.org/1999/xhtml"><p>GENE_ASSOCIATION: (KPN_00983 or KPN_00193) </p> <p>SUBSYSTEM: Cell Envelope Biosynthesis </p> <p>EC Number: </p> <p>Confidence Level: </p> <p>AUTHORS: </p> <p></p></html>
        </notes>
        <listOfReactants>
          <speciesReference species="M_3hcmrs7eACP_c"/>
        </listOfReactants>
        <listOfProducts>
          <speciesReference species="M_h2o_c"/>
          <speciesReference species="M_t3c7mrseACP_c"/>
        </listOfProducts>
        <kineticLaw>
          <math xmlns="http://www.w3.org/1998/Math/MathML">
            <ci> FLUX_VALUE </ci>
          </math>
          <listOfParameters>
            <parameter id="LOWER_BOUND" value="0" units="mmol_per_gDW_per_hr"/>
            <parameter id="UPPER_BOUND" value="1000" units="mmol_per_gDW_per_hr"/>
            <parameter id="FLUX_VALUE" value="0" units="mmol_per_gDW_per_hr"/>
            <parameter id="OBJECTIVE_COEFFICIENT" value="0" units="mmol_per_gDW_per_hr"/>
          </listOfParameters>
        </kineticLaw>
      </reaction>
      <reaction id="R_3HAD160" name="3-hydroxyacyl-[acyl-carrier-protein] dehydratase (n-C16:0)" reversible="false">
        <notes>
          <html xmlns="http://www.w3.org/1999/xhtml"><p>GENE_ASSOCIATION: (KPN_00983 or KPN_00193) </p> <p>SUBSYSTEM: Cell Envelope Biosynthesis </p> <p>EC Number: </p> <p>Confidence Level: </p> <p>AUTHORS: </p> <p></p></html>
        </notes>
        <listOfReactants>
          <speciesReference species="M_3hpalmACP_c"/>
        </listOfReactants>
        <listOfProducts>
          <speciesReference species="M_h2o_c"/>
          <speciesReference species="M_tpalm2eACP_c"/>
        </listOfProducts>
        <kineticLaw>
          <math xmlns="http://www.w3.org/1998/Math/MathML">
            <ci> FLUX_VALUE </ci>
          </math>
          <listOfParameters>
            <parameter id="LOWER_BOUND" value="0" units="mmol_per_gDW_per_hr"/>
            <parameter id="UPPER_BOUND" value="1000" units="mmol_per_gDW_per_hr"/>
            <parameter id="FLUX_VALUE" value="0" units="mmol_per_gDW_per_hr"/>
            <parameter id="OBJECTIVE_COEFFICIENT" value="0" units="mmol_per_gDW_per_hr"/>
          </listOfParameters>
        </kineticLaw>
      </reaction>
      <reaction id="R_3HAD161" name="3-hydroxyacyl-[acyl-carrier-protein] dehydratase (n-C16:1)" reversible="false">
        <notes>
          <html xmlns="http://www.w3.org/1999/xhtml"><p>GENE_ASSOCIATION: (KPN_00193 or KPN_00983) </p> <p>SUBSYSTEM: Cell Envelope Biosynthesis </p> <p>EC Number: </p> <p>Confidence Level: </p> <p>AUTHORS: </p> <p></p></html>
        </notes>
        <listOfReactants>
          <speciesReference species="M_3hcpalm9eACP_c"/>
        </listOfReactants>
        <listOfProducts>
          <speciesReference species="M_h2o_c"/>
          <speciesReference species="M_t3c9palmeACP_c"/>
        </listOfProducts>
        <kineticLaw>
          <math xmlns="http://www.w3.org/1998/Math/MathML">
            <ci> FLUX_VALUE </ci>
          </math>
          <listOfParameters>
            <parameter id="LOWER_BOUND" value="0" units="mmol_per_gDW_per_hr"/>
            <parameter id="UPPER_BOUND" value="1000" units="mmol_per_gDW_per_hr"/>
            <parameter id="FLUX_VALUE" value="0" units="mmol_per_gDW_per_hr"/>
            <parameter id="OBJECTIVE_COEFFICIENT" value="0" units="mmol_per_gDW_per_hr"/>
          </listOfParameters>
        </kineticLaw>
      </reaction>
      <reaction id="R_3HAD180" name="3-hydroxyacyl-[acyl-carrier-protein] dehydratase (n-C18:0)" reversible="false">
        <notes>
          <html xmlns="http://www.w3.org/1999/xhtml"><p>GENE_ASSOCIATION: (KPN_00983 or KPN_00193) </p> <p>SUBSYSTEM: Cell Envelope Biosynthesis </p> <p>EC Number: </p> <p>Confidence Level: </p> <p>AUTHORS: </p> <p></p></html>
        </notes>
        <listOfReactants>
          <speciesReference species="M_3hoctaACP_c"/>
        </listOfReactants>
        <listOfProducts>
          <speciesReference species="M_h2o_c"/>
          <speciesReference species="M_toctd2eACP_c"/>
        </listOfProducts>
        <kineticLaw>
          <math xmlns="http://www.w3.org/1998/Math/MathML">
            <ci> FLUX_VALUE </ci>
          </math>
          <listOfParameters>
            <parameter id="LOWER_BOUND" value="0" units="mmol_per_gDW_per_hr"/>
            <parameter id="UPPER_BOUND" value="1000" units="mmol_per_gDW_per_hr"/>
            <parameter id="FLUX_VALUE" value="0" units="mmol_per_gDW_per_hr"/>
            <parameter id="OBJECTIVE_COEFFICIENT" value="0" units="mmol_per_gDW_per_hr"/>
          </listOfParameters>
        </kineticLaw>
      </reaction>
      <reaction id="R_3HAD181" name="3-hydroxyacyl-[acyl-carrier-protein] dehydratase (n-C18:1)" reversible="false">
        <notes>
          <html xmlns="http://www.w3.org/1999/xhtml"><p>GENE_ASSOCIATION: (KPN_00193 or KPN_00983) </p> <p>SUBSYSTEM: Cell Envelope Biosynthesis </p> <p>EC Number: </p> <p>Confidence Level: </p> <p>AUTHORS: </p> <p></p></html>
        </notes>
        <listOfReactants>
          <speciesReference species="M_3hcvac11eACP_c"/>
        </listOfReactants>
        <listOfProducts>
          <speciesReference species="M_h2o_c"/>
          <speciesReference species="M_t3c11vaceACP_c"/>
        </listOfProducts>
        <kineticLaw>
          <math xmlns="http://www.w3.org/1998/Math/MathML">
            <ci> FLUX_VALUE </ci>
          </math>
          <listOfParameters>
            <parameter id="LOWER_BOUND" value="0" units="mmol_per_gDW_per_hr"/>
            <parameter id="UPPER_BOUND" value="1000" units="mmol_per_gDW_per_hr"/>
            <parameter id="FLUX_VALUE" value="0" units="mmol_per_gDW_per_hr"/>
            <parameter id="OBJECTIVE_COEFFICIENT" value="0" units="mmol_per_gDW_per_hr"/>
          </listOfParameters>
        </kineticLaw>
      </reaction>
      <reaction id="R_3HAD40" name="3-hydroxyacyl-[acyl-carrier-protein] dehydratase (n-C4:0)" reversible="false">
        <notes>
          <html xmlns="http://www.w3.org/1999/xhtml"><p>GENE_ASSOCIATION: (KPN_00193 or KPN_00983) </p> <p>SUBSYSTEM: Cell Envelope Biosynthesis </p> <p>EC Number: </p> <p>Confidence Level: </p> <p>AUTHORS: </p> <p></p></html>
        </notes>
        <listOfReactants>
          <speciesReference species="M_3haACP_c"/>
        </listOfReactants>
        <listOfProducts>
          <speciesReference species="M_but2eACP_c"/>
          <speciesReference species="M_h2o_c"/>
        </listOfProducts>
        <kineticLaw>
          <math xmlns="http://www.w3.org/1998/Math/MathML">
            <ci> FLUX_VALUE </ci>
          </math>
          <listOfParameters>
            <parameter id="LOWER_BOUND" value="0" units="mmol_per_gDW_per_hr"/>
            <parameter id="UPPER_BOUND" value="1000" units="mmol_per_gDW_per_hr"/>
            <parameter id="FLUX_VALUE" value="0" units="mmol_per_gDW_per_hr"/>
            <parameter id="OBJECTIVE_COEFFICIENT" value="0" units="mmol_per_gDW_per_hr"/>
          </listOfParameters>
        </kineticLaw>
      </reaction>
      <reaction id="R_3HAD60" name="3-hydroxyacyl-[acyl-carrier-protein] dehydratase (n-C6:0)" reversible="false">
        <notes>
          <html xmlns="http://www.w3.org/1999/xhtml"><p>GENE_ASSOCIATION: (KPN_00983 or KPN_00193) </p> <p>SUBSYSTEM: Cell Envelope Biosynthesis </p> <p>EC Number: </p> <p>Confidence Level: </p> <p>AUTHORS: </p> <p></p></html>
        </notes>
        <listOfReactants>
          <speciesReference species="M_3hhexACP_c"/>
        </listOfReactants>
        <listOfProducts>
          <speciesReference species="M_h2o_c"/>
          <speciesReference species="M_thex2eACP_c"/>
        </listOfProducts>
        <kineticLaw>
          <math xmlns="http://www.w3.org/1998/Math/MathML">
            <ci> FLUX_VALUE </ci>
          </math>
          <listOfParameters>
            <parameter id="LOWER_BOUND" value="0" units="mmol_per_gDW_per_hr"/>
            <parameter id="UPPER_BOUND" value="1000" units="mmol_per_gDW_per_hr"/>
            <parameter id="FLUX_VALUE" value="0" units="mmol_per_gDW_per_hr"/>
            <parameter id="OBJECTIVE_COEFFICIENT" value="0" units="mmol_per_gDW_per_hr"/>
          </listOfParameters>
        </kineticLaw>
      </reaction>
      <reaction id="R_3HAD80" name="3-hydroxyacyl-[acyl-carrier-protein] dehydratase (n-C8:0)" reversible="false">
        <notes>
          <html xmlns="http://www.w3.org/1999/xhtml"><p>GENE_ASSOCIATION: (KPN_00193 or KPN_00983) </p> <p>SUBSYSTEM: Cell Envelope Biosynthesis </p> <p>EC Number: </p> <p>Confidence Level: </p> <p>AUTHORS: </p> <p></p></html>
        </notes>
        <listOfReactants>
          <speciesReference species="M_3hoctACP_c"/>
        </listOfReactants>
        <listOfProducts>
          <speciesReference species="M_h2o_c"/>
          <speciesReference species="M_toct2eACP_c"/>
        </listOfProducts>
        <kineticLaw>
          <math xmlns="http://www.w3.org/1998/Math/MathML">
            <ci> FLUX_VALUE </ci>
          </math>
          <listOfParameters>
            <parameter id="LOWER_BOUND" value="0" units="mmol_per_gDW_per_hr"/>
            <parameter id="UPPER_BOUND" value="1000" units="mmol_per_gDW_per_hr"/>
            <parameter id="FLUX_VALUE" value="0" units="mmol_per_gDW_per_hr"/>
            <parameter id="OBJECTIVE_COEFFICIENT" value="0" units="mmol_per_gDW_per_hr"/>
          </listOfParameters>
        </kineticLaw>
      </reaction>
      <reaction id="R_3HCINNMH" name="3-hydroxycinnamate hydroxylase" reversible="false">
        <notes>
          <html xmlns="http://www.w3.org/1999/xhtml"><p>GENE_ASSOCIATION: KPN_02122 </p> <p>SUBSYSTEM: Alternate Carbon Metabolism </p> <p>EC Number: </p> <p>Confidence Level: </p> <p>AUTHORS: </p> <p></p></html>
        </notes>
        <listOfReactants>
          <speciesReference species="M_3hcinnm_c"/>
          <speciesReference species="M_h_c"/>
          <speciesReference species="M_nadh_c"/>
          <speciesReference species="M_o2_c"/>
        </listOfReactants>
        <listOfProducts>
          <speciesReference species="M_dhcinnm_c"/>
          <speciesReference species="M_h2o_c"/>
          <speciesReference species="M_nad_c"/>
        </listOfProducts>
        <kineticLaw>
          <math xmlns="http://www.w3.org/1998/Math/MathML">
            <ci> FLUX_VALUE </ci>
          </math>
          <listOfParameters>
            <parameter id="LOWER_BOUND" value="0" units="mmol_per_gDW_per_hr"/>
            <parameter id="UPPER_BOUND" value="1000" units="mmol_per_gDW_per_hr"/>
            <parameter id="FLUX_VALUE" value="0" units="mmol_per_gDW_per_hr"/>
            <parameter id="OBJECTIVE_COEFFICIENT" value="0" units="mmol_per_gDW_per_hr"/>
          </listOfParameters>
        </kineticLaw>
      </reaction>
      <reaction id="R_3HPPPNH" name="3-(3-hydroxy-phenyl)propionate hydroxylase" reversible="false">
        <notes>
          <html xmlns="http://www.w3.org/1999/xhtml"><p>GENE_ASSOCIATION: KPN_02122 </p> <p>SUBSYSTEM: Alternate Carbon Metabolism </p> <p>EC Number: </p> <p>Confidence Level: </p> <p>AUTHORS: </p> <p></p></html>
        </notes>
        <listOfReactants>
          <speciesReference species="M_3hpppn_c"/>
          <speciesReference species="M_h_c"/>
          <speciesReference species="M_nadh_c"/>
          <speciesReference species="M_o2_c"/>
        </listOfReactants>
        <listOfProducts>
          <speciesReference species="M_dhpppn_c"/>
          <speciesReference species="M_h2o_c"/>
          <speciesReference species="M_nad_c"/>
        </listOfProducts>
        <kineticLaw>
          <math xmlns="http://www.w3.org/1998/Math/MathML">
            <ci> FLUX_VALUE </ci>
          </math>
          <listOfParameters>
            <parameter id="LOWER_BOUND" value="0" units="mmol_per_gDW_per_hr"/>
            <parameter id="UPPER_BOUND" value="1000" units="mmol_per_gDW_per_hr"/>
            <parameter id="FLUX_VALUE" value="0" units="mmol_per_gDW_per_hr"/>
            <parameter id="OBJECTIVE_COEFFICIENT" value="0" units="mmol_per_gDW_per_hr"/>
          </listOfParameters>
        </kineticLaw>
      </reaction>
      <reaction id="R_3NTD2pp" name="3'-nucleotidase (UMP) (periplasm)" reversible="false">
        <notes>
          <html xmlns="http://www.w3.org/1999/xhtml"><p>GENE_ASSOCIATION: KPN_04607 </p> <p>SUBSYSTEM: Nucleotide Salvage Pathway </p> <p>EC Number: </p> <p>Confidence Level: </p> <p>AUTHORS: </p> <p></p></html>
        </notes>
        <listOfReactants>
          <speciesReference species="M_3ump_p"/>
          <speciesReference species="M_h2o_p"/>
        </listOfReactants>
        <listOfProducts>
          <speciesReference species="M_pi_p"/>
          <speciesReference species="M_uri_p"/>
        </listOfProducts>
        <kineticLaw>
          <math xmlns="http://www.w3.org/1998/Math/MathML">
            <ci> FLUX_VALUE </ci>
          </math>
          <listOfParameters>
            <parameter id="LOWER_BOUND" value="0" units="mmol_per_gDW_per_hr"/>
            <parameter id="UPPER_BOUND" value="1000" units="mmol_per_gDW_per_hr"/>
            <parameter id="FLUX_VALUE" value="0" units="mmol_per_gDW_per_hr"/>
            <parameter id="OBJECTIVE_COEFFICIENT" value="0" units="mmol_per_gDW_per_hr"/>
          </listOfParameters>
        </kineticLaw>
      </reaction>
      <reaction id="R_3NTD4pp" name="3'-nucleotidase (CMP) (periplasm)" reversible="false">
        <notes>
          <html xmlns="http://www.w3.org/1999/xhtml"><p>GENE_ASSOCIATION: KPN_04607 </p> <p>SUBSYSTEM: Nucleotide Salvage Pathway </p> <p>EC Number: </p> <p>Confidence Level: </p> <p>AUTHORS: </p> <p></p></html>
        </notes>
        <listOfReactants>
          <speciesReference species="M_3cmp_p"/>
          <speciesReference species="M_h2o_p"/>
        </listOfReactants>
        <listOfProducts>
          <speciesReference species="M_cytd_p"/>
          <speciesReference species="M_pi_p"/>
        </listOfProducts>
        <kineticLaw>
          <math xmlns="http://www.w3.org/1998/Math/MathML">
            <ci> FLUX_VALUE </ci>
          </math>
          <listOfParameters>
            <parameter id="LOWER_BOUND" value="0" units="mmol_per_gDW_per_hr"/>
            <parameter id="UPPER_BOUND" value="1000" units="mmol_per_gDW_per_hr"/>
            <parameter id="FLUX_VALUE" value="0" units="mmol_per_gDW_per_hr"/>
            <parameter id="OBJECTIVE_COEFFICIENT" value="0" units="mmol_per_gDW_per_hr"/>
          </listOfParameters>
        </kineticLaw>
      </reaction>
      <reaction id="R_3NTD7pp" name="3'-nucleotidase (AMP) (periplasm)" reversible="false">
        <notes>
          <html xmlns="http://www.w3.org/1999/xhtml"><p>GENE_ASSOCIATION: KPN_04607 </p> <p>SUBSYSTEM: Nucleotide Salvage Pathway </p> <p>EC Number: </p> <p>Confidence Level: </p> <p>AUTHORS: </p> <p></p></html>
        </notes>
        <listOfReactants>
          <speciesReference species="M_3amp_p"/>
          <speciesReference species="M_h2o_p"/>
        </listOfReactants>
        <listOfProducts>
          <speciesReference species="M_adn_p"/>
          <speciesReference species="M_pi_p"/>
        </listOfProducts>
        <kineticLaw>
          <math xmlns="http://www.w3.org/1998/Math/MathML">
            <ci> FLUX_VALUE </ci>
          </math>
          <listOfParameters>
            <parameter id="LOWER_BOUND" value="0" units="mmol_per_gDW_per_hr"/>
            <parameter id="UPPER_BOUND" value="1000" units="mmol_per_gDW_per_hr"/>
            <parameter id="FLUX_VALUE" value="0" units="mmol_per_gDW_per_hr"/>
            <parameter id="OBJECTIVE_COEFFICIENT" value="0" units="mmol_per_gDW_per_hr"/>
          </listOfParameters>
        </kineticLaw>
      </reaction>
      <reaction id="R_3NTD9pp" name="3'-nucleotidase (GMP) (periplasm)" reversible="false">
        <notes>
          <html xmlns="http://www.w3.org/1999/xhtml"><p>GENE_ASSOCIATION: KPN_04607 </p> <p>SUBSYSTEM: Nucleotide Salvage Pathway </p> <p>EC Number: </p> <p>Confidence Level: </p> <p>AUTHORS: </p> <p></p></html>
        </notes>
        <listOfReactants>
          <speciesReference species="M_3gmp_p"/>
          <speciesReference species="M_h2o_p"/>
        </listOfReactants>
        <listOfProducts>
          <speciesReference species="M_gsn_p"/>
          <speciesReference species="M_pi_p"/>
        </listOfProducts>
        <kineticLaw>
          <math xmlns="http://www.w3.org/1998/Math/MathML">
            <ci> FLUX_VALUE </ci>
          </math>
          <listOfParameters>
            <parameter id="LOWER_BOUND" value="0" units="mmol_per_gDW_per_hr"/>
            <parameter id="UPPER_BOUND" value="1000" units="mmol_per_gDW_per_hr"/>
            <parameter id="FLUX_VALUE" value="0" units="mmol_per_gDW_per_hr"/>
            <parameter id="OBJECTIVE_COEFFICIENT" value="0" units="mmol_per_gDW_per_hr"/>
          </listOfParameters>
        </kineticLaw>
      </reaction>
      <reaction id="R_3OADPCOAT" name="3-oxoadipate CoA-transferase" reversible="false">
        <notes>
          <html xmlns="http://www.w3.org/1999/xhtml"><p>GENE_ASSOCIATION: (KPN_01538 and KPN_01539) </p> <p>SUBSYSTEM: Benzoate degradation </p> <p>EC Number: </p> <p>Confidence Level: </p> <p>AUTHORS: </p> <p></p></html>
        </notes>
        <listOfReactants>
          <speciesReference species="M_3oxoadp_c"/>
          <speciesReference species="M_succoa_c"/>
        </listOfReactants>
        <listOfProducts>
          <speciesReference species="M_oxadpcoa_c"/>
          <speciesReference species="M_succ_c"/>
        </listOfProducts>
        <kineticLaw>
          <math xmlns="http://www.w3.org/1998/Math/MathML">
            <ci> FLUX_VALUE </ci>
          </math>
          <listOfParameters>
            <parameter id="LOWER_BOUND" value="0" units="mmol_per_gDW_per_hr"/>
            <parameter id="UPPER_BOUND" value="1000" units="mmol_per_gDW_per_hr"/>
            <parameter id="FLUX_VALUE" value="0" units="mmol_per_gDW_per_hr"/>
            <parameter id="OBJECTIVE_COEFFICIENT" value="0" units="mmol_per_gDW_per_hr"/>
          </listOfParameters>
        </kineticLaw>
      </reaction>
      <reaction id="R_3OAR100" name="3-oxoacyl-[acyl-carrier-protein] reductase (n-C10:0)">
        <notes>
          <html xmlns="http://www.w3.org/1999/xhtml"><p>GENE_ASSOCIATION: KPN_01091 </p> <p>SUBSYSTEM: Cell Envelope Biosynthesis </p> <p>EC Number: </p> <p>Confidence Level: </p> <p>AUTHORS: </p> <p></p></html>
        </notes>
        <listOfReactants>
          <speciesReference species="M_3odecACP_c"/>
          <speciesReference species="M_h_c"/>
          <speciesReference species="M_nadph_c"/>
        </listOfReactants>
        <listOfProducts>
          <speciesReference species="M_3hdecACP_c"/>
          <speciesReference species="M_nadp_c"/>
        </listOfProducts>
        <kineticLaw>
          <math xmlns="http://www.w3.org/1998/Math/MathML">
            <ci> FLUX_VALUE </ci>
          </math>
          <listOfParameters>
            <parameter id="LOWER_BOUND" value="-1000" units="mmol_per_gDW_per_hr"/>
            <parameter id="UPPER_BOUND" value="1000" units="mmol_per_gDW_per_hr"/>
            <parameter id="FLUX_VALUE" value="0" units="mmol_per_gDW_per_hr"/>
            <parameter id="OBJECTIVE_COEFFICIENT" value="0" units="mmol_per_gDW_per_hr"/>
          </listOfParameters>
        </kineticLaw>
      </reaction>
      <reaction id="R_3OAR120" name="3-oxoacyl-[acyl-carrier-protein] reductase (n-C12:0)">
        <notes>
          <html xmlns="http://www.w3.org/1999/xhtml"><p>GENE_ASSOCIATION: KPN_01091 </p> <p>SUBSYSTEM: Cell Envelope Biosynthesis </p> <p>EC Number: </p> <p>Confidence Level: </p> <p>AUTHORS: </p> <p></p></html>
        </notes>
        <listOfReactants>
          <speciesReference species="M_3oddecACP_c"/>
          <speciesReference species="M_h_c"/>
          <speciesReference species="M_nadph_c"/>
        </listOfReactants>
        <listOfProducts>
          <speciesReference species="M_3hddecACP_c"/>
          <speciesReference species="M_nadp_c"/>
        </listOfProducts>
        <kineticLaw>
          <math xmlns="http://www.w3.org/1998/Math/MathML">
            <ci> FLUX_VALUE </ci>
          </math>
          <listOfParameters>
            <parameter id="LOWER_BOUND" value="-1000" units="mmol_per_gDW_per_hr"/>
            <parameter id="UPPER_BOUND" value="1000" units="mmol_per_gDW_per_hr"/>
            <parameter id="FLUX_VALUE" value="0" units="mmol_per_gDW_per_hr"/>
            <parameter id="OBJECTIVE_COEFFICIENT" value="0" units="mmol_per_gDW_per_hr"/>
          </listOfParameters>
        </kineticLaw>
      </reaction>
      <reaction id="R_3OAR121" name="3-oxoacyl-[acyl-carrier-protein] reductase (n-C12:1)" reversible="false">
        <notes>
          <html xmlns="http://www.w3.org/1999/xhtml"><p>GENE_ASSOCIATION: KPN_01091 </p> <p>SUBSYSTEM: Cell Envelope Biosynthesis </p> <p>EC Number: </p> <p>Confidence Level: </p> <p>AUTHORS: </p> <p></p></html>
        </notes>
        <listOfReactants>
          <speciesReference species="M_3ocddec5eACP_c"/>
          <speciesReference species="M_h_c"/>
          <speciesReference species="M_nadph_c"/>
        </listOfReactants>
        <listOfProducts>
          <speciesReference species="M_3hcddec5eACP_c"/>
          <speciesReference species="M_nadp_c"/>
        </listOfProducts>
        <kineticLaw>
          <math xmlns="http://www.w3.org/1998/Math/MathML">
            <ci> FLUX_VALUE </ci>
          </math>
          <listOfParameters>
            <parameter id="LOWER_BOUND" value="0" units="mmol_per_gDW_per_hr"/>
            <parameter id="UPPER_BOUND" value="1000" units="mmol_per_gDW_per_hr"/>
            <parameter id="FLUX_VALUE" value="0" units="mmol_per_gDW_per_hr"/>
            <parameter id="OBJECTIVE_COEFFICIENT" value="0" units="mmol_per_gDW_per_hr"/>
          </listOfParameters>
        </kineticLaw>
      </reaction>
      <reaction id="R_3OAR140" name="3-oxoacyl-[acyl-carrier-protein] reductase (n-C14:0)">
        <notes>
          <html xmlns="http://www.w3.org/1999/xhtml"><p>GENE_ASSOCIATION: KPN_01091 </p> <p>SUBSYSTEM: Cell Envelope Biosynthesis </p> <p>EC Number: </p> <p>Confidence Level: </p> <p>AUTHORS: </p> <p></p></html>
        </notes>
        <listOfReactants>
          <speciesReference species="M_3omrsACP_c"/>
          <speciesReference species="M_h_c"/>
          <speciesReference species="M_nadph_c"/>
        </listOfReactants>
        <listOfProducts>
          <speciesReference species="M_3hmrsACP_c"/>
          <speciesReference species="M_nadp_c"/>
        </listOfProducts>
        <kineticLaw>
          <math xmlns="http://www.w3.org/1998/Math/MathML">
            <ci> FLUX_VALUE </ci>
          </math>
          <listOfParameters>
            <parameter id="LOWER_BOUND" value="-1000" units="mmol_per_gDW_per_hr"/>
            <parameter id="UPPER_BOUND" value="1000" units="mmol_per_gDW_per_hr"/>
            <parameter id="FLUX_VALUE" value="0" units="mmol_per_gDW_per_hr"/>
            <parameter id="OBJECTIVE_COEFFICIENT" value="0" units="mmol_per_gDW_per_hr"/>
          </listOfParameters>
        </kineticLaw>
      </reaction>
      <reaction id="R_3OAR141" name="3-oxoacyl-[acyl-carrier-protein] reductase (n-C14:1)" reversible="false">
        <notes>
          <html xmlns="http://www.w3.org/1999/xhtml"><p>GENE_ASSOCIATION: KPN_01091 </p> <p>SUBSYSTEM: Cell Envelope Biosynthesis </p> <p>EC Number: </p> <p>Confidence Level: </p> <p>AUTHORS: </p> <p></p></html>
        </notes>
        <listOfReactants>
          <speciesReference species="M_3ocmrs7eACP_c"/>
          <speciesReference species="M_h_c"/>
          <speciesReference species="M_nadph_c"/>
        </listOfReactants>
        <listOfProducts>
          <speciesReference species="M_3hcmrs7eACP_c"/>
          <speciesReference species="M_nadp_c"/>
        </listOfProducts>
        <kineticLaw>
          <math xmlns="http://www.w3.org/1998/Math/MathML">
            <ci> FLUX_VALUE </ci>
          </math>
          <listOfParameters>
            <parameter id="LOWER_BOUND" value="0" units="mmol_per_gDW_per_hr"/>
            <parameter id="UPPER_BOUND" value="1000" units="mmol_per_gDW_per_hr"/>
            <parameter id="FLUX_VALUE" value="0" units="mmol_per_gDW_per_hr"/>
            <parameter id="OBJECTIVE_COEFFICIENT" value="0" units="mmol_per_gDW_per_hr"/>
          </listOfParameters>
        </kineticLaw>
      </reaction>
      <reaction id="R_3OAR160" name="3-oxoacyl-[acyl-carrier-protein] reductase (n-C16:0)">
        <notes>
          <html xmlns="http://www.w3.org/1999/xhtml"><p>GENE_ASSOCIATION: KPN_01091 </p> <p>SUBSYSTEM: Cell Envelope Biosynthesis </p> <p>EC Number: </p> <p>Confidence Level: </p> <p>AUTHORS: </p> <p></p></html>
        </notes>
        <listOfReactants>
          <speciesReference species="M_3opalmACP_c"/>
          <speciesReference species="M_h_c"/>
          <speciesReference species="M_nadph_c"/>
        </listOfReactants>
        <listOfProducts>
          <speciesReference species="M_3hpalmACP_c"/>
          <speciesReference species="M_nadp_c"/>
        </listOfProducts>
        <kineticLaw>
          <math xmlns="http://www.w3.org/1998/Math/MathML">
            <ci> FLUX_VALUE </ci>
          </math>
          <listOfParameters>
            <parameter id="LOWER_BOUND" value="-1000" units="mmol_per_gDW_per_hr"/>
            <parameter id="UPPER_BOUND" value="1000" units="mmol_per_gDW_per_hr"/>
            <parameter id="FLUX_VALUE" value="0" units="mmol_per_gDW_per_hr"/>
            <parameter id="OBJECTIVE_COEFFICIENT" value="0" units="mmol_per_gDW_per_hr"/>
          </listOfParameters>
        </kineticLaw>
      </reaction>
      <reaction id="R_3OAR161" name="3-oxoacyl-[acyl-carrier-protein] reductase (n-C16:1)" reversible="false">
        <notes>
          <html xmlns="http://www.w3.org/1999/xhtml"><p>GENE_ASSOCIATION: KPN_01091 </p> <p>SUBSYSTEM: Cell Envelope Biosynthesis </p> <p>EC Number: </p> <p>Confidence Level: </p> <p>AUTHORS: </p> <p></p></html>
        </notes>
        <listOfReactants>
          <speciesReference species="M_3ocpalm9eACP_c"/>
          <speciesReference species="M_h_c"/>
          <speciesReference species="M_nadph_c"/>
        </listOfReactants>
        <listOfProducts>
          <speciesReference species="M_3hcpalm9eACP_c"/>
          <speciesReference species="M_nadp_c"/>
        </listOfProducts>
        <kineticLaw>
          <math xmlns="http://www.w3.org/1998/Math/MathML">
            <ci> FLUX_VALUE </ci>
          </math>
          <listOfParameters>
            <parameter id="LOWER_BOUND" value="0" units="mmol_per_gDW_per_hr"/>
            <parameter id="UPPER_BOUND" value="1000" units="mmol_per_gDW_per_hr"/>
            <parameter id="FLUX_VALUE" value="0" units="mmol_per_gDW_per_hr"/>
            <parameter id="OBJECTIVE_COEFFICIENT" value="0" units="mmol_per_gDW_per_hr"/>
          </listOfParameters>
        </kineticLaw>
      </reaction>
      <reaction id="R_3OAR180" name="3-oxoacyl-[acyl-carrier-protein] reductase (n-C18:0)">
        <notes>
          <html xmlns="http://www.w3.org/1999/xhtml"><p>GENE_ASSOCIATION: KPN_01091 </p> <p>SUBSYSTEM: Cell Envelope Biosynthesis </p> <p>EC Number: </p> <p>Confidence Level: </p> <p>AUTHORS: </p> <p></p></html>
        </notes>
        <listOfReactants>
          <speciesReference species="M_3ooctdACP_c"/>
          <speciesReference species="M_h_c"/>
          <speciesReference species="M_nadph_c"/>
        </listOfReactants>
        <listOfProducts>
          <speciesReference species="M_3hoctaACP_c"/>
          <speciesReference species="M_nadp_c"/>
        </listOfProducts>
        <kineticLaw>
          <math xmlns="http://www.w3.org/1998/Math/MathML">
            <ci> FLUX_VALUE </ci>
          </math>
          <listOfParameters>
            <parameter id="LOWER_BOUND" value="-1000" units="mmol_per_gDW_per_hr"/>
            <parameter id="UPPER_BOUND" value="1000" units="mmol_per_gDW_per_hr"/>
            <parameter id="FLUX_VALUE" value="0" units="mmol_per_gDW_per_hr"/>
            <parameter id="OBJECTIVE_COEFFICIENT" value="0" units="mmol_per_gDW_per_hr"/>
          </listOfParameters>
        </kineticLaw>
      </reaction>
      <reaction id="R_3OAR181" name="3-oxoacyl-[acyl-carrier-protein] reductase (n-C18:1)" reversible="false">
        <notes>
          <html xmlns="http://www.w3.org/1999/xhtml"><p>GENE_ASSOCIATION: KPN_01091 </p> <p>SUBSYSTEM: Cell Envelope Biosynthesis </p> <p>EC Number: </p> <p>Confidence Level: </p> <p>AUTHORS: </p> <p></p></html>
        </notes>
        <listOfReactants>
          <speciesReference species="M_3ocvac11eACP_c"/>
          <speciesReference species="M_h_c"/>
          <speciesReference species="M_nadph_c"/>
        </listOfReactants>
        <listOfProducts>
          <speciesReference species="M_3hcvac11eACP_c"/>
          <speciesReference species="M_nadp_c"/>
        </listOfProducts>
        <kineticLaw>
          <math xmlns="http://www.w3.org/1998/Math/MathML">
            <ci> FLUX_VALUE </ci>
          </math>
          <listOfParameters>
            <parameter id="LOWER_BOUND" value="0" units="mmol_per_gDW_per_hr"/>
            <parameter id="UPPER_BOUND" value="1000" units="mmol_per_gDW_per_hr"/>
            <parameter id="FLUX_VALUE" value="0" units="mmol_per_gDW_per_hr"/>
            <parameter id="OBJECTIVE_COEFFICIENT" value="0" units="mmol_per_gDW_per_hr"/>
          </listOfParameters>
        </kineticLaw>
      </reaction>
      <reaction id="R_3OAR40" name="3-oxoacyl-[acyl-carrier-protein] reductase (n-C4:0)">
        <notes>
          <html xmlns="http://www.w3.org/1999/xhtml"><p>GENE_ASSOCIATION: KPN_01091 </p> <p>SUBSYSTEM: Cell Envelope Biosynthesis </p> <p>EC Number: </p> <p>Confidence Level: </p> <p>AUTHORS: </p> <p></p></html>
        </notes>
        <listOfReactants>
          <speciesReference species="M_actACP_c"/>
          <speciesReference species="M_h_c"/>
          <speciesReference species="M_nadph_c"/>
        </listOfReactants>
        <listOfProducts>
          <speciesReference species="M_3haACP_c"/>
          <speciesReference species="M_nadp_c"/>
        </listOfProducts>
        <kineticLaw>
          <math xmlns="http://www.w3.org/1998/Math/MathML">
            <ci> FLUX_VALUE </ci>
          </math>
          <listOfParameters>
            <parameter id="LOWER_BOUND" value="-1000" units="mmol_per_gDW_per_hr"/>
            <parameter id="UPPER_BOUND" value="1000" units="mmol_per_gDW_per_hr"/>
            <parameter id="FLUX_VALUE" value="0" units="mmol_per_gDW_per_hr"/>
            <parameter id="OBJECTIVE_COEFFICIENT" value="0" units="mmol_per_gDW_per_hr"/>
          </listOfParameters>
        </kineticLaw>
      </reaction>
      <reaction id="R_3OAR60" name="3-oxoacyl-[acyl-carrier-protein] reductase (n-C6:0)">
        <notes>
          <html xmlns="http://www.w3.org/1999/xhtml"><p>GENE_ASSOCIATION: KPN_01091 </p> <p>SUBSYSTEM: Cell Envelope Biosynthesis </p> <p>EC Number: </p> <p>Confidence Level: </p> <p>AUTHORS: </p> <p></p></html>
        </notes>
        <listOfReactants>
          <speciesReference species="M_3ohexACP_c"/>
          <speciesReference species="M_h_c"/>
          <speciesReference species="M_nadph_c"/>
        </listOfReactants>
        <listOfProducts>
          <speciesReference species="M_3hhexACP_c"/>
          <speciesReference species="M_nadp_c"/>
        </listOfProducts>
        <kineticLaw>
          <math xmlns="http://www.w3.org/1998/Math/MathML">
            <ci> FLUX_VALUE </ci>
          </math>
          <listOfParameters>
            <parameter id="LOWER_BOUND" value="-1000" units="mmol_per_gDW_per_hr"/>
            <parameter id="UPPER_BOUND" value="1000" units="mmol_per_gDW_per_hr"/>
            <parameter id="FLUX_VALUE" value="0" units="mmol_per_gDW_per_hr"/>
            <parameter id="OBJECTIVE_COEFFICIENT" value="0" units="mmol_per_gDW_per_hr"/>
          </listOfParameters>
        </kineticLaw>
      </reaction>
      <reaction id="R_3OAR80" name="3-oxoacyl-[acyl-carrier-protein] reductase (n-C8:0)">
        <notes>
          <html xmlns="http://www.w3.org/1999/xhtml"><p>GENE_ASSOCIATION: KPN_01091 </p> <p>SUBSYSTEM: Cell Envelope Biosynthesis </p> <p>EC Number: </p> <p>Confidence Level: </p> <p>AUTHORS: </p> <p></p></html>
        </notes>
        <listOfReactants>
          <speciesReference species="M_3ooctACP_c"/>
          <speciesReference species="M_h_c"/>
          <speciesReference species="M_nadph_c"/>
        </listOfReactants>
        <listOfProducts>
          <speciesReference species="M_3hoctACP_c"/>
          <speciesReference species="M_nadp_c"/>
        </listOfProducts>
        <kineticLaw>
          <math xmlns="http://www.w3.org/1998/Math/MathML">
            <ci> FLUX_VALUE </ci>
          </math>
          <listOfParameters>
            <parameter id="LOWER_BOUND" value="-1000" units="mmol_per_gDW_per_hr"/>
            <parameter id="UPPER_BOUND" value="1000" units="mmol_per_gDW_per_hr"/>
            <parameter id="FLUX_VALUE" value="0" units="mmol_per_gDW_per_hr"/>
            <parameter id="OBJECTIVE_COEFFICIENT" value="0" units="mmol_per_gDW_per_hr"/>
          </listOfParameters>
        </kineticLaw>
      </reaction>
      <reaction id="R_3OAS100" name="3-oxoacyl-[acyl-carrier-protein] synthase (n-C10:0)" reversible="false">
        <notes>
          <html xmlns="http://www.w3.org/1999/xhtml"><p>GENE_ASSOCIATION: (KPN_01093 or KPN_02713) </p> <p>SUBSYSTEM: Cell Envelope Biosynthesis </p> <p>EC Number: </p> <p>Confidence Level: </p> <p>AUTHORS: </p> <p></p></html>
        </notes>
        <listOfReactants>
          <speciesReference species="M_h_c"/>
          <speciesReference species="M_malACP_c"/>
          <speciesReference species="M_ocACP_c"/>
        </listOfReactants>
        <listOfProducts>
          <speciesReference species="M_3odecACP_c"/>
          <speciesReference species="M_ACP_c"/>
          <speciesReference species="M_co2_c"/>
        </listOfProducts>
        <kineticLaw>
          <math xmlns="http://www.w3.org/1998/Math/MathML">
            <ci> FLUX_VALUE </ci>
          </math>
          <listOfParameters>
            <parameter id="LOWER_BOUND" value="0" units="mmol_per_gDW_per_hr"/>
            <parameter id="UPPER_BOUND" value="1000" units="mmol_per_gDW_per_hr"/>
            <parameter id="FLUX_VALUE" value="0" units="mmol_per_gDW_per_hr"/>
            <parameter id="OBJECTIVE_COEFFICIENT" value="0" units="mmol_per_gDW_per_hr"/>
          </listOfParameters>
        </kineticLaw>
      </reaction>
      <reaction id="R_3OAS120" name="3-oxoacyl-[acyl-carrier-protein] synthase (n-C12:0)" reversible="false">
        <notes>
          <html xmlns="http://www.w3.org/1999/xhtml"><p>GENE_ASSOCIATION: (KPN_02713 or KPN_01093) </p> <p>SUBSYSTEM: Cell Envelope Biosynthesis </p> <p>EC Number: </p> <p>Confidence Level: </p> <p>AUTHORS: </p> <p></p></html>
        </notes>
        <listOfReactants>
          <speciesReference species="M_dcaACP_c"/>
          <speciesReference species="M_h_c"/>
          <speciesReference species="M_malACP_c"/>
        </listOfReactants>
        <listOfProducts>
          <speciesReference species="M_3oddecACP_c"/>
          <speciesReference species="M_ACP_c"/>
          <speciesReference species="M_co2_c"/>
        </listOfProducts>
        <kineticLaw>
          <math xmlns="http://www.w3.org/1998/Math/MathML">
            <ci> FLUX_VALUE </ci>
          </math>
          <listOfParameters>
            <parameter id="LOWER_BOUND" value="0" units="mmol_per_gDW_per_hr"/>
            <parameter id="UPPER_BOUND" value="1000" units="mmol_per_gDW_per_hr"/>
            <parameter id="FLUX_VALUE" value="0" units="mmol_per_gDW_per_hr"/>
            <parameter id="OBJECTIVE_COEFFICIENT" value="0" units="mmol_per_gDW_per_hr"/>
          </listOfParameters>
        </kineticLaw>
      </reaction>
      <reaction id="R_3OAS121" name="3-oxoacyl-[acyl-carrier-protein] synthase (n-C12:1)" reversible="false">
        <notes>
          <html xmlns="http://www.w3.org/1999/xhtml"><p>GENE_ASSOCIATION: KPN_02713 </p> <p>SUBSYSTEM: Cell Envelope Biosynthesis </p> <p>EC Number: </p> <p>Confidence Level: </p> <p>AUTHORS: </p> <p></p></html>
        </notes>
        <listOfReactants>
          <speciesReference species="M_cdec3eACP_c"/>
          <speciesReference species="M_h_c"/>
          <speciesReference species="M_malACP_c"/>
        </listOfReactants>
        <listOfProducts>
          <speciesReference species="M_3ocddec5eACP_c"/>
          <speciesReference species="M_ACP_c"/>
          <speciesReference species="M_co2_c"/>
        </listOfProducts>
        <kineticLaw>
          <math xmlns="http://www.w3.org/1998/Math/MathML">
            <ci> FLUX_VALUE </ci>
          </math>
          <listOfParameters>
            <parameter id="LOWER_BOUND" value="0" units="mmol_per_gDW_per_hr"/>
            <parameter id="UPPER_BOUND" value="1000" units="mmol_per_gDW_per_hr"/>
            <parameter id="FLUX_VALUE" value="0" units="mmol_per_gDW_per_hr"/>
            <parameter id="OBJECTIVE_COEFFICIENT" value="0" units="mmol_per_gDW_per_hr"/>
          </listOfParameters>
        </kineticLaw>
      </reaction>
      <reaction id="R_3OAS140" name="3-oxoacyl-[acyl-carrier-protein] synthase (n-C14:0)" reversible="false">
        <notes>
          <html xmlns="http://www.w3.org/1999/xhtml"><p>GENE_ASSOCIATION: (KPN_01093 or KPN_02713) </p> <p>SUBSYSTEM: Cell Envelope Biosynthesis </p> <p>EC Number: </p> <p>Confidence Level: </p> <p>AUTHORS: </p> <p></p></html>
        </notes>
        <listOfReactants>
          <speciesReference species="M_ddcaACP_c"/>
          <speciesReference species="M_h_c"/>
          <speciesReference species="M_malACP_c"/>
        </listOfReactants>
        <listOfProducts>
          <speciesReference species="M_3omrsACP_c"/>
          <speciesReference species="M_ACP_c"/>
          <speciesReference species="M_co2_c"/>
        </listOfProducts>
        <kineticLaw>
          <math xmlns="http://www.w3.org/1998/Math/MathML">
            <ci> FLUX_VALUE </ci>
          </math>
          <listOfParameters>
            <parameter id="LOWER_BOUND" value="0" units="mmol_per_gDW_per_hr"/>
            <parameter id="UPPER_BOUND" value="1000" units="mmol_per_gDW_per_hr"/>
            <parameter id="FLUX_VALUE" value="0" units="mmol_per_gDW_per_hr"/>
            <parameter id="OBJECTIVE_COEFFICIENT" value="0" units="mmol_per_gDW_per_hr"/>
          </listOfParameters>
        </kineticLaw>
      </reaction>
      <reaction id="R_3OAS141" name="3-oxoacyl-[acyl-carrier-protein] synthase (n-C14:1)" reversible="false">
        <notes>
          <html xmlns="http://www.w3.org/1999/xhtml"><p>GENE_ASSOCIATION: KPN_02713 </p> <p>SUBSYSTEM: Cell Envelope Biosynthesis </p> <p>EC Number: </p> <p>Confidence Level: </p> <p>AUTHORS: </p> <p></p></html>
        </notes>
        <listOfReactants>
          <speciesReference species="M_cddec5eACP_c"/>
          <speciesReference species="M_h_c"/>
          <speciesReference species="M_malACP_c"/>
        </listOfReactants>
        <listOfProducts>
          <speciesReference species="M_3ocmrs7eACP_c"/>
          <speciesReference species="M_ACP_c"/>
          <speciesReference species="M_co2_c"/>
        </listOfProducts>
        <kineticLaw>
          <math xmlns="http://www.w3.org/1998/Math/MathML">
            <ci> FLUX_VALUE </ci>
          </math>
          <listOfParameters>
            <parameter id="LOWER_BOUND" value="0" units="mmol_per_gDW_per_hr"/>
            <parameter id="UPPER_BOUND" value="1000" units="mmol_per_gDW_per_hr"/>
            <parameter id="FLUX_VALUE" value="0" units="mmol_per_gDW_per_hr"/>
            <parameter id="OBJECTIVE_COEFFICIENT" value="0" units="mmol_per_gDW_per_hr"/>
          </listOfParameters>
        </kineticLaw>
      </reaction>
      <reaction id="R_3OAS160" name="3-oxoacyl-[acyl-carrier-protein] synthase (n-C16:0)" reversible="false">
        <notes>
          <html xmlns="http://www.w3.org/1999/xhtml"><p>GENE_ASSOCIATION: (KPN_02713 or KPN_01093) </p> <p>SUBSYSTEM: Cell Envelope Biosynthesis </p> <p>EC Number: </p> <p>Confidence Level: </p> <p>AUTHORS: </p> <p></p></html>
        </notes>
        <listOfReactants>
          <speciesReference species="M_h_c"/>
          <speciesReference species="M_malACP_c"/>
          <speciesReference species="M_myrsACP_c"/>
        </listOfReactants>
        <listOfProducts>
          <speciesReference species="M_3opalmACP_c"/>
          <speciesReference species="M_ACP_c"/>
          <speciesReference species="M_co2_c"/>
        </listOfProducts>
        <kineticLaw>
          <math xmlns="http://www.w3.org/1998/Math/MathML">
            <ci> FLUX_VALUE </ci>
          </math>
          <listOfParameters>
            <parameter id="LOWER_BOUND" value="0" units="mmol_per_gDW_per_hr"/>
            <parameter id="UPPER_BOUND" value="1000" units="mmol_per_gDW_per_hr"/>
            <parameter id="FLUX_VALUE" value="0" units="mmol_per_gDW_per_hr"/>
            <parameter id="OBJECTIVE_COEFFICIENT" value="0" units="mmol_per_gDW_per_hr"/>
          </listOfParameters>
        </kineticLaw>
      </reaction>
      <reaction id="R_3OAS161" name="3-oxoacyl-[acyl-carrier-protein] synthase (n-C16:1)" reversible="false">
        <notes>
          <html xmlns="http://www.w3.org/1999/xhtml"><p>GENE_ASSOCIATION: KPN_02713 </p> <p>SUBSYSTEM: Cell Envelope Biosynthesis </p> <p>EC Number: </p> <p>Confidence Level: </p> <p>AUTHORS: </p> <p></p></html>
        </notes>
        <listOfReactants>
          <speciesReference species="M_h_c"/>
          <speciesReference species="M_malACP_c"/>
          <speciesReference species="M_tdeACP_c"/>
        </listOfReactants>
        <listOfProducts>
          <speciesReference species="M_3ocpalm9eACP_c"/>
          <speciesReference species="M_ACP_c"/>
          <speciesReference species="M_co2_c"/>
        </listOfProducts>
        <kineticLaw>
          <math xmlns="http://www.w3.org/1998/Math/MathML">
            <ci> FLUX_VALUE </ci>
          </math>
          <listOfParameters>
            <parameter id="LOWER_BOUND" value="0" units="mmol_per_gDW_per_hr"/>
            <parameter id="UPPER_BOUND" value="1000" units="mmol_per_gDW_per_hr"/>
            <parameter id="FLUX_VALUE" value="0" units="mmol_per_gDW_per_hr"/>
            <parameter id="OBJECTIVE_COEFFICIENT" value="0" units="mmol_per_gDW_per_hr"/>
          </listOfParameters>
        </kineticLaw>
      </reaction>
      <reaction id="R_3OAS180" name="3-oxoacyl-[acyl-carrier-protein] synthase (n-C18:0)" reversible="false">
        <notes>
          <html xmlns="http://www.w3.org/1999/xhtml"><p>GENE_ASSOCIATION: (KPN_02713 or KPN_01093) </p> <p>SUBSYSTEM: Cell Envelope Biosynthesis </p> <p>EC Number: </p> <p>Confidence Level: </p> <p>AUTHORS: </p> <p></p></html>
        </notes>
        <listOfReactants>
          <speciesReference species="M_h_c"/>
          <speciesReference species="M_malACP_c"/>
          <speciesReference species="M_palmACP_c"/>
        </listOfReactants>
        <listOfProducts>
          <speciesReference species="M_3ooctdACP_c"/>
          <speciesReference species="M_ACP_c"/>
          <speciesReference species="M_co2_c"/>
        </listOfProducts>
        <kineticLaw>
          <math xmlns="http://www.w3.org/1998/Math/MathML">
            <ci> FLUX_VALUE </ci>
          </math>
          <listOfParameters>
            <parameter id="LOWER_BOUND" value="0" units="mmol_per_gDW_per_hr"/>
            <parameter id="UPPER_BOUND" value="1000" units="mmol_per_gDW_per_hr"/>
            <parameter id="FLUX_VALUE" value="0" units="mmol_per_gDW_per_hr"/>
            <parameter id="OBJECTIVE_COEFFICIENT" value="0" units="mmol_per_gDW_per_hr"/>
          </listOfParameters>
        </kineticLaw>
      </reaction>
      <reaction id="R_3OAS181" name="3-oxoacyl-[acyl-carrier-protein] synthase (n-C18:1)" reversible="false">
        <notes>
          <html xmlns="http://www.w3.org/1999/xhtml"><p>GENE_ASSOCIATION: KPN_01093 </p> <p>SUBSYSTEM: Cell Envelope Biosynthesis </p> <p>EC Number: </p> <p>Confidence Level: </p> <p>AUTHORS: </p> <p></p></html>
        </notes>
        <listOfReactants>
          <speciesReference species="M_h_c"/>
          <speciesReference species="M_hdeACP_c"/>
          <speciesReference species="M_malACP_c"/>
        </listOfReactants>
        <listOfProducts>
          <speciesReference species="M_3ocvac11eACP_c"/>
          <speciesReference species="M_ACP_c"/>
          <speciesReference species="M_co2_c"/>
        </listOfProducts>
        <kineticLaw>
          <math xmlns="http://www.w3.org/1998/Math/MathML">
            <ci> FLUX_VALUE </ci>
          </math>
          <listOfParameters>
            <parameter id="LOWER_BOUND" value="0" units="mmol_per_gDW_per_hr"/>
            <parameter id="UPPER_BOUND" value="1000" units="mmol_per_gDW_per_hr"/>
            <parameter id="FLUX_VALUE" value="0" units="mmol_per_gDW_per_hr"/>
            <parameter id="OBJECTIVE_COEFFICIENT" value="0" units="mmol_per_gDW_per_hr"/>
          </listOfParameters>
        </kineticLaw>
      </reaction>
      <reaction id="R_3OAS60" name="3-oxoacyl-[acyl-carrier-protein] synthase (n-C6:0)" reversible="false">
        <notes>
          <html xmlns="http://www.w3.org/1999/xhtml"><p>GENE_ASSOCIATION: (KPN_02713 or KPN_01093) </p> <p>SUBSYSTEM: Cell Envelope Biosynthesis </p> <p>EC Number: </p> <p>Confidence Level: </p> <p>AUTHORS: </p> <p></p></html>
        </notes>
        <listOfReactants>
          <speciesReference species="M_butACP_c"/>
          <speciesReference species="M_h_c"/>
          <speciesReference species="M_malACP_c"/>
        </listOfReactants>
        <listOfProducts>
          <speciesReference species="M_3ohexACP_c"/>
          <speciesReference species="M_ACP_c"/>
          <speciesReference species="M_co2_c"/>
        </listOfProducts>
        <kineticLaw>
          <math xmlns="http://www.w3.org/1998/Math/MathML">
            <ci> FLUX_VALUE </ci>
          </math>
          <listOfParameters>
            <parameter id="LOWER_BOUND" value="0" units="mmol_per_gDW_per_hr"/>
            <parameter id="UPPER_BOUND" value="1000" units="mmol_per_gDW_per_hr"/>
            <parameter id="FLUX_VALUE" value="0" units="mmol_per_gDW_per_hr"/>
            <parameter id="OBJECTIVE_COEFFICIENT" value="0" units="mmol_per_gDW_per_hr"/>
          </listOfParameters>
        </kineticLaw>
      </reaction>
      <reaction id="R_3OAS80" name="3-oxoacyl-[acyl-carrier-protein] synthase (n-C8:0)" reversible="false">
        <notes>
          <html xmlns="http://www.w3.org/1999/xhtml"><p>GENE_ASSOCIATION: (KPN_02713 or KPN_01093) </p> <p>SUBSYSTEM: Cell Envelope Biosynthesis </p> <p>EC Number: </p> <p>Confidence Level: </p> <p>AUTHORS: </p> <p></p></html>
        </notes>
        <listOfReactants>
          <speciesReference species="M_h_c"/>
          <speciesReference species="M_hexACP_c"/>
          <speciesReference species="M_malACP_c"/>
        </listOfReactants>
        <listOfProducts>
          <speciesReference species="M_3ooctACP_c"/>
          <speciesReference species="M_ACP_c"/>
          <speciesReference species="M_co2_c"/>
        </listOfProducts>
        <kineticLaw>
          <math xmlns="http://www.w3.org/1998/Math/MathML">
            <ci> FLUX_VALUE </ci>
          </math>
          <listOfParameters>
            <parameter id="LOWER_BOUND" value="0" units="mmol_per_gDW_per_hr"/>
            <parameter id="UPPER_BOUND" value="1000" units="mmol_per_gDW_per_hr"/>
            <parameter id="FLUX_VALUE" value="0" units="mmol_per_gDW_per_hr"/>
            <parameter id="OBJECTIVE_COEFFICIENT" value="0" units="mmol_per_gDW_per_hr"/>
          </listOfParameters>
        </kineticLaw>
      </reaction>
      <reaction id="R_3OXCOAT" name="3-oxoadipyl-CoA thiolase" reversible="false">
        <notes>
          <html xmlns="http://www.w3.org/1999/xhtml"><p>GENE_ASSOCIATION: (KPN_03268 or KPN_01540 or KPN_02055) </p> <p>SUBSYSTEM: Benzoate degradation </p> <p>EC Number: </p> <p>Confidence Level: </p> <p>AUTHORS: </p> <p></p></html>
        </notes>
        <listOfReactants>
          <speciesReference species="M_coa_c"/>
          <speciesReference species="M_oxadpcoa_c"/>
        </listOfReactants>
        <listOfProducts>
          <speciesReference species="M_accoa_c"/>
          <speciesReference species="M_succoa_c"/>
        </listOfProducts>
        <kineticLaw>
          <math xmlns="http://www.w3.org/1998/Math/MathML">
            <ci> FLUX_VALUE </ci>
          </math>
          <listOfParameters>
            <parameter id="LOWER_BOUND" value="0" units="mmol_per_gDW_per_hr"/>
            <parameter id="UPPER_BOUND" value="1000" units="mmol_per_gDW_per_hr"/>
            <parameter id="FLUX_VALUE" value="0" units="mmol_per_gDW_per_hr"/>
            <parameter id="OBJECTIVE_COEFFICIENT" value="0" units="mmol_per_gDW_per_hr"/>
          </listOfParameters>
        </kineticLaw>
      </reaction>
      <reaction id="R_3PEPTabcpp" name="tripeptide (LalaDgluMdap) transport via ABC system (periplasm)" reversible="false">
        <notes>
          <html xmlns="http://www.w3.org/1999/xhtml"><p>GENE_ASSOCIATION: KPN_02194 and KPN_02193 and KPN_01310 and KPN_02195 and KPN_02196 </p> <p>SUBSYSTEM: Murein Recycling </p> <p>EC Number: </p> <p>Confidence Level: </p> <p>AUTHORS: </p> <p></p></html>
        </notes>
        <listOfReactants>
          <speciesReference species="M_LalaDgluMdap_p"/>
          <speciesReference species="M_atp_c"/>
          <speciesReference species="M_h2o_c"/>
        </listOfReactants>
        <listOfProducts>
          <speciesReference species="M_LalaDgluMdap_c"/>
          <speciesReference species="M_adp_c"/>
          <speciesReference species="M_h_c"/>
          <speciesReference species="M_pi_c"/>
        </listOfProducts>
        <kineticLaw>
          <math xmlns="http://www.w3.org/1998/Math/MathML">
            <ci> FLUX_VALUE </ci>
          </math>
          <listOfParameters>
            <parameter id="LOWER_BOUND" value="0" units="mmol_per_gDW_per_hr"/>
            <parameter id="UPPER_BOUND" value="1000" units="mmol_per_gDW_per_hr"/>
            <parameter id="FLUX_VALUE" value="0" units="mmol_per_gDW_per_hr"/>
            <parameter id="OBJECTIVE_COEFFICIENT" value="0" units="mmol_per_gDW_per_hr"/>
          </listOfParameters>
        </kineticLaw>
      </reaction>
      <reaction id="R_3PEPTtex" name="LalaDgluMdap (tripeptide) transport via diffusion (extracellular to periplasm)">
        <notes>
          <html xmlns="http://www.w3.org/1999/xhtml"><p>GENE_ASSOCIATION: (KPN_00282 or KPN_02636 or KPN_02430 or KPN_00956 or KPN_01445) </p> <p>SUBSYSTEM: Transport, Outer Membrane Porin </p> <p>EC Number: </p> <p>Confidence Level: </p> <p>AUTHORS: </p> <p></p></html>
        </notes>
        <listOfReactants>
          <speciesReference species="M_LalaDgluMdap_e"/>
        </listOfReactants>
        <listOfProducts>
          <speciesReference species="M_LalaDgluMdap_p"/>
        </listOfProducts>
        <kineticLaw>
          <math xmlns="http://www.w3.org/1998/Math/MathML">
            <ci> FLUX_VALUE </ci>
          </math>
          <listOfParameters>
            <parameter id="LOWER_BOUND" value="-1000" units="mmol_per_gDW_per_hr"/>
            <parameter id="UPPER_BOUND" value="1000" units="mmol_per_gDW_per_hr"/>
            <parameter id="FLUX_VALUE" value="0" units="mmol_per_gDW_per_hr"/>
            <parameter id="OBJECTIVE_COEFFICIENT" value="0" units="mmol_per_gDW_per_hr"/>
          </listOfParameters>
        </kineticLaw>
      </reaction>
      <reaction id="R_3UMPtex" name="3UMP transport via diffusion (extracellular to periplasm)">
        <notes>
          <html xmlns="http://www.w3.org/1999/xhtml"><p>GENE_ASSOCIATION: (KPN_00282 or KPN_02636 or KPN_02430 or KPN_00956 or KPN_01445) </p> <p>SUBSYSTEM: Transport, Outer Membrane Porin </p> <p>EC Number: </p> <p>Confidence Level: </p> <p>AUTHORS: </p> <p></p></html>
        </notes>
        <listOfReactants>
          <speciesReference species="M_3ump_e"/>
        </listOfReactants>
        <listOfProducts>
          <speciesReference species="M_3ump_p"/>
        </listOfProducts>
        <kineticLaw>
          <math xmlns="http://www.w3.org/1998/Math/MathML">
            <ci> FLUX_VALUE </ci>
          </math>
          <listOfParameters>
            <parameter id="LOWER_BOUND" value="-1000" units="mmol_per_gDW_per_hr"/>
            <parameter id="UPPER_BOUND" value="1000" units="mmol_per_gDW_per_hr"/>
            <parameter id="FLUX_VALUE" value="0" units="mmol_per_gDW_per_hr"/>
            <parameter id="OBJECTIVE_COEFFICIENT" value="0" units="mmol_per_gDW_per_hr"/>
          </listOfParameters>
        </kineticLaw>
      </reaction>
      <reaction id="R_42A12BOOXpp" name="4-(2-Aminoethyl)-1,2-benzenediol:oxygen oxidoreductase(deaminating)(flavin-containing)" reversible="false">
        <notes>
          <html xmlns="http://www.w3.org/1999/xhtml"><p>GENE_ASSOCIATION: KPN_01467 </p> <p>SUBSYSTEM: Nitrogen Metabolism </p> <p>EC Number: </p> <p>Confidence Level: </p> <p>AUTHORS: </p> <p></p></html>
        </notes>
        <listOfReactants>
          <speciesReference species="M_dopa_p"/>
          <speciesReference species="M_h2o_p"/>
          <speciesReference species="M_o2_p"/>
        </listOfReactants>
        <listOfProducts>
          <speciesReference species="M_34dhpac_p"/>
          <speciesReference species="M_h2o2_p"/>
          <speciesReference species="M_nh4_p"/>
        </listOfProducts>
        <kineticLaw>
          <math xmlns="http://www.w3.org/1998/Math/MathML">
            <ci> FLUX_VALUE </ci>
          </math>
          <listOfParameters>
            <parameter id="LOWER_BOUND" value="0" units="mmol_per_gDW_per_hr"/>
            <parameter id="UPPER_BOUND" value="1000" units="mmol_per_gDW_per_hr"/>
            <parameter id="FLUX_VALUE" value="0" units="mmol_per_gDW_per_hr"/>
            <parameter id="OBJECTIVE_COEFFICIENT" value="0" units="mmol_per_gDW_per_hr"/>
          </listOfParameters>
        </kineticLaw>
      </reaction>
      <reaction id="R_4HOXPACDtex" name="4-hydroxyphenylacetaldehyde transport via diffusion (extracellular to periplasm)">
        <notes>
          <html xmlns="http://www.w3.org/1999/xhtml"><p>GENE_ASSOCIATION: (KPN_00282 or KPN_02636 or KPN_02430 or KPN_00956 or KPN_01445) </p> <p>SUBSYSTEM: Transport, Outer Membrane Porin </p> <p>EC Number: </p> <p>Confidence Level: </p> <p>AUTHORS: </p> <p></p></html>
        </notes>
        <listOfReactants>
          <speciesReference species="M_4hoxpacd_e"/>
        </listOfReactants>
        <listOfProducts>
          <speciesReference species="M_4hoxpacd_p"/>
        </listOfProducts>
        <kineticLaw>
          <math xmlns="http://www.w3.org/1998/Math/MathML">
            <ci> FLUX_VALUE </ci>
          </math>
          <listOfParameters>
            <parameter id="LOWER_BOUND" value="-1000" units="mmol_per_gDW_per_hr"/>
            <parameter id="UPPER_BOUND" value="1000" units="mmol_per_gDW_per_hr"/>
            <parameter id="FLUX_VALUE" value="0" units="mmol_per_gDW_per_hr"/>
            <parameter id="OBJECTIVE_COEFFICIENT" value="0" units="mmol_per_gDW_per_hr"/>
          </listOfParameters>
        </kineticLaw>
      </reaction>
      <reaction id="R_4HTHRS" name="4-Hydroxy-L-threonine synthase" reversible="false">
        <notes>
          <html xmlns="http://www.w3.org/1999/xhtml"><p>GENE_ASSOCIATION: KPN_00004 </p> <p>SUBSYSTEM: Cofactor and Prosthetic Group Biosynthesis </p> <p>EC Number: </p> <p>Confidence Level: </p> <p>AUTHORS: </p> <p></p></html>
        </notes>
        <listOfReactants>
          <speciesReference species="M_h2o_c"/>
          <speciesReference species="M_phthr_c"/>
        </listOfReactants>
        <listOfProducts>
          <speciesReference species="M_4hthr_c"/>
          <speciesReference species="M_pi_c"/>
        </listOfProducts>
        <kineticLaw>
          <math xmlns="http://www.w3.org/1998/Math/MathML">
            <ci> FLUX_VALUE </ci>
          </math>
          <listOfParameters>
            <parameter id="LOWER_BOUND" value="0" units="mmol_per_gDW_per_hr"/>
            <parameter id="UPPER_BOUND" value="1000" units="mmol_per_gDW_per_hr"/>
            <parameter id="FLUX_VALUE" value="0" units="mmol_per_gDW_per_hr"/>
            <parameter id="OBJECTIVE_COEFFICIENT" value="0" units="mmol_per_gDW_per_hr"/>
          </listOfParameters>
        </kineticLaw>
      </reaction>
      <reaction id="R_4PCP" name="tetrapeptide L,D-carboxypeptidase" reversible="false">
        <notes>
          <html xmlns="http://www.w3.org/1999/xhtml"><p>GENE_ASSOCIATION: KPN_02306 </p> <p>SUBSYSTEM: Murein Recycling </p> <p>EC Number: </p> <p>Confidence Level: </p> <p>AUTHORS: </p> <p></p></html>
        </notes>
        <listOfReactants>
          <speciesReference species="M_LalaDgluMdapDala_c"/>
          <speciesReference species="M_h2o_c"/>
        </listOfReactants>
        <listOfProducts>
          <speciesReference species="M_LalaDgluMdap_c"/>
          <speciesReference species="M_ala_D_c"/>
        </listOfProducts>
        <kineticLaw>
          <math xmlns="http://www.w3.org/1998/Math/MathML">
            <ci> FLUX_VALUE </ci>
          </math>
          <listOfParameters>
            <parameter id="LOWER_BOUND" value="0" units="mmol_per_gDW_per_hr"/>
            <parameter id="UPPER_BOUND" value="1000" units="mmol_per_gDW_per_hr"/>
            <parameter id="FLUX_VALUE" value="0" units="mmol_per_gDW_per_hr"/>
            <parameter id="OBJECTIVE_COEFFICIENT" value="0" units="mmol_per_gDW_per_hr"/>
          </listOfParameters>
        </kineticLaw>
      </reaction>
      <reaction id="R_4PCPpp" name="tetrapeptide L,D-carboxypeptidase (periplasm)" reversible="false">
        <notes>
          <html xmlns="http://www.w3.org/1999/xhtml"><p>GENE_ASSOCIATION: </p> <p>SUBSYSTEM: Exchange</p> <p>EC Number: </p> <p>Confidence Level: </p> <p>AUTHORS: </p> <p></p></html>
        </notes>
        <listOfReactants>
          <speciesReference species="M_LalaDgluMdapDala_p"/>
          <speciesReference species="M_h2o_p"/>
        </listOfReactants>
        <listOfProducts>
          <speciesReference species="M_LalaDgluMdap_p"/>
          <speciesReference species="M_ala_D_p"/>
        </listOfProducts>
        <kineticLaw>
          <math xmlns="http://www.w3.org/1998/Math/MathML">
            <ci> FLUX_VALUE </ci>
          </math>
          <listOfParameters>
            <parameter id="LOWER_BOUND" value="0" units="mmol_per_gDW_per_hr"/>
            <parameter id="UPPER_BOUND" value="1000" units="mmol_per_gDW_per_hr"/>
            <parameter id="FLUX_VALUE" value="0" units="mmol_per_gDW_per_hr"/>
            <parameter id="OBJECTIVE_COEFFICIENT" value="0" units="mmol_per_gDW_per_hr"/>
          </listOfParameters>
        </kineticLaw>
      </reaction>
      <reaction id="R_4PEPTabcpp" name="tetrapeptide (LalaDgluMdapDala) transport via ABC system (periplasm)" reversible="false">
        <notes>
          <html xmlns="http://www.w3.org/1999/xhtml"><p>GENE_ASSOCIATION: KPN_02194 and KPN_02197 and KPN_02193 and KPN_02195 and KPN_02196 </p> <p>SUBSYSTEM: Murein Recycling </p> <p>EC Number: </p> <p>Confidence Level: </p> <p>AUTHORS: </p> <p></p></html>
        </notes>
        <listOfReactants>
          <speciesReference species="M_LalaDgluMdapDala_p"/>
          <speciesReference species="M_atp_c"/>
          <speciesReference species="M_h2o_c"/>
        </listOfReactants>
        <listOfProducts>
          <speciesReference species="M_LalaDgluMdapDala_c"/>
          <speciesReference species="M_adp_c"/>
          <speciesReference species="M_h_c"/>
          <speciesReference species="M_pi_c"/>
        </listOfProducts>
        <kineticLaw>
          <math xmlns="http://www.w3.org/1998/Math/MathML">
            <ci> FLUX_VALUE </ci>
          </math>
          <listOfParameters>
            <parameter id="LOWER_BOUND" value="0" units="mmol_per_gDW_per_hr"/>
            <parameter id="UPPER_BOUND" value="1000" units="mmol_per_gDW_per_hr"/>
            <parameter id="FLUX_VALUE" value="0" units="mmol_per_gDW_per_hr"/>
            <parameter id="OBJECTIVE_COEFFICIENT" value="0" units="mmol_per_gDW_per_hr"/>
          </listOfParameters>
        </kineticLaw>
      </reaction>
      <reaction id="R_4PEPTtex" name="LalaDgluMdapDala (pentapeptide) transport via diffusion (extracellular to periplasm)">
        <notes>
          <html xmlns="http://www.w3.org/1999/xhtml"><p>GENE_ASSOCIATION: (KPN_00282 or KPN_02636 or KPN_02430 or KPN_00956 or KPN_01445) </p> <p>SUBSYSTEM: Transport, Outer Membrane Porin </p> <p>EC Number: </p> <p>Confidence Level: </p> <p>AUTHORS: </p> <p></p></html>
        </notes>
        <listOfReactants>
          <speciesReference species="M_LalaDgluMdapDala_e"/>
        </listOfReactants>
        <listOfProducts>
          <speciesReference species="M_LalaDgluMdapDala_p"/>
        </listOfProducts>
        <kineticLaw>
          <math xmlns="http://www.w3.org/1998/Math/MathML">
            <ci> FLUX_VALUE </ci>
          </math>
          <listOfParameters>
            <parameter id="LOWER_BOUND" value="-1000" units="mmol_per_gDW_per_hr"/>
            <parameter id="UPPER_BOUND" value="1000" units="mmol_per_gDW_per_hr"/>
            <parameter id="FLUX_VALUE" value="0" units="mmol_per_gDW_per_hr"/>
            <parameter id="OBJECTIVE_COEFFICIENT" value="0" units="mmol_per_gDW_per_hr"/>
          </listOfParameters>
        </kineticLaw>
      </reaction>
      <reaction id="R_5DGLCNtex" name="5-Dehydro-D-gluconate transport via diffusion (extracellular to periplasm)">
        <notes>
          <html xmlns="http://www.w3.org/1999/xhtml"><p>GENE_ASSOCIATION: (KPN_00282 or KPN_02636 or KPN_02430 or KPN_00956 or KPN_01445) </p> <p>SUBSYSTEM: Transport, Outer Membrane Porin </p> <p>EC Number: </p> <p>Confidence Level: </p> <p>AUTHORS: </p> <p></p></html>
        </notes>
        <listOfReactants>
          <speciesReference species="M_5dglcn_e"/>
        </listOfReactants>
        <listOfProducts>
          <speciesReference species="M_5dglcn_p"/>
        </listOfProducts>
        <kineticLaw>
          <math xmlns="http://www.w3.org/1998/Math/MathML">
            <ci> FLUX_VALUE </ci>
          </math>
          <listOfParameters>
            <parameter id="LOWER_BOUND" value="-1000" units="mmol_per_gDW_per_hr"/>
            <parameter id="UPPER_BOUND" value="1000" units="mmol_per_gDW_per_hr"/>
            <parameter id="FLUX_VALUE" value="0" units="mmol_per_gDW_per_hr"/>
            <parameter id="OBJECTIVE_COEFFICIENT" value="0" units="mmol_per_gDW_per_hr"/>
          </listOfParameters>
        </kineticLaw>
      </reaction>
      <reaction id="R_5DOAN" name="5'-deoxyadenosine nuclosidase" reversible="false">
        <notes>
          <html xmlns="http://www.w3.org/1999/xhtml"><p>GENE_ASSOCIATION: KPN_00174 </p> <p>SUBSYSTEM: Cofactor and Prosthetic Group Biosynthesis </p> <p>EC Number: </p> <p>Confidence Level: </p> <p>AUTHORS: </p> <p></p></html>
        </notes>
        <listOfReactants>
          <speciesReference species="M_dad_5_c"/>
          <speciesReference species="M_h2o_c"/>
        </listOfReactants>
        <listOfProducts>
          <speciesReference species="M_5drib_c"/>
          <speciesReference species="M_ade_c"/>
        </listOfProducts>
        <kineticLaw>
          <math xmlns="http://www.w3.org/1998/Math/MathML">
            <ci> FLUX_VALUE </ci>
          </math>
          <listOfParameters>
            <parameter id="LOWER_BOUND" value="0" units="mmol_per_gDW_per_hr"/>
            <parameter id="UPPER_BOUND" value="1000" units="mmol_per_gDW_per_hr"/>
            <parameter id="FLUX_VALUE" value="0" units="mmol_per_gDW_per_hr"/>
            <parameter id="OBJECTIVE_COEFFICIENT" value="0" units="mmol_per_gDW_per_hr"/>
          </listOfParameters>
        </kineticLaw>
      </reaction>
      <reaction id="R_A5PISO" name="arabinose-5-phosphate isomerase">
        <notes>
          <html xmlns="http://www.w3.org/1999/xhtml"><p>GENE_ASSOCIATION: (KPN_03043 or KPN_03607) </p> <p>SUBSYSTEM: Alternate Carbon Metabolism </p> <p>EC Number: </p> <p>Confidence Level: </p> <p>AUTHORS: </p> <p></p></html>
        </notes>
        <listOfReactants>
          <speciesReference species="M_ru5p_D_c"/>
        </listOfReactants>
        <listOfProducts>
          <speciesReference species="M_ara5p_c"/>
        </listOfProducts>
        <kineticLaw>
          <math xmlns="http://www.w3.org/1998/Math/MathML">
            <ci> FLUX_VALUE </ci>
          </math>
          <listOfParameters>
            <parameter id="LOWER_BOUND" value="-1000" units="mmol_per_gDW_per_hr"/>
            <parameter id="UPPER_BOUND" value="1000" units="mmol_per_gDW_per_hr"/>
            <parameter id="FLUX_VALUE" value="0" units="mmol_per_gDW_per_hr"/>
            <parameter id="OBJECTIVE_COEFFICIENT" value="0" units="mmol_per_gDW_per_hr"/>
          </listOfParameters>
        </kineticLaw>
      </reaction>
      <reaction id="R_AACPS1" name="acyl-[acyl-carrier-protein] synthetase (n-C14:0)" reversible="false">
        <notes>
          <html xmlns="http://www.w3.org/1999/xhtml"><p>GENE_ASSOCIATION: KPN_01092 and KPN_03245 </p> <p>SUBSYSTEM: Cell Envelope Biosynthesis </p> <p>EC Number: </p> <p>Confidence Level: </p> <p>AUTHORS: </p> <p></p></html>
        </notes>
        <listOfReactants>
          <speciesReference species="M_ACP_c"/>
          <speciesReference species="M_atp_c"/>
          <speciesReference species="M_ttdca_c"/>
        </listOfReactants>
        <listOfProducts>
          <speciesReference species="M_amp_c"/>
          <speciesReference species="M_myrsACP_c"/>
          <speciesReference species="M_ppi_c"/>
        </listOfProducts>
        <kineticLaw>
          <math xmlns="http://www.w3.org/1998/Math/MathML">
            <ci> FLUX_VALUE </ci>
          </math>
          <listOfParameters>
            <parameter id="LOWER_BOUND" value="0" units="mmol_per_gDW_per_hr"/>
            <parameter id="UPPER_BOUND" value="1000" units="mmol_per_gDW_per_hr"/>
            <parameter id="FLUX_VALUE" value="0" units="mmol_per_gDW_per_hr"/>
            <parameter id="OBJECTIVE_COEFFICIENT" value="0" units="mmol_per_gDW_per_hr"/>
          </listOfParameters>
        </kineticLaw>
      </reaction>
      <reaction id="R_AACPS2" name="acyl-[acyl-carrier-protein] synthetase  (n-C14:1)" reversible="false">
        <notes>
          <html xmlns="http://www.w3.org/1999/xhtml"><p>GENE_ASSOCIATION: KPN_01092 and KPN_03245 </p> <p>SUBSYSTEM: Cell Envelope Biosynthesis </p> <p>EC Number: </p> <p>Confidence Level: </p> <p>AUTHORS: </p> <p></p></html>
        </notes>
        <listOfReactants>
          <speciesReference species="M_ACP_c"/>
          <speciesReference species="M_atp_c"/>
          <speciesReference species="M_ttdcea_c"/>
        </listOfReactants>
        <listOfProducts>
          <speciesReference species="M_amp_c"/>
          <speciesReference species="M_ppi_c"/>
          <speciesReference species="M_tdeACP_c"/>
        </listOfProducts>
        <kineticLaw>
          <math xmlns="http://www.w3.org/1998/Math/MathML">
            <ci> FLUX_VALUE </ci>
          </math>
          <listOfParameters>
            <parameter id="LOWER_BOUND" value="0" units="mmol_per_gDW_per_hr"/>
            <parameter id="UPPER_BOUND" value="1000" units="mmol_per_gDW_per_hr"/>
            <parameter id="FLUX_VALUE" value="0" units="mmol_per_gDW_per_hr"/>
            <parameter id="OBJECTIVE_COEFFICIENT" value="0" units="mmol_per_gDW_per_hr"/>
          </listOfParameters>
        </kineticLaw>
      </reaction>
      <reaction id="R_AACPS3" name="acyl-[acyl-carrier-protein] synthetase  (n-C16:0)" reversible="false">
        <notes>
          <html xmlns="http://www.w3.org/1999/xhtml"><p>GENE_ASSOCIATION: KPN_01092 and KPN_03245 </p> <p>SUBSYSTEM: Cell Envelope Biosynthesis </p> <p>EC Number: </p> <p>Confidence Level: </p> <p>AUTHORS: </p> <p></p></html>
        </notes>
        <listOfReactants>
          <speciesReference species="M_ACP_c"/>
          <speciesReference species="M_atp_c"/>
          <speciesReference species="M_hdca_c"/>
        </listOfReactants>
        <listOfProducts>
          <speciesReference species="M_amp_c"/>
          <speciesReference species="M_palmACP_c"/>
          <speciesReference species="M_ppi_c"/>
        </listOfProducts>
        <kineticLaw>
          <math xmlns="http://www.w3.org/1998/Math/MathML">
            <ci> FLUX_VALUE </ci>
          </math>
          <listOfParameters>
            <parameter id="LOWER_BOUND" value="0" units="mmol_per_gDW_per_hr"/>
            <parameter id="UPPER_BOUND" value="1000" units="mmol_per_gDW_per_hr"/>
            <parameter id="FLUX_VALUE" value="0" units="mmol_per_gDW_per_hr"/>
            <parameter id="OBJECTIVE_COEFFICIENT" value="0" units="mmol_per_gDW_per_hr"/>
          </listOfParameters>
        </kineticLaw>
      </reaction>
      <reaction id="R_AACPS4" name="acyl-[acyl-carrier-protein] synthetase  (n-C16:1)" reversible="false">
        <notes>
          <html xmlns="http://www.w3.org/1999/xhtml"><p>GENE_ASSOCIATION: KPN_01092 and KPN_03245 </p> <p>SUBSYSTEM: Cell Envelope Biosynthesis </p> <p>EC Number: </p> <p>Confidence Level: </p> <p>AUTHORS: </p> <p></p></html>
        </notes>
        <listOfReactants>
          <speciesReference species="M_ACP_c"/>
          <speciesReference species="M_atp_c"/>
          <speciesReference species="M_hdcea_c"/>
        </listOfReactants>
        <listOfProducts>
          <speciesReference species="M_amp_c"/>
          <speciesReference species="M_hdeACP_c"/>
          <speciesReference species="M_ppi_c"/>
        </listOfProducts>
        <kineticLaw>
          <math xmlns="http://www.w3.org/1998/Math/MathML">
            <ci> FLUX_VALUE </ci>
          </math>
          <listOfParameters>
            <parameter id="LOWER_BOUND" value="0" units="mmol_per_gDW_per_hr"/>
            <parameter id="UPPER_BOUND" value="1000" units="mmol_per_gDW_per_hr"/>
            <parameter id="FLUX_VALUE" value="0" units="mmol_per_gDW_per_hr"/>
            <parameter id="OBJECTIVE_COEFFICIENT" value="0" units="mmol_per_gDW_per_hr"/>
          </listOfParameters>
        </kineticLaw>
      </reaction>
      <reaction id="R_AACPS5" name="acyl-[acyl-carrier-protein] synthetase  (n-C18:1)" reversible="false">
        <notes>
          <html xmlns="http://www.w3.org/1999/xhtml"><p>GENE_ASSOCIATION: KPN_01092 and KPN_03245 </p> <p>SUBSYSTEM: Cell Envelope Biosynthesis </p> <p>EC Number: </p> <p>Confidence Level: </p> <p>AUTHORS: </p> <p></p></html>
        </notes>
        <listOfReactants>
          <speciesReference species="M_ACP_c"/>
          <speciesReference species="M_atp_c"/>
          <speciesReference species="M_ocdcea_c"/>
        </listOfReactants>
        <listOfProducts>
          <speciesReference species="M_amp_c"/>
          <speciesReference species="M_octeACP_c"/>
          <speciesReference species="M_ppi_c"/>
        </listOfProducts>
        <kineticLaw>
          <math xmlns="http://www.w3.org/1998/Math/MathML">
            <ci> FLUX_VALUE </ci>
          </math>
          <listOfParameters>
            <parameter id="LOWER_BOUND" value="0" units="mmol_per_gDW_per_hr"/>
            <parameter id="UPPER_BOUND" value="1000" units="mmol_per_gDW_per_hr"/>
            <parameter id="FLUX_VALUE" value="0" units="mmol_per_gDW_per_hr"/>
            <parameter id="OBJECTIVE_COEFFICIENT" value="0" units="mmol_per_gDW_per_hr"/>
          </listOfParameters>
        </kineticLaw>
      </reaction>
      <reaction id="R_AACPS6" name="acyl-[acyl-carrier-protein] synthetase  (n-C18:0)" reversible="false">
        <notes>
          <html xmlns="http://www.w3.org/1999/xhtml"><p>GENE_ASSOCIATION: KPN_01092 and KPN_03245 </p> <p>SUBSYSTEM: Cell Envelope Biosynthesis </p> <p>EC Number: </p> <p>Confidence Level: </p> <p>AUTHORS: </p> <p></p></html>
        </notes>
        <listOfReactants>
          <speciesReference species="M_ACP_c"/>
          <speciesReference species="M_atp_c"/>
          <speciesReference species="M_ocdca_c"/>
        </listOfReactants>
        <listOfProducts>
          <speciesReference species="M_amp_c"/>
          <speciesReference species="M_ocdcaACP_c"/>
          <speciesReference species="M_ppi_c"/>
        </listOfProducts>
        <kineticLaw>
          <math xmlns="http://www.w3.org/1998/Math/MathML">
            <ci> FLUX_VALUE </ci>
          </math>
          <listOfParameters>
            <parameter id="LOWER_BOUND" value="0" units="mmol_per_gDW_per_hr"/>
            <parameter id="UPPER_BOUND" value="1000" units="mmol_per_gDW_per_hr"/>
            <parameter id="FLUX_VALUE" value="0" units="mmol_per_gDW_per_hr"/>
            <parameter id="OBJECTIVE_COEFFICIENT" value="0" units="mmol_per_gDW_per_hr"/>
          </listOfParameters>
        </kineticLaw>
      </reaction>
      <reaction id="R_AACPS7" name="acyl-[acyl-carrier-protein] synthetase  (n-C12:0)" reversible="false">
        <notes>
          <html xmlns="http://www.w3.org/1999/xhtml"><p>GENE_ASSOCIATION: KPN_01092 and KPN_03245 </p> <p>SUBSYSTEM: Cell Envelope Biosynthesis </p> <p>EC Number: </p> <p>Confidence Level: </p> <p>AUTHORS: </p> <p></p></html>
        </notes>
        <listOfReactants>
          <speciesReference species="M_ACP_c"/>
          <speciesReference species="M_atp_c"/>
          <speciesReference species="M_ddca_c"/>
        </listOfReactants>
        <listOfProducts>
          <speciesReference species="M_amp_c"/>
          <speciesReference species="M_ddcaACP_c"/>
          <speciesReference species="M_ppi_c"/>
        </listOfProducts>
        <kineticLaw>
          <math xmlns="http://www.w3.org/1998/Math/MathML">
            <ci> FLUX_VALUE </ci>
          </math>
          <listOfParameters>
            <parameter id="LOWER_BOUND" value="0" units="mmol_per_gDW_per_hr"/>
            <parameter id="UPPER_BOUND" value="1000" units="mmol_per_gDW_per_hr"/>
            <parameter id="FLUX_VALUE" value="0" units="mmol_per_gDW_per_hr"/>
            <parameter id="OBJECTIVE_COEFFICIENT" value="0" units="mmol_per_gDW_per_hr"/>
          </listOfParameters>
        </kineticLaw>
      </reaction>
      <reaction id="R_AACPS8" name="acyl-[acyl-carrier-protein] synthetase  (n-C10:0)" reversible="false">
        <notes>
          <html xmlns="http://www.w3.org/1999/xhtml"><p>GENE_ASSOCIATION: KPN_01092 and KPN_03245 </p> <p>SUBSYSTEM: Cell Envelope Biosynthesis </p> <p>EC Number: </p> <p>Confidence Level: </p> <p>AUTHORS: </p> <p></p></html>
        </notes>
        <listOfReactants>
          <speciesReference species="M_ACP_c"/>
          <speciesReference species="M_atp_c"/>
          <speciesReference species="M_dca_c"/>
        </listOfReactants>
        <listOfProducts>
          <speciesReference species="M_amp_c"/>
          <speciesReference species="M_dcaACP_c"/>
          <speciesReference species="M_ppi_c"/>
        </listOfProducts>
        <kineticLaw>
          <math xmlns="http://www.w3.org/1998/Math/MathML">
            <ci> FLUX_VALUE </ci>
          </math>
          <listOfParameters>
            <parameter id="LOWER_BOUND" value="0" units="mmol_per_gDW_per_hr"/>
            <parameter id="UPPER_BOUND" value="1000" units="mmol_per_gDW_per_hr"/>
            <parameter id="FLUX_VALUE" value="0" units="mmol_per_gDW_per_hr"/>
            <parameter id="OBJECTIVE_COEFFICIENT" value="0" units="mmol_per_gDW_per_hr"/>
          </listOfParameters>
        </kineticLaw>
      </reaction>
      <reaction id="R_AACPS9" name="acyl-[acyl-carrier-protein] synthetase  (n-C8:0)" reversible="false">
        <notes>
          <html xmlns="http://www.w3.org/1999/xhtml"><p>GENE_ASSOCIATION: KPN_01092 and KPN_03245 </p> <p>SUBSYSTEM: Cell Envelope Biosynthesis </p> <p>EC Number: </p> <p>Confidence Level: </p> <p>AUTHORS: </p> <p></p></html>
        </notes>
        <listOfReactants>
          <speciesReference species="M_ACP_c"/>
          <speciesReference species="M_atp_c"/>
          <speciesReference species="M_octa_c"/>
        </listOfReactants>
        <listOfProducts>
          <speciesReference species="M_amp_c"/>
          <speciesReference species="M_ocACP_c"/>
          <speciesReference species="M_ppi_c"/>
        </listOfProducts>
        <kineticLaw>
          <math xmlns="http://www.w3.org/1998/Math/MathML">
            <ci> FLUX_VALUE </ci>
          </math>
          <listOfParameters>
            <parameter id="LOWER_BOUND" value="0" units="mmol_per_gDW_per_hr"/>
            <parameter id="UPPER_BOUND" value="1000" units="mmol_per_gDW_per_hr"/>
            <parameter id="FLUX_VALUE" value="0" units="mmol_per_gDW_per_hr"/>
            <parameter id="OBJECTIVE_COEFFICIENT" value="0" units="mmol_per_gDW_per_hr"/>
          </listOfParameters>
        </kineticLaw>
      </reaction>
      <reaction id="R_AADDGT" name="dTDP-N-4-acetamido-4,6-dideoxy-D-galactose transferase" reversible="false">
        <notes>
          <html xmlns="http://www.w3.org/1999/xhtml"><p>GENE_ASSOCIATION: KPN_04294 </p> <p>SUBSYSTEM: Cell Envelope Biosynthesis </p> <p>EC Number: </p> <p>Confidence Level: </p> <p>AUTHORS: </p> <p></p></html>
        </notes>
        <listOfReactants>
          <speciesReference species="M_dtdp4aaddg_c"/>
          <speciesReference species="M_unagamu_c"/>
        </listOfReactants>
        <listOfProducts>
          <speciesReference species="M_dtdp_c"/>
          <speciesReference species="M_h_c"/>
          <speciesReference species="M_unagamuf_c"/>
        </listOfProducts>
        <kineticLaw>
          <math xmlns="http://www.w3.org/1998/Math/MathML">
            <ci> FLUX_VALUE </ci>
          </math>
          <listOfParameters>
            <parameter id="LOWER_BOUND" value="0" units="mmol_per_gDW_per_hr"/>
            <parameter id="UPPER_BOUND" value="1000" units="mmol_per_gDW_per_hr"/>
            <parameter id="FLUX_VALUE" value="0" units="mmol_per_gDW_per_hr"/>
            <parameter id="OBJECTIVE_COEFFICIENT" value="0" units="mmol_per_gDW_per_hr"/>
          </listOfParameters>
        </kineticLaw>
      </reaction>
      <reaction id="R_AAMYL" name="alpha-amylase" reversible="false">
        <notes>
          <html xmlns="http://www.w3.org/1999/xhtml"><p>GENE_ASSOCIATION: KPN_02419 </p> <p>SUBSYSTEM: Alternate Carbon Metabolism </p> <p>EC Number: </p> <p>Confidence Level: </p> <p>AUTHORS: </p> <p></p></html>
        </notes>
        <listOfReactants>
          <speciesReference species="M_14glucan_c"/>
        </listOfReactants>
        <listOfProducts>
          <speciesReference species="M_malthx_c"/>
        </listOfProducts>
        <kineticLaw>
          <math xmlns="http://www.w3.org/1998/Math/MathML">
            <ci> FLUX_VALUE </ci>
          </math>
          <listOfParameters>
            <parameter id="LOWER_BOUND" value="0" units="mmol_per_gDW_per_hr"/>
            <parameter id="UPPER_BOUND" value="1000" units="mmol_per_gDW_per_hr"/>
            <parameter id="FLUX_VALUE" value="0" units="mmol_per_gDW_per_hr"/>
            <parameter id="OBJECTIVE_COEFFICIENT" value="0" units="mmol_per_gDW_per_hr"/>
          </listOfParameters>
        </kineticLaw>
      </reaction>
      <reaction id="R_AAMYLpp" name="alpha-amylase (periplasm)" reversible="false">
        <notes>
          <html xmlns="http://www.w3.org/1999/xhtml"><p>GENE_ASSOCIATION: KPN_03935 </p> <p>SUBSYSTEM: Alternate Carbon Metabolism </p> <p>EC Number: </p> <p>Confidence Level: </p> <p>AUTHORS: </p> <p></p></html>
        </notes>
        <listOfReactants>
          <speciesReference species="M_14glucan_p"/>
        </listOfReactants>
        <listOfProducts>
          <speciesReference species="M_malthx_p"/>
        </listOfProducts>
        <kineticLaw>
          <math xmlns="http://www.w3.org/1998/Math/MathML">
            <ci> FLUX_VALUE </ci>
          </math>
          <listOfParameters>
            <parameter id="LOWER_BOUND" value="0" units="mmol_per_gDW_per_hr"/>
            <parameter id="UPPER_BOUND" value="1000" units="mmol_per_gDW_per_hr"/>
            <parameter id="FLUX_VALUE" value="0" units="mmol_per_gDW_per_hr"/>
            <parameter id="OBJECTIVE_COEFFICIENT" value="0" units="mmol_per_gDW_per_hr"/>
          </listOfParameters>
        </kineticLaw>
      </reaction>
      <reaction id="R_AB6PGH" name="Arbutin 6-phosphate glucohydrolase" reversible="false">
        <notes>
          <html xmlns="http://www.w3.org/1999/xhtml"><p>GENE_ASSOCIATION: KPN_03330 </p> <p>SUBSYSTEM: Alternate Carbon Metabolism </p> <p>EC Number: </p> <p>Confidence Level: </p> <p>AUTHORS: </p> <p></p></html>
        </notes>
        <listOfReactants>
          <speciesReference species="M_arbt6p_c"/>
          <speciesReference species="M_h2o_c"/>
        </listOfReactants>
        <listOfProducts>
          <speciesReference species="M_g6p_c"/>
          <speciesReference species="M_hqn_c"/>
        </listOfProducts>
        <kineticLaw>
          <math xmlns="http://www.w3.org/1998/Math/MathML">
            <ci> FLUX_VALUE </ci>
          </math>
          <listOfParameters>
            <parameter id="LOWER_BOUND" value="0" units="mmol_per_gDW_per_hr"/>
            <parameter id="UPPER_BOUND" value="1000" units="mmol_per_gDW_per_hr"/>
            <parameter id="FLUX_VALUE" value="0" units="mmol_per_gDW_per_hr"/>
            <parameter id="OBJECTIVE_COEFFICIENT" value="0" units="mmol_per_gDW_per_hr"/>
          </listOfParameters>
        </kineticLaw>
      </reaction>
      <reaction id="R_ABTA" name="4-aminobutyrate transaminase" reversible="false">
        <notes>
          <html xmlns="http://www.w3.org/1999/xhtml"><p>GENE_ASSOCIATION: (KPN_00255 or KPN_03825) </p> <p>SUBSYSTEM: Arginine and Proline Metabolism </p> <p>EC Number: </p> <p>Confidence Level: </p> <p>AUTHORS: </p> <p></p></html>
        </notes>
        <listOfReactants>
          <speciesReference species="M_4abut_c"/>
          <speciesReference species="M_akg_c"/>
        </listOfReactants>
        <listOfProducts>
          <speciesReference species="M_glu_L_c"/>
          <speciesReference species="M_sucsal_c"/>
        </listOfProducts>
        <kineticLaw>
          <math xmlns="http://www.w3.org/1998/Math/MathML">
            <ci> FLUX_VALUE </ci>
          </math>
          <listOfParameters>
            <parameter id="LOWER_BOUND" value="0" units="mmol_per_gDW_per_hr"/>
            <parameter id="UPPER_BOUND" value="1000" units="mmol_per_gDW_per_hr"/>
            <parameter id="FLUX_VALUE" value="0" units="mmol_per_gDW_per_hr"/>
            <parameter id="OBJECTIVE_COEFFICIENT" value="0" units="mmol_per_gDW_per_hr"/>
          </listOfParameters>
        </kineticLaw>
      </reaction>
      <reaction id="R_ABTDG" name="D-arabitol dehydrogenase">
        <notes>
          <html xmlns="http://www.w3.org/1999/xhtml"><p>GENE_ASSOCIATION: KPN_02543 </p> <p>SUBSYSTEM: Pentose and Glucuronate Interconversions </p> <p>EC Number: </p> <p>Confidence Level: </p> <p>AUTHORS: </p> <p></p></html>
        </notes>
        <listOfReactants>
          <speciesReference species="M_abt_D_c"/>
          <speciesReference species="M_nad_c"/>
        </listOfReactants>
        <listOfProducts>
          <speciesReference species="M_h_c"/>
          <speciesReference species="M_nadh_c"/>
          <speciesReference species="M_xylu_D_c"/>
        </listOfProducts>
        <kineticLaw>
          <math xmlns="http://www.w3.org/1998/Math/MathML">
            <ci> FLUX_VALUE </ci>
          </math>
          <listOfParameters>
            <parameter id="LOWER_BOUND" value="-1000" units="mmol_per_gDW_per_hr"/>
            <parameter id="UPPER_BOUND" value="1000" units="mmol_per_gDW_per_hr"/>
            <parameter id="FLUX_VALUE" value="0" units="mmol_per_gDW_per_hr"/>
            <parameter id="OBJECTIVE_COEFFICIENT" value="0" units="mmol_per_gDW_per_hr"/>
          </listOfParameters>
        </kineticLaw>
      </reaction>
      <reaction id="R_ABUTD" name="Aminobutyraldehyde dehydrogenase" reversible="false">
        <notes>
          <html xmlns="http://www.w3.org/1999/xhtml"><p>GENE_ASSOCIATION: KPN_01924 </p> <p>SUBSYSTEM: Arginine and Proline Metabolism </p> <p>EC Number: </p> <p>Confidence Level: </p> <p>AUTHORS: </p> <p></p></html>
        </notes>
        <listOfReactants>
          <speciesReference species="M_4abutn_c"/>
          <speciesReference species="M_h2o_c"/>
          <speciesReference species="M_nad_c"/>
        </listOfReactants>
        <listOfProducts>
          <speciesReference species="M_4abut_c"/>
          <speciesReference species="M_h_c" stoichiometry="2"/>
          <speciesReference species="M_nadh_c"/>
        </listOfProducts>
        <kineticLaw>
          <math xmlns="http://www.w3.org/1998/Math/MathML">
            <ci> FLUX_VALUE </ci>
          </math>
          <listOfParameters>
            <parameter id="LOWER_BOUND" value="0" units="mmol_per_gDW_per_hr"/>
            <parameter id="UPPER_BOUND" value="1000" units="mmol_per_gDW_per_hr"/>
            <parameter id="FLUX_VALUE" value="0" units="mmol_per_gDW_per_hr"/>
            <parameter id="OBJECTIVE_COEFFICIENT" value="0" units="mmol_per_gDW_per_hr"/>
          </listOfParameters>
        </kineticLaw>
      </reaction>
      <reaction id="R_ABUTt2pp" name="4-aminobutyrate transport in via proton symport (periplasm)" reversible="false">
        <notes>
          <html xmlns="http://www.w3.org/1999/xhtml"><p>GENE_ASSOCIATION: KPN_00254 </p> <p>SUBSYSTEM: Tranpsort, Inner Membrane </p> <p>EC Number: </p> <p>Confidence Level: </p> <p>AUTHORS: </p> <p></p></html>
        </notes>
        <listOfReactants>
          <speciesReference species="M_4abut_p"/>
          <speciesReference species="M_h_p"/>
        </listOfReactants>
        <listOfProducts>
          <speciesReference species="M_4abut_c"/>
          <speciesReference species="M_h_c"/>
        </listOfProducts>
        <kineticLaw>
          <math xmlns="http://www.w3.org/1998/Math/MathML">
            <ci> FLUX_VALUE </ci>
          </math>
          <listOfParameters>
            <parameter id="LOWER_BOUND" value="0" units="mmol_per_gDW_per_hr"/>
            <parameter id="UPPER_BOUND" value="1000" units="mmol_per_gDW_per_hr"/>
            <parameter id="FLUX_VALUE" value="0" units="mmol_per_gDW_per_hr"/>
            <parameter id="OBJECTIVE_COEFFICIENT" value="0" units="mmol_per_gDW_per_hr"/>
          </listOfParameters>
        </kineticLaw>
      </reaction>
      <reaction id="R_ABUTtex" name="4-aminobutyrate transport via diffusion (extracellular to periplasm)">
        <notes>
          <html xmlns="http://www.w3.org/1999/xhtml"><p>GENE_ASSOCIATION: (KPN_00282 or KPN_02636 or KPN_02430 or KPN_00956 or KPN_01445) </p> <p>SUBSYSTEM: Transport, Outer Membrane Porin </p> <p>EC Number: </p> <p>Confidence Level: </p> <p>AUTHORS: </p> <p></p></html>
        </notes>
        <listOfReactants>
          <speciesReference species="M_4abut_e"/>
        </listOfReactants>
        <listOfProducts>
          <speciesReference species="M_4abut_p"/>
        </listOfProducts>
        <kineticLaw>
          <math xmlns="http://www.w3.org/1998/Math/MathML">
            <ci> FLUX_VALUE </ci>
          </math>
          <listOfParameters>
            <parameter id="LOWER_BOUND" value="-1000" units="mmol_per_gDW_per_hr"/>
            <parameter id="UPPER_BOUND" value="0" units="mmol_per_gDW_per_hr"/>
            <parameter id="FLUX_VALUE" value="0" units="mmol_per_gDW_per_hr"/>
            <parameter id="OBJECTIVE_COEFFICIENT" value="0" units="mmol_per_gDW_per_hr"/>
          </listOfParameters>
        </kineticLaw>
      </reaction>
      <reaction id="R_ACACT1r" name="acetyl-CoA C-acetyltransferase">
        <notes>
          <html xmlns="http://www.w3.org/1999/xhtml"><p>GENE_ASSOCIATION: (KPN_03268 or KPN_01540 or KPN_02055) </p> <p>SUBSYSTEM: Fatty Acid  Biosynthesis </p> <p>EC Number: </p> <p>Confidence Level: </p> <p>AUTHORS: </p> <p></p></html>
        </notes>
        <listOfReactants>
          <speciesReference species="M_accoa_c" stoichiometry="2"/>
        </listOfReactants>
        <listOfProducts>
          <speciesReference species="M_aacoa_c"/>
          <speciesReference species="M_coa_c"/>
        </listOfProducts>
        <kineticLaw>
          <math xmlns="http://www.w3.org/1998/Math/MathML">
            <ci> FLUX_VALUE </ci>
          </math>
          <listOfParameters>
            <parameter id="LOWER_BOUND" value="-1000" units="mmol_per_gDW_per_hr"/>
            <parameter id="UPPER_BOUND" value="1000" units="mmol_per_gDW_per_hr"/>
            <parameter id="FLUX_VALUE" value="0" units="mmol_per_gDW_per_hr"/>
            <parameter id="OBJECTIVE_COEFFICIENT" value="0" units="mmol_per_gDW_per_hr"/>
          </listOfParameters>
        </kineticLaw>
      </reaction>
      <reaction id="R_ACALD" name="acetaldehyde dehydrogenase (acetylating)">
        <notes>
          <html xmlns="http://www.w3.org/1999/xhtml"><p>GENE_ASSOCIATION: (KPN_02199 or KPN_02118) </p> <p>SUBSYSTEM: Pyruvate Metabolism </p> <p>EC Number: </p> <p>Confidence Level: </p> <p>AUTHORS: </p> <p></p></html>
        </notes>
        <listOfReactants>
          <speciesReference species="M_acald_c"/>
          <speciesReference species="M_coa_c"/>
          <speciesReference species="M_nad_c"/>
        </listOfReactants>
        <listOfProducts>
          <speciesReference species="M_accoa_c"/>
          <speciesReference species="M_h_c"/>
          <speciesReference species="M_nadh_c"/>
        </listOfProducts>
        <kineticLaw>
          <math xmlns="http://www.w3.org/1998/Math/MathML">
            <ci> FLUX_VALUE </ci>
          </math>
          <listOfParameters>
            <parameter id="LOWER_BOUND" value="-1000" units="mmol_per_gDW_per_hr"/>
            <parameter id="UPPER_BOUND" value="1000" units="mmol_per_gDW_per_hr"/>
            <parameter id="FLUX_VALUE" value="0" units="mmol_per_gDW_per_hr"/>
            <parameter id="OBJECTIVE_COEFFICIENT" value="0" units="mmol_per_gDW_per_hr"/>
          </listOfParameters>
        </kineticLaw>
      </reaction>
      <reaction id="R_ACALDtex" name="acetaldehyde transport via diffusion (extracellular to periplasm)">
        <notes>
          <html xmlns="http://www.w3.org/1999/xhtml"><p>GENE_ASSOCIATION: (KPN_00282 or KPN_02636 or KPN_02430 or KPN_00956 or KPN_01445) </p> <p>SUBSYSTEM: Transport, Outer Membrane Porin </p> <p>EC Number: </p> <p>Confidence Level: </p> <p>AUTHORS: </p> <p></p></html>
        </notes>
        <listOfReactants>
          <speciesReference species="M_acald_e"/>
        </listOfReactants>
        <listOfProducts>
          <speciesReference species="M_acald_p"/>
        </listOfProducts>
        <kineticLaw>
          <math xmlns="http://www.w3.org/1998/Math/MathML">
            <ci> FLUX_VALUE </ci>
          </math>
          <listOfParameters>
            <parameter id="LOWER_BOUND" value="-1000" units="mmol_per_gDW_per_hr"/>
            <parameter id="UPPER_BOUND" value="1000" units="mmol_per_gDW_per_hr"/>
            <parameter id="FLUX_VALUE" value="0" units="mmol_per_gDW_per_hr"/>
            <parameter id="OBJECTIVE_COEFFICIENT" value="0" units="mmol_per_gDW_per_hr"/>
          </listOfParameters>
        </kineticLaw>
      </reaction>
      <reaction id="R_ACALDtpp" name="acetaldehyde reversible transport (periplasm)">
        <notes>
          <html xmlns="http://www.w3.org/1999/xhtml"><p>GENE_ASSOCIATION: KPN_SPONT </p> <p>SUBSYSTEM: Transport </p> <p>EC Number: </p> <p>Confidence Level: </p> <p>AUTHORS: </p> <p></p></html>
        </notes>
        <listOfReactants>
          <speciesReference species="M_acald_p"/>
        </listOfReactants>
        <listOfProducts>
          <speciesReference species="M_acald_c"/>
        </listOfProducts>
        <kineticLaw>
          <math xmlns="http://www.w3.org/1998/Math/MathML">
            <ci> FLUX_VALUE </ci>
          </math>
          <listOfParameters>
            <parameter id="LOWER_BOUND" value="-1000" units="mmol_per_gDW_per_hr"/>
            <parameter id="UPPER_BOUND" value="1000" units="mmol_per_gDW_per_hr"/>
            <parameter id="FLUX_VALUE" value="0" units="mmol_per_gDW_per_hr"/>
            <parameter id="OBJECTIVE_COEFFICIENT" value="0" units="mmol_per_gDW_per_hr"/>
          </listOfParameters>
        </kineticLaw>
      </reaction>
      <reaction id="R_ACANTHAT" name="acetyl-CoA:anthranilate acetyltransferase" reversible="false">
        <notes>
          <html xmlns="http://www.w3.org/1999/xhtml"><p>GENE_ASSOCIATION: KPN_01884 </p> <p>SUBSYSTEM: Tyrosine, Tryptophan, and Phenylalanine Metabolism </p> <p>EC Number: </p> <p>Confidence Level: </p> <p>AUTHORS: </p> <p></p></html>
        </notes>
        <listOfReactants>
          <speciesReference species="M_accoa_c"/>
          <speciesReference species="M_anth_c"/>
        </listOfReactants>
        <listOfProducts>
          <speciesReference species="M_acanth_c"/>
          <speciesReference species="M_coa_c"/>
        </listOfProducts>
        <kineticLaw>
          <math xmlns="http://www.w3.org/1998/Math/MathML">
            <ci> FLUX_VALUE </ci>
          </math>
          <listOfParameters>
            <parameter id="LOWER_BOUND" value="0" units="mmol_per_gDW_per_hr"/>
            <parameter id="UPPER_BOUND" value="1000" units="mmol_per_gDW_per_hr"/>
            <parameter id="FLUX_VALUE" value="0" units="mmol_per_gDW_per_hr"/>
            <parameter id="OBJECTIVE_COEFFICIENT" value="0" units="mmol_per_gDW_per_hr"/>
          </listOfParameters>
        </kineticLaw>
      </reaction>
      <reaction id="R_ACBIPGT" name="Adenosyl cobinamide phosphate guanyltransferase" reversible="false">
        <notes>
          <html xmlns="http://www.w3.org/1999/xhtml"><p>GENE_ASSOCIATION: KPN_03183 </p> <p>SUBSYSTEM: Cofactor and Prosthetic Group Biosynthesis </p> <p>EC Number: </p> <p>Confidence Level: </p> <p>AUTHORS: </p> <p></p></html>
        </notes>
        <listOfReactants>
          <speciesReference species="M_adocbip_c"/>
          <speciesReference species="M_gtp_c"/>
          <speciesReference species="M_h_c"/>
        </listOfReactants>
        <listOfProducts>
          <speciesReference species="M_agdpcbi_c"/>
          <speciesReference species="M_ppi_c"/>
        </listOfProducts>
        <kineticLaw>
          <math xmlns="http://www.w3.org/1998/Math/MathML">
            <ci> FLUX_VALUE </ci>
          </math>
          <listOfParameters>
            <parameter id="LOWER_BOUND" value="0" units="mmol_per_gDW_per_hr"/>
            <parameter id="UPPER_BOUND" value="1000" units="mmol_per_gDW_per_hr"/>
            <parameter id="FLUX_VALUE" value="0" units="mmol_per_gDW_per_hr"/>
            <parameter id="OBJECTIVE_COEFFICIENT" value="0" units="mmol_per_gDW_per_hr"/>
          </listOfParameters>
        </kineticLaw>
      </reaction>
      <reaction id="R_ACCOAC" name="acetyl-CoA carboxylase" reversible="false">
        <notes>
          <html xmlns="http://www.w3.org/1999/xhtml"><p>GENE_ASSOCIATION: KPN_02706 and KPN_03665 and KPN_00198 and KPN_03664 </p> <p>SUBSYSTEM: Membrane Lipid Metabolism </p> <p>EC Number: </p> <p>Confidence Level: </p> <p>AUTHORS: </p> <p></p></html>
        </notes>
        <listOfReactants>
          <speciesReference species="M_accoa_c"/>
          <speciesReference species="M_atp_c"/>
          <speciesReference species="M_hco3_c"/>
        </listOfReactants>
        <listOfProducts>
          <speciesReference species="M_adp_c"/>
          <speciesReference species="M_h_c"/>
          <speciesReference species="M_malcoa_c"/>
          <speciesReference species="M_pi_c"/>
        </listOfProducts>
        <kineticLaw>
          <math xmlns="http://www.w3.org/1998/Math/MathML">
            <ci> FLUX_VALUE </ci>
          </math>
          <listOfParameters>
            <parameter id="LOWER_BOUND" value="0" units="mmol_per_gDW_per_hr"/>
            <parameter id="UPPER_BOUND" value="1000" units="mmol_per_gDW_per_hr"/>
            <parameter id="FLUX_VALUE" value="0" units="mmol_per_gDW_per_hr"/>
            <parameter id="OBJECTIVE_COEFFICIENT" value="0" units="mmol_per_gDW_per_hr"/>
          </listOfParameters>
        </kineticLaw>
      </reaction>
      <reaction id="R_ACGAL1Ptex" name="N-acetyl-D-galactosamine 1-phosphate transport via diffusion (extracellular to periplasm)">
        <notes>
          <html xmlns="http://www.w3.org/1999/xhtml"><p>GENE_ASSOCIATION: (KPN_00282 or KPN_02636 or KPN_02430 or KPN_00956 or KPN_01445) </p> <p>SUBSYSTEM: Transport, Outer Membrane Porin </p> <p>EC Number: </p> <p>Confidence Level: </p> <p>AUTHORS: </p> <p></p></html>
        </notes>
        <listOfReactants>
          <speciesReference species="M_acgal1p_e"/>
        </listOfReactants>
        <listOfProducts>
          <speciesReference species="M_acgal1p_p"/>
        </listOfProducts>
        <kineticLaw>
          <math xmlns="http://www.w3.org/1998/Math/MathML">
            <ci> FLUX_VALUE </ci>
          </math>
          <listOfParameters>
            <parameter id="LOWER_BOUND" value="-1000" units="mmol_per_gDW_per_hr"/>
            <parameter id="UPPER_BOUND" value="1000" units="mmol_per_gDW_per_hr"/>
            <parameter id="FLUX_VALUE" value="0" units="mmol_per_gDW_per_hr"/>
            <parameter id="OBJECTIVE_COEFFICIENT" value="0" units="mmol_per_gDW_per_hr"/>
          </listOfParameters>
        </kineticLaw>
      </reaction>
      <reaction id="R_ACGALtex" name="N-acetyl-D-galactosamine transport via diffusion (extracellular to periplasm)">
        <notes>
          <html xmlns="http://www.w3.org/1999/xhtml"><p>GENE_ASSOCIATION: (KPN_00282 or KPN_02636 or KPN_02430 or KPN_00956 or KPN_01445) </p> <p>SUBSYSTEM: Transport, Outer Membrane Porin </p> <p>EC Number: </p> <p>Confidence Level: </p> <p>AUTHORS: </p> <p></p></html>
        </notes>
        <listOfReactants>
          <speciesReference species="M_acgal_e"/>
        </listOfReactants>
        <listOfProducts>
          <speciesReference species="M_acgal_p"/>
        </listOfProducts>
        <kineticLaw>
          <math xmlns="http://www.w3.org/1998/Math/MathML">
            <ci> FLUX_VALUE </ci>
          </math>
          <listOfParameters>
            <parameter id="LOWER_BOUND" value="-1000" units="mmol_per_gDW_per_hr"/>
            <parameter id="UPPER_BOUND" value="1000" units="mmol_per_gDW_per_hr"/>
            <parameter id="FLUX_VALUE" value="0" units="mmol_per_gDW_per_hr"/>
            <parameter id="OBJECTIVE_COEFFICIENT" value="0" units="mmol_per_gDW_per_hr"/>
          </listOfParameters>
        </kineticLaw>
      </reaction>
      <reaction id="R_ACGAM1Ptex" name="N-acetyl-D-glucosamine 1-phosphate transport via diffusion (extracellular to periplasm)">
        <notes>
          <html xmlns="http://www.w3.org/1999/xhtml"><p>GENE_ASSOCIATION: (KPN_00282 or KPN_02636 or KPN_02430 or KPN_00956 or KPN_01445) </p> <p>SUBSYSTEM: Transport, Outer Membrane Porin </p> <p>EC Number: </p> <p>Confidence Level: </p> <p>AUTHORS: </p> <p></p></html>
        </notes>
        <listOfReactants>
          <speciesReference species="M_acgam1p_e"/>
        </listOfReactants>
        <listOfProducts>
          <speciesReference species="M_acgam1p_p"/>
        </listOfProducts>
        <kineticLaw>
          <math xmlns="http://www.w3.org/1998/Math/MathML">
            <ci> FLUX_VALUE </ci>
          </math>
          <listOfParameters>
            <parameter id="LOWER_BOUND" value="-1000" units="mmol_per_gDW_per_hr"/>
            <parameter id="UPPER_BOUND" value="1000" units="mmol_per_gDW_per_hr"/>
            <parameter id="FLUX_VALUE" value="0" units="mmol_per_gDW_per_hr"/>
            <parameter id="OBJECTIVE_COEFFICIENT" value="0" units="mmol_per_gDW_per_hr"/>
          </listOfParameters>
        </kineticLaw>
      </reaction>
      <reaction id="R_ACGAMK" name="N-acetylglucosamine kinase" reversible="false">
        <notes>
          <html xmlns="http://www.w3.org/1999/xhtml"><p>GENE_ASSOCIATION: KPN_01116 </p> <p>SUBSYSTEM: Murein Recycling </p> <p>EC Number: </p> <p>Confidence Level: </p> <p>AUTHORS: </p> <p></p></html>
        </notes>
        <listOfReactants>
          <speciesReference species="M_acgam_c"/>
          <speciesReference species="M_atp_c"/>
        </listOfReactants>
        <listOfProducts>
          <speciesReference species="M_acgam6p_c"/>
          <speciesReference species="M_adp_c"/>
          <speciesReference species="M_h_c"/>
        </listOfProducts>
        <kineticLaw>
          <math xmlns="http://www.w3.org/1998/Math/MathML">
            <ci> FLUX_VALUE </ci>
          </math>
          <listOfParameters>
            <parameter id="LOWER_BOUND" value="0" units="mmol_per_gDW_per_hr"/>
            <parameter id="UPPER_BOUND" value="1000" units="mmol_per_gDW_per_hr"/>
            <parameter id="FLUX_VALUE" value="0" units="mmol_per_gDW_per_hr"/>
            <parameter id="OBJECTIVE_COEFFICIENT" value="0" units="mmol_per_gDW_per_hr"/>
          </listOfParameters>
        </kineticLaw>
      </reaction>
      <reaction id="R_ACGAMT" name="UDP-N-acetylglucosamine:undecaprenylphosphate N-acetylglucosamine -1-phosphate transferase" reversible="false">
        <notes>
          <html xmlns="http://www.w3.org/1999/xhtml"><p>GENE_ASSOCIATION: KPN_04284 </p> <p>SUBSYSTEM: Cell Envelope Biosynthesis </p> <p>EC Number: </p> <p>Confidence Level: </p> <p>AUTHORS: </p> <p></p></html>
        </notes>
        <listOfReactants>
          <speciesReference species="M_uacgam_c"/>
          <speciesReference species="M_udcpp_c"/>
        </listOfReactants>
        <listOfProducts>
          <speciesReference species="M_ump_c"/>
          <speciesReference species="M_unaga_c"/>
        </listOfProducts>
        <kineticLaw>
          <math xmlns="http://www.w3.org/1998/Math/MathML">
            <ci> FLUX_VALUE </ci>
          </math>
          <listOfParameters>
            <parameter id="LOWER_BOUND" value="0" units="mmol_per_gDW_per_hr"/>
            <parameter id="UPPER_BOUND" value="1000" units="mmol_per_gDW_per_hr"/>
            <parameter id="FLUX_VALUE" value="0" units="mmol_per_gDW_per_hr"/>
            <parameter id="OBJECTIVE_COEFFICIENT" value="0" units="mmol_per_gDW_per_hr"/>
          </listOfParameters>
        </kineticLaw>
      </reaction>
      <reaction id="R_ACGAptspp" name="N-Acetyl-D-glucosamine transport via PEP:Pyr PTS  (periplasm)" reversible="false">
        <notes>
          <html xmlns="http://www.w3.org/1999/xhtml"><p>GENE_ASSOCIATION: (KPN_02764 and KPN_01099 and KPN_02763 and KPN_02762 or KPN_00700 and KPN_02763 and KPN_02762) </p> <p>SUBSYSTEM: Tranpsort, Inner Membrane </p> <p>EC Number: </p> <p>Confidence Level: </p> <p>AUTHORS: </p> <p></p></html>
        </notes>
        <listOfReactants>
          <speciesReference species="M_acgam_p"/>
          <speciesReference species="M_pep_c"/>
        </listOfReactants>
        <listOfProducts>
          <speciesReference species="M_acgam6p_c"/>
          <speciesReference species="M_pyr_c"/>
        </listOfProducts>
        <kineticLaw>
          <math xmlns="http://www.w3.org/1998/Math/MathML">
            <ci> FLUX_VALUE </ci>
          </math>
          <listOfParameters>
            <parameter id="LOWER_BOUND" value="0" units="mmol_per_gDW_per_hr"/>
            <parameter id="UPPER_BOUND" value="1000" units="mmol_per_gDW_per_hr"/>
            <parameter id="FLUX_VALUE" value="0" units="mmol_per_gDW_per_hr"/>
            <parameter id="OBJECTIVE_COEFFICIENT" value="0" units="mmol_per_gDW_per_hr"/>
          </listOfParameters>
        </kineticLaw>
      </reaction>
      <reaction id="R_ACGAtex" name="N-Acetyl-D-glucosamine transport via diffusion (extracellular to periplasm)">
        <notes>
          <html xmlns="http://www.w3.org/1999/xhtml"><p>GENE_ASSOCIATION: (KPN_00282 or KPN_02636 or KPN_02430 or KPN_00956 or KPN_01445) </p> <p>SUBSYSTEM: Transport, Outer Membrane Porin </p> <p>EC Number: </p> <p>Confidence Level: </p> <p>AUTHORS: </p> <p></p></html>
        </notes>
        <listOfReactants>
          <speciesReference species="M_acgam_e"/>
        </listOfReactants>
        <listOfProducts>
          <speciesReference species="M_acgam_p"/>
        </listOfProducts>
        <kineticLaw>
          <math xmlns="http://www.w3.org/1998/Math/MathML">
            <ci> FLUX_VALUE </ci>
          </math>
          <listOfParameters>
            <parameter id="LOWER_BOUND" value="-1000" units="mmol_per_gDW_per_hr"/>
            <parameter id="UPPER_BOUND" value="1000" units="mmol_per_gDW_per_hr"/>
            <parameter id="FLUX_VALUE" value="0" units="mmol_per_gDW_per_hr"/>
            <parameter id="OBJECTIVE_COEFFICIENT" value="0" units="mmol_per_gDW_per_hr"/>
          </listOfParameters>
        </kineticLaw>
      </reaction>
      <reaction id="R_ACGK" name="acetylglutamate kinase" reversible="false">
        <notes>
          <html xmlns="http://www.w3.org/1999/xhtml"><p>GENE_ASSOCIATION: KPN_04248 </p> <p>SUBSYSTEM: Arginine and Proline Metabolism </p> <p>EC Number: </p> <p>Confidence Level: </p> <p>AUTHORS: </p> <p></p></html>
        </notes>
        <listOfReactants>
          <speciesReference species="M_acglu_c"/>
          <speciesReference species="M_atp_c"/>
        </listOfReactants>
        <listOfProducts>
          <speciesReference species="M_acg5p_c"/>
          <speciesReference species="M_adp_c"/>
        </listOfProducts>
        <kineticLaw>
          <math xmlns="http://www.w3.org/1998/Math/MathML">
            <ci> FLUX_VALUE </ci>
          </math>
          <listOfParameters>
            <parameter id="LOWER_BOUND" value="0" units="mmol_per_gDW_per_hr"/>
            <parameter id="UPPER_BOUND" value="1000" units="mmol_per_gDW_per_hr"/>
            <parameter id="FLUX_VALUE" value="0" units="mmol_per_gDW_per_hr"/>
            <parameter id="OBJECTIVE_COEFFICIENT" value="0" units="mmol_per_gDW_per_hr"/>
          </listOfParameters>
        </kineticLaw>
      </reaction>
      <reaction id="R_ACGS" name="N-acetylglutamate synthase" reversible="false">
        <notes>
          <html xmlns="http://www.w3.org/1999/xhtml"><p>GENE_ASSOCIATION: KPN_03226 </p> <p>SUBSYSTEM: Arginine and Proline Metabolism </p> <p>EC Number: </p> <p>Confidence Level: </p> <p>AUTHORS: </p> <p></p></html>
        </notes>
        <listOfReactants>
          <speciesReference species="M_accoa_c"/>
          <speciesReference species="M_glu_L_c"/>
        </listOfReactants>
        <listOfProducts>
          <speciesReference species="M_acglu_c"/>
          <speciesReference species="M_coa_c"/>
          <speciesReference species="M_h_c"/>
        </listOfProducts>
        <kineticLaw>
          <math xmlns="http://www.w3.org/1998/Math/MathML">
            <ci> FLUX_VALUE </ci>
          </math>
          <listOfParameters>
            <parameter id="LOWER_BOUND" value="0" units="mmol_per_gDW_per_hr"/>
            <parameter id="UPPER_BOUND" value="1000" units="mmol_per_gDW_per_hr"/>
            <parameter id="FLUX_VALUE" value="0" units="mmol_per_gDW_per_hr"/>
            <parameter id="OBJECTIVE_COEFFICIENT" value="0" units="mmol_per_gDW_per_hr"/>
          </listOfParameters>
        </kineticLaw>
      </reaction>
      <reaction id="R_ACHBS" name="2-aceto-2-hydroxybutanoate synthase" reversible="false">
        <notes>
          <html xmlns="http://www.w3.org/1999/xhtml"><p>GENE_ASSOCIATION: (KPN_00082 and KPN_00083 or KPN_04073 and KPN_04074) </p> <p>SUBSYSTEM: Valine, Leucine, and Isoleucine Metabolism </p> <p>EC Number: </p> <p>Confidence Level: </p> <p>AUTHORS: </p> <p></p></html>
        </notes>
        <listOfReactants>
          <speciesReference species="M_2obut_c"/>
          <speciesReference species="M_h_c"/>
          <speciesReference species="M_pyr_c"/>
        </listOfReactants>
        <listOfProducts>
          <speciesReference species="M_2ahbut_c"/>
          <speciesReference species="M_co2_c"/>
        </listOfProducts>
        <kineticLaw>
          <math xmlns="http://www.w3.org/1998/Math/MathML">
            <ci> FLUX_VALUE </ci>
          </math>
          <listOfParameters>
            <parameter id="LOWER_BOUND" value="0" units="mmol_per_gDW_per_hr"/>
            <parameter id="UPPER_BOUND" value="1000" units="mmol_per_gDW_per_hr"/>
            <parameter id="FLUX_VALUE" value="0" units="mmol_per_gDW_per_hr"/>
            <parameter id="OBJECTIVE_COEFFICIENT" value="0" units="mmol_per_gDW_per_hr"/>
          </listOfParameters>
        </kineticLaw>
      </reaction>
      <reaction id="R_ACKr" name="acetate kinase">
        <notes>
          <html xmlns="http://www.w3.org/1999/xhtml"><p>GENE_ASSOCIATION: (KPN_02364 or KPN_02687 or KPN_02293) </p> <p>SUBSYSTEM: Pyruvate Metabolism </p> <p>EC Number: </p> <p>Confidence Level: </p> <p>AUTHORS: </p> <p></p></html>
        </notes>
        <listOfReactants>
          <speciesReference species="M_ac_c"/>
          <speciesReference species="M_atp_c"/>
        </listOfReactants>
        <listOfProducts>
          <speciesReference species="M_actp_c"/>
          <speciesReference species="M_adp_c"/>
        </listOfProducts>
        <kineticLaw>
          <math xmlns="http://www.w3.org/1998/Math/MathML">
            <ci> FLUX_VALUE </ci>
          </math>
          <listOfParameters>
            <parameter id="LOWER_BOUND" value="-1000" units="mmol_per_gDW_per_hr"/>
            <parameter id="UPPER_BOUND" value="1000" units="mmol_per_gDW_per_hr"/>
            <parameter id="FLUX_VALUE" value="0" units="mmol_per_gDW_per_hr"/>
            <parameter id="OBJECTIVE_COEFFICIENT" value="0" units="mmol_per_gDW_per_hr"/>
          </listOfParameters>
        </kineticLaw>
      </reaction>
      <reaction id="R_ACLDC" name="acetolactate decarboxylase" reversible="false">
        <notes>
          <html xmlns="http://www.w3.org/1999/xhtml"><p>GENE_ASSOCIATION: KPN_02059 </p> <p>SUBSYSTEM: Butanoate Metabolism </p> <p>EC Number: </p> <p>Confidence Level: </p> <p>AUTHORS: </p> <p></p></html>
        </notes>
        <listOfReactants>
          <speciesReference species="M_alac_S_c"/>
          <speciesReference species="M_h_c"/>
        </listOfReactants>
        <listOfProducts>
          <speciesReference species="M_actn_R_c"/>
          <speciesReference species="M_co2_c"/>
        </listOfProducts>
        <kineticLaw>
          <math xmlns="http://www.w3.org/1998/Math/MathML">
            <ci> FLUX_VALUE </ci>
          </math>
          <listOfParameters>
            <parameter id="LOWER_BOUND" value="0" units="mmol_per_gDW_per_hr"/>
            <parameter id="UPPER_BOUND" value="1000" units="mmol_per_gDW_per_hr"/>
            <parameter id="FLUX_VALUE" value="0" units="mmol_per_gDW_per_hr"/>
            <parameter id="OBJECTIVE_COEFFICIENT" value="0" units="mmol_per_gDW_per_hr"/>
          </listOfParameters>
        </kineticLaw>
      </reaction>
      <reaction id="R_ACLS" name="acetolactate synthase" reversible="false">
        <notes>
          <html xmlns="http://www.w3.org/1999/xhtml"><p>GENE_ASSOCIATION: (KPN_04073 and KPN_04074 or KPN_04268 and KPN_04267 or KPN_00082 and KPN_00083) </p> <p>SUBSYSTEM: Valine, Leucine, and Isoleucine Metabolism </p> <p>EC Number: </p> <p>Confidence Level: </p> <p>AUTHORS: </p> <p></p></html>
        </notes>
        <listOfReactants>
          <speciesReference species="M_h_c"/>
          <speciesReference species="M_pyr_c" stoichiometry="2"/>
        </listOfReactants>
        <listOfProducts>
          <speciesReference species="M_alac_S_c"/>
          <speciesReference species="M_co2_c"/>
        </listOfProducts>
        <kineticLaw>
          <math xmlns="http://www.w3.org/1998/Math/MathML">
            <ci> FLUX_VALUE </ci>
          </math>
          <listOfParameters>
            <parameter id="LOWER_BOUND" value="0" units="mmol_per_gDW_per_hr"/>
            <parameter id="UPPER_BOUND" value="1000" units="mmol_per_gDW_per_hr"/>
            <parameter id="FLUX_VALUE" value="0" units="mmol_per_gDW_per_hr"/>
            <parameter id="OBJECTIVE_COEFFICIENT" value="0" units="mmol_per_gDW_per_hr"/>
          </listOfParameters>
        </kineticLaw>
      </reaction>
      <reaction id="R_ACLS_a" name="acetolactate synthase" reversible="false">
        <notes>
          <html xmlns="http://www.w3.org/1999/xhtml"><p>GENE_ASSOCIATION: </p> <p>SUBSYSTEM: Valine, Leucine, and Isoleucine Metabolism </p> <p>EC Number: </p> <p>Confidence Level: </p> <p>AUTHORS: </p> <p></p></html>
        </notes>
        <listOfReactants>
          <speciesReference species="M_h_c"/>
          <speciesReference species="M_pyr_c"/>
          <speciesReference species="M_thmpp_c"/>
        </listOfReactants>
        <listOfProducts>
          <speciesReference species="M_co2_c"/>
          <speciesReference species="M_hethmpp_c"/>
        </listOfProducts>
        <kineticLaw>
          <math xmlns="http://www.w3.org/1998/Math/MathML">
            <ci> FLUX_VALUE </ci>
          </math>
          <listOfParameters>
            <parameter id="LOWER_BOUND" value="0" units="mmol_per_gDW_per_hr"/>
            <parameter id="UPPER_BOUND" value="1000" units="mmol_per_gDW_per_hr"/>
            <parameter id="FLUX_VALUE" value="0" units="mmol_per_gDW_per_hr"/>
            <parameter id="OBJECTIVE_COEFFICIENT" value="0" units="mmol_per_gDW_per_hr"/>
          </listOfParameters>
        </kineticLaw>
      </reaction>
      <reaction id="R_ACMAMUT" name="UDP-N-acetyl-D-mannosaminuronic acid transferase" reversible="false">
        <notes>
          <html xmlns="http://www.w3.org/1999/xhtml"><p>GENE_ASSOCIATION: KPN_04295 </p> <p>SUBSYSTEM: Cell Envelope Biosynthesis </p> <p>EC Number: </p> <p>Confidence Level: </p> <p>AUTHORS: </p> <p></p></html>
        </notes>
        <listOfReactants>
          <speciesReference species="M_uacmamu_c"/>
          <speciesReference species="M_unaga_c"/>
        </listOfReactants>
        <listOfProducts>
          <speciesReference species="M_h_c"/>
          <speciesReference species="M_udp_c"/>
          <speciesReference species="M_unagamu_c"/>
        </listOfProducts>
        <kineticLaw>
          <math xmlns="http://www.w3.org/1998/Math/MathML">
            <ci> FLUX_VALUE </ci>
          </math>
          <listOfParameters>
            <parameter id="LOWER_BOUND" value="0" units="mmol_per_gDW_per_hr"/>
            <parameter id="UPPER_BOUND" value="1000" units="mmol_per_gDW_per_hr"/>
            <parameter id="FLUX_VALUE" value="0" units="mmol_per_gDW_per_hr"/>
            <parameter id="OBJECTIVE_COEFFICIENT" value="0" units="mmol_per_gDW_per_hr"/>
          </listOfParameters>
        </kineticLaw>
      </reaction>
      <reaction id="R_ACMANAptspp" name="N-acetyl-D-mannosamine transport via PTS  (periplasm)" reversible="false">
        <notes>
          <html xmlns="http://www.w3.org/1999/xhtml"><p>GENE_ASSOCIATION: KPN_02335 and KPN_02763 and KPN_02334 and KPN_02333 and KPN_02762 </p> <p>SUBSYSTEM: Tranpsort, Inner Membrane </p> <p>EC Number: </p> <p>Confidence Level: </p> <p>AUTHORS: </p> <p></p></html>
        </notes>
        <listOfReactants>
          <speciesReference species="M_acmana_p"/>
          <speciesReference species="M_pep_c"/>
        </listOfReactants>
        <listOfProducts>
          <speciesReference species="M_acmanap_c"/>
          <speciesReference species="M_pyr_c"/>
        </listOfProducts>
        <kineticLaw>
          <math xmlns="http://www.w3.org/1998/Math/MathML">
            <ci> FLUX_VALUE </ci>
          </math>
          <listOfParameters>
            <parameter id="LOWER_BOUND" value="0" units="mmol_per_gDW_per_hr"/>
            <parameter id="UPPER_BOUND" value="1000" units="mmol_per_gDW_per_hr"/>
            <parameter id="FLUX_VALUE" value="0" units="mmol_per_gDW_per_hr"/>
            <parameter id="OBJECTIVE_COEFFICIENT" value="0" units="mmol_per_gDW_per_hr"/>
          </listOfParameters>
        </kineticLaw>
      </reaction>
      <reaction id="R_ACMANAtex" name="N-acetyl-D-mannosamine transport via diffusion (extracellular to periplasm)">
        <notes>
          <html xmlns="http://www.w3.org/1999/xhtml"><p>GENE_ASSOCIATION: (KPN_00282 or KPN_02636 or KPN_02430 or KPN_00956 or KPN_01445) </p> <p>SUBSYSTEM: Transport, Outer Membrane Porin </p> <p>EC Number: </p> <p>Confidence Level: </p> <p>AUTHORS: </p> <p></p></html>
        </notes>
        <listOfReactants>
          <speciesReference species="M_acmana_e"/>
        </listOfReactants>
        <listOfProducts>
          <speciesReference species="M_acmana_p"/>
        </listOfProducts>
        <kineticLaw>
          <math xmlns="http://www.w3.org/1998/Math/MathML">
            <ci> FLUX_VALUE </ci>
          </math>
          <listOfParameters>
            <parameter id="LOWER_BOUND" value="-1000" units="mmol_per_gDW_per_hr"/>
            <parameter id="UPPER_BOUND" value="0" units="mmol_per_gDW_per_hr"/>
            <parameter id="FLUX_VALUE" value="0" units="mmol_per_gDW_per_hr"/>
            <parameter id="OBJECTIVE_COEFFICIENT" value="0" units="mmol_per_gDW_per_hr"/>
          </listOfParameters>
        </kineticLaw>
      </reaction>
      <reaction id="R_ACMUMptspp" name="N-acetylmuramate transport via PEP:Pyr PTS (periplasm)" reversible="false">
        <notes>
          <html xmlns="http://www.w3.org/1999/xhtml"><p>GENE_ASSOCIATION: KPN_02764 and KPN_02763 and KPN_04044 and KPN_02762 </p> <p>SUBSYSTEM: Tranpsort, Inner Membrane </p> <p>EC Number: </p> <p>Confidence Level: </p> <p>AUTHORS: </p> <p></p></html>
        </notes>
        <listOfReactants>
          <speciesReference species="M_acmum_p"/>
          <speciesReference species="M_pep_c"/>
        </listOfReactants>
        <listOfProducts>
          <speciesReference species="M_acmum6p_c"/>
          <speciesReference species="M_pyr_c"/>
        </listOfProducts>
        <kineticLaw>
          <math xmlns="http://www.w3.org/1998/Math/MathML">
            <ci> FLUX_VALUE </ci>
          </math>
          <listOfParameters>
            <parameter id="LOWER_BOUND" value="0" units="mmol_per_gDW_per_hr"/>
            <parameter id="UPPER_BOUND" value="1000" units="mmol_per_gDW_per_hr"/>
            <parameter id="FLUX_VALUE" value="0" units="mmol_per_gDW_per_hr"/>
            <parameter id="OBJECTIVE_COEFFICIENT" value="0" units="mmol_per_gDW_per_hr"/>
          </listOfParameters>
        </kineticLaw>
      </reaction>
      <reaction id="R_ACMUMtex" name="N-acetylmuramate transport via diffusion (extracellular to periplasm)" reversible="false">
        <notes>
          <html xmlns="http://www.w3.org/1999/xhtml"><p>GENE_ASSOCIATION: (KPN_00282 or KPN_02636 or KPN_02430 or KPN_00956 or KPN_01445) </p> <p>SUBSYSTEM: Transport, Outer Membrane Porin </p> <p>EC Number: </p> <p>Confidence Level: </p> <p>AUTHORS: </p> <p></p></html>
        </notes>
        <listOfReactants>
          <speciesReference species="M_acmum_e"/>
        </listOfReactants>
        <listOfProducts>
          <speciesReference species="M_acmum_p"/>
        </listOfProducts>
        <kineticLaw>
          <math xmlns="http://www.w3.org/1998/Math/MathML">
            <ci> FLUX_VALUE </ci>
          </math>
          <listOfParameters>
            <parameter id="LOWER_BOUND" value="0" units="mmol_per_gDW_per_hr"/>
            <parameter id="UPPER_BOUND" value="1000" units="mmol_per_gDW_per_hr"/>
            <parameter id="FLUX_VALUE" value="0" units="mmol_per_gDW_per_hr"/>
            <parameter id="OBJECTIVE_COEFFICIENT" value="0" units="mmol_per_gDW_per_hr"/>
          </listOfParameters>
        </kineticLaw>
      </reaction>
      <reaction id="R_ACOAD1f" name="acyl-CoA dehydrogenase (butanoyl-CoA)">
        <notes>
          <html xmlns="http://www.w3.org/1999/xhtml"><p>GENE_ASSOCIATION: KPN_00235 </p> <p>SUBSYSTEM: Membrane Lipid Metabolism </p> <p>EC Number: </p> <p>Confidence Level: </p> <p>AUTHORS: </p> <p></p></html>
        </notes>
        <listOfReactants>
          <speciesReference species="M_btcoa_c"/>
          <speciesReference species="M_fad_c"/>
        </listOfReactants>
        <listOfProducts>
          <speciesReference species="M_b2coa_c"/>
          <speciesReference species="M_fadh2_c"/>
        </listOfProducts>
        <kineticLaw>
          <math xmlns="http://www.w3.org/1998/Math/MathML">
            <ci> FLUX_VALUE </ci>
          </math>
          <listOfParameters>
            <parameter id="LOWER_BOUND" value="-1000" units="mmol_per_gDW_per_hr"/>
            <parameter id="UPPER_BOUND" value="1000" units="mmol_per_gDW_per_hr"/>
            <parameter id="FLUX_VALUE" value="0" units="mmol_per_gDW_per_hr"/>
            <parameter id="OBJECTIVE_COEFFICIENT" value="0" units="mmol_per_gDW_per_hr"/>
          </listOfParameters>
        </kineticLaw>
      </reaction>
      <reaction id="R_ACOAD2f" name="acyl-CoA dehydrogenase (hexanoyl-CoA)">
        <notes>
          <html xmlns="http://www.w3.org/1999/xhtml"><p>GENE_ASSOCIATION: KPN_00235 </p> <p>SUBSYSTEM: Membrane Lipid Metabolism </p> <p>EC Number: </p> <p>Confidence Level: </p> <p>AUTHORS: </p> <p></p></html>
        </notes>
        <listOfReactants>
          <speciesReference species="M_fad_c"/>
          <speciesReference species="M_hxcoa_c"/>
        </listOfReactants>
        <listOfProducts>
          <speciesReference species="M_fadh2_c"/>
          <speciesReference species="M_hx2coa_c"/>
        </listOfProducts>
        <kineticLaw>
          <math xmlns="http://www.w3.org/1998/Math/MathML">
            <ci> FLUX_VALUE </ci>
          </math>
          <listOfParameters>
            <parameter id="LOWER_BOUND" value="-1000" units="mmol_per_gDW_per_hr"/>
            <parameter id="UPPER_BOUND" value="1000" units="mmol_per_gDW_per_hr"/>
            <parameter id="FLUX_VALUE" value="0" units="mmol_per_gDW_per_hr"/>
            <parameter id="OBJECTIVE_COEFFICIENT" value="0" units="mmol_per_gDW_per_hr"/>
          </listOfParameters>
        </kineticLaw>
      </reaction>
      <reaction id="R_ACOAD3f" name="acyl-CoA dehydrogenase (octanoyl-CoA)">
        <notes>
          <html xmlns="http://www.w3.org/1999/xhtml"><p>GENE_ASSOCIATION: KPN_00235 </p> <p>SUBSYSTEM: Membrane Lipid Metabolism </p> <p>EC Number: </p> <p>Confidence Level: </p> <p>AUTHORS: </p> <p></p></html>
        </notes>
        <listOfReactants>
          <speciesReference species="M_fad_c"/>
          <speciesReference species="M_occoa_c"/>
        </listOfReactants>
        <listOfProducts>
          <speciesReference species="M_fadh2_c"/>
          <speciesReference species="M_oc2coa_c"/>
        </listOfProducts>
        <kineticLaw>
          <math xmlns="http://www.w3.org/1998/Math/MathML">
            <ci> FLUX_VALUE </ci>
          </math>
          <listOfParameters>
            <parameter id="LOWER_BOUND" value="-1000" units="mmol_per_gDW_per_hr"/>
            <parameter id="UPPER_BOUND" value="1000" units="mmol_per_gDW_per_hr"/>
            <parameter id="FLUX_VALUE" value="0" units="mmol_per_gDW_per_hr"/>
            <parameter id="OBJECTIVE_COEFFICIENT" value="0" units="mmol_per_gDW_per_hr"/>
          </listOfParameters>
        </kineticLaw>
      </reaction>
      <reaction id="R_ACOAD4f" name="acyl-CoA dehydrogenase (decanoyl-CoA)">
        <notes>
          <html xmlns="http://www.w3.org/1999/xhtml"><p>GENE_ASSOCIATION: KPN_00235 </p> <p>SUBSYSTEM: Membrane Lipid Metabolism </p> <p>EC Number: </p> <p>Confidence Level: </p> <p>AUTHORS: </p> <p></p></html>
        </notes>
        <listOfReactants>
          <speciesReference species="M_dcacoa_c"/>
          <speciesReference species="M_fad_c"/>
        </listOfReactants>
        <listOfProducts>
          <speciesReference species="M_dc2coa_c"/>
          <speciesReference species="M_fadh2_c"/>
        </listOfProducts>
        <kineticLaw>
          <math xmlns="http://www.w3.org/1998/Math/MathML">
            <ci> FLUX_VALUE </ci>
          </math>
          <listOfParameters>
            <parameter id="LOWER_BOUND" value="-1000" units="mmol_per_gDW_per_hr"/>
            <parameter id="UPPER_BOUND" value="1000" units="mmol_per_gDW_per_hr"/>
            <parameter id="FLUX_VALUE" value="0" units="mmol_per_gDW_per_hr"/>
            <parameter id="OBJECTIVE_COEFFICIENT" value="0" units="mmol_per_gDW_per_hr"/>
          </listOfParameters>
        </kineticLaw>
      </reaction>
      <reaction id="R_ACOAD5f" name="acyl-CoA dehydrogenase (dodecanoyl-CoA)">
        <notes>
          <html xmlns="http://www.w3.org/1999/xhtml"><p>GENE_ASSOCIATION: KPN_00235 </p> <p>SUBSYSTEM: Membrane Lipid Metabolism </p> <p>EC Number: </p> <p>Confidence Level: </p> <p>AUTHORS: </p> <p></p></html>
        </notes>
        <listOfReactants>
          <speciesReference species="M_ddcacoa_c"/>
          <speciesReference species="M_fad_c"/>
        </listOfReactants>
        <listOfProducts>
          <speciesReference species="M_dd2coa_c"/>
          <speciesReference species="M_fadh2_c"/>
        </listOfProducts>
        <kineticLaw>
          <math xmlns="http://www.w3.org/1998/Math/MathML">
            <ci> FLUX_VALUE </ci>
          </math>
          <listOfParameters>
            <parameter id="LOWER_BOUND" value="-1000" units="mmol_per_gDW_per_hr"/>
            <parameter id="UPPER_BOUND" value="1000" units="mmol_per_gDW_per_hr"/>
            <parameter id="FLUX_VALUE" value="0" units="mmol_per_gDW_per_hr"/>
            <parameter id="OBJECTIVE_COEFFICIENT" value="0" units="mmol_per_gDW_per_hr"/>
          </listOfParameters>
        </kineticLaw>
      </reaction>
      <reaction id="R_ACOAD6f" name="acyl-CoA dehydrogenase (tetradecanoyl-CoA)">
        <notes>
          <html xmlns="http://www.w3.org/1999/xhtml"><p>GENE_ASSOCIATION: KPN_00235 </p> <p>SUBSYSTEM: Membrane Lipid Metabolism </p> <p>EC Number: </p> <p>Confidence Level: </p> <p>AUTHORS: </p> <p></p></html>
        </notes>
        <listOfReactants>
          <speciesReference species="M_fad_c"/>
          <speciesReference species="M_tdcoa_c"/>
        </listOfReactants>
        <listOfProducts>
          <speciesReference species="M_fadh2_c"/>
          <speciesReference species="M_td2coa_c"/>
        </listOfProducts>
        <kineticLaw>
          <math xmlns="http://www.w3.org/1998/Math/MathML">
            <ci> FLUX_VALUE </ci>
          </math>
          <listOfParameters>
            <parameter id="LOWER_BOUND" value="-1000" units="mmol_per_gDW_per_hr"/>
            <parameter id="UPPER_BOUND" value="1000" units="mmol_per_gDW_per_hr"/>
            <parameter id="FLUX_VALUE" value="0" units="mmol_per_gDW_per_hr"/>
            <parameter id="OBJECTIVE_COEFFICIENT" value="0" units="mmol_per_gDW_per_hr"/>
          </listOfParameters>
        </kineticLaw>
      </reaction>
      <reaction id="R_ACOAD7f" name="acyl-CoA dehydrogenase (hexadecanoyl-CoA)">
        <notes>
          <html xmlns="http://www.w3.org/1999/xhtml"><p>GENE_ASSOCIATION: KPN_00235 </p> <p>SUBSYSTEM: Membrane Lipid Metabolism </p> <p>EC Number: </p> <p>Confidence Level: </p> <p>AUTHORS: </p> <p></p></html>
        </notes>
        <listOfReactants>
          <speciesReference species="M_fad_c"/>
          <speciesReference species="M_pmtcoa_c"/>
        </listOfReactants>
        <listOfProducts>
          <speciesReference species="M_fadh2_c"/>
          <speciesReference species="M_hdd2coa_c"/>
        </listOfProducts>
        <kineticLaw>
          <math xmlns="http://www.w3.org/1998/Math/MathML">
            <ci> FLUX_VALUE </ci>
          </math>
          <listOfParameters>
            <parameter id="LOWER_BOUND" value="-1000" units="mmol_per_gDW_per_hr"/>
            <parameter id="UPPER_BOUND" value="1000" units="mmol_per_gDW_per_hr"/>
            <parameter id="FLUX_VALUE" value="0" units="mmol_per_gDW_per_hr"/>
            <parameter id="OBJECTIVE_COEFFICIENT" value="0" units="mmol_per_gDW_per_hr"/>
          </listOfParameters>
        </kineticLaw>
      </reaction>
      <reaction id="R_ACOAD8f" name="acyl-CoA dehydrogenase (octadecanoyl-CoA)">
        <notes>
          <html xmlns="http://www.w3.org/1999/xhtml"><p>GENE_ASSOCIATION: KPN_00235 </p> <p>SUBSYSTEM: Membrane Lipid Metabolism </p> <p>EC Number: </p> <p>Confidence Level: </p> <p>AUTHORS: </p> <p></p></html>
        </notes>
        <listOfReactants>
          <speciesReference species="M_fad_c"/>
          <speciesReference species="M_stcoa_c"/>
        </listOfReactants>
        <listOfProducts>
          <speciesReference species="M_fadh2_c"/>
          <speciesReference species="M_od2coa_c"/>
        </listOfProducts>
        <kineticLaw>
          <math xmlns="http://www.w3.org/1998/Math/MathML">
            <ci> FLUX_VALUE </ci>
          </math>
          <listOfParameters>
            <parameter id="LOWER_BOUND" value="-1000" units="mmol_per_gDW_per_hr"/>
            <parameter id="UPPER_BOUND" value="1000" units="mmol_per_gDW_per_hr"/>
            <parameter id="FLUX_VALUE" value="0" units="mmol_per_gDW_per_hr"/>
            <parameter id="OBJECTIVE_COEFFICIENT" value="0" units="mmol_per_gDW_per_hr"/>
          </listOfParameters>
        </kineticLaw>
      </reaction>
      <reaction id="R_ACOATA" name="Acetyl-CoA ACP transacylase">
        <notes>
          <html xmlns="http://www.w3.org/1999/xhtml"><p>GENE_ASSOCIATION: KPN_01092 and KPN_01089 </p> <p>SUBSYSTEM: Membrane Lipid Metabolism </p> <p>EC Number: </p> <p>Confidence Level: </p> <p>AUTHORS: </p> <p></p></html>
        </notes>
        <listOfReactants>
          <speciesReference species="M_ACP_c"/>
          <speciesReference species="M_accoa_c"/>
        </listOfReactants>
        <listOfProducts>
          <speciesReference species="M_acACP_c"/>
          <speciesReference species="M_coa_c"/>
        </listOfProducts>
        <kineticLaw>
          <math xmlns="http://www.w3.org/1998/Math/MathML">
            <ci> FLUX_VALUE </ci>
          </math>
          <listOfParameters>
            <parameter id="LOWER_BOUND" value="-1000" units="mmol_per_gDW_per_hr"/>
            <parameter id="UPPER_BOUND" value="1000" units="mmol_per_gDW_per_hr"/>
            <parameter id="FLUX_VALUE" value="0" units="mmol_per_gDW_per_hr"/>
            <parameter id="OBJECTIVE_COEFFICIENT" value="0" units="mmol_per_gDW_per_hr"/>
          </listOfParameters>
        </kineticLaw>
      </reaction>
      <reaction id="R_ACODA" name="acetylornithine deacetylase" reversible="false">
        <notes>
          <html xmlns="http://www.w3.org/1999/xhtml"><p>GENE_ASSOCIATION: (KPN_04246 or KPN_01464) </p> <p>SUBSYSTEM: Arginine and Proline Metabolism </p> <p>EC Number: </p> <p>Confidence Level: </p> <p>AUTHORS: </p> <p></p></html>
        </notes>
        <listOfReactants>
          <speciesReference species="M_acorn_c"/>
          <speciesReference species="M_h2o_c"/>
        </listOfReactants>
        <listOfProducts>
          <speciesReference species="M_ac_c"/>
          <speciesReference species="M_orn_c"/>
        </listOfProducts>
        <kineticLaw>
          <math xmlns="http://www.w3.org/1998/Math/MathML">
            <ci> FLUX_VALUE </ci>
          </math>
          <listOfParameters>
            <parameter id="LOWER_BOUND" value="0" units="mmol_per_gDW_per_hr"/>
            <parameter id="UPPER_BOUND" value="1000" units="mmol_per_gDW_per_hr"/>
            <parameter id="FLUX_VALUE" value="0" units="mmol_per_gDW_per_hr"/>
            <parameter id="OBJECTIVE_COEFFICIENT" value="0" units="mmol_per_gDW_per_hr"/>
          </listOfParameters>
        </kineticLaw>
      </reaction>
      <reaction id="R_ACOLIPAtex" name="arabinose modified core oligosaccharide lipid A transport via vector (periplasm to extracellular)" reversible="false">
        <notes>
          <html xmlns="http://www.w3.org/1999/xhtml"><p>GENE_ASSOCIATION: </p> <p>SUBSYSTEM: Transport </p> <p>EC Number: </p> <p>Confidence Level: </p> <p>AUTHORS: </p> <p></p></html>
        </notes>
        <listOfReactants>
          <speciesReference species="M_acolipa_p"/>
        </listOfReactants>
        <listOfProducts>
          <speciesReference species="M_acolipa_e"/>
        </listOfProducts>
        <kineticLaw>
          <math xmlns="http://www.w3.org/1998/Math/MathML">
            <ci> FLUX_VALUE </ci>
          </math>
          <listOfParameters>
            <parameter id="LOWER_BOUND" value="0" units="mmol_per_gDW_per_hr"/>
            <parameter id="UPPER_BOUND" value="1000" units="mmol_per_gDW_per_hr"/>
            <parameter id="FLUX_VALUE" value="0" units="mmol_per_gDW_per_hr"/>
            <parameter id="OBJECTIVE_COEFFICIENT" value="0" units="mmol_per_gDW_per_hr"/>
          </listOfParameters>
        </kineticLaw>
      </reaction>
      <reaction id="R_ACONIs" name="aconitate isomerase (spontaneous)">
        <notes>
          <html xmlns="http://www.w3.org/1999/xhtml"><p>GENE_ASSOCIATION: KPN_SPONT </p> <p>SUBSYSTEM: Exchange</p> <p>EC Number: </p> <p>Confidence Level: </p> <p>AUTHORS: </p> <p></p></html>
        </notes>
        <listOfReactants>
          <speciesReference species="M_acon_T_c"/>
        </listOfReactants>
        <listOfProducts>
          <speciesReference species="M_acon_C_c"/>
        </listOfProducts>
        <kineticLaw>
          <math xmlns="http://www.w3.org/1998/Math/MathML">
            <ci> FLUX_VALUE </ci>
          </math>
          <listOfParameters>
            <parameter id="LOWER_BOUND" value="-1000" units="mmol_per_gDW_per_hr"/>
            <parameter id="UPPER_BOUND" value="1000" units="mmol_per_gDW_per_hr"/>
            <parameter id="FLUX_VALUE" value="0" units="mmol_per_gDW_per_hr"/>
            <parameter id="OBJECTIVE_COEFFICIENT" value="0" units="mmol_per_gDW_per_hr"/>
          </listOfParameters>
        </kineticLaw>
      </reaction>
      <reaction id="R_ACONMT" name="Trans-aconitate methyltransferase" reversible="false">
        <notes>
          <html xmlns="http://www.w3.org/1999/xhtml"><p>GENE_ASSOCIATION: KPN_01646 </p> <p>SUBSYSTEM: Unassigned </p> <p>EC Number: </p> <p>Confidence Level: </p> <p>AUTHORS: </p> <p></p></html>
        </notes>
        <listOfReactants>
          <speciesReference species="M_acon_T_c"/>
          <speciesReference species="M_amet_c"/>
        </listOfReactants>
        <listOfProducts>
          <speciesReference species="M_aconm_c"/>
          <speciesReference species="M_ahcys_c"/>
        </listOfProducts>
        <kineticLaw>
          <math xmlns="http://www.w3.org/1998/Math/MathML">
            <ci> FLUX_VALUE </ci>
          </math>
          <listOfParameters>
            <parameter id="LOWER_BOUND" value="0" units="mmol_per_gDW_per_hr"/>
            <parameter id="UPPER_BOUND" value="1000" units="mmol_per_gDW_per_hr"/>
            <parameter id="FLUX_VALUE" value="0" units="mmol_per_gDW_per_hr"/>
            <parameter id="OBJECTIVE_COEFFICIENT" value="0" units="mmol_per_gDW_per_hr"/>
          </listOfParameters>
        </kineticLaw>
      </reaction>
      <reaction id="R_ACONTa" name="aconitase (half-reaction A, Citrate hydro-lyase)">
        <notes>
          <html xmlns="http://www.w3.org/1999/xhtml"><p>GENE_ASSOCIATION: (KPN_00124 or KPN_01272) </p> <p>SUBSYSTEM: Citric Acid Cycle </p> <p>EC Number: </p> <p>Confidence Level: </p> <p>AUTHORS: </p> <p></p></html>
        </notes>
        <listOfReactants>
          <speciesReference species="M_cit_c"/>
        </listOfReactants>
        <listOfProducts>
          <speciesReference species="M_acon_C_c"/>
          <speciesReference species="M_h2o_c"/>
        </listOfProducts>
        <kineticLaw>
          <math xmlns="http://www.w3.org/1998/Math/MathML">
            <ci> FLUX_VALUE </ci>
          </math>
          <listOfParameters>
            <parameter id="LOWER_BOUND" value="-1000" units="mmol_per_gDW_per_hr"/>
            <parameter id="UPPER_BOUND" value="1000" units="mmol_per_gDW_per_hr"/>
            <parameter id="FLUX_VALUE" value="0" units="mmol_per_gDW_per_hr"/>
            <parameter id="OBJECTIVE_COEFFICIENT" value="0" units="mmol_per_gDW_per_hr"/>
          </listOfParameters>
        </kineticLaw>
      </reaction>
      <reaction id="R_ACONTb" name="aconitase (half-reaction B, Isocitrate hydro-lyase)">
        <notes>
          <html xmlns="http://www.w3.org/1999/xhtml"><p>GENE_ASSOCIATION: (KPN_00124 or KPN_01272) </p> <p>SUBSYSTEM: Citric Acid Cycle </p> <p>EC Number: </p> <p>Confidence Level: </p> <p>AUTHORS: </p> <p></p></html>
        </notes>
        <listOfReactants>
          <speciesReference species="M_acon_C_c"/>
          <speciesReference species="M_h2o_c"/>
        </listOfReactants>
        <listOfProducts>
          <speciesReference species="M_icit_c"/>
        </listOfProducts>
        <kineticLaw>
          <math xmlns="http://www.w3.org/1998/Math/MathML">
            <ci> FLUX_VALUE </ci>
          </math>
          <listOfParameters>
            <parameter id="LOWER_BOUND" value="-1000" units="mmol_per_gDW_per_hr"/>
            <parameter id="UPPER_BOUND" value="1000" units="mmol_per_gDW_per_hr"/>
            <parameter id="FLUX_VALUE" value="0" units="mmol_per_gDW_per_hr"/>
            <parameter id="OBJECTIVE_COEFFICIENT" value="0" units="mmol_per_gDW_per_hr"/>
          </listOfParameters>
        </kineticLaw>
      </reaction>
      <reaction id="R_ACOTA" name="acetylornithine transaminase">
        <notes>
          <html xmlns="http://www.w3.org/1999/xhtml"><p>GENE_ASSOCIATION: (KPN_03745 or KPN_01493 or KPN_01221) </p> <p>SUBSYSTEM: Arginine and Proline Metabolism </p> <p>EC Number: </p> <p>Confidence Level: </p> <p>AUTHORS: </p> <p></p></html>
        </notes>
        <listOfReactants>
          <speciesReference species="M_acorn_c"/>
          <speciesReference species="M_akg_c"/>
        </listOfReactants>
        <listOfProducts>
          <speciesReference species="M_acg5sa_c"/>
          <speciesReference species="M_glu_L_c"/>
        </listOfProducts>
        <kineticLaw>
          <math xmlns="http://www.w3.org/1998/Math/MathML">
            <ci> FLUX_VALUE </ci>
          </math>
          <listOfParameters>
            <parameter id="LOWER_BOUND" value="-1000" units="mmol_per_gDW_per_hr"/>
            <parameter id="UPPER_BOUND" value="1000" units="mmol_per_gDW_per_hr"/>
            <parameter id="FLUX_VALUE" value="0" units="mmol_per_gDW_per_hr"/>
            <parameter id="OBJECTIVE_COEFFICIENT" value="0" units="mmol_per_gDW_per_hr"/>
          </listOfParameters>
        </kineticLaw>
      </reaction>
      <reaction id="R_ACPS1" name="acyl-carrier protein synthase" reversible="false">
        <notes>
          <html xmlns="http://www.w3.org/1999/xhtml"><p>GENE_ASSOCIATION: KPN_02888 </p> <p>SUBSYSTEM: Cofactor and Prosthetic Group Biosynthesis </p> <p>EC Number: </p> <p>Confidence Level: </p> <p>AUTHORS: </p> <p></p></html>
        </notes>
        <listOfReactants>
          <speciesReference species="M_apoACP_c"/>
          <speciesReference species="M_coa_c"/>
        </listOfReactants>
        <listOfProducts>
          <speciesReference species="M_ACP_c"/>
          <speciesReference species="M_h_c"/>
          <speciesReference species="M_pap_c"/>
        </listOfProducts>
        <kineticLaw>
          <math xmlns="http://www.w3.org/1998/Math/MathML">
            <ci> FLUX_VALUE </ci>
          </math>
          <listOfParameters>
            <parameter id="LOWER_BOUND" value="0" units="mmol_per_gDW_per_hr"/>
            <parameter id="UPPER_BOUND" value="1000" units="mmol_per_gDW_per_hr"/>
            <parameter id="FLUX_VALUE" value="0" units="mmol_per_gDW_per_hr"/>
            <parameter id="OBJECTIVE_COEFFICIENT" value="0" units="mmol_per_gDW_per_hr"/>
          </listOfParameters>
        </kineticLaw>
      </reaction>
      <reaction id="R_ACS" name="acetyl-CoA synthetase" reversible="false">
        <notes>
          <html xmlns="http://www.w3.org/1999/xhtml"><p>GENE_ASSOCIATION: KPN_04478 </p> <p>SUBSYSTEM: Pyruvate Metabolism </p> <p>EC Number: </p> <p>Confidence Level: </p> <p>AUTHORS: </p> <p></p></html>
        </notes>
        <listOfReactants>
          <speciesReference species="M_ac_c"/>
          <speciesReference species="M_atp_c"/>
          <speciesReference species="M_coa_c"/>
        </listOfReactants>
        <listOfProducts>
          <speciesReference species="M_accoa_c"/>
          <speciesReference species="M_amp_c"/>
          <speciesReference species="M_ppi_c"/>
        </listOfProducts>
        <kineticLaw>
          <math xmlns="http://www.w3.org/1998/Math/MathML">
            <ci> FLUX_VALUE </ci>
          </math>
          <listOfParameters>
            <parameter id="LOWER_BOUND" value="0" units="mmol_per_gDW_per_hr"/>
            <parameter id="UPPER_BOUND" value="1000" units="mmol_per_gDW_per_hr"/>
            <parameter id="FLUX_VALUE" value="0" units="mmol_per_gDW_per_hr"/>
            <parameter id="OBJECTIVE_COEFFICIENT" value="0" units="mmol_per_gDW_per_hr"/>
          </listOfParameters>
        </kineticLaw>
      </reaction>
      <reaction id="R_ACSERtex" name="O-Acetyl-L-serine transport via diffusion (extracellular to periplasm)">
        <notes>
          <html xmlns="http://www.w3.org/1999/xhtml"><p>GENE_ASSOCIATION: (KPN_00282 or KPN_02636 or KPN_02430 or KPN_00956 or KPN_01445) </p> <p>SUBSYSTEM: Transport, Outer Membrane Porin </p> <p>EC Number: </p> <p>Confidence Level: </p> <p>AUTHORS: </p> <p></p></html>
        </notes>
        <listOfReactants>
          <speciesReference species="M_acser_e"/>
        </listOfReactants>
        <listOfProducts>
          <speciesReference species="M_acser_p"/>
        </listOfProducts>
        <kineticLaw>
          <math xmlns="http://www.w3.org/1998/Math/MathML">
            <ci> FLUX_VALUE </ci>
          </math>
          <listOfParameters>
            <parameter id="LOWER_BOUND" value="-1000" units="mmol_per_gDW_per_hr"/>
            <parameter id="UPPER_BOUND" value="1000" units="mmol_per_gDW_per_hr"/>
            <parameter id="FLUX_VALUE" value="0" units="mmol_per_gDW_per_hr"/>
            <parameter id="OBJECTIVE_COEFFICIENT" value="0" units="mmol_per_gDW_per_hr"/>
          </listOfParameters>
        </kineticLaw>
      </reaction>
      <reaction id="R_ACSERtpp" name="O-Acetyl-L-serine export via facilitated transport" reversible="false">
        <notes>
          <html xmlns="http://www.w3.org/1999/xhtml"><p>GENE_ASSOCIATION: (KPN_01622 or KPN_00233) </p> <p>SUBSYSTEM: Tranpsort, Inner Membrane </p> <p>EC Number: </p> <p>Confidence Level: </p> <p>AUTHORS: </p> <p></p></html>
        </notes>
        <listOfReactants>
          <speciesReference species="M_acser_c"/>
        </listOfReactants>
        <listOfProducts>
          <speciesReference species="M_acser_p"/>
        </listOfProducts>
        <kineticLaw>
          <math xmlns="http://www.w3.org/1998/Math/MathML">
            <ci> FLUX_VALUE </ci>
          </math>
          <listOfParameters>
            <parameter id="LOWER_BOUND" value="0" units="mmol_per_gDW_per_hr"/>
            <parameter id="UPPER_BOUND" value="1000" units="mmol_per_gDW_per_hr"/>
            <parameter id="FLUX_VALUE" value="0" units="mmol_per_gDW_per_hr"/>
            <parameter id="OBJECTIVE_COEFFICIENT" value="0" units="mmol_per_gDW_per_hr"/>
          </listOfParameters>
        </kineticLaw>
      </reaction>
      <reaction id="R_ACTD" name="acetoin dehydrogenase" reversible="false">
        <notes>
          <html xmlns="http://www.w3.org/1999/xhtml"><p>GENE_ASSOCIATION: KPN_02061 </p> <p>SUBSYSTEM: Butanoate Metabolism </p> <p>EC Number: </p> <p>Confidence Level: </p> <p>AUTHORS: </p> <p></p></html>
        </notes>
        <listOfReactants>
          <speciesReference species="M_actn_R_c"/>
          <speciesReference species="M_nad_c"/>
        </listOfReactants>
        <listOfProducts>
          <speciesReference species="M_diact_c"/>
          <speciesReference species="M_h_c"/>
          <speciesReference species="M_nadh_c"/>
        </listOfProducts>
        <kineticLaw>
          <math xmlns="http://www.w3.org/1998/Math/MathML">
            <ci> FLUX_VALUE </ci>
          </math>
          <listOfParameters>
            <parameter id="LOWER_BOUND" value="0" units="mmol_per_gDW_per_hr"/>
            <parameter id="UPPER_BOUND" value="1000" units="mmol_per_gDW_per_hr"/>
            <parameter id="FLUX_VALUE" value="0" units="mmol_per_gDW_per_hr"/>
            <parameter id="OBJECTIVE_COEFFICIENT" value="0" units="mmol_per_gDW_per_hr"/>
          </listOfParameters>
        </kineticLaw>
      </reaction>
      <reaction id="R_ACTDa" name="acetoin dehydrogenase" reversible="false">
        <notes>
          <html xmlns="http://www.w3.org/1999/xhtml"><p>GENE_ASSOCIATION: KPN_02061 </p> <p>SUBSYSTEM: Butanoate Metabolism </p> <p>EC Number: </p> <p>Confidence Level: </p> <p>AUTHORS: </p> <p></p></html>
        </notes>
        <listOfReactants>
          <speciesReference species="M_actn_R_c"/>
          <speciesReference species="M_nadp_c"/>
        </listOfReactants>
        <listOfProducts>
          <speciesReference species="M_diact_c"/>
          <speciesReference species="M_h_c"/>
          <speciesReference species="M_nadph_c"/>
        </listOfProducts>
        <kineticLaw>
          <math xmlns="http://www.w3.org/1998/Math/MathML">
            <ci> FLUX_VALUE </ci>
          </math>
          <listOfParameters>
            <parameter id="LOWER_BOUND" value="0" units="mmol_per_gDW_per_hr"/>
            <parameter id="UPPER_BOUND" value="1000" units="mmol_per_gDW_per_hr"/>
            <parameter id="FLUX_VALUE" value="0" units="mmol_per_gDW_per_hr"/>
            <parameter id="OBJECTIVE_COEFFICIENT" value="0" units="mmol_per_gDW_per_hr"/>
          </listOfParameters>
        </kineticLaw>
      </reaction>
      <reaction id="R_ACt2rpp" name="acetate reversible transport via proton symport (periplasm)">
        <notes>
          <html xmlns="http://www.w3.org/1999/xhtml"><p>GENE_ASSOCIATION: </p> <p>SUBSYSTEM: Transport </p> <p>EC Number: </p> <p>Confidence Level: </p> <p>AUTHORS: </p> <p></p></html>
        </notes>
        <listOfReactants>
          <speciesReference species="M_ac_p"/>
          <speciesReference species="M_h_p"/>
        </listOfReactants>
        <listOfProducts>
          <speciesReference species="M_ac_c"/>
          <speciesReference species="M_h_c"/>
        </listOfProducts>
        <kineticLaw>
          <math xmlns="http://www.w3.org/1998/Math/MathML">
            <ci> FLUX_VALUE </ci>
          </math>
          <listOfParameters>
            <parameter id="LOWER_BOUND" value="-1000" units="mmol_per_gDW_per_hr"/>
            <parameter id="UPPER_BOUND" value="1000" units="mmol_per_gDW_per_hr"/>
            <parameter id="FLUX_VALUE" value="0" units="mmol_per_gDW_per_hr"/>
            <parameter id="OBJECTIVE_COEFFICIENT" value="0" units="mmol_per_gDW_per_hr"/>
          </listOfParameters>
        </kineticLaw>
      </reaction>
      <reaction id="R_ACt4pp" name="Na+/Acetate symport (periplasm)" reversible="false">
        <notes>
          <html xmlns="http://www.w3.org/1999/xhtml"><p>GENE_ASSOCIATION: KPN_04476 </p> <p>SUBSYSTEM: Tranpsort, Inner Membrane </p> <p>EC Number: </p> <p>Confidence Level: </p> <p>AUTHORS: </p> <p></p></html>
        </notes>
        <listOfReactants>
          <speciesReference species="M_ac_p"/>
          <speciesReference species="M_na1_p"/>
        </listOfReactants>
        <listOfProducts>
          <speciesReference species="M_ac_c"/>
          <speciesReference species="M_na1_c"/>
        </listOfProducts>
        <kineticLaw>
          <math xmlns="http://www.w3.org/1998/Math/MathML">
            <ci> FLUX_VALUE </ci>
          </math>
          <listOfParameters>
            <parameter id="LOWER_BOUND" value="0" units="mmol_per_gDW_per_hr"/>
            <parameter id="UPPER_BOUND" value="1000" units="mmol_per_gDW_per_hr"/>
            <parameter id="FLUX_VALUE" value="0" units="mmol_per_gDW_per_hr"/>
            <parameter id="OBJECTIVE_COEFFICIENT" value="0" units="mmol_per_gDW_per_hr"/>
          </listOfParameters>
        </kineticLaw>
      </reaction>
      <reaction id="R_ACtex" name="Acetate transport via diffusion (extracellular to periplasm)">
        <notes>
          <html xmlns="http://www.w3.org/1999/xhtml"><p>GENE_ASSOCIATION: (KPN_00282 or KPN_02636 or KPN_02430 or KPN_00956 or KPN_01445) </p> <p>SUBSYSTEM: Transport, Outer Membrane Porin </p> <p>EC Number: </p> <p>Confidence Level: </p> <p>AUTHORS: </p> <p></p></html>
        </notes>
        <listOfReactants>
          <speciesReference species="M_ac_e"/>
        </listOfReactants>
        <listOfProducts>
          <speciesReference species="M_ac_p"/>
        </listOfProducts>
        <kineticLaw>
          <math xmlns="http://www.w3.org/1998/Math/MathML">
            <ci> FLUX_VALUE </ci>
          </math>
          <listOfParameters>
            <parameter id="LOWER_BOUND" value="-1000" units="mmol_per_gDW_per_hr"/>
            <parameter id="UPPER_BOUND" value="1000" units="mmol_per_gDW_per_hr"/>
            <parameter id="FLUX_VALUE" value="0" units="mmol_per_gDW_per_hr"/>
            <parameter id="OBJECTIVE_COEFFICIENT" value="0" units="mmol_per_gDW_per_hr"/>
          </listOfParameters>
        </kineticLaw>
      </reaction>
      <reaction id="R_ADA" name="Adenosine deaminase" reversible="false">
        <notes>
          <html xmlns="http://www.w3.org/1999/xhtml"><p>GENE_ASSOCIATION: KPN_01958 </p> <p>SUBSYSTEM: Nucleotide Salvage Pathway </p> <p>EC Number: </p> <p>Confidence Level: </p> <p>AUTHORS: </p> <p></p></html>
        </notes>
        <listOfReactants>
          <speciesReference species="M_adn_c"/>
          <speciesReference species="M_h_c"/>
          <speciesReference species="M_h2o_c"/>
        </listOfReactants>
        <listOfProducts>
          <speciesReference species="M_ins_c"/>
          <speciesReference species="M_nh4_c"/>
        </listOfProducts>
        <kineticLaw>
          <math xmlns="http://www.w3.org/1998/Math/MathML">
            <ci> FLUX_VALUE </ci>
          </math>
          <listOfParameters>
            <parameter id="LOWER_BOUND" value="0" units="mmol_per_gDW_per_hr"/>
            <parameter id="UPPER_BOUND" value="1000" units="mmol_per_gDW_per_hr"/>
            <parameter id="FLUX_VALUE" value="0" units="mmol_per_gDW_per_hr"/>
            <parameter id="OBJECTIVE_COEFFICIENT" value="0" units="mmol_per_gDW_per_hr"/>
          </listOfParameters>
        </kineticLaw>
      </reaction>
      <reaction id="R_ADCL" name="4-aminobenzoate synthase" reversible="false">
        <notes>
          <html xmlns="http://www.w3.org/1999/xhtml"><p>GENE_ASSOCIATION: KPN_01094 </p> <p>SUBSYSTEM: Cofactor and Prosthetic Group Biosynthesis </p> <p>EC Number: </p> <p>Confidence Level: </p> <p>AUTHORS: </p> <p></p></html>
        </notes>
        <listOfReactants>
          <speciesReference species="M_4adcho_c"/>
        </listOfReactants>
        <listOfProducts>
          <speciesReference species="M_4abz_c"/>
          <speciesReference species="M_h_c"/>
          <speciesReference species="M_pyr_c"/>
        </listOfProducts>
        <kineticLaw>
          <math xmlns="http://www.w3.org/1998/Math/MathML">
            <ci> FLUX_VALUE </ci>
          </math>
          <listOfParameters>
            <parameter id="LOWER_BOUND" value="0" units="mmol_per_gDW_per_hr"/>
            <parameter id="UPPER_BOUND" value="1000" units="mmol_per_gDW_per_hr"/>
            <parameter id="FLUX_VALUE" value="0" units="mmol_per_gDW_per_hr"/>
            <parameter id="OBJECTIVE_COEFFICIENT" value="0" units="mmol_per_gDW_per_hr"/>
          </listOfParameters>
        </kineticLaw>
      </reaction>
      <reaction id="R_ADCPS1" name="adenosylcobinamide-phosphate synthase" reversible="false">
        <notes>
          <html xmlns="http://www.w3.org/1999/xhtml"><p>GENE_ASSOCIATION: KPN_03199 </p> <p>SUBSYSTEM: Vitamin B12 Metabolism </p> <p>EC Number: </p> <p>Confidence Level: </p> <p>AUTHORS: </p> <p></p></html>
        </notes>
        <listOfReactants>
          <speciesReference species="M_adcobhex_c"/>
          <speciesReference species="M_appl_c"/>
          <speciesReference species="M_atp_c"/>
        </listOfReactants>
        <listOfProducts>
          <speciesReference species="M_adocbi_c"/>
          <speciesReference species="M_adp_c"/>
          <speciesReference species="M_h_c"/>
          <speciesReference species="M_pi_c"/>
        </listOfProducts>
        <kineticLaw>
          <math xmlns="http://www.w3.org/1998/Math/MathML">
            <ci> FLUX_VALUE </ci>
          </math>
          <listOfParameters>
            <parameter id="LOWER_BOUND" value="0" units="mmol_per_gDW_per_hr"/>
            <parameter id="UPPER_BOUND" value="1000" units="mmol_per_gDW_per_hr"/>
            <parameter id="FLUX_VALUE" value="0" units="mmol_per_gDW_per_hr"/>
            <parameter id="OBJECTIVE_COEFFICIENT" value="0" units="mmol_per_gDW_per_hr"/>
          </listOfParameters>
        </kineticLaw>
      </reaction>
      <reaction id="R_ADCS" name="4-amino-4-deoxychorismate synthase" reversible="false">
        <notes>
          <html xmlns="http://www.w3.org/1999/xhtml"><p>GENE_ASSOCIATION: KPN_02328 and KPN_03746 </p> <p>SUBSYSTEM: Cofactor and Prosthetic Group Biosynthesis </p> <p>EC Number: </p> <p>Confidence Level: </p> <p>AUTHORS: </p> <p></p></html>
        </notes>
        <listOfReactants>
          <speciesReference species="M_chor_c"/>
          <speciesReference species="M_gln_L_c"/>
        </listOfReactants>
        <listOfProducts>
          <speciesReference species="M_4adcho_c"/>
          <speciesReference species="M_glu_L_c"/>
        </listOfProducts>
        <kineticLaw>
          <math xmlns="http://www.w3.org/1998/Math/MathML">
            <ci> FLUX_VALUE </ci>
          </math>
          <listOfParameters>
            <parameter id="LOWER_BOUND" value="0" units="mmol_per_gDW_per_hr"/>
            <parameter id="UPPER_BOUND" value="1000" units="mmol_per_gDW_per_hr"/>
            <parameter id="FLUX_VALUE" value="0" units="mmol_per_gDW_per_hr"/>
            <parameter id="OBJECTIVE_COEFFICIENT" value="0" units="mmol_per_gDW_per_hr"/>
          </listOfParameters>
        </kineticLaw>
      </reaction>
      <reaction id="R_ADCYRS" name="adenosylcobyric acid synthase (glutamine-hydrolysing)" reversible="false">
        <notes>
          <html xmlns="http://www.w3.org/1999/xhtml"><p>GENE_ASSOCIATION: KPN_03184 </p> <p>SUBSYSTEM: Vitamin B12 Metabolism </p> <p>EC Number: </p> <p>Confidence Level: </p> <p>AUTHORS: </p> <p></p></html>
        </notes>
        <listOfReactants>
          <speciesReference species="M_adcobdam_c"/>
          <speciesReference species="M_atp_c" stoichiometry="4"/>
          <speciesReference species="M_gln_L_c" stoichiometry="4"/>
          <speciesReference species="M_h2o_c" stoichiometry="4"/>
        </listOfReactants>
        <listOfProducts>
          <speciesReference species="M_adcobhex_c"/>
          <speciesReference species="M_adp_c" stoichiometry="4"/>
          <speciesReference species="M_glu_L_c" stoichiometry="4"/>
          <speciesReference species="M_h_c" stoichiometry="4"/>
          <speciesReference species="M_pi_c" stoichiometry="4"/>
        </listOfProducts>
        <kineticLaw>
          <math xmlns="http://www.w3.org/1998/Math/MathML">
            <ci> FLUX_VALUE </ci>
          </math>
          <listOfParameters>
            <parameter id="LOWER_BOUND" value="0" units="mmol_per_gDW_per_hr"/>
            <parameter id="UPPER_BOUND" value="1000" units="mmol_per_gDW_per_hr"/>
            <parameter id="FLUX_VALUE" value="0" units="mmol_per_gDW_per_hr"/>
            <parameter id="OBJECTIVE_COEFFICIENT" value="0" units="mmol_per_gDW_per_hr"/>
          </listOfParameters>
        </kineticLaw>
      </reaction>
      <reaction id="R_ADD" name="adenine deaminase" reversible="false">
        <notes>
          <html xmlns="http://www.w3.org/1999/xhtml"><p>GENE_ASSOCIATION: KPN_02554 </p> <p>SUBSYSTEM: Purine Metabolism </p> <p>EC Number: </p> <p>Confidence Level: </p> <p>AUTHORS: </p> <p></p></html>
        </notes>
        <listOfReactants>
          <speciesReference species="M_ade_c"/>
          <speciesReference species="M_h_c"/>
          <speciesReference species="M_h2o_c"/>
        </listOfReactants>
        <listOfProducts>
          <speciesReference species="M_hxan_c"/>
          <speciesReference species="M_nh4_c"/>
        </listOfProducts>
        <kineticLaw>
          <math xmlns="http://www.w3.org/1998/Math/MathML">
            <ci> FLUX_VALUE </ci>
          </math>
          <listOfParameters>
            <parameter id="LOWER_BOUND" value="0" units="mmol_per_gDW_per_hr"/>
            <parameter id="UPPER_BOUND" value="1000" units="mmol_per_gDW_per_hr"/>
            <parameter id="FLUX_VALUE" value="0" units="mmol_per_gDW_per_hr"/>
            <parameter id="OBJECTIVE_COEFFICIENT" value="0" units="mmol_per_gDW_per_hr"/>
          </listOfParameters>
        </kineticLaw>
      </reaction>
      <reaction id="R_ADEt2rpp" name="adenine transport via proton symport (reversible) (periplasm)">
        <notes>
          <html xmlns="http://www.w3.org/1999/xhtml"><p>GENE_ASSOCIATION: KPN_04013 </p> <p>SUBSYSTEM: Transport, Inner Membrane </p> <p>EC Number: </p> <p>Confidence Level: </p> <p>AUTHORS: </p> <p></p></html>
        </notes>
        <listOfReactants>
          <speciesReference species="M_ade_p"/>
          <speciesReference species="M_h_p"/>
        </listOfReactants>
        <listOfProducts>
          <speciesReference species="M_ade_c"/>
          <speciesReference species="M_h_c"/>
        </listOfProducts>
        <kineticLaw>
          <math xmlns="http://www.w3.org/1998/Math/MathML">
            <ci> FLUX_VALUE </ci>
          </math>
          <listOfParameters>
            <parameter id="LOWER_BOUND" value="-1000" units="mmol_per_gDW_per_hr"/>
            <parameter id="UPPER_BOUND" value="1000" units="mmol_per_gDW_per_hr"/>
            <parameter id="FLUX_VALUE" value="0" units="mmol_per_gDW_per_hr"/>
            <parameter id="OBJECTIVE_COEFFICIENT" value="0" units="mmol_per_gDW_per_hr"/>
          </listOfParameters>
        </kineticLaw>
      </reaction>
      <reaction id="R_ADEtex" name="adenine transport via diffusion (extracellular to periplasm)">
        <notes>
          <html xmlns="http://www.w3.org/1999/xhtml"><p>GENE_ASSOCIATION: (KPN_00282 or KPN_02636 or KPN_02430 or KPN_00956 or KPN_01445) </p> <p>SUBSYSTEM: Transport, Outer Membrane Porin </p> <p>EC Number: </p> <p>Confidence Level: </p> <p>AUTHORS: </p> <p></p></html>
        </notes>
        <listOfReactants>
          <speciesReference species="M_ade_e"/>
        </listOfReactants>
        <listOfProducts>
          <speciesReference species="M_ade_p"/>
        </listOfProducts>
        <kineticLaw>
          <math xmlns="http://www.w3.org/1998/Math/MathML">
            <ci> FLUX_VALUE </ci>
          </math>
          <listOfParameters>
            <parameter id="LOWER_BOUND" value="-1000" units="mmol_per_gDW_per_hr"/>
            <parameter id="UPPER_BOUND" value="1000" units="mmol_per_gDW_per_hr"/>
            <parameter id="FLUX_VALUE" value="0" units="mmol_per_gDW_per_hr"/>
            <parameter id="OBJECTIVE_COEFFICIENT" value="0" units="mmol_per_gDW_per_hr"/>
          </listOfParameters>
        </kineticLaw>
      </reaction>
      <reaction id="R_ADK1" name="adenylate kinase">
        <notes>
          <html xmlns="http://www.w3.org/1999/xhtml"><p>GENE_ASSOCIATION: KPN_00456 </p> <p>SUBSYSTEM: Nucleotide Salvage Pathway </p> <p>EC Number: </p> <p>Confidence Level: </p> <p>AUTHORS: </p> <p></p></html>
        </notes>
        <listOfReactants>
          <speciesReference species="M_amp_c"/>
          <speciesReference species="M_atp_c"/>
        </listOfReactants>
        <listOfProducts>
          <speciesReference species="M_adp_c" stoichiometry="2"/>
[truncated: 2,477,753 more chars]
