# Supplementary material for: Do genome-scale models need exact solvers or clearer standards?
Source: Mol Syst Biol. 2015 Oct 14;11(10):831. doi: 10.15252/msb.20156157 (PMC4631202; doi:10.15252/msb.20156157)
Supplement: Supplementary file 2 — Dataset EV1 [file msb0011-0831-sd2.zip › m_model_collection-master/sbml/iZmobMBEL601.xml]

<?xml version="1.0" encoding="UTF-8"?>
<sbml xmlns="http://www.sbml.org/sbml/level2" level="2" version="1">
  <model id="Zymomonas_mobilis">
    <listOfUnitDefinitions>
      <unitDefinition id="mmol_per_gDW_per_hr">
        <listOfUnits>
          <unit kind="mole" scale="-3"/>
          <unit kind="gram" exponent="-1"/>
          <unit kind="second" exponent="-1" multiplier="0.000277777777777778"/>
        </listOfUnits>
      </unitDefinition>
    </listOfUnitDefinitions>
    <listOfCompartments>
      <compartment id="Cell" name="boundary" size="1"/>
    </listOfCompartments>
    <listOfSpecies>
      <species id="M_BZNIT_Cell" name="BZNIT" compartment="Cell" charge="0">
        <notes>
          <html xmlns="http://www.w3.org/1999/xhtml">
            <p>FORMULA: </p>
          </html>
        </notes>
      </species>
      <species id="M_PYTHP_Cell" name="PYTHP" compartment="Cell" charge="0">
        <notes>
          <html xmlns="http://www.w3.org/1999/xhtml">
            <p>FORMULA: </p>
          </html>
        </notes>
      </species>
      <species id="M_CPP_Cell" name="CPP" compartment="Cell" charge="0">
        <notes>
          <html xmlns="http://www.w3.org/1999/xhtml">
            <p>FORMULA: </p>
          </html>
        </notes>
      </species>
      <species id="M_UDPNAMAG_Cell" name="UDPNAMAG" compartment="Cell" charge="0">
        <notes>
          <html xmlns="http://www.w3.org/1999/xhtml">
            <p>FORMULA: </p>
          </html>
        </notes>
      </species>
      <species id="M_FALD_Cell" name="FALD" compartment="Cell" charge="0">
        <notes>
          <html xmlns="http://www.w3.org/1999/xhtml">
            <p>FORMULA: </p>
          </html>
        </notes>
      </species>
      <species id="M_PPPH_Cell" name="PPPH" compartment="Cell" charge="0">
        <notes>
          <html xmlns="http://www.w3.org/1999/xhtml">
            <p>FORMULA: </p>
          </html>
        </notes>
      </species>
      <species id="M_METTHF_Cell" name="METTHF" compartment="Cell" charge="0">
        <notes>
          <html xmlns="http://www.w3.org/1999/xhtml">
            <p>FORMULA: </p>
          </html>
        </notes>
      </species>
      <species id="M_DMPP_Cell" name="DMPP" compartment="Cell" charge="0">
        <notes>
          <html xmlns="http://www.w3.org/1999/xhtml">
            <p>FORMULA: </p>
          </html>
        </notes>
      </species>
      <species id="M_TAG_Cell" name="TAG" compartment="Cell" charge="0">
        <notes>
          <html xmlns="http://www.w3.org/1999/xhtml">
            <p>FORMULA: </p>
          </html>
        </notes>
      </species>
      <species id="M_bDGLC_Cell" name="bDGLC" compartment="Cell" charge="0">
        <notes>
          <html xmlns="http://www.w3.org/1999/xhtml">
            <p>FORMULA: </p>
          </html>
        </notes>
      </species>
      <species id="M_VAN_Cell" name="VAN" compartment="Cell" charge="0">
        <notes>
          <html xmlns="http://www.w3.org/1999/xhtml">
            <p>FORMULA: </p>
          </html>
        </notes>
      </species>
      <species id="M_RL5P_Cell" name="RL5P" compartment="Cell" charge="0">
        <notes>
          <html xmlns="http://www.w3.org/1999/xhtml">
            <p>FORMULA: </p>
          </html>
        </notes>
      </species>
      <species id="M_VAL_Cell" name="VAL" compartment="Cell" charge="0">
        <notes>
          <html xmlns="http://www.w3.org/1999/xhtml">
            <p>FORMULA: </p>
          </html>
        </notes>
      </species>
      <species id="M_C15815_Cell" name="C15815" compartment="Cell" charge="0">
        <notes>
          <html xmlns="http://www.w3.org/1999/xhtml">
            <p>FORMULA: </p>
          </html>
        </notes>
      </species>
      <species id="M_pppGpp_Cell" name="pppGpp" compartment="Cell" charge="0">
        <notes>
          <html xmlns="http://www.w3.org/1999/xhtml">
            <p>FORMULA: </p>
          </html>
        </notes>
      </species>
      <species id="M__5MTRP_Cell" name="_5MTRP" compartment="Cell" charge="0">
        <notes>
          <html xmlns="http://www.w3.org/1999/xhtml">
            <p>FORMULA: </p>
          </html>
        </notes>
      </species>
      <species id="M_SELNT_Cell" name="SELNT" compartment="Cell" charge="0">
        <notes>
          <html xmlns="http://www.w3.org/1999/xhtml">
            <p>FORMULA: </p>
          </html>
        </notes>
      </species>
      <species id="M_GC_Cell" name="GC" compartment="Cell" charge="0">
        <notes>
          <html xmlns="http://www.w3.org/1999/xhtml">
            <p>FORMULA: </p>
          </html>
        </notes>
      </species>
      <species id="M_ACCOA_Cell" name="ACCOA" compartment="Cell" charge="0">
        <notes>
          <html xmlns="http://www.w3.org/1999/xhtml">
            <p>FORMULA: </p>
          </html>
        </notes>
      </species>
      <species id="M_MDECPP_Cell" name="MDECPP" compartment="Cell" charge="0">
        <notes>
          <html xmlns="http://www.w3.org/1999/xhtml">
            <p>FORMULA: </p>
          </html>
        </notes>
      </species>
      <species id="M_GL_Cell" name="GL" compartment="Cell" charge="0">
        <notes>
          <html xmlns="http://www.w3.org/1999/xhtml">
            <p>FORMULA: </p>
          </html>
        </notes>
      </species>
      <species id="M_NCAIR_Cell" name="NCAIR" compartment="Cell" charge="0">
        <notes>
          <html xmlns="http://www.w3.org/1999/xhtml">
            <p>FORMULA: </p>
          </html>
        </notes>
      </species>
      <species id="M_PTT_Cell" name="PTT" compartment="Cell" charge="0">
        <notes>
          <html xmlns="http://www.w3.org/1999/xhtml">
            <p>FORMULA: </p>
          </html>
        </notes>
      </species>
      <species id="M_NPH_Cell" name="NPH" compartment="Cell" charge="0">
        <notes>
          <html xmlns="http://www.w3.org/1999/xhtml">
            <p>FORMULA: </p>
          </html>
        </notes>
      </species>
      <species id="M_HOPANOIDS_Cell" name="HOPANOIDS" compartment="Cell" charge="0">
        <notes>
          <html xmlns="http://www.w3.org/1999/xhtml">
            <p>FORMULA: </p>
          </html>
        </notes>
      </species>
      <species id="M_HISAL_Cell" name="HISAL" compartment="Cell" charge="0">
        <notes>
          <html xmlns="http://www.w3.org/1999/xhtml">
            <p>FORMULA: </p>
          </html>
        </notes>
      </species>
      <species id="M_LAC_Cell" name="LAC" compartment="Cell" charge="0">
        <notes>
          <html xmlns="http://www.w3.org/1999/xhtml">
            <p>FORMULA: </p>
          </html>
        </notes>
      </species>
      <species id="M_PRPP_Cell" name="PRPP" compartment="Cell" charge="0">
        <notes>
          <html xmlns="http://www.w3.org/1999/xhtml">
            <p>FORMULA: </p>
          </html>
        </notes>
      </species>
      <species id="M_FAPNTP_Cell" name="FAPNTP" compartment="Cell" charge="0">
        <notes>
          <html xmlns="http://www.w3.org/1999/xhtml">
            <p>FORMULA: </p>
          </html>
        </notes>
      </species>
      <species id="M_MAL_Cell" name="MAL" compartment="Cell" charge="0">
        <notes>
          <html xmlns="http://www.w3.org/1999/xhtml">
            <p>FORMULA: </p>
          </html>
        </notes>
      </species>
      <species id="M_DTTP_Cell" name="DTTP" compartment="Cell" charge="0">
        <notes>
          <html xmlns="http://www.w3.org/1999/xhtml">
            <p>FORMULA: </p>
          </html>
        </notes>
      </species>
      <species id="M_ASER_Cell" name="ASER" compartment="Cell" charge="0">
        <notes>
          <html xmlns="http://www.w3.org/1999/xhtml">
            <p>FORMULA: </p>
          </html>
        </notes>
      </species>
      <species id="M_R2MM_Cell" name="R2MM" compartment="Cell" charge="0">
        <notes>
          <html xmlns="http://www.w3.org/1999/xhtml">
            <p>FORMULA: </p>
          </html>
        </notes>
      </species>
      <species id="M_DGTP_Cell" name="DGTP" compartment="Cell" charge="0">
        <notes>
          <html xmlns="http://www.w3.org/1999/xhtml">
            <p>FORMULA: </p>
          </html>
        </notes>
      </species>
      <species id="M__2PCDPMDE_Cell" name="_2PCDPMDE" compartment="Cell" charge="0">
        <notes>
          <html xmlns="http://www.w3.org/1999/xhtml">
            <p>FORMULA: </p>
          </html>
        </notes>
      </species>
      <species id="M_HISOLP_Cell" name="HISOLP" compartment="Cell" charge="0">
        <notes>
          <html xmlns="http://www.w3.org/1999/xhtml">
            <p>FORMULA: </p>
          </html>
        </notes>
      </species>
      <species id="M_DPCOA_Cell" name="DPCOA" compartment="Cell" charge="0">
        <notes>
          <html xmlns="http://www.w3.org/1999/xhtml">
            <p>FORMULA: </p>
          </html>
        </notes>
      </species>
      <species id="M_ST_Cell" name="ST" compartment="Cell" charge="0">
        <notes>
          <html xmlns="http://www.w3.org/1999/xhtml">
            <p>FORMULA: </p>
          </html>
        </notes>
      </species>
      <species id="M_HMB4PP_Cell" name="HMB4PP" compartment="Cell" charge="0">
        <notes>
          <html xmlns="http://www.w3.org/1999/xhtml">
            <p>FORMULA: </p>
          </html>
        </notes>
      </species>
      <species id="M_CMP_Cell" name="CMP" compartment="Cell" charge="0">
        <notes>
          <html xmlns="http://www.w3.org/1999/xhtml">
            <p>FORMULA: </p>
          </html>
        </notes>
      </species>
      <species id="M_LLCT_Cell" name="LLCT" compartment="Cell" charge="0">
        <notes>
          <html xmlns="http://www.w3.org/1999/xhtml">
            <p>FORMULA: </p>
          </html>
        </notes>
      </species>
      <species id="M_H2O2_Cell" name="H2O2" compartment="Cell" charge="0">
        <notes>
          <html xmlns="http://www.w3.org/1999/xhtml">
            <p>FORMULA: </p>
          </html>
        </notes>
      </species>
      <species id="M_GGPP_Cell" name="GGPP" compartment="Cell" charge="0">
        <notes>
          <html xmlns="http://www.w3.org/1999/xhtml">
            <p>FORMULA: </p>
          </html>
        </notes>
      </species>
      <species id="M_OICAP_Cell" name="OICAP" compartment="Cell" charge="0">
        <notes>
          <html xmlns="http://www.w3.org/1999/xhtml">
            <p>FORMULA: </p>
          </html>
        </notes>
      </species>
      <species id="M_LCTS_Cell" name="LCTS" compartment="Cell" charge="0">
        <notes>
          <html xmlns="http://www.w3.org/1999/xhtml">
            <p>FORMULA: </p>
          </html>
        </notes>
      </species>
      <species id="M_OAHSER_Cell" name="OAHSER" compartment="Cell" charge="0">
        <notes>
          <html xmlns="http://www.w3.org/1999/xhtml">
            <p>FORMULA: </p>
          </html>
        </notes>
      </species>
      <species id="M_THMPP_Cell" name="THMPP" compartment="Cell" charge="0">
        <notes>
          <html xmlns="http://www.w3.org/1999/xhtml">
            <p>FORMULA: </p>
          </html>
        </notes>
      </species>
      <species id="M_MALACP_Cell" name="MALACP" compartment="Cell" charge="0">
        <notes>
          <html xmlns="http://www.w3.org/1999/xhtml">
            <p>FORMULA: </p>
          </html>
        </notes>
      </species>
      <species id="M_HCT_Cell" name="HCT" compartment="Cell" charge="0">
        <notes>
          <html xmlns="http://www.w3.org/1999/xhtml">
            <p>FORMULA: </p>
          </html>
        </notes>
      </species>
      <species id="M_IGP_Cell" name="IGP" compartment="Cell" charge="0">
        <notes>
          <html xmlns="http://www.w3.org/1999/xhtml">
            <p>FORMULA: </p>
          </html>
        </notes>
      </species>
      <species id="M_T3P1_Cell" name="T3P1" compartment="Cell" charge="0">
        <notes>
          <html xmlns="http://www.w3.org/1999/xhtml">
            <p>FORMULA: </p>
          </html>
        </notes>
      </species>
      <species id="M_K_Cell" name="K" compartment="Cell" charge="0">
        <notes>
          <html xmlns="http://www.w3.org/1999/xhtml">
            <p>FORMULA: </p>
          </html>
        </notes>
      </species>
      <species id="M_RSGSH_Cell" name="RSGSH" compartment="Cell" charge="0">
        <notes>
          <html xmlns="http://www.w3.org/1999/xhtml">
            <p>FORMULA: </p>
          </html>
        </notes>
      </species>
      <species id="M_PP3M5H6M14BQ_Cell" name="PP3M5H6M14BQ" compartment="Cell" charge="0">
        <notes>
          <html xmlns="http://www.w3.org/1999/xhtml">
            <p>FORMULA: </p>
          </html>
        </notes>
      </species>
      <species id="M_AICAR_Cell" name="AICAR" compartment="Cell" charge="0">
        <notes>
          <html xmlns="http://www.w3.org/1999/xhtml">
            <p>FORMULA: </p>
          </html>
        </notes>
      </species>
      <species id="M_THBH_Cell" name="THBH" compartment="Cell" charge="0">
        <notes>
          <html xmlns="http://www.w3.org/1999/xhtml">
            <p>FORMULA: </p>
          </html>
        </notes>
      </species>
      <species id="M_AHTD_Cell" name="AHTD" compartment="Cell" charge="0">
        <notes>
          <html xmlns="http://www.w3.org/1999/xhtml">
            <p>FORMULA: </p>
          </html>
        </notes>
      </species>
      <species id="M_HC2H_Cell" name="HC2H" compartment="Cell" charge="0">
        <notes>
          <html xmlns="http://www.w3.org/1999/xhtml">
            <p>FORMULA: </p>
          </html>
        </notes>
      </species>
      <species id="M_PC2_Cell" name="PC2" compartment="Cell" charge="0">
        <notes>
          <html xmlns="http://www.w3.org/1999/xhtml">
            <p>FORMULA: </p>
          </html>
        </notes>
      </species>
      <species id="M_SHCYS_Cell" name="SHCYS" compartment="Cell" charge="0">
        <notes>
          <html xmlns="http://www.w3.org/1999/xhtml">
            <p>FORMULA: </p>
          </html>
        </notes>
      </species>
      <species id="M_DCDP_Cell" name="DCDP" compartment="Cell" charge="0">
        <notes>
          <html xmlns="http://www.w3.org/1999/xhtml">
            <p>FORMULA: </p>
          </html>
        </notes>
      </species>
      <species id="M_MQ_Cell" name="MQ" compartment="Cell" charge="0">
        <notes>
          <html xmlns="http://www.w3.org/1999/xhtml">
            <p>FORMULA: </p>
          </html>
        </notes>
      </species>
      <species id="M_HMNAPTH_Cell" name="HMNAPTH" compartment="Cell" charge="0">
        <notes>
          <html xmlns="http://www.w3.org/1999/xhtml">
            <p>FORMULA: </p>
          </html>
        </notes>
      </species>
      <species id="M_A6RP5P2_Cell" name="A6RP5P2" compartment="Cell" charge="0">
        <notes>
          <html xmlns="http://www.w3.org/1999/xhtml">
            <p>FORMULA: </p>
          </html>
        </notes>
      </species>
      <species id="M_DGLYCERATE_Cell" name="DGLYCERATE" compartment="Cell" charge="0">
        <notes>
          <html xmlns="http://www.w3.org/1999/xhtml">
            <p>FORMULA: </p>
          </html>
        </notes>
      </species>
      <species id="M_CTP_Cell" name="CTP" compartment="Cell" charge="0">
        <notes>
          <html xmlns="http://www.w3.org/1999/xhtml">
            <p>FORMULA: </p>
          </html>
        </notes>
      </species>
      <species id="M_GLN_Cell" name="GLN" compartment="Cell" charge="0">
        <notes>
          <html xmlns="http://www.w3.org/1999/xhtml">
            <p>FORMULA: </p>
          </html>
        </notes>
      </species>
      <species id="M_AGMAT_Cell" name="AGMAT" compartment="Cell" charge="0">
        <notes>
          <html xmlns="http://www.w3.org/1999/xhtml">
            <p>FORMULA: </p>
          </html>
        </notes>
      </species>
      <species id="M_IHKP_Cell" name="IHKP" compartment="Cell" charge="0">
        <notes>
          <html xmlns="http://www.w3.org/1999/xhtml">
            <p>FORMULA: </p>
          </html>
        </notes>
      </species>
      <species id="M_GLX_Cell" name="GLX" compartment="Cell" charge="0">
        <notes>
          <html xmlns="http://www.w3.org/1999/xhtml">
            <p>FORMULA: </p>
          </html>
        </notes>
      </species>
      <species id="M_GLY_Cell" name="GLY" compartment="Cell" charge="0">
        <notes>
          <html xmlns="http://www.w3.org/1999/xhtml">
            <p>FORMULA: </p>
          </html>
        </notes>
      </species>
      <species id="M_DHSK_Cell" name="DHSK" compartment="Cell" charge="0">
        <notes>
          <html xmlns="http://www.w3.org/1999/xhtml">
            <p>FORMULA: </p>
          </html>
        </notes>
      </species>
      <species id="M_guln_Cell" name="guln" compartment="Cell" charge="0">
        <notes>
          <html xmlns="http://www.w3.org/1999/xhtml">
            <p>FORMULA: </p>
          </html>
        </notes>
      </species>
      <species id="M_CTB_Cell" name="CTB" compartment="Cell" charge="0">
        <notes>
          <html xmlns="http://www.w3.org/1999/xhtml">
            <p>FORMULA: </p>
          </html>
        </notes>
      </species>
      <species id="M_PL5P_Cell" name="PL5P" compartment="Cell" charge="0">
        <notes>
          <html xmlns="http://www.w3.org/1999/xhtml">
            <p>FORMULA: </p>
          </html>
        </notes>
      </species>
      <species id="M_SME_Cell" name="SME" compartment="Cell" charge="0">
        <notes>
          <html xmlns="http://www.w3.org/1999/xhtml">
            <p>FORMULA: </p>
          </html>
        </notes>
      </species>
      <species id="M_AKG_Cell" name="AKG" compartment="Cell" charge="0">
        <notes>
          <html xmlns="http://www.w3.org/1999/xhtml">
            <p>FORMULA: </p>
          </html>
        </notes>
      </species>
      <species id="M_GLU_Cell" name="GLU" compartment="Cell" charge="0">
        <notes>
          <html xmlns="http://www.w3.org/1999/xhtml">
            <p>FORMULA: </p>
          </html>
        </notes>
      </species>
      <species id="M_DOT_Cell" name="DOT" compartment="Cell" charge="0">
        <notes>
          <html xmlns="http://www.w3.org/1999/xhtml">
            <p>FORMULA: </p>
          </html>
        </notes>
      </species>
      <species id="M__3SFPYR_Cell" name="_3SFPYR" compartment="Cell" charge="0">
        <notes>
          <html xmlns="http://www.w3.org/1999/xhtml">
            <p>FORMULA: </p>
          </html>
        </notes>
      </species>
      <species id="M_HO3S2_Cell" name="HO3S2" compartment="Cell" charge="0">
        <notes>
          <html xmlns="http://www.w3.org/1999/xhtml">
            <p>FORMULA: </p>
          </html>
        </notes>
      </species>
      <species id="M_CLAALD_Cell" name="CLAALD" compartment="Cell" charge="0">
        <notes>
          <html xmlns="http://www.w3.org/1999/xhtml">
            <p>FORMULA: </p>
          </html>
        </notes>
      </species>
      <species id="M_MOBA_Cell" name="MOBA" compartment="Cell" charge="0">
        <notes>
          <html xmlns="http://www.w3.org/1999/xhtml">
            <p>FORMULA: </p>
          </html>
        </notes>
      </species>
      <species id="M_C160ACP_Cell" name="C160ACP" compartment="Cell" charge="0">
        <notes>
          <html xmlns="http://www.w3.org/1999/xhtml">
            <p>FORMULA: </p>
          </html>
        </notes>
      </species>
      <species id="M_SULLAC_Cell" name="SULLAC" compartment="Cell" charge="0">
        <notes>
          <html xmlns="http://www.w3.org/1999/xhtml">
            <p>FORMULA: </p>
          </html>
        </notes>
      </species>
      <species id="M_Fe_Cell" name="Fe" compartment="Cell" charge="0">
        <notes>
          <html xmlns="http://www.w3.org/1999/xhtml">
            <p>FORMULA: </p>
          </html>
        </notes>
      </species>
      <species id="M_UDPNAGEP_Cell" name="UDPNAGEP" compartment="Cell" charge="0">
        <notes>
          <html xmlns="http://www.w3.org/1999/xhtml">
            <p>FORMULA: </p>
          </html>
        </notes>
      </species>
      <species id="M_HYDROXYAKG_Cell" name="HYDROXYAKG" compartment="Cell" charge="0">
        <notes>
          <html xmlns="http://www.w3.org/1999/xhtml">
            <p>FORMULA: </p>
          </html>
        </notes>
      </species>
      <species id="M_G1P_Cell" name="G1P" compartment="Cell" charge="0">
        <notes>
          <html xmlns="http://www.w3.org/1999/xhtml">
            <p>FORMULA: </p>
          </html>
        </notes>
      </species>
      <species id="M_NCPTRC_Cell" name="NCPTRC" compartment="Cell" charge="0">
        <notes>
          <html xmlns="http://www.w3.org/1999/xhtml">
            <p>FORMULA: </p>
          </html>
        </notes>
      </species>
      <species id="M_XTP_Cell" name="XTP" compartment="Cell" charge="0">
        <notes>
          <html xmlns="http://www.w3.org/1999/xhtml">
            <p>FORMULA: </p>
          </html>
        </notes>
      </species>
      <species id="M_PPACOA_Cell" name="PPACOA" compartment="Cell" charge="0">
        <notes>
          <html xmlns="http://www.w3.org/1999/xhtml">
            <p>FORMULA: </p>
          </html>
        </notes>
      </species>
      <species id="M__4HBZ_Cell" name="_4HBZ" compartment="Cell" charge="0">
        <notes>
          <html xmlns="http://www.w3.org/1999/xhtml">
            <p>FORMULA: </p>
          </html>
        </notes>
      </species>
      <species id="M_NS26DP_Cell" name="NS26DP" compartment="Cell" charge="0">
        <notes>
          <html xmlns="http://www.w3.org/1999/xhtml">
            <p>FORMULA: </p>
          </html>
        </notes>
      </species>
      <species id="M_FMN_Cell" name="FMN" compartment="Cell" charge="0">
        <notes>
          <html xmlns="http://www.w3.org/1999/xhtml">
            <p>FORMULA: </p>
          </html>
        </notes>
      </species>
      <species id="M_UDCPDP_Cell" name="UDCPDP" compartment="Cell" charge="0">
        <notes>
          <html xmlns="http://www.w3.org/1999/xhtml">
            <p>FORMULA: </p>
          </html>
        </notes>
      </species>
      <species id="M_CMBO_Cell" name="CMBO" compartment="Cell" charge="0">
        <notes>
          <html xmlns="http://www.w3.org/1999/xhtml">
            <p>FORMULA: </p>
          </html>
        </notes>
      </species>
      <species id="M_D8RL_Cell" name="D8RL" compartment="Cell" charge="0">
        <notes>
          <html xmlns="http://www.w3.org/1999/xhtml">
            <p>FORMULA: </p>
          </html>
        </notes>
      </species>
      <species id="M_AHHMD_Cell" name="AHHMD" compartment="Cell" charge="0">
        <notes>
          <html xmlns="http://www.w3.org/1999/xhtml">
            <p>FORMULA: </p>
          </html>
        </notes>
      </species>
      <species id="M_AHMPP_Cell" name="AHMPP" compartment="Cell" charge="0">
        <notes>
          <html xmlns="http://www.w3.org/1999/xhtml">
            <p>FORMULA: </p>
          </html>
        </notes>
      </species>
      <species id="M_OFRDX_Cell" name="OFRDX" compartment="Cell" charge="0">
        <notes>
          <html xmlns="http://www.w3.org/1999/xhtml">
            <p>FORMULA: </p>
          </html>
        </notes>
      </species>
      <species id="M_H2SO3_Cell" name="H2SO3" compartment="Cell" charge="0">
        <notes>
          <html xmlns="http://www.w3.org/1999/xhtml">
            <p>FORMULA: </p>
          </html>
        </notes>
      </species>
      <species id="M_ALA_Cell" name="ALA" compartment="Cell" charge="0">
        <notes>
          <html xmlns="http://www.w3.org/1999/xhtml">
            <p>FORMULA: </p>
          </html>
        </notes>
      </species>
      <species id="M_ORN_Cell" name="ORN" compartment="Cell" charge="0">
        <notes>
          <html xmlns="http://www.w3.org/1999/xhtml">
            <p>FORMULA: </p>
          </html>
        </notes>
      </species>
      <species id="M_AHHMP_Cell" name="AHHMP" compartment="Cell" charge="0">
        <notes>
          <html xmlns="http://www.w3.org/1999/xhtml">
            <p>FORMULA: </p>
          </html>
        </notes>
      </species>
      <species id="M_ITCN_Cell" name="ITCN" compartment="Cell" charge="0">
        <notes>
          <html xmlns="http://www.w3.org/1999/xhtml">
            <p>FORMULA: </p>
          </html>
        </notes>
      </species>
      <species id="M_RSCYSGLY_Cell" name="RSCYSGLY" compartment="Cell" charge="0">
        <notes>
          <html xmlns="http://www.w3.org/1999/xhtml">
            <p>FORMULA: </p>
          </html>
        </notes>
      </species>
      <species id="M_IDACAL_Cell" name="IDACAL" compartment="Cell" charge="0">
        <notes>
          <html xmlns="http://www.w3.org/1999/xhtml">
            <p>FORMULA: </p>
          </html>
        </notes>
      </species>
      <species id="M_HTPP_Cell" name="HTPP" compartment="Cell" charge="0">
        <notes>
          <html xmlns="http://www.w3.org/1999/xhtml">
            <p>FORMULA: </p>
          </html>
        </notes>
      </species>
      <species id="M_CAP_Cell" name="CAP" compartment="Cell" charge="0">
        <notes>
          <html xmlns="http://www.w3.org/1999/xhtml">
            <p>FORMULA: </p>
          </html>
        </notes>
      </species>
      <species id="M_DATP_Cell" name="DATP" compartment="Cell" charge="0">
        <notes>
          <html xmlns="http://www.w3.org/1999/xhtml">
            <p>FORMULA: </p>
          </html>
        </notes>
      </species>
      <species id="M_DB4P_Cell" name="DB4P" compartment="Cell" charge="0">
        <notes>
          <html xmlns="http://www.w3.org/1999/xhtml">
            <p>FORMULA: </p>
          </html>
        </notes>
      </species>
      <species id="M_CLMAC_Cell" name="CLMAC" compartment="Cell" charge="0">
        <notes>
          <html xmlns="http://www.w3.org/1999/xhtml">
            <p>FORMULA: </p>
          </html>
        </notes>
      </species>
      <species id="M_C140ACP_Cell" name="C140ACP" compartment="Cell" charge="0">
        <notes>
          <html xmlns="http://www.w3.org/1999/xhtml">
            <p>FORMULA: </p>
          </html>
        </notes>
      </species>
      <species id="M_MDE4P_Cell" name="MDE4P" compartment="Cell" charge="0">
        <notes>
          <html xmlns="http://www.w3.org/1999/xhtml">
            <p>FORMULA: </p>
          </html>
        </notes>
      </species>
      <species id="M_AMPMPM_Cell" name="AMPMPM" compartment="Cell" charge="0">
        <notes>
          <html xmlns="http://www.w3.org/1999/xhtml">
            <p>FORMULA: </p>
          </html>
        </notes>
      </species>
      <species id="M_HIS_Cell" name="HIS" compartment="Cell" charge="0">
        <notes>
          <html xmlns="http://www.w3.org/1999/xhtml">
            <p>FORMULA: </p>
          </html>
        </notes>
      </species>
      <species id="M_DCLCMBO_Cell" name="DCLCMBO" compartment="Cell" charge="0">
        <notes>
          <html xmlns="http://www.w3.org/1999/xhtml">
            <p>FORMULA: </p>
          </html>
        </notes>
      </species>
      <species id="M_CHOR_Cell" name="CHOR" compartment="Cell" charge="0">
        <notes>
          <html xmlns="http://www.w3.org/1999/xhtml">
            <p>FORMULA: </p>
          </html>
        </notes>
      </species>
      <species id="M_PGP_Cell" name="PGP" compartment="Cell" charge="0">
        <notes>
          <html xmlns="http://www.w3.org/1999/xhtml">
            <p>FORMULA: </p>
          </html>
        </notes>
      </species>
      <species id="M_C120ACP_Cell" name="C120ACP" compartment="Cell" charge="0">
        <notes>
          <html xmlns="http://www.w3.org/1999/xhtml">
            <p>FORMULA: </p>
          </html>
        </notes>
      </species>
      <species id="M_UNAGDA_Cell" name="UNAGDA" compartment="Cell" charge="0">
        <notes>
          <html xmlns="http://www.w3.org/1999/xhtml">
            <p>FORMULA: </p>
          </html>
        </notes>
      </species>
      <species id="M_Q_Cell" name="Q" compartment="Cell" charge="0">
        <notes>
          <html xmlns="http://www.w3.org/1999/xhtml">
            <p>FORMULA: </p>
          </html>
        </notes>
      </species>
      <species id="M_MTGLU_Cell" name="MTGLU" compartment="Cell" charge="0">
        <notes>
          <html xmlns="http://www.w3.org/1999/xhtml">
            <p>FORMULA: </p>
          </html>
        </notes>
      </species>
      <species id="M_ICIT_Cell" name="ICIT" compartment="Cell" charge="0">
        <notes>
          <html xmlns="http://www.w3.org/1999/xhtml">
            <p>FORMULA: </p>
          </html>
        </notes>
      </species>
      <species id="M_NAGLUYP_Cell" name="NAGLUYP" compartment="Cell" charge="0">
        <notes>
          <html xmlns="http://www.w3.org/1999/xhtml">
            <p>FORMULA: </p>
          </html>
        </notes>
      </species>
      <species id="M_NH3_Cell" name="NH3" compartment="Cell" charge="0">
        <notes>
          <html xmlns="http://www.w3.org/1999/xhtml">
            <p>FORMULA: </p>
          </html>
        </notes>
      </species>
      <species id="M_SLGT_Cell" name="SLGT" compartment="Cell" charge="0">
        <notes>
          <html xmlns="http://www.w3.org/1999/xhtml">
            <p>FORMULA: </p>
          </html>
        </notes>
      </species>
      <species id="M_GLAC_Cell" name="GLAC" compartment="Cell" charge="0">
        <notes>
          <html xmlns="http://www.w3.org/1999/xhtml">
            <p>FORMULA: </p>
          </html>
        </notes>
      </species>
      <species id="M_DANNA_Cell" name="DANNA" compartment="Cell" charge="0">
        <notes>
          <html xmlns="http://www.w3.org/1999/xhtml">
            <p>FORMULA: </p>
          </html>
        </notes>
      </species>
      <species id="M_P5P_Cell" name="P5P" compartment="Cell" charge="0">
        <notes>
          <html xmlns="http://www.w3.org/1999/xhtml">
            <p>FORMULA: </p>
          </html>
        </notes>
      </species>
      <species id="M_DSAM_Cell" name="DSAM" compartment="Cell" charge="0">
        <notes>
          <html xmlns="http://www.w3.org/1999/xhtml">
            <p>FORMULA: </p>
          </html>
        </notes>
      </species>
      <species id="M_H2CO3_Cell" name="H2CO3" compartment="Cell" charge="0">
        <notes>
          <html xmlns="http://www.w3.org/1999/xhtml">
            <p>FORMULA: </p>
          </html>
        </notes>
      </species>
      <species id="M_FORT_Cell" name="FORT" compartment="Cell" charge="0">
        <notes>
          <html xmlns="http://www.w3.org/1999/xhtml">
            <p>FORMULA: </p>
          </html>
        </notes>
      </species>
      <species id="M_UDP_Cell" name="UDP" compartment="Cell" charge="0">
        <notes>
          <html xmlns="http://www.w3.org/1999/xhtml">
            <p>FORMULA: </p>
          </html>
        </notes>
      </species>
      <species id="M_PNME_Cell" name="PNME" compartment="Cell" charge="0">
        <notes>
          <html xmlns="http://www.w3.org/1999/xhtml">
            <p>FORMULA: </p>
          </html>
        </notes>
      </species>
      <species id="M_DCLOHE_Cell" name="DCLOHE" compartment="Cell" charge="0">
        <notes>
          <html xmlns="http://www.w3.org/1999/xhtml">
            <p>FORMULA: </p>
          </html>
        </notes>
      </species>
      <species id="M_OGT_Cell" name="OGT" compartment="Cell" charge="0">
        <notes>
          <html xmlns="http://www.w3.org/1999/xhtml">
            <p>FORMULA: </p>
          </html>
        </notes>
      </species>
      <species id="M_CYST_Cell" name="CYST" compartment="Cell" charge="0">
        <notes>
          <html xmlns="http://www.w3.org/1999/xhtml">
            <p>FORMULA: </p>
          </html>
        </notes>
      </species>
      <species id="M_D23PIC_Cell" name="D23PIC" compartment="Cell" charge="0">
        <notes>
          <html xmlns="http://www.w3.org/1999/xhtml">
            <p>FORMULA: </p>
          </html>
        </notes>
      </species>
      <species id="M_THZP_Cell" name="THZP" compartment="Cell" charge="0">
        <notes>
          <html xmlns="http://www.w3.org/1999/xhtml">
            <p>FORMULA: </p>
          </html>
        </notes>
      </species>
      <species id="M_GN_Cell" name="GN" compartment="Cell" charge="0">
        <notes>
          <html xmlns="http://www.w3.org/1999/xhtml">
            <p>FORMULA: </p>
          </html>
        </notes>
      </species>
      <species id="M_ACAC_Cell" name="ACAC" compartment="Cell" charge="0">
        <notes>
          <html xmlns="http://www.w3.org/1999/xhtml">
            <p>FORMULA: </p>
          </html>
        </notes>
      </species>
      <species id="M_DKMPP_Cell" name="DKMPP" compartment="Cell" charge="0">
        <notes>
          <html xmlns="http://www.w3.org/1999/xhtml">
            <p>FORMULA: </p>
          </html>
        </notes>
      </species>
      <species id="M_UPRG_Cell" name="UPRG" compartment="Cell" charge="0">
        <notes>
          <html xmlns="http://www.w3.org/1999/xhtml">
            <p>FORMULA: </p>
          </html>
        </notes>
      </species>
      <species id="M_NTP_Cell" name="NTP" compartment="Cell" charge="0">
        <notes>
          <html xmlns="http://www.w3.org/1999/xhtml">
            <p>FORMULA: </p>
          </html>
        </notes>
      </species>
      <species id="M_RAF_Cell" name="RAF" compartment="Cell" charge="0">
        <notes>
          <html xmlns="http://www.w3.org/1999/xhtml">
            <p>FORMULA: </p>
          </html>
        </notes>
      </species>
      <species id="M_SAH_Cell" name="SAH" compartment="Cell" charge="0">
        <notes>
          <html xmlns="http://www.w3.org/1999/xhtml">
            <p>FORMULA: </p>
          </html>
        </notes>
      </species>
      <species id="M__2OPMMB_Cell" name="_2OPMMB" compartment="Cell" charge="0">
        <notes>
          <html xmlns="http://www.w3.org/1999/xhtml">
            <p>FORMULA: </p>
          </html>
        </notes>
      </species>
      <species id="M_SAM_Cell" name="SAM" compartment="Cell" charge="0">
        <notes>
          <html xmlns="http://www.w3.org/1999/xhtml">
            <p>FORMULA: </p>
          </html>
        </notes>
      </species>
      <species id="M_CPAD5P_Cell" name="CPAD5P" compartment="Cell" charge="0">
        <notes>
          <html xmlns="http://www.w3.org/1999/xhtml">
            <p>FORMULA: </p>
          </html>
        </notes>
      </species>
      <species id="M_PRO_Cell" name="PRO" compartment="Cell" charge="0">
        <notes>
          <html xmlns="http://www.w3.org/1999/xhtml">
            <p>FORMULA: </p>
          </html>
        </notes>
      </species>
      <species id="M_RX_Cell" name="RX" compartment="Cell" charge="0">
        <notes>
          <html xmlns="http://www.w3.org/1999/xhtml">
            <p>FORMULA: </p>
          </html>
        </notes>
      </species>
      <species id="M_NAPTHAH_Cell" name="NAPTHAH" compartment="Cell" charge="0">
        <notes>
          <html xmlns="http://www.w3.org/1999/xhtml">
            <p>FORMULA: </p>
          </html>
        </notes>
      </species>
      <species id="M__5MTR1P_Cell" name="_5MTR1P" compartment="Cell" charge="0">
        <notes>
          <html xmlns="http://www.w3.org/1999/xhtml">
            <p>FORMULA: </p>
          </html>
        </notes>
      </species>
      <species id="M_PPEPTIDO_Cell" name="PPEPTIDO" compartment="Cell" charge="0">
        <notes>
          <html xmlns="http://www.w3.org/1999/xhtml">
            <p>FORMULA: </p>
          </html>
        </notes>
      </species>
      <species id="M_NAGLUSAL_Cell" name="NAGLUSAL" compartment="Cell" charge="0">
        <notes>
          <html xmlns="http://www.w3.org/1999/xhtml">
            <p>FORMULA: </p>
          </html>
        </notes>
      </species>
      <species id="M_PABA_Cell" name="PABA" compartment="Cell" charge="0">
        <notes>
          <html xmlns="http://www.w3.org/1999/xhtml">
            <p>FORMULA: </p>
          </html>
        </notes>
      </species>
      <species id="M_GL3P_Cell" name="GL3P" compartment="Cell" charge="0">
        <notes>
          <html xmlns="http://www.w3.org/1999/xhtml">
            <p>FORMULA: </p>
          </html>
        </notes>
      </species>
      <species id="M_SOT_Cell" name="SOT" compartment="Cell" charge="0">
        <notes>
          <html xmlns="http://www.w3.org/1999/xhtml">
            <p>FORMULA: </p>
          </html>
        </notes>
      </species>
      <species id="M_NAAD_Cell" name="NAAD" compartment="Cell" charge="0">
        <notes>
          <html xmlns="http://www.w3.org/1999/xhtml">
            <p>FORMULA: </p>
          </html>
        </notes>
      </species>
      <species id="M__2P14NQ_Cell" name="_2P14NQ" compartment="Cell" charge="0">
        <notes>
          <html xmlns="http://www.w3.org/1999/xhtml">
            <p>FORMULA: </p>
          </html>
        </notes>
      </species>
      <species id="M_BASP_Cell" name="BASP" compartment="Cell" charge="0">
        <notes>
          <html xmlns="http://www.w3.org/1999/xhtml">
            <p>FORMULA: </p>
          </html>
        </notes>
      </species>
      <species id="M_URI_Cell" name="URI" compartment="Cell" charge="0">
        <notes>
          <html xmlns="http://www.w3.org/1999/xhtml">
            <p>FORMULA: </p>
          </html>
        </notes>
      </species>
      <species id="M_LIPO_Cell" name="LIPO" compartment="Cell" charge="0">
        <notes>
          <html xmlns="http://www.w3.org/1999/xhtml">
            <p>FORMULA: </p>
          </html>
        </notes>
      </species>
      <species id="M_CHO_Cell" name="CHO" compartment="Cell" charge="0">
        <notes>
          <html xmlns="http://www.w3.org/1999/xhtml">
            <p>FORMULA: </p>
          </html>
        </notes>
      </species>
      <species id="M_ODHFAC_Cell" name="ODHFAC" compartment="Cell" charge="0">
        <notes>
          <html xmlns="http://www.w3.org/1999/xhtml">
            <p>FORMULA: </p>
          </html>
        </notes>
      </species>
      <species id="M_DIMGP_Cell" name="DIMGP" compartment="Cell" charge="0">
        <notes>
          <html xmlns="http://www.w3.org/1999/xhtml">
            <p>FORMULA: </p>
          </html>
        </notes>
      </species>
      <species id="M_TPP_Cell" name="TPP" compartment="Cell" charge="0">
        <notes>
          <html xmlns="http://www.w3.org/1999/xhtml">
            <p>FORMULA: </p>
          </html>
        </notes>
      </species>
      <species id="M_SUCCSAL_Cell" name="SUCCSAL" compartment="Cell" charge="0">
        <notes>
          <html xmlns="http://www.w3.org/1999/xhtml">
            <p>FORMULA: </p>
          </html>
        </notes>
      </species>
      <species id="M_SPMD_Cell" name="SPMD" compartment="Cell" charge="0">
        <notes>
          <html xmlns="http://www.w3.org/1999/xhtml">
            <p>FORMULA: </p>
          </html>
        </notes>
      </species>
      <species id="M_PHOSPHOLIPID_Cell" name="PHOSPHOLIPID" compartment="Cell" charge="0">
        <notes>
          <html xmlns="http://www.w3.org/1999/xhtml">
            <p>FORMULA: </p>
          </html>
        </notes>
      </species>
      <species id="M_APS_Cell" name="APS" compartment="Cell" charge="0">
        <notes>
          <html xmlns="http://www.w3.org/1999/xhtml">
            <p>FORMULA: </p>
          </html>
        </notes>
      </species>
      <species id="M_PYR_Cell" name="PYR" compartment="Cell" charge="0">
        <notes>
          <html xmlns="http://www.w3.org/1999/xhtml">
            <p>FORMULA: </p>
          </html>
        </notes>
      </species>
      <species id="M_FGAR_Cell" name="FGAR" compartment="Cell" charge="0">
        <notes>
          <html xmlns="http://www.w3.org/1999/xhtml">
            <p>FORMULA: </p>
          </html>
        </notes>
      </species>
      <species id="M_IDPYR_Cell" name="IDPYR" compartment="Cell" charge="0">
        <notes>
          <html xmlns="http://www.w3.org/1999/xhtml">
            <p>FORMULA: </p>
          </html>
        </notes>
      </species>
      <species id="M_FORGLU_Cell" name="FORGLU" compartment="Cell" charge="0">
        <notes>
          <html xmlns="http://www.w3.org/1999/xhtml">
            <p>FORMULA: </p>
          </html>
        </notes>
      </species>
      <species id="M_IPP_Cell" name="IPP" compartment="Cell" charge="0">
        <notes>
          <html xmlns="http://www.w3.org/1999/xhtml">
            <p>FORMULA: </p>
          </html>
        </notes>
      </species>
      <species id="M_FGAM_Cell" name="FGAM" compartment="Cell" charge="0">
        <notes>
          <html xmlns="http://www.w3.org/1999/xhtml">
            <p>FORMULA: </p>
          </html>
        </notes>
      </species>
      <species id="M_ACTN_Cell" name="ACTN" compartment="Cell" charge="0">
        <notes>
          <html xmlns="http://www.w3.org/1999/xhtml">
            <p>FORMULA: </p>
          </html>
        </notes>
      </species>
      <species id="M_SLLCT_Cell" name="SLLCT" compartment="Cell" charge="0">
        <notes>
          <html xmlns="http://www.w3.org/1999/xhtml">
            <p>FORMULA: </p>
          </html>
        </notes>
      </species>
      <species id="M_UDPIDU_Cell" name="UDPIDU" compartment="Cell" charge="0">
        <notes>
          <html xmlns="http://www.w3.org/1999/xhtml">
            <p>FORMULA: </p>
          </html>
        </notes>
      </species>
      <species id="M_TYR_Cell" name="TYR" compartment="Cell" charge="0">
        <notes>
          <html xmlns="http://www.w3.org/1999/xhtml">
            <p>FORMULA: </p>
          </html>
        </notes>
      </species>
      <species id="M_DHDHBZ_Cell" name="DHDHBZ" compartment="Cell" charge="0">
        <notes>
          <html xmlns="http://www.w3.org/1999/xhtml">
            <p>FORMULA: </p>
          </html>
        </notes>
      </species>
      <species id="M_THBHET_Cell" name="THBHET" compartment="Cell" charge="0">
        <notes>
          <html xmlns="http://www.w3.org/1999/xhtml">
            <p>FORMULA: </p>
          </html>
        </notes>
      </species>
      <species id="M_DX5P_Cell" name="DX5P" compartment="Cell" charge="0">
        <notes>
          <html xmlns="http://www.w3.org/1999/xhtml">
            <p>FORMULA: </p>
          </html>
        </notes>
      </species>
      <species id="M_ACYABUT_Cell" name="ACYABUT" compartment="Cell" charge="0">
        <notes>
          <html xmlns="http://www.w3.org/1999/xhtml">
            <p>FORMULA: </p>
          </html>
        </notes>
      </species>
      <species id="M_HFA_Cell" name="HFA" compartment="Cell" charge="0">
        <notes>
          <html xmlns="http://www.w3.org/1999/xhtml">
            <p>FORMULA: </p>
          </html>
        </notes>
      </species>
      <species id="M_GLUAPRCN_Cell" name="GLUAPRCN" compartment="Cell" charge="0">
        <notes>
          <html xmlns="http://www.w3.org/1999/xhtml">
            <p>FORMULA: </p>
          </html>
        </notes>
      </species>
      <species id="M_GLCNDL_Cell" name="GLCNDL" compartment="Cell" charge="0">
        <notes>
          <html xmlns="http://www.w3.org/1999/xhtml">
            <p>FORMULA: </p>
          </html>
        </notes>
      </species>
      <species id="M_FUM_Cell" name="FUM" compartment="Cell" charge="0">
        <notes>
          <html xmlns="http://www.w3.org/1999/xhtml">
            <p>FORMULA: </p>
          </html>
        </notes>
      </species>
      <species id="M_PAPS_Cell" name="PAPS" compartment="Cell" charge="0">
        <notes>
          <html xmlns="http://www.w3.org/1999/xhtml">
            <p>FORMULA: </p>
          </html>
        </notes>
      </species>
      <species id="M_X5P_Cell" name="X5P" compartment="Cell" charge="0">
        <notes>
          <html xmlns="http://www.w3.org/1999/xhtml">
            <p>FORMULA: </p>
          </html>
        </notes>
      </species>
      <species id="M_CAIR_Cell" name="CAIR" compartment="Cell" charge="0">
        <notes>
          <html xmlns="http://www.w3.org/1999/xhtml">
            <p>FORMULA: </p>
          </html>
        </notes>
      </species>
      <species id="M_RIBFLV_Cell" name="RIBFLV" compartment="Cell" charge="0">
        <notes>
          <html xmlns="http://www.w3.org/1999/xhtml">
            <p>FORMULA: </p>
          </html>
        </notes>
      </species>
      <species id="M_I3P_Cell" name="I3P" compartment="Cell" charge="0">
        <notes>
          <html xmlns="http://www.w3.org/1999/xhtml">
            <p>FORMULA: </p>
          </html>
        </notes>
      </species>
      <species id="M_PRFICA_Cell" name="PRFICA" compartment="Cell" charge="0">
        <notes>
          <html xmlns="http://www.w3.org/1999/xhtml">
            <p>FORMULA: </p>
          </html>
        </notes>
      </species>
      <species id="M_RNAM_Cell" name="RNAM" compartment="Cell" charge="0">
        <notes>
          <html xmlns="http://www.w3.org/1999/xhtml">
            <p>FORMULA: </p>
          </html>
        </notes>
      </species>
      <species id="M_DHBZ_Cell" name="DHBZ" compartment="Cell" charge="0">
        <notes>
          <html xmlns="http://www.w3.org/1999/xhtml">
            <p>FORMULA: </p>
          </html>
        </notes>
      </species>
      <species id="M_SAICAR_Cell" name="SAICAR" compartment="Cell" charge="0">
        <notes>
          <html xmlns="http://www.w3.org/1999/xhtml">
            <p>FORMULA: </p>
          </html>
        </notes>
      </species>
      <species id="M_F1P_Cell" name="F1P" compartment="Cell" charge="0">
        <notes>
          <html xmlns="http://www.w3.org/1999/xhtml">
            <p>FORMULA: </p>
          </html>
        </notes>
      </species>
      <species id="M_PPHG_Cell" name="PPHG" compartment="Cell" charge="0">
        <notes>
          <html xmlns="http://www.w3.org/1999/xhtml">
            <p>FORMULA: </p>
          </html>
        </notes>
      </species>
      <species id="M_HMB_Cell" name="HMB" compartment="Cell" charge="0">
        <notes>
          <html xmlns="http://www.w3.org/1999/xhtml">
            <p>FORMULA: </p>
          </html>
        </notes>
      </species>
      <species id="M_EO_Cell" name="EO" compartment="Cell" charge="0">
        <notes>
          <html xmlns="http://www.w3.org/1999/xhtml">
            <p>FORMULA: </p>
          </html>
        </notes>
      </species>
      <species id="M_DHPT_Cell" name="DHPT" compartment="Cell" charge="0">
        <notes>
          <html xmlns="http://www.w3.org/1999/xhtml">
            <p>FORMULA: </p>
          </html>
        </notes>
      </species>
      <species id="M_ARGSUCC_Cell" name="ARGSUCC" compartment="Cell" charge="0">
        <notes>
          <html xmlns="http://www.w3.org/1999/xhtml">
            <p>FORMULA: </p>
          </html>
        </notes>
      </species>
      <species id="M_PHEN_Cell" name="PHEN" compartment="Cell" charge="0">
        <notes>
          <html xmlns="http://www.w3.org/1999/xhtml">
            <p>FORMULA: </p>
          </html>
        </notes>
      </species>
      <species id="M_RFD_Cell" name="RFD" compartment="Cell" charge="0">
        <notes>
          <html xmlns="http://www.w3.org/1999/xhtml">
            <p>FORMULA: </p>
          </html>
        </notes>
      </species>
      <species id="M_HEPPP_Cell" name="HEPPP" compartment="Cell" charge="0">
        <notes>
          <html xmlns="http://www.w3.org/1999/xhtml">
            <p>FORMULA: </p>
          </html>
        </notes>
      </species>
      <species id="M_ADSHCYS_Cell" name="ADSHCYS" compartment="Cell" charge="0">
        <notes>
          <html xmlns="http://www.w3.org/1999/xhtml">
            <p>FORMULA: </p>
          </html>
        </notes>
      </species>
      <species id="M_UDPNAG_Cell" name="UDPNAG" compartment="Cell" charge="0">
        <notes>
          <html xmlns="http://www.w3.org/1999/xhtml">
            <p>FORMULA: </p>
          </html>
        </notes>
      </species>
      <species id="M_S7P_Cell" name="S7P" compartment="Cell" charge="0">
        <notes>
          <html xmlns="http://www.w3.org/1999/xhtml">
            <p>FORMULA: </p>
          </html>
        </notes>
      </species>
      <species id="M_NAPTHM_Cell" name="NAPTHM" compartment="Cell" charge="0">
        <notes>
          <html xmlns="http://www.w3.org/1999/xhtml">
            <p>FORMULA: </p>
          </html>
        </notes>
      </species>
      <species id="M_QH2_Cell" name="QH2" compartment="Cell" charge="0">
        <notes>
          <html xmlns="http://www.w3.org/1999/xhtml">
            <p>FORMULA: </p>
          </html>
        </notes>
      </species>
      <species id="M_UREA_Cell" name="UREA" compartment="Cell" charge="0">
        <notes>
          <html xmlns="http://www.w3.org/1999/xhtml">
            <p>FORMULA: </p>
          </html>
        </notes>
      </species>
      <species id="M_GLAL_Cell" name="GLAL" compartment="Cell" charge="0">
        <notes>
          <html xmlns="http://www.w3.org/1999/xhtml">
            <p>FORMULA: </p>
          </html>
        </notes>
      </species>
      <species id="M_E4HGLU_Cell" name="E4HGLU" compartment="Cell" charge="0">
        <notes>
          <html xmlns="http://www.w3.org/1999/xhtml">
            <p>FORMULA: </p>
          </html>
        </notes>
      </species>
      <species id="M_AGL3P_Cell" name="AGL3P" compartment="Cell" charge="0">
        <notes>
          <html xmlns="http://www.w3.org/1999/xhtml">
            <p>FORMULA: </p>
          </html>
        </notes>
      </species>
      <species id="M_ATP_Cell" name="ATP" compartment="Cell" charge="0">
        <notes>
          <html xmlns="http://www.w3.org/1999/xhtml">
            <p>FORMULA: </p>
          </html>
        </notes>
      </species>
      <species id="M_C180ACP_Cell" name="C180ACP" compartment="Cell" charge="0">
        <notes>
          <html xmlns="http://www.w3.org/1999/xhtml">
            <p>FORMULA: </p>
          </html>
        </notes>
      </species>
      <species id="M_UDPNAMA_Cell" name="UDPNAMA" compartment="Cell" charge="0">
        <notes>
          <html xmlns="http://www.w3.org/1999/xhtml">
            <p>FORMULA: </p>
          </html>
        </notes>
      </species>
      <species id="M_H3PPBZ_Cell" name="H3PPBZ" compartment="Cell" charge="0">
        <notes>
          <html xmlns="http://www.w3.org/1999/xhtml">
            <p>FORMULA: </p>
          </html>
        </notes>
      </species>
      <species id="M_ASP_Cell" name="ASP" compartment="Cell" charge="0">
        <notes>
          <html xmlns="http://www.w3.org/1999/xhtml">
            <p>FORMULA: </p>
          </html>
        </notes>
      </species>
      <species id="M_SER_Cell" name="SER" compartment="Cell" charge="0">
        <notes>
          <html xmlns="http://www.w3.org/1999/xhtml">
            <p>FORMULA: </p>
          </html>
        </notes>
      </species>
      <species id="M_ISUCC_Cell" name="ISUCC" compartment="Cell" charge="0">
        <notes>
          <html xmlns="http://www.w3.org/1999/xhtml">
            <p>FORMULA: </p>
          </html>
        </notes>
      </species>
      <species id="M_MALCOA_Cell" name="MALCOA" compartment="Cell" charge="0">
        <notes>
          <html xmlns="http://www.w3.org/1999/xhtml">
            <p>FORMULA: </p>
          </html>
        </notes>
      </species>
      <species id="M__4HLT_Cell" name="_4HLT" compartment="Cell" charge="0">
        <notes>
          <html xmlns="http://www.w3.org/1999/xhtml">
            <p>FORMULA: </p>
          </html>
        </notes>
      </species>
      <species id="M_NS2A6O_Cell" name="NS2A6O" compartment="Cell" charge="0">
        <notes>
          <html xmlns="http://www.w3.org/1999/xhtml">
            <p>FORMULA: </p>
          </html>
        </notes>
      </species>
      <species id="M_PIP26DX_Cell" name="PIP26DX" compartment="Cell" charge="0">
        <notes>
          <html xmlns="http://www.w3.org/1999/xhtml">
            <p>FORMULA: </p>
          </html>
        </notes>
      </species>
      <species id="M_DTB_Cell" name="DTB" compartment="Cell" charge="0">
        <notes>
          <html xmlns="http://www.w3.org/1999/xhtml">
            <p>FORMULA: </p>
          </html>
        </notes>
      </species>
      <species id="M_ASN_Cell" name="ASN" compartment="Cell" charge="0">
        <notes>
          <html xmlns="http://www.w3.org/1999/xhtml">
            <p>FORMULA: </p>
          </html>
        </notes>
      </species>
      <species id="M_RSCYS_Cell" name="RSCYS" compartment="Cell" charge="0">
        <notes>
          <html xmlns="http://www.w3.org/1999/xhtml">
            <p>FORMULA: </p>
          </html>
        </notes>
      </species>
      <species id="M_IMACP_Cell" name="IMACP" compartment="Cell" charge="0">
        <notes>
          <html xmlns="http://www.w3.org/1999/xhtml">
            <p>FORMULA: </p>
          </html>
        </notes>
      </species>
      <species id="M_NAGLU_Cell" name="NAGLU" compartment="Cell" charge="0">
        <notes>
          <html xmlns="http://www.w3.org/1999/xhtml">
            <p>FORMULA: </p>
          </html>
        </notes>
      </species>
      <species id="M_GTP_Cell" name="GTP" compartment="Cell" charge="0">
        <notes>
          <html xmlns="http://www.w3.org/1999/xhtml">
            <p>FORMULA: </p>
          </html>
        </notes>
      </species>
      <species id="M_IMP_Cell" name="IMP" compartment="Cell" charge="0">
        <notes>
          <html xmlns="http://www.w3.org/1999/xhtml">
            <p>FORMULA: </p>
          </html>
        </notes>
      </species>
      <species id="M_SB1P_Cell" name="SB1P" compartment="Cell" charge="0">
        <notes>
          <html xmlns="http://www.w3.org/1999/xhtml">
            <p>FORMULA: </p>
          </html>
        </notes>
      </species>
      <species id="M_FRU_Cell" name="FRU" compartment="Cell" charge="0">
        <notes>
          <html xmlns="http://www.w3.org/1999/xhtml">
            <p>FORMULA: </p>
          </html>
        </notes>
      </species>
      <species id="M_INDOLE_Cell" name="INDOLE" compartment="Cell" charge="0">
        <notes>
          <html xmlns="http://www.w3.org/1999/xhtml">
            <p>FORMULA: </p>
          </html>
        </notes>
      </species>
      <species id="M_DMQ_Cell" name="DMQ" compartment="Cell" charge="0">
        <notes>
          <html xmlns="http://www.w3.org/1999/xhtml">
            <p>FORMULA: </p>
          </html>
        </notes>
      </species>
      <species id="M_NAARON_Cell" name="NAARON" compartment="Cell" charge="0">
        <notes>
          <html xmlns="http://www.w3.org/1999/xhtml">
            <p>FORMULA: </p>
          </html>
        </notes>
      </species>
      <species id="M_SUCC_Cell" name="SUCC" compartment="Cell" charge="0">
        <notes>
          <html xmlns="http://www.w3.org/1999/xhtml">
            <p>FORMULA: </p>
          </html>
        </notes>
      </species>
      <species id="M_H2S_Cell" name="H2S" compartment="Cell" charge="0">
        <notes>
          <html xmlns="http://www.w3.org/1999/xhtml">
            <p>FORMULA: </p>
          </html>
        </notes>
      </species>
      <species id="M_OMP_Cell" name="OMP" compartment="Cell" charge="0">
        <notes>
          <html xmlns="http://www.w3.org/1999/xhtml">
            <p>FORMULA: </p>
          </html>
        </notes>
      </species>
      <species id="M_SUCCGLU5SAL_Cell" name="SUCCGLU5SAL" compartment="Cell" charge="0">
        <notes>
          <html xmlns="http://www.w3.org/1999/xhtml">
            <p>FORMULA: </p>
          </html>
        </notes>
      </species>
      <species id="M_ACSPG_Cell" name="ACSPG" compartment="Cell" charge="0">
        <notes>
          <html xmlns="http://www.w3.org/1999/xhtml">
            <p>FORMULA: </p>
          </html>
        </notes>
      </species>
      <species id="M_ppGpp_Cell" name="ppGpp" compartment="Cell" charge="0">
        <notes>
          <html xmlns="http://www.w3.org/1999/xhtml">
            <p>FORMULA: </p>
          </html>
        </notes>
      </species>
      <species id="M_ITP_Cell" name="ITP" compartment="Cell" charge="0">
        <notes>
          <html xmlns="http://www.w3.org/1999/xhtml">
            <p>FORMULA: </p>
          </html>
        </notes>
      </species>
      <species id="M_g14l_Cell" name="g14l" compartment="Cell" charge="0">
        <notes>
          <html xmlns="http://www.w3.org/1999/xhtml">
            <p>FORMULA: </p>
          </html>
        </notes>
      </species>
      <species id="M_DG_Cell" name="DG" compartment="Cell" charge="0">
        <notes>
          <html xmlns="http://www.w3.org/1999/xhtml">
            <p>FORMULA: </p>
          </html>
        </notes>
      </species>
      <species id="M_DC_Cell" name="DC" compartment="Cell" charge="0">
        <notes>
          <html xmlns="http://www.w3.org/1999/xhtml">
            <p>FORMULA: </p>
          </html>
        </notes>
      </species>
      <species id="M__13DPG_Cell" name="_13DPG" compartment="Cell" charge="0">
        <notes>
          <html xmlns="http://www.w3.org/1999/xhtml">
            <p>FORMULA: </p>
          </html>
        </notes>
      </species>
      <species id="M_DA_Cell" name="DA" compartment="Cell" charge="0">
        <notes>
          <html xmlns="http://www.w3.org/1999/xhtml">
            <p>FORMULA: </p>
          </html>
        </notes>
      </species>
      <species id="M_HMOPENT_Cell" name="HMOPENT" compartment="Cell" charge="0">
        <notes>
          <html xmlns="http://www.w3.org/1999/xhtml">
            <p>FORMULA: </p>
          </html>
        </notes>
      </species>
      <species id="M_DT_Cell" name="DT" compartment="Cell" charge="0">
        <notes>
          <html xmlns="http://www.w3.org/1999/xhtml">
            <p>FORMULA: </p>
          </html>
        </notes>
      </species>
      <species id="M_DU_Cell" name="DU" compartment="Cell" charge="0">
        <notes>
          <html xmlns="http://www.w3.org/1999/xhtml">
            <p>FORMULA: </p>
          </html>
        </notes>
      </species>
      <species id="M_CYS_Cell" name="CYS" compartment="Cell" charge="0">
        <notes>
          <html xmlns="http://www.w3.org/1999/xhtml">
            <p>FORMULA: </p>
          </html>
        </notes>
      </species>
      <species id="M_MPYR_Cell" name="MPYR" compartment="Cell" charge="0">
        <notes>
          <html xmlns="http://www.w3.org/1999/xhtml">
            <p>FORMULA: </p>
          </html>
        </notes>
      </species>
      <species id="M_DTMP_Cell" name="DTMP" compartment="Cell" charge="0">
        <notes>
          <html xmlns="http://www.w3.org/1999/xhtml">
            <p>FORMULA: </p>
          </html>
        </notes>
      </species>
      <species id="M_PP3M6M14BQ_Cell" name="PP3M6M14BQ" compartment="Cell" charge="0">
        <notes>
          <html xmlns="http://www.w3.org/1999/xhtml">
            <p>FORMULA: </p>
          </html>
        </notes>
      </species>
      <species id="M_CYTD_Cell" name="CYTD" compartment="Cell" charge="0">
        <notes>
          <html xmlns="http://www.w3.org/1999/xhtml">
            <p>FORMULA: </p>
          </html>
        </notes>
      </species>
      <species id="M_AOPP_Cell" name="AOPP" compartment="Cell" charge="0">
        <notes>
          <html xmlns="http://www.w3.org/1999/xhtml">
            <p>FORMULA: </p>
          </html>
        </notes>
      </species>
      <species id="M_DHF_Cell" name="DHF" compartment="Cell" charge="0">
        <notes>
          <html xmlns="http://www.w3.org/1999/xhtml">
            <p>FORMULA: </p>
          </html>
        </notes>
      </species>
      <species id="M_ARG_Cell" name="ARG" compartment="Cell" charge="0">
        <notes>
          <html xmlns="http://www.w3.org/1999/xhtml">
            <p>FORMULA: </p>
          </html>
        </notes>
      </species>
      <species id="M_C141ACP_Cell" name="C141ACP" compartment="Cell" charge="0">
        <notes>
          <html xmlns="http://www.w3.org/1999/xhtml">
            <p>FORMULA: </p>
          </html>
        </notes>
      </species>
      <species id="M_HPYR_Cell" name="HPYR" compartment="Cell" charge="0">
        <notes>
          <html xmlns="http://www.w3.org/1999/xhtml">
            <p>FORMULA: </p>
          </html>
        </notes>
      </species>
      <species id="M_MTSEL_Cell" name="MTSEL" compartment="Cell" charge="0">
        <notes>
          <html xmlns="http://www.w3.org/1999/xhtml">
            <p>FORMULA: </p>
          </html>
        </notes>
      </species>
      <species id="M_SLF_Cell" name="SLF" compartment="Cell" charge="0">
        <notes>
          <html xmlns="http://www.w3.org/1999/xhtml">
            <p>FORMULA: </p>
          </html>
        </notes>
      </species>
      <species id="M_SMET_Cell" name="SMET" compartment="Cell" charge="0">
        <notes>
          <html xmlns="http://www.w3.org/1999/xhtml">
            <p>FORMULA: </p>
          </html>
        </notes>
      </species>
      <species id="M_DHP_Cell" name="DHP" compartment="Cell" charge="0">
        <notes>
          <html xmlns="http://www.w3.org/1999/xhtml">
            <p>FORMULA: </p>
          </html>
        </notes>
      </species>
      <species id="M_PDLA5P_Cell" name="PDLA5P" compartment="Cell" charge="0">
        <notes>
          <html xmlns="http://www.w3.org/1999/xhtml">
            <p>FORMULA: </p>
          </html>
        </notes>
      </species>
      <species id="M_NAG1P_Cell" name="NAG1P" compartment="Cell" charge="0">
        <notes>
          <html xmlns="http://www.w3.org/1999/xhtml">
            <p>FORMULA: </p>
          </html>
        </notes>
      </species>
      <species id="M_CITR_Cell" name="CITR" compartment="Cell" charge="0">
        <notes>
          <html xmlns="http://www.w3.org/1999/xhtml">
            <p>FORMULA: </p>
          </html>
        </notes>
      </species>
      <species id="M_HEXT_Cell" name="HEXT" compartment="Cell" charge="0">
        <notes>
          <html xmlns="http://www.w3.org/1999/xhtml">
            <p>FORMULA: </p>
          </html>
        </notes>
      </species>
      <species id="M_QA_Cell" name="QA" compartment="Cell" charge="0">
        <notes>
          <html xmlns="http://www.w3.org/1999/xhtml">
            <p>FORMULA: </p>
          </html>
        </notes>
      </species>
      <species id="M_DUDP_Cell" name="DUDP" compartment="Cell" charge="0">
        <notes>
          <html xmlns="http://www.w3.org/1999/xhtml">
            <p>FORMULA: </p>
          </html>
        </notes>
      </species>
      <species id="M_DHACT_Cell" name="DHACT" compartment="Cell" charge="0">
        <notes>
          <html xmlns="http://www.w3.org/1999/xhtml">
            <p>FORMULA: </p>
          </html>
        </notes>
      </species>
      <species id="M_PAP_Cell" name="PAP" compartment="Cell" charge="0">
        <notes>
          <html xmlns="http://www.w3.org/1999/xhtml">
            <p>FORMULA: </p>
          </html>
        </notes>
      </species>
      <species id="M_PHSER_Cell" name="PHSER" compartment="Cell" charge="0">
        <notes>
          <html xmlns="http://www.w3.org/1999/xhtml">
            <p>FORMULA: </p>
          </html>
        </notes>
      </species>
      <species id="M_HCYS_Cell" name="HCYS" compartment="Cell" charge="0">
        <notes>
          <html xmlns="http://www.w3.org/1999/xhtml">
            <p>FORMULA: </p>
          </html>
        </notes>
      </species>
      <species id="M_B5AMP_Cell" name="B5AMP" compartment="Cell" charge="0">
        <notes>
          <html xmlns="http://www.w3.org/1999/xhtml">
            <p>FORMULA: </p>
          </html>
        </notes>
      </species>
      <species id="M__4HB_Cell" name="_4HB" compartment="Cell" charge="0">
        <notes>
          <html xmlns="http://www.w3.org/1999/xhtml">
            <p>FORMULA: </p>
          </html>
        </notes>
      </species>
      <species id="M_TGLU_Cell" name="TGLU" compartment="Cell" charge="0">
        <notes>
          <html xmlns="http://www.w3.org/1999/xhtml">
            <p>FORMULA: </p>
          </html>
        </notes>
      </species>
      <species id="M_ARIB_Cell" name="ARIB" compartment="Cell" charge="0">
        <notes>
          <html xmlns="http://www.w3.org/1999/xhtml">
            <p>FORMULA: </p>
          </html>
        </notes>
      </species>
      <species id="M_ACLAC_Cell" name="ACLAC" compartment="Cell" charge="0">
        <notes>
          <html xmlns="http://www.w3.org/1999/xhtml">
            <p>FORMULA: </p>
          </html>
        </notes>
      </species>
      <species id="M_PEPTIDO_Cell" name="PEPTIDO" compartment="Cell" charge="0">
        <notes>
          <html xmlns="http://www.w3.org/1999/xhtml">
            <p>FORMULA: </p>
          </html>
        </notes>
      </species>
      <species id="M_DCMP_Cell" name="DCMP" compartment="Cell" charge="0">
        <notes>
          <html xmlns="http://www.w3.org/1999/xhtml">
            <p>FORMULA: </p>
          </html>
        </notes>
      </species>
      <species id="M_SHCL_Cell" name="SHCL" compartment="Cell" charge="0">
        <notes>
          <html xmlns="http://www.w3.org/1999/xhtml">
            <p>FORMULA: </p>
          </html>
        </notes>
      </species>
      <species id="M_PROTEIN_Cell" name="PROTEIN" compartment="Cell" charge="0">
        <notes>
          <html xmlns="http://www.w3.org/1999/xhtml">
            <p>FORMULA: </p>
          </html>
        </notes>
      </species>
      <species id="M_HSO3_Cell" name="HSO3" compartment="Cell" charge="0">
        <notes>
          <html xmlns="http://www.w3.org/1999/xhtml">
            <p>FORMULA: </p>
          </html>
        </notes>
      </species>
      <species id="M_GLUCM_Cell" name="GLUCM" compartment="Cell" charge="0">
        <notes>
          <html xmlns="http://www.w3.org/1999/xhtml">
            <p>FORMULA: </p>
          </html>
        </notes>
      </species>
      <species id="M_HAL_Cell" name="HAL" compartment="Cell" charge="0">
        <notes>
          <html xmlns="http://www.w3.org/1999/xhtml">
            <p>FORMULA: </p>
          </html>
        </notes>
      </species>
      <species id="M_OFD_Cell" name="OFD" compartment="Cell" charge="0">
        <notes>
          <html xmlns="http://www.w3.org/1999/xhtml">
            <p>FORMULA: </p>
          </html>
        </notes>
      </species>
      <species id="M_DASP_Cell" name="DASP" compartment="Cell" charge="0">
        <notes>
          <html xmlns="http://www.w3.org/1999/xhtml">
            <p>FORMULA: </p>
          </html>
        </notes>
      </species>
      <species id="M_FADH2_Cell" name="FADH2" compartment="Cell" charge="0">
        <notes>
          <html xmlns="http://www.w3.org/1999/xhtml">
            <p>FORMULA: </p>
          </html>
        </notes>
      </species>
      <species id="M_THR_Cell" name="THR" compartment="Cell" charge="0">
        <notes>
          <html xmlns="http://www.w3.org/1999/xhtml">
            <p>FORMULA: </p>
          </html>
        </notes>
      </species>
      <species id="M_IAC_Cell" name="IAC" compartment="Cell" charge="0">
        <notes>
          <html xmlns="http://www.w3.org/1999/xhtml">
            <p>FORMULA: </p>
          </html>
        </notes>
      </species>
      <species id="M_THF_Cell" name="THF" compartment="Cell" charge="0">
        <notes>
          <html xmlns="http://www.w3.org/1999/xhtml">
            <p>FORMULA: </p>
          </html>
        </notes>
      </species>
      <species id="M_MAN1P_Cell" name="MAN1P" compartment="Cell" charge="0">
        <notes>
          <html xmlns="http://www.w3.org/1999/xhtml">
            <p>FORMULA: </p>
          </html>
        </notes>
      </species>
      <species id="M_GPP_Cell" name="GPP" compartment="Cell" charge="0">
        <notes>
          <html xmlns="http://www.w3.org/1999/xhtml">
            <p>FORMULA: </p>
          </html>
        </notes>
      </species>
      <species id="M_D6RP5P_Cell" name="D6RP5P" compartment="Cell" charge="0">
        <notes>
          <html xmlns="http://www.w3.org/1999/xhtml">
            <p>FORMULA: </p>
          </html>
        </notes>
      </species>
      <species id="M_AONA_Cell" name="AONA" compartment="Cell" charge="0">
        <notes>
          <html xmlns="http://www.w3.org/1999/xhtml">
            <p>FORMULA: </p>
          </html>
        </notes>
      </species>
      <species id="M__5MTA_Cell" name="_5MTA" compartment="Cell" charge="0">
        <notes>
          <html xmlns="http://www.w3.org/1999/xhtml">
            <p>FORMULA: </p>
          </html>
        </notes>
      </species>
      <species id="M_THMP_Cell" name="THMP" compartment="Cell" charge="0">
        <notes>
          <html xmlns="http://www.w3.org/1999/xhtml">
            <p>FORMULA: </p>
          </html>
        </notes>
      </species>
      <species id="M_ADSELNT_Cell" name="ADSELNT" compartment="Cell" charge="0">
        <notes>
          <html xmlns="http://www.w3.org/1999/xhtml">
            <p>FORMULA: </p>
          </html>
        </notes>
      </species>
      <species id="M_DATPTHOPAOPM_Cell" name="DATPTHOPAOPM" compartment="Cell" charge="0">
        <notes>
          <html xmlns="http://www.w3.org/1999/xhtml">
            <p>FORMULA: </p>
          </html>
        </notes>
      </species>
      <species id="M_PHE_Cell" name="PHE" compartment="Cell" charge="0">
        <notes>
          <html xmlns="http://www.w3.org/1999/xhtml">
            <p>FORMULA: </p>
          </html>
        </notes>
      </species>
      <species id="M_HOPANOL_Cell" name="HOPANOL" compartment="Cell" charge="0">
        <notes>
          <html xmlns="http://www.w3.org/1999/xhtml">
            <p>FORMULA: </p>
          </html>
        </notes>
      </species>
      <species id="M_PL_Cell" name="PL" compartment="Cell" charge="0">
        <notes>
          <html xmlns="http://www.w3.org/1999/xhtml">
            <p>FORMULA: </p>
          </html>
        </notes>
      </species>
      <species id="M__5MTR_Cell" name="_5MTR" compartment="Cell" charge="0">
        <notes>
          <html xmlns="http://www.w3.org/1999/xhtml">
            <p>FORMULA: </p>
          </html>
        </notes>
      </species>
      <species id="M_PHP_Cell" name="PHP" compartment="Cell" charge="0">
        <notes>
          <html xmlns="http://www.w3.org/1999/xhtml">
            <p>FORMULA: </p>
          </html>
        </notes>
      </species>
      <species id="M_PHT_Cell" name="PHT" compartment="Cell" charge="0">
        <notes>
          <html xmlns="http://www.w3.org/1999/xhtml">
            <p>FORMULA: </p>
          </html>
        </notes>
      </species>
      <species id="M_RGT_Cell" name="RGT" compartment="Cell" charge="0">
        <notes>
          <html xmlns="http://www.w3.org/1999/xhtml">
            <p>FORMULA: </p>
          </html>
        </notes>
      </species>
      <species id="M__2MAC_Cell" name="_2MAC" compartment="Cell" charge="0">
        <notes>
          <html xmlns="http://www.w3.org/1999/xhtml">
            <p>FORMULA: </p>
          </html>
        </notes>
      </species>
      <species id="M_RCO2_Cell" name="RCO2" compartment="Cell" charge="0">
        <notes>
          <html xmlns="http://www.w3.org/1999/xhtml">
            <p>FORMULA: </p>
          </html>
        </notes>
      </species>
      <species id="M_GLYCOLATE_Cell" name="GLYCOLATE" compartment="Cell" charge="0">
        <notes>
          <html xmlns="http://www.w3.org/1999/xhtml">
            <p>FORMULA: </p>
          </html>
        </notes>
      </species>
      <species id="M_FDP_Cell" name="FDP" compartment="Cell" charge="0">
        <notes>
          <html xmlns="http://www.w3.org/1999/xhtml">
            <p>FORMULA: </p>
          </html>
        </notes>
      </species>
      <species id="M_UNAGD_Cell" name="UNAGD" compartment="Cell" charge="0">
        <notes>
          <html xmlns="http://www.w3.org/1999/xhtml">
            <p>FORMULA: </p>
          </html>
        </notes>
      </species>
      <species id="M_OROA_Cell" name="OROA" compartment="Cell" charge="0">
        <notes>
          <html xmlns="http://www.w3.org/1999/xhtml">
            <p>FORMULA: </p>
          </html>
        </notes>
      </species>
      <species id="M_GLC_Cell" name="GLC" compartment="Cell" charge="0">
        <notes>
          <html xmlns="http://www.w3.org/1999/xhtml">
            <p>FORMULA: </p>
          </html>
        </notes>
      </species>
      <species id="M__1BOH_Cell" name="_1BOH" compartment="Cell" charge="0">
        <notes>
          <html xmlns="http://www.w3.org/1999/xhtml">
            <p>FORMULA: </p>
          </html>
        </notes>
      </species>
      <species id="M_IPPMAL_Cell" name="IPPMAL" compartment="Cell" charge="0">
        <notes>
          <html xmlns="http://www.w3.org/1999/xhtml">
            <p>FORMULA: </p>
          </html>
        </notes>
      </species>
      <species id="M_PS_Cell" name="PS" compartment="Cell" charge="0">
        <notes>
          <html xmlns="http://www.w3.org/1999/xhtml">
            <p>FORMULA: </p>
          </html>
        </notes>
      </species>
      <species id="M_E4P_Cell" name="E4P" compartment="Cell" charge="0">
        <notes>
          <html xmlns="http://www.w3.org/1999/xhtml">
            <p>FORMULA: </p>
          </html>
        </notes>
      </species>
      <species id="M_PQ_Cell" name="PQ" compartment="Cell" charge="0">
        <notes>
          <html xmlns="http://www.w3.org/1999/xhtml">
            <p>FORMULA: </p>
          </html>
        </notes>
      </species>
      <species id="M__2OMHMB_Cell" name="_2OMHMB" compartment="Cell" charge="0">
        <notes>
          <html xmlns="http://www.w3.org/1999/xhtml">
            <p>FORMULA: </p>
          </html>
        </notes>
      </species>
      <species id="M_PRLP_Cell" name="PRLP" compartment="Cell" charge="0">
        <notes>
          <html xmlns="http://www.w3.org/1999/xhtml">
            <p>FORMULA: </p>
          </html>
        </notes>
      </species>
      <species id="M_bALA_Cell" name="bALA" compartment="Cell" charge="0">
        <notes>
          <html xmlns="http://www.w3.org/1999/xhtml">
            <p>FORMULA: </p>
          </html>
        </notes>
      </species>
      <species id="M_O2_Cell" name="O2" compartment="Cell" charge="0">
        <notes>
          <html xmlns="http://www.w3.org/1999/xhtml">
            <p>FORMULA: </p>
          </html>
        </notes>
      </species>
      <species id="M_PC_Cell" name="PC" compartment="Cell" charge="0">
        <notes>
          <html xmlns="http://www.w3.org/1999/xhtml">
            <p>FORMULA: </p>
          </html>
        </notes>
      </species>
      <species id="M_PA_Cell" name="PA" compartment="Cell" charge="0">
        <notes>
          <html xmlns="http://www.w3.org/1999/xhtml">
            <p>FORMULA: </p>
          </html>
        </notes>
      </species>
      <species id="M_PG_Cell" name="PG" compartment="Cell" charge="0">
        <notes>
          <html xmlns="http://www.w3.org/1999/xhtml">
            <p>FORMULA: </p>
          </html>
        </notes>
      </species>
      <species id="M_PE_Cell" name="PE" compartment="Cell" charge="0">
        <notes>
          <html xmlns="http://www.w3.org/1999/xhtml">
            <p>FORMULA: </p>
          </html>
        </notes>
      </species>
      <species id="M_PI_Cell" name="PI" compartment="Cell" charge="0">
        <notes>
          <html xmlns="http://www.w3.org/1999/xhtml">
            <p>FORMULA: </p>
          </html>
        </notes>
      </species>
      <species id="M_S6P_Cell" name="S6P" compartment="Cell" charge="0">
        <notes>
          <html xmlns="http://www.w3.org/1999/xhtml">
            <p>FORMULA: </p>
          </html>
        </notes>
      </species>
      <species id="M_DCTP_Cell" name="DCTP" compartment="Cell" charge="0">
        <notes>
          <html xmlns="http://www.w3.org/1999/xhtml">
            <p>FORMULA: </p>
          </html>
        </notes>
      </species>
      <species id="M_SUCCOA_Cell" name="SUCCOA" compartment="Cell" charge="0">
        <notes>
          <html xmlns="http://www.w3.org/1999/xhtml">
            <p>FORMULA: </p>
          </html>
        </notes>
      </species>
      <species id="M_UDPNAM_Cell" name="UDPNAM" compartment="Cell" charge="0">
        <notes>
          <html xmlns="http://www.w3.org/1999/xhtml">
            <p>FORMULA: </p>
          </html>
        </notes>
      </species>
      <species id="M_PANT_Cell" name="PANT" compartment="Cell" charge="0">
        <notes>
          <html xmlns="http://www.w3.org/1999/xhtml">
            <p>FORMULA: </p>
          </html>
        </notes>
      </species>
      <species id="M_CYSGLY_Cell" name="CYSGLY" compartment="Cell" charge="0">
        <notes>
          <html xmlns="http://www.w3.org/1999/xhtml">
            <p>FORMULA: </p>
          </html>
        </notes>
      </species>
      <species id="M_DGMP_Cell" name="DGMP" compartment="Cell" charge="0">
        <notes>
          <html xmlns="http://www.w3.org/1999/xhtml">
            <p>FORMULA: </p>
          </html>
        </notes>
      </species>
      <species id="M_S_Cell" name="S" compartment="Cell" charge="0">
        <notes>
          <html xmlns="http://www.w3.org/1999/xhtml">
            <p>FORMULA: </p>
          </html>
        </notes>
      </species>
      <species id="M_C2H4_Cell" name="C2H4" compartment="Cell" charge="0">
        <notes>
          <html xmlns="http://www.w3.org/1999/xhtml">
            <p>FORMULA: </p>
          </html>
        </notes>
      </species>
      <species id="M_DOROA_Cell" name="DOROA" compartment="Cell" charge="0">
        <notes>
          <html xmlns="http://www.w3.org/1999/xhtml">
            <p>FORMULA: </p>
          </html>
        </notes>
      </species>
      <species id="M_OPP_Cell" name="OPP" compartment="Cell" charge="0">
        <notes>
          <html xmlns="http://www.w3.org/1999/xhtml">
            <p>FORMULA: </p>
          </html>
        </notes>
      </species>
      <species id="M_ASUC_Cell" name="ASUC" compartment="Cell" charge="0">
        <notes>
          <html xmlns="http://www.w3.org/1999/xhtml">
            <p>FORMULA: </p>
          </html>
        </notes>
      </species>
      <species id="M_RNA_Cell" name="RNA" compartment="Cell" charge="0">
        <notes>
          <html xmlns="http://www.w3.org/1999/xhtml">
            <p>FORMULA: </p>
          </html>
        </notes>
      </species>
      <species id="M_RFEDX_Cell" name="RFEDX" compartment="Cell" charge="0">
        <notes>
          <html xmlns="http://www.w3.org/1999/xhtml">
            <p>FORMULA: </p>
          </html>
        </notes>
      </species>
      <species id="M_DTDP_Cell" name="DTDP" compartment="Cell" charge="0">
        <notes>
          <html xmlns="http://www.w3.org/1999/xhtml">
            <p>FORMULA: </p>
          </html>
        </notes>
      </species>
      <species id="M_D6PGC_Cell" name="D6PGC" compartment="Cell" charge="0">
        <notes>
          <html xmlns="http://www.w3.org/1999/xhtml">
            <p>FORMULA: </p>
          </html>
        </notes>
      </species>
      <species id="M_MELI_Cell" name="MELI" compartment="Cell" charge="0">
        <notes>
          <html xmlns="http://www.w3.org/1999/xhtml">
            <p>FORMULA: </p>
          </html>
        </notes>
      </species>
      <species id="M_INSTOL_Cell" name="INSTOL" compartment="Cell" charge="0">
        <notes>
          <html xmlns="http://www.w3.org/1999/xhtml">
            <p>FORMULA: </p>
          </html>
        </notes>
      </species>
      <species id="M_DGDP_Cell" name="DGDP" compartment="Cell" charge="0">
        <notes>
          <html xmlns="http://www.w3.org/1999/xhtml">
            <p>FORMULA: </p>
          </html>
        </notes>
      </species>
      <species id="M_D6PGL_Cell" name="D6PGL" compartment="Cell" charge="0">
        <notes>
          <html xmlns="http://www.w3.org/1999/xhtml">
            <p>FORMULA: </p>
          </html>
        </notes>
      </species>
      <species id="M_PNTO_Cell" name="PNTO" compartment="Cell" charge="0">
        <notes>
          <html xmlns="http://www.w3.org/1999/xhtml">
            <p>FORMULA: </p>
          </html>
        </notes>
      </species>
      <species id="M_ILE_Cell" name="ILE" compartment="Cell" charge="0">
        <notes>
          <html xmlns="http://www.w3.org/1999/xhtml">
            <p>FORMULA: </p>
          </html>
        </notes>
      </species>
      <species id="M_KMB_Cell" name="KMB" compartment="Cell" charge="0">
        <notes>
          <html xmlns="http://www.w3.org/1999/xhtml">
            <p>FORMULA: </p>
          </html>
        </notes>
      </species>
      <species id="M_PEP_Cell" name="PEP" compartment="Cell" charge="0">
        <notes>
          <html xmlns="http://www.w3.org/1999/xhtml">
            <p>FORMULA: </p>
          </html>
        </notes>
      </species>
      <species id="M_APRCN_Cell" name="APRCN" compartment="Cell" charge="0">
        <notes>
          <html xmlns="http://www.w3.org/1999/xhtml">
            <p>FORMULA: </p>
          </html>
        </notes>
      </species>
      <species id="M_COA_Cell" name="COA" compartment="Cell" charge="0">
        <notes>
          <html xmlns="http://www.w3.org/1999/xhtml">
            <p>FORMULA: </p>
          </html>
        </notes>
      </species>
      <species id="M_MAN6P_Cell" name="MAN6P" compartment="Cell" charge="0">
        <notes>
          <html xmlns="http://www.w3.org/1999/xhtml">
            <p>FORMULA: </p>
          </html>
        </notes>
      </species>
      <species id="M__2PG_Cell" name="_2PG" compartment="Cell" charge="0">
        <notes>
          <html xmlns="http://www.w3.org/1999/xhtml">
            <p>FORMULA: </p>
          </html>
        </notes>
      </species>
      <species id="M_DALA_Cell" name="DALA" compartment="Cell" charge="0">
        <notes>
          <html xmlns="http://www.w3.org/1999/xhtml">
            <p>FORMULA: </p>
          </html>
        </notes>
      </species>
      <species id="M_ETH_Cell" name="ETH" compartment="Cell" charge="0">
        <notes>
          <html xmlns="http://www.w3.org/1999/xhtml">
            <p>FORMULA: </p>
          </html>
        </notes>
      </species>
      <species id="M_NADP_Cell" name="NADP" compartment="Cell" charge="0">
        <notes>
          <html xmlns="http://www.w3.org/1999/xhtml">
            <p>FORMULA: </p>
          </html>
        </notes>
      </species>
      <species id="M__2O6H_Cell" name="_2O6H" compartment="Cell" charge="0">
        <notes>
          <html xmlns="http://www.w3.org/1999/xhtml">
            <p>FORMULA: </p>
          </html>
        </notes>
      </species>
      <species id="M_G3PC_Cell" name="G3PC" compartment="Cell" charge="0">
        <notes>
          <html xmlns="http://www.w3.org/1999/xhtml">
            <p>FORMULA: </p>
          </html>
        </notes>
      </species>
      <species id="M_HOPENE_Cell" name="HOPENE" compartment="Cell" charge="0">
        <notes>
          <html xmlns="http://www.w3.org/1999/xhtml">
            <p>FORMULA: </p>
          </html>
        </notes>
      </species>
      <species id="M_G3PE_Cell" name="G3PE" compartment="Cell" charge="0">
        <notes>
          <html xmlns="http://www.w3.org/1999/xhtml">
            <p>FORMULA: </p>
          </html>
        </notes>
      </species>
      <species id="M_CHCOA_Cell" name="CHCOA" compartment="Cell" charge="0">
        <notes>
          <html xmlns="http://www.w3.org/1999/xhtml">
            <p>FORMULA: </p>
          </html>
        </notes>
      </species>
      <species id="M_DAMP_Cell" name="DAMP" compartment="Cell" charge="0">
        <notes>
          <html xmlns="http://www.w3.org/1999/xhtml">
            <p>FORMULA: </p>
          </html>
        </notes>
      </species>
      <species id="M_MDAP_Cell" name="MDAP" compartment="Cell" charge="0">
        <notes>
          <html xmlns="http://www.w3.org/1999/xhtml">
            <p>FORMULA: </p>
          </html>
        </notes>
      </species>
      <species id="M_PYCA_Cell" name="PYCA" compartment="Cell" charge="0">
        <notes>
          <html xmlns="http://www.w3.org/1999/xhtml">
            <p>FORMULA: </p>
          </html>
        </notes>
      </species>
      <species id="M_HMOBA_Cell" name="HMOBA" compartment="Cell" charge="0">
        <notes>
          <html xmlns="http://www.w3.org/1999/xhtml">
            <p>FORMULA: </p>
          </html>
        </notes>
      </species>
      <species id="M_ACMU6P_Cell" name="ACMU6P" compartment="Cell" charge="0">
        <notes>
          <html xmlns="http://www.w3.org/1999/xhtml">
            <p>FORMULA: </p>
          </html>
        </notes>
      </species>
      <species id="M__2MM_Cell" name="_2MM" compartment="Cell" charge="0">
        <notes>
          <html xmlns="http://www.w3.org/1999/xhtml">
            <p>FORMULA: </p>
          </html>
        </notes>
      </species>
      <species id="M_HSER_Cell" name="HSER" compartment="Cell" charge="0">
        <notes>
          <html xmlns="http://www.w3.org/1999/xhtml">
            <p>FORMULA: </p>
          </html>
        </notes>
      </species>
      <species id="M_SUC6P_Cell" name="SUC6P" compartment="Cell" charge="0">
        <notes>
          <html xmlns="http://www.w3.org/1999/xhtml">
            <p>FORMULA: </p>
          </html>
        </notes>
      </species>
      <species id="M__2kGLUC_Cell" name="_2kGLUC" compartment="Cell" charge="0">
        <notes>
          <html xmlns="http://www.w3.org/1999/xhtml">
            <p>FORMULA: </p>
          </html>
        </notes>
      </species>
      <species id="M_ACYCOA_Cell" name="ACYCOA" compartment="Cell" charge="0">
        <notes>
          <html xmlns="http://www.w3.org/1999/xhtml">
            <p>FORMULA: </p>
          </html>
        </notes>
      </species>
      <species id="M_PPPP_Cell" name="PPPP" compartment="Cell" charge="0">
        <notes>
          <html xmlns="http://www.w3.org/1999/xhtml">
            <p>FORMULA: </p>
          </html>
        </notes>
      </species>
      <species id="M_CL_Cell" name="CL" compartment="Cell" charge="0">
        <notes>
          <html xmlns="http://www.w3.org/1999/xhtml">
            <p>FORMULA: </p>
          </html>
        </notes>
      </species>
      <species id="M_FTHF_Cell" name="FTHF" compartment="Cell" charge="0">
        <notes>
          <html xmlns="http://www.w3.org/1999/xhtml">
            <p>FORMULA: </p>
          </html>
        </notes>
      </species>
      <species id="M_NADPH_Cell" name="NADPH" compartment="Cell" charge="0">
        <notes>
          <html xmlns="http://www.w3.org/1999/xhtml">
            <p>FORMULA: </p>
          </html>
        </notes>
      </species>
      <species id="M_LEVAN_Cell" name="LEVAN" compartment="Cell" charge="0">
        <notes>
          <html xmlns="http://www.w3.org/1999/xhtml">
            <p>FORMULA: </p>
          </html>
        </notes>
      </species>
      <species id="M_GLCN_Cell" name="GLCN" compartment="Cell" charge="0">
        <notes>
          <html xmlns="http://www.w3.org/1999/xhtml">
            <p>FORMULA: </p>
          </html>
        </notes>
      </species>
      <species id="M_ACACP_Cell" name="ACACP" compartment="Cell" charge="0">
        <notes>
          <html xmlns="http://www.w3.org/1999/xhtml">
            <p>FORMULA: </p>
          </html>
        </notes>
      </species>
      <species id="M_C181ACP_Cell" name="C181ACP" compartment="Cell" charge="0">
        <notes>
          <html xmlns="http://www.w3.org/1999/xhtml">
            <p>FORMULA: </p>
          </html>
        </notes>
      </species>
      <species id="M_NDP_Cell" name="NDP" compartment="Cell" charge="0">
        <notes>
          <html xmlns="http://www.w3.org/1999/xhtml">
            <p>FORMULA: </p>
          </html>
        </notes>
      </species>
      <species id="M_XMP_Cell" name="XMP" compartment="Cell" charge="0">
        <notes>
          <html xmlns="http://www.w3.org/1999/xhtml">
            <p>FORMULA: </p>
          </html>
        </notes>
      </species>
      <species id="M_PPPI_Cell" name="PPPI" compartment="Cell" charge="0">
        <notes>
          <html xmlns="http://www.w3.org/1999/xhtml">
            <p>FORMULA: </p>
          </html>
        </notes>
      </species>
      <species id="M__2OPPP_Cell" name="_2OPPP" compartment="Cell" charge="0">
        <notes>
          <html xmlns="http://www.w3.org/1999/xhtml">
            <p>FORMULA: </p>
          </html>
        </notes>
      </species>
      <species id="M_PAMN_Cell" name="PAMN" compartment="Cell" charge="0">
        <notes>
          <html xmlns="http://www.w3.org/1999/xhtml">
            <p>FORMULA: </p>
          </html>
        </notes>
      </species>
      <species id="M_CO2_Cell" name="CO2" compartment="Cell" charge="0">
        <notes>
          <html xmlns="http://www.w3.org/1999/xhtml">
            <p>FORMULA: </p>
          </html>
        </notes>
      </species>
      <species id="M_PPIX_Cell" name="PPIX" compartment="Cell" charge="0">
        <notes>
          <html xmlns="http://www.w3.org/1999/xhtml">
            <p>FORMULA: </p>
          </html>
        </notes>
      </species>
      <species id="M_NAMN_Cell" name="NAMN" compartment="Cell" charge="0">
        <notes>
          <html xmlns="http://www.w3.org/1999/xhtml">
            <p>FORMULA: </p>
          </html>
        </notes>
      </species>
      <species id="M_D26PIM_Cell" name="D26PIM" compartment="Cell" charge="0">
        <notes>
          <html xmlns="http://www.w3.org/1999/xhtml">
            <p>FORMULA: </p>
          </html>
        </notes>
      </species>
      <species id="M_NMN_Cell" name="NMN" compartment="Cell" charge="0">
        <notes>
          <html xmlns="http://www.w3.org/1999/xhtml">
            <p>FORMULA: </p>
          </html>
        </notes>
      </species>
      <species id="M_PP6MPH_Cell" name="PP6MPH" compartment="Cell" charge="0">
        <notes>
          <html xmlns="http://www.w3.org/1999/xhtml">
            <p>FORMULA: </p>
          </html>
        </notes>
      </species>
      <species id="M_F6P_Cell" name="F6P" compartment="Cell" charge="0">
        <notes>
          <html xmlns="http://www.w3.org/1999/xhtml">
            <p>FORMULA: </p>
          </html>
        </notes>
      </species>
      <species id="M_T3P2_Cell" name="T3P2" compartment="Cell" charge="0">
        <notes>
          <html xmlns="http://www.w3.org/1999/xhtml">
            <p>FORMULA: </p>
          </html>
        </notes>
      </species>
      <species id="M_DIN_Cell" name="DIN" compartment="Cell" charge="0">
        <notes>
          <html xmlns="http://www.w3.org/1999/xhtml">
            <p>FORMULA: </p>
          </html>
        </notes>
      </species>
      <species id="M_G6GG_Cell" name="G6GG" compartment="Cell" charge="0">
        <notes>
          <html xmlns="http://www.w3.org/1999/xhtml">
            <p>FORMULA: </p>
          </html>
        </notes>
      </species>
      <species id="M_AIR_Cell" name="AIR" compartment="Cell" charge="0">
        <notes>
          <html xmlns="http://www.w3.org/1999/xhtml">
            <p>FORMULA: </p>
          </html>
        </notes>
      </species>
      <species id="M_RCN_Cell" name="RCN" compartment="Cell" charge="0">
        <notes>
          <html xmlns="http://www.w3.org/1999/xhtml">
            <p>FORMULA: </p>
          </html>
        </notes>
      </species>
      <species id="M_RTHIO_Cell" name="RTHIO" compartment="Cell" charge="0">
        <notes>
          <html xmlns="http://www.w3.org/1999/xhtml">
            <p>FORMULA: </p>
          </html>
        </notes>
      </species>
      <species id="M_SUCCORN_Cell" name="SUCCORN" compartment="Cell" charge="0">
        <notes>
          <html xmlns="http://www.w3.org/1999/xhtml">
            <p>FORMULA: </p>
          </html>
        </notes>
      </species>
      <species id="M_GSN_Cell" name="GSN" compartment="Cell" charge="0">
        <notes>
          <html xmlns="http://www.w3.org/1999/xhtml">
            <p>FORMULA: </p>
          </html>
        </notes>
      </species>
      <species id="M_INS_Cell" name="INS" compartment="Cell" charge="0">
        <notes>
          <html xmlns="http://www.w3.org/1999/xhtml">
            <p>FORMULA: </p>
          </html>
        </notes>
      </species>
      <species id="M_SOB_Cell" name="SOB" compartment="Cell" charge="0">
        <notes>
          <html xmlns="http://www.w3.org/1999/xhtml">
            <p>FORMULA: </p>
          </html>
        </notes>
      </species>
      <species id="M_GLYCOGEN_Cell" name="GLYCOGEN" compartment="Cell" charge="0">
        <notes>
          <html xmlns="http://www.w3.org/1999/xhtml">
            <p>FORMULA: </p>
          </html>
        </notes>
      </species>
      <species id="M_PPI_Cell" name="PPI" compartment="Cell" charge="0">
        <notes>
          <html xmlns="http://www.w3.org/1999/xhtml">
            <p>FORMULA: </p>
          </html>
        </notes>
      </species>
      <species id="M_GAR_Cell" name="GAR" compartment="Cell" charge="0">
        <notes>
          <html xmlns="http://www.w3.org/1999/xhtml">
            <p>FORMULA: </p>
          </html>
        </notes>
      </species>
      <species id="M_PDLA_Cell" name="PDLA" compartment="Cell" charge="0">
        <notes>
          <html xmlns="http://www.w3.org/1999/xhtml">
            <p>FORMULA: </p>
          </html>
        </notes>
      </species>
      <species id="M_FAD_Cell" name="FAD" compartment="Cell" charge="0">
        <notes>
          <html xmlns="http://www.w3.org/1999/xhtml">
            <p>FORMULA: </p>
          </html>
        </notes>
      </species>
      <species id="M_HPHPYR_Cell" name="HPHPYR" compartment="Cell" charge="0">
        <notes>
          <html xmlns="http://www.w3.org/1999/xhtml">
            <p>FORMULA: </p>
          </html>
        </notes>
      </species>
      <species id="M_DHMB_Cell" name="DHMB" compartment="Cell" charge="0">
        <notes>
          <html xmlns="http://www.w3.org/1999/xhtml">
            <p>FORMULA: </p>
          </html>
        </notes>
      </species>
      <species id="M_DHMA_Cell" name="DHMA" compartment="Cell" charge="0">
        <notes>
          <html xmlns="http://www.w3.org/1999/xhtml">
            <p>FORMULA: </p>
          </html>
        </notes>
      </species>
      <species id="M_IPPP_Cell" name="IPPP" compartment="Cell" charge="0">
        <notes>
          <html xmlns="http://www.w3.org/1999/xhtml">
            <p>FORMULA: </p>
          </html>
        </notes>
      </species>
      <species id="M_IP_Cell" name="IP" compartment="Cell" charge="0">
        <notes>
          <html xmlns="http://www.w3.org/1999/xhtml">
            <p>FORMULA: </p>
          </html>
        </notes>
      </species>
      <species id="M__3PSER_Cell" name="_3PSER" compartment="Cell" charge="0">
        <notes>
          <html xmlns="http://www.w3.org/1999/xhtml">
            <p>FORMULA: </p>
          </html>
        </notes>
      </species>
      <species id="M_UTP_Cell" name="UTP" compartment="Cell" charge="0">
        <notes>
          <html xmlns="http://www.w3.org/1999/xhtml">
            <p>FORMULA: </p>
          </html>
        </notes>
      </species>
      <species id="M_SO2_Cell" name="SO2" compartment="Cell" charge="0">
        <notes>
          <html xmlns="http://www.w3.org/1999/xhtml">
            <p>FORMULA: </p>
          </html>
        </notes>
      </species>
      <species id="M__3SLALA_Cell" name="_3SLALA" compartment="Cell" charge="0">
        <notes>
          <html xmlns="http://www.w3.org/1999/xhtml">
            <p>FORMULA: </p>
          </html>
        </notes>
      </species>
      <species id="M_DHMP_Cell" name="DHMP" compartment="Cell" charge="0">
        <notes>
          <html xmlns="http://www.w3.org/1999/xhtml">
            <p>FORMULA: </p>
          </html>
        </notes>
      </species>
      <species id="M_R5P_Cell" name="R5P" compartment="Cell" charge="0">
        <notes>
          <html xmlns="http://www.w3.org/1999/xhtml">
            <p>FORMULA: </p>
          </html>
        </notes>
      </species>
      <species id="M_MTE_Cell" name="MTE" compartment="Cell" charge="0">
        <notes>
          <html xmlns="http://www.w3.org/1999/xhtml">
            <p>FORMULA: </p>
          </html>
        </notes>
      </species>
      <species id="M_OPPPI_Cell" name="OPPPI" compartment="Cell" charge="0">
        <notes>
          <html xmlns="http://www.w3.org/1999/xhtml">
            <p>FORMULA: </p>
          </html>
        </notes>
      </species>
      <species id="M__2KD6PG_Cell" name="_2KD6PG" compartment="Cell" charge="0">
        <notes>
          <html xmlns="http://www.w3.org/1999/xhtml">
            <p>FORMULA: </p>
          </html>
        </notes>
      </species>
      <species id="M_SAMOB_Cell" name="SAMOB" compartment="Cell" charge="0">
        <notes>
          <html xmlns="http://www.w3.org/1999/xhtml">
            <p>FORMULA: </p>
          </html>
        </notes>
      </species>
      <species id="M_IPKP_Cell" name="IPKP" compartment="Cell" charge="0">
        <notes>
          <html xmlns="http://www.w3.org/1999/xhtml">
            <p>FORMULA: </p>
          </html>
        </notes>
      </species>
      <species id="M_MOPENA_Cell" name="MOPENA" compartment="Cell" charge="0">
        <notes>
          <html xmlns="http://www.w3.org/1999/xhtml">
            <p>FORMULA: </p>
          </html>
        </notes>
      </species>
      <species id="M_GLUCYALA_Cell" name="GLUCYALA" compartment="Cell" charge="0">
        <notes>
          <html xmlns="http://www.w3.org/1999/xhtml">
            <p>FORMULA: </p>
          </html>
        </notes>
      </species>
      <species id="M_PYRRHCAR_Cell" name="PYRRHCAR" compartment="Cell" charge="0">
        <notes>
          <html xmlns="http://www.w3.org/1999/xhtml">
            <p>FORMULA: </p>
          </html>
        </notes>
      </species>
      <species id="M_ADPGLC_Cell" name="ADPGLC" compartment="Cell" charge="0">
        <notes>
          <html xmlns="http://www.w3.org/1999/xhtml">
            <p>FORMULA: </p>
          </html>
        </notes>
      </species>
      <species id="M__3DDAH7P_Cell" name="_3DDAH7P" compartment="Cell" charge="0">
        <notes>
          <html xmlns="http://www.w3.org/1999/xhtml">
            <p>FORMULA: </p>
          </html>
        </notes>
      </species>
      <species id="M_DADP_Cell" name="DADP" compartment="Cell" charge="0">
        <notes>
          <html xmlns="http://www.w3.org/1999/xhtml">
            <p>FORMULA: </p>
          </html>
        </notes>
      </species>
      <species id="M_CYSTEATE_Cell" name="CYSTEATE" compartment="Cell" charge="0">
        <notes>
          <html xmlns="http://www.w3.org/1999/xhtml">
            <p>FORMULA: </p>
          </html>
        </notes>
      </species>
      <species id="M_NAC_Cell" name="NAC" compartment="Cell" charge="0">
        <notes>
          <html xmlns="http://www.w3.org/1999/xhtml">
            <p>FORMULA: </p>
          </html>
        </notes>
      </species>
      <species id="M_NAD_Cell" name="NAD" compartment="Cell" charge="0">
        <notes>
          <html xmlns="http://www.w3.org/1999/xhtml">
            <p>FORMULA: </p>
          </html>
        </notes>
      </species>
      <species id="M__3PG_Cell" name="_3PG" compartment="Cell" charge="0">
        <notes>
          <html xmlns="http://www.w3.org/1999/xhtml">
            <p>FORMULA: </p>
          </html>
        </notes>
      </species>
      <species id="M_NAM_Cell" name="NAM" compartment="Cell" charge="0">
        <notes>
          <html xmlns="http://www.w3.org/1999/xhtml">
            <p>FORMULA: </p>
          </html>
        </notes>
      </species>
      <species id="M_BT_Cell" name="BT" compartment="Cell" charge="0">
        <notes>
          <html xmlns="http://www.w3.org/1999/xhtml">
            <p>FORMULA: </p>
          </html>
        </notes>
      </species>
      <species id="M_NADH_Cell" name="NADH" compartment="Cell" charge="0">
        <notes>
          <html xmlns="http://www.w3.org/1999/xhtml">
            <p>FORMULA: </p>
          </html>
        </notes>
      </species>
      <species id="M_THBHGA_Cell" name="THBHGA" compartment="Cell" charge="0">
        <notes>
          <html xmlns="http://www.w3.org/1999/xhtml">
            <p>FORMULA: </p>
          </html>
        </notes>
      </species>
      <species id="M_OAP_Cell" name="OAP" compartment="Cell" charge="0">
        <notes>
          <html xmlns="http://www.w3.org/1999/xhtml">
            <p>FORMULA: </p>
          </html>
        </notes>
      </species>
      <species id="M_ASPSA_Cell" name="ASPSA" compartment="Cell" charge="0">
        <notes>
          <html xmlns="http://www.w3.org/1999/xhtml">
            <p>FORMULA: </p>
          </html>
        </notes>
      </species>
      <species id="M_BZ_Cell" name="BZ" compartment="Cell" charge="0">
        <notes>
          <html xmlns="http://www.w3.org/1999/xhtml">
            <p>FORMULA: </p>
          </html>
        </notes>
      </species>
      <species id="M_UMP_Cell" name="UMP" compartment="Cell" charge="0">
        <notes>
          <html xmlns="http://www.w3.org/1999/xhtml">
            <p>FORMULA: </p>
          </html>
        </notes>
      </species>
      <species id="M_PNCYS_Cell" name="PNCYS" compartment="Cell" charge="0">
        <notes>
          <html xmlns="http://www.w3.org/1999/xhtml">
            <p>FORMULA: </p>
          </html>
        </notes>
      </species>
      <species id="M_FMUCLAC_Cell" name="FMUCLAC" compartment="Cell" charge="0">
        <notes>
          <html xmlns="http://www.w3.org/1999/xhtml">
            <p>FORMULA: </p>
          </html>
        </notes>
      </species>
      <species id="M_LYS_Cell" name="LYS" compartment="Cell" charge="0">
        <notes>
          <html xmlns="http://www.w3.org/1999/xhtml">
            <p>FORMULA: </p>
          </html>
        </notes>
      </species>
      <species id="M_CYAALA_Cell" name="CYAALA" compartment="Cell" charge="0">
        <notes>
          <html xmlns="http://www.w3.org/1999/xhtml">
            <p>FORMULA: </p>
          </html>
        </notes>
      </species>
      <species id="M_OTHIO_Cell" name="OTHIO" compartment="Cell" charge="0">
        <notes>
          <html xmlns="http://www.w3.org/1999/xhtml">
            <p>FORMULA: </p>
          </html>
        </notes>
      </species>
      <species id="M_OHB_Cell" name="OHB" compartment="Cell" charge="0">
        <notes>
          <html xmlns="http://www.w3.org/1999/xhtml">
            <p>FORMULA: </p>
          </html>
        </notes>
      </species>
      <species id="M_ATHR_Cell" name="ATHR" compartment="Cell" charge="0">
        <notes>
          <html xmlns="http://www.w3.org/1999/xhtml">
            <p>FORMULA: </p>
          </html>
        </notes>
      </species>
      <species id="M_PRFP_Cell" name="PRFP" compartment="Cell" charge="0">
        <notes>
          <html xmlns="http://www.w3.org/1999/xhtml">
            <p>FORMULA: </p>
          </html>
        </notes>
      </species>
      <species id="M_DAPMNTP_Cell" name="DAPMNTP" compartment="Cell" charge="0">
        <notes>
          <html xmlns="http://www.w3.org/1999/xhtml">
            <p>FORMULA: </p>
          </html>
        </notes>
      </species>
      <species id="M__2OPMP_Cell" name="_2OPMP" compartment="Cell" charge="0">
        <notes>
          <html xmlns="http://www.w3.org/1999/xhtml">
            <p>FORMULA: </p>
          </html>
        </notes>
      </species>
      <species id="M_AKP_Cell" name="AKP" compartment="Cell" charge="0">
        <notes>
          <html xmlns="http://www.w3.org/1999/xhtml">
            <p>FORMULA: </p>
          </html>
        </notes>
      </species>
      <species id="M__2OPMB_Cell" name="_2OPMB" compartment="Cell" charge="0">
        <notes>
          <html xmlns="http://www.w3.org/1999/xhtml">
            <p>FORMULA: </p>
          </html>
        </notes>
      </species>
      <species id="M_PRBAMP_Cell" name="PRBAMP" compartment="Cell" charge="0">
        <notes>
          <html xmlns="http://www.w3.org/1999/xhtml">
            <p>FORMULA: </p>
          </html>
        </notes>
      </species>
      <species id="M_ADLIPO_Cell" name="ADLIPO" compartment="Cell" charge="0">
        <notes>
          <html xmlns="http://www.w3.org/1999/xhtml">
            <p>FORMULA: </p>
          </html>
        </notes>
      </species>
      <species id="M__3PSME_Cell" name="_3PSME" compartment="Cell" charge="0">
        <notes>
          <html xmlns="http://www.w3.org/1999/xhtml">
            <p>FORMULA: </p>
          </html>
        </notes>
      </species>
      <species id="M__4PPNCYS_Cell" name="_4PPNCYS" compartment="Cell" charge="0">
        <notes>
          <html xmlns="http://www.w3.org/1999/xhtml">
            <p>FORMULA: </p>
          </html>
        </notes>
      </species>
      <species id="M_XAN_Cell" name="XAN" compartment="Cell" charge="0">
        <notes>
          <html xmlns="http://www.w3.org/1999/xhtml">
            <p>FORMULA: </p>
          </html>
        </notes>
      </species>
      <species id="M_OBUT_Cell" name="OBUT" compartment="Cell" charge="0">
        <notes>
          <html xmlns="http://www.w3.org/1999/xhtml">
            <p>FORMULA: </p>
          </html>
        </notes>
      </species>
      <species id="M_CAASP_Cell" name="CAASP" compartment="Cell" charge="0">
        <notes>
          <html xmlns="http://www.w3.org/1999/xhtml">
            <p>FORMULA: </p>
          </html>
        </notes>
      </species>
      <species id="M_OA_Cell" name="OA" compartment="Cell" charge="0">
        <notes>
          <html xmlns="http://www.w3.org/1999/xhtml">
            <p>FORMULA: </p>
          </html>
        </notes>
      </species>
      <species id="M_SHEME_Cell" name="SHEME" compartment="Cell" charge="0">
        <notes>
          <html xmlns="http://www.w3.org/1999/xhtml">
            <p>FORMULA: </p>
          </html>
        </notes>
      </species>
      <species id="M_METHANOL_Cell" name="METHANOL" compartment="Cell" charge="0">
        <notes>
          <html xmlns="http://www.w3.org/1999/xhtml">
            <p>FORMULA: </p>
          </html>
        </notes>
      </species>
      <species id="M_SQL_Cell" name="SQL" compartment="Cell" charge="0">
        <notes>
          <html xmlns="http://www.w3.org/1999/xhtml">
            <p>FORMULA: </p>
          </html>
        </notes>
      </species>
      <species id="M_HMGT_Cell" name="HMGT" compartment="Cell" charge="0">
        <notes>
          <html xmlns="http://www.w3.org/1999/xhtml">
            <p>FORMULA: </p>
          </html>
        </notes>
      </species>
      <species id="M_UAGMDA_Cell" name="UAGMDA" compartment="Cell" charge="0">
        <notes>
          <html xmlns="http://www.w3.org/1999/xhtml">
            <p>FORMULA: </p>
          </html>
        </notes>
      </species>
      <species id="M_C161ACP_Cell" name="C161ACP" compartment="Cell" charge="0">
        <notes>
          <html xmlns="http://www.w3.org/1999/xhtml">
            <p>FORMULA: </p>
          </html>
        </notes>
      </species>
      <species id="M_PRAM_Cell" name="PRAM" compartment="Cell" charge="0">
        <notes>
          <html xmlns="http://www.w3.org/1999/xhtml">
            <p>FORMULA: </p>
          </html>
        </notes>
      </species>
      <species id="M_bDG6P_Cell" name="bDG6P" compartment="Cell" charge="0">
        <notes>
          <html xmlns="http://www.w3.org/1999/xhtml">
            <p>FORMULA: </p>
          </html>
        </notes>
      </species>
      <species id="M_AOPOB_Cell" name="AOPOB" compartment="Cell" charge="0">
        <notes>
          <html xmlns="http://www.w3.org/1999/xhtml">
            <p>FORMULA: </p>
          </html>
        </notes>
      </species>
      <species id="M_PP6M14BQ_Cell" name="PP6M14BQ" compartment="Cell" charge="0">
        <notes>
          <html xmlns="http://www.w3.org/1999/xhtml">
            <p>FORMULA: </p>
          </html>
        </notes>
      </species>
      <species id="M_PINSTOL_Cell" name="PINSTOL" compartment="Cell" charge="0">
        <notes>
          <html xmlns="http://www.w3.org/1999/xhtml">
            <p>FORMULA: </p>
          </html>
        </notes>
      </species>
      <species id="M_GLUP_Cell" name="GLUP" compartment="Cell" charge="0">
        <notes>
          <html xmlns="http://www.w3.org/1999/xhtml">
            <p>FORMULA: </p>
          </html>
        </notes>
      </species>
      <species id="M_DGLU_Cell" name="DGLU" compartment="Cell" charge="0">
        <notes>
          <html xmlns="http://www.w3.org/1999/xhtml">
            <p>FORMULA: </p>
          </html>
        </notes>
      </species>
      <species id="M_DGLY_Cell" name="DGLY" compartment="Cell" charge="0">
        <notes>
          <html xmlns="http://www.w3.org/1999/xhtml">
            <p>FORMULA: </p>
          </html>
        </notes>
      </species>
      <species id="M_SUCCGLU_Cell" name="SUCCGLU" compartment="Cell" charge="0">
        <notes>
          <html xmlns="http://www.w3.org/1999/xhtml">
            <p>FORMULA: </p>
          </html>
        </notes>
      </species>
      <species id="M_GLUC_Cell" name="GLUC" compartment="Cell" charge="0">
        <notes>
          <html xmlns="http://www.w3.org/1999/xhtml">
            <p>FORMULA: </p>
          </html>
        </notes>
      </species>
      <species id="M__2AA_Cell" name="_2AA" compartment="Cell" charge="0">
        <notes>
          <html xmlns="http://www.w3.org/1999/xhtml">
            <p>FORMULA: </p>
          </html>
        </notes>
      </species>
      <species id="M_C190ACP_Cell" name="C190ACP" compartment="Cell" charge="0">
        <notes>
          <html xmlns="http://www.w3.org/1999/xhtml">
            <p>FORMULA: </p>
          </html>
        </notes>
      </species>
      <species id="M_ADCHOR_Cell" name="ADCHOR" compartment="Cell" charge="0">
        <notes>
          <html xmlns="http://www.w3.org/1999/xhtml">
            <p>FORMULA: </p>
          </html>
        </notes>
      </species>
      <species id="M_FL_Cell" name="FL" compartment="Cell" charge="0">
        <notes>
          <html xmlns="http://www.w3.org/1999/xhtml">
            <p>FORMULA: </p>
          </html>
        </notes>
      </species>
      <species id="M_GLUGSAL_Cell" name="GLUGSAL" compartment="Cell" charge="0">
        <notes>
          <html xmlns="http://www.w3.org/1999/xhtml">
            <p>FORMULA: </p>
          </html>
        </notes>
      </species>
      <species id="M_ADSMET_Cell" name="ADSMET" compartment="Cell" charge="0">
        <notes>
          <html xmlns="http://www.w3.org/1999/xhtml">
            <p>FORMULA: </p>
          </html>
        </notes>
      </species>
      <species id="M_AMP_Cell" name="AMP" compartment="Cell" charge="0">
        <notes>
          <html xmlns="http://www.w3.org/1999/xhtml">
            <p>FORMULA: </p>
          </html>
        </notes>
      </species>
      <species id="M_ICHOR_Cell" name="ICHOR" compartment="Cell" charge="0">
        <notes>
          <html xmlns="http://www.w3.org/1999/xhtml">
            <p>FORMULA: </p>
          </html>
        </notes>
      </species>
      <species id="M_TCYS_Cell" name="TCYS" compartment="Cell" charge="0">
        <notes>
          <html xmlns="http://www.w3.org/1999/xhtml">
            <p>FORMULA: </p>
          </html>
        </notes>
      </species>
      <species id="M_R1P_Cell" name="R1P" compartment="Cell" charge="0">
        <notes>
          <html xmlns="http://www.w3.org/1999/xhtml">
            <p>FORMULA: </p>
          </html>
        </notes>
      </species>
      <species id="M__3SPYR_Cell" name="_3SPYR" compartment="Cell" charge="0">
        <notes>
          <html xmlns="http://www.w3.org/1999/xhtml">
            <p>FORMULA: </p>
          </html>
        </notes>
      </species>
      <species id="M_PBG_Cell" name="PBG" compartment="Cell" charge="0">
        <notes>
          <html xmlns="http://www.w3.org/1999/xhtml">
            <p>FORMULA: </p>
          </html>
        </notes>
      </species>
      <species id="M_MTGYX_Cell" name="MTGYX" compartment="Cell" charge="0">
        <notes>
          <html xmlns="http://www.w3.org/1999/xhtml">
            <p>FORMULA: </p>
          </html>
        </notes>
      </species>
      <species id="M_IMGLY_Cell" name="IMGLY" compartment="Cell" charge="0">
        <notes>
          <html xmlns="http://www.w3.org/1999/xhtml">
            <p>FORMULA: </p>
          </html>
        </notes>
      </species>
      <species id="M_TRP_Cell" name="TRP" compartment="Cell" charge="0">
        <notes>
          <html xmlns="http://www.w3.org/1999/xhtml">
            <p>FORMULA: </p>
          </html>
        </notes>
      </species>
      <species id="M_BUTAL_Cell" name="BUTAL" compartment="Cell" charge="0">
        <notes>
          <html xmlns="http://www.w3.org/1999/xhtml">
            <p>FORMULA: </p>
          </html>
        </notes>
      </species>
      <species id="M_FMGT_Cell" name="FMGT" compartment="Cell" charge="0">
        <notes>
          <html xmlns="http://www.w3.org/1999/xhtml">
            <p>FORMULA: </p>
          </html>
        </notes>
      </species>
      <species id="M_ITCNCOA_Cell" name="ITCNCOA" compartment="Cell" charge="0">
        <notes>
          <html xmlns="http://www.w3.org/1999/xhtml">
            <p>FORMULA: </p>
          </html>
        </notes>
      </species>
      <species id="M_E3MM_Cell" name="E3MM" compartment="Cell" charge="0">
        <notes>
          <html xmlns="http://www.w3.org/1999/xhtml">
            <p>FORMULA: </p>
          </html>
        </notes>
      </species>
      <species id="M_NPHP_Cell" name="NPHP" compartment="Cell" charge="0">
        <notes>
          <html xmlns="http://www.w3.org/1999/xhtml">
            <p>FORMULA: </p>
          </html>
        </notes>
      </species>
      <species id="M_NAMNS_Cell" name="NAMNS" compartment="Cell" charge="0">
        <notes>
          <html xmlns="http://www.w3.org/1999/xhtml">
            <p>FORMULA: </p>
          </html>
        </notes>
      </species>
      <species id="M_SME5P_Cell" name="SME5P" compartment="Cell" charge="0">
        <notes>
          <html xmlns="http://www.w3.org/1999/xhtml">
            <p>FORMULA: </p>
          </html>
        </notes>
      </species>
      <species id="M_DHPEG_Cell" name="DHPEG" compartment="Cell" charge="0">
        <notes>
          <html xmlns="http://www.w3.org/1999/xhtml">
            <p>FORMULA: </p>
          </html>
        </notes>
      </species>
      <species id="M_GA1P_Cell" name="GA1P" compartment="Cell" charge="0">
        <notes>
          <html xmlns="http://www.w3.org/1999/xhtml">
            <p>FORMULA: </p>
          </html>
        </notes>
      </species>
      <species id="M_AG_Cell" name="AG" compartment="Cell" charge="0">
        <notes>
          <html xmlns="http://www.w3.org/1999/xhtml">
            <p>FORMULA: </p>
          </html>
        </notes>
      </species>
      <species id="M_O4HBZ_Cell" name="O4HBZ" compartment="Cell" charge="0">
        <notes>
          <html xmlns="http://www.w3.org/1999/xhtml">
            <p>FORMULA: </p>
          </html>
        </notes>
      </species>
      <species id="M_PRBATP_Cell" name="PRBATP" compartment="Cell" charge="0">
        <notes>
          <html xmlns="http://www.w3.org/1999/xhtml">
            <p>FORMULA: </p>
          </html>
        </notes>
      </species>
      <species id="M_SUC_Cell" name="SUC" compartment="Cell" charge="0">
        <notes>
          <html xmlns="http://www.w3.org/1999/xhtml">
            <p>FORMULA: </p>
          </html>
        </notes>
      </species>
      <species id="M_DUMP_Cell" name="DUMP" compartment="Cell" charge="0">
        <notes>
          <html xmlns="http://www.w3.org/1999/xhtml">
            <p>FORMULA: </p>
          </html>
        </notes>
      </species>
      <species id="M_ACAL_Cell" name="ACAL" compartment="Cell" charge="0">
        <notes>
          <html xmlns="http://www.w3.org/1999/xhtml">
            <p>FORMULA: </p>
          </html>
        </notes>
      </species>
      <species id="M_CDP_Cell" name="CDP" compartment="Cell" charge="0">
        <notes>
          <html xmlns="http://www.w3.org/1999/xhtml">
            <p>FORMULA: </p>
          </html>
        </notes>
      </species>
      <species id="M_ACP_Cell" name="ACP" compartment="Cell" charge="0">
        <notes>
          <html xmlns="http://www.w3.org/1999/xhtml">
            <p>FORMULA: </p>
          </html>
        </notes>
      </species>
      <species id="M_ALAV_Cell" name="ALAV" compartment="Cell" charge="0">
        <notes>
          <html xmlns="http://www.w3.org/1999/xhtml">
            <p>FORMULA: </p>
          </html>
        </notes>
      </species>
      <species id="M_GLYCOAL_Cell" name="GLYCOAL" compartment="Cell" charge="0">
        <notes>
          <html xmlns="http://www.w3.org/1999/xhtml">
            <p>FORMULA: </p>
          </html>
        </notes>
      </species>
      <species id="M_METHF_Cell" name="METHF" compartment="Cell" charge="0">
        <notes>
          <html xmlns="http://www.w3.org/1999/xhtml">
            <p>FORMULA: </p>
          </html>
        </notes>
      </species>
      <species id="M_PYRDX_Cell" name="PYRDX" compartment="Cell" charge="0">
        <notes>
          <html xmlns="http://www.w3.org/1999/xhtml">
            <p>FORMULA: </p>
          </html>
        </notes>
      </species>
      <species id="M_CDPDG_Cell" name="CDPDG" compartment="Cell" charge="0">
        <notes>
          <html xmlns="http://www.w3.org/1999/xhtml">
            <p>FORMULA: </p>
          </html>
        </notes>
      </species>
      <species id="M_PNDME_Cell" name="PNDME" compartment="Cell" charge="0">
        <notes>
          <html xmlns="http://www.w3.org/1999/xhtml">
            <p>FORMULA: </p>
          </html>
        </notes>
      </species>
      <species id="M_NA_Cell" name="NA" compartment="Cell" charge="0">
        <notes>
          <html xmlns="http://www.w3.org/1999/xhtml">
            <p>FORMULA: </p>
          </html>
        </notes>
      </species>
      <species id="M__2HETHPP_Cell" name="_2HETHPP" compartment="Cell" charge="0">
        <notes>
          <html xmlns="http://www.w3.org/1999/xhtml">
            <p>FORMULA: </p>
          </html>
        </notes>
      </species>
      <species id="M_A6RP_Cell" name="A6RP" compartment="Cell" charge="0">
        <notes>
          <html xmlns="http://www.w3.org/1999/xhtml">
            <p>FORMULA: </p>
          </html>
        </notes>
      </species>
      <species id="M_XTSN_Cell" name="XTSN" compartment="Cell" charge="0">
        <notes>
          <html xmlns="http://www.w3.org/1999/xhtml">
            <p>FORMULA: </p>
          </html>
        </notes>
      </species>
      <species id="M_DNA_Cell" name="DNA" compartment="Cell" charge="0">
        <notes>
          <html xmlns="http://www.w3.org/1999/xhtml">
            <p>FORMULA: </p>
          </html>
        </notes>
      </species>
      <species id="M_ADP_Cell" name="ADP" compartment="Cell" charge="0">
        <notes>
          <html xmlns="http://www.w3.org/1999/xhtml">
            <p>FORMULA: </p>
          </html>
        </notes>
      </species>
      <species id="M_CDPMDE_Cell" name="CDPMDE" compartment="Cell" charge="0">
        <notes>
          <html xmlns="http://www.w3.org/1999/xhtml">
            <p>FORMULA: </p>
          </html>
        </notes>
      </species>
      <species id="M_ABUT_Cell" name="ABUT" compartment="Cell" charge="0">
        <notes>
          <html xmlns="http://www.w3.org/1999/xhtml">
            <p>FORMULA: </p>
          </html>
        </notes>
      </species>
      <species id="M_IPPMALE_Cell" name="IPPMALE" compartment="Cell" charge="0">
        <notes>
          <html xmlns="http://www.w3.org/1999/xhtml">
            <p>FORMULA: </p>
          </html>
        </notes>
      </species>
      <species id="M_ADN_Cell" name="ADN" compartment="Cell" charge="0">
        <notes>
          <html xmlns="http://www.w3.org/1999/xhtml">
            <p>FORMULA: </p>
          </html>
        </notes>
      </species>
      <species id="M_N2_Cell" name="N2" compartment="Cell" charge="0">
        <notes>
          <html xmlns="http://www.w3.org/1999/xhtml">
            <p>FORMULA: </p>
          </html>
        </notes>
      </species>
      <species id="M_GMP_Cell" name="GMP" compartment="Cell" charge="0">
        <notes>
          <html xmlns="http://www.w3.org/1999/xhtml">
            <p>FORMULA: </p>
          </html>
        </notes>
      </species>
      <species id="M_UAAGMDA_Cell" name="UAAGMDA" compartment="Cell" charge="0">
        <notes>
          <html xmlns="http://www.w3.org/1999/xhtml">
            <p>FORMULA: </p>
          </html>
        </notes>
      </species>
      <species id="M_GDP_Cell" name="GDP" compartment="Cell" charge="0">
        <notes>
          <html xmlns="http://www.w3.org/1999/xhtml">
            <p>FORMULA: </p>
          </html>
        </notes>
      </species>
      <species id="M_DLIPO_Cell" name="DLIPO" compartment="Cell" charge="0">
        <notes>
          <html xmlns="http://www.w3.org/1999/xhtml">
            <p>FORMULA: </p>
          </html>
        </notes>
      </species>
      <species id="M_MET_Cell" name="MET" compartment="Cell" charge="0">
        <notes>
          <html xmlns="http://www.w3.org/1999/xhtml">
            <p>FORMULA: </p>
          </html>
        </notes>
      </species>
      <species id="M_LEU_Cell" name="LEU" compartment="Cell" charge="0">
        <notes>
          <html xmlns="http://www.w3.org/1999/xhtml">
            <p>FORMULA: </p>
          </html>
        </notes>
      </species>
      <species id="M_SMALL_MOLECULES_Cell" name="SMALL_MOLECULES" compartment="Cell" charge="0">
        <notes>
          <html xmlns="http://www.w3.org/1999/xhtml">
            <p>FORMULA: </p>
          </html>
        </notes>
      </species>
      <species id="M_G6P_Cell" name="G6P" compartment="Cell" charge="0">
        <notes>
          <html xmlns="http://www.w3.org/1999/xhtml">
            <p>FORMULA: </p>
          </html>
        </notes>
      </species>
      <species id="M_IDACTN_Cell" name="IDACTN" compartment="Cell" charge="0">
        <notes>
          <html xmlns="http://www.w3.org/1999/xhtml">
            <p>FORMULA: </p>
          </html>
        </notes>
      </species>
      <species id="M_CLPOL_Cell" name="CLPOL" compartment="Cell" charge="0">
        <notes>
          <html xmlns="http://www.w3.org/1999/xhtml">
            <p>FORMULA: </p>
          </html>
        </notes>
      </species>
      <species id="M_PHPYR_Cell" name="PHPYR" compartment="Cell" charge="0">
        <notes>
          <html xmlns="http://www.w3.org/1999/xhtml">
            <p>FORMULA: </p>
          </html>
        </notes>
      </species>
      <species id="M_DUTP_Cell" name="DUTP" compartment="Cell" charge="0">
        <notes>
          <html xmlns="http://www.w3.org/1999/xhtml">
            <p>FORMULA: </p>
          </html>
        </notes>
      </species>
      <species id="M_GA6P_Cell" name="GA6P" compartment="Cell" charge="0">
        <notes>
          <html xmlns="http://www.w3.org/1999/xhtml">
            <p>FORMULA: </p>
          </html>
        </notes>
      </species>
      <species id="M_bGALbGLCM_Cell" name="bGALbGLCM" compartment="Cell" charge="0">
        <notes>
          <html xmlns="http://www.w3.org/1999/xhtml">
            <p>FORMULA: </p>
          </html>
        </notes>
      </species>
      <species id="M_NPRAN_Cell" name="NPRAN" compartment="Cell" charge="0">
        <notes>
          <html xmlns="http://www.w3.org/1999/xhtml">
            <p>FORMULA: </p>
          </html>
        </notes>
      </species>
      <species id="M_HPRO_Cell" name="HPRO" compartment="Cell" charge="0">
        <notes>
          <html xmlns="http://www.w3.org/1999/xhtml">
            <p>FORMULA: </p>
          </html>
        </notes>
      </species>
      <species id="M_CIT_Cell" name="CIT" compartment="Cell" charge="0">
        <notes>
          <html xmlns="http://www.w3.org/1999/xhtml">
            <p>FORMULA: </p>
          </html>
        </notes>
      </species>
      <species id="M_UDPG_Cell" name="UDPG" compartment="Cell" charge="0">
        <notes>
          <html xmlns="http://www.w3.org/1999/xhtml">
            <p>FORMULA: </p>
          </html>
        </notes>
      </species>
      <species id="M_A6RP5P_Cell" name="A6RP5P" compartment="Cell" charge="0">
        <notes>
          <html xmlns="http://www.w3.org/1999/xhtml">
            <p>FORMULA: </p>
          </html>
        </notes>
      </species>
      <species id="M_THPP_Cell" name="THPP" compartment="Cell" charge="0">
        <notes>
          <html xmlns="http://www.w3.org/1999/xhtml">
            <p>FORMULA: </p>
          </html>
        </notes>
      </species>
      <species id="M_SCYS_Cell" name="SCYS" compartment="Cell" charge="0">
        <notes>
          <html xmlns="http://www.w3.org/1999/xhtml">
            <p>FORMULA: </p>
          </html>
        </notes>
      </species>
      <species id="M_I4P_Cell" name="I4P" compartment="Cell" charge="0">
        <notes>
          <html xmlns="http://www.w3.org/1999/xhtml">
            <p>FORMULA: </p>
          </html>
        </notes>
      </species>
      <species id="M_HISOL_Cell" name="HISOL" compartment="Cell" charge="0">
        <notes>
          <html xmlns="http://www.w3.org/1999/xhtml">
            <p>FORMULA: </p>
          </html>
        </notes>
      </species>
      <species id="M_AA_Cell" name="AA" compartment="Cell" charge="0">
        <notes>
          <html xmlns="http://www.w3.org/1999/xhtml">
            <p>FORMULA: </p>
          </html>
        </notes>
      </species>
      <species id="M_AC_Cell" name="AC" compartment="Cell" charge="0">
        <notes>
          <html xmlns="http://www.w3.org/1999/xhtml">
            <p>FORMULA: </p>
          </html>
        </notes>
      </species>
      <species id="M_AD_Cell" name="AD" compartment="Cell" charge="0">
        <notes>
          <html xmlns="http://www.w3.org/1999/xhtml">
            <p>FORMULA: </p>
          </html>
        </notes>
      </species>
      <species id="M_NAGP_Cell" name="NAGP" compartment="Cell" charge="0">
        <notes>
          <html xmlns="http://www.w3.org/1999/xhtml">
            <p>FORMULA: </p>
          </html>
        </notes>
      </species>
      <species id="M_UDCPP_Cell" name="UDCPP" compartment="Cell" charge="0">
        <notes>
          <html xmlns="http://www.w3.org/1999/xhtml">
            <p>FORMULA: </p>
          </html>
        </notes>
      </species>
      <species id="M_ETHA_Cell" name="ETHA" compartment="Cell" charge="0">
        <notes>
          <html xmlns="http://www.w3.org/1999/xhtml">
            <p>FORMULA: </p>
          </html>
        </notes>
      </species>
      <species id="M_AN_Cell" name="AN" compartment="Cell" charge="0">
        <notes>
          <html xmlns="http://www.w3.org/1999/xhtml">
            <p>FORMULA: </p>
          </html>
        </notes>
      </species>
      <species id="M_SUCCARG_Cell" name="SUCCARG" compartment="Cell" charge="0">
        <notes>
          <html xmlns="http://www.w3.org/1999/xhtml">
            <p>FORMULA: </p>
          </html>
        </notes>
      </species>
      <species id="M_AHM_Cell" name="AHM" compartment="Cell" charge="0">
        <notes>
          <html xmlns="http://www.w3.org/1999/xhtml">
            <p>FORMULA: </p>
          </html>
        </notes>
      </species>
      <species id="M_FPP_Cell" name="FPP" compartment="Cell" charge="0">
        <notes>
          <html xmlns="http://www.w3.org/1999/xhtml">
            <p>FORMULA: </p>
          </html>
        </notes>
      </species>
      <species id="M_NAGA_Cell" name="NAGA" compartment="Cell" charge="0">
        <notes>
          <html xmlns="http://www.w3.org/1999/xhtml">
            <p>FORMULA: </p>
          </html>
        </notes>
      </species>
      <species id="M_UDPGLC_Cell" name="UDPGLC" compartment="Cell" charge="0">
        <notes>
          <html xmlns="http://www.w3.org/1999/xhtml">
            <p>FORMULA: </p>
          </html>
        </notes>
      </species>
      <species id="M__4PPNTO_Cell" name="_4PPNTO" compartment="Cell" charge="0">
        <notes>
          <html xmlns="http://www.w3.org/1999/xhtml">
            <p>FORMULA: </p>
          </html>
        </notes>
      </species>
      <species id="M_CLCMBO_Cell" name="CLCMBO" compartment="Cell" charge="0">
        <notes>
          <html xmlns="http://www.w3.org/1999/xhtml">
            <p>FORMULA: </p>
          </html>
        </notes>
      </species>
      <species id="M__3PADSELNT_Cell" name="_3PADSELNT" compartment="Cell" charge="0">
        <notes>
          <html xmlns="http://www.w3.org/1999/xhtml">
            <p>FORMULA: </p>
          </html>
        </notes>
      </species>
      <species id="M_PP6HPH_Cell" name="PP6HPH" compartment="Cell" charge="0">
        <notes>
          <html xmlns="http://www.w3.org/1999/xhtml">
            <p>FORMULA: </p>
          </html>
        </notes>
      </species>
      <species id="M_SELD_Cell" name="SELD" compartment="Cell" charge="0">
        <notes>
          <html xmlns="http://www.w3.org/1999/xhtml">
            <p>FORMULA: </p>
          </html>
        </notes>
      </species>
      <species id="M__4PPNTE_Cell" name="_4PPNTE" compartment="Cell" charge="0">
        <notes>
          <html xmlns="http://www.w3.org/1999/xhtml">
            <p>FORMULA: </p>
          </html>
        </notes>
      </species>
      <species id="M_MTHF_Cell" name="MTHF" compartment="Cell" charge="0">
        <notes>
          <html xmlns="http://www.w3.org/1999/xhtml">
            <p>FORMULA: </p>
          </html>
        </notes>
      </species>
      <species id="M_PTH_Cell" name="PTH" compartment="Cell" charge="0">
        <notes>
          <html xmlns="http://www.w3.org/1999/xhtml">
            <p>FORMULA: </p>
          </html>
        </notes>
      </species>
      <species id="M_PTRC_Cell" name="PTRC" compartment="Cell" charge="0">
        <notes>
          <html xmlns="http://www.w3.org/1999/xhtml">
            <p>FORMULA: </p>
          </html>
        </notes>
      </species>
      <species id="M_CO2_Cell_boundary" name="CO2" compartment="Cell" boundaryCondition="true" charge="0">
        <notes>
          <html xmlns="http://www.w3.org/1999/xhtml">
            <p>FORMULA: </p>
          </html>
        </notes>
      </species>
      <species id="M_FORT_Cell_boundary" name="FORT" compartment="Cell" boundaryCondition="true" charge="0">
        <notes>
          <html xmlns="http://www.w3.org/1999/xhtml">
            <p>FORMULA: </p>
          </html>
        </notes>
      </species>
      <species id="M_GLC_Cell_boundary" name="GLC" compartment="Cell" boundaryCondition="true" charge="0">
        <notes>
          <html xmlns="http://www.w3.org/1999/xhtml">
            <p>FORMULA: </p>
          </html>
        </notes>
      </species>
      <species id="M_LEVAN_Cell_boundary" name="LEVAN" compartment="Cell" boundaryCondition="true" charge="0">
        <notes>
          <html xmlns="http://www.w3.org/1999/xhtml">
            <p>FORMULA: </p>
          </html>
        </notes>
      </species>
      <species id="M_NMN_Cell_boundary" name="NMN" compartment="Cell" boundaryCondition="true" charge="0">
        <notes>
          <html xmlns="http://www.w3.org/1999/xhtml">
            <p>FORMULA: </p>
          </html>
        </notes>
      </species>
      <species id="M_NAC_Cell_boundary" name="NAC" compartment="Cell" boundaryCondition="true" charge="0">
        <notes>
          <html xmlns="http://www.w3.org/1999/xhtml">
            <p>FORMULA: </p>
          </html>
        </notes>
      </species>
      <species id="M_O2_Cell_boundary" name="O2" compartment="Cell" boundaryCondition="true" charge="0">
        <notes>
          <html xmlns="http://www.w3.org/1999/xhtml">
            <p>FORMULA: </p>
          </html>
        </notes>
      </species>
      <species id="M_SUC_Cell_boundary" name="SUC" compartment="Cell" boundaryCondition="true" charge="0">
        <notes>
          <html xmlns="http://www.w3.org/1999/xhtml">
            <p>FORMULA: </p>
          </html>
        </notes>
      </species>
      <species id="M_GL_Cell_boundary" name="GL" compartment="Cell" boundaryCondition="true" charge="0">
        <notes>
          <html xmlns="http://www.w3.org/1999/xhtml">
            <p>FORMULA: </p>
          </html>
        </notes>
      </species>
      <species id="M_DHACT_Cell_boundary" name="DHACT" compartment="Cell" boundaryCondition="true" charge="0">
        <notes>
          <html xmlns="http://www.w3.org/1999/xhtml">
            <p>FORMULA: </p>
          </html>
        </notes>
      </species>
      <species id="M_FRU_Cell_boundary" name="FRU" compartment="Cell" boundaryCondition="true" charge="0">
        <notes>
          <html xmlns="http://www.w3.org/1999/xhtml">
            <p>FORMULA: </p>
          </html>
        </notes>
      </species>
    </listOfSpecies>
    <listOfReactions>
      <reaction id="R_Glycolysis1" name="Glycolysis1" reversible="true">
        <notes>
          <html xmlns="http://www.w3.org/1999/xhtml">
            <p>GENE_ASSOCIATION: </p>
            <p>SUBSYSTEM: </p>
          </html>
        </notes>
        <listOfReactants>
          <speciesReference species="M_G6P_Cell" stoichiometry="1"/>
        </listOfReactants>
        <listOfProducts>
          <speciesReference species="M_bDG6P_Cell" stoichiometry="1"/>
        </listOfProducts>
        <kineticLaw>
          <math xmlns="http://www.w3.org/1998/Math/MathML">
            <ci> FLUX_VALUE </ci>
          </math>
          <listOfParameters>
            <parameter id="LOWER_BOUND" value="-1000" units="mmol_per_gDW_per_hr"/>
            <parameter id="OBJECTIVE_COEFFICIENT" value="0" units="dimensionless"/>
            <parameter id="UPPER_BOUND" value="1000" units="mmol_per_gDW_per_hr"/>
            <parameter id="FLUX_VALUE" value="0" units="mmol_per_gDW_per_hr"/>
          </listOfParameters>
        </kineticLaw>
      </reaction>
      <reaction id="R_Glycolysis2" name="Glycolysis2" reversible="true">
        <notes>
          <html xmlns="http://www.w3.org/1999/xhtml">
            <p>GENE_ASSOCIATION: </p>
            <p>SUBSYSTEM: </p>
          </html>
        </notes>
        <listOfReactants>
          <speciesReference species="M_G6P_Cell" stoichiometry="1"/>
        </listOfReactants>
        <listOfProducts>
          <speciesReference species="M_F6P_Cell" stoichiometry="1"/>
        </listOfProducts>
        <kineticLaw>
          <math xmlns="http://www.w3.org/1998/Math/MathML">
            <ci> FLUX_VALUE </ci>
          </math>
          <listOfParameters>
            <parameter id="LOWER_BOUND" value="-1000" units="mmol_per_gDW_per_hr"/>
            <parameter id="OBJECTIVE_COEFFICIENT" value="0" units="dimensionless"/>
            <parameter id="UPPER_BOUND" value="1000" units="mmol_per_gDW_per_hr"/>
            <parameter id="FLUX_VALUE" value="0" units="mmol_per_gDW_per_hr"/>
          </listOfParameters>
        </kineticLaw>
      </reaction>
      <reaction id="R_Glycolysis3" name="Glycolysis3" reversible="true">
        <notes>
          <html xmlns="http://www.w3.org/1999/xhtml">
            <p>GENE_ASSOCIATION: </p>
            <p>SUBSYSTEM: </p>
          </html>
        </notes>
        <listOfReactants>
          <speciesReference species="M_bDG6P_Cell" stoichiometry="1"/>
        </listOfReactants>
        <listOfProducts>
          <speciesReference species="M_F6P_Cell" stoichiometry="1"/>
        </listOfProducts>
        <kineticLaw>
          <math xmlns="http://www.w3.org/1998/Math/MathML">
            <ci> FLUX_VALUE </ci>
          </math>
          <listOfParameters>
            <parameter id="LOWER_BOUND" value="-1000" units="mmol_per_gDW_per_hr"/>
            <parameter id="OBJECTIVE_COEFFICIENT" value="0" units="dimensionless"/>
            <parameter id="UPPER_BOUND" value="1000" units="mmol_per_gDW_per_hr"/>
            <parameter id="FLUX_VALUE" value="0" units="mmol_per_gDW_per_hr"/>
          </listOfParameters>
        </kineticLaw>
      </reaction>
      <reaction id="R_Glycolysis4" name="Glycolysis4" reversible="false">
        <notes>
          <html xmlns="http://www.w3.org/1999/xhtml">
            <p>GENE_ASSOCIATION: </p>
            <p>SUBSYSTEM: </p>
          </html>
        </notes>
        <listOfReactants>
          <speciesReference species="M_ATP_Cell" stoichiometry="1"/>
          <speciesReference species="M_GLC_Cell" stoichiometry="1"/>
        </listOfReactants>
        <listOfProducts>
          <speciesReference species="M_G6P_Cell" stoichiometry="1"/>
          <speciesReference species="M_ADP_Cell" stoichiometry="1"/>
        </listOfProducts>
        <kineticLaw>
          <math xmlns="http://www.w3.org/1998/Math/MathML">
            <ci> FLUX_VALUE </ci>
          </math>
          <listOfParameters>
            <parameter id="LOWER_BOUND" value="0" units="mmol_per_gDW_per_hr"/>
            <parameter id="OBJECTIVE_COEFFICIENT" value="0" units="dimensionless"/>
            <parameter id="UPPER_BOUND" value="1000" units="mmol_per_gDW_per_hr"/>
            <parameter id="FLUX_VALUE" value="0" units="mmol_per_gDW_per_hr"/>
          </listOfParameters>
        </kineticLaw>
      </reaction>
      <reaction id="R_Glycolysis5" name="Glycolysis5" reversible="true">
        <notes>
          <html xmlns="http://www.w3.org/1999/xhtml">
            <p>GENE_ASSOCIATION: </p>
            <p>SUBSYSTEM: </p>
          </html>
        </notes>
        <listOfReactants>
          <speciesReference species="M_bDGLC_Cell" stoichiometry="1"/>
        </listOfReactants>
        <listOfProducts>
          <speciesReference species="M_GLC_Cell" stoichiometry="1"/>
        </listOfProducts>
        <kineticLaw>
          <math xmlns="http://www.w3.org/1998/Math/MathML">
            <ci> FLUX_VALUE </ci>
          </math>
          <listOfParameters>
            <parameter id="LOWER_BOUND" value="-1000" units="mmol_per_gDW_per_hr"/>
            <parameter id="OBJECTIVE_COEFFICIENT" value="0" units="dimensionless"/>
            <parameter id="UPPER_BOUND" value="1000" units="mmol_per_gDW_per_hr"/>
            <parameter id="FLUX_VALUE" value="0" units="mmol_per_gDW_per_hr"/>
          </listOfParameters>
        </kineticLaw>
      </reaction>
      <reaction id="R_Glycolysis6" name="Glycolysis6" reversible="false">
        <notes>
          <html xmlns="http://www.w3.org/1999/xhtml">
            <p>GENE_ASSOCIATION: </p>
            <p>SUBSYSTEM: </p>
          </html>
        </notes>
        <listOfReactants>
          <speciesReference species="M_FDP_Cell" stoichiometry="1"/>
        </listOfReactants>
        <listOfProducts>
          <speciesReference species="M_PI_Cell" stoichiometry="1"/>
          <speciesReference species="M_F6P_Cell" stoichiometry="1"/>
        </listOfProducts>
        <kineticLaw>
          <math xmlns="http://www.w3.org/1998/Math/MathML">
            <ci> FLUX_VALUE </ci>
          </math>
          <listOfParameters>
            <parameter id="LOWER_BOUND" value="0" units="mmol_per_gDW_per_hr"/>
            <parameter id="OBJECTIVE_COEFFICIENT" value="0" units="dimensionless"/>
            <parameter id="UPPER_BOUND" value="1000" units="mmol_per_gDW_per_hr"/>
            <parameter id="FLUX_VALUE" value="0" units="mmol_per_gDW_per_hr"/>
          </listOfParameters>
        </kineticLaw>
      </reaction>
      <reaction id="R_Glycolysis7" name="Glycolysis7" reversible="true">
        <notes>
          <html xmlns="http://www.w3.org/1999/xhtml">
            <p>GENE_ASSOCIATION: </p>
            <p>SUBSYSTEM: </p>
          </html>
        </notes>
        <listOfReactants>
          <speciesReference species="M_FDP_Cell" stoichiometry="1"/>
        </listOfReactants>
        <listOfProducts>
          <speciesReference species="M_T3P2_Cell" stoichiometry="1"/>
          <speciesReference species="M_T3P1_Cell" stoichiometry="1"/>
        </listOfProducts>
        <kineticLaw>
          <math xmlns="http://www.w3.org/1998/Math/MathML">
            <ci> FLUX_VALUE </ci>
          </math>
          <listOfParameters>
            <parameter id="LOWER_BOUND" value="-1000" units="mmol_per_gDW_per_hr"/>
            <parameter id="OBJECTIVE_COEFFICIENT" value="0" units="dimensionless"/>
            <parameter id="UPPER_BOUND" value="1000" units="mmol_per_gDW_per_hr"/>
            <parameter id="FLUX_VALUE" value="0" units="mmol_per_gDW_per_hr"/>
          </listOfParameters>
        </kineticLaw>
      </reaction>
      <reaction id="R_Glycolysis8" name="Glycolysis8" reversible="true">
        <notes>
          <html xmlns="http://www.w3.org/1999/xhtml">
            <p>GENE_ASSOCIATION: </p>
            <p>SUBSYSTEM: </p>
          </html>
        </notes>
        <listOfReactants>
          <speciesReference species="M_T3P1_Cell" stoichiometry="1"/>
        </listOfReactants>
        <listOfProducts>
          <speciesReference species="M_T3P2_Cell" stoichiometry="1"/>
        </listOfProducts>
        <kineticLaw>
          <math xmlns="http://www.w3.org/1998/Math/MathML">
            <ci> FLUX_VALUE </ci>
          </math>
          <listOfParameters>
            <parameter id="LOWER_BOUND" value="-1000" units="mmol_per_gDW_per_hr"/>
            <parameter id="OBJECTIVE_COEFFICIENT" value="0" units="dimensionless"/>
            <parameter id="UPPER_BOUND" value="1000" units="mmol_per_gDW_per_hr"/>
            <parameter id="FLUX_VALUE" value="0" units="mmol_per_gDW_per_hr"/>
          </listOfParameters>
        </kineticLaw>
      </reaction>
      <reaction id="R_Glycolysis9" name="Glycolysis9" reversible="true">
        <notes>
          <html xmlns="http://www.w3.org/1999/xhtml">
            <p>GENE_ASSOCIATION: </p>
            <p>SUBSYSTEM: </p>
          </html>
        </notes>
        <listOfReactants>
          <speciesReference species="M_PI_Cell" stoichiometry="1"/>
          <speciesReference species="M_T3P1_Cell" stoichiometry="1"/>
          <speciesReference species="M_NAD_Cell" stoichiometry="1"/>
        </listOfReactants>
        <listOfProducts>
          <speciesReference species="M_NADH_Cell" stoichiometry="1"/>
          <speciesReference species="M__13DPG_Cell" stoichiometry="1"/>
        </listOfProducts>
        <kineticLaw>
          <math xmlns="http://www.w3.org/1998/Math/MathML">
            <ci> FLUX_VALUE </ci>
          </math>
          <listOfParameters>
            <parameter id="LOWER_BOUND" value="-1000" units="mmol_per_gDW_per_hr"/>
            <parameter id="OBJECTIVE_COEFFICIENT" value="0" units="dimensionless"/>
            <parameter id="UPPER_BOUND" value="1000" units="mmol_per_gDW_per_hr"/>
            <parameter id="FLUX_VALUE" value="0" units="mmol_per_gDW_per_hr"/>
          </listOfParameters>
        </kineticLaw>
      </reaction>
      <reaction id="R_Glycolysis10" name="Glycolysis10" reversible="true">
        <notes>
          <html xmlns="http://www.w3.org/1999/xhtml">
            <p>GENE_ASSOCIATION: </p>
            <p>SUBSYSTEM: </p>
          </html>
        </notes>
        <listOfReactants>
          <speciesReference species="M__13DPG_Cell" stoichiometry="1"/>
          <speciesReference species="M_ADP_Cell" stoichiometry="1"/>
        </listOfReactants>
        <listOfProducts>
          <speciesReference species="M__3PG_Cell" stoichiometry="1"/>
          <speciesReference species="M_ATP_Cell" stoichiometry="1"/>
        </listOfProducts>
        <kineticLaw>
          <math xmlns="http://www.w3.org/1998/Math/MathML">
            <ci> FLUX_VALUE </ci>
          </math>
          <listOfParameters>
            <parameter id="LOWER_BOUND" value="-1000" units="mmol_per_gDW_per_hr"/>
            <parameter id="OBJECTIVE_COEFFICIENT" value="0" units="dimensionless"/>
            <parameter id="UPPER_BOUND" value="1000" units="mmol_per_gDW_per_hr"/>
            <parameter id="FLUX_VALUE" value="0" units="mmol_per_gDW_per_hr"/>
          </listOfParameters>
        </kineticLaw>
      </reaction>
      <reaction id="R_Glycolysis11" name="Glycolysis11" reversible="true">
        <notes>
          <html xmlns="http://www.w3.org/1999/xhtml">
            <p>GENE_ASSOCIATION: </p>
            <p>SUBSYSTEM: </p>
          </html>
        </notes>
        <listOfReactants>
          <speciesReference species="M__3PG_Cell" stoichiometry="1"/>
        </listOfReactants>
        <listOfProducts>
          <speciesReference species="M__2PG_Cell" stoichiometry="1"/>
        </listOfProducts>
        <kineticLaw>
          <math xmlns="http://www.w3.org/1998/Math/MathML">
            <ci> FLUX_VALUE </ci>
          </math>
          <listOfParameters>
            <parameter id="LOWER_BOUND" value="-1000" units="mmol_per_gDW_per_hr"/>
            <parameter id="OBJECTIVE_COEFFICIENT" value="0" units="dimensionless"/>
            <parameter id="UPPER_BOUND" value="1000" units="mmol_per_gDW_per_hr"/>
            <parameter id="FLUX_VALUE" value="0" units="mmol_per_gDW_per_hr"/>
          </listOfParameters>
        </kineticLaw>
      </reaction>
      <reaction id="R_Glycolysis12" name="Glycolysis12" reversible="true">
        <notes>
          <html xmlns="http://www.w3.org/1999/xhtml">
            <p>GENE_ASSOCIATION: </p>
            <p>SUBSYSTEM: </p>
          </html>
        </notes>
        <listOfReactants>
          <speciesReference species="M__2PG_Cell" stoichiometry="1"/>
        </listOfReactants>
        <listOfProducts>
          <speciesReference species="M_PEP_Cell" stoichiometry="1"/>
        </listOfProducts>
        <kineticLaw>
          <math xmlns="http://www.w3.org/1998/Math/MathML">
            <ci> FLUX_VALUE </ci>
          </math>
          <listOfParameters>
            <parameter id="LOWER_BOUND" value="-1000" units="mmol_per_gDW_per_hr"/>
            <parameter id="OBJECTIVE_COEFFICIENT" value="0" units="dimensionless"/>
            <parameter id="UPPER_BOUND" value="1000" units="mmol_per_gDW_per_hr"/>
            <parameter id="FLUX_VALUE" value="0" units="mmol_per_gDW_per_hr"/>
          </listOfParameters>
        </kineticLaw>
      </reaction>
      <reaction id="R_Glycolysis13" name="Glycolysis13" reversible="false">
        <notes>
          <html xmlns="http://www.w3.org/1999/xhtml">
            <p>GENE_ASSOCIATION: </p>
            <p>SUBSYSTEM: </p>
          </html>
        </notes>
        <listOfReactants>
          <speciesReference species="M_PEP_Cell" stoichiometry="1"/>
          <speciesReference species="M_ADP_Cell" stoichiometry="1"/>
        </listOfReactants>
        <listOfProducts>
          <speciesReference species="M_ATP_Cell" stoichiometry="1"/>
          <speciesReference species="M_PYR_Cell" stoichiometry="1"/>
        </listOfProducts>
        <kineticLaw>
          <math xmlns="http://www.w3.org/1998/Math/MathML">
            <ci> FLUX_VALUE </ci>
          </math>
          <listOfParameters>
            <parameter id="LOWER_BOUND" value="0" units="mmol_per_gDW_per_hr"/>
            <parameter id="OBJECTIVE_COEFFICIENT" value="0" units="dimensionless"/>
            <parameter id="UPPER_BOUND" value="1000" units="mmol_per_gDW_per_hr"/>
            <parameter id="FLUX_VALUE" value="0" units="mmol_per_gDW_per_hr"/>
          </listOfParameters>
        </kineticLaw>
      </reaction>
      <reaction id="R_Glycolysis14" name="Glycolysis14" reversible="false">
        <notes>
          <html xmlns="http://www.w3.org/1999/xhtml">
            <p>GENE_ASSOCIATION: </p>
            <p>SUBSYSTEM: </p>
          </html>
        </notes>
        <listOfReactants>
          <speciesReference species="M_THPP_Cell" stoichiometry="1"/>
          <speciesReference species="M_PYR_Cell" stoichiometry="1"/>
        </listOfReactants>
        <listOfProducts>
          <speciesReference species="M_CO2_Cell" stoichiometry="1"/>
          <speciesReference species="M__2HETHPP_Cell" stoichiometry="1"/>
        </listOfProducts>
        <kineticLaw>
          <math xmlns="http://www.w3.org/1998/Math/MathML">
            <ci> FLUX_VALUE </ci>
          </math>
          <listOfParameters>
            <parameter id="LOWER_BOUND" value="0" units="mmol_per_gDW_per_hr"/>
            <parameter id="OBJECTIVE_COEFFICIENT" value="0" units="dimensionless"/>
            <parameter id="UPPER_BOUND" value="1000" units="mmol_per_gDW_per_hr"/>
            <parameter id="FLUX_VALUE" value="0" units="mmol_per_gDW_per_hr"/>
          </listOfParameters>
        </kineticLaw>
      </reaction>
      <reaction id="R_Glycolysis15" name="Glycolysis15" reversible="false">
        <notes>
          <html xmlns="http://www.w3.org/1999/xhtml">
            <p>GENE_ASSOCIATION: </p>
            <p>SUBSYSTEM: </p>
          </html>
        </notes>
        <listOfReactants>
          <speciesReference species="M_LIPO_Cell" stoichiometry="1"/>
          <speciesReference species="M__2HETHPP_Cell" stoichiometry="1"/>
        </listOfReactants>
        <listOfProducts>
          <speciesReference species="M_ADLIPO_Cell" stoichiometry="1"/>
          <speciesReference species="M_THPP_Cell" stoichiometry="1"/>
        </listOfProducts>
        <kineticLaw>
          <math xmlns="http://www.w3.org/1998/Math/MathML">
            <ci> FLUX_VALUE </ci>
          </math>
          <listOfParameters>
            <parameter id="LOWER_BOUND" value="0" units="mmol_per_gDW_per_hr"/>
            <parameter id="OBJECTIVE_COEFFICIENT" value="0" units="dimensionless"/>
            <parameter id="UPPER_BOUND" value="1000" units="mmol_per_gDW_per_hr"/>
            <parameter id="FLUX_VALUE" value="0" units="mmol_per_gDW_per_hr"/>
          </listOfParameters>
        </kineticLaw>
      </reaction>
      <reaction id="R_Glycolysis16" name="Glycolysis16" reversible="false">
        <notes>
          <html xmlns="http://www.w3.org/1999/xhtml">
            <p>GENE_ASSOCIATION: </p>
            <p>SUBSYSTEM: </p>
          </html>
        </notes>
        <listOfReactants>
          <speciesReference species="M_ADLIPO_Cell" stoichiometry="1"/>
          <speciesReference species="M_COA_Cell" stoichiometry="1"/>
        </listOfReactants>
        <listOfProducts>
          <speciesReference species="M_ACCOA_Cell" stoichiometry="1"/>
          <speciesReference species="M_DLIPO_Cell" stoichiometry="1"/>
        </listOfProducts>
        <kineticLaw>
          <math xmlns="http://www.w3.org/1998/Math/MathML">
            <ci> FLUX_VALUE </ci>
          </math>
          <listOfParameters>
            <parameter id="LOWER_BOUND" value="0" units="mmol_per_gDW_per_hr"/>
            <parameter id="OBJECTIVE_COEFFICIENT" value="0" units="dimensionless"/>
            <parameter id="UPPER_BOUND" value="1000" units="mmol_per_gDW_per_hr"/>
            <parameter id="FLUX_VALUE" value="0" units="mmol_per_gDW_per_hr"/>
          </listOfParameters>
        </kineticLaw>
      </reaction>
      <reaction id="R_Glycolysis17" name="Glycolysis17" reversible="false">
        <notes>
          <html xmlns="http://www.w3.org/1999/xhtml">
            <p>GENE_ASSOCIATION: </p>
            <p>SUBSYSTEM: </p>
          </html>
        </notes>
        <listOfReactants>
          <speciesReference species="M_DLIPO_Cell" stoichiometry="1"/>
          <speciesReference species="M_NAD_Cell" stoichiometry="1"/>
        </listOfReactants>
        <listOfProducts>
          <speciesReference species="M_NADH_Cell" stoichiometry="1"/>
          <speciesReference species="M_LIPO_Cell" stoichiometry="1"/>
        </listOfProducts>
        <kineticLaw>
          <math xmlns="http://www.w3.org/1998/Math/MathML">
            <ci> FLUX_VALUE </ci>
          </math>
          <listOfParameters>
            <parameter id="LOWER_BOUND" value="0" units="mmol_per_gDW_per_hr"/>
            <parameter id="OBJECTIVE_COEFFICIENT" value="0" units="dimensionless"/>
            <parameter id="UPPER_BOUND" value="1000" units="mmol_per_gDW_per_hr"/>
            <parameter id="FLUX_VALUE" value="0" units="mmol_per_gDW_per_hr"/>
          </listOfParameters>
        </kineticLaw>
      </reaction>
      <reaction id="R_Glycolysis18" name="Glycolysis18" reversible="false">
        <notes>
          <html xmlns="http://www.w3.org/1999/xhtml">
            <p>GENE_ASSOCIATION: </p>
            <p>SUBSYSTEM: </p>
          </html>
        </notes>
        <listOfReactants>
          <speciesReference species="M_PYR_Cell" stoichiometry="1"/>
        </listOfReactants>
        <listOfProducts>
          <speciesReference species="M_ACAL_Cell" stoichiometry="1"/>
          <speciesReference species="M_CO2_Cell" stoichiometry="1"/>
        </listOfProducts>
        <kineticLaw>
          <math xmlns="http://www.w3.org/1998/Math/MathML">
            <ci> FLUX_VALUE </ci>
          </math>
          <listOfParameters>
            <parameter id="LOWER_BOUND" value="0" units="mmol_per_gDW_per_hr"/>
            <parameter id="OBJECTIVE_COEFFICIENT" value="0" units="dimensionless"/>
            <parameter id="UPPER_BOUND" value="1000" units="mmol_per_gDW_per_hr"/>
            <parameter id="FLUX_VALUE" value="0" units="mmol_per_gDW_per_hr"/>
          </listOfParameters>
        </kineticLaw>
      </reaction>
      <reaction id="R_Glycolysis19" name="Glycolysis19" reversible="true">
        <notes>
          <html xmlns="http://www.w3.org/1999/xhtml">
            <p>GENE_ASSOCIATION: </p>
            <p>SUBSYSTEM: </p>
          </html>
        </notes>
        <listOfReactants>
          <speciesReference species="M_NADH_Cell" stoichiometry="1"/>
          <speciesReference species="M_ACAL_Cell" stoichiometry="1"/>
        </listOfReactants>
        <listOfProducts>
          <speciesReference species="M_NAD_Cell" stoichiometry="1"/>
          <speciesReference species="M_ETH_Cell" stoichiometry="1"/>
        </listOfProducts>
        <kineticLaw>
          <math xmlns="http://www.w3.org/1998/Math/MathML">
            <ci> FLUX_VALUE </ci>
          </math>
          <listOfParameters>
            <parameter id="LOWER_BOUND" value="-1000" units="mmol_per_gDW_per_hr"/>
            <parameter id="OBJECTIVE_COEFFICIENT" value="0" units="dimensionless"/>
            <parameter id="UPPER_BOUND" value="1000" units="mmol_per_gDW_per_hr"/>
            <parameter id="FLUX_VALUE" value="0" units="mmol_per_gDW_per_hr"/>
          </listOfParameters>
        </kineticLaw>
      </reaction>
      <reaction id="R_Glycolysis20" name="Glycolysis20" reversible="true">
        <notes>
          <html xmlns="http://www.w3.org/1999/xhtml">
            <p>GENE_ASSOCIATION: </p>
            <p>SUBSYSTEM: </p>
          </html>
        </notes>
        <listOfReactants>
          <speciesReference species="M_G6P_Cell" stoichiometry="1"/>
        </listOfReactants>
        <listOfProducts>
          <speciesReference species="M_G1P_Cell" stoichiometry="1"/>
        </listOfProducts>
        <kineticLaw>
          <math xmlns="http://www.w3.org/1998/Math/MathML">
            <ci> FLUX_VALUE </ci>
          </math>
          <listOfParameters>
            <parameter id="LOWER_BOUND" value="-1000" units="mmol_per_gDW_per_hr"/>
            <parameter id="OBJECTIVE_COEFFICIENT" value="0" units="dimensionless"/>
            <parameter id="UPPER_BOUND" value="1000" units="mmol_per_gDW_per_hr"/>
            <parameter id="FLUX_VALUE" value="0" units="mmol_per_gDW_per_hr"/>
          </listOfParameters>
        </kineticLaw>
      </reaction>
      <reaction id="R_Glycolysis21" name="Glycolysis21" reversible="false">
        <notes>
          <html xmlns="http://www.w3.org/1999/xhtml">
            <p>GENE_ASSOCIATION: </p>
            <p>SUBSYSTEM: </p>
          </html>
        </notes>
        <listOfReactants>
          <speciesReference species="M_bDGLC_Cell" stoichiometry="1"/>
          <speciesReference species="M_ATP_Cell" stoichiometry="1"/>
        </listOfReactants>
        <listOfProducts>
          <speciesReference species="M_bDG6P_Cell" stoichiometry="1"/>
          <speciesReference species="M_ADP_Cell" stoichiometry="1"/>
        </listOfProducts>
        <kineticLaw>
          <math xmlns="http://www.w3.org/1998/Math/MathML">
            <ci> FLUX_VALUE </ci>
          </math>
          <listOfParameters>
            <parameter id="LOWER_BOUND" value="0" units="mmol_per_gDW_per_hr"/>
            <parameter id="OBJECTIVE_COEFFICIENT" value="0" units="dimensionless"/>
            <parameter id="UPPER_BOUND" value="1000" units="mmol_per_gDW_per_hr"/>
            <parameter id="FLUX_VALUE" value="0" units="mmol_per_gDW_per_hr"/>
          </listOfParameters>
        </kineticLaw>
      </reaction>
      <reaction id="R_TCA1" name="TCA1" reversible="false">
        <notes>
          <html xmlns="http://www.w3.org/1999/xhtml">
            <p>GENE_ASSOCIATION: </p>
            <p>SUBSYSTEM: </p>
          </html>
        </notes>
        <listOfReactants>
          <speciesReference species="M_OA_Cell" stoichiometry="1"/>
          <speciesReference species="M_ACCOA_Cell" stoichiometry="1"/>
        </listOfReactants>
        <listOfProducts>
          <speciesReference species="M_CIT_Cell" stoichiometry="1"/>
          <speciesReference species="M_COA_Cell" stoichiometry="1"/>
        </listOfProducts>
        <kineticLaw>
          <math xmlns="http://www.w3.org/1998/Math/MathML">
            <ci> FLUX_VALUE </ci>
          </math>
          <listOfParameters>
            <parameter id="LOWER_BOUND" value="0" units="mmol_per_gDW_per_hr"/>
            <parameter id="OBJECTIVE_COEFFICIENT" value="0" units="dimensionless"/>
            <parameter id="UPPER_BOUND" value="1000" units="mmol_per_gDW_per_hr"/>
            <parameter id="FLUX_VALUE" value="0" units="mmol_per_gDW_per_hr"/>
          </listOfParameters>
        </kineticLaw>
      </reaction>
      <reaction id="R_TCA2" name="TCA2" reversible="true">
        <notes>
          <html xmlns="http://www.w3.org/1999/xhtml">
            <p>GENE_ASSOCIATION: </p>
            <p>SUBSYSTEM: </p>
          </html>
        </notes>
        <listOfReactants>
          <speciesReference species="M_CIT_Cell" stoichiometry="1"/>
        </listOfReactants>
        <listOfProducts>
          <speciesReference species="M_AC_Cell" stoichiometry="1"/>
          <speciesReference species="M_OA_Cell" stoichiometry="1"/>
        </listOfProducts>
        <kineticLaw>
          <math xmlns="http://www.w3.org/1998/Math/MathML">
            <ci> FLUX_VALUE </ci>
          </math>
          <listOfParameters>
            <parameter id="LOWER_BOUND" value="-1000" units="mmol_per_gDW_per_hr"/>
            <parameter id="OBJECTIVE_COEFFICIENT" value="0" units="dimensionless"/>
            <parameter id="UPPER_BOUND" value="1000" units="mmol_per_gDW_per_hr"/>
            <parameter id="FLUX_VALUE" value="0" units="mmol_per_gDW_per_hr"/>
          </listOfParameters>
        </kineticLaw>
      </reaction>
      <reaction id="R_TCA3" name="TCA3" reversible="true">
        <notes>
          <html xmlns="http://www.w3.org/1999/xhtml">
            <p>GENE_ASSOCIATION: </p>
            <p>SUBSYSTEM: </p>
          </html>
        </notes>
        <listOfReactants>
          <speciesReference species="M_CIT_Cell" stoichiometry="1"/>
        </listOfReactants>
        <listOfProducts>
          <speciesReference species="M_ICIT_Cell" stoichiometry="1"/>
        </listOfProducts>
        <kineticLaw>
          <math xmlns="http://www.w3.org/1998/Math/MathML">
            <ci> FLUX_VALUE </ci>
          </math>
          <listOfParameters>
            <parameter id="LOWER_BOUND" value="-1000" units="mmol_per_gDW_per_hr"/>
            <parameter id="OBJECTIVE_COEFFICIENT" value="0" units="dimensionless"/>
            <parameter id="UPPER_BOUND" value="1000" units="mmol_per_gDW_per_hr"/>
            <parameter id="FLUX_VALUE" value="0" units="mmol_per_gDW_per_hr"/>
          </listOfParameters>
        </kineticLaw>
      </reaction>
      <reaction id="R_TCA4" name="TCA4" reversible="true">
        <notes>
          <html xmlns="http://www.w3.org/1999/xhtml">
            <p>GENE_ASSOCIATION: </p>
            <p>SUBSYSTEM: </p>
          </html>
        </notes>
        <listOfReactants>
          <speciesReference species="M_NADP_Cell" stoichiometry="1"/>
          <speciesReference species="M_ICIT_Cell" stoichiometry="1"/>
        </listOfReactants>
        <listOfProducts>
          <speciesReference species="M_NADPH_Cell" stoichiometry="1"/>
          <speciesReference species="M_AKG_Cell" stoichiometry="1"/>
          <speciesReference species="M_CO2_Cell" stoichiometry="1"/>
        </listOfProducts>
        <kineticLaw>
          <math xmlns="http://www.w3.org/1998/Math/MathML">
            <ci> FLUX_VALUE </ci>
          </math>
          <listOfParameters>
            <parameter id="LOWER_BOUND" value="-1000" units="mmol_per_gDW_per_hr"/>
            <parameter id="OBJECTIVE_COEFFICIENT" value="0" units="dimensionless"/>
            <parameter id="UPPER_BOUND" value="1000" units="mmol_per_gDW_per_hr"/>
            <parameter id="FLUX_VALUE" value="0" units="mmol_per_gDW_per_hr"/>
          </listOfParameters>
        </kineticLaw>
      </reaction>
      <reaction id="R_TCA5" name="TCA5" reversible="true">
        <notes>
          <html xmlns="http://www.w3.org/1999/xhtml">
            <p>GENE_ASSOCIATION: </p>
            <p>SUBSYSTEM: </p>
          </html>
        </notes>
        <listOfReactants>
          <speciesReference species="M_FUM_Cell" stoichiometry="1"/>
        </listOfReactants>
        <listOfProducts>
          <speciesReference species="M_MAL_Cell" stoichiometry="1"/>
        </listOfProducts>
        <kineticLaw>
          <math xmlns="http://www.w3.org/1998/Math/MathML">
            <ci> FLUX_VALUE </ci>
          </math>
          <listOfParameters>
            <parameter id="LOWER_BOUND" value="-1000" units="mmol_per_gDW_per_hr"/>
            <parameter id="OBJECTIVE_COEFFICIENT" value="0" units="dimensionless"/>
            <parameter id="UPPER_BOUND" value="1000" units="mmol_per_gDW_per_hr"/>
            <parameter id="FLUX_VALUE" value="0" units="mmol_per_gDW_per_hr"/>
          </listOfParameters>
        </kineticLaw>
      </reaction>
      <reaction id="R_TCA6" name="TCA6" reversible="true">
        <notes>
          <html xmlns="http://www.w3.org/1999/xhtml">
            <p>GENE_ASSOCIATION: </p>
            <p>SUBSYSTEM: </p>
          </html>
        </notes>
        <listOfReactants>
          <speciesReference species="M_FADH2_Cell" stoichiometry="1"/>
          <speciesReference species="M_FUM_Cell" stoichiometry="1"/>
        </listOfReactants>
        <listOfProducts>
          <speciesReference species="M_FAD_Cell" stoichiometry="1"/>
          <speciesReference species="M_SUCC_Cell" stoichiometry="1"/>
        </listOfProducts>
        <kineticLaw>
          <math xmlns="http://www.w3.org/1998/Math/MathML">
            <ci> FLUX_VALUE </ci>
          </math>
          <listOfParameters>
            <parameter id="LOWER_BOUND" value="-1000" units="mmol_per_gDW_per_hr"/>
            <parameter id="OBJECTIVE_COEFFICIENT" value="0" units="dimensionless"/>
            <parameter id="UPPER_BOUND" value="1000" units="mmol_per_gDW_per_hr"/>
            <parameter id="FLUX_VALUE" value="0" units="mmol_per_gDW_per_hr"/>
          </listOfParameters>
        </kineticLaw>
      </reaction>
      <reaction id="R_TCA7" name="TCA7" reversible="true">
        <notes>
          <html xmlns="http://www.w3.org/1999/xhtml">
            <p>GENE_ASSOCIATION: </p>
            <p>SUBSYSTEM: </p>
          </html>
        </notes>
        <listOfReactants>
          <speciesReference species="M_PI_Cell" stoichiometry="1"/>
          <speciesReference species="M_ADP_Cell" stoichiometry="1"/>
          <speciesReference species="M_SUCCOA_Cell" stoichiometry="1"/>
        </listOfReactants>
        <listOfProducts>
          <speciesReference species="M_COA_Cell" stoichiometry="1"/>
          <speciesReference species="M_SUCC_Cell" stoichiometry="1"/>
          <speciesReference species="M_ATP_Cell" stoichiometry="1"/>
        </listOfProducts>
        <kineticLaw>
          <math xmlns="http://www.w3.org/1998/Math/MathML">
            <ci> FLUX_VALUE </ci>
          </math>
          <listOfParameters>
            <parameter id="LOWER_BOUND" value="-1000" units="mmol_per_gDW_per_hr"/>
            <parameter id="OBJECTIVE_COEFFICIENT" value="0" units="dimensionless"/>
            <parameter id="UPPER_BOUND" value="1000" units="mmol_per_gDW_per_hr"/>
            <parameter id="FLUX_VALUE" value="0" units="mmol_per_gDW_per_hr"/>
          </listOfParameters>
        </kineticLaw>
      </reaction>
      <reaction id="R_PPP1" name="PPP1" reversible="false">
        <notes>
          <html xmlns="http://www.w3.org/1999/xhtml">
            <p>GENE_ASSOCIATION: </p>
            <p>SUBSYSTEM: </p>
          </html>
        </notes>
        <listOfReactants>
          <speciesReference species="M_GLCNDL_Cell" stoichiometry="1"/>
        </listOfReactants>
        <listOfProducts>
          <speciesReference species="M_GLCN_Cell" stoichiometry="1"/>
        </listOfProducts>
        <kineticLaw>
          <math xmlns="http://www.w3.org/1998/Math/MathML">
            <ci> FLUX_VALUE </ci>
          </math>
          <listOfParameters>
            <parameter id="LOWER_BOUND" value="0" units="mmol_per_gDW_per_hr"/>
            <parameter id="OBJECTIVE_COEFFICIENT" value="0" units="dimensionless"/>
            <parameter id="UPPER_BOUND" value="1000" units="mmol_per_gDW_per_hr"/>
            <parameter id="FLUX_VALUE" value="0" units="mmol_per_gDW_per_hr"/>
          </listOfParameters>
        </kineticLaw>
      </reaction>
      <reaction id="R_PPP2" name="PPP2" reversible="false">
        <notes>
          <html xmlns="http://www.w3.org/1999/xhtml">
            <p>GENE_ASSOCIATION: </p>
            <p>SUBSYSTEM: </p>
          </html>
        </notes>
        <listOfReactants>
          <speciesReference species="M_ATP_Cell" stoichiometry="1"/>
          <speciesReference species="M_GLCN_Cell" stoichiometry="1"/>
        </listOfReactants>
        <listOfProducts>
          <speciesReference species="M_ADP_Cell" stoichiometry="1"/>
          <speciesReference species="M_D6PGC_Cell" stoichiometry="1"/>
        </listOfProducts>
        <kineticLaw>
          <math xmlns="http://www.w3.org/1998/Math/MathML">
            <ci> FLUX_VALUE </ci>
          </math>
          <listOfParameters>
            <parameter id="LOWER_BOUND" value="0" units="mmol_per_gDW_per_hr"/>
            <parameter id="OBJECTIVE_COEFFICIENT" value="0" units="dimensionless"/>
            <parameter id="UPPER_BOUND" value="1000" units="mmol_per_gDW_per_hr"/>
            <parameter id="FLUX_VALUE" value="0" units="mmol_per_gDW_per_hr"/>
          </listOfParameters>
        </kineticLaw>
      </reaction>
      <reaction id="R_PPP3" name="PPP3" reversible="false">
        <notes>
          <html xmlns="http://www.w3.org/1999/xhtml">
            <p>GENE_ASSOCIATION: </p>
            <p>SUBSYSTEM: </p>
          </html>
        </notes>
        <listOfReactants>
          <speciesReference species="M__2KD6PG_Cell" stoichiometry="1"/>
        </listOfReactants>
        <listOfProducts>
          <speciesReference species="M_T3P1_Cell" stoichiometry="1"/>
          <speciesReference species="M_PYR_Cell" stoichiometry="1"/>
        </listOfProducts>
        <kineticLaw>
          <math xmlns="http://www.w3.org/1998/Math/MathML">
            <ci> FLUX_VALUE </ci>
          </math>
          <listOfParameters>
            <parameter id="LOWER_BOUND" value="0" units="mmol_per_gDW_per_hr"/>
            <parameter id="OBJECTIVE_COEFFICIENT" value="0" units="dimensionless"/>
            <parameter id="UPPER_BOUND" value="1000" units="mmol_per_gDW_per_hr"/>
            <parameter id="FLUX_VALUE" value="0" units="mmol_per_gDW_per_hr"/>
          </listOfParameters>
        </kineticLaw>
      </reaction>
      <reaction id="R_PPP4" name="PPP4" reversible="false">
        <notes>
          <html xmlns="http://www.w3.org/1999/xhtml">
            <p>GENE_ASSOCIATION: </p>
            <p>SUBSYSTEM: </p>
          </html>
        </notes>
        <listOfReactants>
          <speciesReference species="M_D6PGC_Cell" stoichiometry="1"/>
        </listOfReactants>
        <listOfProducts>
          <speciesReference species="M__2KD6PG_Cell" stoichiometry="1"/>
        </listOfProducts>
        <kineticLaw>
          <math xmlns="http://www.w3.org/1998/Math/MathML">
            <ci> FLUX_VALUE </ci>
          </math>
          <listOfParameters>
            <parameter id="LOWER_BOUND" value="0" units="mmol_per_gDW_per_hr"/>
            <parameter id="OBJECTIVE_COEFFICIENT" value="0" units="dimensionless"/>
            <parameter id="UPPER_BOUND" value="1000" units="mmol_per_gDW_per_hr"/>
            <parameter id="FLUX_VALUE" value="0" units="mmol_per_gDW_per_hr"/>
          </listOfParameters>
        </kineticLaw>
      </reaction>
      <reaction id="R_PPP5" name="PPP5" reversible="false">
        <notes>
          <html xmlns="http://www.w3.org/1999/xhtml">
            <p>GENE_ASSOCIATION: </p>
            <p>SUBSYSTEM: </p>
          </html>
        </notes>
        <listOfReactants>
          <speciesReference species="M_D6PGL_Cell" stoichiometry="1"/>
        </listOfReactants>
        <listOfProducts>
          <speciesReference species="M_D6PGC_Cell" stoichiometry="1"/>
        </listOfProducts>
        <kineticLaw>
          <math xmlns="http://www.w3.org/1998/Math/MathML">
            <ci> FLUX_VALUE </ci>
          </math>
          <listOfParameters>
            <parameter id="LOWER_BOUND" value="0" units="mmol_per_gDW_per_hr"/>
            <parameter id="OBJECTIVE_COEFFICIENT" value="0" units="dimensionless"/>
            <parameter id="UPPER_BOUND" value="1000" units="mmol_per_gDW_per_hr"/>
            <parameter id="FLUX_VALUE" value="0" units="mmol_per_gDW_per_hr"/>
          </listOfParameters>
        </kineticLaw>
      </reaction>
      <reaction id="R_PPP6" name="PPP6" reversible="false">
        <notes>
          <html xmlns="http://www.w3.org/1999/xhtml">
            <p>GENE_ASSOCIATION: </p>
            <p>SUBSYSTEM: </p>
          </html>
        </notes>
        <listOfReactants>
          <speciesReference species="M_NADP_Cell" stoichiometry="1"/>
          <speciesReference species="M_D6PGC_Cell" stoichiometry="1"/>
        </listOfReactants>
        <listOfProducts>
          <speciesReference species="M_RL5P_Cell" stoichiometry="1"/>
          <speciesReference species="M_NADPH_Cell" stoichiometry="1"/>
          <speciesReference species="M_CO2_Cell" stoichiometry="1"/>
        </listOfProducts>
        <kineticLaw>
          <math xmlns="http://www.w3.org/1998/Math/MathML">
            <ci> FLUX_VALUE </ci>
          </math>
          <listOfParameters>
            <parameter id="LOWER_BOUND" value="0" units="mmol_per_gDW_per_hr"/>
            <parameter id="OBJECTIVE_COEFFICIENT" value="0" units="dimensionless"/>
            <parameter id="UPPER_BOUND" value="1000" units="mmol_per_gDW_per_hr"/>
            <parameter id="FLUX_VALUE" value="0" units="mmol_per_gDW_per_hr"/>
          </listOfParameters>
        </kineticLaw>
      </reaction>
      <reaction id="R_PPP7" name="PPP7" reversible="true">
        <notes>
          <html xmlns="http://www.w3.org/1999/xhtml">
            <p>GENE_ASSOCIATION: </p>
            <p>SUBSYSTEM: </p>
          </html>
        </notes>
        <listOfReactants>
          <speciesReference species="M_NADP_Cell" stoichiometry="1"/>
          <speciesReference species="M_bDG6P_Cell" stoichiometry="1"/>
        </listOfReactants>
        <listOfProducts>
          <speciesReference species="M_D6PGL_Cell" stoichiometry="1"/>
          <speciesReference species="M_NADPH_Cell" stoichiometry="1"/>
        </listOfProducts>
        <kineticLaw>
          <math xmlns="http://www.w3.org/1998/Math/MathML">
            <ci> FLUX_VALUE </ci>
          </math>
          <listOfParameters>
            <parameter id="LOWER_BOUND" value="-1000" units="mmol_per_gDW_per_hr"/>
            <parameter id="OBJECTIVE_COEFFICIENT" value="0" units="dimensionless"/>
            <parameter id="UPPER_BOUND" value="1000" units="mmol_per_gDW_per_hr"/>
            <parameter id="FLUX_VALUE" value="0" units="mmol_per_gDW_per_hr"/>
          </listOfParameters>
        </kineticLaw>
      </reaction>
      <reaction id="R_PPP8" name="PPP8" reversible="true">
        <notes>
          <html xmlns="http://www.w3.org/1999/xhtml">
            <p>GENE_ASSOCIATION: </p>
            <p>SUBSYSTEM: </p>
          </html>
        </notes>
        <listOfReactants>
          <speciesReference species="M_E4P_Cell" stoichiometry="1"/>
          <speciesReference species="M_X5P_Cell" stoichiometry="1"/>
        </listOfReactants>
        <listOfProducts>
          <speciesReference species="M_F6P_Cell" stoichiometry="1"/>
          <speciesReference species="M_T3P1_Cell" stoichiometry="1"/>
        </listOfProducts>
        <kineticLaw>
          <math xmlns="http://www.w3.org/1998/Math/MathML">
            <ci> FLUX_VALUE </ci>
          </math>
          <listOfParameters>
            <parameter id="LOWER_BOUND" value="-1000" units="mmol_per_gDW_per_hr"/>
            <parameter id="OBJECTIVE_COEFFICIENT" value="0" units="dimensionless"/>
            <parameter id="UPPER_BOUND" value="1000" units="mmol_per_gDW_per_hr"/>
            <parameter id="FLUX_VALUE" value="0" units="mmol_per_gDW_per_hr"/>
          </listOfParameters>
        </kineticLaw>
      </reaction>
      <reaction id="R_PPP9" name="PPP9" reversible="true">
        <notes>
          <html xmlns="http://www.w3.org/1999/xhtml">
            <p>GENE_ASSOCIATION: </p>
            <p>SUBSYSTEM: </p>
          </html>
        </notes>
        <listOfReactants>
          <speciesReference species="M_X5P_Cell" stoichiometry="1"/>
          <speciesReference species="M_R5P_Cell" stoichiometry="1"/>
        </listOfReactants>
        <listOfProducts>
          <speciesReference species="M_T3P1_Cell" stoichiometry="1"/>
          <speciesReference species="M_S7P_Cell" stoichiometry="1"/>
        </listOfProducts>
        <kineticLaw>
          <math xmlns="http://www.w3.org/1998/Math/MathML">
            <ci> FLUX_VALUE </ci>
          </math>
          <listOfParameters>
            <parameter id="LOWER_BOUND" value="-1000" units="mmol_per_gDW_per_hr"/>
            <parameter id="OBJECTIVE_COEFFICIENT" value="0" units="dimensionless"/>
            <parameter id="UPPER_BOUND" value="1000" units="mmol_per_gDW_per_hr"/>
            <parameter id="FLUX_VALUE" value="0" units="mmol_per_gDW_per_hr"/>
          </listOfParameters>
        </kineticLaw>
      </reaction>
      <reaction id="R_PPP10" name="PPP10" reversible="true">
        <notes>
          <html xmlns="http://www.w3.org/1999/xhtml">
            <p>GENE_ASSOCIATION: </p>
            <p>SUBSYSTEM: </p>
          </html>
        </notes>
        <listOfReactants>
          <speciesReference species="M_RL5P_Cell" stoichiometry="1"/>
        </listOfReactants>
        <listOfProducts>
          <speciesReference species="M_X5P_Cell" stoichiometry="1"/>
        </listOfProducts>
        <kineticLaw>
          <math xmlns="http://www.w3.org/1998/Math/MathML">
            <ci> FLUX_VALUE </ci>
          </math>
          <listOfParameters>
            <parameter id="LOWER_BOUND" value="-1000" units="mmol_per_gDW_per_hr"/>
            <parameter id="OBJECTIVE_COEFFICIENT" value="0" units="dimensionless"/>
            <parameter id="UPPER_BOUND" value="1000" units="mmol_per_gDW_per_hr"/>
            <parameter id="FLUX_VALUE" value="0" units="mmol_per_gDW_per_hr"/>
          </listOfParameters>
        </kineticLaw>
      </reaction>
      <reaction id="R_PPP11" name="PPP11" reversible="true">
        <notes>
          <html xmlns="http://www.w3.org/1999/xhtml">
            <p>GENE_ASSOCIATION: </p>
            <p>SUBSYSTEM: </p>
          </html>
        </notes>
        <listOfReactants>
          <speciesReference species="M_RL5P_Cell" stoichiometry="1"/>
        </listOfReactants>
        <listOfProducts>
          <speciesReference species="M_R5P_Cell" stoichiometry="1"/>
        </listOfProducts>
        <kineticLaw>
          <math xmlns="http://www.w3.org/1998/Math/MathML">
            <ci> FLUX_VALUE </ci>
          </math>
          <listOfParameters>
            <parameter id="LOWER_BOUND" value="-1000" units="mmol_per_gDW_per_hr"/>
            <parameter id="OBJECTIVE_COEFFICIENT" value="0" units="dimensionless"/>
            <parameter id="UPPER_BOUND" value="1000" units="mmol_per_gDW_per_hr"/>
            <parameter id="FLUX_VALUE" value="0" units="mmol_per_gDW_per_hr"/>
          </listOfParameters>
        </kineticLaw>
      </reaction>
      <reaction id="R_PPP12" name="PPP12" reversible="true">
        <notes>
          <html xmlns="http://www.w3.org/1999/xhtml">
            <p>GENE_ASSOCIATION: </p>
            <p>SUBSYSTEM: </p>
          </html>
        </notes>
        <listOfReactants>
          <speciesReference species="M_R5P_Cell" stoichiometry="1"/>
        </listOfReactants>
        <listOfProducts>
          <speciesReference species="M_R1P_Cell" stoichiometry="1"/>
        </listOfProducts>
        <kineticLaw>
          <math xmlns="http://www.w3.org/1998/Math/MathML">
            <ci> FLUX_VALUE </ci>
          </math>
          <listOfParameters>
            <parameter id="LOWER_BOUND" value="-1000" units="mmol_per_gDW_per_hr"/>
            <parameter id="OBJECTIVE_COEFFICIENT" value="0" units="dimensionless"/>
            <parameter id="UPPER_BOUND" value="1000" units="mmol_per_gDW_per_hr"/>
            <parameter id="FLUX_VALUE" value="0" units="mmol_per_gDW_per_hr"/>
          </listOfParameters>
        </kineticLaw>
      </reaction>
      <reaction id="R_PPP13" name="PPP13" reversible="true">
        <notes>
          <html xmlns="http://www.w3.org/1999/xhtml">
            <p>GENE_ASSOCIATION: </p>
            <p>SUBSYSTEM: </p>
          </html>
        </notes>
        <listOfReactants>
          <speciesReference species="M_GLUC_Cell" stoichiometry="1"/>
          <speciesReference species="M_NADP_Cell" stoichiometry="1"/>
        </listOfReactants>
        <listOfProducts>
          <speciesReference species="M_NADPH_Cell" stoichiometry="1"/>
          <speciesReference species="M__2kGLUC_Cell" stoichiometry="1"/>
        </listOfProducts>
        <kineticLaw>
          <math xmlns="http://www.w3.org/1998/Math/MathML">
            <ci> FLUX_VALUE </ci>
          </math>
          <listOfParameters>
            <parameter id="LOWER_BOUND" value="-1000" units="mmol_per_gDW_per_hr"/>
            <parameter id="OBJECTIVE_COEFFICIENT" value="0" units="dimensionless"/>
            <parameter id="UPPER_BOUND" value="1000" units="mmol_per_gDW_per_hr"/>
            <parameter id="FLUX_VALUE" value="0" units="mmol_per_gDW_per_hr"/>
          </listOfParameters>
        </kineticLaw>
      </reaction>
      <reaction id="R_PGLUCCON1" name="PGLUCCON1" reversible="true">
        <notes>
          <html xmlns="http://www.w3.org/1999/xhtml">
            <p>GENE_ASSOCIATION: </p>
            <p>SUBSYSTEM: </p>
          </html>
        </notes>
        <listOfReactants>
          <speciesReference species="M_UDPG_Cell" stoichiometry="1"/>
          <speciesReference species="M_NAD_Cell" stoichiometry="2"/>
        </listOfReactants>
        <listOfProducts>
          <speciesReference species="M_NADH_Cell" stoichiometry="2"/>
          <speciesReference species="M_UDPGLC_Cell" stoichiometry="1"/>
        </listOfProducts>
        <kineticLaw>
          <math xmlns="http://www.w3.org/1998/Math/MathML">
            <ci> FLUX_VALUE </ci>
          </math>
          <listOfParameters>
            <parameter id="LOWER_BOUND" value="-1000" units="mmol_per_gDW_per_hr"/>
            <parameter id="OBJECTIVE_COEFFICIENT" value="0" units="dimensionless"/>
            <parameter id="UPPER_BOUND" value="1000" units="mmol_per_gDW_per_hr"/>
            <parameter id="FLUX_VALUE" value="0" units="mmol_per_gDW_per_hr"/>
          </listOfParameters>
        </kineticLaw>
      </reaction>
      <reaction id="R_PGLUCCON2" name="PGLUCCON2" reversible="true">
        <notes>
          <html xmlns="http://www.w3.org/1999/xhtml">
            <p>GENE_ASSOCIATION: </p>
            <p>SUBSYSTEM: </p>
          </html>
        </notes>
        <listOfReactants>
          <speciesReference species="M_G1P_Cell" stoichiometry="1"/>
          <speciesReference species="M_UTP_Cell" stoichiometry="1"/>
        </listOfReactants>
        <listOfProducts>
          <speciesReference species="M_UDPG_Cell" stoichiometry="1"/>
          <speciesReference species="M_PPI_Cell" stoichiometry="1"/>
        </listOfProducts>
        <kineticLaw>
          <math xmlns="http://www.w3.org/1998/Math/MathML">
            <ci> FLUX_VALUE </ci>
          </math>
          <listOfParameters>
            <parameter id="LOWER_BOUND" value="-1000" units="mmol_per_gDW_per_hr"/>
            <parameter id="OBJECTIVE_COEFFICIENT" value="0" units="dimensionless"/>
            <parameter id="UPPER_BOUND" value="1000" units="mmol_per_gDW_per_hr"/>
            <parameter id="FLUX_VALUE" value="0" units="mmol_per_gDW_per_hr"/>
          </listOfParameters>
        </kineticLaw>
      </reaction>
      <reaction id="R_FRUMAN1" name="FRUMAN1" reversible="false">
        <notes>
          <html xmlns="http://www.w3.org/1999/xhtml">
            <p>GENE_ASSOCIATION: </p>
            <p>SUBSYSTEM: </p>
          </html>
        </notes>
        <listOfReactants>
          <speciesReference species="M_FADH2_Cell" stoichiometry="1"/>
          <speciesReference species="M_SOB_Cell" stoichiometry="1"/>
        </listOfReactants>
        <listOfProducts>
          <speciesReference species="M_FAD_Cell" stoichiometry="1"/>
          <speciesReference species="M_SOT_Cell" stoichiometry="1"/>
        </listOfProducts>
        <kineticLaw>
          <math xmlns="http://www.w3.org/1998/Math/MathML">
            <ci> FLUX_VALUE </ci>
          </math>
          <listOfParameters>
            <parameter id="LOWER_BOUND" value="0" units="mmol_per_gDW_per_hr"/>
            <parameter id="OBJECTIVE_COEFFICIENT" value="0" units="dimensionless"/>
            <parameter id="UPPER_BOUND" value="1000" units="mmol_per_gDW_per_hr"/>
            <parameter id="FLUX_VALUE" value="0" units="mmol_per_gDW_per_hr"/>
          </listOfParameters>
        </kineticLaw>
      </reaction>
      <reaction id="R_FRUMAN2" name="FRUMAN2" reversible="true">
        <notes>
          <html xmlns="http://www.w3.org/1999/xhtml">
            <p>GENE_ASSOCIATION: </p>
            <p>SUBSYSTEM: </p>
          </html>
        </notes>
        <listOfReactants>
          <speciesReference species="M_MAN6P_Cell" stoichiometry="1"/>
        </listOfReactants>
        <listOfProducts>
          <speciesReference species="M_MAN1P_Cell" stoichiometry="1"/>
        </listOfProducts>
        <kineticLaw>
          <math xmlns="http://www.w3.org/1998/Math/MathML">
            <ci> FLUX_VALUE </ci>
          </math>
          <listOfParameters>
            <parameter id="LOWER_BOUND" value="-1000" units="mmol_per_gDW_per_hr"/>
            <parameter id="OBJECTIVE_COEFFICIENT" value="0" units="dimensionless"/>
            <parameter id="UPPER_BOUND" value="1000" units="mmol_per_gDW_per_hr"/>
            <parameter id="FLUX_VALUE" value="0" units="mmol_per_gDW_per_hr"/>
          </listOfParameters>
        </kineticLaw>
      </reaction>
      <reaction id="R_FRUMAN3" name="FRUMAN3" reversible="true">
        <notes>
          <html xmlns="http://www.w3.org/1999/xhtml">
            <p>GENE_ASSOCIATION: </p>
            <p>SUBSYSTEM: </p>
          </html>
        </notes>
        <listOfReactants>
          <speciesReference species="M_MAN6P_Cell" stoichiometry="1"/>
        </listOfReactants>
        <listOfProducts>
          <speciesReference species="M_F6P_Cell" stoichiometry="1"/>
        </listOfProducts>
        <kineticLaw>
          <math xmlns="http://www.w3.org/1998/Math/MathML">
            <ci> FLUX_VALUE </ci>
          </math>
          <listOfParameters>
            <parameter id="LOWER_BOUND" value="-1000" units="mmol_per_gDW_per_hr"/>
            <parameter id="OBJECTIVE_COEFFICIENT" value="0" units="dimensionless"/>
            <parameter id="UPPER_BOUND" value="1000" units="mmol_per_gDW_per_hr"/>
            <parameter id="FLUX_VALUE" value="0" units="mmol_per_gDW_per_hr"/>
          </listOfParameters>
        </kineticLaw>
      </reaction>
      <reaction id="R_FRUMAN4" name="FRUMAN4" reversible="true">
        <notes>
          <html xmlns="http://www.w3.org/1999/xhtml">
            <p>GENE_ASSOCIATION: </p>
            <p>SUBSYSTEM: </p>
          </html>
        </notes>
        <listOfReactants>
          <speciesReference species="M_F1P_Cell" stoichiometry="1"/>
        </listOfReactants>
        <listOfProducts>
          <speciesReference species="M_T3P1_Cell" stoichiometry="1"/>
          <speciesReference species="M_T3P2_Cell" stoichiometry="1"/>
        </listOfProducts>
        <kineticLaw>
          <math xmlns="http://www.w3.org/1998/Math/MathML">
            <ci> FLUX_VALUE </ci>
          </math>
          <listOfParameters>
            <parameter id="LOWER_BOUND" value="-1000" units="mmol_per_gDW_per_hr"/>
            <parameter id="OBJECTIVE_COEFFICIENT" value="0" units="dimensionless"/>
            <parameter id="UPPER_BOUND" value="1000" units="mmol_per_gDW_per_hr"/>
            <parameter id="FLUX_VALUE" value="0" units="mmol_per_gDW_per_hr"/>
          </listOfParameters>
        </kineticLaw>
      </reaction>
      <reaction id="R_FRUMAN5" name="FRUMAN5" reversible="true">
        <notes>
          <html xmlns="http://www.w3.org/1999/xhtml">
            <p>GENE_ASSOCIATION: </p>
            <p>SUBSYSTEM: </p>
          </html>
        </notes>
        <listOfReactants>
          <speciesReference species="M_S6P_Cell" stoichiometry="1"/>
          <speciesReference species="M_NADP_Cell" stoichiometry="1"/>
        </listOfReactants>
        <listOfProducts>
          <speciesReference species="M_NADPH_Cell" stoichiometry="1"/>
          <speciesReference species="M_SB1P_Cell" stoichiometry="1"/>
        </listOfProducts>
        <kineticLaw>
          <math xmlns="http://www.w3.org/1998/Math/MathML">
            <ci> FLUX_VALUE </ci>
          </math>
          <listOfParameters>
            <parameter id="LOWER_BOUND" value="-1000" units="mmol_per_gDW_per_hr"/>
            <parameter id="OBJECTIVE_COEFFICIENT" value="0" units="dimensionless"/>
            <parameter id="UPPER_BOUND" value="1000" units="mmol_per_gDW_per_hr"/>
            <parameter id="FLUX_VALUE" value="0" units="mmol_per_gDW_per_hr"/>
          </listOfParameters>
        </kineticLaw>
      </reaction>
      <reaction id="R_GLAC1" name="GLAC1" reversible="false">
        <notes>
          <html xmlns="http://www.w3.org/1999/xhtml">
            <p>GENE_ASSOCIATION: </p>
            <p>SUBSYSTEM: </p>
          </html>
        </notes>
        <listOfReactants>
          <speciesReference species="M_LCTS_Cell" stoichiometry="1"/>
        </listOfReactants>
        <listOfProducts>
          <speciesReference species="M_GLAC_Cell" stoichiometry="1"/>
          <speciesReference species="M_GLC_Cell" stoichiometry="1"/>
        </listOfProducts>
        <kineticLaw>
          <math xmlns="http://www.w3.org/1998/Math/MathML">
            <ci> FLUX_VALUE </ci>
          </math>
          <listOfParameters>
            <parameter id="LOWER_BOUND" value="0" units="mmol_per_gDW_per_hr"/>
            <parameter id="OBJECTIVE_COEFFICIENT" value="0" units="dimensionless"/>
            <parameter id="UPPER_BOUND" value="1000" units="mmol_per_gDW_per_hr"/>
            <parameter id="FLUX_VALUE" value="0" units="mmol_per_gDW_per_hr"/>
          </listOfParameters>
        </kineticLaw>
      </reaction>
      <reaction id="R_GLAC2" name="GLAC2" reversible="false">
        <notes>
          <html xmlns="http://www.w3.org/1999/xhtml">
            <p>GENE_ASSOCIATION: </p>
            <p>SUBSYSTEM: </p>
          </html>
        </notes>
        <listOfReactants>
          <speciesReference species="M_RAF_Cell" stoichiometry="1"/>
        </listOfReactants>
        <listOfProducts>
          <speciesReference species="M_MELI_Cell" stoichiometry="1"/>
          <speciesReference species="M_FRU_Cell" stoichiometry="1"/>
        </listOfProducts>
        <kineticLaw>
          <math xmlns="http://www.w3.org/1998/Math/MathML">
            <ci> FLUX_VALUE </ci>
          </math>
          <listOfParameters>
            <parameter id="LOWER_BOUND" value="0" units="mmol_per_gDW_per_hr"/>
            <parameter id="OBJECTIVE_COEFFICIENT" value="0" units="dimensionless"/>
            <parameter id="UPPER_BOUND" value="1000" units="mmol_per_gDW_per_hr"/>
            <parameter id="FLUX_VALUE" value="0" units="mmol_per_gDW_per_hr"/>
          </listOfParameters>
        </kineticLaw>
      </reaction>
      <reaction id="R_GLAC3" name="GLAC3" reversible="false">
        <notes>
          <html xmlns="http://www.w3.org/1999/xhtml">
            <p>GENE_ASSOCIATION: </p>
            <p>SUBSYSTEM: </p>
          </html>
        </notes>
        <listOfReactants>
          <speciesReference species="M_ST_Cell" stoichiometry="1"/>
        </listOfReactants>
        <listOfProducts>
          <speciesReference species="M_G6GG_Cell" stoichiometry="1"/>
          <speciesReference species="M_FRU_Cell" stoichiometry="1"/>
        </listOfProducts>
        <kineticLaw>
          <math xmlns="http://www.w3.org/1998/Math/MathML">
            <ci> FLUX_VALUE </ci>
          </math>
          <listOfParameters>
            <parameter id="LOWER_BOUND" value="0" units="mmol_per_gDW_per_hr"/>
            <parameter id="OBJECTIVE_COEFFICIENT" value="0" units="dimensionless"/>
            <parameter id="UPPER_BOUND" value="1000" units="mmol_per_gDW_per_hr"/>
            <parameter id="FLUX_VALUE" value="0" units="mmol_per_gDW_per_hr"/>
          </listOfParameters>
        </kineticLaw>
      </reaction>
      <reaction id="R_ASCB1" name="ASCB1" reversible="true">
        <notes>
          <html xmlns="http://www.w3.org/1999/xhtml">
            <p>GENE_ASSOCIATION: </p>
            <p>SUBSYSTEM: </p>
          </html>
        </notes>
        <listOfReactants>
          <speciesReference species="M_g14l_Cell" stoichiometry="1"/>
        </listOfReactants>
        <listOfProducts>
          <speciesReference species="M_guln_Cell" stoichiometry="1"/>
        </listOfProducts>
        <kineticLaw>
          <math xmlns="http://www.w3.org/1998/Math/MathML">
            <ci> FLUX_VALUE </ci>
          </math>
          <listOfParameters>
            <parameter id="LOWER_BOUND" value="-1000" units="mmol_per_gDW_per_hr"/>
            <parameter id="OBJECTIVE_COEFFICIENT" value="0" units="dimensionless"/>
            <parameter id="UPPER_BOUND" value="1000" units="mmol_per_gDW_per_hr"/>
            <parameter id="FLUX_VALUE" value="0" units="mmol_per_gDW_per_hr"/>
          </listOfParameters>
        </kineticLaw>
      </reaction>
      <reaction id="R_SUC1" name="SUC1" reversible="false">
        <notes>
          <html xmlns="http://www.w3.org/1999/xhtml">
            <p>GENE_ASSOCIATION: </p>
            <p>SUBSYSTEM: </p>
          </html>
        </notes>
        <listOfReactants>
          <speciesReference species="M_SUC_Cell" stoichiometry="1"/>
        </listOfReactants>
        <listOfProducts>
          <speciesReference species="M_GLC_Cell" stoichiometry="1"/>
          <speciesReference species="M_LEVAN_Cell" stoichiometry="1"/>
        </listOfProducts>
        <kineticLaw>
          <math xmlns="http://www.w3.org/1998/Math/MathML">
            <ci> FLUX_VALUE </ci>
          </math>
          <listOfParameters>
            <parameter id="LOWER_BOUND" value="0" units="mmol_per_gDW_per_hr"/>
            <parameter id="OBJECTIVE_COEFFICIENT" value="0" units="dimensionless"/>
            <parameter id="UPPER_BOUND" value="1000" units="mmol_per_gDW_per_hr"/>
            <parameter id="FLUX_VALUE" value="0" units="mmol_per_gDW_per_hr"/>
          </listOfParameters>
        </kineticLaw>
      </reaction>
      <reaction id="R_SUC2" name="SUC2" reversible="false">
        <notes>
          <html xmlns="http://www.w3.org/1999/xhtml">
            <p>GENE_ASSOCIATION: </p>
            <p>SUBSYSTEM: </p>
          </html>
        </notes>
        <listOfReactants>
          <speciesReference species="M_SUC_Cell" stoichiometry="1"/>
        </listOfReactants>
        <listOfProducts>
          <speciesReference species="M_GLC_Cell" stoichiometry="1"/>
          <speciesReference species="M_FRU_Cell" stoichiometry="1"/>
        </listOfProducts>
        <kineticLaw>
          <math xmlns="http://www.w3.org/1998/Math/MathML">
            <ci> FLUX_VALUE </ci>
          </math>
          <listOfParameters>
            <parameter id="LOWER_BOUND" value="0" units="mmol_per_gDW_per_hr"/>
            <parameter id="OBJECTIVE_COEFFICIENT" value="0" units="dimensionless"/>
            <parameter id="UPPER_BOUND" value="1000" units="mmol_per_gDW_per_hr"/>
            <parameter id="FLUX_VALUE" value="0" units="mmol_per_gDW_per_hr"/>
          </listOfParameters>
        </kineticLaw>
      </reaction>
      <reaction id="R_SUC3" name="SUC3" reversible="true">
        <notes>
          <html xmlns="http://www.w3.org/1999/xhtml">
            <p>GENE_ASSOCIATION: </p>
            <p>SUBSYSTEM: </p>
          </html>
        </notes>
        <listOfReactants>
          <speciesReference species="M_ATP_Cell" stoichiometry="1"/>
          <speciesReference species="M_FRU_Cell" stoichiometry="1"/>
        </listOfReactants>
        <listOfProducts>
          <speciesReference species="M_F6P_Cell" stoichiometry="1"/>
          <speciesReference species="M_ADP_Cell" stoichiometry="1"/>
        </listOfProducts>
        <kineticLaw>
          <math xmlns="http://www.w3.org/1998/Math/MathML">
            <ci> FLUX_VALUE </ci>
          </math>
          <listOfParameters>
            <parameter id="LOWER_BOUND" value="-1000" units="mmol_per_gDW_per_hr"/>
            <parameter id="OBJECTIVE_COEFFICIENT" value="0" units="dimensionless"/>
            <parameter id="UPPER_BOUND" value="1000" units="mmol_per_gDW_per_hr"/>
            <parameter id="FLUX_VALUE" value="0" units="mmol_per_gDW_per_hr"/>
          </listOfParameters>
        </kineticLaw>
      </reaction>
      <reaction id="R_SUC4" name="SUC4" reversible="false">
        <notes>
          <html xmlns="http://www.w3.org/1999/xhtml">
            <p>GENE_ASSOCIATION: </p>
            <p>SUBSYSTEM: </p>
          </html>
        </notes>
        <listOfReactants>
          <speciesReference species="M_ATP_Cell" stoichiometry="1"/>
          <speciesReference species="M_G1P_Cell" stoichiometry="1"/>
        </listOfReactants>
        <listOfProducts>
          <speciesReference species="M_PPI_Cell" stoichiometry="1"/>
          <speciesReference species="M_ADPGLC_Cell" stoichiometry="1"/>
        </listOfProducts>
        <kineticLaw>
          <math xmlns="http://www.w3.org/1998/Math/MathML">
            <ci> FLUX_VALUE </ci>
          </math>
          <listOfParameters>
            <parameter id="LOWER_BOUND" value="0" units="mmol_per_gDW_per_hr"/>
            <parameter id="OBJECTIVE_COEFFICIENT" value="0" units="dimensionless"/>
            <parameter id="UPPER_BOUND" value="1000" units="mmol_per_gDW_per_hr"/>
            <parameter id="FLUX_VALUE" value="0" units="mmol_per_gDW_per_hr"/>
          </listOfParameters>
        </kineticLaw>
      </reaction>
      <reaction id="R_SUC5" name="SUC5" reversible="false">
        <notes>
          <html xmlns="http://www.w3.org/1999/xhtml">
            <p>GENE_ASSOCIATION: </p>
            <p>SUBSYSTEM: </p>
          </html>
        </notes>
        <listOfReactants>
          <speciesReference species="M_ADPGLC_Cell" stoichiometry="1"/>
        </listOfReactants>
        <listOfProducts>
          <speciesReference species="M_ADP_Cell" stoichiometry="1"/>
          <speciesReference species="M_GLYCOGEN_Cell" stoichiometry="1"/>
        </listOfProducts>
        <kineticLaw>
          <math xmlns="http://www.w3.org/1998/Math/MathML">
            <ci> FLUX_VALUE </ci>
          </math>
          <listOfParameters>
            <parameter id="LOWER_BOUND" value="0" units="mmol_per_gDW_per_hr"/>
            <parameter id="OBJECTIVE_COEFFICIENT" value="0" units="dimensionless"/>
            <parameter id="UPPER_BOUND" value="1000" units="mmol_per_gDW_per_hr"/>
            <parameter id="FLUX_VALUE" value="0" units="mmol_per_gDW_per_hr"/>
          </listOfParameters>
        </kineticLaw>
      </reaction>
      <reaction id="R_SUC6" name="SUC6" reversible="false">
        <notes>
          <html xmlns="http://www.w3.org/1999/xhtml">
            <p>GENE_ASSOCIATION: </p>
            <p>SUBSYSTEM: </p>
          </html>
        </notes>
        <listOfReactants>
          <speciesReference species="M_GLYCOGEN_Cell" stoichiometry="1"/>
          <speciesReference species="M_PI_Cell" stoichiometry="1"/>
        </listOfReactants>
        <listOfProducts>
          <speciesReference species="M_G1P_Cell" stoichiometry="1"/>
        </listOfProducts>
        <kineticLaw>
          <math xmlns="http://www.w3.org/1998/Math/MathML">
            <ci> FLUX_VALUE </ci>
          </math>
          <listOfParameters>
            <parameter id="LOWER_BOUND" value="0" units="mmol_per_gDW_per_hr"/>
            <parameter id="OBJECTIVE_COEFFICIENT" value="0" units="dimensionless"/>
            <parameter id="UPPER_BOUND" value="1000" units="mmol_per_gDW_per_hr"/>
            <parameter id="FLUX_VALUE" value="0" units="mmol_per_gDW_per_hr"/>
          </listOfParameters>
        </kineticLaw>
      </reaction>
      <reaction id="R_SUC7" name="SUC7" reversible="false">
        <notes>
          <html xmlns="http://www.w3.org/1999/xhtml">
            <p>GENE_ASSOCIATION: </p>
            <p>SUBSYSTEM: </p>
          </html>
        </notes>
        <listOfReactants>
          <speciesReference species="M_SUC6P_Cell" stoichiometry="1"/>
        </listOfReactants>
        <listOfProducts>
          <speciesReference species="M_G6P_Cell" stoichiometry="1"/>
          <speciesReference species="M_FRU_Cell" stoichiometry="1"/>
        </listOfProducts>
        <kineticLaw>
          <math xmlns="http://www.w3.org/1998/Math/MathML">
            <ci> FLUX_VALUE </ci>
          </math>
          <listOfParameters>
            <parameter id="LOWER_BOUND" value="0" units="mmol_per_gDW_per_hr"/>
            <parameter id="OBJECTIVE_COEFFICIENT" value="0" units="dimensionless"/>
            <parameter id="UPPER_BOUND" value="1000" units="mmol_per_gDW_per_hr"/>
            <parameter id="FLUX_VALUE" value="0" units="mmol_per_gDW_per_hr"/>
          </listOfParameters>
        </kineticLaw>
      </reaction>
      <reaction id="R_AMINUSUC1" name="AMINUSUC1" reversible="true">
        <notes>
          <html xmlns="http://www.w3.org/1999/xhtml">
            <p>GENE_ASSOCIATION: </p>
            <p>SUBSYSTEM: </p>
          </html>
        </notes>
        <listOfReactants>
          <speciesReference species="M_GA6P_Cell" stoichiometry="1"/>
          <speciesReference species="M_AC_Cell" stoichiometry="1"/>
        </listOfReactants>
        <listOfProducts>
          <speciesReference species="M_NAGP_Cell" stoichiometry="1"/>
        </listOfProducts>
        <kineticLaw>
          <math xmlns="http://www.w3.org/1998/Math/MathML">
            <ci> FLUX_VALUE </ci>
          </math>
          <listOfParameters>
            <parameter id="LOWER_BOUND" value="-1000" units="mmol_per_gDW_per_hr"/>
            <parameter id="OBJECTIVE_COEFFICIENT" value="0" units="dimensionless"/>
            <parameter id="UPPER_BOUND" value="1000" units="mmol_per_gDW_per_hr"/>
            <parameter id="FLUX_VALUE" value="0" units="mmol_per_gDW_per_hr"/>
          </listOfParameters>
        </kineticLaw>
      </reaction>
      <reaction id="R_AMINUSUC2" name="AMINUSUC2" reversible="true">
        <notes>
          <html xmlns="http://www.w3.org/1999/xhtml">
            <p>GENE_ASSOCIATION: </p>
            <p>SUBSYSTEM: </p>
          </html>
        </notes>
        <listOfReactants>
          <speciesReference species="M_UTP_Cell" stoichiometry="1"/>
          <speciesReference species="M_NAG1P_Cell" stoichiometry="1"/>
        </listOfReactants>
        <listOfProducts>
          <speciesReference species="M_UDPNAG_Cell" stoichiometry="1"/>
          <speciesReference species="M_PPI_Cell" stoichiometry="1"/>
        </listOfProducts>
        <kineticLaw>
          <math xmlns="http://www.w3.org/1998/Math/MathML">
            <ci> FLUX_VALUE </ci>
          </math>
          <listOfParameters>
            <parameter id="LOWER_BOUND" value="-1000" units="mmol_per_gDW_per_hr"/>
            <parameter id="OBJECTIVE_COEFFICIENT" value="0" units="dimensionless"/>
            <parameter id="UPPER_BOUND" value="1000" units="mmol_per_gDW_per_hr"/>
            <parameter id="FLUX_VALUE" value="0" units="mmol_per_gDW_per_hr"/>
          </listOfParameters>
        </kineticLaw>
      </reaction>
      <reaction id="R_AMINUSUC3" name="AMINUSUC3" reversible="false">
        <notes>
          <html xmlns="http://www.w3.org/1999/xhtml">
            <p>GENE_ASSOCIATION: </p>
            <p>SUBSYSTEM: </p>
          </html>
        </notes>
        <listOfReactants>
          <speciesReference species="M_GA1P_Cell" stoichiometry="1"/>
          <speciesReference species="M_ACCOA_Cell" stoichiometry="1"/>
        </listOfReactants>
        <listOfProducts>
          <speciesReference species="M_COA_Cell" stoichiometry="1"/>
          <speciesReference species="M_NAG1P_Cell" stoichiometry="1"/>
        </listOfProducts>
        <kineticLaw>
          <math xmlns="http://www.w3.org/1998/Math/MathML">
            <ci> FLUX_VALUE </ci>
          </math>
          <listOfParameters>
            <parameter id="LOWER_BOUND" value="0" units="mmol_per_gDW_per_hr"/>
            <parameter id="OBJECTIVE_COEFFICIENT" value="0" units="dimensionless"/>
            <parameter id="UPPER_BOUND" value="1000" units="mmol_per_gDW_per_hr"/>
            <parameter id="FLUX_VALUE" value="0" units="mmol_per_gDW_per_hr"/>
          </listOfParameters>
        </kineticLaw>
      </reaction>
      <reaction id="R_AMINUSUC4" name="AMINUSUC4" reversible="false">
        <notes>
          <html xmlns="http://www.w3.org/1999/xhtml">
            <p>GENE_ASSOCIATION: </p>
            <p>SUBSYSTEM: </p>
          </html>
        </notes>
        <listOfReactants>
          <speciesReference species="M_GA6P_Cell" stoichiometry="1"/>
        </listOfReactants>
        <listOfProducts>
          <speciesReference species="M_GA1P_Cell" stoichiometry="1"/>
        </listOfProducts>
        <kineticLaw>
          <math xmlns="http://www.w3.org/1998/Math/MathML">
            <ci> FLUX_VALUE </ci>
          </math>
          <listOfParameters>
            <parameter id="LOWER_BOUND" value="0" units="mmol_per_gDW_per_hr"/>
            <parameter id="OBJECTIVE_COEFFICIENT" value="0" units="dimensionless"/>
            <parameter id="UPPER_BOUND" value="1000" units="mmol_per_gDW_per_hr"/>
            <parameter id="FLUX_VALUE" value="0" units="mmol_per_gDW_per_hr"/>
          </listOfParameters>
        </kineticLaw>
      </reaction>
      <reaction id="R_AMINUSUC5" name="AMINUSUC5" reversible="true">
        <notes>
          <html xmlns="http://www.w3.org/1999/xhtml">
            <p>GENE_ASSOCIATION: </p>
            <p>SUBSYSTEM: </p>
          </html>
        </notes>
        <listOfReactants>
          <speciesReference species="M_GLN_Cell" stoichiometry="1"/>
          <speciesReference species="M_F6P_Cell" stoichiometry="1"/>
        </listOfReactants>
        <listOfProducts>
          <speciesReference species="M_GLU_Cell" stoichiometry="1"/>
          <speciesReference species="M_GA6P_Cell" stoichiometry="1"/>
        </listOfProducts>
        <kineticLaw>
          <math xmlns="http://www.w3.org/1998/Math/MathML">
            <ci> FLUX_VALUE </ci>
          </math>
          <listOfParameters>
            <parameter id="LOWER_BOUND" value="-1000" units="mmol_per_gDW_per_hr"/>
            <parameter id="OBJECTIVE_COEFFICIENT" value="0" units="dimensionless"/>
            <parameter id="UPPER_BOUND" value="1000" units="mmol_per_gDW_per_hr"/>
            <parameter id="FLUX_VALUE" value="0" units="mmol_per_gDW_per_hr"/>
          </listOfParameters>
        </kineticLaw>
      </reaction>
      <reaction id="R_AMINUSUC6" name="AMINUSUC6" reversible="false">
        <notes>
          <html xmlns="http://www.w3.org/1999/xhtml">
            <p>GENE_ASSOCIATION: </p>
            <p>SUBSYSTEM: </p>
          </html>
        </notes>
        <listOfReactants>
          <speciesReference species="M_PEP_Cell" stoichiometry="1"/>
          <speciesReference species="M_UDPNAG_Cell" stoichiometry="1"/>
        </listOfReactants>
        <listOfProducts>
          <speciesReference species="M_UDPNAGEP_Cell" stoichiometry="1"/>
          <speciesReference species="M_PI_Cell" stoichiometry="1"/>
        </listOfProducts>
        <kineticLaw>
          <math xmlns="http://www.w3.org/1998/Math/MathML">
            <ci> FLUX_VALUE </ci>
          </math>
          <listOfParameters>
            <parameter id="LOWER_BOUND" value="0" units="mmol_per_gDW_per_hr"/>
            <parameter id="OBJECTIVE_COEFFICIENT" value="0" units="dimensionless"/>
            <parameter id="UPPER_BOUND" value="1000" units="mmol_per_gDW_per_hr"/>
            <parameter id="FLUX_VALUE" value="0" units="mmol_per_gDW_per_hr"/>
          </listOfParameters>
        </kineticLaw>
      </reaction>
      <reaction id="R_AMINUSUC7" name="AMINUSUC7" reversible="false">
        <notes>
          <html xmlns="http://www.w3.org/1999/xhtml">
            <p>GENE_ASSOCIATION: </p>
            <p>SUBSYSTEM: </p>
          </html>
        </notes>
        <listOfReactants>
          <speciesReference species="M_UDPNAGEP_Cell" stoichiometry="1"/>
          <speciesReference species="M_NADPH_Cell" stoichiometry="1"/>
        </listOfReactants>
        <listOfProducts>
          <speciesReference species="M_NADP_Cell" stoichiometry="1"/>
          <speciesReference species="M_UDPNAM_Cell" stoichiometry="1"/>
        </listOfProducts>
        <kineticLaw>
          <math xmlns="http://www.w3.org/1998/Math/MathML">
            <ci> FLUX_VALUE </ci>
          </math>
          <listOfParameters>
            <parameter id="LOWER_BOUND" value="0" units="mmol_per_gDW_per_hr"/>
            <parameter id="OBJECTIVE_COEFFICIENT" value="0" units="dimensionless"/>
            <parameter id="UPPER_BOUND" value="1000" units="mmol_per_gDW_per_hr"/>
            <parameter id="FLUX_VALUE" value="0" units="mmol_per_gDW_per_hr"/>
          </listOfParameters>
        </kineticLaw>
      </reaction>
      <reaction id="R_AMINUSUC8" name="AMINUSUC8" reversible="false">
        <notes>
          <html xmlns="http://www.w3.org/1999/xhtml">
            <p>GENE_ASSOCIATION: </p>
            <p>SUBSYSTEM: </p>
          </html>
        </notes>
        <listOfReactants>
          <speciesReference species="M_CTB_Cell" stoichiometry="1"/>
        </listOfReactants>
        <listOfProducts>
          <speciesReference species="M_NAGA_Cell" stoichiometry="2"/>
        </listOfProducts>
        <kineticLaw>
          <math xmlns="http://www.w3.org/1998/Math/MathML">
            <ci> FLUX_VALUE </ci>
          </math>
          <listOfParameters>
            <parameter id="LOWER_BOUND" value="0" units="mmol_per_gDW_per_hr"/>
            <parameter id="OBJECTIVE_COEFFICIENT" value="0" units="dimensionless"/>
            <parameter id="UPPER_BOUND" value="1000" units="mmol_per_gDW_per_hr"/>
            <parameter id="FLUX_VALUE" value="0" units="mmol_per_gDW_per_hr"/>
          </listOfParameters>
        </kineticLaw>
      </reaction>
      <reaction id="R_AMINUSUC9" name="AMINUSUC9" reversible="false">
        <notes>
          <html xmlns="http://www.w3.org/1999/xhtml">
            <p>GENE_ASSOCIATION: </p>
            <p>SUBSYSTEM: </p>
          </html>
        </notes>
        <listOfReactants>
          <speciesReference species="M_NADH_Cell" stoichiometry="1"/>
          <speciesReference species="M_UDPNAGEP_Cell" stoichiometry="1"/>
        </listOfReactants>
        <listOfProducts>
          <speciesReference species="M_UDPNAM_Cell" stoichiometry="1"/>
          <speciesReference species="M_NAD_Cell" stoichiometry="1"/>
        </listOfProducts>
        <kineticLaw>
          <math xmlns="http://www.w3.org/1998/Math/MathML">
            <ci> FLUX_VALUE </ci>
          </math>
          <listOfParameters>
            <parameter id="LOWER_BOUND" value="0" units="mmol_per_gDW_per_hr"/>
            <parameter id="OBJECTIVE_COEFFICIENT" value="0" units="dimensionless"/>
            <parameter id="UPPER_BOUND" value="1000" units="mmol_per_gDW_per_hr"/>
            <parameter id="FLUX_VALUE" value="0" units="mmol_per_gDW_per_hr"/>
          </listOfParameters>
        </kineticLaw>
      </reaction>
      <reaction id="R_AMINUSUC10" name="AMINUSUC10" reversible="false">
        <notes>
          <html xmlns="http://www.w3.org/1999/xhtml">
            <p>GENE_ASSOCIATION: </p>
            <p>SUBSYSTEM: </p>
          </html>
        </notes>
        <listOfReactants>
          <speciesReference species="M_UDPGLC_Cell" stoichiometry="1"/>
        </listOfReactants>
        <listOfProducts>
          <speciesReference species="M_UDPIDU_Cell" stoichiometry="1"/>
        </listOfProducts>
        <kineticLaw>
          <math xmlns="http://www.w3.org/1998/Math/MathML">
            <ci> FLUX_VALUE </ci>
          </math>
          <listOfParameters>
            <parameter id="LOWER_BOUND" value="0" units="mmol_per_gDW_per_hr"/>
            <parameter id="OBJECTIVE_COEFFICIENT" value="0" units="dimensionless"/>
            <parameter id="UPPER_BOUND" value="1000" units="mmol_per_gDW_per_hr"/>
            <parameter id="FLUX_VALUE" value="0" units="mmol_per_gDW_per_hr"/>
          </listOfParameters>
        </kineticLaw>
      </reaction>
      <reaction id="R_AMINUSUC11" name="AMINUSUC11" reversible="true">
        <notes>
          <html xmlns="http://www.w3.org/1999/xhtml">
            <p>GENE_ASSOCIATION: </p>
            <p>SUBSYSTEM: </p>
          </html>
        </notes>
        <listOfReactants>
          <speciesReference species="M_ACMU6P_Cell" stoichiometry="1"/>
        </listOfReactants>
        <listOfProducts>
          <speciesReference species="M_LAC_Cell" stoichiometry="1"/>
          <speciesReference species="M_NAGP_Cell" stoichiometry="1"/>
        </listOfProducts>
        <kineticLaw>
          <math xmlns="http://www.w3.org/1998/Math/MathML">
            <ci> FLUX_VALUE </ci>
          </math>
          <listOfParameters>
            <parameter id="LOWER_BOUND" value="-1000" units="mmol_per_gDW_per_hr"/>
            <parameter id="OBJECTIVE_COEFFICIENT" value="0" units="dimensionless"/>
            <parameter id="UPPER_BOUND" value="1000" units="mmol_per_gDW_per_hr"/>
            <parameter id="FLUX_VALUE" value="0" units="mmol_per_gDW_per_hr"/>
          </listOfParameters>
        </kineticLaw>
      </reaction>
      <reaction id="R_PYR1" name="PYR1" reversible="true">
        <notes>
          <html xmlns="http://www.w3.org/1999/xhtml">
            <p>GENE_ASSOCIATION: </p>
            <p>SUBSYSTEM: </p>
          </html>
        </notes>
        <listOfReactants>
          <speciesReference species="M_RGT_Cell" stoichiometry="1"/>
          <speciesReference species="M_MTGYX_Cell" stoichiometry="1"/>
        </listOfReactants>
        <listOfProducts>
          <speciesReference species="M_SLGT_Cell" stoichiometry="1"/>
        </listOfProducts>
        <kineticLaw>
          <math xmlns="http://www.w3.org/1998/Math/MathML">
            <ci> FLUX_VALUE </ci>
          </math>
          <listOfParameters>
            <parameter id="LOWER_BOUND" value="-1000" units="mmol_per_gDW_per_hr"/>
            <parameter id="OBJECTIVE_COEFFICIENT" value="0" units="dimensionless"/>
            <parameter id="UPPER_BOUND" value="1000" units="mmol_per_gDW_per_hr"/>
            <parameter id="FLUX_VALUE" value="0" units="mmol_per_gDW_per_hr"/>
          </listOfParameters>
        </kineticLaw>
      </reaction>
      <reaction id="R_PYR2" name="PYR2" reversible="true">
        <notes>
          <html xmlns="http://www.w3.org/1999/xhtml">
            <p>GENE_ASSOCIATION: </p>
            <p>SUBSYSTEM: </p>
          </html>
        </notes>
        <listOfReactants>
          <speciesReference species="M_SLGT_Cell" stoichiometry="1"/>
        </listOfReactants>
        <listOfProducts>
          <speciesReference species="M_RGT_Cell" stoichiometry="1"/>
          <speciesReference species="M_LAC_Cell" stoichiometry="1"/>
        </listOfProducts>
        <kineticLaw>
          <math xmlns="http://www.w3.org/1998/Math/MathML">
            <ci> FLUX_VALUE </ci>
          </math>
          <listOfParameters>
            <parameter id="LOWER_BOUND" value="-1000" units="mmol_per_gDW_per_hr"/>
            <parameter id="OBJECTIVE_COEFFICIENT" value="0" units="dimensionless"/>
            <parameter id="UPPER_BOUND" value="1000" units="mmol_per_gDW_per_hr"/>
            <parameter id="FLUX_VALUE" value="0" units="mmol_per_gDW_per_hr"/>
          </listOfParameters>
        </kineticLaw>
      </reaction>
      <reaction id="R_PYR3" name="PYR3" reversible="true">
        <notes>
          <html xmlns="http://www.w3.org/1999/xhtml">
            <p>GENE_ASSOCIATION: </p>
            <p>SUBSYSTEM: </p>
          </html>
        </notes>
        <listOfReactants>
          <speciesReference species="M_PYR_Cell" stoichiometry="1"/>
          <speciesReference species="M_NADH_Cell" stoichiometry="1"/>
        </listOfReactants>
        <listOfProducts>
          <speciesReference species="M_LAC_Cell" stoichiometry="1"/>
          <speciesReference species="M_NAD_Cell" stoichiometry="1"/>
        </listOfProducts>
        <kineticLaw>
          <math xmlns="http://www.w3.org/1998/Math/MathML">
            <ci> FLUX_VALUE </ci>
          </math>
          <listOfParameters>
            <parameter id="LOWER_BOUND" value="-1000" units="mmol_per_gDW_per_hr"/>
            <parameter id="OBJECTIVE_COEFFICIENT" value="0" units="dimensionless"/>
            <parameter id="UPPER_BOUND" value="1000" units="mmol_per_gDW_per_hr"/>
            <parameter id="FLUX_VALUE" value="0" units="mmol_per_gDW_per_hr"/>
          </listOfParameters>
        </kineticLaw>
      </reaction>
      <reaction id="R_PYR4" name="PYR4" reversible="false">
        <notes>
          <html xmlns="http://www.w3.org/1999/xhtml">
            <p>GENE_ASSOCIATION: </p>
            <p>SUBSYSTEM: </p>
          </html>
        </notes>
        <listOfReactants>
          <speciesReference species="M_PEP_Cell" stoichiometry="1"/>
          <speciesReference species="M_CO2_Cell" stoichiometry="1"/>
        </listOfReactants>
        <listOfProducts>
          <speciesReference species="M_PI_Cell" stoichiometry="1"/>
          <speciesReference species="M_OA_Cell" stoichiometry="1"/>
        </listOfProducts>
        <kineticLaw>
          <math xmlns="http://www.w3.org/1998/Math/MathML">
            <ci> FLUX_VALUE </ci>
          </math>
          <listOfParameters>
            <parameter id="LOWER_BOUND" value="0" units="mmol_per_gDW_per_hr"/>
            <parameter id="OBJECTIVE_COEFFICIENT" value="0" units="dimensionless"/>
            <parameter id="UPPER_BOUND" value="1000" units="mmol_per_gDW_per_hr"/>
            <parameter id="FLUX_VALUE" value="0" units="mmol_per_gDW_per_hr"/>
          </listOfParameters>
        </kineticLaw>
      </reaction>
      <reaction id="R_PYR5" name="PYR5" reversible="false">
        <notes>
          <html xmlns="http://www.w3.org/1999/xhtml">
            <p>GENE_ASSOCIATION: </p>
            <p>SUBSYSTEM: </p>
          </html>
        </notes>
        <listOfReactants>
          <speciesReference species="M_COA_Cell" stoichiometry="1"/>
          <speciesReference species="M_PYR_Cell" stoichiometry="1"/>
        </listOfReactants>
        <listOfProducts>
          <speciesReference species="M_FORT_Cell" stoichiometry="1"/>
          <speciesReference species="M_ACCOA_Cell" stoichiometry="1"/>
        </listOfProducts>
        <kineticLaw>
          <math xmlns="http://www.w3.org/1998/Math/MathML">
            <ci> FLUX_VALUE </ci>
          </math>
          <listOfParameters>
            <parameter id="LOWER_BOUND" value="0" units="mmol_per_gDW_per_hr"/>
            <parameter id="OBJECTIVE_COEFFICIENT" value="0" units="dimensionless"/>
            <parameter id="UPPER_BOUND" value="1000" units="mmol_per_gDW_per_hr"/>
            <parameter id="FLUX_VALUE" value="0" units="mmol_per_gDW_per_hr"/>
          </listOfParameters>
        </kineticLaw>
      </reaction>
      <reaction id="R_PYR6" name="PYR6" reversible="true">
        <notes>
          <html xmlns="http://www.w3.org/1999/xhtml">
            <p>GENE_ASSOCIATION: </p>
            <p>SUBSYSTEM: </p>
          </html>
        </notes>
        <listOfReactants>
          <speciesReference species="M_NAD_Cell" stoichiometry="1"/>
          <speciesReference species="M_MAL_Cell" stoichiometry="1"/>
        </listOfReactants>
        <listOfProducts>
          <speciesReference species="M_NADH_Cell" stoichiometry="1"/>
          <speciesReference species="M_CO2_Cell" stoichiometry="1"/>
          <speciesReference species="M_PYR_Cell" stoichiometry="1"/>
        </listOfProducts>
        <kineticLaw>
          <math xmlns="http://www.w3.org/1998/Math/MathML">
            <ci> FLUX_VALUE </ci>
          </math>
          <listOfParameters>
            <parameter id="LOWER_BOUND" value="-1000" units="mmol_per_gDW_per_hr"/>
            <parameter id="OBJECTIVE_COEFFICIENT" value="0" units="dimensionless"/>
            <parameter id="UPPER_BOUND" value="1000" units="mmol_per_gDW_per_hr"/>
            <parameter id="FLUX_VALUE" value="0" units="mmol_per_gDW_per_hr"/>
          </listOfParameters>
        </kineticLaw>
      </reaction>
      <reaction id="R_PYR7" name="PYR7" reversible="false">
        <notes>
          <html xmlns="http://www.w3.org/1999/xhtml">
            <p>GENE_ASSOCIATION: </p>
            <p>SUBSYSTEM: </p>
          </html>
        </notes>
        <listOfReactants>
          <speciesReference species="M_CO2_Cell" stoichiometry="1"/>
          <speciesReference species="M_ACCOA_Cell" stoichiometry="1"/>
          <speciesReference species="M_ATP_Cell" stoichiometry="1"/>
        </listOfReactants>
        <listOfProducts>
          <speciesReference species="M_PI_Cell" stoichiometry="1"/>
          <speciesReference species="M_ADP_Cell" stoichiometry="1"/>
          <speciesReference species="M_MALCOA_Cell" stoichiometry="1"/>
        </listOfProducts>
        <kineticLaw>
          <math xmlns="http://www.w3.org/1998/Math/MathML">
            <ci> FLUX_VALUE </ci>
          </math>
          <listOfParameters>
            <parameter id="LOWER_BOUND" value="0" units="mmol_per_gDW_per_hr"/>
            <parameter id="OBJECTIVE_COEFFICIENT" value="0" units="dimensionless"/>
            <parameter id="UPPER_BOUND" value="1000" units="mmol_per_gDW_per_hr"/>
            <parameter id="FLUX_VALUE" value="0" units="mmol_per_gDW_per_hr"/>
          </listOfParameters>
        </kineticLaw>
      </reaction>
      <reaction id="R_PYR8" name="PYR8" reversible="false">
        <notes>
          <html xmlns="http://www.w3.org/1999/xhtml">
            <p>GENE_ASSOCIATION: </p>
            <p>SUBSYSTEM: </p>
          </html>
        </notes>
        <listOfReactants>
          <speciesReference species="M_NDP_Cell" stoichiometry="1"/>
          <speciesReference species="M_PEP_Cell" stoichiometry="1"/>
        </listOfReactants>
        <listOfProducts>
          <speciesReference species="M_NTP_Cell" stoichiometry="1"/>
          <speciesReference species="M_PYR_Cell" stoichiometry="1"/>
        </listOfProducts>
        <kineticLaw>
          <math xmlns="http://www.w3.org/1998/Math/MathML">
            <ci> FLUX_VALUE </ci>
          </math>
          <listOfParameters>
            <parameter id="LOWER_BOUND" value="0" units="mmol_per_gDW_per_hr"/>
            <parameter id="OBJECTIVE_COEFFICIENT" value="0" units="dimensionless"/>
            <parameter id="UPPER_BOUND" value="1000" units="mmol_per_gDW_per_hr"/>
            <parameter id="FLUX_VALUE" value="0" units="mmol_per_gDW_per_hr"/>
          </listOfParameters>
        </kineticLaw>
      </reaction>
      <reaction id="R_GLX1" name="GLX1" reversible="false">
        <notes>
          <html xmlns="http://www.w3.org/1999/xhtml">
            <p>GENE_ASSOCIATION: </p>
            <p>SUBSYSTEM: </p>
          </html>
        </notes>
        <listOfReactants>
          <speciesReference species="M__2PG_Cell" stoichiometry="1"/>
        </listOfReactants>
        <listOfProducts>
          <speciesReference species="M_GLYCOLATE_Cell" stoichiometry="1"/>
          <speciesReference species="M_PPI_Cell" stoichiometry="1"/>
        </listOfProducts>
        <kineticLaw>
          <math xmlns="http://www.w3.org/1998/Math/MathML">
            <ci> FLUX_VALUE </ci>
          </math>
          <listOfParameters>
            <parameter id="LOWER_BOUND" value="0" units="mmol_per_gDW_per_hr"/>
            <parameter id="OBJECTIVE_COEFFICIENT" value="0" units="dimensionless"/>
            <parameter id="UPPER_BOUND" value="1000" units="mmol_per_gDW_per_hr"/>
            <parameter id="FLUX_VALUE" value="0" units="mmol_per_gDW_per_hr"/>
          </listOfParameters>
        </kineticLaw>
      </reaction>
      <reaction id="R_GLX2" name="GLX2" reversible="true">
        <notes>
          <html xmlns="http://www.w3.org/1999/xhtml">
            <p>GENE_ASSOCIATION: </p>
            <p>SUBSYSTEM: </p>
          </html>
        </notes>
        <listOfReactants>
          <speciesReference species="M_NADP_Cell" stoichiometry="1"/>
          <speciesReference species="M_GLYCOAL_Cell" stoichiometry="1"/>
        </listOfReactants>
        <listOfProducts>
          <speciesReference species="M_NADPH_Cell" stoichiometry="1"/>
          <speciesReference species="M_GLYCOLATE_Cell" stoichiometry="1"/>
        </listOfProducts>
        <kineticLaw>
          <math xmlns="http://www.w3.org/1998/Math/MathML">
            <ci> FLUX_VALUE </ci>
          </math>
          <listOfParameters>
            <parameter id="LOWER_BOUND" value="-1000" units="mmol_per_gDW_per_hr"/>
            <parameter id="OBJECTIVE_COEFFICIENT" value="0" units="dimensionless"/>
            <parameter id="UPPER_BOUND" value="1000" units="mmol_per_gDW_per_hr"/>
            <parameter id="FLUX_VALUE" value="0" units="mmol_per_gDW_per_hr"/>
          </listOfParameters>
        </kineticLaw>
      </reaction>
      <reaction id="R_GLX3" name="GLX3" reversible="false">
        <notes>
          <html xmlns="http://www.w3.org/1999/xhtml">
            <p>GENE_ASSOCIATION: </p>
            <p>SUBSYSTEM: </p>
          </html>
        </notes>
        <listOfReactants>
          <speciesReference species="M_FORGLU_Cell" stoichiometry="1"/>
        </listOfReactants>
        <listOfProducts>
          <speciesReference species="M_FORT_Cell" stoichiometry="1"/>
          <speciesReference species="M_GLU_Cell" stoichiometry="1"/>
        </listOfProducts>
        <kineticLaw>
          <math xmlns="http://www.w3.org/1998/Math/MathML">
            <ci> FLUX_VALUE </ci>
          </math>
          <listOfParameters>
            <parameter id="LOWER_BOUND" value="0" units="mmol_per_gDW_per_hr"/>
            <parameter id="OBJECTIVE_COEFFICIENT" value="0" units="dimensionless"/>
            <parameter id="UPPER_BOUND" value="1000" units="mmol_per_gDW_per_hr"/>
            <parameter id="FLUX_VALUE" value="0" units="mmol_per_gDW_per_hr"/>
          </listOfParameters>
        </kineticLaw>
      </reaction>
      <reaction id="R_GLX4" name="GLX4" reversible="true">
        <notes>
          <html xmlns="http://www.w3.org/1999/xhtml">
            <p>GENE_ASSOCIATION: </p>
            <p>SUBSYSTEM: </p>
          </html>
        </notes>
        <listOfReactants>
          <speciesReference species="M_GLX_Cell" stoichiometry="1"/>
          <speciesReference species="M_PYR_Cell" stoichiometry="1"/>
        </listOfReactants>
        <listOfProducts>
          <speciesReference species="M_HYDROXYAKG_Cell" stoichiometry="1"/>
        </listOfProducts>
        <kineticLaw>
          <math xmlns="http://www.w3.org/1998/Math/MathML">
            <ci> FLUX_VALUE </ci>
          </math>
          <listOfParameters>
            <parameter id="LOWER_BOUND" value="-1000" units="mmol_per_gDW_per_hr"/>
            <parameter id="OBJECTIVE_COEFFICIENT" value="0" units="dimensionless"/>
            <parameter id="UPPER_BOUND" value="1000" units="mmol_per_gDW_per_hr"/>
            <parameter id="FLUX_VALUE" value="0" units="mmol_per_gDW_per_hr"/>
          </listOfParameters>
        </kineticLaw>
      </reaction>
      <reaction id="R_PROP1" name="PROP1" reversible="true">
        <notes>
          <html xmlns="http://www.w3.org/1999/xhtml">
            <p>GENE_ASSOCIATION: </p>
            <p>SUBSYSTEM: </p>
          </html>
        </notes>
        <listOfReactants>
          <speciesReference species="M_COA_Cell" stoichiometry="1"/>
          <speciesReference species="M_OBUT_Cell" stoichiometry="1"/>
        </listOfReactants>
        <listOfProducts>
          <speciesReference species="M_FORT_Cell" stoichiometry="1"/>
          <speciesReference species="M_PPACOA_Cell" stoichiometry="1"/>
        </listOfProducts>
        <kineticLaw>
          <math xmlns="http://www.w3.org/1998/Math/MathML">
            <ci> FLUX_VALUE </ci>
          </math>
          <listOfParameters>
            <parameter id="LOWER_BOUND" value="-1000" units="mmol_per_gDW_per_hr"/>
            <parameter id="OBJECTIVE_COEFFICIENT" value="0" units="dimensionless"/>
            <parameter id="UPPER_BOUND" value="1000" units="mmol_per_gDW_per_hr"/>
            <parameter id="FLUX_VALUE" value="0" units="mmol_per_gDW_per_hr"/>
          </listOfParameters>
        </kineticLaw>
      </reaction>
      <reaction id="R_BUT1" name="BUT1" reversible="false">
        <notes>
          <html xmlns="http://www.w3.org/1999/xhtml">
            <p>GENE_ASSOCIATION: </p>
            <p>SUBSYSTEM: </p>
          </html>
        </notes>
        <listOfReactants>
          <speciesReference species="M_PYR_Cell" stoichiometry="1"/>
          <speciesReference species="M_TPP_Cell" stoichiometry="1"/>
        </listOfReactants>
        <listOfProducts>
          <speciesReference species="M_HTPP_Cell" stoichiometry="1"/>
          <speciesReference species="M_CO2_Cell" stoichiometry="1"/>
        </listOfProducts>
        <kineticLaw>
          <math xmlns="http://www.w3.org/1998/Math/MathML">
            <ci> FLUX_VALUE </ci>
          </math>
          <listOfParameters>
            <parameter id="LOWER_BOUND" value="0" units="mmol_per_gDW_per_hr"/>
            <parameter id="OBJECTIVE_COEFFICIENT" value="0" units="dimensionless"/>
            <parameter id="UPPER_BOUND" value="1000" units="mmol_per_gDW_per_hr"/>
            <parameter id="FLUX_VALUE" value="0" units="mmol_per_gDW_per_hr"/>
          </listOfParameters>
        </kineticLaw>
      </reaction>
      <reaction id="R_BUT2" name="BUT2" reversible="false">
        <notes>
          <html xmlns="http://www.w3.org/1999/xhtml">
            <p>GENE_ASSOCIATION: </p>
            <p>SUBSYSTEM: </p>
          </html>
        </notes>
        <listOfReactants>
          <speciesReference species="M_SUCCSAL_Cell" stoichiometry="1"/>
          <speciesReference species="M_NAD_Cell" stoichiometry="1"/>
        </listOfReactants>
        <listOfProducts>
          <speciesReference species="M_SUCC_Cell" stoichiometry="1"/>
          <speciesReference species="M_NADH_Cell" stoichiometry="1"/>
        </listOfProducts>
        <kineticLaw>
          <math xmlns="http://www.w3.org/1998/Math/MathML">
            <ci> FLUX_VALUE </ci>
          </math>
          <listOfParameters>
            <parameter id="LOWER_BOUND" value="0" units="mmol_per_gDW_per_hr"/>
            <parameter id="OBJECTIVE_COEFFICIENT" value="0" units="dimensionless"/>
            <parameter id="UPPER_BOUND" value="1000" units="mmol_per_gDW_per_hr"/>
            <parameter id="FLUX_VALUE" value="0" units="mmol_per_gDW_per_hr"/>
          </listOfParameters>
        </kineticLaw>
      </reaction>
      <reaction id="R_BUT3" name="BUT3" reversible="false">
        <notes>
          <html xmlns="http://www.w3.org/1999/xhtml">
            <p>GENE_ASSOCIATION: </p>
            <p>SUBSYSTEM: </p>
          </html>
        </notes>
        <listOfReactants>
          <speciesReference species="M_NADP_Cell" stoichiometry="1"/>
          <speciesReference species="M_SUCCSAL_Cell" stoichiometry="1"/>
        </listOfReactants>
        <listOfProducts>
          <speciesReference species="M_NADPH_Cell" stoichiometry="1"/>
          <speciesReference species="M_SUCC_Cell" stoichiometry="1"/>
        </listOfProducts>
        <kineticLaw>
          <math xmlns="http://www.w3.org/1998/Math/MathML">
            <ci> FLUX_VALUE </ci>
          </math>
          <listOfParameters>
            <parameter id="LOWER_BOUND" value="0" units="mmol_per_gDW_per_hr"/>
            <parameter id="OBJECTIVE_COEFFICIENT" value="0" units="dimensionless"/>
            <parameter id="UPPER_BOUND" value="1000" units="mmol_per_gDW_per_hr"/>
            <parameter id="FLUX_VALUE" value="0" units="mmol_per_gDW_per_hr"/>
          </listOfParameters>
        </kineticLaw>
      </reaction>
      <reaction id="R_BUT4" name="BUT4" reversible="true">
        <notes>
          <html xmlns="http://www.w3.org/1999/xhtml">
            <p>GENE_ASSOCIATION: </p>
            <p>SUBSYSTEM: </p>
          </html>
        </notes>
        <listOfReactants>
          <speciesReference species="M_BUTAL_Cell" stoichiometry="1"/>
          <speciesReference species="M_NADH_Cell" stoichiometry="1"/>
        </listOfReactants>
        <listOfProducts>
          <speciesReference species="M_NAD_Cell" stoichiometry="1"/>
          <speciesReference species="M__1BOH_Cell" stoichiometry="1"/>
        </listOfProducts>
        <kineticLaw>
          <math xmlns="http://www.w3.org/1998/Math/MathML">
            <ci> FLUX_VALUE </ci>
          </math>
          <listOfParameters>
            <parameter id="LOWER_BOUND" value="-1000" units="mmol_per_gDW_per_hr"/>
            <parameter id="OBJECTIVE_COEFFICIENT" value="0" units="dimensionless"/>
            <parameter id="UPPER_BOUND" value="1000" units="mmol_per_gDW_per_hr"/>
            <parameter id="FLUX_VALUE" value="0" units="mmol_per_gDW_per_hr"/>
          </listOfParameters>
        </kineticLaw>
      </reaction>
      <reaction id="R_BUT5" name="BUT5" reversible="true">
        <notes>
          <html xmlns="http://www.w3.org/1999/xhtml">
            <p>GENE_ASSOCIATION: </p>
            <p>SUBSYSTEM: </p>
          </html>
        </notes>
        <listOfReactants>
          <speciesReference species="M_BUTAL_Cell" stoichiometry="1"/>
          <speciesReference species="M_NADPH_Cell" stoichiometry="1"/>
        </listOfReactants>
        <listOfProducts>
          <speciesReference species="M_NADP_Cell" stoichiometry="1"/>
          <speciesReference species="M__1BOH_Cell" stoichiometry="1"/>
        </listOfProducts>
        <kineticLaw>
          <math xmlns="http://www.w3.org/1998/Math/MathML">
            <ci> FLUX_VALUE </ci>
          </math>
          <listOfParameters>
            <parameter id="LOWER_BOUND" value="-1000" units="mmol_per_gDW_per_hr"/>
            <parameter id="OBJECTIVE_COEFFICIENT" value="0" units="dimensionless"/>
            <parameter id="UPPER_BOUND" value="1000" units="mmol_per_gDW_per_hr"/>
            <parameter id="FLUX_VALUE" value="0" units="mmol_per_gDW_per_hr"/>
          </listOfParameters>
        </kineticLaw>
      </reaction>
      <reaction id="R_C5B1" name="C5B1" reversible="false">
        <notes>
          <html xmlns="http://www.w3.org/1999/xhtml">
            <p>GENE_ASSOCIATION: </p>
            <p>SUBSYSTEM: </p>
          </html>
        </notes>
        <listOfReactants>
          <speciesReference species="M_PYR_Cell" stoichiometry="2"/>
        </listOfReactants>
        <listOfProducts>
          <speciesReference species="M_ACLAC_Cell" stoichiometry="1"/>
          <speciesReference species="M_CO2_Cell" stoichiometry="1"/>
        </listOfProducts>
        <kineticLaw>
          <math xmlns="http://www.w3.org/1998/Math/MathML">
            <ci> FLUX_VALUE </ci>
          </math>
          <listOfParameters>
            <parameter id="LOWER_BOUND" value="0" units="mmol_per_gDW_per_hr"/>
            <parameter id="OBJECTIVE_COEFFICIENT" value="0" units="dimensionless"/>
            <parameter id="UPPER_BOUND" value="1000" units="mmol_per_gDW_per_hr"/>
            <parameter id="FLUX_VALUE" value="0" units="mmol_per_gDW_per_hr"/>
          </listOfParameters>
        </kineticLaw>
      </reaction>
      <reaction id="R_C5B2" name="C5B2" reversible="false">
        <notes>
          <html xmlns="http://www.w3.org/1999/xhtml">
            <p>GENE_ASSOCIATION: </p>
            <p>SUBSYSTEM: </p>
          </html>
        </notes>
        <listOfReactants>
          <speciesReference species="M_ACLAC_Cell" stoichiometry="1"/>
        </listOfReactants>
        <listOfProducts>
          <speciesReference species="M_ACTN_Cell" stoichiometry="1"/>
          <speciesReference species="M_CO2_Cell" stoichiometry="1"/>
        </listOfProducts>
        <kineticLaw>
          <math xmlns="http://www.w3.org/1998/Math/MathML">
            <ci> FLUX_VALUE </ci>
          </math>
          <listOfParameters>
            <parameter id="LOWER_BOUND" value="0" units="mmol_per_gDW_per_hr"/>
            <parameter id="OBJECTIVE_COEFFICIENT" value="0" units="dimensionless"/>
            <parameter id="UPPER_BOUND" value="1000" units="mmol_per_gDW_per_hr"/>
            <parameter id="FLUX_VALUE" value="0" units="mmol_per_gDW_per_hr"/>
          </listOfParameters>
        </kineticLaw>
      </reaction>
      <reaction id="R_C5B3" name="C5B3" reversible="true">
        <notes>
          <html xmlns="http://www.w3.org/1999/xhtml">
            <p>GENE_ASSOCIATION: </p>
            <p>SUBSYSTEM: </p>
          </html>
        </notes>
        <listOfReactants>
          <speciesReference species="M_ITCN_Cell" stoichiometry="1"/>
          <speciesReference species="M_ATP_Cell" stoichiometry="1"/>
          <speciesReference species="M_COA_Cell" stoichiometry="1"/>
        </listOfReactants>
        <listOfProducts>
          <speciesReference species="M_PI_Cell" stoichiometry="1"/>
          <speciesReference species="M_ADP_Cell" stoichiometry="1"/>
          <speciesReference species="M_ITCNCOA_Cell" stoichiometry="1"/>
        </listOfProducts>
        <kineticLaw>
          <math xmlns="http://www.w3.org/1998/Math/MathML">
            <ci> FLUX_VALUE </ci>
          </math>
          <listOfParameters>
            <parameter id="LOWER_BOUND" value="-1000" units="mmol_per_gDW_per_hr"/>
            <parameter id="OBJECTIVE_COEFFICIENT" value="0" units="dimensionless"/>
            <parameter id="UPPER_BOUND" value="1000" units="mmol_per_gDW_per_hr"/>
            <parameter id="FLUX_VALUE" value="0" units="mmol_per_gDW_per_hr"/>
          </listOfParameters>
        </kineticLaw>
      </reaction>
      <reaction id="R_INOP1" name="INOP1" reversible="false">
        <notes>
          <html xmlns="http://www.w3.org/1999/xhtml">
            <p>GENE_ASSOCIATION: </p>
            <p>SUBSYSTEM: </p>
          </html>
        </notes>
        <listOfReactants>
          <speciesReference species="M_I3P_Cell" stoichiometry="1"/>
        </listOfReactants>
        <listOfProducts>
          <speciesReference species="M_PPI_Cell" stoichiometry="1"/>
          <speciesReference species="M_INSTOL_Cell" stoichiometry="1"/>
        </listOfProducts>
        <kineticLaw>
          <math xmlns="http://www.w3.org/1998/Math/MathML">
            <ci> FLUX_VALUE </ci>
          </math>
          <listOfParameters>
            <parameter id="LOWER_BOUND" value="0" units="mmol_per_gDW_per_hr"/>
            <parameter id="OBJECTIVE_COEFFICIENT" value="0" units="dimensionless"/>
            <parameter id="UPPER_BOUND" value="1000" units="mmol_per_gDW_per_hr"/>
            <parameter id="FLUX_VALUE" value="0" units="mmol_per_gDW_per_hr"/>
          </listOfParameters>
        </kineticLaw>
      </reaction>
      <reaction id="R_INOP2" name="INOP2" reversible="false">
        <notes>
          <html xmlns="http://www.w3.org/1999/xhtml">
            <p>GENE_ASSOCIATION: </p>
            <p>SUBSYSTEM: </p>
          </html>
        </notes>
        <listOfReactants>
          <speciesReference species="M_CDPDG_Cell" stoichiometry="1"/>
          <speciesReference species="M_INSTOL_Cell" stoichiometry="1"/>
        </listOfReactants>
        <listOfProducts>
          <speciesReference species="M_PINSTOL_Cell" stoichiometry="1"/>
          <speciesReference species="M_CMP_Cell" stoichiometry="1"/>
        </listOfProducts>
        <kineticLaw>
          <math xmlns="http://www.w3.org/1998/Math/MathML">
            <ci> FLUX_VALUE </ci>
          </math>
          <listOfParameters>
            <parameter id="LOWER_BOUND" value="0" units="mmol_per_gDW_per_hr"/>
            <parameter id="OBJECTIVE_COEFFICIENT" value="0" units="dimensionless"/>
            <parameter id="UPPER_BOUND" value="1000" units="mmol_per_gDW_per_hr"/>
            <parameter id="FLUX_VALUE" value="0" units="mmol_per_gDW_per_hr"/>
          </listOfParameters>
        </kineticLaw>
      </reaction>
      <reaction id="R_INOP3" name="INOP3" reversible="false">
        <notes>
          <html xmlns="http://www.w3.org/1999/xhtml">
            <p>GENE_ASSOCIATION: </p>
            <p>SUBSYSTEM: </p>
          </html>
        </notes>
        <listOfReactants>
          <speciesReference species="M_I4P_Cell" stoichiometry="1"/>
        </listOfReactants>
        <listOfProducts>
          <speciesReference species="M_INSTOL_Cell" stoichiometry="1"/>
          <speciesReference species="M_PPI_Cell" stoichiometry="1"/>
        </listOfProducts>
        <kineticLaw>
          <math xmlns="http://www.w3.org/1998/Math/MathML">
            <ci> FLUX_VALUE </ci>
          </math>
          <listOfParameters>
            <parameter id="LOWER_BOUND" value="0" units="mmol_per_gDW_per_hr"/>
            <parameter id="OBJECTIVE_COEFFICIENT" value="0" units="dimensionless"/>
            <parameter id="UPPER_BOUND" value="1000" units="mmol_per_gDW_per_hr"/>
            <parameter id="FLUX_VALUE" value="0" units="mmol_per_gDW_per_hr"/>
          </listOfParameters>
        </kineticLaw>
      </reaction>
      <reaction id="R_INOP4" name="INOP4" reversible="false">
        <notes>
          <html xmlns="http://www.w3.org/1999/xhtml">
            <p>GENE_ASSOCIATION: </p>
            <p>SUBSYSTEM: </p>
          </html>
        </notes>
        <listOfReactants>
          <speciesReference species="M_IP_Cell" stoichiometry="1"/>
        </listOfReactants>
        <listOfProducts>
          <speciesReference species="M_INSTOL_Cell" stoichiometry="1"/>
          <speciesReference species="M_PPI_Cell" stoichiometry="1"/>
        </listOfProducts>
        <kineticLaw>
          <math xmlns="http://www.w3.org/1998/Math/MathML">
            <ci> FLUX_VALUE </ci>
          </math>
          <listOfParameters>
            <parameter id="LOWER_BOUND" value="0" units="mmol_per_gDW_per_hr"/>
            <parameter id="OBJECTIVE_COEFFICIENT" value="0" units="dimensionless"/>
            <parameter id="UPPER_BOUND" value="1000" units="mmol_per_gDW_per_hr"/>
            <parameter id="FLUX_VALUE" value="0" units="mmol_per_gDW_per_hr"/>
          </listOfParameters>
        </kineticLaw>
      </reaction>
      <reaction id="R_INOP5" name="INOP5" reversible="false">
        <notes>
          <html xmlns="http://www.w3.org/1999/xhtml">
            <p>GENE_ASSOCIATION: </p>
            <p>SUBSYSTEM: </p>
          </html>
        </notes>
        <listOfReactants>
          <speciesReference species="M_IHKP_Cell" stoichiometry="1"/>
        </listOfReactants>
        <listOfProducts>
          <speciesReference species="M_IPKP_Cell" stoichiometry="1"/>
          <speciesReference species="M_PI_Cell" stoichiometry="1"/>
        </listOfProducts>
        <kineticLaw>
          <math xmlns="http://www.w3.org/1998/Math/MathML">
            <ci> FLUX_VALUE </ci>
          </math>
          <listOfParameters>
            <parameter id="LOWER_BOUND" value="0" units="mmol_per_gDW_per_hr"/>
            <parameter id="OBJECTIVE_COEFFICIENT" value="0" units="dimensionless"/>
            <parameter id="UPPER_BOUND" value="1000" units="mmol_per_gDW_per_hr"/>
            <parameter id="FLUX_VALUE" value="0" units="mmol_per_gDW_per_hr"/>
          </listOfParameters>
        </kineticLaw>
      </reaction>
      <reaction id="R_Energymetabolism1" name="Energymetabolism1" reversible="true">
        <notes>
          <html xmlns="http://www.w3.org/1999/xhtml">
            <p>GENE_ASSOCIATION: </p>
            <p>SUBSYSTEM: </p>
          </html>
        </notes>
        <listOfReactants>
          <speciesReference species="M_QH2_Cell" stoichiometry="1"/>
        </listOfReactants>
        <listOfProducts>
          <speciesReference species="M_Q_Cell" stoichiometry="1"/>
          <speciesReference species="M_HEXT_Cell" stoichiometry="4"/>
        </listOfProducts>
        <kineticLaw>
          <math xmlns="http://www.w3.org/1998/Math/MathML">
            <ci> FLUX_VALUE </ci>
          </math>
          <listOfParameters>
            <parameter id="LOWER_BOUND" value="-1000" units="mmol_per_gDW_per_hr"/>
            <parameter id="OBJECTIVE_COEFFICIENT" value="0" units="dimensionless"/>
            <parameter id="UPPER_BOUND" value="1000" units="mmol_per_gDW_per_hr"/>
            <parameter id="FLUX_VALUE" value="0" units="mmol_per_gDW_per_hr"/>
          </listOfParameters>
        </kineticLaw>
      </reaction>
      <reaction id="R_Energymetabolism2" name="Energymetabolism2" reversible="false">
        <notes>
          <html xmlns="http://www.w3.org/1999/xhtml">
            <p>GENE_ASSOCIATION: </p>
            <p>SUBSYSTEM: </p>
          </html>
        </notes>
        <listOfReactants>
          <speciesReference species="M_PPI_Cell" stoichiometry="1"/>
        </listOfReactants>
        <listOfProducts>
          <speciesReference species="M_PI_Cell" stoichiometry="2"/>
        </listOfProducts>
        <kineticLaw>
          <math xmlns="http://www.w3.org/1998/Math/MathML">
            <ci> FLUX_VALUE </ci>
          </math>
          <listOfParameters>
            <parameter id="LOWER_BOUND" value="0" units="mmol_per_gDW_per_hr"/>
            <parameter id="OBJECTIVE_COEFFICIENT" value="0" units="dimensionless"/>
            <parameter id="UPPER_BOUND" value="1000" units="mmol_per_gDW_per_hr"/>
            <parameter id="FLUX_VALUE" value="0" units="mmol_per_gDW_per_hr"/>
          </listOfParameters>
        </kineticLaw>
      </reaction>
      <reaction id="R_Energymetabolism3" name="Energymetabolism3" reversible="true">
        <notes>
          <html xmlns="http://www.w3.org/1999/xhtml">
            <p>GENE_ASSOCIATION: </p>
            <p>SUBSYSTEM: </p>
          </html>
        </notes>
        <listOfReactants>
          <speciesReference species="M_PPI_Cell" stoichiometry="1"/>
          <speciesReference species="M_ATP_Cell" stoichiometry="1"/>
        </listOfReactants>
        <listOfProducts>
          <speciesReference species="M_ADP_Cell" stoichiometry="1"/>
          <speciesReference species="M_PPPI_Cell" stoichiometry="1"/>
        </listOfProducts>
        <kineticLaw>
          <math xmlns="http://www.w3.org/1998/Math/MathML">
            <ci> FLUX_VALUE </ci>
          </math>
          <listOfParameters>
            <parameter id="LOWER_BOUND" value="-1000" units="mmol_per_gDW_per_hr"/>
            <parameter id="OBJECTIVE_COEFFICIENT" value="0" units="dimensionless"/>
            <parameter id="UPPER_BOUND" value="1000" units="mmol_per_gDW_per_hr"/>
            <parameter id="FLUX_VALUE" value="0" units="mmol_per_gDW_per_hr"/>
          </listOfParameters>
        </kineticLaw>
      </reaction>
      <reaction id="R_Energymetabolism4" name="Energymetabolism4" reversible="true">
        <notes>
          <html xmlns="http://www.w3.org/1999/xhtml">
            <p>GENE_ASSOCIATION: </p>
            <p>SUBSYSTEM: </p>
          </html>
        </notes>
        <listOfReactants>
          <speciesReference species="M_ATP_Cell" stoichiometry="1"/>
        </listOfReactants>
        <listOfProducts>
          <speciesReference species="M_PI_Cell" stoichiometry="1"/>
          <speciesReference species="M_HEXT_Cell" stoichiometry="2"/>
          <speciesReference species="M_ADP_Cell" stoichiometry="1"/>
        </listOfProducts>
        <kineticLaw>
          <math xmlns="http://www.w3.org/1998/Math/MathML">
            <ci> FLUX_VALUE </ci>
          </math>
          <listOfParameters>
            <parameter id="LOWER_BOUND" value="-1000" units="mmol_per_gDW_per_hr"/>
            <parameter id="OBJECTIVE_COEFFICIENT" value="0" units="dimensionless"/>
            <parameter id="UPPER_BOUND" value="1000" units="mmol_per_gDW_per_hr"/>
            <parameter id="FLUX_VALUE" value="0" units="mmol_per_gDW_per_hr"/>
          </listOfParameters>
        </kineticLaw>
      </reaction>
      <reaction id="R_Energymetabolism5" name="Energymetabolism5" reversible="true">
        <notes>
          <html xmlns="http://www.w3.org/1999/xhtml">
            <p>GENE_ASSOCIATION: </p>
            <p>SUBSYSTEM: </p>
          </html>
        </notes>
        <listOfReactants>
          <speciesReference species="M_NADP_Cell" stoichiometry="1"/>
          <speciesReference species="M_RFEDX_Cell" stoichiometry="1"/>
        </listOfReactants>
        <listOfProducts>
          <speciesReference species="M_OFRDX_Cell" stoichiometry="1"/>
          <speciesReference species="M_NADPH_Cell" stoichiometry="1"/>
        </listOfProducts>
        <kineticLaw>
          <math xmlns="http://www.w3.org/1998/Math/MathML">
            <ci> FLUX_VALUE </ci>
          </math>
          <listOfParameters>
            <parameter id="LOWER_BOUND" value="-1000" units="mmol_per_gDW_per_hr"/>
            <parameter id="OBJECTIVE_COEFFICIENT" value="0" units="dimensionless"/>
            <parameter id="UPPER_BOUND" value="1000" units="mmol_per_gDW_per_hr"/>
            <parameter id="FLUX_VALUE" value="0" units="mmol_per_gDW_per_hr"/>
          </listOfParameters>
        </kineticLaw>
      </reaction>
      <reaction id="R_Energymetabolism6" name="Energymetabolism6" reversible="true">
        <notes>
          <html xmlns="http://www.w3.org/1999/xhtml">
            <p>GENE_ASSOCIATION: </p>
            <p>SUBSYSTEM: </p>
          </html>
        </notes>
        <listOfReactants>
          <speciesReference species="M_QH2_Cell" stoichiometry="1"/>
          <speciesReference species="M_FUM_Cell" stoichiometry="1"/>
        </listOfReactants>
        <listOfProducts>
          <speciesReference species="M_SUCC_Cell" stoichiometry="1"/>
          <speciesReference species="M_Q_Cell" stoichiometry="1"/>
        </listOfProducts>
        <kineticLaw>
          <math xmlns="http://www.w3.org/1998/Math/MathML">
            <ci> FLUX_VALUE </ci>
          </math>
          <listOfParameters>
            <parameter id="LOWER_BOUND" value="0" units="mmol_per_gDW_per_hr"/>
            <parameter id="OBJECTIVE_COEFFICIENT" value="0" units="dimensionless"/>
            <parameter id="UPPER_BOUND" value="1000" units="mmol_per_gDW_per_hr"/>
            <parameter id="FLUX_VALUE" value="0" units="mmol_per_gDW_per_hr"/>
          </listOfParameters>
        </kineticLaw>
      </reaction>
      <reaction id="R_Energymetabolism7" name="Energymetabolism7" reversible="false">
        <notes>
          <html xmlns="http://www.w3.org/1999/xhtml">
            <p>GENE_ASSOCIATION: </p>
            <p>SUBSYSTEM: </p>
          </html>
        </notes>
        <listOfReactants>
          <speciesReference species="M_FAD_Cell" stoichiometry="2"/>
          <speciesReference species="M_QH2_Cell" stoichiometry="1"/>
        </listOfReactants>
        <listOfProducts>
          <speciesReference species="M_FADH2_Cell" stoichiometry="2"/>
          <speciesReference species="M_Q_Cell" stoichiometry="1"/>
          <speciesReference species="M_HEXT_Cell" stoichiometry="2"/>
        </listOfProducts>
        <kineticLaw>
          <math xmlns="http://www.w3.org/1998/Math/MathML">
            <ci> FLUX_VALUE </ci>
          </math>
          <listOfParameters>
            <parameter id="LOWER_BOUND" value="0" units="mmol_per_gDW_per_hr"/>
            <parameter id="OBJECTIVE_COEFFICIENT" value="0" units="dimensionless"/>
            <parameter id="UPPER_BOUND" value="1000" units="mmol_per_gDW_per_hr"/>
            <parameter id="FLUX_VALUE" value="0" units="mmol_per_gDW_per_hr"/>
          </listOfParameters>
        </kineticLaw>
      </reaction>
      <reaction id="R_Energymetabolism8" name="Energymetabolism8" reversible="false">
        <notes>
          <html xmlns="http://www.w3.org/1999/xhtml">
            <p>GENE_ASSOCIATION: </p>
            <p>SUBSYSTEM: </p>
          </html>
        </notes>
        <listOfReactants>
          <speciesReference species="M_Q_Cell" stoichiometry="1"/>
          <speciesReference species="M_NADH_Cell" stoichiometry="1"/>
        </listOfReactants>
        <listOfProducts>
          <speciesReference species="M_QH2_Cell" stoichiometry="1"/>
          <speciesReference species="M_NAD_Cell" stoichiometry="1"/>
        </listOfProducts>
        <kineticLaw>
          <math xmlns="http://www.w3.org/1998/Math/MathML">
            <ci> FLUX_VALUE </ci>
          </math>
          <listOfParameters>
            <parameter id="LOWER_BOUND" value="0" units="mmol_per_gDW_per_hr"/>
            <parameter id="OBJECTIVE_COEFFICIENT" value="0" units="dimensionless"/>
            <parameter id="UPPER_BOUND" value="1000" units="mmol_per_gDW_per_hr"/>
            <parameter id="FLUX_VALUE" value="0" units="mmol_per_gDW_per_hr"/>
          </listOfParameters>
        </kineticLaw>
      </reaction>
      <reaction id="R_Energymetabolism9" name="Energymetabolism9" reversible="false">
        <notes>
          <html xmlns="http://www.w3.org/1999/xhtml">
            <p>GENE_ASSOCIATION: </p>
            <p>SUBSYSTEM: </p>
          </html>
        </notes>
        <listOfReactants>
          <speciesReference species="M_O2_Cell" stoichiometry="0.5"/>
          <speciesReference species="M_NADH_Cell" stoichiometry="1"/>
        </listOfReactants>
        <listOfProducts>
          <speciesReference species="M_NAD_Cell" stoichiometry="1"/>
        </listOfProducts>
        <kineticLaw>
          <math xmlns="http://www.w3.org/1998/Math/MathML">
            <ci> FLUX_VALUE </ci>
          </math>
          <listOfParameters>
            <parameter id="LOWER_BOUND" value="0" units="mmol_per_gDW_per_hr"/>
            <parameter id="OBJECTIVE_COEFFICIENT" value="0" units="dimensionless"/>
            <parameter id="UPPER_BOUND" value="1000" units="mmol_per_gDW_per_hr"/>
            <parameter id="FLUX_VALUE" value="0" units="mmol_per_gDW_per_hr"/>
          </listOfParameters>
        </kineticLaw>
      </reaction>
      <reaction id="R_Respiration1" name="Respiration1" reversible="true">
        <notes>
          <html xmlns="http://www.w3.org/1999/xhtml">
            <p>GENE_ASSOCIATION: </p>
            <p>SUBSYSTEM: </p>
          </html>
        </notes>
        <listOfReactants>
          <speciesReference species="M_NADPH_Cell" stoichiometry="1"/>
          <speciesReference species="M_NAD_Cell" stoichiometry="1"/>
        </listOfReactants>
        <listOfProducts>
          <speciesReference species="M_NADP_Cell" stoichiometry="1"/>
          <speciesReference species="M_NADH_Cell" stoichiometry="1"/>
        </listOfProducts>
        <kineticLaw>
          <math xmlns="http://www.w3.org/1998/Math/MathML">
            <ci> FLUX_VALUE </ci>
          </math>
          <listOfParameters>
            <parameter id="LOWER_BOUND" value="-1000" units="mmol_per_gDW_per_hr"/>
            <parameter id="OBJECTIVE_COEFFICIENT" value="0" units="dimensionless"/>
            <parameter id="UPPER_BOUND" value="1000" units="mmol_per_gDW_per_hr"/>
            <parameter id="FLUX_VALUE" value="0" units="mmol_per_gDW_per_hr"/>
          </listOfParameters>
        </kineticLaw>
      </reaction>
      <reaction id="R_Methane1" name="Methane1" reversible="false">
        <notes>
          <html xmlns="http://www.w3.org/1999/xhtml">
            <p>GENE_ASSOCIATION: </p>
            <p>SUBSYSTEM: </p>
          </html>
        </notes>
        <listOfReactants>
          <speciesReference species="M_METHANOL_Cell" stoichiometry="1"/>
          <speciesReference species="M_H2O2_Cell" stoichiometry="1"/>
        </listOfReactants>
        <listOfProducts>
          <speciesReference species="M_FALD_Cell" stoichiometry="1"/>
        </listOfProducts>
        <kineticLaw>
          <math xmlns="http://www.w3.org/1998/Math/MathML">
            <ci> FLUX_VALUE </ci>
          </math>
          <listOfParameters>
            <parameter id="LOWER_BOUND" value="0" units="mmol_per_gDW_per_hr"/>
            <parameter id="OBJECTIVE_COEFFICIENT" value="0" units="dimensionless"/>
            <parameter id="UPPER_BOUND" value="1000" units="mmol_per_gDW_per_hr"/>
            <parameter id="FLUX_VALUE" value="0" units="mmol_per_gDW_per_hr"/>
          </listOfParameters>
        </kineticLaw>
      </reaction>
      <reaction id="R_Methane2" name="Methane2" reversible="true">
        <notes>
          <html xmlns="http://www.w3.org/1999/xhtml">
            <p>GENE_ASSOCIATION: </p>
            <p>SUBSYSTEM: </p>
          </html>
        </notes>
        <listOfReactants>
          <speciesReference species="M_FADH2_Cell" stoichiometry="1"/>
          <speciesReference species="M_METTHF_Cell" stoichiometry="1"/>
        </listOfReactants>
        <listOfProducts>
          <speciesReference species="M_FAD_Cell" stoichiometry="1"/>
          <speciesReference species="M_MTHF_Cell" stoichiometry="1"/>
        </listOfProducts>
        <kineticLaw>
          <math xmlns="http://www.w3.org/1998/Math/MathML">
            <ci> FLUX_VALUE </ci>
          </math>
          <listOfParameters>
            <parameter id="LOWER_BOUND" value="-1000" units="mmol_per_gDW_per_hr"/>
            <parameter id="OBJECTIVE_COEFFICIENT" value="0" units="dimensionless"/>
            <parameter id="UPPER_BOUND" value="1000" units="mmol_per_gDW_per_hr"/>
            <parameter id="FLUX_VALUE" value="0" units="mmol_per_gDW_per_hr"/>
          </listOfParameters>
        </kineticLaw>
      </reaction>
      <reaction id="R_Methane3" name="Methane3" reversible="false">
        <notes>
          <html xmlns="http://www.w3.org/1999/xhtml">
            <p>GENE_ASSOCIATION: </p>
            <p>SUBSYSTEM: </p>
          </html>
        </notes>
        <listOfReactants>
          <speciesReference species="M_HMGT_Cell" stoichiometry="1"/>
          <speciesReference species="M_NAD_Cell" stoichiometry="1"/>
        </listOfReactants>
        <listOfProducts>
          <speciesReference species="M_FMGT_Cell" stoichiometry="1"/>
          <speciesReference species="M_NADH_Cell" stoichiometry="1"/>
        </listOfProducts>
        <kineticLaw>
          <math xmlns="http://www.w3.org/1998/Math/MathML">
            <ci> FLUX_VALUE </ci>
          </math>
          <listOfParameters>
            <parameter id="LOWER_BOUND" value="0" units="mmol_per_gDW_per_hr"/>
            <parameter id="OBJECTIVE_COEFFICIENT" value="0" units="dimensionless"/>
            <parameter id="UPPER_BOUND" value="1000" units="mmol_per_gDW_per_hr"/>
            <parameter id="FLUX_VALUE" value="0" units="mmol_per_gDW_per_hr"/>
          </listOfParameters>
        </kineticLaw>
      </reaction>
      <reaction id="R_Nitrogen1" name="Nitrogen1" reversible="true">
        <notes>
          <html xmlns="http://www.w3.org/1999/xhtml">
            <p>GENE_ASSOCIATION: </p>
            <p>SUBSYSTEM: </p>
          </html>
        </notes>
        <listOfReactants>
          <speciesReference species="M_H2CO3_Cell" stoichiometry="1"/>
        </listOfReactants>
        <listOfProducts>
          <speciesReference species="M_CO2_Cell" stoichiometry="1"/>
        </listOfProducts>
        <kineticLaw>
          <math xmlns="http://www.w3.org/1998/Math/MathML">
            <ci> FLUX_VALUE </ci>
          </math>
          <listOfParameters>
            <parameter id="LOWER_BOUND" value="-1000" units="mmol_per_gDW_per_hr"/>
            <parameter id="OBJECTIVE_COEFFICIENT" value="0" units="dimensionless"/>
            <parameter id="UPPER_BOUND" value="1000" units="mmol_per_gDW_per_hr"/>
            <parameter id="FLUX_VALUE" value="0" units="mmol_per_gDW_per_hr"/>
          </listOfParameters>
        </kineticLaw>
      </reaction>
      <reaction id="R_Nitrogen2" name="Nitrogen2" reversible="false">
        <notes>
          <html xmlns="http://www.w3.org/1999/xhtml">
            <p>GENE_ASSOCIATION: </p>
            <p>SUBSYSTEM: </p>
          </html>
        </notes>
        <listOfReactants>
          <speciesReference species="M_GLN_Cell" stoichiometry="1"/>
          <speciesReference species="M_AKG_Cell" stoichiometry="1"/>
          <speciesReference species="M_NADPH_Cell" stoichiometry="1"/>
        </listOfReactants>
        <listOfProducts>
          <speciesReference species="M_GLU_Cell" stoichiometry="2"/>
          <speciesReference species="M_NADP_Cell" stoichiometry="1"/>
        </listOfProducts>
        <kineticLaw>
          <math xmlns="http://www.w3.org/1998/Math/MathML">
            <ci> FLUX_VALUE </ci>
          </math>
          <listOfParameters>
            <parameter id="LOWER_BOUND" value="0" units="mmol_per_gDW_per_hr"/>
            <parameter id="OBJECTIVE_COEFFICIENT" value="0" units="dimensionless"/>
            <parameter id="UPPER_BOUND" value="1000" units="mmol_per_gDW_per_hr"/>
            <parameter id="FLUX_VALUE" value="0" units="mmol_per_gDW_per_hr"/>
          </listOfParameters>
        </kineticLaw>
      </reaction>
      <reaction id="R_Nitrogen3" name="Nitrogen3" reversible="true">
        <notes>
          <html xmlns="http://www.w3.org/1999/xhtml">
            <p>GENE_ASSOCIATION: </p>
            <p>SUBSYSTEM: </p>
          </html>
        </notes>
        <listOfReactants>
          <speciesReference species="M_NH3_Cell" stoichiometry="1"/>
          <speciesReference species="M_ATP_Cell" stoichiometry="1"/>
          <speciesReference species="M_GLU_Cell" stoichiometry="1"/>
        </listOfReactants>
        <listOfProducts>
          <speciesReference species="M_PI_Cell" stoichiometry="1"/>
          <speciesReference species="M_GLN_Cell" stoichiometry="1"/>
          <speciesReference species="M_ADP_Cell" stoichiometry="1"/>
        </listOfProducts>
        <kineticLaw>
          <math xmlns="http://www.w3.org/1998/Math/MathML">
            <ci> FLUX_VALUE </ci>
          </math>
          <listOfParameters>
            <parameter id="LOWER_BOUND" value="-1000" units="mmol_per_gDW_per_hr"/>
            <parameter id="OBJECTIVE_COEFFICIENT" value="0" units="dimensionless"/>
            <parameter id="UPPER_BOUND" value="1000" units="mmol_per_gDW_per_hr"/>
            <parameter id="FLUX_VALUE" value="0" units="mmol_per_gDW_per_hr"/>
          </listOfParameters>
        </kineticLaw>
      </reaction>
      <reaction id="R_Nitrogen4" name="Nitrogen4" reversible="false">
        <notes>
          <html xmlns="http://www.w3.org/1999/xhtml">
            <p>GENE_ASSOCIATION: </p>
            <p>SUBSYSTEM: </p>
          </html>
        </notes>
        <listOfReactants>
          <speciesReference species="M_RFEDX_Cell" stoichiometry="8"/>
          <speciesReference species="M_ATP_Cell" stoichiometry="16"/>
          <speciesReference species="M_N2_Cell" stoichiometry="1"/>
        </listOfReactants>
        <listOfProducts>
          <speciesReference species="M_PI_Cell" stoichiometry="16"/>
          <speciesReference species="M_OFRDX_Cell" stoichiometry="8"/>
          <speciesReference species="M_ADP_Cell" stoichiometry="16"/>
          <speciesReference species="M_NH3_Cell" stoichiometry="2"/>
        </listOfProducts>
        <kineticLaw>
          <math xmlns="http://www.w3.org/1998/Math/MathML">
            <ci> FLUX_VALUE </ci>
          </math>
          <listOfParameters>
            <parameter id="LOWER_BOUND" value="0" units="mmol_per_gDW_per_hr"/>
            <parameter id="OBJECTIVE_COEFFICIENT" value="0" units="dimensionless"/>
            <parameter id="UPPER_BOUND" value="1000" units="mmol_per_gDW_per_hr"/>
            <parameter id="FLUX_VALUE" value="0" units="mmol_per_gDW_per_hr"/>
          </listOfParameters>
        </kineticLaw>
      </reaction>
      <reaction id="R_Nitrogen5" name="Nitrogen5" reversible="false">
        <notes>
          <html xmlns="http://www.w3.org/1999/xhtml">
            <p>GENE_ASSOCIATION: </p>
            <p>SUBSYSTEM: </p>
          </html>
        </notes>
        <listOfReactants>
          <speciesReference species="M_GLN_Cell" stoichiometry="1"/>
          <speciesReference species="M_NADH_Cell" stoichiometry="1"/>
          <speciesReference species="M_AKG_Cell" stoichiometry="1"/>
        </listOfReactants>
        <listOfProducts>
          <speciesReference species="M_GLU_Cell" stoichiometry="2"/>
          <speciesReference species="M_NAD_Cell" stoichiometry="1"/>
        </listOfProducts>
        <kineticLaw>
          <math xmlns="http://www.w3.org/1998/Math/MathML">
            <ci> FLUX_VALUE </ci>
          </math>
          <listOfParameters>
            <parameter id="LOWER_BOUND" value="0" units="mmol_per_gDW_per_hr"/>
            <parameter id="OBJECTIVE_COEFFICIENT" value="0" units="dimensionless"/>
            <parameter id="UPPER_BOUND" value="1000" units="mmol_per_gDW_per_hr"/>
            <parameter id="FLUX_VALUE" value="0" units="mmol_per_gDW_per_hr"/>
          </listOfParameters>
        </kineticLaw>
      </reaction>
      <reaction id="R_Nitrogen6" name="Nitrogen6" reversible="false">
        <notes>
          <html xmlns="http://www.w3.org/1999/xhtml">
            <p>GENE_ASSOCIATION: </p>
            <p>SUBSYSTEM: </p>
          </html>
        </notes>
        <listOfReactants>
          <speciesReference species="M_RCN_Cell" stoichiometry="1"/>
        </listOfReactants>
        <listOfProducts>
          <speciesReference species="M_RCO2_Cell" stoichiometry="1"/>
          <speciesReference species="M_NH3_Cell" stoichiometry="1"/>
        </listOfProducts>
        <kineticLaw>
          <math xmlns="http://www.w3.org/1998/Math/MathML">
            <ci> FLUX_VALUE </ci>
          </math>
          <listOfParameters>
            <parameter id="LOWER_BOUND" value="0" units="mmol_per_gDW_per_hr"/>
            <parameter id="OBJECTIVE_COEFFICIENT" value="0" units="dimensionless"/>
            <parameter id="UPPER_BOUND" value="1000" units="mmol_per_gDW_per_hr"/>
            <parameter id="FLUX_VALUE" value="0" units="mmol_per_gDW_per_hr"/>
          </listOfParameters>
        </kineticLaw>
      </reaction>
      <reaction id="R_Sulfur1" name="Sulfur1" reversible="false">
        <notes>
          <html xmlns="http://www.w3.org/1999/xhtml">
            <p>GENE_ASSOCIATION: </p>
            <p>SUBSYSTEM: </p>
          </html>
        </notes>
        <listOfReactants>
          <speciesReference species="M_ATP_Cell" stoichiometry="1"/>
          <speciesReference species="M_SLF_Cell" stoichiometry="1"/>
        </listOfReactants>
        <listOfProducts>
          <speciesReference species="M_APS_Cell" stoichiometry="1"/>
          <speciesReference species="M_PPI_Cell" stoichiometry="1"/>
        </listOfProducts>
        <kineticLaw>
          <math xmlns="http://www.w3.org/1998/Math/MathML">
            <ci> FLUX_VALUE </ci>
          </math>
          <listOfParameters>
            <parameter id="LOWER_BOUND" value="0" units="mmol_per_gDW_per_hr"/>
            <parameter id="OBJECTIVE_COEFFICIENT" value="0" units="dimensionless"/>
            <parameter id="UPPER_BOUND" value="1000" units="mmol_per_gDW_per_hr"/>
            <parameter id="FLUX_VALUE" value="0" units="mmol_per_gDW_per_hr"/>
          </listOfParameters>
        </kineticLaw>
      </reaction>
      <reaction id="R_Sulfur2" name="Sulfur2" reversible="true">
        <notes>
          <html xmlns="http://www.w3.org/1999/xhtml">
            <p>GENE_ASSOCIATION: </p>
            <p>SUBSYSTEM: </p>
          </html>
        </notes>
        <listOfReactants>
          <speciesReference species="M_ATP_Cell" stoichiometry="1"/>
          <speciesReference species="M_APS_Cell" stoichiometry="1"/>
        </listOfReactants>
        <listOfProducts>
          <speciesReference species="M_PAPS_Cell" stoichiometry="1"/>
          <speciesReference species="M_ADP_Cell" stoichiometry="1"/>
        </listOfProducts>
        <kineticLaw>
          <math xmlns="http://www.w3.org/1998/Math/MathML">
            <ci> FLUX_VALUE </ci>
          </math>
          <listOfParameters>
            <parameter id="LOWER_BOUND" value="-1000" units="mmol_per_gDW_per_hr"/>
            <parameter id="OBJECTIVE_COEFFICIENT" value="0" units="dimensionless"/>
            <parameter id="UPPER_BOUND" value="1000" units="mmol_per_gDW_per_hr"/>
            <parameter id="FLUX_VALUE" value="0" units="mmol_per_gDW_per_hr"/>
          </listOfParameters>
        </kineticLaw>
      </reaction>
      <reaction id="R_Sulfur3" name="Sulfur3" reversible="false">
        <notes>
          <html xmlns="http://www.w3.org/1999/xhtml">
            <p>GENE_ASSOCIATION: </p>
            <p>SUBSYSTEM: </p>
          </html>
        </notes>
        <listOfReactants>
          <speciesReference species="M_RTHIO_Cell" stoichiometry="1"/>
          <speciesReference species="M_PAPS_Cell" stoichiometry="1"/>
        </listOfReactants>
        <listOfProducts>
          <speciesReference species="M_PAP_Cell" stoichiometry="1"/>
          <speciesReference species="M_H2SO3_Cell" stoichiometry="1"/>
          <speciesReference species="M_OTHIO_Cell" stoichiometry="1"/>
        </listOfProducts>
        <kineticLaw>
          <math xmlns="http://www.w3.org/1998/Math/MathML">
            <ci> FLUX_VALUE </ci>
          </math>
          <listOfParameters>
            <parameter id="LOWER_BOUND" value="0" units="mmol_per_gDW_per_hr"/>
            <parameter id="OBJECTIVE_COEFFICIENT" value="0" units="dimensionless"/>
            <parameter id="UPPER_BOUND" value="1000" units="mmol_per_gDW_per_hr"/>
            <parameter id="FLUX_VALUE" value="0" units="mmol_per_gDW_per_hr"/>
          </listOfParameters>
        </kineticLaw>
      </reaction>
      <reaction id="R_Sulfur4" name="Sulfur4" reversible="false">
        <notes>
          <html xmlns="http://www.w3.org/1999/xhtml">
            <p>GENE_ASSOCIATION: </p>
            <p>SUBSYSTEM: </p>
          </html>
        </notes>
        <listOfReactants>
          <speciesReference species="M_NADPH_Cell" stoichiometry="3"/>
          <speciesReference species="M_H2SO3_Cell" stoichiometry="1"/>
        </listOfReactants>
        <listOfProducts>
          <speciesReference species="M_NADP_Cell" stoichiometry="3"/>
          <speciesReference species="M_H2S_Cell" stoichiometry="1"/>
        </listOfProducts>
        <kineticLaw>
          <math xmlns="http://www.w3.org/1998/Math/MathML">
            <ci> FLUX_VALUE </ci>
          </math>
          <listOfParameters>
            <parameter id="LOWER_BOUND" value="0" units="mmol_per_gDW_per_hr"/>
            <parameter id="OBJECTIVE_COEFFICIENT" value="0" units="dimensionless"/>
            <parameter id="UPPER_BOUND" value="1000" units="mmol_per_gDW_per_hr"/>
            <parameter id="FLUX_VALUE" value="0" units="mmol_per_gDW_per_hr"/>
          </listOfParameters>
        </kineticLaw>
      </reaction>
      <reaction id="R_Sulfur5" name="Sulfur5" reversible="true">
        <notes>
          <html xmlns="http://www.w3.org/1999/xhtml">
            <p>GENE_ASSOCIATION: </p>
            <p>SUBSYSTEM: </p>
          </html>
        </notes>
        <listOfReactants>
          <speciesReference species="M_HSER_Cell" stoichiometry="1"/>
          <speciesReference species="M_ACCOA_Cell" stoichiometry="1"/>
        </listOfReactants>
        <listOfProducts>
          <speciesReference species="M_OAHSER_Cell" stoichiometry="1"/>
          <speciesReference species="M_COA_Cell" stoichiometry="1"/>
        </listOfProducts>
        <kineticLaw>
          <math xmlns="http://www.w3.org/1998/Math/MathML">
            <ci> FLUX_VALUE </ci>
          </math>
          <listOfParameters>
            <parameter id="LOWER_BOUND" value="-1000" units="mmol_per_gDW_per_hr"/>
            <parameter id="OBJECTIVE_COEFFICIENT" value="0" units="dimensionless"/>
            <parameter id="UPPER_BOUND" value="1000" units="mmol_per_gDW_per_hr"/>
            <parameter id="FLUX_VALUE" value="0" units="mmol_per_gDW_per_hr"/>
          </listOfParameters>
        </kineticLaw>
      </reaction>
      <reaction id="R_Sulfur6" name="Sulfur6" reversible="false">
        <notes>
          <html xmlns="http://www.w3.org/1999/xhtml">
            <p>GENE_ASSOCIATION: </p>
            <p>SUBSYSTEM: </p>
          </html>
        </notes>
        <listOfReactants>
          <speciesReference species="M_LLCT_Cell" stoichiometry="1"/>
        </listOfReactants>
        <listOfProducts>
          <speciesReference species="M_NH3_Cell" stoichiometry="1"/>
          <speciesReference species="M_HCYS_Cell" stoichiometry="1"/>
          <speciesReference species="M_PYR_Cell" stoichiometry="1"/>
        </listOfProducts>
        <kineticLaw>
          <math xmlns="http://www.w3.org/1998/Math/MathML">
            <ci> FLUX_VALUE </ci>
          </math>
          <listOfParameters>
            <parameter id="LOWER_BOUND" value="0" units="mmol_per_gDW_per_hr"/>
            <parameter id="OBJECTIVE_COEFFICIENT" value="0" units="dimensionless"/>
            <parameter id="UPPER_BOUND" value="1000" units="mmol_per_gDW_per_hr"/>
            <parameter id="FLUX_VALUE" value="0" units="mmol_per_gDW_per_hr"/>
          </listOfParameters>
        </kineticLaw>
      </reaction>
      <reaction id="R_Sulfur7" name="Sulfur7" reversible="false">
        <notes>
          <html xmlns="http://www.w3.org/1999/xhtml">
            <p>GENE_ASSOCIATION: </p>
            <p>SUBSYSTEM: </p>
          </html>
        </notes>
        <listOfReactants>
          <speciesReference species="M_PAP_Cell" stoichiometry="1"/>
        </listOfReactants>
        <listOfProducts>
          <speciesReference species="M_AMP_Cell" stoichiometry="1"/>
          <speciesReference species="M_PI_Cell" stoichiometry="1"/>
        </listOfProducts>
        <kineticLaw>
          <math xmlns="http://www.w3.org/1998/Math/MathML">
            <ci> FLUX_VALUE </ci>
          </math>
          <listOfParameters>
            <parameter id="LOWER_BOUND" value="0" units="mmol_per_gDW_per_hr"/>
            <parameter id="OBJECTIVE_COEFFICIENT" value="0" units="dimensionless"/>
            <parameter id="UPPER_BOUND" value="1000" units="mmol_per_gDW_per_hr"/>
            <parameter id="FLUX_VALUE" value="0" units="mmol_per_gDW_per_hr"/>
          </listOfParameters>
        </kineticLaw>
      </reaction>
      <reaction id="R_Sulfur8" name="Sulfur8" reversible="false">
        <notes>
          <html xmlns="http://www.w3.org/1999/xhtml">
            <p>GENE_ASSOCIATION: </p>
            <p>SUBSYSTEM: </p>
          </html>
        </notes>
        <listOfReactants>
          <speciesReference species="M_CYS_Cell" stoichiometry="1"/>
          <speciesReference species="M_OAHSER_Cell" stoichiometry="1"/>
        </listOfReactants>
        <listOfProducts>
          <speciesReference species="M_AC_Cell" stoichiometry="1"/>
          <speciesReference species="M_LLCT_Cell" stoichiometry="1"/>
        </listOfProducts>
        <kineticLaw>
          <math xmlns="http://www.w3.org/1998/Math/MathML">
            <ci> FLUX_VALUE </ci>
          </math>
          <listOfParameters>
            <parameter id="LOWER_BOUND" value="0" units="mmol_per_gDW_per_hr"/>
            <parameter id="OBJECTIVE_COEFFICIENT" value="0" units="dimensionless"/>
            <parameter id="UPPER_BOUND" value="1000" units="mmol_per_gDW_per_hr"/>
            <parameter id="FLUX_VALUE" value="0" units="mmol_per_gDW_per_hr"/>
          </listOfParameters>
        </kineticLaw>
      </reaction>
      <reaction id="R_Fattyacid1" name="Fattyacid1" reversible="true">
        <notes>
          <html xmlns="http://www.w3.org/1999/xhtml">
            <p>GENE_ASSOCIATION: </p>
            <p>SUBSYSTEM: </p>
          </html>
        </notes>
        <listOfReactants>
          <speciesReference species="M_ACP_Cell" stoichiometry="1"/>
          <speciesReference species="M_MALCOA_Cell" stoichiometry="1"/>
        </listOfReactants>
        <listOfProducts>
          <speciesReference species="M_COA_Cell" stoichiometry="1"/>
          <speciesReference species="M_MALACP_Cell" stoichiometry="1"/>
        </listOfProducts>
        <kineticLaw>
          <math xmlns="http://www.w3.org/1998/Math/MathML">
            <ci> FLUX_VALUE </ci>
          </math>
          <listOfParameters>
            <parameter id="LOWER_BOUND" value="-1000" units="mmol_per_gDW_per_hr"/>
            <parameter id="OBJECTIVE_COEFFICIENT" value="0" units="dimensionless"/>
            <parameter id="UPPER_BOUND" value="1000" units="mmol_per_gDW_per_hr"/>
            <parameter id="FLUX_VALUE" value="0" units="mmol_per_gDW_per_hr"/>
          </listOfParameters>
        </kineticLaw>
      </reaction>
      <reaction id="R_Fattyacid2" name="Fattyacid2" reversible="true">
        <notes>
          <html xmlns="http://www.w3.org/1999/xhtml">
            <p>GENE_ASSOCIATION: </p>
            <p>SUBSYSTEM: </p>
          </html>
        </notes>
        <listOfReactants>
          <speciesReference species="M_ACACP_Cell" stoichiometry="1"/>
          <speciesReference species="M_COA_Cell" stoichiometry="1"/>
        </listOfReactants>
        <listOfProducts>
          <speciesReference species="M_ACCOA_Cell" stoichiometry="1"/>
          <speciesReference species="M_ACP_Cell" stoichiometry="1"/>
        </listOfProducts>
        <kineticLaw>
          <math xmlns="http://www.w3.org/1998/Math/MathML">
            <ci> FLUX_VALUE </ci>
          </math>
          <listOfParameters>
            <parameter id="LOWER_BOUND" value="-1000" units="mmol_per_gDW_per_hr"/>
            <parameter id="OBJECTIVE_COEFFICIENT" value="0" units="dimensionless"/>
            <parameter id="UPPER_BOUND" value="1000" units="mmol_per_gDW_per_hr"/>
            <parameter id="FLUX_VALUE" value="0" units="mmol_per_gDW_per_hr"/>
          </listOfParameters>
        </kineticLaw>
      </reaction>
      <reaction id="R_Fattyacid3" name="Fattyacid3" reversible="false">
        <notes>
          <html xmlns="http://www.w3.org/1999/xhtml">
            <p>GENE_ASSOCIATION: </p>
            <p>SUBSYSTEM: </p>
          </html>
        </notes>
        <listOfReactants>
          <speciesReference species="M_NADPH_Cell" stoichiometry="10"/>
          <speciesReference species="M_ACACP_Cell" stoichiometry="1"/>
          <speciesReference species="M_MALACP_Cell" stoichiometry="5"/>
        </listOfReactants>
        <listOfProducts>
          <speciesReference species="M_NADP_Cell" stoichiometry="10"/>
          <speciesReference species="M_CO2_Cell" stoichiometry="5"/>
          <speciesReference species="M_ACP_Cell" stoichiometry="5"/>
          <speciesReference species="M_C120ACP_Cell" stoichiometry="1"/>
        </listOfProducts>
        <kineticLaw>
          <math xmlns="http://www.w3.org/1998/Math/MathML">
            <ci> FLUX_VALUE </ci>
          </math>
          <listOfParameters>
            <parameter id="LOWER_BOUND" value="0" units="mmol_per_gDW_per_hr"/>
            <parameter id="OBJECTIVE_COEFFICIENT" value="0" units="dimensionless"/>
            <parameter id="UPPER_BOUND" value="1000" units="mmol_per_gDW_per_hr"/>
            <parameter id="FLUX_VALUE" value="0" units="mmol_per_gDW_per_hr"/>
          </listOfParameters>
        </kineticLaw>
      </reaction>
      <reaction id="R_Fattyacid4" name="Fattyacid4" reversible="false">
        <notes>
          <html xmlns="http://www.w3.org/1999/xhtml">
            <p>GENE_ASSOCIATION: </p>
            <p>SUBSYSTEM: </p>
          </html>
        </notes>
        <listOfReactants>
          <speciesReference species="M_ACACP_Cell" stoichiometry="1"/>
          <speciesReference species="M_MALACP_Cell" stoichiometry="6"/>
          <speciesReference species="M_NADPH_Cell" stoichiometry="12"/>
        </listOfReactants>
        <listOfProducts>
          <speciesReference species="M_CO2_Cell" stoichiometry="6"/>
          <speciesReference species="M_C140ACP_Cell" stoichiometry="1"/>
          <speciesReference species="M_NADP_Cell" stoichiometry="12"/>
          <speciesReference species="M_ACP_Cell" stoichiometry="6"/>
        </listOfProducts>
        <kineticLaw>
          <math xmlns="http://www.w3.org/1998/Math/MathML">
            <ci> FLUX_VALUE </ci>
          </math>
          <listOfParameters>
            <parameter id="LOWER_BOUND" value="0" units="mmol_per_gDW_per_hr"/>
            <parameter id="OBJECTIVE_COEFFICIENT" value="0" units="dimensionless"/>
            <parameter id="UPPER_BOUND" value="1000" units="mmol_per_gDW_per_hr"/>
            <parameter id="FLUX_VALUE" value="0" units="mmol_per_gDW_per_hr"/>
          </listOfParameters>
        </kineticLaw>
      </reaction>
      <reaction id="R_Fattyacid5" name="Fattyacid5" reversible="false">
        <notes>
          <html xmlns="http://www.w3.org/1999/xhtml">
            <p>GENE_ASSOCIATION: </p>
            <p>SUBSYSTEM: </p>
          </html>
        </notes>
        <listOfReactants>
          <speciesReference species="M_NADPH_Cell" stoichiometry="11"/>
          <speciesReference species="M_ACACP_Cell" stoichiometry="1"/>
          <speciesReference species="M_MALACP_Cell" stoichiometry="6"/>
        </listOfReactants>
        <listOfProducts>
          <speciesReference species="M_NADP_Cell" stoichiometry="11"/>
          <speciesReference species="M_CO2_Cell" stoichiometry="6"/>
          <speciesReference species="M_C141ACP_Cell" stoichiometry="1"/>
          <speciesReference species="M_ACP_Cell" stoichiometry="6"/>
        </listOfProducts>
        <kineticLaw>
          <math xmlns="http://www.w3.org/1998/Math/MathML">
            <ci> FLUX_VALUE </ci>
          </math>
          <listOfParameters>
            <parameter id="LOWER_BOUND" value="0" units="mmol_per_gDW_per_hr"/>
            <parameter id="OBJECTIVE_COEFFICIENT" value="0" units="dimensionless"/>
            <parameter id="UPPER_BOUND" value="1000" units="mmol_per_gDW_per_hr"/>
            <parameter id="FLUX_VALUE" value="0" units="mmol_per_gDW_per_hr"/>
          </listOfParameters>
        </kineticLaw>
      </reaction>
      <reaction id="R_Fattyacid6" name="Fattyacid6" reversible="false">
        <notes>
          <html xmlns="http://www.w3.org/1999/xhtml">
            <p>GENE_ASSOCIATION: </p>
            <p>SUBSYSTEM: </p>
          </html>
        </notes>
        <listOfReactants>
          <speciesReference species="M_NADPH_Cell" stoichiometry="14"/>
          <speciesReference species="M_ACACP_Cell" stoichiometry="1"/>
          <speciesReference species="M_MALACP_Cell" stoichiometry="7"/>
        </listOfReactants>
        <listOfProducts>
          <speciesReference species="M_CO2_Cell" stoichiometry="7"/>
          <speciesReference species="M_NADP_Cell" stoichiometry="14"/>
          <speciesReference species="M_ACP_Cell" stoichiometry="7"/>
          <speciesReference species="M_C160ACP_Cell" stoichiometry="1"/>
        </listOfProducts>
        <kineticLaw>
          <math xmlns="http://www.w3.org/1998/Math/MathML">
            <ci> FLUX_VALUE </ci>
          </math>
          <listOfParameters>
            <parameter id="LOWER_BOUND" value="0" units="mmol_per_gDW_per_hr"/>
            <parameter id="OBJECTIVE_COEFFICIENT" value="0" units="dimensionless"/>
            <parameter id="UPPER_BOUND" value="1000" units="mmol_per_gDW_per_hr"/>
            <parameter id="FLUX_VALUE" value="0" units="mmol_per_gDW_per_hr"/>
          </listOfParameters>
        </kineticLaw>
      </reaction>
      <reaction id="R_Fattyacid7" name="Fattyacid7" reversible="false">
        <notes>
          <html xmlns="http://www.w3.org/1999/xhtml">
            <p>GENE_ASSOCIATION: </p>
            <p>SUBSYSTEM: </p>
          </html>
        </notes>
        <listOfReactants>
          <speciesReference species="M_NADPH_Cell" stoichiometry="13"/>
          <speciesReference species="M_ACACP_Cell" stoichiometry="1"/>
          <speciesReference species="M_MALACP_Cell" stoichiometry="7"/>
        </listOfReactants>
        <listOfProducts>
          <speciesReference species="M_NADP_Cell" stoichiometry="13"/>
          <speciesReference species="M_CO2_Cell" stoichiometry="7"/>
          <speciesReference species="M_ACP_Cell" stoichiometry="7"/>
          <speciesReference species="M_C161ACP_Cell" stoichiometry="1"/>
        </listOfProducts>
        <kineticLaw>
          <math xmlns="http://www.w3.org/1998/Math/MathML">
            <ci> FLUX_VALUE </ci>
          </math>
          <listOfParameters>
            <parameter id="LOWER_BOUND" value="0" units="mmol_per_gDW_per_hr"/>
            <parameter id="OBJECTIVE_COEFFICIENT" value="0" units="dimensionless"/>
            <parameter id="UPPER_BOUND" value="1000" units="mmol_per_gDW_per_hr"/>
            <parameter id="FLUX_VALUE" value="0" units="mmol_per_gDW_per_hr"/>
          </listOfParameters>
        </kineticLaw>
      </reaction>
      <reaction id="R_Fattyacid8" name="Fattyacid8" reversible="false">
        <notes>
          <html xmlns="http://www.w3.org/1999/xhtml">
            <p>GENE_ASSOCIATION: </p>
            <p>SUBSYSTEM: </p>
          </html>
        </notes>
        <listOfReactants>
          <speciesReference species="M_ACACP_Cell" stoichiometry="1"/>
          <speciesReference species="M_MALACP_Cell" stoichiometry="8"/>
          <speciesReference species="M_NADPH_Cell" stoichiometry="16"/>
        </listOfReactants>
        <listOfProducts>
          <speciesReference species="M_NADP_Cell" stoichiometry="16"/>
          <speciesReference species="M_C180ACP_Cell" stoichiometry="1"/>
          <speciesReference species="M_CO2_Cell" stoichiometry="8"/>
          <speciesReference species="M_ACP_Cell" stoichiometry="8"/>
        </listOfProducts>
        <kineticLaw>
          <math xmlns="http://www.w3.org/1998/Math/MathML">
            <ci> FLUX_VALUE </ci>
          </math>
          <listOfParameters>
            <parameter id="LOWER_BOUND" value="0" units="mmol_per_gDW_per_hr"/>
            <parameter id="OBJECTIVE_COEFFICIENT" value="0" units="dimensionless"/>
            <parameter id="UPPER_BOUND" value="1000" units="mmol_per_gDW_per_hr"/>
            <parameter id="FLUX_VALUE" value="0" units="mmol_per_gDW_per_hr"/>
          </listOfParameters>
        </kineticLaw>
      </reaction>
      <reaction id="R_Fattyacid9" name="Fattyacid9" reversible="false">
        <notes>
          <html xmlns="http://www.w3.org/1999/xhtml">
            <p>GENE_ASSOCIATION: </p>
            <p>SUBSYSTEM: </p>
          </html>
        </notes>
        <listOfReactants>
          <speciesReference species="M_NADPH_Cell" stoichiometry="15"/>
          <speciesReference species="M_ACACP_Cell" stoichiometry="1"/>
          <speciesReference species="M_MALACP_Cell" stoichiometry="8"/>
        </listOfReactants>
        <listOfProducts>
          <speciesReference species="M_CO2_Cell" stoichiometry="8"/>
          <speciesReference species="M_NADP_Cell" stoichiometry="15"/>
          <speciesReference species="M_C181ACP_Cell" stoichiometry="1"/>
          <speciesReference species="M_ACP_Cell" stoichiometry="8"/>
        </listOfProducts>
        <kineticLaw>
          <math xmlns="http://www.w3.org/1998/Math/MathML">
            <ci> FLUX_VALUE </ci>
          </math>
          <listOfParameters>
            <parameter id="LOWER_BOUND" value="0" units="mmol_per_gDW_per_hr"/>
            <parameter id="OBJECTIVE_COEFFICIENT" value="0" units="dimensionless"/>
            <parameter id="UPPER_BOUND" value="1000" units="mmol_per_gDW_per_hr"/>
            <parameter id="FLUX_VALUE" value="0" units="mmol_per_gDW_per_hr"/>
          </listOfParameters>
        </kineticLaw>
      </reaction>
      <reaction id="R_Fattyacid10" name="Fattyacid10" reversible="false">
        <notes>
          <html xmlns="http://www.w3.org/1999/xhtml">
            <p>GENE_ASSOCIATION: </p>
            <p>SUBSYSTEM: </p>
          </html>
        </notes>
        <listOfReactants>
          <speciesReference species="M_C181ACP_Cell" stoichiometry="1"/>
        </listOfReactants>
        <listOfProducts>
          <speciesReference species="M_C190ACP_Cell" stoichiometry="1"/>
        </listOfProducts>
        <kineticLaw>
          <math xmlns="http://www.w3.org/1998/Math/MathML">
            <ci> FLUX_VALUE </ci>
          </math>
          <listOfParameters>
            <parameter id="LOWER_BOUND" value="0" units="mmol_per_gDW_per_hr"/>
            <parameter id="OBJECTIVE_COEFFICIENT" value="0" units="dimensionless"/>
            <parameter id="UPPER_BOUND" value="1000" units="mmol_per_gDW_per_hr"/>
            <parameter id="FLUX_VALUE" value="0" units="mmol_per_gDW_per_hr"/>
          </listOfParameters>
        </kineticLaw>
      </reaction>
      <reaction id="R_Glycerophospholipid1" name="Glycerophospholipid1" reversible="true">
        <notes>
          <html xmlns="http://www.w3.org/1999/xhtml">
            <p>GENE_ASSOCIATION: </p>
            <p>SUBSYSTEM: </p>
          </html>
        </notes>
        <listOfReactants>
          <speciesReference species="M_T3P2_Cell" stoichiometry="1"/>
          <speciesReference species="M_NADPH_Cell" stoichiometry="1"/>
        </listOfReactants>
        <listOfProducts>
          <speciesReference species="M_GL3P_Cell" stoichiometry="1"/>
          <speciesReference species="M_NADP_Cell" stoichiometry="1"/>
        </listOfProducts>
        <kineticLaw>
          <math xmlns="http://www.w3.org/1998/Math/MathML">
            <ci> FLUX_VALUE </ci>
          </math>
          <listOfParameters>
            <parameter id="LOWER_BOUND" value="-1000" units="mmol_per_gDW_per_hr"/>
            <parameter id="OBJECTIVE_COEFFICIENT" value="0" units="dimensionless"/>
            <parameter id="UPPER_BOUND" value="1000" units="mmol_per_gDW_per_hr"/>
            <parameter id="FLUX_VALUE" value="0" units="mmol_per_gDW_per_hr"/>
          </listOfParameters>
        </kineticLaw>
      </reaction>
      <reaction id="R_Glycerophospholipid2" name="Glycerophospholipid2" reversible="false">
        <notes>
          <html xmlns="http://www.w3.org/1999/xhtml">
            <p>GENE_ASSOCIATION: </p>
            <p>SUBSYSTEM: </p>
          </html>
        </notes>
        <listOfReactants>
          <speciesReference species="M_C140ACP_Cell" stoichiometry="0.42"/>
          <speciesReference species="M_C141ACP_Cell" stoichiometry="0.007"/>
          <speciesReference species="M_C161ACP_Cell" stoichiometry="0.175"/>
          <speciesReference species="M_GL3P_Cell" stoichiometry="1"/>
          <speciesReference species="M_C160ACP_Cell" stoichiometry="0.254"/>
          <speciesReference species="M_C120ACP_Cell" stoichiometry="0.007"/>
          <speciesReference species="M_C181ACP_Cell" stoichiometry="0.112"/>
          <speciesReference species="M_C180ACP_Cell" stoichiometry="0.013"/>
        </listOfReactants>
        <listOfProducts>
          <speciesReference species="M_ACP_Cell" stoichiometry="1"/>
          <speciesReference species="M_AGL3P_Cell" stoichiometry="1"/>
        </listOfProducts>
        <kineticLaw>
          <math xmlns="http://www.w3.org/1998/Math/MathML">
            <ci> FLUX_VALUE </ci>
          </math>
          <listOfParameters>
            <parameter id="LOWER_BOUND" value="0" units="mmol_per_gDW_per_hr"/>
            <parameter id="OBJECTIVE_COEFFICIENT" value="0" units="dimensionless"/>
            <parameter id="UPPER_BOUND" value="1000" units="mmol_per_gDW_per_hr"/>
            <parameter id="FLUX_VALUE" value="0" units="mmol_per_gDW_per_hr"/>
          </listOfParameters>
        </kineticLaw>
      </reaction>
      <reaction id="R_Glycerophospholipid3" name="Glycerophospholipid3" reversible="false">
        <notes>
          <html xmlns="http://www.w3.org/1999/xhtml">
            <p>GENE_ASSOCIATION: </p>
            <p>SUBSYSTEM: </p>
          </html>
        </notes>
        <listOfReactants>
          <speciesReference species="M_AGL3P_Cell" stoichiometry="1"/>
          <speciesReference species="M_C140ACP_Cell" stoichiometry="0.42"/>
          <speciesReference species="M_C141ACP_Cell" stoichiometry="0.007"/>
          <speciesReference species="M_C160ACP_Cell" stoichiometry="0.254"/>
          <speciesReference species="M_C120ACP_Cell" stoichiometry="0.007"/>
          <speciesReference species="M_C181ACP_Cell" stoichiometry="0.112"/>
          <speciesReference species="M_C161ACP_Cell" stoichiometry="0.175"/>
          <speciesReference species="M_C180ACP_Cell" stoichiometry="0.013"/>
        </listOfReactants>
        <listOfProducts>
          <speciesReference species="M_PA_Cell" stoichiometry="1"/>
          <speciesReference species="M_ACP_Cell" stoichiometry="1"/>
        </listOfProducts>
        <kineticLaw>
          <math xmlns="http://www.w3.org/1998/Math/MathML">
            <ci> FLUX_VALUE </ci>
          </math>
          <listOfParameters>
            <parameter id="LOWER_BOUND" value="0" units="mmol_per_gDW_per_hr"/>
            <parameter id="OBJECTIVE_COEFFICIENT" value="0" units="dimensionless"/>
            <parameter id="UPPER_BOUND" value="1000" units="mmol_per_gDW_per_hr"/>
            <parameter id="FLUX_VALUE" value="0" units="mmol_per_gDW_per_hr"/>
          </listOfParameters>
        </kineticLaw>
      </reaction>
      <reaction id="R_Glycerophospholipid4" name="Glycerophospholipid4" reversible="true">
        <notes>
          <html xmlns="http://www.w3.org/1999/xhtml">
            <p>GENE_ASSOCIATION: </p>
            <p>SUBSYSTEM: </p>
          </html>
        </notes>
        <listOfReactants>
          <speciesReference species="M_PA_Cell" stoichiometry="1"/>
          <speciesReference species="M_CTP_Cell" stoichiometry="1"/>
        </listOfReactants>
        <listOfProducts>
          <speciesReference species="M_CDPDG_Cell" stoichiometry="1"/>
          <speciesReference species="M_PPI_Cell" stoichiometry="1"/>
        </listOfProducts>
        <kineticLaw>
          <math xmlns="http://www.w3.org/1998/Math/MathML">
            <ci> FLUX_VALUE </ci>
          </math>
          <listOfParameters>
            <parameter id="LOWER_BOUND" value="-1000" units="mmol_per_gDW_per_hr"/>
            <parameter id="OBJECTIVE_COEFFICIENT" value="0" units="dimensionless"/>
            <parameter id="UPPER_BOUND" value="1000" units="mmol_per_gDW_per_hr"/>
            <parameter id="FLUX_VALUE" value="0" units="mmol_per_gDW_per_hr"/>
          </listOfParameters>
        </kineticLaw>
      </reaction>
      <reaction id="R_Glycerophospholipid5" name="Glycerophospholipid5" reversible="false">
        <notes>
          <html xmlns="http://www.w3.org/1999/xhtml">
            <p>GENE_ASSOCIATION: </p>
            <p>SUBSYSTEM: </p>
          </html>
        </notes>
        <listOfReactants>
          <speciesReference species="M_CDPDG_Cell" stoichiometry="1"/>
          <speciesReference species="M_SER_Cell" stoichiometry="1"/>
        </listOfReactants>
        <listOfProducts>
          <speciesReference species="M_CMP_Cell" stoichiometry="1"/>
          <speciesReference species="M_PS_Cell" stoichiometry="1"/>
        </listOfProducts>
        <kineticLaw>
          <math xmlns="http://www.w3.org/1998/Math/MathML">
            <ci> FLUX_VALUE </ci>
          </math>
          <listOfParameters>
            <parameter id="LOWER_BOUND" value="0" units="mmol_per_gDW_per_hr"/>
            <parameter id="OBJECTIVE_COEFFICIENT" value="0" units="dimensionless"/>
            <parameter id="UPPER_BOUND" value="1000" units="mmol_per_gDW_per_hr"/>
            <parameter id="FLUX_VALUE" value="0" units="mmol_per_gDW_per_hr"/>
          </listOfParameters>
        </kineticLaw>
      </reaction>
      <reaction id="R_Glycerophospholipid6" name="Glycerophospholipid6" reversible="true">
        <notes>
          <html xmlns="http://www.w3.org/1999/xhtml">
            <p>GENE_ASSOCIATION: </p>
            <p>SUBSYSTEM: </p>
          </html>
        </notes>
        <listOfReactants>
          <speciesReference species="M_GL3P_Cell" stoichiometry="1"/>
          <speciesReference species="M_CDPDG_Cell" stoichiometry="1"/>
        </listOfReactants>
        <listOfProducts>
          <speciesReference species="M_PGP_Cell" stoichiometry="1"/>
          <speciesReference species="M_CMP_Cell" stoichiometry="1"/>
        </listOfProducts>
        <kineticLaw>
          <math xmlns="http://www.w3.org/1998/Math/MathML">
            <ci> FLUX_VALUE </ci>
          </math>
          <listOfParameters>
            <parameter id="LOWER_BOUND" value="-1000" units="mmol_per_gDW_per_hr"/>
            <parameter id="OBJECTIVE_COEFFICIENT" value="0" units="dimensionless"/>
            <parameter id="UPPER_BOUND" value="1000" units="mmol_per_gDW_per_hr"/>
            <parameter id="FLUX_VALUE" value="0" units="mmol_per_gDW_per_hr"/>
          </listOfParameters>
        </kineticLaw>
      </reaction>
      <reaction id="R_Glycerophospholipid7" name="Glycerophospholipid7" reversible="true">
        <notes>
          <html xmlns="http://www.w3.org/1999/xhtml">
            <p>GENE_ASSOCIATION: </p>
            <p>SUBSYSTEM: </p>
          </html>
        </notes>
        <listOfReactants>
          <speciesReference species="M_PG_Cell" stoichiometry="1"/>
          <speciesReference species="M_CDPDG_Cell" stoichiometry="1"/>
        </listOfReactants>
        <listOfProducts>
          <speciesReference species="M_CL_Cell" stoichiometry="1"/>
          <speciesReference species="M_CMP_Cell" stoichiometry="1"/>
        </listOfProducts>
        <kineticLaw>
          <math xmlns="http://www.w3.org/1998/Math/MathML">
            <ci> FLUX_VALUE </ci>
          </math>
          <listOfParameters>
            <parameter id="LOWER_BOUND" value="-1000" units="mmol_per_gDW_per_hr"/>
            <parameter id="OBJECTIVE_COEFFICIENT" value="0" units="dimensionless"/>
            <parameter id="UPPER_BOUND" value="1000" units="mmol_per_gDW_per_hr"/>
            <parameter id="FLUX_VALUE" value="0" units="mmol_per_gDW_per_hr"/>
          </listOfParameters>
        </kineticLaw>
      </reaction>
      <reaction id="R_Glycerophospholipid8" name="Glycerophospholipid8" reversible="false">
        <notes>
          <html xmlns="http://www.w3.org/1999/xhtml">
            <p>GENE_ASSOCIATION: </p>
            <p>SUBSYSTEM: </p>
          </html>
        </notes>
        <listOfReactants>
          <speciesReference species="M_PGP_Cell" stoichiometry="1"/>
        </listOfReactants>
        <listOfProducts>
          <speciesReference species="M_PI_Cell" stoichiometry="1"/>
          <speciesReference species="M_PG_Cell" stoichiometry="1"/>
        </listOfProducts>
        <kineticLaw>
          <math xmlns="http://www.w3.org/1998/Math/MathML">
            <ci> FLUX_VALUE </ci>
          </math>
          <listOfParameters>
            <parameter id="LOWER_BOUND" value="0" units="mmol_per_gDW_per_hr"/>
            <parameter id="OBJECTIVE_COEFFICIENT" value="0" units="dimensionless"/>
            <parameter id="UPPER_BOUND" value="1000" units="mmol_per_gDW_per_hr"/>
            <parameter id="FLUX_VALUE" value="0" units="mmol_per_gDW_per_hr"/>
          </listOfParameters>
        </kineticLaw>
      </reaction>
      <reaction id="R_Glycerophospholipid9" name="Glycerophospholipid9" reversible="false">
        <notes>
          <html xmlns="http://www.w3.org/1999/xhtml">
            <p>GENE_ASSOCIATION: </p>
            <p>SUBSYSTEM: </p>
          </html>
        </notes>
        <listOfReactants>
          <speciesReference species="M_PS_Cell" stoichiometry="1"/>
        </listOfReactants>
        <listOfProducts>
          <speciesReference species="M_PE_Cell" stoichiometry="1"/>
          <speciesReference species="M_CO2_Cell" stoichiometry="1"/>
        </listOfProducts>
        <kineticLaw>
          <math xmlns="http://www.w3.org/1998/Math/MathML">
            <ci> FLUX_VALUE </ci>
          </math>
          <listOfParameters>
            <parameter id="LOWER_BOUND" value="0" units="mmol_per_gDW_per_hr"/>
            <parameter id="OBJECTIVE_COEFFICIENT" value="0" units="dimensionless"/>
            <parameter id="UPPER_BOUND" value="1000" units="mmol_per_gDW_per_hr"/>
            <parameter id="FLUX_VALUE" value="0" units="mmol_per_gDW_per_hr"/>
          </listOfParameters>
        </kineticLaw>
      </reaction>
      <reaction id="R_Glycerophospholipid10" name="Glycerophospholipid10" reversible="false">
        <notes>
          <html xmlns="http://www.w3.org/1999/xhtml">
            <p>GENE_ASSOCIATION: </p>
            <p>SUBSYSTEM: </p>
          </html>
        </notes>
        <listOfReactants>
          <speciesReference species="M_PE_Cell" stoichiometry="1"/>
          <speciesReference species="M_SAM_Cell" stoichiometry="1"/>
        </listOfReactants>
        <listOfProducts>
          <speciesReference species="M_PNME_Cell" stoichiometry="1"/>
          <speciesReference species="M_SAH_Cell" stoichiometry="1"/>
        </listOfProducts>
        <kineticLaw>
          <math xmlns="http://www.w3.org/1998/Math/MathML">
            <ci> FLUX_VALUE </ci>
          </math>
          <listOfParameters>
            <parameter id="LOWER_BOUND" value="0" units="mmol_per_gDW_per_hr"/>
            <parameter id="OBJECTIVE_COEFFICIENT" value="0" units="dimensionless"/>
            <parameter id="UPPER_BOUND" value="1000" units="mmol_per_gDW_per_hr"/>
            <parameter id="FLUX_VALUE" value="0" units="mmol_per_gDW_per_hr"/>
          </listOfParameters>
        </kineticLaw>
      </reaction>
      <reaction id="R_Glycerophospholipid11" name="Glycerophospholipid11" reversible="false">
        <notes>
          <html xmlns="http://www.w3.org/1999/xhtml">
            <p>GENE_ASSOCIATION: </p>
            <p>SUBSYSTEM: </p>
          </html>
        </notes>
        <listOfReactants>
          <speciesReference species="M_SAM_Cell" stoichiometry="1"/>
          <speciesReference species="M_PNME_Cell" stoichiometry="1"/>
        </listOfReactants>
        <listOfProducts>
          <speciesReference species="M_PNDME_Cell" stoichiometry="1"/>
          <speciesReference species="M_SAH_Cell" stoichiometry="1"/>
        </listOfProducts>
        <kineticLaw>
          <math xmlns="http://www.w3.org/1998/Math/MathML">
            <ci> FLUX_VALUE </ci>
          </math>
          <listOfParameters>
            <parameter id="LOWER_BOUND" value="0" units="mmol_per_gDW_per_hr"/>
            <parameter id="OBJECTIVE_COEFFICIENT" value="0" units="dimensionless"/>
            <parameter id="UPPER_BOUND" value="1000" units="mmol_per_gDW_per_hr"/>
            <parameter id="FLUX_VALUE" value="0" units="mmol_per_gDW_per_hr"/>
          </listOfParameters>
        </kineticLaw>
      </reaction>
      <reaction id="R_Glycerophospholipid12" name="Glycerophospholipid12" reversible="false">
        <notes>
          <html xmlns="http://www.w3.org/1999/xhtml">
            <p>GENE_ASSOCIATION: </p>
            <p>SUBSYSTEM: </p>
          </html>
        </notes>
        <listOfReactants>
          <speciesReference species="M_PNDME_Cell" stoichiometry="1"/>
          <speciesReference species="M_SAM_Cell" stoichiometry="1"/>
        </listOfReactants>
        <listOfProducts>
          <speciesReference species="M_SAH_Cell" stoichiometry="1"/>
          <speciesReference species="M_PC_Cell" stoichiometry="1"/>
        </listOfProducts>
        <kineticLaw>
          <math xmlns="http://www.w3.org/1998/Math/MathML">
            <ci> FLUX_VALUE </ci>
          </math>
          <listOfParameters>
            <parameter id="LOWER_BOUND" value="0" units="mmol_per_gDW_per_hr"/>
            <parameter id="OBJECTIVE_COEFFICIENT" value="0" units="dimensionless"/>
            <parameter id="UPPER_BOUND" value="1000" units="mmol_per_gDW_per_hr"/>
            <parameter id="FLUX_VALUE" value="0" units="mmol_per_gDW_per_hr"/>
          </listOfParameters>
        </kineticLaw>
      </reaction>
      <reaction id="R_Glycerophospholipid13" name="Glycerophospholipid13" reversible="false">
        <notes>
          <html xmlns="http://www.w3.org/1999/xhtml">
            <p>GENE_ASSOCIATION: </p>
            <p>SUBSYSTEM: </p>
          </html>
        </notes>
        <listOfReactants>
          <speciesReference species="M_PG_Cell" stoichiometry="2"/>
        </listOfReactants>
        <listOfProducts>
          <speciesReference species="M_GL_Cell" stoichiometry="1"/>
          <speciesReference species="M_CL_Cell" stoichiometry="1"/>
        </listOfProducts>
        <kineticLaw>
          <math xmlns="http://www.w3.org/1998/Math/MathML">
            <ci> FLUX_VALUE </ci>
          </math>
          <listOfParameters>
            <parameter id="LOWER_BOUND" value="0" units="mmol_per_gDW_per_hr"/>
            <parameter id="OBJECTIVE_COEFFICIENT" value="0" units="dimensionless"/>
            <parameter id="UPPER_BOUND" value="1000" units="mmol_per_gDW_per_hr"/>
            <parameter id="FLUX_VALUE" value="0" units="mmol_per_gDW_per_hr"/>
          </listOfParameters>
        </kineticLaw>
      </reaction>
      <reaction id="R_Glycerophospholipid14" name="Glycerophospholipid14" reversible="false">
        <notes>
          <html xmlns="http://www.w3.org/1999/xhtml">
            <p>GENE_ASSOCIATION: </p>
            <p>SUBSYSTEM: </p>
          </html>
        </notes>
        <listOfReactants>
          <speciesReference species="M_G3PC_Cell" stoichiometry="1"/>
        </listOfReactants>
        <listOfProducts>
          <speciesReference species="M_CHO_Cell" stoichiometry="1"/>
          <speciesReference species="M_GL3P_Cell" stoichiometry="1"/>
        </listOfProducts>
        <kineticLaw>
          <math xmlns="http://www.w3.org/1998/Math/MathML">
            <ci> FLUX_VALUE </ci>
          </math>
          <listOfParameters>
            <parameter id="LOWER_BOUND" value="0" units="mmol_per_gDW_per_hr"/>
            <parameter id="OBJECTIVE_COEFFICIENT" value="0" units="dimensionless"/>
            <parameter id="UPPER_BOUND" value="1000" units="mmol_per_gDW_per_hr"/>
            <parameter id="FLUX_VALUE" value="0" units="mmol_per_gDW_per_hr"/>
          </listOfParameters>
        </kineticLaw>
      </reaction>
      <reaction id="R_Glycerophospholipid15" name="Glycerophospholipid15" reversible="false">
        <notes>
          <html xmlns="http://www.w3.org/1999/xhtml">
            <p>GENE_ASSOCIATION: </p>
            <p>SUBSYSTEM: </p>
          </html>
        </notes>
        <listOfReactants>
          <speciesReference species="M_G3PE_Cell" stoichiometry="1"/>
        </listOfReactants>
        <listOfProducts>
          <speciesReference species="M_GL3P_Cell" stoichiometry="1"/>
          <speciesReference species="M_ETHA_Cell" stoichiometry="1"/>
        </listOfProducts>
        <kineticLaw>
          <math xmlns="http://www.w3.org/1998/Math/MathML">
            <ci> FLUX_VALUE </ci>
          </math>
          <listOfParameters>
            <parameter id="LOWER_BOUND" value="0" units="mmol_per_gDW_per_hr"/>
            <parameter id="OBJECTIVE_COEFFICIENT" value="0" units="dimensionless"/>
            <parameter id="UPPER_BOUND" value="1000" units="mmol_per_gDW_per_hr"/>
            <parameter id="FLUX_VALUE" value="0" units="mmol_per_gDW_per_hr"/>
          </listOfParameters>
        </kineticLaw>
      </reaction>
      <reaction id="R_Glycerophospholipid16" name="Glycerophospholipid16" reversible="true">
        <notes>
          <html xmlns="http://www.w3.org/1999/xhtml">
            <p>GENE_ASSOCIATION: </p>
            <p>SUBSYSTEM: </p>
          </html>
        </notes>
        <listOfReactants>
          <speciesReference species="M_DGLYCERATE_Cell" stoichiometry="1"/>
          <speciesReference species="M_NADPH_Cell" stoichiometry="1"/>
        </listOfReactants>
        <listOfProducts>
          <speciesReference species="M_NADP_Cell" stoichiometry="1"/>
          <speciesReference species="M_GLAL_Cell" stoichiometry="1"/>
        </listOfProducts>
        <kineticLaw>
          <math xmlns="http://www.w3.org/1998/Math/MathML">
            <ci> FLUX_VALUE </ci>
          </math>
          <listOfParameters>
            <parameter id="LOWER_BOUND" value="-1000" units="mmol_per_gDW_per_hr"/>
            <parameter id="OBJECTIVE_COEFFICIENT" value="0" units="dimensionless"/>
            <parameter id="UPPER_BOUND" value="1000" units="mmol_per_gDW_per_hr"/>
            <parameter id="FLUX_VALUE" value="0" units="mmol_per_gDW_per_hr"/>
          </listOfParameters>
        </kineticLaw>
      </reaction>
      <reaction id="R_Glycerophospholipid17" name="Glycerophospholipid17" reversible="true">
        <notes>
          <html xmlns="http://www.w3.org/1999/xhtml">
            <p>GENE_ASSOCIATION: </p>
            <p>SUBSYSTEM: </p>
          </html>
        </notes>
        <listOfReactants>
          <speciesReference species="M_GL3P_Cell" stoichiometry="1"/>
          <speciesReference species="M_ACYCOA_Cell" stoichiometry="1"/>
        </listOfReactants>
        <listOfProducts>
          <speciesReference species="M_AGL3P_Cell" stoichiometry="1"/>
          <speciesReference species="M_COA_Cell" stoichiometry="1"/>
        </listOfProducts>
        <kineticLaw>
          <math xmlns="http://www.w3.org/1998/Math/MathML">
            <ci> FLUX_VALUE </ci>
          </math>
          <listOfParameters>
            <parameter id="LOWER_BOUND" value="-1000" units="mmol_per_gDW_per_hr"/>
            <parameter id="OBJECTIVE_COEFFICIENT" value="0" units="dimensionless"/>
            <parameter id="UPPER_BOUND" value="1000" units="mmol_per_gDW_per_hr"/>
            <parameter id="FLUX_VALUE" value="0" units="mmol_per_gDW_per_hr"/>
          </listOfParameters>
        </kineticLaw>
      </reaction>
      <reaction id="R_Glycerophospholipid18" name="Glycerophospholipid18" reversible="false">
        <notes>
          <html xmlns="http://www.w3.org/1999/xhtml">
            <p>GENE_ASSOCIATION: </p>
            <p>SUBSYSTEM: </p>
          </html>
        </notes>
        <listOfReactants>
          <speciesReference species="M_ACYCOA_Cell" stoichiometry="1"/>
          <speciesReference species="M_AGL3P_Cell" stoichiometry="1"/>
        </listOfReactants>
        <listOfProducts>
          <speciesReference species="M_COA_Cell" stoichiometry="1"/>
          <speciesReference species="M_PA_Cell" stoichiometry="1"/>
        </listOfProducts>
        <kineticLaw>
          <math xmlns="http://www.w3.org/1998/Math/MathML">
            <ci> FLUX_VALUE </ci>
          </math>
          <listOfParameters>
            <parameter id="LOWER_BOUND" value="0" units="mmol_per_gDW_per_hr"/>
            <parameter id="OBJECTIVE_COEFFICIENT" value="0" units="dimensionless"/>
            <parameter id="UPPER_BOUND" value="1000" units="mmol_per_gDW_per_hr"/>
            <parameter id="FLUX_VALUE" value="0" units="mmol_per_gDW_per_hr"/>
          </listOfParameters>
        </kineticLaw>
      </reaction>
      <reaction id="R_Sphingolipid1" name="Sphingolipid1" reversible="false">
        <notes>
          <html xmlns="http://www.w3.org/1999/xhtml">
            <p>GENE_ASSOCIATION: </p>
            <p>SUBSYSTEM: </p>
          </html>
        </notes>
        <listOfReactants>
          <speciesReference species="M_ACSPG_Cell" stoichiometry="1"/>
          <speciesReference species="M_UDPG_Cell" stoichiometry="1"/>
        </listOfReactants>
        <listOfProducts>
          <speciesReference species="M_UDP_Cell" stoichiometry="1"/>
          <speciesReference species="M_GLUCM_Cell" stoichiometry="1"/>
        </listOfProducts>
        <kineticLaw>
          <math xmlns="http://www.w3.org/1998/Math/MathML">
            <ci> FLUX_VALUE </ci>
          </math>
          <listOfParameters>
            <parameter id="LOWER_BOUND" value="0" units="mmol_per_gDW_per_hr"/>
            <parameter id="OBJECTIVE_COEFFICIENT" value="0" units="dimensionless"/>
            <parameter id="UPPER_BOUND" value="1000" units="mmol_per_gDW_per_hr"/>
            <parameter id="FLUX_VALUE" value="0" units="mmol_per_gDW_per_hr"/>
          </listOfParameters>
        </kineticLaw>
      </reaction>
      <reaction id="R_Sphingolipid2" name="Sphingolipid2" reversible="false">
        <notes>
          <html xmlns="http://www.w3.org/1999/xhtml">
            <p>GENE_ASSOCIATION: </p>
            <p>SUBSYSTEM: </p>
          </html>
        </notes>
        <listOfReactants>
          <speciesReference species="M_bGALbGLCM_Cell" stoichiometry="1"/>
        </listOfReactants>
        <listOfProducts>
          <speciesReference species="M_GLUCM_Cell" stoichiometry="1"/>
          <speciesReference species="M_GLAC_Cell" stoichiometry="1"/>
        </listOfProducts>
        <kineticLaw>
          <math xmlns="http://www.w3.org/1998/Math/MathML">
            <ci> FLUX_VALUE </ci>
          </math>
          <listOfParameters>
            <parameter id="LOWER_BOUND" value="0" units="mmol_per_gDW_per_hr"/>
            <parameter id="OBJECTIVE_COEFFICIENT" value="0" units="dimensionless"/>
            <parameter id="UPPER_BOUND" value="1000" units="mmol_per_gDW_per_hr"/>
            <parameter id="FLUX_VALUE" value="0" units="mmol_per_gDW_per_hr"/>
          </listOfParameters>
        </kineticLaw>
      </reaction>
      <reaction id="R_Purine1" name="Purine1" reversible="true">
        <notes>
          <html xmlns="http://www.w3.org/1999/xhtml">
            <p>GENE_ASSOCIATION: </p>
            <p>SUBSYSTEM: </p>
          </html>
        </notes>
        <listOfReactants>
          <speciesReference species="M_R5P_Cell" stoichiometry="1"/>
          <speciesReference species="M_ATP_Cell" stoichiometry="1"/>
        </listOfReactants>
        <listOfProducts>
          <speciesReference species="M_AMP_Cell" stoichiometry="1"/>
          <speciesReference species="M_PRPP_Cell" stoichiometry="1"/>
        </listOfProducts>
        <kineticLaw>
          <math xmlns="http://www.w3.org/1998/Math/MathML">
            <ci> FLUX_VALUE </ci>
          </math>
          <listOfParameters>
            <parameter id="LOWER_BOUND" value="-1000" units="mmol_per_gDW_per_hr"/>
            <parameter id="OBJECTIVE_COEFFICIENT" value="0" units="dimensionless"/>
            <parameter id="UPPER_BOUND" value="1000" units="mmol_per_gDW_per_hr"/>
            <parameter id="FLUX_VALUE" value="0" units="mmol_per_gDW_per_hr"/>
          </listOfParameters>
        </kineticLaw>
      </reaction>
      <reaction id="R_Purine2" name="Purine2" reversible="false">
        <notes>
          <html xmlns="http://www.w3.org/1999/xhtml">
            <p>GENE_ASSOCIATION: </p>
            <p>SUBSYSTEM: </p>
          </html>
        </notes>
        <listOfReactants>
          <speciesReference species="M_PRPP_Cell" stoichiometry="1"/>
          <speciesReference species="M_GLN_Cell" stoichiometry="1"/>
        </listOfReactants>
        <listOfProducts>
          <speciesReference species="M_GLU_Cell" stoichiometry="1"/>
          <speciesReference species="M_PPI_Cell" stoichiometry="1"/>
          <speciesReference species="M_PRAM_Cell" stoichiometry="1"/>
        </listOfProducts>
        <kineticLaw>
          <math xmlns="http://www.w3.org/1998/Math/MathML">
            <ci> FLUX_VALUE </ci>
          </math>
          <listOfParameters>
            <parameter id="LOWER_BOUND" value="0" units="mmol_per_gDW_per_hr"/>
            <parameter id="OBJECTIVE_COEFFICIENT" value="0" units="dimensionless"/>
            <parameter id="UPPER_BOUND" value="1000" units="mmol_per_gDW_per_hr"/>
            <parameter id="FLUX_VALUE" value="0" units="mmol_per_gDW_per_hr"/>
          </listOfParameters>
        </kineticLaw>
      </reaction>
      <reaction id="R_Purine3" name="Purine3" reversible="false">
        <notes>
          <html xmlns="http://www.w3.org/1999/xhtml">
            <p>GENE_ASSOCIATION: </p>
            <p>SUBSYSTEM: </p>
          </html>
        </notes>
        <listOfReactants>
          <speciesReference species="M_PRPP_Cell" stoichiometry="1"/>
          <speciesReference species="M_AD_Cell" stoichiometry="1"/>
        </listOfReactants>
        <listOfProducts>
          <speciesReference species="M_AMP_Cell" stoichiometry="1"/>
          <speciesReference species="M_PPI_Cell" stoichiometry="1"/>
        </listOfProducts>
        <kineticLaw>
          <math xmlns="http://www.w3.org/1998/Math/MathML">
            <ci> FLUX_VALUE </ci>
          </math>
          <listOfParameters>
            <parameter id="LOWER_BOUND" value="0" units="mmol_per_gDW_per_hr"/>
            <parameter id="OBJECTIVE_COEFFICIENT" value="0" units="dimensionless"/>
            <parameter id="UPPER_BOUND" value="1000" units="mmol_per_gDW_per_hr"/>
            <parameter id="FLUX_VALUE" value="0" units="mmol_per_gDW_per_hr"/>
          </listOfParameters>
        </kineticLaw>
      </reaction>
      <reaction id="R_Purine4" name="Purine4" reversible="true">
        <notes>
          <html xmlns="http://www.w3.org/1999/xhtml">
            <p>GENE_ASSOCIATION: </p>
            <p>SUBSYSTEM: </p>
          </html>
        </notes>
        <listOfReactants>
          <speciesReference species="M_GLY_Cell" stoichiometry="1"/>
          <speciesReference species="M_ATP_Cell" stoichiometry="1"/>
          <speciesReference species="M_PRAM_Cell" stoichiometry="1"/>
        </listOfReactants>
        <listOfProducts>
          <speciesReference species="M_PI_Cell" stoichiometry="1"/>
          <speciesReference species="M_ADP_Cell" stoichiometry="1"/>
          <speciesReference species="M_GAR_Cell" stoichiometry="1"/>
        </listOfProducts>
        <kineticLaw>
          <math xmlns="http://www.w3.org/1998/Math/MathML">
            <ci> FLUX_VALUE </ci>
          </math>
          <listOfParameters>
            <parameter id="LOWER_BOUND" value="-1000" units="mmol_per_gDW_per_hr"/>
            <parameter id="OBJECTIVE_COEFFICIENT" value="0" units="dimensionless"/>
            <parameter id="UPPER_BOUND" value="1000" units="mmol_per_gDW_per_hr"/>
            <parameter id="FLUX_VALUE" value="0" units="mmol_per_gDW_per_hr"/>
          </listOfParameters>
        </kineticLaw>
      </reaction>
      <reaction id="R_Purine5" name="Purine5" reversible="false">
        <notes>
          <html xmlns="http://www.w3.org/1999/xhtml">
            <p>GENE_ASSOCIATION: </p>
            <p>SUBSYSTEM: </p>
          </html>
        </notes>
        <listOfReactants>
          <speciesReference species="M_FTHF_Cell" stoichiometry="1"/>
          <speciesReference species="M_GAR_Cell" stoichiometry="1"/>
        </listOfReactants>
        <listOfProducts>
          <speciesReference species="M_THF_Cell" stoichiometry="1"/>
          <speciesReference species="M_FGAR_Cell" stoichiometry="1"/>
        </listOfProducts>
        <kineticLaw>
          <math xmlns="http://www.w3.org/1998/Math/MathML">
            <ci> FLUX_VALUE </ci>
          </math>
          <listOfParameters>
            <parameter id="LOWER_BOUND" value="0" units="mmol_per_gDW_per_hr"/>
            <parameter id="OBJECTIVE_COEFFICIENT" value="0" units="dimensionless"/>
            <parameter id="UPPER_BOUND" value="1000" units="mmol_per_gDW_per_hr"/>
            <parameter id="FLUX_VALUE" value="0" units="mmol_per_gDW_per_hr"/>
          </listOfParameters>
        </kineticLaw>
      </reaction>
      <reaction id="R_Purine6" name="Purine6" reversible="false">
        <notes>
          <html xmlns="http://www.w3.org/1999/xhtml">
            <p>GENE_ASSOCIATION: </p>
            <p>SUBSYSTEM: </p>
          </html>
        </notes>
        <listOfReactants>
          <speciesReference species="M_FGAR_Cell" stoichiometry="1"/>
          <speciesReference species="M_GLN_Cell" stoichiometry="1"/>
          <speciesReference species="M_ATP_Cell" stoichiometry="1"/>
        </listOfReactants>
        <listOfProducts>
          <speciesReference species="M_PI_Cell" stoichiometry="1"/>
          <speciesReference species="M_ADP_Cell" stoichiometry="1"/>
          <speciesReference species="M_FGAM_Cell" stoichiometry="1"/>
          <speciesReference species="M_GLU_Cell" stoichiometry="1"/>
        </listOfProducts>
        <kineticLaw>
          <math xmlns="http://www.w3.org/1998/Math/MathML">
            <ci> FLUX_VALUE </ci>
          </math>
          <listOfParameters>
            <parameter id="LOWER_BOUND" value="0" units="mmol_per_gDW_per_hr"/>
            <parameter id="OBJECTIVE_COEFFICIENT" value="0" units="dimensionless"/>
            <parameter id="UPPER_BOUND" value="1000" units="mmol_per_gDW_per_hr"/>
            <parameter id="FLUX_VALUE" value="0" units="mmol_per_gDW_per_hr"/>
          </listOfParameters>
        </kineticLaw>
      </reaction>
      <reaction id="R_Purine7" name="Purine7" reversible="false">
        <notes>
          <html xmlns="http://www.w3.org/1999/xhtml">
            <p>GENE_ASSOCIATION: </p>
            <p>SUBSYSTEM: </p>
          </html>
        </notes>
        <listOfReactants>
          <speciesReference species="M_ATP_Cell" stoichiometry="1"/>
          <speciesReference species="M_FGAM_Cell" stoichiometry="1"/>
        </listOfReactants>
        <listOfProducts>
          <speciesReference species="M_ADP_Cell" stoichiometry="1"/>
          <speciesReference species="M_PI_Cell" stoichiometry="1"/>
          <speciesReference species="M_AIR_Cell" stoichiometry="1"/>
        </listOfProducts>
        <kineticLaw>
          <math xmlns="http://www.w3.org/1998/Math/MathML">
            <ci> FLUX_VALUE </ci>
          </math>
          <listOfParameters>
            <parameter id="LOWER_BOUND" value="0" units="mmol_per_gDW_per_hr"/>
            <parameter id="OBJECTIVE_COEFFICIENT" value="0" units="dimensionless"/>
            <parameter id="UPPER_BOUND" value="1000" units="mmol_per_gDW_per_hr"/>
            <parameter id="FLUX_VALUE" value="0" units="mmol_per_gDW_per_hr"/>
          </listOfParameters>
        </kineticLaw>
      </reaction>
      <reaction id="R_Purine8" name="Purine8" reversible="true">
        <notes>
          <html xmlns="http://www.w3.org/1999/xhtml">
            <p>GENE_ASSOCIATION: </p>
            <p>SUBSYSTEM: </p>
          </html>
        </notes>
        <listOfReactants>
          <speciesReference species="M_CO2_Cell" stoichiometry="1"/>
          <speciesReference species="M_ATP_Cell" stoichiometry="1"/>
          <speciesReference species="M_AIR_Cell" stoichiometry="1"/>
        </listOfReactants>
        <listOfProducts>
          <speciesReference species="M_PI_Cell" stoichiometry="1"/>
          <speciesReference species="M_ADP_Cell" stoichiometry="1"/>
          <speciesReference species="M_NCAIR_Cell" stoichiometry="1"/>
        </listOfProducts>
        <kineticLaw>
          <math xmlns="http://www.w3.org/1998/Math/MathML">
            <ci> FLUX_VALUE </ci>
          </math>
          <listOfParameters>
            <parameter id="LOWER_BOUND" value="-1000" units="mmol_per_gDW_per_hr"/>
            <parameter id="OBJECTIVE_COEFFICIENT" value="0" units="dimensionless"/>
            <parameter id="UPPER_BOUND" value="1000" units="mmol_per_gDW_per_hr"/>
            <parameter id="FLUX_VALUE" value="0" units="mmol_per_gDW_per_hr"/>
          </listOfParameters>
        </kineticLaw>
      </reaction>
      <reaction id="R_Purine9" name="Purine9" reversible="true">
        <notes>
          <html xmlns="http://www.w3.org/1999/xhtml">
            <p>GENE_ASSOCIATION: </p>
            <p>SUBSYSTEM: </p>
          </html>
        </notes>
        <listOfReactants>
          <speciesReference species="M_NCAIR_Cell" stoichiometry="1"/>
        </listOfReactants>
        <listOfProducts>
          <speciesReference species="M_CAIR_Cell" stoichiometry="1"/>
        </listOfProducts>
        <kineticLaw>
          <math xmlns="http://www.w3.org/1998/Math/MathML">
            <ci> FLUX_VALUE </ci>
          </math>
          <listOfParameters>
            <parameter id="LOWER_BOUND" value="-1000" units="mmol_per_gDW_per_hr"/>
            <parameter id="OBJECTIVE_COEFFICIENT" value="0" units="dimensionless"/>
            <parameter id="UPPER_BOUND" value="1000" units="mmol_per_gDW_per_hr"/>
            <parameter id="FLUX_VALUE" value="0" units="mmol_per_gDW_per_hr"/>
          </listOfParameters>
        </kineticLaw>
      </reaction>
      <reaction id="R_Purine10" name="Purine10" reversible="true">
        <notes>
          <html xmlns="http://www.w3.org/1999/xhtml">
            <p>GENE_ASSOCIATION: </p>
            <p>SUBSYSTEM: </p>
          </html>
        </notes>
        <listOfReactants>
          <speciesReference species="M_CAIR_Cell" stoichiometry="1"/>
          <speciesReference species="M_ASP_Cell" stoichiometry="1"/>
          <speciesReference species="M_ATP_Cell" stoichiometry="1"/>
        </listOfReactants>
        <listOfProducts>
          <speciesReference species="M_PI_Cell" stoichiometry="1"/>
          <speciesReference species="M_ADP_Cell" stoichiometry="1"/>
          <speciesReference species="M_SAICAR_Cell" stoichiometry="1"/>
        </listOfProducts>
        <kineticLaw>
          <math xmlns="http://www.w3.org/1998/Math/MathML">
            <ci> FLUX_VALUE </ci>
          </math>
          <listOfParameters>
            <parameter id="LOWER_BOUND" value="-1000" units="mmol_per_gDW_per_hr"/>
            <parameter id="OBJECTIVE_COEFFICIENT" value="0" units="dimensionless"/>
            <parameter id="UPPER_BOUND" value="1000" units="mmol_per_gDW_per_hr"/>
            <parameter id="FLUX_VALUE" value="0" units="mmol_per_gDW_per_hr"/>
          </listOfParameters>
        </kineticLaw>
      </reaction>
      <reaction id="R_Purine11" name="Purine11" reversible="true">
        <notes>
          <html xmlns="http://www.w3.org/1999/xhtml">
            <p>GENE_ASSOCIATION: </p>
            <p>SUBSYSTEM: </p>
          </html>
        </notes>
        <listOfReactants>
          <speciesReference species="M_SAICAR_Cell" stoichiometry="1"/>
        </listOfReactants>
        <listOfProducts>
          <speciesReference species="M_FUM_Cell" stoichiometry="1"/>
          <speciesReference species="M_AICAR_Cell" stoichiometry="1"/>
        </listOfProducts>
        <kineticLaw>
          <math xmlns="http://www.w3.org/1998/Math/MathML">
            <ci> FLUX_VALUE </ci>
          </math>
          <listOfParameters>
            <parameter id="LOWER_BOUND" value="-1000" units="mmol_per_gDW_per_hr"/>
            <parameter id="OBJECTIVE_COEFFICIENT" value="0" units="dimensionless"/>
            <parameter id="UPPER_BOUND" value="1000" units="mmol_per_gDW_per_hr"/>
            <parameter id="FLUX_VALUE" value="0" units="mmol_per_gDW_per_hr"/>
          </listOfParameters>
        </kineticLaw>
      </reaction>
      <reaction id="R_Purine12" name="Purine12" reversible="true">
        <notes>
          <html xmlns="http://www.w3.org/1999/xhtml">
            <p>GENE_ASSOCIATION: </p>
            <p>SUBSYSTEM: </p>
          </html>
        </notes>
        <listOfReactants>
          <speciesReference species="M_FTHF_Cell" stoichiometry="1"/>
          <speciesReference species="M_AICAR_Cell" stoichiometry="1"/>
        </listOfReactants>
        <listOfProducts>
          <speciesReference species="M_THF_Cell" stoichiometry="1"/>
          <speciesReference species="M_PRFICA_Cell" stoichiometry="1"/>
        </listOfProducts>
        <kineticLaw>
          <math xmlns="http://www.w3.org/1998/Math/MathML">
            <ci> FLUX_VALUE </ci>
          </math>
          <listOfParameters>
            <parameter id="LOWER_BOUND" value="-1000" units="mmol_per_gDW_per_hr"/>
            <parameter id="OBJECTIVE_COEFFICIENT" value="0" units="dimensionless"/>
            <parameter id="UPPER_BOUND" value="1000" units="mmol_per_gDW_per_hr"/>
            <parameter id="FLUX_VALUE" value="0" units="mmol_per_gDW_per_hr"/>
          </listOfParameters>
        </kineticLaw>
      </reaction>
      <reaction id="R_Purine13" name="Purine13" reversible="true">
        <notes>
          <html xmlns="http://www.w3.org/1999/xhtml">
            <p>GENE_ASSOCIATION: </p>
            <p>SUBSYSTEM: </p>
          </html>
        </notes>
        <listOfReactants>
          <speciesReference species="M_PRFICA_Cell" stoichiometry="1"/>
        </listOfReactants>
        <listOfProducts>
          <speciesReference species="M_IMP_Cell" stoichiometry="1"/>
        </listOfProducts>
        <kineticLaw>
          <math xmlns="http://www.w3.org/1998/Math/MathML">
            <ci> FLUX_VALUE </ci>
          </math>
          <listOfParameters>
            <parameter id="LOWER_BOUND" value="-1000" units="mmol_per_gDW_per_hr"/>
            <parameter id="OBJECTIVE_COEFFICIENT" value="0" units="dimensionless"/>
            <parameter id="UPPER_BOUND" value="1000" units="mmol_per_gDW_per_hr"/>
            <parameter id="FLUX_VALUE" value="0" units="mmol_per_gDW_per_hr"/>
          </listOfParameters>
        </kineticLaw>
      </reaction>
      <reaction id="R_Purine14" name="Purine14" reversible="true">
        <notes>
          <html xmlns="http://www.w3.org/1999/xhtml">
            <p>GENE_ASSOCIATION: </p>
            <p>SUBSYSTEM: </p>
          </html>
        </notes>
        <listOfReactants>
          <speciesReference species="M_GMP_Cell" stoichiometry="1"/>
          <speciesReference species="M_ATP_Cell" stoichiometry="1"/>
        </listOfReactants>
        <listOfProducts>
          <speciesReference species="M_GDP_Cell" stoichiometry="1"/>
          <speciesReference species="M_ADP_Cell" stoichiometry="1"/>
        </listOfProducts>
        <kineticLaw>
          <math xmlns="http://www.w3.org/1998/Math/MathML">
            <ci> FLUX_VALUE </ci>
          </math>
          <listOfParameters>
            <parameter id="LOWER_BOUND" value="-1000" units="mmol_per_gDW_per_hr"/>
            <parameter id="OBJECTIVE_COEFFICIENT" value="0" units="dimensionless"/>
            <parameter id="UPPER_BOUND" value="1000" units="mmol_per_gDW_per_hr"/>
            <parameter id="FLUX_VALUE" value="0" units="mmol_per_gDW_per_hr"/>
          </listOfParameters>
        </kineticLaw>
      </reaction>
      <reaction id="R_Purine15" name="Purine15" reversible="false">
        <notes>
          <html xmlns="http://www.w3.org/1999/xhtml">
            <p>GENE_ASSOCIATION: </p>
            <p>SUBSYSTEM: </p>
          </html>
        </notes>
        <listOfReactants>
          <speciesReference species="M_RTHIO_Cell" stoichiometry="1"/>
          <speciesReference species="M_GDP_Cell" stoichiometry="1"/>
        </listOfReactants>
        <listOfProducts>
          <speciesReference species="M_OTHIO_Cell" stoichiometry="1"/>
          <speciesReference species="M_DGDP_Cell" stoichiometry="1"/>
        </listOfProducts>
        <kineticLaw>
          <math xmlns="http://www.w3.org/1998/Math/MathML">
            <ci> FLUX_VALUE </ci>
          </math>
          <listOfParameters>
            <parameter id="LOWER_BOUND" value="0" units="mmol_per_gDW_per_hr"/>
            <parameter id="OBJECTIVE_COEFFICIENT" value="0" units="dimensionless"/>
            <parameter id="UPPER_BOUND" value="1000" units="mmol_per_gDW_per_hr"/>
            <parameter id="FLUX_VALUE" value="0" units="mmol_per_gDW_per_hr"/>
          </listOfParameters>
        </kineticLaw>
      </reaction>
      <reaction id="R_Purine16" name="Purine16" reversible="false">
        <notes>
          <html xmlns="http://www.w3.org/1999/xhtml">
            <p>GENE_ASSOCIATION: </p>
            <p>SUBSYSTEM: </p>
          </html>
        </notes>
        <listOfReactants>
          <speciesReference species="M_GTP_Cell" stoichiometry="1"/>
          <speciesReference species="M_RTHIO_Cell" stoichiometry="1"/>
        </listOfReactants>
        <listOfProducts>
          <speciesReference species="M_DGTP_Cell" stoichiometry="1"/>
          <speciesReference species="M_OTHIO_Cell" stoichiometry="1"/>
        </listOfProducts>
        <kineticLaw>
          <math xmlns="http://www.w3.org/1998/Math/MathML">
            <ci> FLUX_VALUE </ci>
          </math>
          <listOfParameters>
            <parameter id="LOWER_BOUND" value="0" units="mmol_per_gDW_per_hr"/>
            <parameter id="OBJECTIVE_COEFFICIENT" value="0" units="dimensionless"/>
            <parameter id="UPPER_BOUND" value="1000" units="mmol_per_gDW_per_hr"/>
            <parameter id="FLUX_VALUE" value="0" units="mmol_per_gDW_per_hr"/>
          </listOfParameters>
        </kineticLaw>
      </reaction>
      <reaction id="R_Purine17" name="Purine17" reversible="true">
        <notes>
          <html xmlns="http://www.w3.org/1999/xhtml">
            <p>GENE_ASSOCIATION: </p>
            <p>SUBSYSTEM: </p>
          </html>
        </notes>
        <listOfReactants>
          <speciesReference species="M_ATP_Cell" stoichiometry="1"/>
          <speciesReference species="M_DGMP_Cell" stoichiometry="1"/>
        </listOfReactants>
        <listOfProducts>
          <speciesReference species="M_ADP_Cell" stoichiometry="1"/>
          <speciesReference species="M_DGDP_Cell" stoichiometry="1"/>
        </listOfProducts>
        <kineticLaw>
          <math xmlns="http://www.w3.org/1998/Math/MathML">
            <ci> FLUX_VALUE </ci>
          </math>
          <listOfParameters>
            <parameter id="LOWER_BOUND" value="-1000" units="mmol_per_gDW_per_hr"/>
            <parameter id="OBJECTIVE_COEFFICIENT" value="0" units="dimensionless"/>
            <parameter id="UPPER_BOUND" value="1000" units="mmol_per_gDW_per_hr"/>
            <parameter id="FLUX_VALUE" value="0" units="mmol_per_gDW_per_hr"/>
          </listOfParameters>
        </kineticLaw>
      </reaction>
      <reaction id="R_Purine18" name="Purine18" reversible="false">
        <notes>
          <html xmlns="http://www.w3.org/1999/xhtml">
            <p>GENE_ASSOCIATION: </p>
            <p>SUBSYSTEM: </p>
          </html>
        </notes>
        <listOfReactants>
          <speciesReference species="M_DGTP_Cell" stoichiometry="1"/>
        </listOfReactants>
        <listOfProducts>
          <speciesReference species="M_DG_Cell" stoichiometry="1"/>
          <speciesReference species="M_PI_Cell" stoichiometry="3"/>
        </listOfProducts>
        <kineticLaw>
          <math xmlns="http://www.w3.org/1998/Math/MathML">
            <ci> FLUX_VALUE </ci>
          </math>
          <listOfParameters>
            <parameter id="LOWER_BOUND" value="0" units="mmol_per_gDW_per_hr"/>
            <parameter id="OBJECTIVE_COEFFICIENT" value="0" units="dimensionless"/>
            <parameter id="UPPER_BOUND" value="1000" units="mmol_per_gDW_per_hr"/>
            <parameter id="FLUX_VALUE" value="0" units="mmol_per_gDW_per_hr"/>
          </listOfParameters>
        </kineticLaw>
      </reaction>
      <reaction id="R_Purine19" name="Purine19" reversible="true">
        <notes>
          <html xmlns="http://www.w3.org/1999/xhtml">
            <p>GENE_ASSOCIATION: </p>
            <p>SUBSYSTEM: </p>
          </html>
        </notes>
        <listOfReactants>
          <speciesReference species="M_DGMP_Cell" stoichiometry="1"/>
        </listOfReactants>
        <listOfProducts>
          <speciesReference species="M_PI_Cell" stoichiometry="1"/>
          <speciesReference species="M_DG_Cell" stoichiometry="1"/>
        </listOfProducts>
        <kineticLaw>
          <math xmlns="http://www.w3.org/1998/Math/MathML">
            <ci> FLUX_VALUE </ci>
          </math>
          <listOfParameters>
            <parameter id="LOWER_BOUND" value="-1000" units="mmol_per_gDW_per_hr"/>
            <parameter id="OBJECTIVE_COEFFICIENT" value="0" units="dimensionless"/>
            <parameter id="UPPER_BOUND" value="1000" units="mmol_per_gDW_per_hr"/>
            <parameter id="FLUX_VALUE" value="0" units="mmol_per_gDW_per_hr"/>
          </listOfParameters>
        </kineticLaw>
      </reaction>
      <reaction id="R_Purine20" name="Purine20" reversible="false">
        <notes>
          <html xmlns="http://www.w3.org/1999/xhtml">
            <p>GENE_ASSOCIATION: </p>
            <p>SUBSYSTEM: </p>
          </html>
        </notes>
        <listOfReactants>
          <speciesReference species="M_GMP_Cell" stoichiometry="1"/>
        </listOfReactants>
        <listOfProducts>
          <speciesReference species="M_GSN_Cell" stoichiometry="1"/>
          <speciesReference species="M_PI_Cell" stoichiometry="1"/>
        </listOfProducts>
        <kineticLaw>
          <math xmlns="http://www.w3.org/1998/Math/MathML">
            <ci> FLUX_VALUE </ci>
          </math>
          <listOfParameters>
            <parameter id="LOWER_BOUND" value="0" units="mmol_per_gDW_per_hr"/>
            <parameter id="OBJECTIVE_COEFFICIENT" value="0" units="dimensionless"/>
            <parameter id="UPPER_BOUND" value="1000" units="mmol_per_gDW_per_hr"/>
            <parameter id="FLUX_VALUE" value="0" units="mmol_per_gDW_per_hr"/>
          </listOfParameters>
        </kineticLaw>
      </reaction>
      <reaction id="R_Purine21" name="Purine21" reversible="false">
        <notes>
          <html xmlns="http://www.w3.org/1999/xhtml">
            <p>GENE_ASSOCIATION: </p>
            <p>SUBSYSTEM: </p>
          </html>
        </notes>
        <listOfReactants>
          <speciesReference species="M_GN_Cell" stoichiometry="1"/>
          <speciesReference species="M_PRPP_Cell" stoichiometry="1"/>
        </listOfReactants>
        <listOfProducts>
          <speciesReference species="M_GMP_Cell" stoichiometry="1"/>
          <speciesReference species="M_PPI_Cell" stoichiometry="1"/>
        </listOfProducts>
        <kineticLaw>
          <math xmlns="http://www.w3.org/1998/Math/MathML">
            <ci> FLUX_VALUE </ci>
          </math>
          <listOfParameters>
            <parameter id="LOWER_BOUND" value="0" units="mmol_per_gDW_per_hr"/>
            <parameter id="OBJECTIVE_COEFFICIENT" value="0" units="dimensionless"/>
            <parameter id="UPPER_BOUND" value="1000" units="mmol_per_gDW_per_hr"/>
            <parameter id="FLUX_VALUE" value="0" units="mmol_per_gDW_per_hr"/>
          </listOfParameters>
        </kineticLaw>
      </reaction>
      <reaction id="R_Purine22" name="Purine22" reversible="false">
        <notes>
          <html xmlns="http://www.w3.org/1999/xhtml">
            <p>GENE_ASSOCIATION: </p>
            <p>SUBSYSTEM: </p>
          </html>
        </notes>
        <listOfReactants>
          <speciesReference species="M_ATP_Cell" stoichiometry="1"/>
          <speciesReference species="M_XMP_Cell" stoichiometry="1"/>
          <speciesReference species="M_GLN_Cell" stoichiometry="1"/>
        </listOfReactants>
        <listOfProducts>
          <speciesReference species="M_AMP_Cell" stoichiometry="1"/>
          <speciesReference species="M_GMP_Cell" stoichiometry="1"/>
          <speciesReference species="M_GLU_Cell" stoichiometry="1"/>
          <speciesReference species="M_PPI_Cell" stoichiometry="1"/>
        </listOfProducts>
        <kineticLaw>
          <math xmlns="http://www.w3.org/1998/Math/MathML">
            <ci> FLUX_VALUE </ci>
          </math>
          <listOfParameters>
            <parameter id="LOWER_BOUND" value="0" units="mmol_per_gDW_per_hr"/>
            <parameter id="OBJECTIVE_COEFFICIENT" value="0" units="dimensionless"/>
            <parameter id="UPPER_BOUND" value="1000" units="mmol_per_gDW_per_hr"/>
            <parameter id="FLUX_VALUE" value="0" units="mmol_per_gDW_per_hr"/>
          </listOfParameters>
        </kineticLaw>
      </reaction>
      <reaction id="R_Purine23" name="Purine23" reversible="false">
        <notes>
          <html xmlns="http://www.w3.org/1999/xhtml">
            <p>GENE_ASSOCIATION: </p>
            <p>SUBSYSTEM: </p>
          </html>
        </notes>
        <listOfReactants>
          <speciesReference species="M_XMP_Cell" stoichiometry="1"/>
        </listOfReactants>
        <listOfProducts>
          <speciesReference species="M_PI_Cell" stoichiometry="1"/>
          <speciesReference species="M_XTSN_Cell" stoichiometry="1"/>
        </listOfProducts>
        <kineticLaw>
          <math xmlns="http://www.w3.org/1998/Math/MathML">
            <ci> FLUX_VALUE </ci>
          </math>
          <listOfParameters>
            <parameter id="LOWER_BOUND" value="0" units="mmol_per_gDW_per_hr"/>
            <parameter id="OBJECTIVE_COEFFICIENT" value="0" units="dimensionless"/>
            <parameter id="UPPER_BOUND" value="1000" units="mmol_per_gDW_per_hr"/>
            <parameter id="FLUX_VALUE" value="0" units="mmol_per_gDW_per_hr"/>
          </listOfParameters>
        </kineticLaw>
      </reaction>
      <reaction id="R_Purine24" name="Purine24" reversible="false">
        <notes>
          <html xmlns="http://www.w3.org/1999/xhtml">
            <p>GENE_ASSOCIATION: </p>
            <p>SUBSYSTEM: </p>
          </html>
        </notes>
        <listOfReactants>
          <speciesReference species="M_PRPP_Cell" stoichiometry="1"/>
          <speciesReference species="M_XAN_Cell" stoichiometry="1"/>
        </listOfReactants>
        <listOfProducts>
          <speciesReference species="M_PPI_Cell" stoichiometry="1"/>
          <speciesReference species="M_XMP_Cell" stoichiometry="1"/>
        </listOfProducts>
        <kineticLaw>
          <math xmlns="http://www.w3.org/1998/Math/MathML">
            <ci> FLUX_VALUE </ci>
          </math>
          <listOfParameters>
            <parameter id="LOWER_BOUND" value="0" units="mmol_per_gDW_per_hr"/>
            <parameter id="OBJECTIVE_COEFFICIENT" value="0" units="dimensionless"/>
            <parameter id="UPPER_BOUND" value="1000" units="mmol_per_gDW_per_hr"/>
            <parameter id="FLUX_VALUE" value="0" units="mmol_per_gDW_per_hr"/>
          </listOfParameters>
        </kineticLaw>
      </reaction>
      <reaction id="R_Purine25" name="Purine25" reversible="false">
        <notes>
          <html xmlns="http://www.w3.org/1999/xhtml">
            <p>GENE_ASSOCIATION: </p>
            <p>SUBSYSTEM: </p>
          </html>
        </notes>
        <listOfReactants>
          <speciesReference species="M_GN_Cell" stoichiometry="1"/>
        </listOfReactants>
        <listOfProducts>
          <speciesReference species="M_XAN_Cell" stoichiometry="1"/>
          <speciesReference species="M_NH3_Cell" stoichiometry="1"/>
        </listOfProducts>
        <kineticLaw>
          <math xmlns="http://www.w3.org/1998/Math/MathML">
            <ci> FLUX_VALUE </ci>
          </math>
          <listOfParameters>
            <parameter id="LOWER_BOUND" value="0" units="mmol_per_gDW_per_hr"/>
            <parameter id="OBJECTIVE_COEFFICIENT" value="0" units="dimensionless"/>
            <parameter id="UPPER_BOUND" value="1000" units="mmol_per_gDW_per_hr"/>
            <parameter id="FLUX_VALUE" value="0" units="mmol_per_gDW_per_hr"/>
          </listOfParameters>
        </kineticLaw>
      </reaction>
      <reaction id="R_Purine26" name="Purine26" reversible="false">
        <notes>
          <html xmlns="http://www.w3.org/1999/xhtml">
            <p>GENE_ASSOCIATION: </p>
            <p>SUBSYSTEM: </p>
          </html>
        </notes>
        <listOfReactants>
          <speciesReference species="M_IMP_Cell" stoichiometry="1"/>
          <speciesReference species="M_NAD_Cell" stoichiometry="1"/>
        </listOfReactants>
        <listOfProducts>
          <speciesReference species="M_NADH_Cell" stoichiometry="1"/>
          <speciesReference species="M_XMP_Cell" stoichiometry="1"/>
        </listOfProducts>
        <kineticLaw>
          <math xmlns="http://www.w3.org/1998/Math/MathML">
            <ci> FLUX_VALUE </ci>
          </math>
          <listOfParameters>
            <parameter id="LOWER_BOUND" value="0" units="mmol_per_gDW_per_hr"/>
            <parameter id="OBJECTIVE_COEFFICIENT" value="0" units="dimensionless"/>
            <parameter id="UPPER_BOUND" value="1000" units="mmol_per_gDW_per_hr"/>
            <parameter id="FLUX_VALUE" value="0" units="mmol_per_gDW_per_hr"/>
          </listOfParameters>
        </kineticLaw>
      </reaction>
      <reaction id="R_Purine27" name="Purine27" reversible="false">
        <notes>
          <html xmlns="http://www.w3.org/1999/xhtml">
            <p>GENE_ASSOCIATION: </p>
            <p>SUBSYSTEM: </p>
          </html>
        </notes>
        <listOfReactants>
          <speciesReference species="M_IMP_Cell" stoichiometry="1"/>
        </listOfReactants>
        <listOfProducts>
          <speciesReference species="M_PI_Cell" stoichiometry="1"/>
          <speciesReference species="M_INS_Cell" stoichiometry="1"/>
        </listOfProducts>
        <kineticLaw>
          <math xmlns="http://www.w3.org/1998/Math/MathML">
            <ci> FLUX_VALUE </ci>
          </math>
          <listOfParameters>
            <parameter id="LOWER_BOUND" value="0" units="mmol_per_gDW_per_hr"/>
            <parameter id="OBJECTIVE_COEFFICIENT" value="0" units="dimensionless"/>
            <parameter id="UPPER_BOUND" value="1000" units="mmol_per_gDW_per_hr"/>
            <parameter id="FLUX_VALUE" value="0" units="mmol_per_gDW_per_hr"/>
          </listOfParameters>
        </kineticLaw>
      </reaction>
      <reaction id="R_Purine28" name="Purine28" reversible="true">
        <notes>
          <html xmlns="http://www.w3.org/1999/xhtml">
            <p>GENE_ASSOCIATION: </p>
            <p>SUBSYSTEM: </p>
          </html>
        </notes>
        <listOfReactants>
          <speciesReference species="M_ASP_Cell" stoichiometry="1"/>
          <speciesReference species="M_IMP_Cell" stoichiometry="1"/>
          <speciesReference species="M_GTP_Cell" stoichiometry="1"/>
        </listOfReactants>
        <listOfProducts>
          <speciesReference species="M_PI_Cell" stoichiometry="1"/>
          <speciesReference species="M_ASUC_Cell" stoichiometry="1"/>
          <speciesReference species="M_GDP_Cell" stoichiometry="1"/>
        </listOfProducts>
        <kineticLaw>
          <math xmlns="http://www.w3.org/1998/Math/MathML">
            <ci> FLUX_VALUE </ci>
          </math>
          <listOfParameters>
            <parameter id="LOWER_BOUND" value="-1000" units="mmol_per_gDW_per_hr"/>
            <parameter id="OBJECTIVE_COEFFICIENT" value="0" units="dimensionless"/>
            <parameter id="UPPER_BOUND" value="1000" units="mmol_per_gDW_per_hr"/>
            <parameter id="FLUX_VALUE" value="0" units="mmol_per_gDW_per_hr"/>
          </listOfParameters>
        </kineticLaw>
      </reaction>
      <reaction id="R_Purine29" name="Purine29" reversible="true">
        <notes>
          <html xmlns="http://www.w3.org/1999/xhtml">
            <p>GENE_ASSOCIATION: </p>
            <p>SUBSYSTEM: </p>
          </html>
        </notes>
        <listOfReactants>
          <speciesReference species="M_ASUC_Cell" stoichiometry="1"/>
        </listOfReactants>
        <listOfProducts>
          <speciesReference species="M_FUM_Cell" stoichiometry="1"/>
          <speciesReference species="M_AMP_Cell" stoichiometry="1"/>
        </listOfProducts>
        <kineticLaw>
          <math xmlns="http://www.w3.org/1998/Math/MathML">
            <ci> FLUX_VALUE </ci>
          </math>
          <listOfParameters>
            <parameter id="LOWER_BOUND" value="-1000" units="mmol_per_gDW_per_hr"/>
            <parameter id="OBJECTIVE_COEFFICIENT" value="0" units="dimensionless"/>
            <parameter id="UPPER_BOUND" value="1000" units="mmol_per_gDW_per_hr"/>
            <parameter id="FLUX_VALUE" value="0" units="mmol_per_gDW_per_hr"/>
          </listOfParameters>
        </kineticLaw>
      </reaction>
      <reaction id="R_Purine30" name="Purine30" reversible="false">
        <notes>
          <html xmlns="http://www.w3.org/1999/xhtml">
            <p>GENE_ASSOCIATION: </p>
            <p>SUBSYSTEM: </p>
          </html>
        </notes>
        <listOfReactants>
          <speciesReference species="M_ADN_Cell" stoichiometry="1"/>
        </listOfReactants>
        <listOfProducts>
          <speciesReference species="M_NH3_Cell" stoichiometry="1"/>
          <speciesReference species="M_INS_Cell" stoichiometry="1"/>
        </listOfProducts>
        <kineticLaw>
          <math xmlns="http://www.w3.org/1998/Math/MathML">
            <ci> FLUX_VALUE </ci>
          </math>
          <listOfParameters>
            <parameter id="LOWER_BOUND" value="0" units="mmol_per_gDW_per_hr"/>
            <parameter id="OBJECTIVE_COEFFICIENT" value="0" units="dimensionless"/>
            <parameter id="UPPER_BOUND" value="1000" units="mmol_per_gDW_per_hr"/>
            <parameter id="FLUX_VALUE" value="0" units="mmol_per_gDW_per_hr"/>
          </listOfParameters>
        </kineticLaw>
      </reaction>
      <reaction id="R_Purine31" name="Purine31" reversible="false">
        <notes>
          <html xmlns="http://www.w3.org/1999/xhtml">
            <p>GENE_ASSOCIATION: </p>
            <p>SUBSYSTEM: </p>
          </html>
        </notes>
        <listOfReactants>
          <speciesReference species="M_AMP_Cell" stoichiometry="1"/>
        </listOfReactants>
        <listOfProducts>
          <speciesReference species="M_PI_Cell" stoichiometry="1"/>
          <speciesReference species="M_ADN_Cell" stoichiometry="1"/>
        </listOfProducts>
        <kineticLaw>
          <math xmlns="http://www.w3.org/1998/Math/MathML">
            <ci> FLUX_VALUE </ci>
          </math>
          <listOfParameters>
            <parameter id="LOWER_BOUND" value="0" units="mmol_per_gDW_per_hr"/>
            <parameter id="OBJECTIVE_COEFFICIENT" value="0" units="dimensionless"/>
            <parameter id="UPPER_BOUND" value="1000" units="mmol_per_gDW_per_hr"/>
            <parameter id="FLUX_VALUE" value="0" units="mmol_per_gDW_per_hr"/>
          </listOfParameters>
        </kineticLaw>
      </reaction>
      <reaction id="R_Purine32" name="Purine32" reversible="true">
        <notes>
          <html xmlns="http://www.w3.org/1999/xhtml">
            <p>GENE_ASSOCIATION: </p>
            <p>SUBSYSTEM: </p>
          </html>
        </notes>
        <listOfReactants>
          <speciesReference species="M_R1P_Cell" stoichiometry="1"/>
          <speciesReference species="M_AD_Cell" stoichiometry="1"/>
        </listOfReactants>
        <listOfProducts>
          <speciesReference species="M_ADN_Cell" stoichiometry="1"/>
          <speciesReference species="M_PI_Cell" stoichiometry="1"/>
        </listOfProducts>
        <kineticLaw>
          <math xmlns="http://www.w3.org/1998/Math/MathML">
            <ci> FLUX_VALUE </ci>
          </math>
          <listOfParameters>
            <parameter id="LOWER_BOUND" value="-1000" units="mmol_per_gDW_per_hr"/>
            <parameter id="OBJECTIVE_COEFFICIENT" value="0" units="dimensionless"/>
            <parameter id="UPPER_BOUND" value="1000" units="mmol_per_gDW_per_hr"/>
            <parameter id="FLUX_VALUE" value="0" units="mmol_per_gDW_per_hr"/>
          </listOfParameters>
        </kineticLaw>
      </reaction>
      <reaction id="R_Purine33" name="Purine33" reversible="true">
        <notes>
          <html xmlns="http://www.w3.org/1999/xhtml">
            <p>GENE_ASSOCIATION: </p>
            <p>SUBSYSTEM: </p>
          </html>
        </notes>
        <listOfReactants>
          <speciesReference species="M_ATP_Cell" stoichiometry="1"/>
          <speciesReference species="M_AMP_Cell" stoichiometry="1"/>
        </listOfReactants>
        <listOfProducts>
          <speciesReference species="M_ADP_Cell" stoichiometry="2"/>
        </listOfProducts>
        <kineticLaw>
          <math xmlns="http://www.w3.org/1998/Math/MathML">
            <ci> FLUX_VALUE </ci>
          </math>
          <listOfParameters>
            <parameter id="LOWER_BOUND" value="-1000" units="mmol_per_gDW_per_hr"/>
            <parameter id="OBJECTIVE_COEFFICIENT" value="0" units="dimensionless"/>
            <parameter id="UPPER_BOUND" value="1000" units="mmol_per_gDW_per_hr"/>
            <parameter id="FLUX_VALUE" value="0" units="mmol_per_gDW_per_hr"/>
          </listOfParameters>
        </kineticLaw>
      </reaction>
      <reaction id="R_Purine34" name="Purine34" reversible="false">
        <notes>
          <html xmlns="http://www.w3.org/1999/xhtml">
            <p>GENE_ASSOCIATION: </p>
            <p>SUBSYSTEM: </p>
          </html>
        </notes>
        <listOfReactants>
          <speciesReference species="M_ATP_Cell" stoichiometry="1"/>
          <speciesReference species="M_RTHIO_Cell" stoichiometry="1"/>
        </listOfReactants>
        <listOfProducts>
          <speciesReference species="M_DATP_Cell" stoichiometry="1"/>
          <speciesReference species="M_OTHIO_Cell" stoichiometry="1"/>
        </listOfProducts>
        <kineticLaw>
          <math xmlns="http://www.w3.org/1998/Math/MathML">
            <ci> FLUX_VALUE </ci>
          </math>
          <listOfParameters>
            <parameter id="LOWER_BOUND" value="0" units="mmol_per_gDW_per_hr"/>
            <parameter id="OBJECTIVE_COEFFICIENT" value="0" units="dimensionless"/>
            <parameter id="UPPER_BOUND" value="1000" units="mmol_per_gDW_per_hr"/>
            <parameter id="FLUX_VALUE" value="0" units="mmol_per_gDW_per_hr"/>
          </listOfParameters>
        </kineticLaw>
      </reaction>
      <reaction id="R_Purine35" name="Purine35" reversible="false">
        <notes>
          <html xmlns="http://www.w3.org/1999/xhtml">
            <p>GENE_ASSOCIATION: </p>
            <p>SUBSYSTEM: </p>
          </html>
        </notes>
        <listOfReactants>
          <speciesReference species="M_ADP_Cell" stoichiometry="1"/>
          <speciesReference species="M_RTHIO_Cell" stoichiometry="1"/>
        </listOfReactants>
        <listOfProducts>
          <speciesReference species="M_OTHIO_Cell" stoichiometry="1"/>
          <speciesReference species="M_DADP_Cell" stoichiometry="1"/>
        </listOfProducts>
        <kineticLaw>
          <math xmlns="http://www.w3.org/1998/Math/MathML">
            <ci> FLUX_VALUE </ci>
          </math>
          <listOfParameters>
            <parameter id="LOWER_BOUND" value="0" units="mmol_per_gDW_per_hr"/>
            <parameter id="OBJECTIVE_COEFFICIENT" value="0" units="dimensionless"/>
            <parameter id="UPPER_BOUND" value="1000" units="mmol_per_gDW_per_hr"/>
            <parameter id="FLUX_VALUE" value="0" units="mmol_per_gDW_per_hr"/>
          </listOfParameters>
        </kineticLaw>
      </reaction>
      <reaction id="R_Purine36" name="Purine36" reversible="true">
        <notes>
          <html xmlns="http://www.w3.org/1999/xhtml">
            <p>GENE_ASSOCIATION: </p>
            <p>SUBSYSTEM: </p>
          </html>
        </notes>
        <listOfReactants>
          <speciesReference species="M_ATP_Cell" stoichiometry="1"/>
          <speciesReference species="M_DAMP_Cell" stoichiometry="1"/>
        </listOfReactants>
        <listOfProducts>
          <speciesReference species="M_DADP_Cell" stoichiometry="1"/>
          <speciesReference species="M_ADP_Cell" stoichiometry="1"/>
        </listOfProducts>
        <kineticLaw>
          <math xmlns="http://www.w3.org/1998/Math/MathML">
            <ci> FLUX_VALUE </ci>
          </math>
          <listOfParameters>
            <parameter id="LOWER_BOUND" value="-1000" units="mmol_per_gDW_per_hr"/>
            <parameter id="OBJECTIVE_COEFFICIENT" value="0" units="dimensionless"/>
            <parameter id="UPPER_BOUND" value="1000" units="mmol_per_gDW_per_hr"/>
            <parameter id="FLUX_VALUE" value="0" units="mmol_per_gDW_per_hr"/>
          </listOfParameters>
        </kineticLaw>
      </reaction>
      <reaction id="R_Purine37" name="Purine37" reversible="false">
        <notes>
          <html xmlns="http://www.w3.org/1999/xhtml">
            <p>GENE_ASSOCIATION: </p>
            <p>SUBSYSTEM: </p>
          </html>
        </notes>
        <listOfReactants>
          <speciesReference species="M_DA_Cell" stoichiometry="1"/>
        </listOfReactants>
        <listOfProducts>
          <speciesReference species="M_DIN_Cell" stoichiometry="1"/>
          <speciesReference species="M_NH3_Cell" stoichiometry="1"/>
        </listOfProducts>
        <kineticLaw>
          <math xmlns="http://www.w3.org/1998/Math/MathML">
            <ci> FLUX_VALUE </ci>
          </math>
          <listOfParameters>
            <parameter id="LOWER_BOUND" value="0" units="mmol_per_gDW_per_hr"/>
            <parameter id="OBJECTIVE_COEFFICIENT" value="0" units="dimensionless"/>
            <parameter id="UPPER_BOUND" value="1000" units="mmol_per_gDW_per_hr"/>
            <parameter id="FLUX_VALUE" value="0" units="mmol_per_gDW_per_hr"/>
          </listOfParameters>
        </kineticLaw>
      </reaction>
      <reaction id="R_Purine38" name="Purine38" reversible="true">
        <notes>
          <html xmlns="http://www.w3.org/1999/xhtml">
            <p>GENE_ASSOCIATION: </p>
            <p>SUBSYSTEM: </p>
          </html>
        </notes>
        <listOfReactants>
          <speciesReference species="M_DAMP_Cell" stoichiometry="1"/>
        </listOfReactants>
        <listOfProducts>
          <speciesReference species="M_PI_Cell" stoichiometry="1"/>
          <speciesReference species="M_DA_Cell" stoichiometry="1"/>
        </listOfProducts>
        <kineticLaw>
          <math xmlns="http://www.w3.org/1998/Math/MathML">
            <ci> FLUX_VALUE </ci>
          </math>
          <listOfParameters>
            <parameter id="LOWER_BOUND" value="-1000" units="mmol_per_gDW_per_hr"/>
            <parameter id="OBJECTIVE_COEFFICIENT" value="0" units="dimensionless"/>
            <parameter id="UPPER_BOUND" value="1000" units="mmol_per_gDW_per_hr"/>
            <parameter id="FLUX_VALUE" value="0" units="mmol_per_gDW_per_hr"/>
          </listOfParameters>
        </kineticLaw>
      </reaction>
      <reaction id="R_Purine39" name="Purine39" reversible="false">
        <notes>
          <html xmlns="http://www.w3.org/1999/xhtml">
            <p>GENE_ASSOCIATION: </p>
            <p>SUBSYSTEM: </p>
          </html>
        </notes>
        <listOfReactants>
          <speciesReference species="M_ASP_Cell" stoichiometry="1"/>
          <speciesReference species="M_IMP_Cell" stoichiometry="1"/>
          <speciesReference species="M_GTP_Cell" stoichiometry="1"/>
        </listOfReactants>
        <listOfProducts>
          <speciesReference species="M_PI_Cell" stoichiometry="1"/>
          <speciesReference species="M_ASUC_Cell" stoichiometry="1"/>
          <speciesReference species="M_GDP_Cell" stoichiometry="1"/>
        </listOfProducts>
        <kineticLaw>
          <math xmlns="http://www.w3.org/1998/Math/MathML">
            <ci> FLUX_VALUE </ci>
          </math>
          <listOfParameters>
            <parameter id="LOWER_BOUND" value="0" units="mmol_per_gDW_per_hr"/>
            <parameter id="OBJECTIVE_COEFFICIENT" value="0" units="dimensionless"/>
            <parameter id="UPPER_BOUND" value="1000" units="mmol_per_gDW_per_hr"/>
            <parameter id="FLUX_VALUE" value="0" units="mmol_per_gDW_per_hr"/>
          </listOfParameters>
        </kineticLaw>
      </reaction>
      <reaction id="R_Purine40" name="Purine40" reversible="false">
        <notes>
          <html xmlns="http://www.w3.org/1999/xhtml">
            <p>GENE_ASSOCIATION: </p>
            <p>SUBSYSTEM: </p>
          </html>
        </notes>
        <listOfReactants>
          <speciesReference species="M_ATP_Cell" stoichiometry="1"/>
          <speciesReference species="M_XMP_Cell" stoichiometry="1"/>
          <speciesReference species="M_GLN_Cell" stoichiometry="1"/>
        </listOfReactants>
        <listOfProducts>
          <speciesReference species="M_AMP_Cell" stoichiometry="1"/>
          <speciesReference species="M_GMP_Cell" stoichiometry="1"/>
          <speciesReference species="M_GLU_Cell" stoichiometry="1"/>
          <speciesReference species="M_PPI_Cell" stoichiometry="1"/>
        </listOfProducts>
        <kineticLaw>
          <math xmlns="http://www.w3.org/1998/Math/MathML">
            <ci> FLUX_VALUE </ci>
          </math>
          <listOfParameters>
            <parameter id="LOWER_BOUND" value="0" units="mmol_per_gDW_per_hr"/>
            <parameter id="OBJECTIVE_COEFFICIENT" value="0" units="dimensionless"/>
            <parameter id="UPPER_BOUND" value="1000" units="mmol_per_gDW_per_hr"/>
            <parameter id="FLUX_VALUE" value="0" units="mmol_per_gDW_per_hr"/>
          </listOfParameters>
        </kineticLaw>
      </reaction>
      <reaction id="R_Purine41" name="Purine41" reversible="false">
        <notes>
          <html xmlns="http://www.w3.org/1999/xhtml">
            <p>GENE_ASSOCIATION: </p>
            <p>SUBSYSTEM: </p>
          </html>
        </notes>
        <listOfReactants>
          <speciesReference species="M_ARIB_Cell" stoichiometry="1"/>
        </listOfReactants>
        <listOfProducts>
          <speciesReference species="M_AMP_Cell" stoichiometry="1"/>
          <speciesReference species="M_R5P_Cell" stoichiometry="1"/>
        </listOfProducts>
        <kineticLaw>
          <math xmlns="http://www.w3.org/1998/Math/MathML">
            <ci> FLUX_VALUE </ci>
          </math>
          <listOfParameters>
            <parameter id="LOWER_BOUND" value="0" units="mmol_per_gDW_per_hr"/>
            <parameter id="OBJECTIVE_COEFFICIENT" value="0" units="dimensionless"/>
            <parameter id="UPPER_BOUND" value="1000" units="mmol_per_gDW_per_hr"/>
            <parameter id="FLUX_VALUE" value="0" units="mmol_per_gDW_per_hr"/>
          </listOfParameters>
        </kineticLaw>
      </reaction>
      <reaction id="R_Purine42" name="Purine42" reversible="false">
        <notes>
          <html xmlns="http://www.w3.org/1999/xhtml">
            <p>GENE_ASSOCIATION: </p>
            <p>SUBSYSTEM: </p>
          </html>
        </notes>
        <listOfReactants>
          <speciesReference species="M_ITP_Cell" stoichiometry="1"/>
        </listOfReactants>
        <listOfProducts>
          <speciesReference species="M_IMP_Cell" stoichiometry="1"/>
          <speciesReference species="M_PPI_Cell" stoichiometry="1"/>
        </listOfProducts>
        <kineticLaw>
          <math xmlns="http://www.w3.org/1998/Math/MathML">
            <ci> FLUX_VALUE </ci>
          </math>
          <listOfParameters>
            <parameter id="LOWER_BOUND" value="0" units="mmol_per_gDW_per_hr"/>
            <parameter id="OBJECTIVE_COEFFICIENT" value="0" units="dimensionless"/>
            <parameter id="UPPER_BOUND" value="1000" units="mmol_per_gDW_per_hr"/>
            <parameter id="FLUX_VALUE" value="0" units="mmol_per_gDW_per_hr"/>
          </listOfParameters>
        </kineticLaw>
      </reaction>
      <reaction id="R_Purine43" name="Purine43" reversible="false">
        <notes>
          <html xmlns="http://www.w3.org/1999/xhtml">
            <p>GENE_ASSOCIATION: </p>
            <p>SUBSYSTEM: </p>
          </html>
        </notes>
        <listOfReactants>
          <speciesReference species="M_GTP_Cell" stoichiometry="1"/>
        </listOfReactants>
        <listOfProducts>
          <speciesReference species="M_GMP_Cell" stoichiometry="1"/>
          <speciesReference species="M_PPI_Cell" stoichiometry="1"/>
        </listOfProducts>
        <kineticLaw>
          <math xmlns="http://www.w3.org/1998/Math/MathML">
            <ci> FLUX_VALUE </ci>
          </math>
          <listOfParameters>
            <parameter id="LOWER_BOUND" value="0" units="mmol_per_gDW_per_hr"/>
            <parameter id="OBJECTIVE_COEFFICIENT" value="0" units="dimensionless"/>
            <parameter id="UPPER_BOUND" value="1000" units="mmol_per_gDW_per_hr"/>
            <parameter id="FLUX_VALUE" value="0" units="mmol_per_gDW_per_hr"/>
          </listOfParameters>
        </kineticLaw>
      </reaction>
      <reaction id="R_Purine44" name="Purine44" reversible="true">
        <notes>
          <html xmlns="http://www.w3.org/1999/xhtml">
            <p>GENE_ASSOCIATION: </p>
            <p>SUBSYSTEM: </p>
          </html>
        </notes>
        <listOfReactants>
          <speciesReference species="M_ppGpp_Cell" stoichiometry="1"/>
        </listOfReactants>
        <listOfProducts>
          <speciesReference species="M_GDP_Cell" stoichiometry="1"/>
          <speciesReference species="M_PPI_Cell" stoichiometry="1"/>
        </listOfProducts>
        <kineticLaw>
          <math xmlns="http://www.w3.org/1998/Math/MathML">
            <ci> FLUX_VALUE </ci>
          </math>
          <listOfParameters>
            <parameter id="LOWER_BOUND" value="-1000" units="mmol_per_gDW_per_hr"/>
            <parameter id="OBJECTIVE_COEFFICIENT" value="0" units="dimensionless"/>
            <parameter id="UPPER_BOUND" value="1000" units="mmol_per_gDW_per_hr"/>
            <parameter id="FLUX_VALUE" value="0" units="mmol_per_gDW_per_hr"/>
          </listOfParameters>
        </kineticLaw>
      </reaction>
      <reaction id="R_Purine45" name="Purine45" reversible="true">
        <notes>
          <html xmlns="http://www.w3.org/1999/xhtml">
            <p>GENE_ASSOCIATION: </p>
            <p>SUBSYSTEM: </p>
          </html>
        </notes>
        <listOfReactants>
          <speciesReference species="M_pppGpp_Cell" stoichiometry="1"/>
        </listOfReactants>
        <listOfProducts>
          <speciesReference species="M_ppGpp_Cell" stoichiometry="1"/>
          <speciesReference species="M_PI_Cell" stoichiometry="1"/>
        </listOfProducts>
        <kineticLaw>
          <math xmlns="http://www.w3.org/1998/Math/MathML">
            <ci> FLUX_VALUE </ci>
          </math>
          <listOfParameters>
            <parameter id="LOWER_BOUND" value="-1000" units="mmol_per_gDW_per_hr"/>
            <parameter id="OBJECTIVE_COEFFICIENT" value="0" units="dimensionless"/>
            <parameter id="UPPER_BOUND" value="1000" units="mmol_per_gDW_per_hr"/>
            <parameter id="FLUX_VALUE" value="0" units="mmol_per_gDW_per_hr"/>
          </listOfParameters>
        </kineticLaw>
      </reaction>
      <reaction id="R_Purine46" name="Purine46" reversible="true">
        <notes>
          <html xmlns="http://www.w3.org/1999/xhtml">
            <p>GENE_ASSOCIATION: </p>
            <p>SUBSYSTEM: </p>
          </html>
        </notes>
        <listOfReactants>
          <speciesReference species="M_PYR_Cell" stoichiometry="1"/>
          <speciesReference species="M_GTP_Cell" stoichiometry="1"/>
        </listOfReactants>
        <listOfProducts>
          <speciesReference species="M_PEP_Cell" stoichiometry="1"/>
          <speciesReference species="M_GDP_Cell" stoichiometry="1"/>
        </listOfProducts>
        <kineticLaw>
          <math xmlns="http://www.w3.org/1998/Math/MathML">
            <ci> FLUX_VALUE </ci>
          </math>
          <listOfParameters>
            <parameter id="LOWER_BOUND" value="-1000" units="mmol_per_gDW_per_hr"/>
            <parameter id="OBJECTIVE_COEFFICIENT" value="0" units="dimensionless"/>
            <parameter id="UPPER_BOUND" value="1000" units="mmol_per_gDW_per_hr"/>
            <parameter id="FLUX_VALUE" value="0" units="mmol_per_gDW_per_hr"/>
          </listOfParameters>
        </kineticLaw>
      </reaction>
      <reaction id="R_Purine47" name="Purine47" reversible="false">
        <notes>
          <html xmlns="http://www.w3.org/1999/xhtml">
            <p>GENE_ASSOCIATION: </p>
            <p>SUBSYSTEM: </p>
          </html>
        </notes>
        <listOfReactants>
          <speciesReference species="M_PEP_Cell" stoichiometry="1"/>
          <speciesReference species="M_DGDP_Cell" stoichiometry="1"/>
        </listOfReactants>
        <listOfProducts>
          <speciesReference species="M_DGTP_Cell" stoichiometry="1"/>
          <speciesReference species="M_PYR_Cell" stoichiometry="1"/>
        </listOfProducts>
        <kineticLaw>
          <math xmlns="http://www.w3.org/1998/Math/MathML">
            <ci> FLUX_VALUE </ci>
          </math>
          <listOfParameters>
            <parameter id="LOWER_BOUND" value="0" units="mmol_per_gDW_per_hr"/>
            <parameter id="OBJECTIVE_COEFFICIENT" value="0" units="dimensionless"/>
            <parameter id="UPPER_BOUND" value="1000" units="mmol_per_gDW_per_hr"/>
            <parameter id="FLUX_VALUE" value="0" units="mmol_per_gDW_per_hr"/>
          </listOfParameters>
        </kineticLaw>
      </reaction>
      <reaction id="R_Purine48" name="Purine48" reversible="false">
        <notes>
          <html xmlns="http://www.w3.org/1999/xhtml">
            <p>GENE_ASSOCIATION: </p>
            <p>SUBSYSTEM: </p>
          </html>
        </notes>
        <listOfReactants>
          <speciesReference species="M_DGTP_Cell" stoichiometry="1"/>
        </listOfReactants>
        <listOfProducts>
          <speciesReference species="M_DGMP_Cell" stoichiometry="1"/>
          <speciesReference species="M_PPI_Cell" stoichiometry="1"/>
        </listOfProducts>
        <kineticLaw>
          <math xmlns="http://www.w3.org/1998/Math/MathML">
            <ci> FLUX_VALUE </ci>
          </math>
          <listOfParameters>
            <parameter id="LOWER_BOUND" value="0" units="mmol_per_gDW_per_hr"/>
            <parameter id="OBJECTIVE_COEFFICIENT" value="0" units="dimensionless"/>
            <parameter id="UPPER_BOUND" value="1000" units="mmol_per_gDW_per_hr"/>
            <parameter id="FLUX_VALUE" value="0" units="mmol_per_gDW_per_hr"/>
          </listOfParameters>
        </kineticLaw>
      </reaction>
      <reaction id="R_Purine49" name="Purine49" reversible="false">
        <notes>
          <html xmlns="http://www.w3.org/1999/xhtml">
            <p>GENE_ASSOCIATION: </p>
            <p>SUBSYSTEM: </p>
          </html>
        </notes>
        <listOfReactants>
          <speciesReference species="M_NH3_Cell" stoichiometry="1"/>
          <speciesReference species="M_ATP_Cell" stoichiometry="1"/>
          <speciesReference species="M_XMP_Cell" stoichiometry="1"/>
        </listOfReactants>
        <listOfProducts>
          <speciesReference species="M_AMP_Cell" stoichiometry="1"/>
          <speciesReference species="M_GMP_Cell" stoichiometry="1"/>
          <speciesReference species="M_PPI_Cell" stoichiometry="1"/>
        </listOfProducts>
        <kineticLaw>
          <math xmlns="http://www.w3.org/1998/Math/MathML">
            <ci> FLUX_VALUE </ci>
          </math>
          <listOfParameters>
            <parameter id="LOWER_BOUND" value="0" units="mmol_per_gDW_per_hr"/>
            <parameter id="OBJECTIVE_COEFFICIENT" value="0" units="dimensionless"/>
            <parameter id="UPPER_BOUND" value="1000" units="mmol_per_gDW_per_hr"/>
            <parameter id="FLUX_VALUE" value="0" units="mmol_per_gDW_per_hr"/>
          </listOfParameters>
        </kineticLaw>
      </reaction>
      <reaction id="R_Purine50" name="Purine50" reversible="false">
        <notes>
          <html xmlns="http://www.w3.org/1999/xhtml">
            <p>GENE_ASSOCIATION: </p>
            <p>SUBSYSTEM: </p>
          </html>
        </notes>
        <listOfReactants>
          <speciesReference species="M_XTP_Cell" stoichiometry="1"/>
        </listOfReactants>
        <listOfProducts>
          <speciesReference species="M_XMP_Cell" stoichiometry="1"/>
          <speciesReference species="M_PPI_Cell" stoichiometry="1"/>
        </listOfProducts>
        <kineticLaw>
          <math xmlns="http://www.w3.org/1998/Math/MathML">
            <ci> FLUX_VALUE </ci>
          </math>
          <listOfParameters>
            <parameter id="LOWER_BOUND" value="0" units="mmol_per_gDW_per_hr"/>
            <parameter id="OBJECTIVE_COEFFICIENT" value="0" units="dimensionless"/>
            <parameter id="UPPER_BOUND" value="1000" units="mmol_per_gDW_per_hr"/>
            <parameter id="FLUX_VALUE" value="0" units="mmol_per_gDW_per_hr"/>
          </listOfParameters>
        </kineticLaw>
      </reaction>
      <reaction id="R_Purine51" name="Purine51" reversible="true">
        <notes>
          <html xmlns="http://www.w3.org/1999/xhtml">
            <p>GENE_ASSOCIATION: </p>
            <p>SUBSYSTEM: </p>
          </html>
        </notes>
        <listOfReactants>
          <speciesReference species="M_PYR_Cell" stoichiometry="1"/>
          <speciesReference species="M_DATP_Cell" stoichiometry="1"/>
        </listOfReactants>
        <listOfProducts>
          <speciesReference species="M_DADP_Cell" stoichiometry="1"/>
          <speciesReference species="M_PEP_Cell" stoichiometry="1"/>
        </listOfProducts>
        <kineticLaw>
          <math xmlns="http://www.w3.org/1998/Math/MathML">
            <ci> FLUX_VALUE </ci>
          </math>
          <listOfParameters>
            <parameter id="LOWER_BOUND" value="-1000" units="mmol_per_gDW_per_hr"/>
            <parameter id="OBJECTIVE_COEFFICIENT" value="0" units="dimensionless"/>
            <parameter id="UPPER_BOUND" value="1000" units="mmol_per_gDW_per_hr"/>
            <parameter id="FLUX_VALUE" value="0" units="mmol_per_gDW_per_hr"/>
          </listOfParameters>
        </kineticLaw>
      </reaction>
      <reaction id="R_Pyrimidine1" name="Pyrimidine1" reversible="true">
        <notes>
          <html xmlns="http://www.w3.org/1999/xhtml">
            <p>GENE_ASSOCIATION: </p>
            <p>SUBSYSTEM: </p>
          </html>
        </notes>
        <listOfReactants>
          <speciesReference species="M_CAASP_Cell" stoichiometry="1"/>
        </listOfReactants>
        <listOfProducts>
          <speciesReference species="M_DOROA_Cell" stoichiometry="1"/>
        </listOfProducts>
        <kineticLaw>
          <math xmlns="http://www.w3.org/1998/Math/MathML">
            <ci> FLUX_VALUE </ci>
          </math>
          <listOfParameters>
            <parameter id="LOWER_BOUND" value="-1000" units="mmol_per_gDW_per_hr"/>
            <parameter id="OBJECTIVE_COEFFICIENT" value="0" units="dimensionless"/>
            <parameter id="UPPER_BOUND" value="1000" units="mmol_per_gDW_per_hr"/>
            <parameter id="FLUX_VALUE" value="0" units="mmol_per_gDW_per_hr"/>
          </listOfParameters>
        </kineticLaw>
      </reaction>
      <reaction id="R_Pyrimidine2" name="Pyrimidine2" reversible="false">
        <notes>
          <html xmlns="http://www.w3.org/1999/xhtml">
            <p>GENE_ASSOCIATION: </p>
            <p>SUBSYSTEM: </p>
          </html>
        </notes>
        <listOfReactants>
          <speciesReference species="M_CAP_Cell" stoichiometry="1"/>
          <speciesReference species="M_ASP_Cell" stoichiometry="1"/>
        </listOfReactants>
        <listOfProducts>
          <speciesReference species="M_PI_Cell" stoichiometry="1"/>
          <speciesReference species="M_CAASP_Cell" stoichiometry="1"/>
        </listOfProducts>
        <kineticLaw>
          <math xmlns="http://www.w3.org/1998/Math/MathML">
            <ci> FLUX_VALUE </ci>
          </math>
          <listOfParameters>
            <parameter id="LOWER_BOUND" value="0" units="mmol_per_gDW_per_hr"/>
            <parameter id="OBJECTIVE_COEFFICIENT" value="0" units="dimensionless"/>
            <parameter id="UPPER_BOUND" value="1000" units="mmol_per_gDW_per_hr"/>
            <parameter id="FLUX_VALUE" value="0" units="mmol_per_gDW_per_hr"/>
          </listOfParameters>
        </kineticLaw>
      </reaction>
      <reaction id="R_Pyrimidine3" name="Pyrimidine3" reversible="false">
        <notes>
          <html xmlns="http://www.w3.org/1999/xhtml">
            <p>GENE_ASSOCIATION: </p>
            <p>SUBSYSTEM: </p>
          </html>
        </notes>
        <listOfReactants>
          <speciesReference species="M_CO2_Cell" stoichiometry="1"/>
          <speciesReference species="M_ATP_Cell" stoichiometry="2"/>
          <speciesReference species="M_GLN_Cell" stoichiometry="1"/>
        </listOfReactants>
        <listOfProducts>
          <speciesReference species="M_PI_Cell" stoichiometry="1"/>
          <speciesReference species="M_CAP_Cell" stoichiometry="1"/>
          <speciesReference species="M_ADP_Cell" stoichiometry="2"/>
          <speciesReference species="M_GLU_Cell" stoichiometry="1"/>
        </listOfProducts>
        <kineticLaw>
          <math xmlns="http://www.w3.org/1998/Math/MathML">
            <ci> FLUX_VALUE </ci>
          </math>
          <listOfParameters>
            <parameter id="LOWER_BOUND" value="0" units="mmol_per_gDW_per_hr"/>
            <parameter id="OBJECTIVE_COEFFICIENT" value="0" units="dimensionless"/>
            <parameter id="UPPER_BOUND" value="1000" units="mmol_per_gDW_per_hr"/>
            <parameter id="FLUX_VALUE" value="0" units="mmol_per_gDW_per_hr"/>
          </listOfParameters>
        </kineticLaw>
      </reaction>
      <reaction id="R_Pyrimidine4" name="Pyrimidine4" reversible="false">
        <notes>
          <html xmlns="http://www.w3.org/1999/xhtml">
            <p>GENE_ASSOCIATION: </p>
            <p>SUBSYSTEM: </p>
          </html>
        </notes>
        <listOfReactants>
          <speciesReference species="M_UTP_Cell" stoichiometry="1"/>
          <speciesReference species="M_RTHIO_Cell" stoichiometry="1"/>
        </listOfReactants>
        <listOfProducts>
          <speciesReference species="M_OTHIO_Cell" stoichiometry="1"/>
          <speciesReference species="M_DUTP_Cell" stoichiometry="1"/>
        </listOfProducts>
        <kineticLaw>
          <math xmlns="http://www.w3.org/1998/Math/MathML">
            <ci> FLUX_VALUE </ci>
          </math>
          <listOfParameters>
            <parameter id="LOWER_BOUND" value="0" units="mmol_per_gDW_per_hr"/>
            <parameter id="OBJECTIVE_COEFFICIENT" value="0" units="dimensionless"/>
            <parameter id="UPPER_BOUND" value="1000" units="mmol_per_gDW_per_hr"/>
            <parameter id="FLUX_VALUE" value="0" units="mmol_per_gDW_per_hr"/>
          </listOfParameters>
        </kineticLaw>
      </reaction>
      <reaction id="R_Pyrimidine5" name="Pyrimidine5" reversible="true">
        <notes>
          <html xmlns="http://www.w3.org/1999/xhtml">
            <p>GENE_ASSOCIATION: </p>
            <p>SUBSYSTEM: </p>
          </html>
        </notes>
        <listOfReactants>
          <speciesReference species="M_ATP_Cell" stoichiometry="1"/>
          <speciesReference species="M_DCDP_Cell" stoichiometry="1"/>
        </listOfReactants>
        <listOfProducts>
          <speciesReference species="M_ADP_Cell" stoichiometry="1"/>
          <speciesReference species="M_DCTP_Cell" stoichiometry="1"/>
        </listOfProducts>
        <kineticLaw>
          <math xmlns="http://www.w3.org/1998/Math/MathML">
            <ci> FLUX_VALUE </ci>
          </math>
          <listOfParameters>
            <parameter id="LOWER_BOUND" value="-1000" units="mmol_per_gDW_per_hr"/>
            <parameter id="OBJECTIVE_COEFFICIENT" value="0" units="dimensionless"/>
            <parameter id="UPPER_BOUND" value="1000" units="mmol_per_gDW_per_hr"/>
            <parameter id="FLUX_VALUE" value="0" units="mmol_per_gDW_per_hr"/>
          </listOfParameters>
        </kineticLaw>
      </reaction>
      <reaction id="R_Pyrimidine6" name="Pyrimidine6" reversible="true">
        <notes>
          <html xmlns="http://www.w3.org/1999/xhtml">
            <p>GENE_ASSOCIATION: </p>
            <p>SUBSYSTEM: </p>
          </html>
        </notes>
        <listOfReactants>
          <speciesReference species="M_Q_Cell" stoichiometry="1"/>
          <speciesReference species="M_DOROA_Cell" stoichiometry="1"/>
        </listOfReactants>
        <listOfProducts>
          <speciesReference species="M_OROA_Cell" stoichiometry="1"/>
          <speciesReference species="M_QH2_Cell" stoichiometry="1"/>
        </listOfProducts>
        <kineticLaw>
          <math xmlns="http://www.w3.org/1998/Math/MathML">
            <ci> FLUX_VALUE </ci>
          </math>
          <listOfParameters>
            <parameter id="LOWER_BOUND" value="-1000" units="mmol_per_gDW_per_hr"/>
            <parameter id="OBJECTIVE_COEFFICIENT" value="0" units="dimensionless"/>
            <parameter id="UPPER_BOUND" value="1000" units="mmol_per_gDW_per_hr"/>
            <parameter id="FLUX_VALUE" value="0" units="mmol_per_gDW_per_hr"/>
          </listOfParameters>
        </kineticLaw>
      </reaction>
      <reaction id="R_Pyrimidine7" name="Pyrimidine7" reversible="true">
        <notes>
          <html xmlns="http://www.w3.org/1999/xhtml">
            <p>GENE_ASSOCIATION: </p>
            <p>SUBSYSTEM: </p>
          </html>
        </notes>
        <listOfReactants>
          <speciesReference species="M_OROA_Cell" stoichiometry="1"/>
          <speciesReference species="M_PRPP_Cell" stoichiometry="1"/>
        </listOfReactants>
        <listOfProducts>
          <speciesReference species="M_OMP_Cell" stoichiometry="1"/>
          <speciesReference species="M_PPI_Cell" stoichiometry="1"/>
        </listOfProducts>
        <kineticLaw>
          <math xmlns="http://www.w3.org/1998/Math/MathML">
            <ci> FLUX_VALUE </ci>
          </math>
          <listOfParameters>
            <parameter id="LOWER_BOUND" value="-1000" units="mmol_per_gDW_per_hr"/>
            <parameter id="OBJECTIVE_COEFFICIENT" value="0" units="dimensionless"/>
            <parameter id="UPPER_BOUND" value="1000" units="mmol_per_gDW_per_hr"/>
            <parameter id="FLUX_VALUE" value="0" units="mmol_per_gDW_per_hr"/>
          </listOfParameters>
        </kineticLaw>
      </reaction>
      <reaction id="R_Pyrimidine8" name="Pyrimidine8" reversible="false">
        <notes>
          <html xmlns="http://www.w3.org/1999/xhtml">
            <p>GENE_ASSOCIATION: </p>
            <p>SUBSYSTEM: </p>
          </html>
        </notes>
        <listOfReactants>
          <speciesReference species="M_OMP_Cell" stoichiometry="1"/>
        </listOfReactants>
        <listOfProducts>
          <speciesReference species="M_UMP_Cell" stoichiometry="1"/>
          <speciesReference species="M_CO2_Cell" stoichiometry="1"/>
        </listOfProducts>
        <kineticLaw>
          <math xmlns="http://www.w3.org/1998/Math/MathML">
            <ci> FLUX_VALUE </ci>
          </math>
          <listOfParameters>
            <parameter id="LOWER_BOUND" value="0" units="mmol_per_gDW_per_hr"/>
            <parameter id="OBJECTIVE_COEFFICIENT" value="0" units="dimensionless"/>
            <parameter id="UPPER_BOUND" value="1000" units="mmol_per_gDW_per_hr"/>
            <parameter id="FLUX_VALUE" value="0" units="mmol_per_gDW_per_hr"/>
          </listOfParameters>
        </kineticLaw>
      </reaction>
      <reaction id="R_Pyrimidine9" name="Pyrimidine9" reversible="true">
        <notes>
          <html xmlns="http://www.w3.org/1999/xhtml">
            <p>GENE_ASSOCIATION: </p>
            <p>SUBSYSTEM: </p>
          </html>
        </notes>
        <listOfReactants>
          <speciesReference species="M_ATP_Cell" stoichiometry="1"/>
          <speciesReference species="M_UMP_Cell" stoichiometry="1"/>
        </listOfReactants>
        <listOfProducts>
          <speciesReference species="M_UDP_Cell" stoichiometry="1"/>
          <speciesReference species="M_ADP_Cell" stoichiometry="1"/>
        </listOfProducts>
        <kineticLaw>
          <math xmlns="http://www.w3.org/1998/Math/MathML">
            <ci> FLUX_VALUE </ci>
          </math>
          <listOfParameters>
            <parameter id="LOWER_BOUND" value="-1000" units="mmol_per_gDW_per_hr"/>
            <parameter id="OBJECTIVE_COEFFICIENT" value="0" units="dimensionless"/>
            <parameter id="UPPER_BOUND" value="1000" units="mmol_per_gDW_per_hr"/>
            <parameter id="FLUX_VALUE" value="0" units="mmol_per_gDW_per_hr"/>
          </listOfParameters>
        </kineticLaw>
      </reaction>
      <reaction id="R_Pyrimidine10" name="Pyrimidine10" reversible="true">
        <notes>
          <html xmlns="http://www.w3.org/1999/xhtml">
            <p>GENE_ASSOCIATION: </p>
            <p>SUBSYSTEM: </p>
          </html>
        </notes>
        <listOfReactants>
          <speciesReference species="M_UDP_Cell" stoichiometry="1"/>
          <speciesReference species="M_ATP_Cell" stoichiometry="1"/>
        </listOfReactants>
        <listOfProducts>
          <speciesReference species="M_ADP_Cell" stoichiometry="1"/>
          <speciesReference species="M_UTP_Cell" stoichiometry="1"/>
        </listOfProducts>
        <kineticLaw>
          <math xmlns="http://www.w3.org/1998/Math/MathML">
            <ci> FLUX_VALUE </ci>
          </math>
          <listOfParameters>
            <parameter id="LOWER_BOUND" value="-1000" units="mmol_per_gDW_per_hr"/>
            <parameter id="OBJECTIVE_COEFFICIENT" value="0" units="dimensionless"/>
            <parameter id="UPPER_BOUND" value="1000" units="mmol_per_gDW_per_hr"/>
            <parameter id="FLUX_VALUE" value="0" units="mmol_per_gDW_per_hr"/>
          </listOfParameters>
        </kineticLaw>
      </reaction>
      <reaction id="R_Pyrimidine11" name="Pyrimidine11" reversible="true">
        <notes>
          <html xmlns="http://www.w3.org/1999/xhtml">
            <p>GENE_ASSOCIATION: </p>
            <p>SUBSYSTEM: </p>
          </html>
        </notes>
        <listOfReactants>
          <speciesReference species="M_ATP_Cell" stoichiometry="1"/>
          <speciesReference species="M_CDP_Cell" stoichiometry="1"/>
        </listOfReactants>
        <listOfProducts>
          <speciesReference species="M_ADP_Cell" stoichiometry="1"/>
          <speciesReference species="M_CTP_Cell" stoichiometry="1"/>
        </listOfProducts>
        <kineticLaw>
          <math xmlns="http://www.w3.org/1998/Math/MathML">
            <ci> FLUX_VALUE </ci>
          </math>
          <listOfParameters>
            <parameter id="LOWER_BOUND" value="-1000" units="mmol_per_gDW_per_hr"/>
            <parameter id="OBJECTIVE_COEFFICIENT" value="0" units="dimensionless"/>
            <parameter id="UPPER_BOUND" value="1000" units="mmol_per_gDW_per_hr"/>
            <parameter id="FLUX_VALUE" value="0" units="mmol_per_gDW_per_hr"/>
          </listOfParameters>
        </kineticLaw>
      </reaction>
      <reaction id="R_Pyrimidine12" name="Pyrimidine12" reversible="false">
        <notes>
          <html xmlns="http://www.w3.org/1999/xhtml">
            <p>GENE_ASSOCIATION: </p>
            <p>SUBSYSTEM: </p>
          </html>
        </notes>
        <listOfReactants>
          <speciesReference species="M_GLN_Cell" stoichiometry="1"/>
          <speciesReference species="M_ATP_Cell" stoichiometry="1"/>
          <speciesReference species="M_UTP_Cell" stoichiometry="1"/>
        </listOfReactants>
        <listOfProducts>
          <speciesReference species="M_PI_Cell" stoichiometry="1"/>
          <speciesReference species="M_ADP_Cell" stoichiometry="1"/>
          <speciesReference species="M_CTP_Cell" stoichiometry="1"/>
          <speciesReference species="M_GLU_Cell" stoichiometry="1"/>
        </listOfProducts>
        <kineticLaw>
          <math xmlns="http://www.w3.org/1998/Math/MathML">
            <ci> FLUX_VALUE </ci>
          </math>
          <listOfParameters>
            <parameter id="LOWER_BOUND" value="0" units="mmol_per_gDW_per_hr"/>
            <parameter id="OBJECTIVE_COEFFICIENT" value="0" units="dimensionless"/>
            <parameter id="UPPER_BOUND" value="1000" units="mmol_per_gDW_per_hr"/>
            <parameter id="FLUX_VALUE" value="0" units="mmol_per_gDW_per_hr"/>
          </listOfParameters>
        </kineticLaw>
      </reaction>
      <reaction id="R_Pyrimidine13" name="Pyrimidine13" reversible="true">
        <notes>
          <html xmlns="http://www.w3.org/1999/xhtml">
            <p>GENE_ASSOCIATION: </p>
            <p>SUBSYSTEM: </p>
          </html>
        </notes>
        <listOfReactants>
          <speciesReference species="M_ATP_Cell" stoichiometry="1"/>
          <speciesReference species="M_CMP_Cell" stoichiometry="1"/>
        </listOfReactants>
        <listOfProducts>
          <speciesReference species="M_CDP_Cell" stoichiometry="1"/>
          <speciesReference species="M_ADP_Cell" stoichiometry="1"/>
        </listOfProducts>
        <kineticLaw>
          <math xmlns="http://www.w3.org/1998/Math/MathML">
            <ci> FLUX_VALUE </ci>
          </math>
          <listOfParameters>
            <parameter id="LOWER_BOUND" value="-1000" units="mmol_per_gDW_per_hr"/>
            <parameter id="OBJECTIVE_COEFFICIENT" value="0" units="dimensionless"/>
            <parameter id="UPPER_BOUND" value="1000" units="mmol_per_gDW_per_hr"/>
            <parameter id="FLUX_VALUE" value="0" units="mmol_per_gDW_per_hr"/>
          </listOfParameters>
        </kineticLaw>
      </reaction>
      <reaction id="R_Pyrimidine14" name="Pyrimidine14" reversible="false">
        <notes>
          <html xmlns="http://www.w3.org/1999/xhtml">
            <p>GENE_ASSOCIATION: </p>
            <p>SUBSYSTEM: </p>
          </html>
        </notes>
        <listOfReactants>
          <speciesReference species="M_CTP_Cell" stoichiometry="1"/>
          <speciesReference species="M_RTHIO_Cell" stoichiometry="1"/>
        </listOfReactants>
        <listOfProducts>
          <speciesReference species="M_DCTP_Cell" stoichiometry="1"/>
          <speciesReference species="M_OTHIO_Cell" stoichiometry="1"/>
        </listOfProducts>
        <kineticLaw>
          <math xmlns="http://www.w3.org/1998/Math/MathML">
            <ci> FLUX_VALUE </ci>
          </math>
          <listOfParameters>
            <parameter id="LOWER_BOUND" value="0" units="mmol_per_gDW_per_hr"/>
            <parameter id="OBJECTIVE_COEFFICIENT" value="0" units="dimensionless"/>
            <parameter id="UPPER_BOUND" value="1000" units="mmol_per_gDW_per_hr"/>
            <parameter id="FLUX_VALUE" value="0" units="mmol_per_gDW_per_hr"/>
          </listOfParameters>
        </kineticLaw>
      </reaction>
      <reaction id="R_Pyrimidine15" name="Pyrimidine15" reversible="false">
        <notes>
          <html xmlns="http://www.w3.org/1999/xhtml">
            <p>GENE_ASSOCIATION: </p>
            <p>SUBSYSTEM: </p>
          </html>
        </notes>
        <listOfReactants>
          <speciesReference species="M_CDP_Cell" stoichiometry="1"/>
          <speciesReference species="M_RTHIO_Cell" stoichiometry="1"/>
        </listOfReactants>
        <listOfProducts>
          <speciesReference species="M_OTHIO_Cell" stoichiometry="1"/>
          <speciesReference species="M_DCDP_Cell" stoichiometry="1"/>
        </listOfProducts>
        <kineticLaw>
          <math xmlns="http://www.w3.org/1998/Math/MathML">
            <ci> FLUX_VALUE </ci>
          </math>
          <listOfParameters>
            <parameter id="LOWER_BOUND" value="0" units="mmol_per_gDW_per_hr"/>
            <parameter id="OBJECTIVE_COEFFICIENT" value="0" units="dimensionless"/>
            <parameter id="UPPER_BOUND" value="1000" units="mmol_per_gDW_per_hr"/>
            <parameter id="FLUX_VALUE" value="0" units="mmol_per_gDW_per_hr"/>
          </listOfParameters>
        </kineticLaw>
      </reaction>
      <reaction id="R_Pyrimidine16" name="Pyrimidine16" reversible="true">
        <notes>
          <html xmlns="http://www.w3.org/1999/xhtml">
            <p>GENE_ASSOCIATION: </p>
            <p>SUBSYSTEM: </p>
          </html>
        </notes>
        <listOfReactants>
          <speciesReference species="M_ATP_Cell" stoichiometry="1"/>
          <speciesReference species="M_DCMP_Cell" stoichiometry="1"/>
        </listOfReactants>
        <listOfProducts>
          <speciesReference species="M_ADP_Cell" stoichiometry="1"/>
          <speciesReference species="M_DCDP_Cell" stoichiometry="1"/>
        </listOfProducts>
        <kineticLaw>
          <math xmlns="http://www.w3.org/1998/Math/MathML">
            <ci> FLUX_VALUE </ci>
          </math>
          <listOfParameters>
            <parameter id="LOWER_BOUND" value="-1000" units="mmol_per_gDW_per_hr"/>
            <parameter id="OBJECTIVE_COEFFICIENT" value="0" units="dimensionless"/>
            <parameter id="UPPER_BOUND" value="1000" units="mmol_per_gDW_per_hr"/>
            <parameter id="FLUX_VALUE" value="0" units="mmol_per_gDW_per_hr"/>
          </listOfParameters>
        </kineticLaw>
      </reaction>
      <reaction id="R_Pyrimidine17" name="Pyrimidine17" reversible="false">
        <notes>
          <html xmlns="http://www.w3.org/1999/xhtml">
            <p>GENE_ASSOCIATION: </p>
            <p>SUBSYSTEM: </p>
          </html>
        </notes>
        <listOfReactants>
          <speciesReference species="M_DUTP_Cell" stoichiometry="1"/>
        </listOfReactants>
        <listOfProducts>
          <speciesReference species="M_DUMP_Cell" stoichiometry="1"/>
          <speciesReference species="M_PPI_Cell" stoichiometry="1"/>
        </listOfProducts>
        <kineticLaw>
          <math xmlns="http://www.w3.org/1998/Math/MathML">
            <ci> FLUX_VALUE </ci>
          </math>
          <listOfParameters>
            <parameter id="LOWER_BOUND" value="0" units="mmol_per_gDW_per_hr"/>
            <parameter id="OBJECTIVE_COEFFICIENT" value="0" units="dimensionless"/>
            <parameter id="UPPER_BOUND" value="1000" units="mmol_per_gDW_per_hr"/>
            <parameter id="FLUX_VALUE" value="0" units="mmol_per_gDW_per_hr"/>
          </listOfParameters>
        </kineticLaw>
      </reaction>
      <reaction id="R_Pyrimidine18" name="Pyrimidine18" reversible="true">
        <notes>
          <html xmlns="http://www.w3.org/1999/xhtml">
            <p>GENE_ASSOCIATION: </p>
            <p>SUBSYSTEM: </p>
          </html>
        </notes>
        <listOfReactants>
          <speciesReference species="M_ATP_Cell" stoichiometry="1"/>
          <speciesReference species="M_DUMP_Cell" stoichiometry="1"/>
        </listOfReactants>
        <listOfProducts>
          <speciesReference species="M_ADP_Cell" stoichiometry="1"/>
          <speciesReference species="M_DUDP_Cell" stoichiometry="1"/>
        </listOfProducts>
        <kineticLaw>
          <math xmlns="http://www.w3.org/1998/Math/MathML">
            <ci> FLUX_VALUE </ci>
          </math>
          <listOfParameters>
            <parameter id="LOWER_BOUND" value="-1000" units="mmol_per_gDW_per_hr"/>
            <parameter id="OBJECTIVE_COEFFICIENT" value="0" units="dimensionless"/>
            <parameter id="UPPER_BOUND" value="1000" units="mmol_per_gDW_per_hr"/>
            <parameter id="FLUX_VALUE" value="0" units="mmol_per_gDW_per_hr"/>
          </listOfParameters>
        </kineticLaw>
      </reaction>
      <reaction id="R_Pyrimidine19" name="Pyrimidine19" reversible="false">
        <notes>
          <html xmlns="http://www.w3.org/1999/xhtml">
            <p>GENE_ASSOCIATION: </p>
            <p>SUBSYSTEM: </p>
          </html>
        </notes>
        <listOfReactants>
          <speciesReference species="M_RTHIO_Cell" stoichiometry="1"/>
          <speciesReference species="M_UDP_Cell" stoichiometry="1"/>
        </listOfReactants>
        <listOfProducts>
          <speciesReference species="M_OTHIO_Cell" stoichiometry="1"/>
          <speciesReference species="M_DUDP_Cell" stoichiometry="1"/>
        </listOfProducts>
        <kineticLaw>
          <math xmlns="http://www.w3.org/1998/Math/MathML">
            <ci> FLUX_VALUE </ci>
          </math>
          <listOfParameters>
            <parameter id="LOWER_BOUND" value="0" units="mmol_per_gDW_per_hr"/>
            <parameter id="OBJECTIVE_COEFFICIENT" value="0" units="dimensionless"/>
            <parameter id="UPPER_BOUND" value="1000" units="mmol_per_gDW_per_hr"/>
            <parameter id="FLUX_VALUE" value="0" units="mmol_per_gDW_per_hr"/>
          </listOfParameters>
        </kineticLaw>
      </reaction>
      <reaction id="R_Pyrimidine20" name="Pyrimidine20" reversible="false">
        <notes>
          <html xmlns="http://www.w3.org/1999/xhtml">
            <p>GENE_ASSOCIATION: </p>
            <p>SUBSYSTEM: </p>
          </html>
        </notes>
        <listOfReactants>
          <speciesReference species="M_DUMP_Cell" stoichiometry="1"/>
          <speciesReference species="M_METTHF_Cell" stoichiometry="1"/>
        </listOfReactants>
        <listOfProducts>
          <speciesReference species="M_DTMP_Cell" stoichiometry="1"/>
          <speciesReference species="M_DHF_Cell" stoichiometry="1"/>
        </listOfProducts>
        <kineticLaw>
          <math xmlns="http://www.w3.org/1998/Math/MathML">
            <ci> FLUX_VALUE </ci>
          </math>
          <listOfParameters>
            <parameter id="LOWER_BOUND" value="0" units="mmol_per_gDW_per_hr"/>
            <parameter id="OBJECTIVE_COEFFICIENT" value="0" units="dimensionless"/>
            <parameter id="UPPER_BOUND" value="1000" units="mmol_per_gDW_per_hr"/>
            <parameter id="FLUX_VALUE" value="0" units="mmol_per_gDW_per_hr"/>
          </listOfParameters>
        </kineticLaw>
      </reaction>
      <reaction id="R_Pyrimidine21" name="Pyrimidine21" reversible="true">
        <notes>
          <html xmlns="http://www.w3.org/1999/xhtml">
            <p>GENE_ASSOCIATION: </p>
            <p>SUBSYSTEM: </p>
          </html>
        </notes>
        <listOfReactants>
          <speciesReference species="M_DTMP_Cell" stoichiometry="1"/>
          <speciesReference species="M_ATP_Cell" stoichiometry="1"/>
        </listOfReactants>
        <listOfProducts>
          <speciesReference species="M_DTDP_Cell" stoichiometry="1"/>
          <speciesReference species="M_ADP_Cell" stoichiometry="1"/>
        </listOfProducts>
        <kineticLaw>
          <math xmlns="http://www.w3.org/1998/Math/MathML">
            <ci> FLUX_VALUE </ci>
          </math>
          <listOfParameters>
            <parameter id="LOWER_BOUND" value="-1000" units="mmol_per_gDW_per_hr"/>
            <parameter id="OBJECTIVE_COEFFICIENT" value="0" units="dimensionless"/>
            <parameter id="UPPER_BOUND" value="1000" units="mmol_per_gDW_per_hr"/>
            <parameter id="FLUX_VALUE" value="0" units="mmol_per_gDW_per_hr"/>
          </listOfParameters>
        </kineticLaw>
      </reaction>
      <reaction id="R_Pyrimidine22" name="Pyrimidine22" reversible="true">
        <notes>
          <html xmlns="http://www.w3.org/1999/xhtml">
            <p>GENE_ASSOCIATION: </p>
            <p>SUBSYSTEM: </p>
          </html>
        </notes>
        <listOfReactants>
          <speciesReference species="M_DTDP_Cell" stoichiometry="1"/>
          <speciesReference species="M_ATP_Cell" stoichiometry="1"/>
        </listOfReactants>
        <listOfProducts>
          <speciesReference species="M_ADP_Cell" stoichiometry="1"/>
[truncated: 438,429 more chars]
