# Supplementary material for: Do genome-scale models need exact solvers or clearer standards?
Source: Mol Syst Biol. 2015 Oct 14;11(10):831. doi: 10.15252/msb.20156157 (PMC4631202; doi:10.15252/msb.20156157)
Supplement: Supplementary file 2 — Dataset EV1 [file msb0011-0831-sd2.zip › m_model_collection-master/sbml/mus_musculus.xml]

<?xml version="1.0" encoding="UTF-8"?>
<sbml xmlns="http://www.sbml.org/sbml/level2" xmlns:html="http://www.w3.org/1999/xhtml" level="2" version="1">
  <model id="mmu_May2008" name="Mus musculus GSM">
    <listOfCompartments>
      <compartment id="Extracellular"/>
      <compartment id="Cytosol" outside="Extracellular"/>
      <compartment id="Mitochondria" outside="Cytosol"/>
    </listOfCompartments>
    <listOfSpecies>
      <species id="C00001" name="H2O" compartment="Cytosol" charge="0" boundaryCondition="false"/>
      <species id="C00001_ext" name="H2O_ext" compartment="Extracellular" charge="0" boundaryCondition="true"/>
      <species id="C00001_mt" name="H2O_mt" compartment="Cytosol" charge="0" boundaryCondition="false"/>
      <species id="C00002" name="ATP" compartment="Cytosol" charge="0" boundaryCondition="false"/>
      <species id="C00002_biomass" name="ATP_biomass" compartment="Cytosol" charge="0" boundaryCondition="false"/>
      <species id="C00002_mt" name="ATP_mt" compartment="Mitochondria" charge="0" boundaryCondition="false"/>
      <species id="C00003" name="NAD+" compartment="Extracellular" charge="0" boundaryCondition="true"/>
      <species id="C00003_mt" name="NAD+_mt" compartment="Mitochondria" charge="0" boundaryCondition="false"/>
      <species id="C00004" name="NADH" compartment="Cytosol" charge="0" boundaryCondition="false"/>
      <species id="C00004_ext" name="NADH_ext" compartment="Extracellular" charge="0" boundaryCondition="true"/>
      <species id="C00004_ext_mt" name="NADH_ext_mt" compartment="Extracellular" charge="0" boundaryCondition="true"/>
      <species id="C00004_mt" name="NADH_mt" compartment="Cytosol" charge="0" boundaryCondition="false"/>
      <species id="C00005" name="NADPH" compartment="Cytosol" charge="0" boundaryCondition="false"/>
      <species id="C00005_mt" name="NADPH_mt" compartment="Mitochondria" charge="0" boundaryCondition="false"/>
      <species id="C00006" name="NADP+" compartment="Extracellular" charge="0" boundaryCondition="true"/>
      <species id="C00006_mt" name="NADP+_mt" compartment="Mitochondria" charge="0" boundaryCondition="false"/>
      <species id="C00007" name="Oxygen" compartment="Cytosol" charge="0" boundaryCondition="false"/>
      <species id="C00007_ext" name="Oxygen_ext" compartment="Extracellular" charge="0" boundaryCondition="true"/>
      <species id="C00007_mt" name="Oxygen_mt" compartment="Cytosol" charge="0" boundaryCondition="false"/>
      <species id="C00008" name="ADP" compartment="Cytosol" charge="0" boundaryCondition="false"/>
      <species id="C00008_mt" name="ADP_mt" compartment="Mitochondria" charge="0" boundaryCondition="false"/>
      <species id="C00009" name="Orthophosphate" compartment="Extracellular" charge="0" boundaryCondition="true"/>
      <species id="C00009_mt" name="Orthophosphate_mt" compartment="Mitochondria" charge="0" boundaryCondition="false"/>
      <species id="C00010" name="CoA" compartment="Extracellular" charge="0" boundaryCondition="true"/>
      <species id="C00010_mt" name="CoA_mt" compartment="Mitochondria" charge="0" boundaryCondition="false"/>
      <species id="C00011" name="CO2" compartment="Cytosol" charge="0" boundaryCondition="false"/>
      <species id="C00011_ext" name="CO2_ext" compartment="Extracellular" charge="0" boundaryCondition="true"/>
      <species id="C00011_mt" name="CO2_mt" compartment="Cytosol" charge="0" boundaryCondition="false"/>
      <species id="C00012" name="Peptide" compartment="Cytosol" charge="0" boundaryCondition="false"/>
      <species id="C00013" name="Pyrophosphate" compartment="Cytosol" charge="0" boundaryCondition="false"/>
      <species id="C00013_mt" name="Pyrophosphate_mt" compartment="Mitochondria" charge="0" boundaryCondition="false"/>
      <species id="C00014" name="NH3" compartment="Cytosol" charge="0" boundaryCondition="false"/>
      <species id="C00014_ext" name="NH3_ext" compartment="Extracellular" charge="0" boundaryCondition="true"/>
      <species id="C00014_mt" name="NH3_mt" compartment="Cytosol" charge="0" boundaryCondition="false"/>
      <species id="C00015" name="UDP" compartment="Cytosol" charge="0" boundaryCondition="false"/>
      <species id="C00015_mt" name="UDP_mt" compartment="Mitochondria" charge="0" boundaryCondition="false"/>
      <species id="C00016" name="FAD" compartment="Extracellular" charge="0" boundaryCondition="true"/>
      <species id="C00016_mt" name="FAD_mt" compartment="Mitochondria" charge="0" boundaryCondition="false"/>
      <species id="C00017" name="Protein" compartment="Cytosol" charge="0" boundaryCondition="false"/>
      <species id="C00018" name="Pyridoxal phosphate" compartment="Cytosol" charge="0" boundaryCondition="false"/>
      <species id="C00019" name="S-Adenosyl-L-methionine" compartment="Cytosol" charge="0" boundaryCondition="false"/>
      <species id="C00019_mt" name="S-Adenosyl-L-methionine_mt" compartment="Mitochondria" charge="0" boundaryCondition="false"/>
      <species id="C00020" name="AMP" compartment="Cytosol" charge="0" boundaryCondition="false"/>
      <species id="C00020_mt" name="AMP_mt" compartment="Mitochondria" charge="0" boundaryCondition="false"/>
      <species id="C00021" name="S-Adenosyl-L-homocysteine" compartment="Cytosol" charge="0" boundaryCondition="false"/>
      <species id="C00021_mt" name="S-Adenosyl-L-homocysteine_mt" compartment="Mitochondria" charge="0" boundaryCondition="false"/>
      <species id="C00022" name="Pyruvate" compartment="Cytosol" charge="0" boundaryCondition="false"/>
      <species id="C00022_mt" name="Pyruvate_mt" compartment="Cytosol" charge="0" boundaryCondition="false"/>
      <species id="C00024" name="Acetyl-CoA" compartment="Cytosol" charge="0" boundaryCondition="false"/>
      <species id="C00024_mt" name="Acetyl-CoA_mt" compartment="Mitochondria" charge="0" boundaryCondition="false"/>
      <species id="C00025" name="L-Glutamate" compartment="Cytosol" charge="0" boundaryCondition="false"/>
      <species id="C00025_ext" name="L-Glutamate_ext" compartment="Extracellular" charge="0" boundaryCondition="true"/>
      <species id="C00025_mt" name="L-Glutamate_mt" compartment="Mitochondria" charge="0" boundaryCondition="false"/>
      <species id="C00026" name="2-Oxoglutarate" compartment="Cytosol" charge="0" boundaryCondition="false"/>
      <species id="C00026_mt" name="2-Oxoglutarate_mt" compartment="Cytosol" charge="0" boundaryCondition="false"/>
      <species id="C00027" name="H2O2" compartment="Cytosol" charge="0" boundaryCondition="false"/>
      <species id="C00027_mt" name="H2O2_mt" compartment="Mitochondria" charge="0" boundaryCondition="false"/>
      <species id="C00028" name="Acceptor" compartment="Cytosol" charge="0" boundaryCondition="false"/>
      <species id="C00028_mt" name="Acceptor_mt" compartment="Mitochondria" charge="0" boundaryCondition="false"/>
      <species id="C00029" name="UDP-glucose" compartment="Cytosol" charge="0" boundaryCondition="false"/>
      <species id="C00030" name="Reduced acceptor" compartment="Cytosol" charge="0" boundaryCondition="false"/>
      <species id="C00030_mt" name="Reduced acceptor_mt" compartment="Mitochondria" charge="0" boundaryCondition="false"/>
      <species id="C00031" name="D-Glucose" compartment="Cytosol" charge="0" boundaryCondition="false"/>
      <species id="C00032" name="Heme" compartment="Cytosol" charge="0" boundaryCondition="false"/>
      <species id="C00032_mt" name="Heme_mt" compartment="Mitochondria" charge="0" boundaryCondition="false"/>
      <species id="C00033" name="Acetate" compartment="Cytosol" charge="0" boundaryCondition="false"/>
      <species id="C00033_mt" name="Acetate_mt" compartment="Mitochondria" charge="0" boundaryCondition="false"/>
      <species id="C00035" name="GDP" compartment="Cytosol" charge="0" boundaryCondition="false"/>
      <species id="C00035_mt" name="GDP_mt" compartment="Cytosol" charge="0" boundaryCondition="false"/>
      <species id="C00036" name="Oxaloacetate" compartment="Cytosol" charge="0" boundaryCondition="false"/>
      <species id="C00036_mt" name="Oxaloacetate_mt" compartment="Mitochondria" charge="0" boundaryCondition="false"/>
      <species id="C00037" name="Glycine" compartment="Cytosol" charge="0" boundaryCondition="false"/>
      <species id="C00037_ext" name="Glycine_ext" compartment="Extracellular" charge="0" boundaryCondition="true"/>
      <species id="C00037_mt" name="Glycine_mt" compartment="Cytosol" charge="0" boundaryCondition="false"/>
      <species id="C00039" name="DNA" compartment="Cytosol" charge="0" boundaryCondition="false"/>
      <species id="C00040" name="Acyl-CoA" compartment="Cytosol" charge="0" boundaryCondition="false"/>
      <species id="C00040_mt" name="Acyl-CoA_mt" compartment="Mitochondria" charge="0" boundaryCondition="false"/>
      <species id="C00041" name="L-Alanine" compartment="Cytosol" charge="0" boundaryCondition="false"/>
      <species id="C00041_ext" name="L-Alanine_ext" compartment="Extracellular" charge="0" boundaryCondition="true"/>
      <species id="C00041_mt" name="L-Alanine_mt" compartment="Mitochondria" charge="0" boundaryCondition="false"/>
      <species id="C00042" name="Succinate" compartment="Cytosol" charge="0" boundaryCondition="false"/>
      <species id="C00042_mt" name="Succinate_mt" compartment="Mitochondria" charge="0" boundaryCondition="false"/>
      <species id="C00043" name="UDP-N-acetyl-D-glucosamine" compartment="Cytosol" charge="0" boundaryCondition="false"/>
      <species id="C00044" name="GTP" compartment="Cytosol" charge="0" boundaryCondition="false"/>
      <species id="C00044_biomass" name="GTP_biomass" compartment="Cytosol" charge="0" boundaryCondition="false"/>
      <species id="C00044_mt" name="GTP_mt" compartment="Cytosol" charge="0" boundaryCondition="false"/>
      <species id="C00046" name="RNA" compartment="Cytosol" charge="0" boundaryCondition="false"/>
      <species id="C00046_mt" name="RNA_mt" compartment="Mitochondria" charge="0" boundaryCondition="false"/>
      <species id="C00047" name="L-Lysine" compartment="Cytosol" charge="0" boundaryCondition="false"/>
      <species id="C00047_ext" name="L-Lysine_ext" compartment="Extracellular" charge="0" boundaryCondition="true"/>
      <species id="C00047_mt" name="L-Lysine_mt" compartment="Cytosol" charge="0" boundaryCondition="false"/>
      <species id="C00048" name="Glyoxylate" compartment="Cytosol" charge="0" boundaryCondition="false"/>
      <species id="C00049" name="L-Aspartate" compartment="Cytosol" charge="0" boundaryCondition="false"/>
      <species id="C00049_ext" name="L-Aspartate_ext" compartment="Extracellular" charge="0" boundaryCondition="true"/>
      <species id="C00049_mt" name="L-Aspartate_mt" compartment="Mitochondria" charge="0" boundaryCondition="false"/>
      <species id="C00051" name="Glutathione" compartment="Cytosol" charge="0" boundaryCondition="false"/>
      <species id="C00051_mt" name="Glutathione_mt" compartment="Mitochondria" charge="0" boundaryCondition="false"/>
      <species id="C00052" name="UDP-D-galactose" compartment="Cytosol" charge="0" boundaryCondition="false"/>
      <species id="C00053" name="3'-Phosphoadenylyl sulfate" compartment="Cytosol" charge="0" boundaryCondition="false"/>
      <species id="C00054" name="Adenosine 3',5'-bisphosphate" compartment="Cytosol" charge="0" boundaryCondition="false"/>
      <species id="C00055" name="CMP" compartment="Cytosol" charge="0" boundaryCondition="false"/>
      <species id="C00055_mt" name="CMP_mt" compartment="Mitochondria" charge="0" boundaryCondition="false"/>
      <species id="C00058" name="Formate" compartment="Cytosol" charge="0" boundaryCondition="false"/>
      <species id="C00058_ext" name="Formate_ext" compartment="Extracellular" charge="0" boundaryCondition="true"/>
      <species id="C00058_mt" name="Formate_mt" compartment="Mitochondria" charge="0" boundaryCondition="false"/>
      <species id="C00059" name="Sulfate" compartment="Cytosol" charge="0" boundaryCondition="false"/>
      <species id="C00059_mt" name="Sulfate_mt" compartment="Mitochondria" charge="0" boundaryCondition="false"/>
      <species id="C00060" name="Carboxylate" compartment="Cytosol" charge="0" boundaryCondition="false"/>
      <species id="C00061" name="FMN" compartment="Cytosol" charge="0" boundaryCondition="false"/>
      <species id="C00062" name="L-Arginine" compartment="Cytosol" charge="0" boundaryCondition="false"/>
      <species id="C00062_ext" name="L-Arginine_ext" compartment="Extracellular" charge="0" boundaryCondition="true"/>
      <species id="C00062_mt" name="L-Arginine_mt" compartment="Mitochondria" charge="0" boundaryCondition="false"/>
      <species id="C00063" name="CTP" compartment="Cytosol" charge="0" boundaryCondition="false"/>
      <species id="C00063_biomass" name="CTP_biomass" compartment="Cytosol" charge="0" boundaryCondition="false"/>
      <species id="C00063_mt" name="CTP_mt" compartment="Mitochondria" charge="0" boundaryCondition="false"/>
      <species id="C00064" name="L-Glutamine" compartment="Cytosol" charge="0" boundaryCondition="false"/>
      <species id="C00064_ext" name="L-Glutamine_ext" compartment="Extracellular" charge="0" boundaryCondition="true"/>
      <species id="C00064_mt" name="L-Glutamine_mt" compartment="Mitochondria" charge="0" boundaryCondition="false"/>
      <species id="C00065" name="L-Serine" compartment="Cytosol" charge="0" boundaryCondition="false"/>
      <species id="C00065_ext" name="L-Serine_ext" compartment="Extracellular" charge="0" boundaryCondition="true"/>
      <species id="C00065_mt" name="L-Serine_mt" compartment="Mitochondria" charge="0" boundaryCondition="false"/>
      <species id="C00067" name="Formaldehyde" compartment="Cytosol" charge="0" boundaryCondition="false"/>
      <species id="C00067_ext" name="Formaldehyde_ext" compartment="Extracellular" charge="0" boundaryCondition="true"/>
      <species id="C00067_mt" name="Formaldehyde_mt" compartment="Mitochondria" charge="0" boundaryCondition="false"/>
      <species id="C00068" name="Thiamin diphosphate" compartment="Cytosol" charge="0" boundaryCondition="false"/>
      <species id="C00068_mt" name="Thiamin diphosphate_mt" compartment="Mitochondria" charge="0" boundaryCondition="false"/>
      <species id="C00069" name="Alcohol" compartment="Cytosol" charge="0" boundaryCondition="false"/>
      <species id="C00071" name="Aldehyde" compartment="Cytosol" charge="0" boundaryCondition="false"/>
      <species id="C00071_mt" name="Aldehyde_mt" compartment="Mitochondria" charge="0" boundaryCondition="false"/>
      <species id="C00072" name="Ascorbate" compartment="Cytosol" charge="0" boundaryCondition="false"/>
      <species id="C00073" name="L-Methionine" compartment="Cytosol" charge="0" boundaryCondition="false"/>
      <species id="C00073_ext" name="L-Methionine_ext" compartment="Extracellular" charge="0" boundaryCondition="true"/>
      <species id="C00073_mt" name="L-Methionine_mt" compartment="Mitochondria" charge="0" boundaryCondition="false"/>
      <species id="C00074" name="Phosphoenolpyruvate" compartment="Cytosol" charge="0" boundaryCondition="false"/>
      <species id="C00074_mt" name="Phosphoenolpyruvate_mt" compartment="Cytosol" charge="0" boundaryCondition="false"/>
      <species id="C00075" name="UTP" compartment="Cytosol" charge="0" boundaryCondition="false"/>
      <species id="C00075_biomass" name="UTP_biomass" compartment="Cytosol" charge="0" boundaryCondition="false"/>
      <species id="C00077" name="L-Ornithine" compartment="Cytosol" charge="0" boundaryCondition="false"/>
      <species id="C00077_mt" name="L-Ornithine_mt" compartment="Cytosol" charge="0" boundaryCondition="false"/>
      <species id="C00078" name="L-Tryptophan" compartment="Cytosol" charge="0" boundaryCondition="false"/>
      <species id="C00078_ext" name="L-Tryptophan_ext" compartment="Extracellular" charge="0" boundaryCondition="true"/>
      <species id="C00079" name="L-Phenylalanine" compartment="Cytosol" charge="0" boundaryCondition="false"/>
      <species id="C00079_ext" name="L-Phenylalanine_ext" compartment="Extracellular" charge="0" boundaryCondition="true"/>
      <species id="C00079_mt" name="L-Phenylalanine_mt" compartment="Mitochondria" charge="0" boundaryCondition="false"/>
      <species id="C00080" name="H+" compartment="Cytosol" charge="0" boundaryCondition="false"/>
      <species id="C00080_ext" name="H+_ext" compartment="Extracellular" charge="0" boundaryCondition="true"/>
      <species id="C00080_mt" name="H+_mt" compartment="Cytosol" charge="0" boundaryCondition="false"/>
      <species id="C00081" name="ITP" compartment="Cytosol" charge="0" boundaryCondition="false"/>
      <species id="C00081_mt" name="ITP_mt" compartment="Mitochondria" charge="0" boundaryCondition="false"/>
      <species id="C00082" name="L-Tyrosine" compartment="Cytosol" charge="0" boundaryCondition="false"/>
      <species id="C00082_ext" name="L-Tyrosine_ext" compartment="Extracellular" charge="0" boundaryCondition="true"/>
      <species id="C00082_mt" name="L-Tyrosine_mt" compartment="Mitochondria" charge="0" boundaryCondition="false"/>
      <species id="C00083" name="Malonyl-CoA" compartment="Cytosol" charge="0" boundaryCondition="false"/>
      <species id="C00083_mt" name="Malonyl-CoA_mt" compartment="Mitochondria" charge="0" boundaryCondition="false"/>
      <species id="C00084" name="Acetaldehyde" compartment="Cytosol" charge="0" boundaryCondition="false"/>
      <species id="C00084_mt" name="Acetaldehyde_mt" compartment="Mitochondria" charge="0" boundaryCondition="false"/>
      <species id="C00086" name="Urea" compartment="Cytosol" charge="0" boundaryCondition="false"/>
      <species id="C00086_ext" name="Urea_ext" compartment="Extracellular" charge="0" boundaryCondition="true"/>
      <species id="C00086_mt" name="Urea_mt" compartment="Mitochondria" charge="0" boundaryCondition="false"/>
      <species id="C00087_mt" name="Sulfur_mt" compartment="Mitochondria" charge="0" boundaryCondition="false"/>
      <species id="C00089" name="Sucrose" compartment="Cytosol" charge="0" boundaryCondition="false"/>
      <species id="C00091" name="Succinyl-CoA" compartment="Cytosol" charge="0" boundaryCondition="false"/>
      <species id="C00091_mt" name="Succinyl-CoA_mt" compartment="Mitochondria" charge="0" boundaryCondition="false"/>
      <species id="C00093" name="sn-Glycerol 3-phosphate" compartment="Cytosol" charge="0" boundaryCondition="false"/>
      <species id="C00093_mt" name="sn-Glycerol 3-phosphate_mt" compartment="Mitochondria" charge="0" boundaryCondition="false"/>
      <species id="C00094" name="Sulfite" compartment="Cytosol" charge="0" boundaryCondition="false"/>
      <species id="C00094_mt" name="Sulfite_mt" compartment="Mitochondria" charge="0" boundaryCondition="false"/>
      <species id="C00096" name="GDP-mannose" compartment="Cytosol" charge="0" boundaryCondition="false"/>
      <species id="C00097" name="L-Cysteine" compartment="Cytosol" charge="0" boundaryCondition="false"/>
      <species id="C00097_ext" name="L-Cysteine_ext" compartment="Extracellular" charge="0" boundaryCondition="true"/>
      <species id="C00097_mt" name="L-Cysteine_mt" compartment="Mitochondria" charge="0" boundaryCondition="false"/>
      <species id="C00099" name="beta-Alanine" compartment="Cytosol" charge="0" boundaryCondition="false"/>
      <species id="C00099_mt" name="beta-Alanine_mt" compartment="Mitochondria" charge="0" boundaryCondition="false"/>
      <species id="C00100" name="Propanoyl-CoA" compartment="Cytosol" charge="0" boundaryCondition="false"/>
      <species id="C00100_mt" name="Propanoyl-CoA_mt" compartment="Mitochondria" charge="0" boundaryCondition="false"/>
      <species id="C00101" name="Tetrahydrofolate" compartment="Cytosol" charge="0" boundaryCondition="false"/>
      <species id="C00101_mt" name="Tetrahydrofolate_mt" compartment="Mitochondria" charge="0" boundaryCondition="false"/>
      <species id="C00103" name="alpha-D-Glucose 1-phosphate" compartment="Cytosol" charge="0" boundaryCondition="false"/>
      <species id="C00104" name="IDP" compartment="Cytosol" charge="0" boundaryCondition="false"/>
      <species id="C00104_mt" name="IDP_mt" compartment="Mitochondria" charge="0" boundaryCondition="false"/>
      <species id="C00105" name="UMP" compartment="Cytosol" charge="0" boundaryCondition="false"/>
      <species id="C00106" name="Uracil" compartment="Cytosol" charge="0" boundaryCondition="false"/>
      <species id="C00108" name="Anthranilate" compartment="Cytosol" charge="0" boundaryCondition="false"/>
      <species id="C00109" name="2-Oxobutanoate" compartment="Cytosol" charge="0" boundaryCondition="false"/>
      <species id="C00109_mt" name="2-Oxobutanoate_mt" compartment="Cytosol" charge="0" boundaryCondition="false"/>
      <species id="C00111" name="Glycerone phosphate" compartment="Cytosol" charge="0" boundaryCondition="false"/>
      <species id="C00111_mt" name="Glycerone phosphate_mt" compartment="Mitochondria" charge="0" boundaryCondition="false"/>
      <species id="C00112" name="CDP" compartment="Cytosol" charge="0" boundaryCondition="false"/>
      <species id="C00112_mt" name="CDP_mt" compartment="Mitochondria" charge="0" boundaryCondition="false"/>
      <species id="C00114" name="Choline" compartment="Cytosol" charge="0" boundaryCondition="false"/>
      <species id="C00114_ext" name="Choline_ext" compartment="Extracellular" charge="0" boundaryCondition="true"/>
      <species id="C00114_mt" name="Choline_mt" compartment="Mitochondria" charge="0" boundaryCondition="false"/>
      <species id="C00116" name="Glycerol" compartment="Cytosol" charge="0" boundaryCondition="false"/>
      <species id="C00116_mt" name="Glycerol_mt" compartment="Mitochondria" charge="0" boundaryCondition="false"/>
      <species id="C00117" name="D-Ribose 5-phosphate" compartment="Cytosol" charge="0" boundaryCondition="false"/>
      <species id="C00117_mt" name="D-Ribose 5-phosphate_mt" compartment="Mitochondria" charge="0" boundaryCondition="false"/>
      <species id="C00118" name="(2R)-2-Hydroxy-3-(phosphonooxy)-propanal" compartment="Cytosol" charge="0" boundaryCondition="false"/>
      <species id="C00119" name="5-Phospho-alpha-D-ribose 1-diphosphate" compartment="Cytosol" charge="0" boundaryCondition="false"/>
      <species id="C00120" name="Biotin" compartment="Cytosol" charge="0" boundaryCondition="false"/>
      <species id="C00120_mt" name="Biotin_mt" compartment="Mitochondria" charge="0" boundaryCondition="false"/>
      <species id="C00121" name="D-Ribose" compartment="Cytosol" charge="0" boundaryCondition="false"/>
      <species id="C00122" name="Fumarate" compartment="Cytosol" charge="0" boundaryCondition="false"/>
      <species id="C00122_mt" name="Fumarate_mt" compartment="Mitochondria" charge="0" boundaryCondition="false"/>
      <species id="C00123" name="L-Leucine" compartment="Cytosol" charge="0" boundaryCondition="false"/>
      <species id="C00123_ext" name="L-Leucine_ext" compartment="Extracellular" charge="0" boundaryCondition="true"/>
      <species id="C00123_mt" name="L-Leucine_mt" compartment="Mitochondria" charge="0" boundaryCondition="false"/>
      <species id="C00124" name="D-Galactose" compartment="Cytosol" charge="0" boundaryCondition="false"/>
      <species id="C00125" name="Ferricytochrome c" compartment="Cytosol" charge="0" boundaryCondition="false"/>
      <species id="C00125_mt" name="Ferricytochrome c_mt" compartment="Mitochondria" charge="0" boundaryCondition="false"/>
      <species id="C00126" name="Ferrocytochrome c" compartment="Cytosol" charge="0" boundaryCondition="false"/>
      <species id="C00126_mt" name="Ferrocytochrome c_mt" compartment="Mitochondria" charge="0" boundaryCondition="false"/>
      <species id="C00127" name="Glutathione disulfide" compartment="Cytosol" charge="0" boundaryCondition="false"/>
      <species id="C00128" name="CMP-N-acetylneuraminate" compartment="Cytosol" charge="0" boundaryCondition="false"/>
      <species id="C00129" name="Isopentenyl diphosphate" compartment="Cytosol" charge="0" boundaryCondition="false"/>
      <species id="C00130" name="IMP" compartment="Cytosol" charge="0" boundaryCondition="false"/>
      <species id="C00131" name="dATP" compartment="Cytosol" charge="0" boundaryCondition="false"/>
      <species id="C00131_biomass" name="dATP_biomass" compartment="Cytosol" charge="0" boundaryCondition="false"/>
      <species id="C00131_mt" name="dATP_mt" compartment="Mitochondria" charge="0" boundaryCondition="false"/>
      <species id="C00132" name="Methanol" compartment="Cytosol" charge="0" boundaryCondition="false"/>
      <species id="C00134" name="Putrescine" compartment="Cytosol" charge="0" boundaryCondition="false"/>
      <species id="C00134_mt" name="Putrescine_mt" compartment="Mitochondria" charge="0" boundaryCondition="false"/>
      <species id="C00135" name="L-Histidine" compartment="Cytosol" charge="0" boundaryCondition="false"/>
      <species id="C00135_ext" name="L-Histidine_ext" compartment="Extracellular" charge="0" boundaryCondition="true"/>
      <species id="C00135_mt" name="L-Histidine_mt" compartment="Mitochondria" charge="0" boundaryCondition="false"/>
      <species id="C00136" name="Butanoyl-CoA" compartment="Cytosol" charge="0" boundaryCondition="false"/>
      <species id="C00136_mt" name="Butanoyl-CoA_mt" compartment="Mitochondria" charge="0" boundaryCondition="false"/>
      <species id="C00137" name="myo-Inositol" compartment="Cytosol" charge="0" boundaryCondition="false"/>
      <species id="C00137_ext" name="myo-Inositol_ext" compartment="Extracellular" charge="0" boundaryCondition="true"/>
      <species id="C00138" name="Reduced ferredoxin" compartment="Cytosol" charge="0" boundaryCondition="false"/>
      <species id="C00138_mt" name="Reduced ferredoxin_mt" compartment="Mitochondria" charge="0" boundaryCondition="false"/>
      <species id="C00139" name="Oxidized ferredoxin" compartment="Cytosol" charge="0" boundaryCondition="false"/>
      <species id="C00139_mt" name="Oxidized ferredoxin_mt" compartment="Mitochondria" charge="0" boundaryCondition="false"/>
      <species id="C00140" name="N-Acetyl-D-glucosamine" compartment="Cytosol" charge="0" boundaryCondition="false"/>
      <species id="C00141" name="3-Methyl-2-oxobutanoic acid" compartment="Cytosol" charge="0" boundaryCondition="false"/>
      <species id="C00141_mt" name="3-Methyl-2-oxobutanoic acid_mt" compartment="Mitochondria" charge="0" boundaryCondition="false"/>
      <species id="C00143" name="5,10-Methylenetetrahydrofolate" compartment="Cytosol" charge="0" boundaryCondition="false"/>
      <species id="C00143_mt" name="5,10-Methylenetetrahydrofolate_mt" compartment="Mitochondria" charge="0" boundaryCondition="false"/>
      <species id="C00144" name="GMP" compartment="Cytosol" charge="0" boundaryCondition="false"/>
      <species id="C00146" name="Phenol" compartment="Cytosol" charge="0" boundaryCondition="false"/>
      <species id="C00147" name="Adenine" compartment="Cytosol" charge="0" boundaryCondition="false"/>
      <species id="C00148" name="L-Proline" compartment="Cytosol" charge="0" boundaryCondition="false"/>
      <species id="C00148_ext" name="L-Proline_ext" compartment="Extracellular" charge="0" boundaryCondition="true"/>
      <species id="C00148_mt" name="L-Proline_mt" compartment="Cytosol" charge="0" boundaryCondition="false"/>
      <species id="C00149" name="(S)-Malate" compartment="Cytosol" charge="0" boundaryCondition="false"/>
      <species id="C00149_mt" name="(S)-Malate_mt" compartment="Cytosol" charge="0" boundaryCondition="false"/>
      <species id="C00151" name="L-Amino acid" compartment="Cytosol" charge="0" boundaryCondition="false"/>
      <species id="C00152" name="L-Asparagine" compartment="Cytosol" charge="0" boundaryCondition="false"/>
      <species id="C00152_ext" name="L-Asparagine_ext" compartment="Extracellular" charge="0" boundaryCondition="true"/>
      <species id="C00153" name="Nicotinamide" compartment="Cytosol" charge="0" boundaryCondition="false"/>
      <species id="C00154" name="Palmitoyl-CoA" compartment="Cytosol" charge="0" boundaryCondition="false"/>
      <species id="C00154_mt" name="Palmitoyl-CoA_mt" compartment="Mitochondria" charge="0" boundaryCondition="false"/>
      <species id="C00155" name="L-Homocysteine" compartment="Cytosol" charge="0" boundaryCondition="false"/>
      <species id="C00156" name="4-Hydroxybenzoate" compartment="Cytosol" charge="0" boundaryCondition="false"/>
      <species id="C00157" name="Phosphatidylcholine" compartment="Cytosol" charge="0" boundaryCondition="false"/>
      <species id="C00157_biomass" name="Phosphatidylcholine_biomass" compartment="Cytosol" charge="0" boundaryCondition="false"/>
      <species id="C00158" name="Citrate" compartment="Cytosol" charge="0" boundaryCondition="false"/>
      <species id="C00158_mt" name="Citrate_mt" compartment="Cytosol" charge="0" boundaryCondition="false"/>
      <species id="C00159" name="D-Mannose" compartment="Cytosol" charge="0" boundaryCondition="false"/>
      <species id="C00160" name="Glycolate" compartment="Cytosol" charge="0" boundaryCondition="false"/>
      <species id="C00162" name="Fatty acid" compartment="Cytosol" charge="0" boundaryCondition="false"/>
      <species id="C00162_mt" name="Fatty acid_mt" compartment="Mitochondria" charge="0" boundaryCondition="false"/>
      <species id="C00163" name="Propanoate" compartment="Cytosol" charge="0" boundaryCondition="false"/>
      <species id="C00163_mt" name="Propanoate_mt" compartment="Mitochondria" charge="0" boundaryCondition="false"/>
      <species id="C00164" name="Acetoacetate" compartment="Cytosol" charge="0" boundaryCondition="false"/>
      <species id="C00164_mt" name="Acetoacetate_mt" compartment="Cytosol" charge="0" boundaryCondition="false"/>
      <species id="C00165" name="Diacylglycerol" compartment="Cytosol" charge="0" boundaryCondition="false"/>
      <species id="C00166" name="Phenylpyruvate" compartment="Cytosol" charge="0" boundaryCondition="false"/>
      <species id="C00166_mt" name="Phenylpyruvate_mt" compartment="Mitochondria" charge="0" boundaryCondition="false"/>
      <species id="C00167" name="UDP-glucuronate" compartment="Cytosol" charge="0" boundaryCondition="false"/>
      <species id="C00168" name="Hydroxypyruvate" compartment="Cytosol" charge="0" boundaryCondition="false"/>
      <species id="C00169" name="Carbamoyl phosphate" compartment="Cytosol" charge="0" boundaryCondition="false"/>
      <species id="C00169_mt" name="Carbamoyl phosphate_mt" compartment="Mitochondria" charge="0" boundaryCondition="false"/>
      <species id="C00170" name="5'-Methylthioadenosine" compartment="Cytosol" charge="0" boundaryCondition="false"/>
      <species id="C00178" name="Thymine" compartment="Cytosol" charge="0" boundaryCondition="false"/>
      <species id="C00179" name="Agmatine" compartment="Cytosol" charge="0" boundaryCondition="false"/>
      <species id="C00179_mt" name="Agmatine_mt" compartment="Mitochondria" charge="0" boundaryCondition="false"/>
      <species id="C00180" name="Benzoate" compartment="Cytosol" charge="0" boundaryCondition="false"/>
      <species id="C00181" name="D-Xylose" compartment="Cytosol" charge="0" boundaryCondition="false"/>
      <species id="C00183" name="L-Valine" compartment="Cytosol" charge="0" boundaryCondition="false"/>
      <species id="C00183_ext" name="L-Valine_ext" compartment="Extracellular" charge="0" boundaryCondition="true"/>
      <species id="C00183_mt" name="L-Valine_mt" compartment="Cytosol" charge="0" boundaryCondition="false"/>
      <species id="C00184" name="Glycerone" compartment="Cytosol" charge="0" boundaryCondition="false"/>
      <species id="C00186" name="(S)-Lactate" compartment="Cytosol" charge="0" boundaryCondition="false"/>
      <species id="C00186_ext" name="(S)-Lactate_ext" compartment="Extracellular" charge="0" boundaryCondition="true"/>
      <species id="C00187" name="Cholesterol" compartment="Cytosol" charge="0" boundaryCondition="false"/>
      <species id="C00187_biomass" name="Cholesterol_biomass" compartment="Cytosol" charge="0" boundaryCondition="false"/>
      <species id="C00187_mt" name="Cholesterol_mt" compartment="Mitochondria" charge="0" boundaryCondition="false"/>
      <species id="C00188" name="L-Threonine" compartment="Cytosol" charge="0" boundaryCondition="false"/>
      <species id="C00188_ext" name="L-Threonine_ext" compartment="Extracellular" charge="0" boundaryCondition="true"/>
      <species id="C00188_mt" name="L-Threonine_mt" compartment="Cytosol" charge="0" boundaryCondition="false"/>
      <species id="C00189" name="Ethanolamine" compartment="Cytosol" charge="0" boundaryCondition="false"/>
      <species id="C00189_ext" name="Ethanolamine_ext" compartment="Extracellular" charge="0" boundaryCondition="true"/>
      <species id="C00190" name="UDP-D-xylose" compartment="Cytosol" charge="0" boundaryCondition="false"/>
      <species id="C00191" name="D-Glucuronate" compartment="Cytosol" charge="0" boundaryCondition="false"/>
      <species id="C00195" name="N-Acylsphingosine" compartment="Cytosol" charge="0" boundaryCondition="false"/>
      <species id="C00197" name="3-Phospho-D-glycerate" compartment="Cytosol" charge="0" boundaryCondition="false"/>
      <species id="C00198" name="D-Glucono-1,5-lactone" compartment="Cytosol" charge="0" boundaryCondition="false"/>
      <species id="C00199" name="D-Ribulose 5-phosphate" compartment="Cytosol" charge="0" boundaryCondition="false"/>
      <species id="C00201" name="Nucleoside triphosphate" compartment="Cytosol" charge="0" boundaryCondition="false"/>
      <species id="C00206" name="dADP" compartment="Cytosol" charge="0" boundaryCondition="false"/>
      <species id="C00206_mt" name="dADP_mt" compartment="Mitochondria" charge="0" boundaryCondition="false"/>
      <species id="C00208" name="Maltose" compartment="Cytosol" charge="0" boundaryCondition="false"/>
      <species id="C00212" name="Adenosine" compartment="Cytosol" charge="0" boundaryCondition="false"/>
      <species id="C00213" name="Sarcosine" compartment="Cytosol" charge="0" boundaryCondition="false"/>
      <species id="C00213_mt" name="Sarcosine_mt" compartment="Mitochondria" charge="0" boundaryCondition="false"/>
      <species id="C00214" name="Thymidine" compartment="Cytosol" charge="0" boundaryCondition="false"/>
      <species id="C00214_mt" name="Thymidine_mt" compartment="Mitochondria" charge="0" boundaryCondition="false"/>
      <species id="C00217" name="D-Glutamate" compartment="Cytosol" charge="0" boundaryCondition="false"/>
      <species id="C00218" name="Methylamine" compartment="Cytosol" charge="0" boundaryCondition="false"/>
      <species id="C00218_mt" name="Methylamine_mt" compartment="Mitochondria" charge="0" boundaryCondition="false"/>
      <species id="C00219" name="(5Z,8Z,11Z,14Z)-Icosatetraenoic acid" compartment="Cytosol" charge="0" boundaryCondition="false"/>
      <species id="C00221" name="beta-D-Glucose" compartment="Cytosol" charge="0" boundaryCondition="false"/>
      <species id="C00222_mt" name="3-Oxopropanoate_mt" compartment="Mitochondria" charge="0" boundaryCondition="false"/>
      <species id="C00224" name="Adenylyl sulfate" compartment="Cytosol" charge="0" boundaryCondition="false"/>
      <species id="C00226" name="Primary alcohol" compartment="Cytosol" charge="0" boundaryCondition="false"/>
      <species id="C00227" name="Acetyl phosphate" compartment="Cytosol" charge="0" boundaryCondition="false"/>
      <species id="C00229" name="Acyl-carrier protein" compartment="Cytosol" charge="0" boundaryCondition="false"/>
      <species id="C00229_mt" name="Acyl-carrier protein_mt" compartment="Mitochondria" charge="0" boundaryCondition="false"/>
      <species id="C00230" name="3,4-Dihydroxybenzoate" compartment="Cytosol" charge="0" boundaryCondition="false"/>
      <species id="C00231" name="D-Xylulose 5-phosphate" compartment="Cytosol" charge="0" boundaryCondition="false"/>
      <species id="C00232_mt" name="Succinate semialdehyde_mt" compartment="Mitochondria" charge="0" boundaryCondition="false"/>
      <species id="C00233" name="4-Methyl-2-oxopentanoate" compartment="Cytosol" charge="0" boundaryCondition="false"/>
      <species id="C00233_mt" name="4-Methyl-2-oxopentanoate_mt" compartment="Mitochondria" charge="0" boundaryCondition="false"/>
      <species id="C00234" name="10-Formyltetrahydrofolate" compartment="Cytosol" charge="0" boundaryCondition="false"/>
      <species id="C00234_mt" name="10-Formyltetrahydrofolate_mt" compartment="Mitochondria" charge="0" boundaryCondition="false"/>
      <species id="C00235" name="Dimethylallyl diphosphate" compartment="Cytosol" charge="0" boundaryCondition="false"/>
      <species id="C00236" name="3-Phospho-D-glyceroyl phosphate" compartment="Cytosol" charge="0" boundaryCondition="false"/>
      <species id="C00237" name="CO" compartment="Cytosol" charge="0" boundaryCondition="false"/>
      <species id="C00239" name="dCMP" compartment="Cytosol" charge="0" boundaryCondition="false"/>
      <species id="C00242" name="Guanine" compartment="Cytosol" charge="0" boundaryCondition="false"/>
      <species id="C00243" name="Lactose" compartment="Cytosol" charge="0" boundaryCondition="false"/>
      <species id="C00245" name="Taurine" compartment="Cytosol" charge="0" boundaryCondition="false"/>
      <species id="C00246_mt" name="Butanoic acid_mt" compartment="Mitochondria" charge="0" boundaryCondition="false"/>
      <species id="C00248" name="Lipoamide" compartment="Cytosol" charge="0" boundaryCondition="false"/>
      <species id="C00248_mt" name="Lipoamide_mt" compartment="Mitochondria" charge="0" boundaryCondition="false"/>
      <species id="C00249" name="Hexadecanoic acid" compartment="Cytosol" charge="0" boundaryCondition="false"/>
      <species id="C00249_mt" name="Hexadecanoic acid_mt" compartment="Mitochondria" charge="0" boundaryCondition="false"/>
      <species id="C00250" name="Pyridoxal" compartment="Cytosol" charge="0" boundaryCondition="false"/>
      <species id="C00252" name="Isomaltose" compartment="Cytosol" charge="0" boundaryCondition="false"/>
      <species id="C00252_mt" name="Isomaltose_mt" compartment="Mitochondria" charge="0" boundaryCondition="false"/>
      <species id="C00253" name="Nicotinate" compartment="Cytosol" charge="0" boundaryCondition="false"/>
      <species id="C00255" name="Riboflavin" compartment="Cytosol" charge="0" boundaryCondition="false"/>
      <species id="C00256" name="(R)-Lactate" compartment="Cytosol" charge="0" boundaryCondition="false"/>
      <species id="C00256_mt" name="(R)-Lactate_mt" compartment="Mitochondria" charge="0" boundaryCondition="false"/>
      <species id="C00258" name="D-Glycerate" compartment="Cytosol" charge="0" boundaryCondition="false"/>
      <species id="C00258_mt" name="D-Glycerate_mt" compartment="Mitochondria" charge="0" boundaryCondition="false"/>
      <species id="C00259" name="L-Arabinose" compartment="Cytosol" charge="0" boundaryCondition="false"/>
      <species id="C00262" name="Hypoxanthine" compartment="Cytosol" charge="0" boundaryCondition="false"/>
      <species id="C00262_ext" name="Hypoxanthine_ext" compartment="Extracellular" charge="0" boundaryCondition="true"/>
      <species id="C00265" name="Dithiothreitol" compartment="Cytosol" charge="0" boundaryCondition="false"/>
      <species id="C00267" name="alpha-D-Glucose" compartment="Cytosol" charge="0" boundaryCondition="false"/>
      <species id="C00267_ext" name="alpha-D-Glucose_ext" compartment="Extracellular" charge="0" boundaryCondition="true"/>
      <species id="C00268" name="Dihydrobiopterin" compartment="Cytosol" charge="0" boundaryCondition="false"/>
      <species id="C00269" name="CDP-diacylglycerol" compartment="Cytosol" charge="0" boundaryCondition="false"/>
      <species id="C00269_mt" name="CDP-diacylglycerol_mt" compartment="Mitochondria" charge="0" boundaryCondition="false"/>
      <species id="C00270" name="N-Acetylneuraminate" compartment="Cytosol" charge="0" boundaryCondition="false"/>
      <species id="C00272" name="Tetrahydrobiopterin" compartment="Cytosol" charge="0" boundaryCondition="false"/>
      <species id="C00275" name="D-Mannose 6-phosphate" compartment="Cytosol" charge="0" boundaryCondition="false"/>
      <species id="C00279" name="D-Erythrose 4-phosphate" compartment="Cytosol" charge="0" boundaryCondition="false"/>
      <species id="C00280" name="Androst-4-ene-3,17-dione" compartment="Cytosol" charge="0" boundaryCondition="false"/>
      <species id="C00280_mt" name="Androst-4-ene-3,17-dione_mt" compartment="Mitochondria" charge="0" boundaryCondition="false"/>
      <species id="C00283" name="Hydrogen sulfide" compartment="Extracellular" charge="0" boundaryCondition="true"/>
      <species id="C00286" name="dGTP" compartment="Cytosol" charge="0" boundaryCondition="false"/>
      <species id="C00286_biomass" name="dGTP_biomass" compartment="Cytosol" charge="0" boundaryCondition="false"/>
      <species id="C00286_mt" name="dGTP_mt" compartment="Mitochondria" charge="0" boundaryCondition="false"/>
      <species id="C00288" name="HCO3-" compartment="Cytosol" charge="0" boundaryCondition="false"/>
      <species id="C00288_mt" name="HCO3-_mt" compartment="Mitochondria" charge="0" boundaryCondition="false"/>
      <species id="C00293" name="Glucose" compartment="Cytosol" charge="0" boundaryCondition="false"/>
      <species id="C00294" name="Inosine" compartment="Cytosol" charge="0" boundaryCondition="false"/>
      <species id="C00295" name="Orotate" compartment="Cytosol" charge="0" boundaryCondition="false"/>
      <species id="C00295_mt" name="Orotate_mt" compartment="Mitochondria" charge="0" boundaryCondition="false"/>
      <species id="C00297" name="Sulfide" compartment="Cytosol" charge="0" boundaryCondition="false"/>
      <species id="C00299" name="Uridine" compartment="Cytosol" charge="0" boundaryCondition="false"/>
      <species id="C00300" name="Creatine" compartment="Cytosol" charge="0" boundaryCondition="false"/>
      <species id="C00300_mt" name="Creatine_mt" compartment="Mitochondria" charge="0" boundaryCondition="false"/>
      <species id="C00301" name="ADP-ribose" compartment="Cytosol" charge="0" boundaryCondition="false"/>
      <species id="C00301_mt" name="ADP-ribose_mt" compartment="Mitochondria" charge="0" boundaryCondition="false"/>
      <species id="C00302" name="Glutamate" compartment="Cytosol" charge="0" boundaryCondition="false"/>
      <species id="C00302_mt" name="Glutamate_mt" compartment="Mitochondria" charge="0" boundaryCondition="false"/>
      <species id="C00307" name="CDP-choline" compartment="Cytosol" charge="0" boundaryCondition="false"/>
      <species id="C00310" name="D-Xylulose" compartment="Cytosol" charge="0" boundaryCondition="false"/>
      <species id="C00311" name="Isocitrate" compartment="Cytosol" charge="0" boundaryCondition="false"/>
      <species id="C00311_mt" name="Isocitrate_mt" compartment="Mitochondria" charge="0" boundaryCondition="false"/>
      <species id="C00312" name="L-Xylulose" compartment="Cytosol" charge="0" boundaryCondition="false"/>
      <species id="C00314" name="Pyridoxine" compartment="Cytosol" charge="0" boundaryCondition="false"/>
      <species id="C00315" name="Spermidine" compartment="Cytosol" charge="0" boundaryCondition="false"/>
      <species id="C00318" name="L-Carnitine" compartment="Extracellular" charge="0" boundaryCondition="true"/>
      <species id="C00318_mt" name="L-Carnitine_mt" compartment="Extracellular" charge="0" boundaryCondition="true"/>
      <species id="C00319" name="Sphingosine" compartment="Cytosol" charge="0" boundaryCondition="false"/>
      <species id="C00322" name="2-Oxoadipate" compartment="Cytosol" charge="0" boundaryCondition="false"/>
      <species id="C00322_mt" name="2-Oxoadipate_mt" compartment="Cytosol" charge="0" boundaryCondition="false"/>
      <species id="C00327" name="L-Citrulline" compartment="Cytosol" charge="0" boundaryCondition="false"/>
      <species id="C00327_mt" name="L-Citrulline_mt" compartment="Cytosol" charge="0" boundaryCondition="false"/>
      <species id="C00328" name="L-Kynurenine" compartment="Cytosol" charge="0" boundaryCondition="false"/>
      <species id="C00328_mt" name="L-Kynurenine_mt" compartment="Mitochondria" charge="0" boundaryCondition="false"/>
      <species id="C00329" name="D-Glucosamine" compartment="Cytosol" charge="0" boundaryCondition="false"/>
      <species id="C00330" name="Deoxyguanosine" compartment="Cytosol" charge="0" boundaryCondition="false"/>
      <species id="C00332" name="Acetoacetyl-CoA" compartment="Cytosol" charge="0" boundaryCondition="false"/>
      <species id="C00332_mt" name="Acetoacetyl-CoA_mt" compartment="Mitochondria" charge="0" boundaryCondition="false"/>
      <species id="C00334" name="4-Aminobutanoate" compartment="Cytosol" charge="0" boundaryCondition="false"/>
      <species id="C00334_mt" name="4-Aminobutanoate_mt" compartment="Cytosol" charge="0" boundaryCondition="false"/>
      <species id="C00337" name="(S)-Dihydroorotate" compartment="Cytosol" charge="0" boundaryCondition="false"/>
      <species id="C00337_mt" name="(S)-Dihydroorotate_mt" compartment="Mitochondria" charge="0" boundaryCondition="false"/>
      <species id="C00339" name="Long-chain alcohol" compartment="Cytosol" charge="0" boundaryCondition="false"/>
      <species id="C00341" name="Geranyl diphosphate" compartment="Cytosol" charge="0" boundaryCondition="false"/>
      <species id="C00342" name="Thioredoxin" compartment="Cytosol" charge="0" boundaryCondition="false"/>
      <species id="C00342_mt" name="Thioredoxin_mt" compartment="Mitochondria" charge="0" boundaryCondition="false"/>
      <species id="C00343" name="Oxidized thioredoxin" compartment="Cytosol" charge="0" boundaryCondition="false"/>
      <species id="C00343_mt" name="Oxidized thioredoxin_mt" compartment="Mitochondria" charge="0" boundaryCondition="false"/>
      <species id="C00344" name="Phosphatidylglycerol" compartment="Cytosol" charge="0" boundaryCondition="false"/>
      <species id="C00344_biomass" name="Phosphatidylglycerol_biomass" compartment="Cytosol" charge="0" boundaryCondition="false"/>
      <species id="C00344_mt" name="Phosphatidylglycerol_mt" compartment="Mitochondria" charge="0" boundaryCondition="false"/>
      <species id="C00345" name="6-Phospho-D-gluconate" compartment="Cytosol" charge="0" boundaryCondition="false"/>
      <species id="C00346" name="Ethanolamine phosphate" compartment="Cytosol" charge="0" boundaryCondition="false"/>
      <species id="C00350" name="Phosphatidylethanolamine" compartment="Cytosol" charge="0" boundaryCondition="false"/>
      <species id="C00350_biomass" name="Phosphatidylethanolamine_biomass" compartment="Cytosol" charge="0" boundaryCondition="false"/>
      <species id="C00350_mt" name="Phosphatidylethanolamine_mt" compartment="Mitochondria" charge="0" boundaryCondition="false"/>
      <species id="C00352" name="D-Glucosamine 6-phosphate" compartment="Cytosol" charge="0" boundaryCondition="false"/>
      <species id="C00353" name="Geranylgeranyl diphosphate" compartment="Cytosol" charge="0" boundaryCondition="false"/>
      <species id="C00355" name="3,4-Dihydroxy-L-phenylalanine" compartment="Cytosol" charge="0" boundaryCondition="false"/>
      <species id="C00356" name="(S)-3-Hydroxy-3-methylglutaryl-CoA" compartment="Cytosol" charge="0" boundaryCondition="false"/>
      <species id="C00356_mt" name="(S)-3-Hydroxy-3-methylglutaryl-CoA_mt" compartment="Mitochondria" charge="0" boundaryCondition="false"/>
      <species id="C00357" name="N-Acetyl-D-glucosamine 6-phosphate" compartment="Cytosol" charge="0" boundaryCondition="false"/>
      <species id="C00360" name="dAMP" compartment="Cytosol" charge="0" boundaryCondition="false"/>
      <species id="C00360_mt" name="dAMP_mt" compartment="Mitochondria" charge="0" boundaryCondition="false"/>
      <species id="C00361" name="dGDP" compartment="Cytosol" charge="0" boundaryCondition="false"/>
      <species id="C00361_mt" name="dGDP_mt" compartment="Mitochondria" charge="0" boundaryCondition="false"/>
      <species id="C00362" name="dGMP" compartment="Cytosol" charge="0" boundaryCondition="false"/>
      <species id="C00363" name="dTDP" compartment="Cytosol" charge="0" boundaryCondition="false"/>
      <species id="C00363_mt" name="dTDP_mt" compartment="Mitochondria" charge="0" boundaryCondition="false"/>
      <species id="C00364" name="dTMP" compartment="Cytosol" charge="0" boundaryCondition="false"/>
      <species id="C00364_mt" name="dTMP_mt" compartment="Mitochondria" charge="0" boundaryCondition="false"/>
      <species id="C00365" name="dUMP" compartment="Cytosol" charge="0" boundaryCondition="false"/>
      <species id="C00365_mt" name="dUMP_mt" compartment="Mitochondria" charge="0" boundaryCondition="false"/>
      <species id="C00366" name="Urate" compartment="Cytosol" charge="0" boundaryCondition="false"/>
      <species id="C00369" name="Starch" compartment="Cytosol" charge="0" boundaryCondition="false"/>
      <species id="C00370" name="Sterol" compartment="Cytosol" charge="0" boundaryCondition="false"/>
      <species id="C00376" name="Retinal" compartment="Cytosol" charge="0" boundaryCondition="false"/>
      <species id="C00378" name="Thiamin" compartment="Cytosol" charge="0" boundaryCondition="false"/>
      <species id="C00378_mt" name="Thiamin_mt" compartment="Mitochondria" charge="0" boundaryCondition="false"/>
      <species id="C00379" name="Xylitol" compartment="Cytosol" charge="0" boundaryCondition="false"/>
      <species id="C00380" name="Cytosine" compartment="Cytosol" charge="0" boundaryCondition="false"/>
      <species id="C00385" name="Xanthine" compartment="Cytosol" charge="0" boundaryCondition="false"/>
      <species id="C00386" name="Carnosine" compartment="Cytosol" charge="0" boundaryCondition="false"/>
      <species id="C00387" name="Guanosine" compartment="Cytosol" charge="0" boundaryCondition="false"/>
      <species id="C00388" name="1H-Imidazole-4-ethanamine" compartment="Cytosol" charge="0" boundaryCondition="false"/>
      <species id="C00390" name="Ubiquinol" compartment="Cytosol" charge="0" boundaryCondition="false"/>
      <species id="C00390_mt" name="Ubiquinol_mt" compartment="Mitochondria" charge="0" boundaryCondition="false"/>
      <species id="C00398" name="Tryptamine" compartment="Cytosol" charge="0" boundaryCondition="false"/>
      <species id="C00398_mt" name="Tryptamine_mt" compartment="Mitochondria" charge="0" boundaryCondition="false"/>
      <species id="C00399" name="Ubiquinone" compartment="Extracellular" charge="0" boundaryCondition="true"/>
      <species id="C00399_mt" name="Ubiquinone_mt" compartment="Mitochondria" charge="0" boundaryCondition="false"/>
      <species id="C00401" name="Chondroitin" compartment="Cytosol" charge="0" boundaryCondition="false"/>
      <species id="C00402" name="D-Aspartate" compartment="Cytosol" charge="0" boundaryCondition="false"/>
      <species id="C00407" name="L-Isoleucine" compartment="Cytosol" charge="0" boundaryCondition="false"/>
      <species id="C00407_ext" name="L-Isoleucine_ext" compartment="Extracellular" charge="0" boundaryCondition="true"/>
      <species id="C00407_mt" name="L-Isoleucine_mt" compartment="Mitochondria" charge="0" boundaryCondition="false"/>
      <species id="C00408" name="L-Pipecolate" compartment="Cytosol" charge="0" boundaryCondition="false"/>
      <species id="C00410" name="Progesterone" compartment="Cytosol" charge="0" boundaryCondition="false"/>
      <species id="C00410_mt" name="Progesterone_mt" compartment="Mitochondria" charge="0" boundaryCondition="false"/>
      <species id="C00412" name="Stearoyl-CoA" compartment="Cytosol" charge="0" boundaryCondition="false"/>
      <species id="C00415" name="Dihydrofolate" compartment="Cytosol" charge="0" boundaryCondition="false"/>
      <species id="C00415_mt" name="Dihydrofolate_mt" compartment="Mitochondria" charge="0" boundaryCondition="false"/>
      <species id="C00416" name="Phosphatidate" compartment="Cytosol" charge="0" boundaryCondition="false"/>
      <species id="C00417" name="cis-Aconitate" compartment="Cytosol" charge="0" boundaryCondition="false"/>
      <species id="C00417_mt" name="cis-Aconitate_mt" compartment="Mitochondria" charge="0" boundaryCondition="false"/>
      <species id="C00418" name="(R)-Mevalonate" compartment="Cytosol" charge="0" boundaryCondition="false"/>
      <species id="C00422" name="Triacylglycerol" compartment="Cytosol" charge="0" boundaryCondition="false"/>
      <species id="C00422_biomass" name="Triacylglycerol_biomass" compartment="Extracellular" charge="0" boundaryCondition="true"/>
      <species id="C00425" name="Dehydroascorbate" compartment="Cytosol" charge="0" boundaryCondition="false"/>
      <species id="C00427" name="Prostaglandin H2" compartment="Cytosol" charge="0" boundaryCondition="false"/>
      <species id="C00429" name="5,6-Dihydrouracil" compartment="Cytosol" charge="0" boundaryCondition="false"/>
      <species id="C00430" name="5-Aminolevulinate" compartment="Cytosol" charge="0" boundaryCondition="false"/>
      <species id="C00430_mt" name="5-Aminolevulinate_mt" compartment="Mitochondria" charge="0" boundaryCondition="false"/>
      <species id="C00437" name="N-Acetylornithine" compartment="Cytosol" charge="0" boundaryCondition="false"/>
      <species id="C00438" name="N-Carbamoyl-L-aspartate" compartment="Cytosol" charge="0" boundaryCondition="false"/>
      <species id="C00439" name="N-Formimino-L-glutamate" compartment="Cytosol" charge="0" boundaryCondition="false"/>
      <species id="C00440" name="5-Methyltetrahydrofolate" compartment="Cytosol" charge="0" boundaryCondition="false"/>
      <species id="C00445" name="5,10-Methenyltetrahydrofolate" compartment="Cytosol" charge="0" boundaryCondition="false"/>
      <species id="C00445_mt" name="5,10-Methenyltetrahydrofolate_mt" compartment="Mitochondria" charge="0" boundaryCondition="false"/>
      <species id="C00446" name="alpha-D-Galactose 1-phosphate" compartment="Cytosol" charge="0" boundaryCondition="false"/>
      <species id="C00447" name="D-Sedoheptulose 1,7-bisphosphate" compartment="Cytosol" charge="0" boundaryCondition="false"/>
      <species id="C00448" name="trans,trans-Farnesyl diphosphate" compartment="Cytosol" charge="0" boundaryCondition="false"/>
      <species id="C00449_mt" name="N6-(L-1,3-Dicarboxypropyl)-L-lysine_mt" compartment="Mitochondria" charge="0" boundaryCondition="false"/>
      <species id="C00450" name="2,3,4,5-Tetrahydropyridine-2-carboxylate" compartment="Cytosol" charge="0" boundaryCondition="false"/>
      <species id="C00454" name="NDP" compartment="Cytosol" charge="0" boundaryCondition="false"/>
      <species id="C00455" name="Nicotinamide D-ribonucleotide" compartment="Cytosol" charge="0" boundaryCondition="false"/>
      <species id="C00458" name="dCTP" compartment="Cytosol" charge="0" boundaryCondition="false"/>
      <species id="C00458_biomass" name="dCTP_biomass" compartment="Cytosol" charge="0" boundaryCondition="false"/>
      <species id="C00458_mt" name="dCTP_mt" compartment="Mitochondria" charge="0" boundaryCondition="false"/>
      <species id="C00459" name="dTTP" compartment="Cytosol" charge="0" boundaryCondition="false"/>
      <species id="C00459_biomass" name="dTTP_biomass" compartment="Cytosol" charge="0" boundaryCondition="false"/>
      <species id="C00459_mt" name="dTTP_mt" compartment="Mitochondria" charge="0" boundaryCondition="false"/>
      <species id="C00460" name="dUTP" compartment="Cytosol" charge="0" boundaryCondition="false"/>
      <species id="C00460_mt" name="dUTP_mt" compartment="Mitochondria" charge="0" boundaryCondition="false"/>
      <species id="C00461" name="Chitin" compartment="Cytosol" charge="0" boundaryCondition="false"/>
      <species id="C00464_n" name="Mannan(n)" compartment="Cytosol" charge="0" boundaryCondition="false"/>
      <species id="C00464_n1" name="Mannan(n+1)" compartment="Cytosol" charge="0" boundaryCondition="false"/>
      <species id="C00468" name="Estrone" compartment="Cytosol" charge="0" boundaryCondition="false"/>
      <species id="C00469" name="Ethanol" compartment="Cytosol" charge="0" boundaryCondition="false"/>
      <species id="C00472" name="p-Benzoquinone" compartment="Cytosol" charge="0" boundaryCondition="false"/>
      <species id="C00473" name="Retinol" compartment="Cytosol" charge="0" boundaryCondition="false"/>
      <species id="C00475" name="Cytidine" compartment="Cytosol" charge="0" boundaryCondition="false"/>
      <species id="C00483" name="Tyramine" compartment="Cytosol" charge="0" boundaryCondition="false"/>
      <species id="C00483_mt" name="Tyramine_mt" compartment="Mitochondria" charge="0" boundaryCondition="false"/>
      <species id="C00486" name="Bilirubin" compartment="Cytosol" charge="0" boundaryCondition="false"/>
      <species id="C00487" name="Carnitine" compartment="Cytosol" charge="0" boundaryCondition="false"/>
      <species id="C00490" name="Itaconate" compartment="Cytosol" charge="0" boundaryCondition="false"/>
      <species id="C00490_mt" name="Itaconate_mt" compartment="Mitochondria" charge="0" boundaryCondition="false"/>
      <species id="C00491" name="L-Cystine" compartment="Cytosol" charge="0" boundaryCondition="false"/>
      <species id="C00492" name="Raffinose" compartment="Cytosol" charge="0" boundaryCondition="false"/>
      <species id="C00496" name="Ubiquitin" compartment="Cytosol" charge="0" boundaryCondition="false"/>
      <species id="C00499" name="Allantoate" compartment="Cytosol" charge="0" boundaryCondition="false"/>
      <species id="C00500" name="Biliverdin" compartment="Cytosol" charge="0" boundaryCondition="false"/>
      <species id="C00502" name="D-Xylonate" compartment="Cytosol" charge="0" boundaryCondition="false"/>
      <species id="C00504" name="Folate" compartment="Cytosol" charge="0" boundaryCondition="false"/>
      <species id="C00506" name="L-Cysteate" compartment="Cytosol" charge="0" boundaryCondition="false"/>
      <species id="C00506_mt" name="L-Cysteate_mt" compartment="Mitochondria" charge="0" boundaryCondition="false"/>
      <species id="C00510" name="Oleoyl-CoA" compartment="Cytosol" charge="0" boundaryCondition="false"/>
      <species id="C00512" name="S-Benzoate coenzyme A" compartment="Cytosol" charge="0" boundaryCondition="false"/>
      <species id="C00512_mt" name="S-Benzoate coenzyme A_mt" compartment="Mitochondria" charge="0" boundaryCondition="false"/>
      <species id="C00515" name="D-Ornithine" compartment="Cytosol" charge="0" boundaryCondition="false"/>
      <species id="C00517" name="Hexadecanal" compartment="Cytosol" charge="0" boundaryCondition="false"/>
      <species id="C00519" name="Hypotaurine" compartment="Cytosol" charge="0" boundaryCondition="false"/>
      <species id="C00523" name="Androsterone" compartment="Cytosol" charge="0" boundaryCondition="false"/>
      <species id="C00524" name="Cytochrome C" compartment="Cytosol" charge="0" boundaryCondition="false"/>
      <species id="C00526" name="Deoxyuridine" compartment="Cytosol" charge="0" boundaryCondition="false"/>
      <species id="C00526_mt" name="Deoxyuridine_mt" compartment="Mitochondria" charge="0" boundaryCondition="false"/>
      <species id="C00527" name="Glutaryl-CoA" compartment="Cytosol" charge="0" boundaryCondition="false"/>
      <species id="C00527_mt" name="Glutaryl-CoA_mt" compartment="Mitochondria" charge="0" boundaryCondition="false"/>
      <species id="C00530" name="p-Benzenediol" compartment="Cytosol" charge="0" boundaryCondition="false"/>
      <species id="C00531" name="Itaconyl-CoA" compartment="Cytosol" charge="0" boundaryCondition="false"/>
      <species id="C00531_mt" name="Itaconyl-CoA_mt" compartment="Mitochondria" charge="0" boundaryCondition="false"/>
      <species id="C00532" name="L-Arabitol" compartment="Cytosol" charge="0" boundaryCondition="false"/>
      <species id="C00533" name="Nitric oxide" compartment="Cytosol" charge="0" boundaryCondition="false"/>
      <species id="C00534" name="Pyridoxamine" compartment="Cytosol" charge="0" boundaryCondition="false"/>
      <species id="C00535" name="Testosterone" compartment="Cytosol" charge="0" boundaryCondition="false"/>
      <species id="C00535_mt" name="Testosterone_mt" compartment="Mitochondria" charge="0" boundaryCondition="false"/>
      <species id="C00536" name="Triphosphate" compartment="Cytosol" charge="0" boundaryCondition="false"/>
      <species id="C00536_mt" name="Triphosphate_mt" compartment="Mitochondria" charge="0" boundaryCondition="false"/>
      <species id="C00544" name="Homogentisate" compartment="Cytosol" charge="0" boundaryCondition="false"/>
      <species id="C00546" name="Methylglyoxal" compartment="Cytosol" charge="0" boundaryCondition="false"/>
      <species id="C00546_mt" name="Methylglyoxal_mt" compartment="Mitochondria" charge="0" boundaryCondition="false"/>
      <species id="C00547" name="L-Noradrenaline" compartment="Cytosol" charge="0" boundaryCondition="false"/>
      <species id="C00547_mt" name="L-Noradrenaline_mt" compartment="Mitochondria" charge="0" boundaryCondition="false"/>
      <species id="C00550" name="Sphingomyelin" compartment="Cytosol" charge="0" boundaryCondition="false"/>
      <species id="C00550_biomass" name="Sphingomyelin_biomass" compartment="Cytosol" charge="0" boundaryCondition="false"/>
      <species id="C00555" name="4-Aminobutanal" compartment="Cytosol" charge="0" boundaryCondition="false"/>
      <species id="C00555_mt" name="4-Aminobutanal_mt" compartment="Mitochondria" charge="0" boundaryCondition="false"/>
      <species id="C00559" name="Deoxyadenosine" compartment="Cytosol" charge="0" boundaryCondition="false"/>
      <species id="C00570" name="CDP-ethanolamine" compartment="Cytosol" charge="0" boundaryCondition="false"/>
      <species id="C00571" name="Cyclohexylamine" compartment="Cytosol" charge="0" boundaryCondition="false"/>
      <species id="C00575" name="3',5'-Cyclic AMP" compartment="Cytosol" charge="0" boundaryCondition="false"/>
      <species id="C00576_mt" name="Betaine aldehyde_mt" compartment="Mitochondria" charge="0" boundaryCondition="false"/>
      <species id="C00577" name="D-Glyceraldehyde" compartment="Cytosol" charge="0" boundaryCondition="false"/>
      <species id="C00577_mt" name="D-Glyceraldehyde_mt" compartment="Mitochondria" charge="0" boundaryCondition="false"/>
      <species id="C00579_mt" name="Dihydrolipoamide_mt" compartment="Mitochondria" charge="0" boundaryCondition="false"/>
      <species id="C00581" name="Guanidinoacetate" compartment="Cytosol" charge="0" boundaryCondition="false"/>
      <species id="C00581_mt" name="Guanidinoacetate_mt" compartment="Mitochondria" charge="0" boundaryCondition="false"/>
      <species id="C00582" name="Phenylacetyl-CoA" compartment="Cytosol" charge="0" boundaryCondition="false"/>
      <species id="C00582_mt" name="Phenylacetyl-CoA_mt" compartment="Mitochondria" charge="0" boundaryCondition="false"/>
      <species id="C00583" name="Propane-1,2-diol" compartment="Cytosol" charge="0" boundaryCondition="false"/>
      <species id="C00584" name="Prostaglandin E2" compartment="Cytosol" charge="0" boundaryCondition="false"/>
      <species id="C00584_mt" name="Prostaglandin E2_mt" compartment="Mitochondria" charge="0" boundaryCondition="false"/>
      <species id="C00588" name="Choline phosphate" compartment="Cytosol" charge="0" boundaryCondition="false"/>
      <species id="C00590" name="Coniferyl alcohol" compartment="Cytosol" charge="0" boundaryCondition="false"/>
      <species id="C00601" name="Phenylacetaldehyde" compartment="Cytosol" charge="0" boundaryCondition="false"/>
      <species id="C00601_mt" name="Phenylacetaldehyde_mt" compartment="Mitochondria" charge="0" boundaryCondition="false"/>
      <species id="C00603" name="(-)-Ureidoglycolate" compartment="Cytosol" charge="0" boundaryCondition="false"/>
      <species id="C00606" name="3-Sulfino-L-alanine" compartment="Cytosol" charge="0" boundaryCondition="false"/>
      <species id="C00606_mt" name="3-Sulfino-L-alanine_mt" compartment="Mitochondria" charge="0" boundaryCondition="false"/>
      <species id="C00617" name="UDP-D-galacturonate" compartment="Cytosol" charge="0" boundaryCondition="false"/>
      <species id="C00620" name="alpha-D-Ribose 1-phosphate" compartment="Cytosol" charge="0" boundaryCondition="false"/>
      <species id="C00621" name="Dolichyl diphosphate" compartment="Cytosol" charge="0" boundaryCondition="false"/>
      <species id="C00624" name="N-Acetyl-L-glutamate" compartment="Cytosol" charge="0" boundaryCondition="false"/>
      <species id="C00625" name="N-Acyl-D-mannosamine" compartment="Cytosol" charge="0" boundaryCondition="false"/>
      <species id="C00627" name="Pyridoxine phosphate" compartment="Cytosol" charge="0" boundaryCondition="false"/>
      <species id="C00628" name="2,5-Dihydroxybenzoate" compartment="Cytosol" charge="0" boundaryCondition="false"/>
      <species id="C00630" name="2-Methylpropanoyl-CoA" compartment="Cytosol" charge="0" boundaryCondition="false"/>
      <species id="C00630_mt" name="2-Methylpropanoyl-CoA_mt" compartment="Mitochondria" charge="0" boundaryCondition="false"/>
      <species id="C00631" name="2-Phospho-D-glycerate" compartment="Cytosol" charge="0" boundaryCondition="false"/>
      <species id="C00632" name="3-Hydroxyanthranilate" compartment="Cytosol" charge="0" boundaryCondition="false"/>
      <species id="C00633" name="4-Hydroxybenzaldehyde" compartment="Cytosol" charge="0" boundaryCondition="false"/>
      <species id="C00634" name="Chondroitin 4-sulfate" compartment="Cytosol" charge="0" boundaryCondition="false"/>
      <species id="C00636" name="D-Mannose 1-phosphate" compartment="Cytosol" charge="0" boundaryCondition="false"/>
      <species id="C00637" name="Indole-3-acetaldehyde" compartment="Cytosol" charge="0" boundaryCondition="false"/>
      <species id="C00637_mt" name="Indole-3-acetaldehyde_mt" compartment="Mitochondria" charge="0" boundaryCondition="false"/>
      <species id="C00639" name="Prostaglandin F2alpha" compartment="Cytosol" charge="0" boundaryCondition="false"/>
      <species id="C00639_mt" name="Prostaglandin F2alpha_mt" compartment="Mitochondria" charge="0" boundaryCondition="false"/>
      <species id="C00641" name="1,2-Diacyl-sn-glycerol" compartment="Cytosol" charge="0" boundaryCondition="false"/>
      <species id="C00642" name="4-Hydroxyphenylacetate" compartment="Cytosol" charge="0" boundaryCondition="false"/>
      <species id="C00643" name="5-Hydroxy-L-tryptophan" compartment="Cytosol" charge="0" boundaryCondition="false"/>
      <species id="C00645" name="N-Acetyl-D-mannosamine" compartment="Cytosol" charge="0" boundaryCondition="false"/>
      <species id="C00645_mt" name="N-Acetyl-D-mannosamine_mt" compartment="Mitochondria" charge="0" boundaryCondition="false"/>
      <species id="C00647" name="Pyridoxamine phosphate" compartment="Cytosol" charge="0" boundaryCondition="false"/>
      <species id="C00655" name="Xanthosine 5'-phosphate" compartment="Cytosol" charge="0" boundaryCondition="false"/>
      <species id="C00662" name="Reduced adrenal ferredoxin" compartment="Cytosol" charge="0" boundaryCondition="false"/>
      <species id="C00664" name="5-Formiminotetrahydrofolate" compartment="Cytosol" charge="0" boundaryCondition="false"/>
      <species id="C00665" name="beta-D-Fructose 2,6-bisphosphate" compartment="Cytosol" charge="0" boundaryCondition="false"/>
      <species id="C00667" name="Oxidized adrenal ferredoxin" compartment="Cytosol" charge="0" boundaryCondition="false"/>
      <species id="C00668" name="alpha-D-Glucose 6-phosphate" compartment="Cytosol" charge="0" boundaryCondition="false"/>
      <species id="C00669" name="gamma-L-Glutamyl-L-cysteine" compartment="Cytosol" charge="0" boundaryCondition="false"/>
      <species id="C00670" name="sn-glycero-3-Phosphocholine" compartment="Cytosol" charge="0" boundaryCondition="false"/>
      <species id="C00671" name="(S)-3-Methyl-2-oxopentanoic acid" compartment="Cytosol" charge="0" boundaryCondition="false"/>
      <species id="C00671_mt" name="(S)-3-Methyl-2-oxopentanoic acid_mt" compartment="Mitochondria" charge="0" boundaryCondition="false"/>
      <species id="C00672" name="2-Deoxy-D-ribose 1-phosphate" compartment="Cytosol" charge="0" boundaryCondition="false"/>
      <species id="C00673" name="2-Deoxy-D-ribose 5-phosphate" compartment="Cytosol" charge="0" boundaryCondition="false"/>
      <species id="C00674" name="5alpha-Androstane-3,17-dione" compartment="Cytosol" charge="0" boundaryCondition="false"/>
      <species id="C00681" name="1-Acyl-sn-glycerol 3-phosphate" compartment="Cytosol" charge="0" boundaryCondition="false"/>
      <species id="C00681_mt" name="1-Acyl-sn-glycerol 3-phosphate_mt" compartment="Mitochondria" charge="0" boundaryCondition="false"/>
      <species id="C00683" name="(S)-2-Methyl-3-oxopropanoyl-CoA" compartment="Cytosol" charge="0" boundaryCondition="false"/>
      <species id="C00683_mt" name="(S)-2-Methyl-3-oxopropanoyl-CoA_mt" compartment="Mitochondria" charge="0" boundaryCondition="false"/>
      <species id="C00686" name="N-Acyl-D-mannosamine 6-phosphate" compartment="Cytosol" charge="0" boundaryCondition="false"/>
      <species id="C00687" name="dTDP-4-dehydro-6-deoxy-alpha-D-Glucose" compartment="Cytosol" charge="0" boundaryCondition="false"/>
      <species id="C00695" name="3alpha,7alpha,12alpha-Trihydroxy-5beta-cholanate" compartment="Cytosol" charge="0" boundaryCondition="false"/>
      <species id="C00696" name="(5Z,13E)-(15S)-9alpha,15-Dihydroxy-11-oxoprosta-5,13-dienoate" compartment="Cytosol" charge="0" boundaryCondition="false"/>
      <species id="C00700" name="XTP" compartment="Cytosol" charge="0" boundaryCondition="false"/>
      <species id="C00704" name="O2.-" compartment="Cytosol" charge="0" boundaryCondition="false"/>
      <species id="C00705" name="dCDP" compartment="Cytosol" charge="0" boundaryCondition="false"/>
      <species id="C00705_mt" name="dCDP_mt" compartment="Mitochondria" charge="0" boundaryCondition="false"/>
      <species id="C00712" name="(9Z)-Octadecenoic acid" compartment="Cytosol" charge="0" boundaryCondition="false"/>
      <species id="C00712CoA" name="Octadecenoyl-CoA" compartment="Cytosol" charge="0" boundaryCondition="false"/>
      <species id="C00712CoA_mt" name="Octadecenoyl-CoA_mt" compartment="Cytosol" charge="0" boundaryCondition="false"/>
      <species id="C00712_biomass" name="(9Z)-Octadecenoic acid_biomass" compartment="Extracellular" charge="0" boundaryCondition="true"/>
      <species id="C00718" name="Amylose" compartment="Cytosol" charge="0" boundaryCondition="false"/>
      <species id="C00718_biomass" name="Amylose_biomass" compartment="Cytosol" charge="0" boundaryCondition="false"/>
      <species id="C00719" name="Betaine" compartment="Cytosol" charge="0" boundaryCondition="false"/>
      <species id="C00719_mt" name="Betaine_mt" compartment="Mitochondria" charge="0" boundaryCondition="false"/>
      <species id="C00721" name="Dextrin" compartment="Cytosol" charge="0" boundaryCondition="false"/>
      <species id="C00723" name="Insulin" compartment="Cytosol" charge="0" boundaryCondition="false"/>
      <species id="C00729" name="Tropine" compartment="Cytosol" charge="0" boundaryCondition="false"/>
      <species id="C00729_mt" name="Tropine_mt" compartment="Mitochondria" charge="0" boundaryCondition="false"/>
      <species id="C00735" name="Cortisol" compartment="Cytosol" charge="0" boundaryCondition="false"/>
      <species id="C00735_mt" name="Cortisol_mt" compartment="Mitochondria" charge="0" boundaryCondition="false"/>
      <species id="C00750" name="Spermine" compartment="Cytosol" charge="0" boundaryCondition="false"/>
      <species id="C00751" name="Squalene" compartment="Cytosol" charge="0" boundaryCondition="false"/>
      <species id="C00762" name="Cortisone" compartment="Cytosol" charge="0" boundaryCondition="false"/>
      <species id="C00763" name="D-Proline" compartment="Cytosol" charge="0" boundaryCondition="false"/>
      <species id="C00777" name="Retinoate" compartment="Cytosol" charge="0" boundaryCondition="false"/>
      <species id="C00780" name="3-(2-Aminoethyl)-1H-indol-5-ol" compartment="Cytosol" charge="0" boundaryCondition="false"/>
      <species id="C00780_mt" name="3-(2-Aminoethyl)-1H-indol-5-ol_mt" compartment="Mitochondria" charge="0" boundaryCondition="false"/>
      <species id="C00785" name="Urocanate" compartment="Cytosol" charge="0" boundaryCondition="false"/>
      <species id="C00787" name="tRNA(Tyr)" compartment="Extracellular" charge="0" boundaryCondition="true"/>
      <species id="C00787_mt" name="tRNA(Tyr)_mt" compartment="Mitochondria" charge="0" boundaryCondition="false"/>
      <species id="C00788" name="L-Adrenaline" compartment="Cytosol" charge="0" boundaryCondition="false"/>
      <species id="C00788_mt" name="L-Adrenaline_mt" compartment="Mitochondria" charge="0" boundaryCondition="false"/>
      <species id="C00792" name="D-Arginine" compartment="Cytosol" charge="0" boundaryCondition="false"/>
      <species id="C00794" name="D-Sorbitol" compartment="Cytosol" charge="0" boundaryCondition="false"/>
      <species id="C00804" name="Propynoate" compartment="Cytosol" charge="0" boundaryCondition="false"/>
      <species id="C00804_mt" name="Propynoate_mt" compartment="Mitochondria" charge="0" boundaryCondition="false"/>
      <species id="C00811" name="4-Coumarate" compartment="Cytosol" charge="0" boundaryCondition="false"/>
      <species id="C00818" name="D-Glucarate" compartment="Cytosol" charge="0" boundaryCondition="false"/>
      <species id="C00818_mt" name="D-Glucarate_mt" compartment="Mitochondria" charge="0" boundaryCondition="false"/>
      <species id="C00819" name="D-Glutamine" compartment="Cytosol" charge="0" boundaryCondition="false"/>
      <species id="C00822" name="Dopaquinone" compartment="Cytosol" charge="0" boundaryCondition="false"/>
      <species id="C00829" name="Naphthalene" compartment="Cytosol" charge="0" boundaryCondition="false"/>
      <species id="C00831" name="Pantetheine" compartment="Cytosol" charge="0" boundaryCondition="false"/>
      <species id="C00836" name="Sphinganine" compartment="Cytosol" charge="0" boundaryCondition="false"/>
      <species id="C00842" name="dTDP-glucose" compartment="Cytosol" charge="0" boundaryCondition="false"/>
      <species id="C00847" name="4-Pyridoxate" compartment="Cytosol" charge="0" boundaryCondition="false"/>
      <species id="C00850" name="Aryl sulfate" compartment="Cytosol" charge="0" boundaryCondition="false"/>
      <species id="C00856" name="DNA cytosine" compartment="Cytosol" charge="0" boundaryCondition="false"/>
      <species id="C00857" name="Deamino-NAD+" compartment="Cytosol" charge="0" boundaryCondition="false"/>
      <species id="C00864" name="Pantothenate" compartment="Cytosol" charge="0" boundaryCondition="false"/>
      <species id="C00868" name="tRNA uridine" compartment="Cytosol" charge="0" boundaryCondition="false"/>
      <species id="C00870" name="4-Nitrophenol" compartment="Cytosol" charge="0" boundaryCondition="false"/>
      <species id="C00877" name="Crotonoyl-CoA" compartment="Cytosol" charge="0" boundaryCondition="false"/>
      <species id="C00877_mt" name="Crotonoyl-CoA_mt" compartment="Mitochondria" charge="0" boundaryCondition="false"/>
      <species id="C00881" name="Deoxycytidine" compartment="Cytosol" charge="0" boundaryCondition="false"/>
      <species id="C00882" name="Dephospho-CoA" compartment="Cytosol" charge="0" boundaryCondition="false"/>
      <species id="C00886" name="L-Alanyl-tRNA" compartment="Cytosol" charge="0" boundaryCondition="false"/>
      <species id="C00886_mt" name="L-Alanyl-tRNA_mt" compartment="Mitochondria" charge="0" boundaryCondition="false"/>
      <species id="C00894" name="Propenoyl-CoA" compartment="Cytosol" charge="0" boundaryCondition="false"/>
      <species id="C00894_mt" name="Propenoyl-CoA_mt" compartment="Mitochondria" charge="0" boundaryCondition="false"/>
      <species id="C00899" name="11-cis-Retinol" compartment="Cytosol" charge="0" boundaryCondition="false"/>
      <species id="C00900" name="2-Acetolactate" compartment="Cytosol" charge="0" boundaryCondition="false"/>
      <species id="C00906" name="5,6-Dihydrothymine" compartment="Cytosol" charge="0" boundaryCondition="false"/>
      <species id="C00909" name="Leukotriene A4" compartment="Cytosol" charge="0" boundaryCondition="false"/>
      <species id="C00921" name="Dihydropteroate" compartment="Cytosol" charge="0" boundaryCondition="false"/>
      <species id="C00921_mt" name="Dihydropteroate_mt" compartment="Mitochondria" charge="0" boundaryCondition="false"/>
      <species id="C00925" name="Heparan sulfate" compartment="Cytosol" charge="0" boundaryCondition="false"/>
      <species id="C00931" name="Porphobilinogen" compartment="Cytosol" charge="0" boundaryCondition="false"/>
      <species id="C00937" name="(R)-Lactaldehyde" compartment="Cytosol" charge="0" boundaryCondition="false"/>
      <species id="C00942" name="3',5'-Cyclic GMP" compartment="Cytosol" charge="0" boundaryCondition="false"/>
      <species id="C00951" name="Estradiol-17beta" compartment="Cytosol" charge="0" boundaryCondition="false"/>
      <species id="C00954" name="Indole-3-acetate" compartment="Cytosol" charge="0" boundaryCondition="false"/>
      <species id="C00954_mt" name="Indole-3-acetate_mt" compartment="Mitochondria" charge="0" boundaryCondition="false"/>
      <species id="C00956" name="L-2-Aminoadipate" compartment="Cytosol" charge="0" boundaryCondition="false"/>
      <species id="C00956_mt" name="L-2-Aminoadipate_mt" compartment="Mitochondria" charge="0" boundaryCondition="false"/>
      <species id="C00957" name="Mercaptopyruvate" compartment="Cytosol" charge="0" boundaryCondition="false"/>
      <species id="C00957_mt" name="Mercaptopyruvate_mt" compartment="Mitochondria" charge="0" boundaryCondition="false"/>
      <species id="C00962" name="beta-D-Galactose" compartment="Cytosol" charge="0" boundaryCondition="false"/>
      <species id="C00978" name="N-Acetylserotonin" compartment="Cytosol" charge="0" boundaryCondition="false"/>
      <species id="C00984" name="alpha-D-Galactose" compartment="Cytosol" charge="0" boundaryCondition="false"/>
      <species id="C00986" name="1,3-Diaminopropane" compartment="Cytosol" charge="0" boundaryCondition="false"/>
      <species id="C00988" name="2-Phosphoglycolate" compartment="Cytosol" charge="0" boundaryCondition="false"/>
      <species id="C00996" name="Ferricytochrome b5" compartment="Cytosol" charge="0" boundaryCondition="false"/>
      <species id="C00999" name="Ferrocytochrome b5" compartment="Cytosol" charge="0" boundaryCondition="false"/>
      <species id="C01005" name="O-Phospho-L-serine" compartment="Cytosol" charge="0" boundaryCondition="false"/>
      <species id="C01013_mt" name="3-Hydroxypropanoate_mt" compartment="Mitochondria" charge="0" boundaryCondition="false"/>
      <species id="C01019" name="6-Deoxy-L-galactose" compartment="Cytosol" charge="0" boundaryCondition="false"/>
      <species id="C01020" name="6-Hydroxynicotinate" compartment="Cytosol" charge="0" boundaryCondition="false"/>
      <species id="C01024" name="Hydroxymethylbilane" compartment="Cytosol" charge="0" boundaryCondition="false"/>
      <species id="C01025" name="Lipid hydroperoxide" compartment="Cytosol" charge="0" boundaryCondition="false"/>
      <species id="C01026" name="N,N-Dimethylglycine" compartment="Cytosol" charge="0" boundaryCondition="false"/>
      <species id="C01026_mt" name="N,N-Dimethylglycine_mt" compartment="Mitochondria" charge="0" boundaryCondition="false"/>
      <species id="C01031" name="S-Formylglutathione" compartment="Cytosol" charge="0" boundaryCondition="false"/>
      <species id="C01035" name="4-Guanidinobutanoate" compartment="Cytosol" charge="0" boundaryCondition="false"/>
      <species id="C01035_mt" name="4-Guanidinobutanoate_mt" compartment="Mitochondria" charge="0" boundaryCondition="false"/>
      <species id="C01036" name="4-Maleylacetoacetate" compartment="Cytosol" charge="0" boundaryCondition="false"/>
      <species id="C01040" name="L-Gulono-1,4-lactone" compartment="Cytosol" charge="0" boundaryCondition="false"/>
      <species id="C01041" name="Monodehydroascorbate" compartment="Cytosol" charge="0" boundaryCondition="false"/>
      <species id="C01042" name="N-Acetyl-L-aspartate" compartment="Cytosol" charge="0" boundaryCondition="false"/>
      <species id="C01044" name="N-Formyl-L-aspartate" compartment="Cytosol" charge="0" boundaryCondition="false"/>
      <species id="C01045" name="N-Formyl-L-glutamate" compartment="Cytosol" charge="0" boundaryCondition="false"/>
      <species id="C01051" name="Uroporphyrinogen III" compartment="Cytosol" charge="0" boundaryCondition="false"/>
      <species id="C01054" name="(S)-2,3-Epoxysqualene" compartment="Cytosol" charge="0" boundaryCondition="false"/>
      <species id="C01059" name="2,5-Dihydroxypyridine" compartment="Cytosol" charge="0" boundaryCondition="false"/>
      <species id="C01060" name="3,5-Diiodo-L-tyrosine" compartment="Cytosol" charge="0" boundaryCondition="false"/>
      <species id="C01061" name="4-Fumarylacetoacetate" compartment="Cytosol" charge="0" boundaryCondition="false"/>
      <species id="C01074" name="N-Acetylgalactosamine" compartment="Cytosol" charge="0" boundaryCondition="false"/>
      <species id="C01079_mt" name="Protoporphyrinogen IX_mt" compartment="Mitochondria" charge="0" boundaryCondition="false"/>
      <species id="C01081" name="Thiamin monophosphate" compartment="Cytosol" charge="0" boundaryCondition="false"/>
      <species id="C01081_mt" name="Thiamin monophosphate_mt" compartment="Mitochondria" charge="0" boundaryCondition="false"/>
      <species id="C01083" name="alpha,alpha-Trehalose" compartment="Cytosol" charge="0" boundaryCondition="false"/>
      <species id="C01089" name="(R)-3-Hydroxybutanoate" compartment="Cytosol" charge="0" boundaryCondition="false"/>
      <species id="C01089_mt" name="(R)-3-Hydroxybutanoate_mt" compartment="Mitochondria" charge="0" boundaryCondition="false"/>
      <species id="C01094" name="D-Fructose 1-phosphate" compartment="Cytosol" charge="0" boundaryCondition="false"/>
      <species id="C01096" name="Sorbitol 6-phosphate" compartment="Cytosol" charge="0" boundaryCondition="false"/>
      <species id="C01097" name="D-Tagatose 6-phosphate" compartment="Cytosol" charge="0" boundaryCondition="false"/>
      <species id="C01103" name="Orotidine 5'-phosphate" compartment="Cytosol" charge="0" boundaryCondition="false"/>
      <species id="C01107" name="(R)-5-Phosphomevalonate" compartment="Cytosol" charge="0" boundaryCondition="false"/>
      <species id="C01110" name="5-Amino-2-oxopentanoic acid" compartment="Cytosol" charge="0" boundaryCondition="false"/>
      <species id="C01119" name="Oxidized dithiothreitol" compartment="Cytosol" charge="0" boundaryCondition="false"/>
      <species id="C01120" name="Sphinganine 1-phosphate" compartment="Cytosol" charge="0" boundaryCondition="false"/>
      <species id="C01124" name="18-Hydroxycorticosterone" compartment="Cytosol" charge="0" boundaryCondition="false"/>
      <species id="C01132" name="N-Acetyl-D-galactosamine" compartment="Cytosol" charge="0" boundaryCondition="false"/>
      <species id="C01134" name="Pantetheine 4'-phosphate" compartment="Cytosol" charge="0" boundaryCondition="false"/>
      <species id="C01137" name="S-Adenosylmethioninamine" compartment="Cytosol" charge="0" boundaryCondition="false"/>
      <species id="C01143" name="(R)-5-Diphosphomevalonate" compartment="Cytosol" charge="0" boundaryCondition="false"/>
      <species id="C01144" name="(S)-3-Hydroxybutanoyl-CoA" compartment="Cytosol" charge="0" boundaryCondition="false"/>
      <species id="C01144_mt" name="(S)-3-Hydroxybutanoyl-CoA_mt" compartment="Mitochondria" charge="0" boundaryCondition="false"/>
      <species id="C01146" name="2-Hydroxy-3-oxopropanoate" compartment="Cytosol" charge="0" boundaryCondition="false"/>
      <species id="C01149" name="4-Trimethylammoniobutanal" compartment="Cytosol" charge="0" boundaryCondition="false"/>
      <species id="C01149_mt" name="4-Trimethylammoniobutanal_mt" compartment="Mitochondria" charge="0" boundaryCondition="false"/>
      <species id="C01152" name="N(pi)-Methyl-L-histidine" compartment="Cytosol" charge="0" boundaryCondition="false"/>
      <species id="C01157" name="trans-4-Hydroxy-L-proline" compartment="Cytosol" charge="0" boundaryCondition="false"/>
      <species id="C01157_mt" name="trans-4-Hydroxy-L-proline_mt" compartment="Mitochondria" charge="0" boundaryCondition="false"/>
      <species id="C01159" name="2,3-Bisphospho-D-glycerate" compartment="Cytosol" charge="0" boundaryCondition="false"/>
      <species id="C01161" name="3,4-Dihydroxyphenylacetate" compartment="Cytosol" charge="0" boundaryCondition="false"/>
      <species id="C01164" name="Cholesta-5,7-dien-3beta-ol" compartment="Cytosol" charge="0" boundaryCondition="false"/>
      <species id="C01165" name="L-Glutamate 5-semialdehyde" compartment="Cytosol" charge="0" boundaryCondition="false"/>
      <species id="C01165_mt" name="L-Glutamate 5-semialdehyde_mt" compartment="Mitochondria" charge="0" boundaryCondition="false"/>
      <species id="C01170" name="UDP-N-acetyl-D-mannosamine" compartment="Cytosol" charge="0" boundaryCondition="false"/>
      <species id="C01172" name="beta-D-Glucose 6-phosphate" compartment="Cytosol" charge="0" boundaryCondition="false"/>
      <species id="C01176" name="17alpha-Hydroxyprogesterone" compartment="Cytosol" charge="0" boundaryCondition="false"/>
      <species id="C01176_mt" name="17alpha-Hydroxyprogesterone_mt" compartment="Mitochondria" charge="0" boundaryCondition="false"/>
      <species id="C01177" name="1L-myo-Inositol 1-phosphate" compartment="Cytosol" charge="0" boundaryCondition="false"/>
      <species id="C01179" name="3-(4-Hydroxyphenyl)pyruvate" compartment="Cytosol" charge="0" boundaryCondition="false"/>
      <species id="C01179_mt" name="3-(4-Hydroxyphenyl)pyruvate_mt" compartment="Mitochondria" charge="0" boundaryCondition="false"/>
      <species id="C01180" name="4-Methylthio-2-oxobutanoic acid" compartment="Cytosol" charge="0" boundaryCondition="false"/>
      <species id="C01181" name="4-Trimethylammoniobutanoate" compartment="Cytosol" charge="0" boundaryCondition="false"/>
      <species id="C01181_mt" name="4-Trimethylammoniobutanoate_mt" compartment="Mitochondria" charge="0" boundaryCondition="false"/>
      <species id="C01185" name="Nicotinate D-ribonucleotide" compartment="Cytosol" charge="0" boundaryCondition="false"/>
      <species id="C01189" name="5alpha-Cholest-7-en-3beta-ol" compartment="Cytosol" charge="0" boundaryCondition="false"/>
      <species id="C01190" name="Glucosylceramide" compartment="Cytosol" charge="0" boundaryCondition="false"/>
      <species id="C01194" name="1-Phosphatidyl-D-myo-inositol" compartment="Cytosol" charge="0" boundaryCondition="false"/>
      <species id="C01194_biomass" name="1-Phosphatidyl-D-myo-inositol_biomass" compartment="Cytosol" charge="0" boundaryCondition="false"/>
      <species id="C01194_mt" name="1-Phosphatidyl-D-myo-inositol_mt" compartment="Mitochondria" charge="0" boundaryCondition="false"/>
      <species id="C01197" name="3,4-Dihydroxy-trans-cinnamate" compartment="Cytosol" charge="0" boundaryCondition="false"/>
      <species id="C01203" name="Oleoyl-[acyl-carrier protein]" compartment="Cytosol" charge="0" boundaryCondition="false"/>
      <species id="C01204" name="myo-Inositol hexakisphosphate" compartment="Cytosol" charge="0" boundaryCondition="false"/>
      <species id="C01209" name="Malonyl-[acyl-carrier protein]" compartment="Cytosol" charge="0" boundaryCondition="false"/>
      <species id="C01209_mt" name="Malonyl-[acyl-carrier protein]_mt" compartment="Mitochondria" charge="0" boundaryCondition="false"/>
      <species id="C01211" name="Procollagen 5-hydroxy-L-lysine" compartment="Cytosol" charge="0" boundaryCondition="false"/>
      <species id="C01213_mt" name="(R)-2-Methyl-3-oxopropanoyl-CoA_mt" compartment="Mitochondria" charge="0" boundaryCondition="false"/>
      <species id="C01218" name="6-Phospho-2-dehydro-D-gluconate" compartment="Cytosol" charge="0" boundaryCondition="false"/>
      <species id="C01220" name="1D-myo-Inositol 1,4-bisphosphate" compartment="Cytosol" charge="0" boundaryCondition="false"/>
      <species id="C01222" name="GDP-4-dehydro-6-deoxy-D-mannose" compartment="Cytosol" charge="0" boundaryCondition="false"/>
      <species id="C01227" name="3beta-Hydroxyandrost-5-en-17-one" compartment="Cytosol" charge="0" boundaryCondition="false"/>
      <species id="C01227_mt" name="3beta-Hydroxyandrost-5-en-17-one_mt" compartment="Mitochondria" charge="0" boundaryCondition="false"/>
      <species id="C01228" name="Guanosine 3',5'-bis(diphosphate)" compartment="Cytosol" charge="0" boundaryCondition="false"/>
      <species id="C01230" name="all-trans-Hexaprenyl diphosphate" compartment="Cytosol" charge="0" boundaryCondition="false"/>
      <species id="C01233" name="sn-glycero-3-Phosphoethanolamine" compartment="Cytosol" charge="0" boundaryCondition="false"/>
      <species id="C01235" name="1-alpha-D-Galactosyl-myo-inositol" compartment="Cytosol" charge="0" boundaryCondition="false"/>
      <species id="C01236" name="D-Glucono-1,5-lactone 6-phosphate" compartment="Cytosol" charge="0" boundaryCondition="false"/>
      <species id="C01241" name="Phosphatidyl-N-methylethanolamine" compartment="Cytosol" charge="0" boundaryCondition="false"/>
      <species id="C01242" name="S-Aminomethyldihydrolipoylprotein" compartment="Cytosol" charge="0" boundaryCondition="false"/>
      <species id="C01242_mt" name="S-Aminomethyldihydrolipoylprotein_mt" compartment="Mitochondria" charge="0" boundaryCondition="false"/>
      <species id="C01243" name="1D-myo-Inositol 1,3,4-trisphosphate" compartment="Cytosol" charge="0" boundaryCondition="false"/>
      <species id="C01245" name="D-myo-Inositol 1,4,5-trisphosphate" compartment="Cytosol" charge="0" boundaryCondition="false"/>
      <species id="C01246" name="Dolichyl beta-D-glucosyl phosphate" compartment="Cytosol" charge="0" boundaryCondition="false"/>
      <species id="C01252" name="4-(2-Aminophenyl)-2,4-dioxobutanoate" compartment="Cytosol" charge="0" boundaryCondition="false"/>
      <species id="C01252_mt" name="4-(2-Aminophenyl)-2,4-dioxobutanoate_mt" compartment="Mitochondria" charge="0" boundaryCondition="false"/>
      <species id="C01259" name="3-Hydroxy-N6,N6,N6-trimethyl-L-lysine" compartment="Cytosol" charge="0" boundaryCondition="false"/>
      <species id="C01259_mt" name="3-Hydroxy-N6,N6,N6-trimethyl-L-lysine_mt" compartment="Mitochondria" charge="0" boundaryCondition="false"/>
      <species id="C01260" name="P1,P4-Bis(5'-adenosyl) tetraphosphate" compartment="Cytosol" charge="0" boundaryCondition="false"/>
      <species id="C01261" name="P1,P4-Bis(5'-guanosyl) tetraphosphate" compartment="Cytosol" charge="0" boundaryCondition="false"/>
      <species id="C01262" name="beta-Alanyl-N(pi)-methyl-L-histidine" compartment="Cytosol" charge="0" boundaryCondition="false"/>
      <species id="C01272" name="1D-myo-Inositol 1,3,4,5-tetrakisphosphate" compartment="Cytosol" charge="0" boundaryCondition="false"/>
      <species id="C01277" name="1-Phosphatidyl-1D-myo-inositol 4-phosphate" compartment="Cytosol" charge="0" boundaryCondition="false"/>
      <species id="C01277_mt" name="1-Phosphatidyl-1D-myo-inositol 4-phosphate_mt" compartment="Mitochondria" charge="0" boundaryCondition="false"/>
      <species id="C01284" name="1D-myo-Inositol 1,3,4,5,6-pentakisphosphate" compartment="Cytosol" charge="0" boundaryCondition="false"/>
      <species id="C01290" name="beta-D-Galactosyl-1,4-beta-D-glucosylceramide" compartment="Cytosol" charge="0" boundaryCondition="false"/>
      <species id="C01312" name="Prostaglandin I2" compartment="Cytosol" charge="0" boundaryCondition="false"/>
      <species id="C01318" name="HX" compartment="Cytosol" charge="0" boundaryCondition="false"/>
      <species id="C01318_mt" name="HX_mt" compartment="Mitochondria" charge="0" boundaryCondition="false"/>
      <species id="C01322" name="RX" compartment="Cytosol" charge="0" boundaryCondition="false"/>
      <species id="C01322_mt" name="RX_mt" compartment="Mitochondria" charge="0" boundaryCondition="false"/>
      <species id="C01327" name="HCl" compartment="Cytosol" charge="0" boundaryCondition="false"/>
      <species id="C01327_mt" name="HCl_mt" compartment="Mitochondria" charge="0" boundaryCondition="false"/>
      <species id="C01328" name="HO-" compartment="Cytosol" charge="0" boundaryCondition="false"/>
      <species id="C01344" name="dIDP" compartment="Cytosol" charge="0" boundaryCondition="false"/>
      <species id="C01344_mt" name="dIDP_mt" compartment="Mitochondria" charge="0" boundaryCondition="false"/>
      <species id="C01345" name="dITP" compartment="Cytosol" charge="0" boundaryCondition="false"/>
      <species id="C01345_mt" name="dITP_mt" compartment="Mitochondria" charge="0" boundaryCondition="false"/>
      <species id="C01346" name="dUDP" compartment="Cytosol" charge="0" boundaryCondition="false"/>
      <species id="C01346_mt" name="dUDP_mt" compartment="Mitochondria" charge="0" boundaryCondition="false"/>
      <species id="C01352" name="FADH2" compartment="Cytosol" charge="0" boundaryCondition="false"/>
      <species id="C01352_mt" name="FADH2_mt" compartment="Mitochondria" charge="0" boundaryCondition="false"/>
      <species id="C01353" name="Carbonic acid" compartment="Cytosol" charge="0" boundaryCondition="false"/>
      <species id="C01353_mt" name="Carbonic acid_mt" compartment="Mitochondria" charge="0" boundaryCondition="false"/>
      <species id="C01356" name="Lipid" compartment="Cytosol" charge="0" boundaryCondition="false"/>
      <species id="C01371" name="Alkane" compartment="Cytosol" charge="0" boundaryCondition="false"/>
      <species id="C01380" name="Ethylene glycol" compartment="Cytosol" charge="0" boundaryCondition="false"/>
      <species id="C01382" name="Iodine" compartment="Cytosol" charge="0" boundaryCondition="false"/>
      <species id="C01384" name="Maleic acid" compartment="Cytosol" charge="0" boundaryCondition="false"/>
      <species id="C01412" name="Butanal" compartment="Cytosol" charge="0" boundaryCondition="false"/>
      <species id="C01416" name="Cocaine" compartment="Cytosol" charge="0" boundaryCondition="false"/>
      <species id="C01419" name="Cys-Gly" compartment="Cytosol" charge="0" boundaryCondition="false"/>
      <species id="C01528" name="Selenide" compartment="Cytosol" charge="0" boundaryCondition="false"/>
      <species id="C01530" name="Octadecanoic acid" compartment="Cytosol" charge="0" boundaryCondition="false"/>
      <species id="C01561" name="Calcidiol" compartment="Cytosol" charge="0" boundaryCondition="false"/>
      <species id="C01582" name="Galactose" compartment="Cytosol" charge="0" boundaryCondition="false"/>
      <species id="C01595" name="Linoleate" compartment="Cytosol" charge="0" boundaryCondition="false"/>
      <species id="C01596" name="Maleamate" compartment="Cytosol" charge="0" boundaryCondition="false"/>
      <species id="C01598" name="Melatonin" compartment="Cytosol" charge="0" boundaryCondition="false"/>
      <species id="C01613" name="Stachyose" compartment="Cytosol" charge="0" boundaryCondition="false"/>
      <species id="C01628" name="Vitamin K" compartment="Cytosol" charge="0" boundaryCondition="false"/>
      <species id="C01635" name="tRNA(Ala)" compartment="Extracellular" charge="0" boundaryCondition="true"/>
      <species id="C01635_mt" name="tRNA(Ala)_mt" compartment="Mitochondria" charge="0" boundaryCondition="false"/>
      <species id="C01636" name="tRNA(Arg)" compartment="Extracellular" charge="0" boundaryCondition="true"/>
      <species id="C01636_mt" name="tRNA(Arg)_mt" compartment="Mitochondria" charge="0" boundaryCondition="false"/>
      <species id="C01637" name="tRNA(Asn)" compartment="Extracellular" charge="0" boundaryCondition="true"/>
      <species id="C01637_mt" name="tRNA(Asn)_mt" compartment="Mitochondria" charge="0" boundaryCondition="false"/>
      <species id="C01638" name="tRNA(Asp)" compartment="Extracellular" charge="0" boundaryCondition="true"/>
      <species id="C01638_mt" name="tRNA(Asp)_mt" compartment="Mitochondria" charge="0" boundaryCondition="false"/>
      <species id="C01639" name="tRNA(Cys)" compartment="Extracellular" charge="0" boundaryCondition="true"/>
      <species id="C01640" name="tRNA(Gln)" compartment="Extracellular" charge="0" boundaryCondition="true"/>
      <species id="C01640_mt" name="tRNA(Gln)_mt" compartment="Mitochondria" charge="0" boundaryCondition="false"/>
      <species id="C01641" name="tRNA(Glu)" compartment="Extracellular" charge="0" boundaryCondition="true"/>
      <species id="C01641_mt" name="tRNA(Glu)_mt" compartment="Mitochondria" charge="0" boundaryCondition="false"/>
      <species id="C01642" name="tRNA(Gly)" compartment="Extracellular" charge="0" boundaryCondition="true"/>
      <species id="C01643" name="tRNA(His)" compartment="Extracellular" charge="0" boundaryCondition="true"/>
      <species id="C01643_mt" name="tRNA(His)_mt" compartment="Mitochondria" charge="0" boundaryCondition="false"/>
      <species id="C01644" name="tRNA(Ile)" compartment="Extracellular" charge="0" boundaryCondition="true"/>
      <species id="C01644_mt" name="tRNA(Ile)_mt" compartment="Mitochondria" charge="0" boundaryCondition="false"/>
      <species id="C01645" name="tRNA(Leu)" compartment="Extracellular" charge="0" boundaryCondition="true"/>
      <species id="C01645_mt" name="tRNA(Leu)_mt" compartment="Mitochondria" charge="0" boundaryCondition="false"/>
      <species id="C01646" name="tRNA(Lys)" compartment="Extracellular" charge="0" boundaryCondition="true"/>
      <species id="C01647" name="tRNA(Met)" compartment="Extracellular" charge="0" boundaryCondition="true"/>
      <species id="C01647_mt" name="tRNA(Met)_mt" compartment="Mitochondria" charge="0" boundaryCondition="false"/>
      <species id="C01648" name="tRNA(Phe)" compartment="Extracellular" charge="0" boundaryCondition="true"/>
      <species id="C01648_mt" name="tRNA(Phe)_mt" compartment="Mitochondria" charge="0" boundaryCondition="false"/>
      <species id="C01649" name="tRNA(Pro)" compartment="Extracellular" charge="0" boundaryCondition="true"/>
      <species id="C01650" name="tRNA(Ser)" compartment="Extracellular" charge="0" boundaryCondition="true"/>
      <species id="C01650_mt" name="tRNA(Ser)_mt" compartment="Mitochondria" charge="0" boundaryCondition="false"/>
      <species id="C01651" name="tRNA(Thr)" compartment="Extracellular" charge="0" boundaryCondition="true"/>
      <species id="C01652" name="tRNA(Trp)" compartment="Extracellular" charge="0" boundaryCondition="true"/>
      <species id="C01653" name="tRNA(Val)" compartment="Extracellular" charge="0" boundaryCondition="true"/>
      <species id="C01672" name="Cadaverine" compartment="Cytosol" charge="0" boundaryCondition="false"/>
      <species id="C01673" name="Calcitriol" compartment="Cytosol" charge="0" boundaryCondition="false"/>
      <species id="C01674" name="Chitobiose" compartment="Cytosol" charge="0" boundaryCondition="false"/>
      <species id="C01678" name="Cysteamine" compartment="Cytosol" charge="0" boundaryCondition="false"/>
      <species id="C01693" name="L-Dopachrome" compartment="Cytosol" charge="0" boundaryCondition="false"/>
      <species id="C01695_mt" name="Ferredoxin_mt" compartment="Mitochondria" charge="0" boundaryCondition="false"/>
      <species id="C01697" name="Galactitol" compartment="Cytosol" charge="0" boundaryCondition="false"/>
      <species id="C01699" name="Gibberellin A3" compartment="Cytosol" charge="0" boundaryCondition="false"/>
      <species id="C01708" name="Hemoglobin" compartment="Cytosol" charge="0" boundaryCondition="false"/>
      <species id="C01724" name="Lanosterol" compartment="Cytosol" charge="0" boundaryCondition="false"/>
      <species id="C01753" name="Sitosterol" compartment="Cytosol" charge="0" boundaryCondition="false"/>
      <species id="C01762" name="Xanthosine" compartment="Cytosol" charge="0" boundaryCondition="false"/>
      <species id="C01780" name="Aldosterone" compartment="Cytosol" charge="0" boundaryCondition="false"/>
      <species id="C01789" name="Campesterol" compartment="Cytosol" charge="0" boundaryCondition="false"/>
      <species id="C01794" name="Choloyl-CoA" compartment="Cytosol" charge="0" boundaryCondition="false"/>
      <species id="C01794_mt" name="Choloyl-CoA_mt" compartment="Mitochondria" charge="0" boundaryCondition="false"/>
      <species id="C01801" name="Deoxyribose" compartment="Cytosol" charge="0" boundaryCondition="false"/>
      <species id="C01802" name="Desmosterol" compartment="Cytosol" charge="0" boundaryCondition="false"/>
      <species id="C01829" name="O-(4-Hydroxy-3,5-diidophenyl)-3,5-diiodo-L-tyrosine" compartment="Cytosol" charge="0" boundaryCondition="false"/>
      <species id="C01832" name="Lauroyl-CoA" compartment="Cytosol" charge="0" boundaryCondition="false"/>
      <species id="C01832_mt" name="Lauroyl-CoA_mt" compartment="Mitochondria" charge="0" boundaryCondition="false"/>
      <species id="C01879" name="5-Oxoproline" compartment="Cytosol" charge="0" boundaryCondition="false"/>
      <species id="C01885" name="1-Acylglycerol" compartment="Cytosol" charge="0" boundaryCondition="false"/>
      <species id="C01885_mt" name="1-Acylglycerol_mt" compartment="Mitochondria" charge="0" boundaryCondition="false"/>
      <species id="C01888" name="Aminoacetone" compartment="Cytosol" charge="0" boundaryCondition="false"/>
      <species id="C01888_mt" name="Aminoacetone_mt" compartment="Mitochondria" charge="0" boundaryCondition="false"/>
      <species id="C01920_mt" name="Geranoyl-CoA_mt" compartment="Mitochondria" charge="0" boundaryCondition="false"/>
      <species id="C01931" name="L-Lysyl-tRNA" compartment="Cytosol" charge="0" boundaryCondition="false"/>
      <species id="C01943" name="Obtusifoliol" compartment="Cytosol" charge="0" boundaryCondition="false"/>
      <species id="C01944" name="Octanoyl-CoA" compartment="Cytosol" charge="0" boundaryCondition="false"/>
      <species id="C01944_mt" name="Octanoyl-CoA_mt" compartment="Mitochondria" charge="0" boundaryCondition="false"/>
      <species id="C01953" name="Pregnenolone" compartment="Cytosol" charge="0" boundaryCondition="false"/>
      <species id="C01953_mt" name="Pregnenolone_mt" compartment="Mitochondria" charge="0" boundaryCondition="false"/>
      <species id="C01958" name="Steryl ester" compartment="Cytosol" charge="0" boundaryCondition="false"/>
      <species id="C01962" name="Thiocysteine" compartment="Cytosol" charge="0" boundaryCondition="false"/>
      <species id="C01996" name="Acetylcholine" compartment="Cytosol" charge="0" boundaryCondition="false"/>
      <species id="C02000" name="Alkyl sulfate" compartment="Cytosol" charge="0" boundaryCondition="false"/>
      <species id="C02035" name="Gibberellin A20" compartment="Cytosol" charge="0" boundaryCondition="false"/>
      <species id="C02047" name="L-Leucyl-tRNA" compartment="Cytosol" charge="0" boundaryCondition="false"/>
      <species id="C02047_mt" name="L-Leucyl-tRNA_mt" compartment="Mitochondria" charge="0" boundaryCondition="false"/>
      <species id="C02050" name="Linoleoyl-CoA" compartment="Cytosol" charge="0" boundaryCondition="false"/>
      <species id="C02051" name="Lipoylprotein" compartment="Cytosol" charge="0" boundaryCondition="false"/>
      <species id="C02051_mt" name="Lipoylprotein_mt" compartment="Mitochondria" charge="0" boundaryCondition="false"/>
      <species id="C02066" name="Pseudotropine" compartment="Cytosol" charge="0" boundaryCondition="false"/>
      <species id="C02066_mt" name="Pseudotropine_mt" compartment="Mitochondria" charge="0" boundaryCondition="false"/>
      <species id="C02094" name="beta-Carotene" compartment="Cytosol" charge="0" boundaryCondition="false"/>
      <species id="C02097" name="dTDP-galactose" compartment="Cytosol" charge="0" boundaryCondition="false"/>
      <species id="C02110" name="11-cis-Retinal" compartment="Cytosol" charge="0" boundaryCondition="false"/>
      <species id="C02140" name="Corticosterone" compartment="Cytosol" charge="0" boundaryCondition="false"/>
      <species id="C02163" name="L-Arginyl-tRNA(Arg)" compartment="Cytosol" charge="0" boundaryCondition="false"/>
      <species id="C02163_mt" name="L-Arginyl-tRNA(Arg)_mt" compartment="Mitochondria" charge="0" boundaryCondition="false"/>
      <species id="C02165" name="Leukotriene B4" compartment="Cytosol" charge="0" boundaryCondition="false"/>
      <species id="C02166" name="Leukotriene C4" compartment="Cytosol" charge="0" boundaryCondition="false"/>
      <species id="C02170" name="Methylmalonate" compartment="Cytosol" charge="0" boundaryCondition="false"/>
      <species id="C02170_mt" name="Methylmalonate_mt" compartment="Mitochondria" charge="0" boundaryCondition="false"/>
      <species id="C02188" name="Protein lysine" compartment="Cytosol" charge="0" boundaryCondition="false"/>
      <species id="C02189" name="Protein serine" compartment="Cytosol" charge="0" boundaryCondition="false"/>
      <species id="C02191" name="Protoporphyrin" compartment="Cytosol" charge="0" boundaryCondition="false"/>
      <species id="C02191_mt" name="Protoporphyrin_mt" compartment="Mitochondria" charge="0" boundaryCondition="false"/>
      <species id="C02198" name="Thromboxane A2" compartment="Cytosol" charge="0" boundaryCondition="false"/>
      <species id="C02218" name="2-Aminoacrylate" compartment="Cytosol" charge="0" boundaryCondition="false"/>
      <species id="C02220" name="2-Aminomuconate" compartment="Cytosol" charge="0" boundaryCondition="false"/>
      <species id="C02222" name="2-Maleylacetate" compartment="Cytosol" charge="0" boundaryCondition="false"/>
      <species id="C02232" name="3-Oxoadipyl-CoA" compartment="Cytosol" charge="0" boundaryCondition="false"/>
      <species id="C02232_mt" name="3-Oxoadipyl-CoA_mt" compartment="Mitochondria" charge="0" boundaryCondition="false"/>
      <species id="C02248" name="Apocytochrome c" compartment="Cytosol" charge="0" boundaryCondition="false"/>
      <species id="C02282" name="Glutaminyl-tRNA" compartment="Cytosol" charge="0" boundaryCondition="false"/>
      <species id="C02282_mt" name="Glutaminyl-tRNA_mt" compartment="Mitochondria" charge="0" boundaryCondition="false"/>
      <species id="C02288" name="Insulin dithiol" compartment="Cytosol" charge="0" boundaryCondition="false"/>
      <species id="C02291" name="L-Cystathionine" compartment="Cytosol" charge="0" boundaryCondition="false"/>
      <species id="C02305" name="Phosphocreatine" compartment="Cytosol" charge="0" boundaryCondition="false"/>
      <species id="C02305_mt" name="Phosphocreatine_mt" compartment="Mitochondria" charge="0" boundaryCondition="false"/>
      <species id="C02315" name="Protein dithiol" compartment="Cytosol" charge="0" boundaryCondition="false"/>
      <species id="C02320" name="R-S-Glutathione" compartment="Cytosol" charge="0" boundaryCondition="false"/>
      <species id="C02320_mt" name="R-S-Glutathione_mt" compartment="Mitochondria" charge="0" boundaryCondition="false"/>
      <species id="C02325" name="Sinapyl alcohol" compartment="Cytosol" charge="0" boundaryCondition="false"/>
      <species id="C02336" name="beta-D-Fructose" compartment="Cytosol" charge="0" boundaryCondition="false"/>
      <species id="C02336_mt" name="beta-D-Fructose_mt" compartment="Mitochondria" charge="0" boundaryCondition="false"/>
      <species id="C02348" name="(R)(-)-Allantoin" compartment="Cytosol" charge="0" boundaryCondition="false"/>
      <species id="C02350" name="(S)(+)-Allantoin" compartment="Cytosol" charge="0" boundaryCondition="false"/>
      <species id="C02352" name="1,4-beta-D-Xylan" compartment="Cytosol" charge="0" boundaryCondition="false"/>
      <species id="C02354" name="2',3'-Cyclic CMP" compartment="Cytosol" charge="0" boundaryCondition="false"/>
      <species id="C02373_mt" name="4-Methylpentanal_mt" compartment="Mitochondria" charge="0" boundaryCondition="false"/>
      <species id="C02411" name="Glutaconyl-1-CoA" compartment="Cytosol" charge="0" boundaryCondition="false"/>
      <species id="C02412" name="Glycyl-tRNA(Gly)" compartment="Cytosol" charge="0" boundaryCondition="false"/>
      <species id="C02430" name="L-Methionyl-tRNA" compartment="Cytosol" charge="0" boundaryCondition="false"/>
      <species id="C02430_mt" name="L-Methionyl-tRNA_mt" compartment="Mitochondria" charge="0" boundaryCondition="false"/>
      <species id="C02442" name="N-Methyltyramine" compartment="Cytosol" charge="0" boundaryCondition="false"/>
      <species id="C02465" name="Triiodothyronine" compartment="Cytosol" charge="0" boundaryCondition="false"/>
      <species id="C02470" name="Xanthurenic acid" compartment="Cytosol" charge="0" boundaryCondition="false"/>
      <species id="C02472" name="alpha-D-Fucoside" compartment="Cytosol" charge="0" boundaryCondition="false"/>
      <species id="C02475" name="alpha-L-Fucoside" compartment="Cytosol" charge="0" boundaryCondition="false"/>
      <species id="C02492" name="1,4-beta-D-Mannan" compartment="Cytosol" charge="0" boundaryCondition="false"/>
      <species id="C02505" name="2-Phenylacetamide" compartment="Cytosol" charge="0" boundaryCondition="false"/>
      <species id="C02512" name="3-Cyano-L-alanine" compartment="Cytosol" charge="0" boundaryCondition="false"/>
      <species id="C02515" name="3-Iodo-L-tyrosine" compartment="Cytosol" charge="0" boundaryCondition="false"/>
      <species id="C02528" name="Chenodeoxycholate" compartment="Cytosol" charge="0" boundaryCondition="false"/>
      <species id="C02530" name="Cholesterol ester" compartment="Cytosol" charge="0" boundaryCondition="false"/>
      <species id="C02538" name="Estrone 3-sulfate" compartment="Cytosol" charge="0" boundaryCondition="false"/>
      <species id="C02553" name="L-Seryl-tRNA(Ser)" compartment="Cytosol" charge="0" boundaryCondition="false"/>
      <species id="C02553_mt" name="L-Seryl-tRNA(Ser)_mt" compartment="Mitochondria" charge="0" boundaryCondition="false"/>
      <species id="C02554" name="L-Valyl-tRNA(Val)" compartment="Cytosol" charge="0" boundaryCondition="false"/>
      <species id="C02571" name="O-Acetylcarnitine" compartment="Cytosol" charge="0" boundaryCondition="false"/>
      <species id="C02576" name="Perillyl aldehyde" compartment="Cytosol" charge="0" boundaryCondition="false"/>
      <species id="C02576_mt" name="Perillyl aldehyde_mt" compartment="Mitochondria" charge="0" boundaryCondition="false"/>
      <species id="C02582" name="Protein disulfide" compartment="Cytosol" charge="0" boundaryCondition="false"/>
      <species id="C02593" name="Tetradecanoyl-CoA" compartment="Cytosol" charge="0" boundaryCondition="false"/>
      <species id="C02593_mt" name="Tetradecanoyl-CoA_mt" compartment="Mitochondria" charge="0" boundaryCondition="false"/>
      <species id="C02630_mt" name="2-Hydroxyglutarate_mt" compartment="Mitochondria" charge="0" boundaryCondition="false"/>
      <species id="C02642" name="3-Ureidopropionate" compartment="Cytosol" charge="0" boundaryCondition="false"/>
      <species id="C02646" name="4-Coumaryl alcohol" compartment="Cytosol" charge="0" boundaryCondition="false"/>
      <species id="C02670" name="D-Glucuronolactone" compartment="Cytosol" charge="0" boundaryCondition="false"/>
      <species id="C02670_mt" name="D-Glucuronolactone_mt" compartment="Mitochondria" charge="0" boundaryCondition="false"/>
      <species id="C02679" name="Dodecanoic acid" compartment="Cytosol" charge="0" boundaryCondition="false"/>
      <species id="C02686" name="Galactosylceramide" compartment="Cytosol" charge="0" boundaryCondition="false"/>
      <species id="C02700" name="L-Formylkynurenine" compartment="Cytosol" charge="0" boundaryCondition="false"/>
      <species id="C02702" name="L-Prolyl-tRNA(Pro)" compartment="Cytosol" charge="0" boundaryCondition="false"/>
      <species id="C02714" name="N-Acetylputrescine" compartment="Cytosol" charge="0" boundaryCondition="false"/>
      <species id="C02714_mt" name="N-Acetylputrescine_mt" compartment="Mitochondria" charge="0" boundaryCondition="false"/>
      <species id="C02723" name="N-Methylputrescine" compartment="Cytosol" charge="0" boundaryCondition="false"/>
      <species id="C02734" name="Phenolic phosphate" compartment="Cytosol" charge="0" boundaryCondition="false"/>
      <species id="C02737" name="Phosphatidylserine" compartment="Cytosol" charge="0" boundaryCondition="false"/>
      <species id="C02737_biomass" name="Phosphatidylserine_biomass" compartment="Cytosol" charge="0" boundaryCondition="false"/>
      <species id="C02737_mt" name="Phosphatidylserine_mt" compartment="Mitochondria" charge="0" boundaryCondition="false"/>
      <species id="C02753" name="D-Xylono-1,4-lactone" compartment="Cytosol" charge="0" boundaryCondition="false"/>
      <species id="C02763" name="enol-Phenylpyruvate" compartment="Cytosol" charge="0" boundaryCondition="false"/>
      <species id="C02764" name="tRNA pseudouridine" compartment="Cytosol" charge="0" boundaryCondition="false"/>
      <species id="C02814" name="Benzene-1,2,4-triol" compartment="Cytosol" charge="0" boundaryCondition="false"/>
      <species id="C02834" name="Heparin-glucosamine" compartment="Cytosol" charge="0" boundaryCondition="false"/>
      <species id="C02835" name="Imidazole-4-acetate" compartment="Cytosol" charge="0" boundaryCondition="false"/>
      <species id="C02835_mt" name="Imidazole-4-acetate_mt" compartment="Mitochondria" charge="0" boundaryCondition="false"/>
      <species id="C02839" name="L-Tyrosyl-tRNA(Tyr)" compartment="Cytosol" charge="0" boundaryCondition="false"/>
      <species id="C02839_mt" name="L-Tyrosyl-tRNA(Tyr)_mt" compartment="Mitochondria" charge="0" boundaryCondition="false"/>
      <species id="C02888" name="Sorbose 1-phosphate" compartment="Cytosol" charge="0" boundaryCondition="false"/>
      <species id="C02909" name="(2-Naphthyl)methanol" compartment="Cytosol" charge="0" boundaryCondition="false"/>
      <species id="C02918" name="1-Methylnicotinamide" compartment="Cytosol" charge="0" boundaryCondition="false"/>
      <species id="C02934" name="3-Dehydrosphinganine" compartment="Cytosol" charge="0" boundaryCondition="false"/>
      <species id="C02939_mt" name="3-Methylbutanoyl-CoA_mt" compartment="Mitochondria" charge="0" boundaryCondition="false"/>
      <species id="C02946" name="4-Acetamidobutanoate" compartment="Cytosol" charge="0" boundaryCondition="false"/>
      <species id="C02946_mt" name="4-Acetamidobutanoate_mt" compartment="Mitochondria" charge="0" boundaryCondition="false"/>
      <species id="C02960" name="Ceramide 1-phosphate" compartment="Cytosol" charge="0" boundaryCondition="false"/>
      <species id="C02967" name="DNA 5-methylcytosine" compartment="Cytosol" charge="0" boundaryCondition="false"/>
      <species id="C02972" name="Dihydrolipoylprotein" compartment="Cytosol" charge="0" boundaryCondition="false"/>
      <species id="C02972_mt" name="Dihydrolipoylprotein_mt" compartment="Mitochondria" charge="0" boundaryCondition="false"/>
      <species id="C02984" name="L-Aspartyl-tRNA(Asp)" compartment="Cytosol" charge="0" boundaryCondition="false"/>
      <species id="C02984_mt" name="L-Aspartyl-tRNA(Asp)_mt" compartment="Mitochondria" charge="0" boundaryCondition="false"/>
      <species id="C02985" name="L-Fucose 1-phosphate" compartment="Cytosol" charge="0" boundaryCondition="false"/>
      <species id="C02987" name="L-Glutamyl-tRNA(Glu)" compartment="Cytosol" charge="0" boundaryCondition="false"/>
      <species id="C02987_mt" name="L-Glutamyl-tRNA(Glu)_mt" compartment="Mitochondria" charge="0" boundaryCondition="false"/>
      <species id="C02988" name="L-Histidyl-tRNA(His)" compartment="Cytosol" charge="0" boundaryCondition="false"/>
      <species id="C02988_mt" name="L-Histidyl-tRNA(His)_mt" compartment="Mitochondria" charge="0" boundaryCondition="false"/>
      <species id="C02990" name="L-Palmitoylcarnitine" compartment="Cytosol" charge="0" boundaryCondition="false"/>
      <species id="C02990_mt" name="L-Palmitoylcarnitine_mt" compartment="Cytosol" charge="0" boundaryCondition="false"/>
      <species id="C02992" name="L-Threonyl-tRNA(Thr)" compartment="Cytosol" charge="0" boundaryCondition="false"/>
      <species id="C02999" name="N-Acetylmuramoyl-Ala" compartment="Cytosol" charge="0" boundaryCondition="false"/>
      <species id="C03012" name="Naphthalene-1,2-diol" compartment="Cytosol" charge="0" boundaryCondition="false"/>
      <species id="C03021" name="Protein asparagine" compartment="Cytosol" charge="0" boundaryCondition="false"/>
      <species id="C03024" name="Reduced flavoprotein" compartment="Cytosol" charge="0" boundaryCondition="false"/>
      <species id="C03028" name="Thiamin triphosphate" compartment="Cytosol" charge="0" boundaryCondition="false"/>
      <species id="C03033" name="beta-D-Glucuronoside" compartment="Cytosol" charge="0" boundaryCondition="false"/>
      <species id="C03035" name="gamma-Linolenoyl-CoA" compartment="Cytosol" charge="0" boundaryCondition="false"/>
      <species id="C03063" name="2-Oxohept-3-enedioate" compartment="Cytosol" charge="0" boundaryCondition="false"/>
      <species id="C03063_mt" name="2-Oxohept-3-enedioate_mt" compartment="Mitochondria" charge="0" boundaryCondition="false"/>
      <species id="C03069" name="3-Methylcrotonyl-CoA" compartment="Cytosol" charge="0" boundaryCondition="false"/>
      <species id="C03069_mt" name="3-Methylcrotonyl-CoA_mt" compartment="Mitochondria" charge="0" boundaryCondition="false"/>
      <species id="C03090" name="5-Phosphoribosylamine" compartment="Cytosol" charge="0" boundaryCondition="false"/>
      <species id="C03125" name="L-Cysteinyl-tRNA(Cys)" compartment="Cytosol" charge="0" boundaryCondition="false"/>
      <species id="C03127" name="L-Isoleucyl-tRNA(Ile)" compartment="Cytosol" charge="0" boundaryCondition="false"/>
      <species id="C03127_mt" name="L-Isoleucyl-tRNA(Ile)_mt" compartment="Mitochondria" charge="0" boundaryCondition="false"/>
      <species id="C03129" name="Long-chain acid anion" compartment="Cytosol" charge="0" boundaryCondition="false"/>
      <species id="C03150" name="N-Ribosylnicotinamide" compartment="Cytosol" charge="0" boundaryCondition="false"/>
      <species id="C03161" name="Oxidized flavoprotein" compartment="Cytosol" charge="0" boundaryCondition="false"/>
      <species id="C03164" name="Phenanthrene-3,4-diol" compartment="Cytosol" charge="0" boundaryCondition="false"/>
      <species id="C03167" name="Phosphonoacetaldehyde" compartment="Cytosol" charge="0" boundaryCondition="false"/>
      <species id="C03193" name="(5-L-Glutamyl)-peptide" compartment="Cytosol" charge="0" boundaryCondition="false"/>
      <species id="C03201" name="1-Alkyl-2-acylglycerol" compartment="Cytosol" charge="0" boundaryCondition="false"/>
      <species id="C03205" name="11-Deoxycorticosterone" compartment="Cytosol" charge="0" boundaryCondition="false"/>
      <species id="C03205_mt" name="11-Deoxycorticosterone_mt" compartment="Mitochondria" charge="0" boundaryCondition="false"/>
      <species id="C03221" name="2-trans-Dodecenoyl-CoA" compartment="Cytosol" charge="0" boundaryCondition="false"/>
      <species id="C03221_mt" name="2-trans-Dodecenoyl-CoA_mt" compartment="Mitochondria" charge="0" boundaryCondition="false"/>
      <species id="C03227" name="3-Hydroxy-L-kynurenine" compartment="Cytosol" charge="0" boundaryCondition="false"/>
      <species id="C03227_mt" name="3-Hydroxy-L-kynurenine_mt" compartment="Mitochondria" charge="0" boundaryCondition="false"/>
      <species id="C03231_mt" name="3-Methylglutaconyl-CoA_mt" compartment="Mitochondria" charge="0" boundaryCondition="false"/>
      <species id="C03232" name="3-Phosphonooxypyruvate" compartment="Cytosol" charge="0" boundaryCondition="false"/>
      <species id="C03246" name="ADPribose 2'-phosphate" compartment="Cytosol" charge="0" boundaryCondition="false"/>
      <species id="C03263" name="Coproporphyrinogen III" compartment="Cytosol" charge="0" boundaryCondition="false"/>
      <species id="C03263_mt" name="Coproporphyrinogen III_mt" compartment="Mitochondria" charge="0" boundaryCondition="false"/>
      <species id="C03267" name="beta-D-Fructose 2-phosphate" compartment="Cytosol" charge="0" boundaryCondition="false"/>
      <species id="C03267_mt" name="beta-D-Fructose 2-phosphate_mt" compartment="Mitochondria" charge="0" boundaryCondition="false"/>
      <species id="C03284" name="L-3-Amino-isobutanoate" compartment="Cytosol" charge="0" boundaryCondition="false"/>
      <species id="C03287" name="L-Glutamyl 5-phosphate" compartment="Cytosol" charge="0" boundaryCondition="false"/>
      <species id="C03287_mt" name="L-Glutamyl 5-phosphate_mt" compartment="Mitochondria" charge="0" boundaryCondition="false"/>
      <species id="C03289" name="L-xylo-Hexulonolactone" compartment="Cytosol" charge="0" boundaryCondition="false"/>
      <species id="C03294_mt" name="N-Formylmethionyl-tRNA_mt" compartment="Mitochondria" charge="0" boundaryCondition="false"/>
      <species id="C03344" name="2-Methylacetoacetyl-CoA" compartment="Cytosol" charge="0" boundaryCondition="false"/>
      <species id="C03344_mt" name="2-Methylacetoacetyl-CoA_mt" compartment="Mitochondria" charge="0" boundaryCondition="false"/>
      <species id="C03345" name="2-Methylbut-2-enoyl-CoA" compartment="Cytosol" charge="0" boundaryCondition="false"/>
      <species id="C03345_mt" name="2-Methylbut-2-enoyl-CoA_mt" compartment="Mitochondria" charge="0" boundaryCondition="false"/>
      <species id="C03360" name="4-Nitrophenyl phosphate" compartment="Cytosol" charge="0" boundaryCondition="false"/>
      <species id="C03372" name="Acylglycerone phosphate" compartment="Cytosol" charge="0" boundaryCondition="false"/>
      <species id="C03373" name="Aminoimidazole ribotide" compartment="Cytosol" charge="0" boundaryCondition="false"/>
      <species id="C03393" name="4-Phospho-D-erythronate" compartment="Cytosol" charge="0" boundaryCondition="false"/>
      <species id="C03402" name="L-Asparaginyl-tRNA(Asn)" compartment="Cytosol" charge="0" boundaryCondition="false"/>
      <species id="C03402_mt" name="L-Asparaginyl-tRNA(Asn)_mt" compartment="Mitochondria" charge="0" boundaryCondition="false"/>
      <species id="C03406" name="N-(L-Arginino)succinate" compartment="Cytosol" charge="0" boundaryCondition="false"/>
      <species id="C03410" name="N-Glycoloyl-neuraminate" compartment="Cytosol" charge="0" boundaryCondition="false"/>
      <species id="C03428" name="Presqualene diphosphate" compartment="Cytosol" charge="0" boundaryCondition="false"/>
      <species id="C03440" name="cis-4-Hydroxy-D-proline" compartment="Cytosol" charge="0" boundaryCondition="false"/>
      <species id="C03451" name="(R)-S-Lactoylglutathione" compartment="Cytosol" charge="0" boundaryCondition="false"/>
      <species id="C03460" name="2-Methylprop-2-enoyl-CoA" compartment="Cytosol" charge="0" boundaryCondition="false"/>
      <species id="C03460_mt" name="2-Methylprop-2-enoyl-CoA_mt" compartment="Mitochondria" charge="0" boundaryCondition="false"/>
      <species id="C03465" name="3-Methyl-2-oxopentanoate" compartment="Cytosol" charge="0" boundaryCondition="false"/>
      <species id="C03465_mt" name="3-Methyl-2-oxopentanoate_mt" compartment="Mitochondria" charge="0" boundaryCondition="false"/>
      <species id="C03479" name="5-Formyltetrahydrofolate" compartment="Cytosol" charge="0" boundaryCondition="false"/>
      <species id="C03479_mt" name="5-Formyltetrahydrofolate_mt" compartment="Mitochondria" charge="0" boundaryCondition="false"/>
      <species id="C03492" name="D-4'-Phosphopantothenate" compartment="Cytosol" charge="0" boundaryCondition="false"/>
      <species id="C03508" name="L-2-Amino-3-oxobutanoic acid" compartment="Cytosol" charge="0" boundaryCondition="false"/>
      <species id="C03508_mt" name="L-2-Amino-3-oxobutanoic acid_mt" compartment="Mitochondria" charge="0" boundaryCondition="false"/>
      <species id="C03511" name="L-Phenylalanyl-tRNA(Phe)" compartment="Cytosol" charge="0" boundaryCondition="false"/>
      <species id="C03511_mt" name="L-Phenylalanyl-tRNA(Phe)_mt" compartment="Mitochondria" charge="0" boundaryCondition="false"/>
      <species id="C03512" name="L-Tryptophanyl-tRNA(Trp)" compartment="Cytosol" charge="0" boundaryCondition="false"/>
      <species id="C03518" name="N-Acetyl-D-glucosaminide" compartment="Cytosol" charge="0" boundaryCondition="false"/>
      <species id="C03541" name="Tetrahydrofolyl-[Glu](n)" compartment="Cytosol" charge="0" boundaryCondition="false"/>
      <species id="C03541_mt" name="Tetrahydrofolyl-[Glu](n)_mt" compartment="Mitochondria" charge="0" boundaryCondition="false"/>
      <species id="C03546" name="myo-Inositol 4-phosphate" compartment="Cytosol" charge="0" boundaryCondition="false"/>
      <species id="C03547" name="omega-Hydroxy fatty acid" compartment="Cytosol" charge="0" boundaryCondition="false"/>
      <species id="C03557" name="(2-Aminoethyl)phosphonate" compartment="Cytosol" charge="0" boundaryCondition="false"/>
      <species id="C03561" name="(R)-3-Hydroxybutanoyl-CoA" compartment="Cytosol" charge="0" boundaryCondition="false"/>
      <species id="C03561_mt" name="(R)-3-Hydroxybutanoyl-CoA_mt" compartment="Mitochondria" charge="0" boundaryCondition="false"/>
      <species id="C03564" name="1-Pyrroline-2-carboxylate" compartment="Cytosol" charge="0" boundaryCondition="false"/>
      <species id="C03569" name="2,2',3-Trihydroxybiphenyl" compartment="Cytosol" charge="0" boundaryCondition="false"/>
      <species id="C03594" name="7alpha-Hydroxycholesterol" compartment="Cytosol" charge="0" boundaryCondition="false"/>
      <species id="C03635" name="Protein N-ubiquityllysine" compartment="Cytosol" charge="0" boundaryCondition="false"/>
      <species id="C03680" name="4-Imidazolone-5-propanoate" compartment="Cytosol" charge="0" boundaryCondition="false"/>
      <species id="C03684" name="6-Pyruvoyltetrahydropterin" compartment="Cytosol" charge="0" boundaryCondition="false"/>
      <species id="C03688" name="Apo-[acyl-carrier-protein]" compartment="Cytosol" charge="0" boundaryCondition="false"/>
      <species id="C03691" name="CMP-N-glycoloylneuraminate" compartment="Cytosol" charge="0" boundaryCondition="false"/>
      <species id="C03692" name="1,2-Diacyl-3-beta-D-galactosyl-sn-glycerol" compartment="Cytosol" charge="0" boundaryCondition="false"/>
      <species id="C03715" name="O-Alkylglycerone phosphate" compartment="Cytosol" charge="0" boundaryCondition="false"/>
      <species id="C03722" name="Pyridine-2,3-dicarboxylate" compartment="Cytosol" charge="0" boundaryCondition="false"/>
      <species id="C03740" name="(5-L-Glutamyl)-L-amino acid" compartment="Cytosol" charge="0" boundaryCondition="false"/>
      <species id="C03758" name="4-(2-Aminoethyl)-1,2-benzenediol" compartment="Cytosol" charge="0" boundaryCondition="false"/>
      <species id="C03758_mt" name="4-(2-Aminoethyl)-1,2-benzenediol_mt" compartment="Mitochondria" charge="0" boundaryCondition="false"/>
      <species id="C03765" name="4-Hydroxyphenylacetaldehyde" compartment="Cytosol" charge="0" boundaryCondition="false"/>
      <species id="C03765_mt" name="4-Hydroxyphenylacetaldehyde_mt" compartment="Mitochondria" charge="0" boundaryCondition="false"/>
      <species id="C03771" name="5-Guanidino-2-oxopentanoate" compartment="Cytosol" charge="0" boundaryCondition="false"/>
      <species id="C03772" name="5beta-Androstane-3,17-dione" compartment="Cytosol" charge="0" boundaryCondition="false"/>
      <species id="C03785" name="D-Tagatose 1,6-bisphosphate" compartment="Cytosol" charge="0" boundaryCondition="false"/>
      <species id="C03793" name="N6,N6,N6-Trimethyl-L-lysine" compartment="Cytosol" charge="0" boundaryCondition="false"/>
      <species id="C03793_mt" name="N6,N6,N6-Trimethyl-L-lysine_mt" compartment="Mitochondria" charge="0" boundaryCondition="false"/>
      <species id="C03794" name="N6-(1,2-Dicarboxyethyl)-AMP" compartment="Cytosol" charge="0" boundaryCondition="false"/>
      <species id="C03824" name="2-Aminomuconate semialdehyde" compartment="Cytosol" charge="0" boundaryCondition="false"/>
      <species id="C03826" name="2-Dehydro-3-deoxy-D-xylonate" compartment="Cytosol" charge="0" boundaryCondition="false"/>
      <species id="C03838" name="5'-Phosphoribosylglycinamide" compartment="Cytosol" charge="0" boundaryCondition="false"/>
      <species id="C03845" name="5alpha-Cholest-8-en-3beta-ol" compartment="Cytosol" charge="0" boundaryCondition="false"/>
      <species id="C03892" name="Phosphatidylglycerophosphate" compartment="Cytosol" charge="0" boundaryCondition="false"/>
      <species id="C03912" name="(S)-1-Pyrroline-5-carboxylate" compartment="Cytosol" charge="0" boundaryCondition="false"/>
      <species id="C03912_mt" name="(S)-1-Pyrroline-5-carboxylate_mt" compartment="Mitochondria" charge="0" boundaryCondition="false"/>
      <species id="C03917" name="17beta-Hydroxyandrostan-3-one" compartment="Cytosol" charge="0" boundaryCondition="false"/>
      <species id="C03939" name="Acetyl-[acyl-carrier protein]" compartment="Cytosol" charge="0" boundaryCondition="false"/>
      <species id="C03939_mt" name="Acetyl-[acyl-carrier protein]_mt" compartment="Mitochondria" charge="0" boundaryCondition="false"/>
      <species id="C03968" name="1-Alkyl-sn-glycero-3-phosphate" compartment="Cytosol" charge="0" boundaryCondition="false"/>
      <species id="C03974" name="2-Acyl-sn-glycerol 3-phosphate" compartment="Cytosol" charge="0" boundaryCondition="false"/>
      <species id="C03974_mt" name="2-Acyl-sn-glycerol 3-phosphate_mt" compartment="Mitochondria" charge="0" boundaryCondition="false"/>
      <species id="C04006" name="1D-myo-Inositol 3-phosphate" compartment="Cytosol" charge="0" boundaryCondition="false"/>
      <species id="C04042" name="20alpha-Hydroxy-4-pregnen-3-one" compartment="Cytosol" charge="0" boundaryCondition="false"/>
      <species id="C04043" name="3,4-Dihydroxyphenylacetaldehyde" compartment="Cytosol" charge="0" boundaryCondition="false"/>
      <species id="C04043_mt" name="3,4-Dihydroxyphenylacetaldehyde_mt" compartment="Mitochondria" charge="0" boundaryCondition="false"/>
      <species id="C04046" name="3-D-Glucosyl-1,2-diacylglycerol" compartment="Cytosol" charge="0" boundaryCondition="false"/>
      <species id="C04051" name="5-Amino-4-imidazolecarboxyamide" compartment="Cytosol" charge="0" boundaryCondition="false"/>
      <species id="C04063" name="D-myo-Inositol 3,4-bisphosphate" compartment="Cytosol" charge="0" boundaryCondition="false"/>
      <species id="C04072" name="Heparin-glucosamine 3-O-sulfate" compartment="Cytosol" charge="0" boundaryCondition="false"/>
      <species id="C04073" name="Heparosan-N-sulfate L-iduronate" compartment="Cytosol" charge="0" boundaryCondition="false"/>
      <species id="C04076" name="L-2-Aminoadipate 6-semialdehyde" compartment="Cytosol" charge="0" boundaryCondition="false"/>
      <species id="C04076_mt" name="L-2-Aminoadipate 6-semialdehyde_mt" compartment="Cytosol" charge="0" boundaryCondition="false"/>
      <species id="C04079" name="N-((R)-Pantothenoyl)-L-cysteine" compartment="Cytosol" charge="0" boundaryCondition="false"/>
      <species id="C04088" name="Octadecanoyl-[acyl-carrier protein]" compartment="Cytosol" charge="0" boundaryCondition="false"/>
      <species id="C04185" name="5,6-Dihydroxyindole-2-carboxylate" compartment="Cytosol" charge="0" boundaryCondition="false"/>
      <species id="C04188" name="S-Methyl-5-thio-D-ribose 1-phosphate" compartment="Cytosol" charge="0" boundaryCondition="false"/>
      <species id="C04196" name="Heparosan-N-sulfate D-glucuronate" compartment="Cytosol" charge="0" boundaryCondition="false"/>
      <species id="C04230" name="1-Acyl-sn-glycero-3-phosphocholine" compartment="Cytosol" charge="0" boundaryCondition="false"/>
      <species id="C04233" name="2-Acyl-sn-glycero-3-phosphocholine" compartment="Cytosol" charge="0" boundaryCondition="false"/>
      <species id="C04244" name="6-Lactoyl-5,6,7,8-tetrahydropterin" compartment="Cytosol" charge="0" boundaryCondition="false"/>
      <species id="C04246" name="But-2-enoyl-[acyl-carrier protein]" compartment="Cytosol" charge="0" boundaryCondition="false"/>
      <species id="C04256" name="N-Acetyl-D-glucosamine 1-phosphate" compartment="Cytosol" charge="0" boundaryCondition="false"/>
      <species id="C04257" name="N-Acetyl-D-mannosamine 6-phosphate" compartment="Cytosol" charge="0" boundaryCondition="false"/>
      <species id="C04257_mt" name="N-Acetyl-D-mannosamine 6-phosphate_mt" compartment="Mitochondria" charge="0" boundaryCondition="false"/>
      <species id="C04281" name="L-1-Pyrroline-3-hydroxy-5-carboxylate" compartment="Cytosol" charge="0" boundaryCondition="false"/>
      <species id="C04281_mt" name="L-1-Pyrroline-3-hydroxy-5-carboxylate_mt" compartment="Mitochondria" charge="0" boundaryCondition="false"/>
      <species id="C04282" name="1-Pyrroline-4-hydroxy-2-carboxylate" compartment="Cytosol" charge="0" boundaryCondition="false"/>
      <species id="C04295" name="Androst-5-ene-3beta,17beta-diol" compartment="Cytosol" charge="0" boundaryCondition="false"/>
      <species id="C04295_mt" name="Androst-5-ene-3beta,17beta-diol_mt" compartment="Mitochondria" charge="0" boundaryCondition="false"/>
      <species id="C04308" name="Phosphatidyl-N-dimethylethanolamine" compartment="Cytosol" charge="0" boundaryCondition="false"/>
      <species id="C04317" name="1-Organyl-2-lyso-sn-glycero-3-phosphocholine" compartment="Cytosol" charge="0" boundaryCondition="false"/>
      <species id="C04352" name="(R)-4'-Phosphopantothenoyl-L-cysteine" compartment="Cytosol" charge="0" boundaryCondition="false"/>
      <species id="C04373" name="3alpha-Hydroxy-5beta-androstan-17-one" compartment="Cytosol" charge="0" boundaryCondition="false"/>
      <species id="C04376" name="5'-Phosphoribosyl-N-formylglycinamide" compartment="Cytosol" charge="0" boundaryCondition="false"/>
      <species id="C04384" name="Heparan sulfate alpha-D-glucosaminide" compartment="Cytosol" charge="0" boundaryCondition="false"/>
      <species id="C04392" name="P1,P4-Bis(5'-xanthosyl) tetraphosphate" compartment="Cytosol" charge="0" boundaryCondition="false"/>
      <species id="C04405" name="(2S,3S)-3-Hydroxy-2-methylbutanoyl-CoA" compartment="Cytosol" charge="0" boundaryCondition="false"/>
      <species id="C04405_mt" name="(2S,3S)-3-Hydroxy-2-methylbutanoyl-CoA_mt" compartment="Mitochondria" charge="0" boundaryCondition="false"/>
      <species id="C04409" name="2-Amino-3-carboxymuconate semialdehyde" compartment="Cytosol" charge="0" boundaryCondition="false"/>
      <species id="C04419" name="Carboxybiotin-carboxyl-carrier protein" compartment="Cytosol" charge="0" boundaryCondition="false"/>
      <species id="C04438" name="1-Acyl-sn-glycero-3-phosphoethanolamine" compartment="Cytosol" charge="0" boundaryCondition="false"/>
      <species id="C04454" name="5-Amino-6-(5'-phosphoribitylamino)uracil" compartment="Cytosol" charge="0" boundaryCondition="false"/>
      <species id="C04454_mt" name="5-Amino-6-(5'-phosphoribitylamino)uracil_mt" compartment="Mitochondria" charge="0" boundaryCondition="false"/>
      <species id="C04468" name="(+)-cis-3,4-Dihydrophenanthrene-3,4-diol" compartment="Cytosol" charge="0" boundaryCondition="false"/>
      <species id="C04477" name="1D-myo-Inositol 1,3,4,6-tetrakisphosphate" compartment="Cytosol" charge="0" boundaryCondition="false"/>
      <species id="C04494" name="Guanosine 3'-diphosphate 5'-triphosphate" compartment="Cytosol" charge="0" boundaryCondition="false"/>
      <species id="C04518" name="17alpha,20alpha-Dihydroxypregn-4-en-3-one" compartment="Cytosol" charge="0" boundaryCondition="false"/>
      <species id="C04520" name="1D-myo-Inositol 3,4,5,6-tetrakisphosphate" compartment="Cytosol" charge="0" boundaryCondition="false"/>
      <species id="C04546" name="(R)-3-((R)-3-Hydroxybutanoyloxy)butanoate" compartment="Cytosol" charge="0" boundaryCondition="false"/>
      <species id="C04549" name="1-Phosphatidyl-1D-myo-inositol 3-phosphate" compartment="Cytosol" charge="0" boundaryCondition="false"/>
      <species id="C04554" name="3alpha,7alpha-Dihydroxy-5beta-cholestanate" compartment="Cytosol" charge="0" boundaryCondition="false"/>
      <species id="C04554_mt" name="3alpha,7alpha-Dihydroxy-5beta-cholestanate_mt" compartment="Mitochondria" charge="0" boundaryCondition="false"/>
      <species id="C04555" name="3beta-Hydroxyandrost-5-en-17-one 3-sulfate" compartment="Cytosol" charge="0" boundaryCondition="false"/>
      <species id="C04598" name="2-Acetyl-1-alkyl-sn-glycero-3-phosphocholine" compartment="Cytosol" charge="0" boundaryCondition="false"/>
      <species id="C04618" name="(3R)-3-Hydroxybutanoyl-[acyl-carrier protein]" compartment="Cytosol" charge="0" boundaryCondition="false"/>
      <species id="C04619" name="(3R)-3-Hydroxydecanoyl-[acyl-carrier protein]" compartment="Cytosol" charge="0" boundaryCondition="false"/>
      <species id="C04620" name="(3R)-3-Hydroxyoctanoyl-[acyl-carrier protein]" compartment="Cytosol" charge="0" boundaryCondition="false"/>
      <species id="C04633" name="(3R)-3-Hydroxypalmitoyl-[acyl-carrier protein]" compartment="Cytosol" charge="0" boundaryCondition="false"/>
      <species id="C04635" name="1-(1-Alkenyl)-sn-glycero-3-phosphoethanolamine" compartment="Cytosol" charge="0" boundaryCondition="false"/>
      <species id="C04637" name="1-Phosphatidyl-D-myo-inositol 4,5-bisphosphate" compartment="Cytosol" charge="0" boundaryCondition="false"/>
      <species id="C04640" name="2-(Formamido)-N1-(5'-phosphoribosyl)acetamidine" compartment="Cytosol" charge="0" boundaryCondition="false"/>
      <species id="C04644" name="3alpha,7alpha-Dihydroxy-5beta-cholestanoyl-CoA" compartment="Cytosol" charge="0" boundaryCondition="false"/>
      <species id="C04644_mt" name="3alpha,7alpha-Dihydroxy-5beta-cholestanoyl-CoA_mt" compartment="Mitochondria" charge="0" boundaryCondition="false"/>
      <species id="C04677" name="1-(5'-Phosphoribosyl)-5-amino-4-imidazolecarboxamide" compartment="Cytosol" charge="0" boundaryCondition="false"/>
      <species id="C04688" name="(3R)-3-Hydroxytetradecanoyl-[acyl-carrier protein]" compartment="Cytosol" charge="0" boundaryCondition="false"/>
      <species id="C04722" name="3alpha,7alpha,12alpha-Trihydroxy-5beta-cholestanoate" compartment="Cytosol" charge="0" boundaryCondition="false"/>
      <species id="C04732" name="4-(1-D-Ribitylamino)-5-amino-2,6-dihydroxypyrimidine" compartment="Cytosol" charge="0" boundaryCondition="false"/>
      <species id="C04732_mt" name="4-(1-D-Ribitylamino)-5-amino-2,6-dihydroxypyrimidine_mt" compartment="Mitochondria" charge="0" boundaryCondition="false"/>
      <species id="C04734" name="1-(5'-Phosphoribosyl)-5-formamido-4-imidazolecarboxamide" compartment="Cytosol" charge="0" boundaryCondition="false"/>
      <species id="C04742" name="(15S)-15-Hydroxy-5,8,11-cis-13-trans-eicosatetraenoate" compartment="Cytosol" charge="0" boundaryCondition="false"/>
      <species id="C04751" name="1-(5-Phospho-D-ribosyl)-5-amino-4-imidazolecarboxylate" compartment="Cytosol" charge="0" boundaryCondition="false"/>
      <species id="C04756" name="O-1-Alk-1-enyl-2-acyl-sn-glycero-3-phosphoethanolamine" compartment="Cytosol" charge="0" boundaryCondition="false"/>
      <species id="C04760" name="3alpha,7alpha,12alpha-Trihydroxy-5beta-cholestanoyl-CoA" compartment="Cytosol" charge="0" boundaryCondition="false"/>
      <species id="C04760_mt" name="3alpha,7alpha,12alpha-Trihydroxy-5beta-cholestanoyl-CoA_mt" compartment="Mitochondria" charge="0" boundaryCondition="false"/>
      <species id="C04778" name="N1-(5-Phospho-alpha-D-ribosyl)-5,6-dimethylbenzimidazole" compartment="Cytosol" charge="0" boundaryCondition="false"/>
      <species id="C04778_mt" name="N1-(5-Phospho-alpha-D-ribosyl)-5,6-dimethylbenzimidazole_mt" compartment="Mitochondria" charge="0" boundaryCondition="false"/>
      <species id="C04805" name="5(S)-HETE" compartment="Cytosol" charge="0" boundaryCondition="false"/>
      <species id="C04823" name="1-(5'-Phosphoribosyl)-5-amino-4-(N-succinocarboxamide)-imidazole" compartment="Cytosol" charge="0" boundaryCondition="false"/>
      <species id="C04853" name="20-OH-Leukotriene B4" compartment="Cytosol" charge="0" boundaryCondition="false"/>
      <species id="C04874" name="2-Amino-4-hydroxy-6-(D-erythro-1,2,3-trihydroxypropyl)-7,8-dihydropteridine" compartment="Cytosol" charge="0" boundaryCondition="false"/>
      <species id="C04874_mt" name="2-Amino-4-hydroxy-6-(D-erythro-1,2,3-trihydroxypropyl)-7,8-dihydropteridine_mt" compartment="Mitochondria" charge="0" boundaryCondition="false"/>
      <species id="C04895" name="2-Amino-4-hydroxy-6-(erythro-1,2,3-trihydroxypropyl)dihydropteridine triphosphate" compartment="Cytosol" charge="0" boundaryCondition="false"/>
      <species id="C04895_mt" name="2-Amino-4-hydroxy-6-(erythro-1,2,3-trihydroxypropyl)dihydropteridine triphosphate_mt" compartment="Mitochondria" charge="0" boundaryCondition="false"/>
      <species id="C05100" name="3-Ureidoisobutyrate" compartment="Cytosol" charge="0" boundaryCondition="false"/>
      <species id="C05103" name="4alpha-Methylzymosterol" compartment="Cytosol" charge="0" boundaryCondition="false"/>
      <species id="C05107" name="7-Dehydrodesmosterol" compartment="Cytosol" charge="0" boundaryCondition="false"/>
      <species id="C05108" name="14-Demethyllanosterol" compartment="Cytosol" charge="0" boundaryCondition="false"/>
      <species id="C05109" name="24,25-Dihydrolanosterol" compartment="Cytosol" charge="0" boundaryCondition="false"/>
      <species id="C05110" name="4alpha-Methylcholesta-8-en-3beta-ol" compartment="Cytosol" charge="0" boundaryCondition="false"/>
      <species id="C05111" name="Methostenol" compartment="Cytosol" charge="0" boundaryCondition="false"/>
      <species id="C05116" name="3-Hydroxybutanoyl-CoA" compartment="Cytosol" charge="0" boundaryCondition="false"/>
      <species id="C05116_mt" name="3-Hydroxybutanoyl-CoA_mt" compartment="Mitochondria" charge="0" boundaryCondition="false"/>
      <species id="C05127" name="N-Methylhistamine" compartment="Cytosol" charge="0" boundaryCondition="false"/>
      <species id="C05127_mt" name="N-Methylhistamine_mt" compartment="Mitochondria" charge="0" boundaryCondition="false"/>
      <species id="C05130" name="Imidazole-4-acetaldehyde" compartment="Cytosol" charge="0" boundaryCondition="false"/>
      <species id="C05130_mt" name="Imidazole-4-acetaldehyde_mt" compartment="Mitochondria" charge="0" boundaryCondition="false"/>
      <species id="C05138" name="17alpha-Hydroxypregnenolone" compartment="Cytosol" charge="0" boundaryCondition="false"/>
      <species id="C05138_mt" name="17alpha-Hydroxypregnenolone_mt" compartment="Mitochondria" charge="0" boundaryCondition="false"/>
      <species id="C05139" name="16alpha-Hydroxydehydroepiandrosterone" compartment="Cytosol" charge="0" boundaryCondition="false"/>
      <species id="C05139_mt" name="16alpha-Hydroxydehydroepiandrosterone_mt" compartment="Mitochondria" charge="0" boundaryCondition="false"/>
      <species id="C05140" name="16alpha-Hydroxyandrost-4-ene-3,17-dione" compartment="Cytosol" charge="0" boundaryCondition="false"/>
      <species id="C05140_mt" name="16alpha-Hydroxyandrost-4-ene-3,17-dione_mt" compartment="Mitochondria" charge="0" boundaryCondition="false"/>
      <species id="C05141" name="Estriol" compartment="Cytosol" charge="0" boundaryCondition="false"/>
      <species id="C05145" name="3-Aminoisobutanoate" compartment="Cytosol" charge="0" boundaryCondition="false"/>
      <species id="C05172" name="Selenophosphate" compartment="Cytosol" charge="0" boundaryCondition="false"/>
      <species id="C05176" name="(S)-N-Methylcoclaurine" compartment="Cytosol" charge="0" boundaryCondition="false"/>
      <species id="C05198_mt" name="5'-Deoxyadenosine_mt" compartment="Mitochondria" charge="0" boundaryCondition="false"/>
      <species id="C05200_mt" name="3-Hexaprenyl-4,5-dihydroxybenzoate_mt" compartment="Mitochondria" charge="0" boundaryCondition="false"/>
      <species id="C05202" name="3'-Hydroxy-N-methyl-(S)-coclaurine" compartment="Cytosol" charge="0" boundaryCondition="false"/>
      <species id="C05212" name="1-Radyl-2-acyl-sn-glycero-3-phosphocholine" compartment="Cytosol" charge="0" boundaryCondition="false"/>
      <species id="C05223" name="Dodecanoyl-[acyl-carrier protein]" compartment="Cytosol" charge="0" boundaryCondition="false"/>
      <species id="C05223_mt" name="Dodecanoyl-[acyl-carrier protein]_mt" compartment="Mitochondria" charge="0" boundaryCondition="false"/>
      <species id="C05235" name="Hydroxyacetone" compartment="Cytosol" charge="0" boundaryCondition="false"/>
      <species id="C05258" name="(S)-3-Hydroxyhexadecanoyl-CoA" compartment="Cytosol" charge="0" boundaryCondition="false"/>
      <species id="C05258_mt" name="(S)-3-Hydroxyhexadecanoyl-CoA_mt" compartment="Mitochondria" charge="0" boundaryCondition="false"/>
      <species id="C05259" name="3-Oxopalmitoyl-CoA" compartment="Cytosol" charge="0" boundaryCondition="false"/>
      <species id="C05259_mt" name="3-Oxopalmitoyl-CoA_mt" compartment="Mitochondria" charge="0" boundaryCondition="false"/>
      <species id="C05260" name="(S)-3-Hydroxytetradecanoyl-CoA" compartment="Cytosol" charge="0" boundaryCondition="false"/>
      <species id="C05260_mt" name="(S)-3-Hydroxytetradecanoyl-CoA_mt" compartment="Mitochondria" charge="0" boundaryCondition="false"/>
      <species id="C05261" name="3-Oxotetradecanoyl-CoA" compartment="Cytosol" charge="0" boundaryCondition="false"/>
      <species id="C05261_mt" name="3-Oxotetradecanoyl-CoA_mt" compartment="Mitochondria" charge="0" boundaryCondition="false"/>
      <species id="C05262" name="(S)-3-Hydroxydodecanoyl-CoA" compartment="Cytosol" charge="0" boundaryCondition="false"/>
      <species id="C05262_mt" name="(S)-3-Hydroxydodecanoyl-CoA_mt" compartment="Mitochondria" charge="0" boundaryCondition="false"/>
      <species id="C05263" name="3-Oxododecanoyl-CoA" compartment="Cytosol" charge="0" boundaryCondition="false"/>
      <species id="C05263_mt" name="3-Oxododecanoyl-CoA_mt" compartment="Mitochondria" charge="0" boundaryCondition="false"/>
      <species id="C05264" name="(S)-Hydroxydecanoyl-CoA" compartment="Cytosol" charge="0" boundaryCondition="false"/>
      <species id="C05264_mt" name="(S)-Hydroxydecanoyl-CoA_mt" compartment="Mitochondria" charge="0" boundaryCondition="false"/>
      <species id="C05265" name="3-Oxodecanoyl-CoA" compartment="Cytosol" charge="0" boundaryCondition="false"/>
      <species id="C05265_mt" name="3-Oxodecanoyl-CoA_mt" compartment="Mitochondria" charge="0" boundaryCondition="false"/>
      <species id="C05266" name="(S)-Hydroxyoctanoyl-CoA" compartment="Cytosol" charge="0" boundaryCondition="false"/>
      <species id="C05266_mt" name="(S)-Hydroxyoctanoyl-CoA_mt" compartment="Mitochondria" charge="0" boundaryCondition="false"/>
      <species id="C05267" name="3-Oxooctanoyl-CoA" compartment="Cytosol" charge="0" boundaryCondition="false"/>
      <species id="C05267_mt" name="3-Oxooctanoyl-CoA_mt" compartment="Mitochondria" charge="0" boundaryCondition="false"/>
      <species id="C05268" name="(S)-Hydroxyhexanoyl-CoA" compartment="Cytosol" charge="0" boundaryCondition="false"/>
      <species id="C05268_mt" name="(S)-Hydroxyhexanoyl-CoA_mt" compartment="Mitochondria" charge="0" boundaryCondition="false"/>
      <species id="C05269" name="3-Oxohexanoyl-CoA" compartment="Cytosol" charge="0" boundaryCondition="false"/>
      <species id="C05269_mt" name="3-Oxohexanoyl-CoA_mt" compartment="Mitochondria" charge="0" boundaryCondition="false"/>
      <species id="C05270" name="Hexanoyl-CoA" compartment="Cytosol" charge="0" boundaryCondition="false"/>
      <species id="C05270_mt" name="Hexanoyl-CoA_mt" compartment="Mitochondria" charge="0" boundaryCondition="false"/>
      <species id="C05271" name="trans-Hex-2-enoyl-CoA" compartment="Cytosol" charge="0" boundaryCondition="false"/>
      <species id="C05271_mt" name="trans-Hex-2-enoyl-CoA_mt" compartment="Mitochondria" charge="0" boundaryCondition="false"/>
      <species id="C05272" name="trans-Hexadec-2-enoyl-CoA" compartment="Cytosol" charge="0" boundaryCondition="false"/>
      <species id="C05272_mt" name="trans-Hexadec-2-enoyl-CoA_mt" compartment="Mitochondria" charge="0" boundaryCondition="false"/>
      <species id="C05273" name="trans-Tetradec-2-enoyl-CoA" compartment="Cytosol" charge="0" boundaryCondition="false"/>
      <species id="C05273_mt" name="trans-Tetradec-2-enoyl-CoA_mt" compartment="Mitochondria" charge="0" boundaryCondition="false"/>
      <species id="C05274" name="Decanoyl-CoA" compartment="Cytosol" charge="0" boundaryCondition="false"/>
      <species id="C05274_mt" name="Decanoyl-CoA_mt" compartment="Mitochondria" charge="0" boundaryCondition="false"/>
      <species id="C05275" name="trans-Dec-2-enoyl-CoA" compartment="Cytosol" charge="0" boundaryCondition="false"/>
      <species id="C05275_mt" name="trans-Dec-2-enoyl-CoA_mt" compartment="Mitochondria" charge="0" boundaryCondition="false"/>
      <species id="C05276" name="trans-Oct-2-enoyl-CoA" compartment="Cytosol" charge="0" boundaryCondition="false"/>
      <species id="C05276_mt" name="trans-Oct-2-enoyl-CoA_mt" compartment="Mitochondria" charge="0" boundaryCondition="false"/>
      <species id="C05279" name="trans,cis-Lauro-2,6-dienoyl-CoA" compartment="Cytosol" charge="0" boundaryCondition="false"/>
      <species id="C05280" name="cis,cis-3,6-Dodecadienoyl-CoA" compartment="Cytosol" charge="0" boundaryCondition="false"/>
      <species id="C05284" name="11beta-Hydroxyandrost-4-ene-3,17-dione" compartment="Cytosol" charge="0" boundaryCondition="false"/>
      <species id="C05285" name="Adrenosterone" compartment="Cytosol" charge="0" boundaryCondition="false"/>
      <species id="C05290" name="19-Hydroxyandrost-4-ene-3,17-dione" compartment="Cytosol" charge="0" boundaryCondition="false"/>
      <species id="C05293" name="5beta-Dihydrotestosterone" compartment="Cytosol" charge="0" boundaryCondition="false"/>
      <species id="C05294" name="19-Hydroxytestosterone" compartment="Cytosol" charge="0" boundaryCondition="false"/>
      <species id="C05299" name="2-Methoxyestrone" compartment="Cytosol" charge="0" boundaryCondition="false"/>
      <species id="C05300" name="16alpha-Hydroxyestrone" compartment="Cytosol" charge="0" boundaryCondition="false"/>
      <species id="C05301" name="2-Hydroxyestradiol-17beta" compartment="Cytosol" charge="0" boundaryCondition="false"/>
      <species id="C05302" name="2-Methoxyestradiol-17beta" compartment="Cytosol" charge="0" boundaryCondition="false"/>
      <species id="C05313_mt" name="3-Hexaprenyl-4-hydroxy-5-methoxybenzoate_mt" compartment="Mitochondria" charge="0" boundaryCondition="false"/>
      <species id="C05332" name="Phenethylamine" compartment="Cytosol" charge="0" boundaryCondition="false"/>
      <species id="C05332_mt" name="Phenethylamine_mt" compartment="Mitochondria" charge="0" boundaryCondition="false"/>
      <species id="C05335" name="Selenomethionine" compartment="Cytosol" charge="0" boundaryCondition="false"/>
      <species id="C05335_mt" name="Selenomethionine_mt" compartment="Mitochondria" charge="0" boundaryCondition="false"/>
      <species id="C05336" name="Selenomethionyl-tRNA(Met)" compartment="Cytosol" charge="0" boundaryCondition="false"/>
      <species id="C05336_mt" name="Selenomethionyl-tRNA(Met)_mt" compartment="Mitochondria" charge="0" boundaryCondition="false"/>
      <species id="C05337" name="Chenodeoxycholoyl-CoA" compartment="Cytosol" charge="0" boundaryCondition="false"/>
      <species id="C05337_mt" name="Chenodeoxycholoyl-CoA_mt" compartment="Mitochondria" charge="0" boundaryCondition="false"/>
      <species id="C05338" name="4-Hydroxyphenylacetyl-CoA" compartment="Cytosol" charge="0" boundaryCondition="false"/>
      <species id="C05338_mt" name="4-Hydroxyphenylacetyl-CoA_mt" compartment="Mitochondria" charge="0" boundaryCondition="false"/>
      <species id="C05345" name="beta-D-Fructose 6-phosphate" compartment="Cytosol" charge="0" boundaryCondition="false"/>
      <species id="C05350" name="2-Hydroxy-3-(4-hydroxyphenyl)propenoate" compartment="Cytosol" charge="0" boundaryCondition="false"/>
      <species id="C05356" name="5(S)-HPETE" compartment="Cytosol" charge="0" boundaryCondition="false"/>
      <species id="C05359" name="e-" compartment="Cytosol" charge="0" boundaryCondition="false"/>
      <species id="C05378" name="beta-D-Fructose 1,6-bisphosphate" compartment="Cytosol" charge="0" boundaryCondition="false"/>
      <species id="C05379" name="Oxalosuccinate" compartment="Cytosol" charge="0" boundaryCondition="false"/>
      <species id="C05379_mt" name="Oxalosuccinate_mt" compartment="Mitochondria" charge="0" boundaryCondition="false"/>
      <species id="C05381" name="3-Carboxy-1-hydroxypropyl-ThPP" compartment="Cytosol" charge="0" boundaryCondition="false"/>
      <species id="C05381_mt" name="3-Carboxy-1-hydroxypropyl-ThPP_mt" compartment="Mitochondria" charge="0" boundaryCondition="false"/>
      <species id="C05382" name="D-Sedoheptulose 7-phosphate" compartment="Cytosol" charge="0" boundaryCondition="false"/>
      <species id="C05394" name="3-Keto-beta-D-galactose" compartment="Cytosol" charge="0" boundaryCondition="false"/>
      <species id="C05396" name="Lactose 6-phosphate" compartment="Cytosol" charge="0" boundaryCondition="false"/>
      <species id="C05399" name="Melibiitol" compartment="Cytosol" charge="0" boundaryCondition="false"/>
      <species id="C05400" name="Epimelibiose" compartment="Cytosol" charge="0" boundaryCondition="false"/>
      <species id="C05401" name="3-beta-D-Galactosyl-sn-glycerol" compartment="Cytosol" charge="0" boundaryCondition="false"/>
      <species id="C05402" name="Melibiose" compartment="Cytosol" charge="0" boundaryCondition="false"/>
      <species id="C05403" name="3-Ketolactose" compartment="Cytosol" charge="0" boundaryCondition="false"/>
      <species id="C05404" name="D-Gal alpha 1-&gt;6D-Gal alpha 1-&gt;6D-Glucose" compartment="Cytosol" charge="0" boundaryCondition="false"/>
      <species id="C05406" name="(4S)-5-Hydroxy-2,4-dioxopentanoate" compartment="Cytosol" charge="0" boundaryCondition="false"/>
      <species id="C05416" name="5-Cholestene" compartment="Cytosol" charge="0" boundaryCondition="false"/>
      <species id="C05417" name="5,6beta-Epoxy-5beta-cholestane" compartment="Cytosol" charge="0" boundaryCondition="false"/>
      <species id="C05422" name="L-Dehydroascorbate" compartment="Cytosol" charge="0" boundaryCondition="false"/>
      <species id="C05437" name="Zymosterol" compartment="Cytosol" charge="0" boundaryCondition="false"/>
      <species id="C05439" name="5alpha-Cholesta-7,24-dien-3beta-ol" compartment="Cytosol" charge="0" boundaryCondition="false"/>
      <species id="C05444" name="3alpha,7alpha,26-Trihydroxy-5beta-cholestane" compartment="Cytosol" charge="0" boundaryCondition="false"/>
      <species id="C05444_mt" name="3alpha,7alpha,26-Trihydroxy-5beta-cholestane_mt" compartment="Mitochondria" charge="0" boundaryCondition="false"/>
      <species id="C05445" name="3alpha,7alpha-Dihydroxy-5beta-cholestan-26-al" compartment="Cytosol" charge="0" boundaryCondition="false"/>
      <species id="C05445_mt" name="3alpha,7alpha-Dihydroxy-5beta-cholestan-26-al_mt" compartment="Mitochondria" charge="0" boundaryCondition="false"/>
      <species id="C05446_mt" name="3alpha,7alpha,12alpha,26-Tetrahydroxy-5beta-cholestane_mt" compartment="Mitochondria" charge="0" boundaryCondition="false"/>
      <species id="C05447_mt" name="3alpha,7alpha-Dihydroxy-5beta-cholest-24-enoyl-CoA_mt" compartment="Mitochondria" charge="0" boundaryCondition="false"/>
      <species id="C05448" name="3alpha,7alpha,24-Trihydroxy-5beta-cholestanoyl-CoA" compartment="Cytosol" charge="0" boundaryCondition="false"/>
      <species id="C05449" name="3alpha,7alpha-Dihydroxy-5beta-24-oxocholestanoyl-CoA" compartment="Cytosol" charge="0" boundaryCondition="false"/>
      <species id="C05449_mt" name="3alpha,7alpha-Dihydroxy-5beta-24-oxocholestanoyl-CoA_mt" compartment="Mitochondria" charge="0" boundaryCondition="false"/>
      <species id="C05450" name="3alpha,7alpha,12alpha,24-Tetrahydroxy-5beta-cholestanoyl-CoA" compartment="Cytosol" charge="0" boundaryCondition="false"/>
      <species id="C05451" name="7alpha-Hydroxy-5beta-cholestan-3-one" compartment="Cytosol" charge="0" boundaryCondition="false"/>
      <species id="C05452_mt" name="3alpha,7alpha-Dihydroxy-5beta-cholestane_mt" compartment="Mitochondria" charge="0" boundaryCondition="false"/>
      <species id="C05453" name="7alpha,12alpha-Dihydroxy-5beta-cholestan-3-one" compartment="Cytosol" charge="0" boundaryCondition="false"/>
      <species id="C05454_mt" name="3alpha,7alpha,12alpha-Trihydroxy-5beta-cholestane_mt" compartment="Mitochondria" charge="0" boundaryCondition="false"/>
      <species id="C05455" name="7alpha-Hydroxycholest-4-en-3-one" compartment="Cytosol" charge="0" boundaryCondition="false"/>
      <species id="C05457" name="7alpha,12alpha-Dihydroxycholest-4-en-3-one" compartment="Cytosol" charge="0" boundaryCondition="false"/>
      <species id="C05458" name="7alpha,12alpha-Dihydroxy-5alpha-cholestan-3-one" compartment="Cytosol" charge="0" boundaryCondition="false"/>
      <species id="C05460_mt" name="3alpha,7alpha,12alpha-Trihydroxy-5beta-cholest-24-enoyl-CoA_mt" compartment="Mitochondria" charge="0" boundaryCondition="false"/>
      <species id="C05461" name="Chenodeoxyglycocholoyl-CoA" compartment="Cytosol" charge="0" boundaryCondition="false"/>
      <species id="C05461_mt" name="Chenodeoxyglycocholoyl-CoA_mt" compartment="Mitochondria" charge="0" boundaryCondition="false"/>
      <species id="C05467" name="3alpha,7alpha,12alpha-Trihydroxy-5beta-24-oxocholestanoyl-CoA" compartment="Cytosol" charge="0" boundaryCondition="false"/>
      <species id="C05467_mt" name="3alpha,7alpha,12alpha-Trihydroxy-5beta-24-oxocholestanoyl-CoA_mt" compartment="Mitochondria" charge="0" boundaryCondition="false"/>
      <species id="C05473" name="11beta,21-Dihydroxy-3,20-oxo-5beta-pregnan-18-al" compartment="Cytosol" charge="0" boundaryCondition="false"/>
      <species id="C05475" name="11beta,21-Dihydroxy-5beta-pregnane-3,20-dione" compartment="Cytosol" charge="0" boundaryCondition="false"/>
      <species id="C05476" name="Tetrahydrocorticosterone" compartment="Cytosol" charge="0" boundaryCondition="false"/>
      <species id="C05477" name="21-Hydroxy-5beta-pregnane-3,11,20-trione" compartment="Cytosol" charge="0" boundaryCondition="false"/>
      <species id="C05478" name="3alpha,21-Dihydroxy-5beta-pregnane-11,20-dione" compartment="Cytosol" charge="0" boundaryCondition="false"/>
      <species id="C05479" name="5beta-Pregnane-3,20-dione" compartment="Cytosol" charge="0" boundaryCondition="false"/>
      <species id="C05485" name="21-Hydroxypregnenolone" compartment="Cytosol" charge="0" boundaryCondition="false"/>
      <species id="C05485_mt" name="21-Hydroxypregnenolone_mt" compartment="Mitochondria" charge="0" boundaryCondition="false"/>
      <species id="C05487" name="17alpha,21-Dihydroxypregnenolone" compartment="Cytosol" charge="0" boundaryCondition="false"/>
      <species id="C05487_mt" name="17alpha,21-Dihydroxypregnenolone_mt" compartment="Mitochondria" charge="0" boundaryCondition="false"/>
      <species id="C05488" name="11-Deoxycortisol" compartment="Cytosol" charge="0" boundaryCondition="false"/>
      <species id="C05488_mt" name="11-Deoxycortisol_mt" compartment="Mitochondria" charge="0" boundaryCondition="false"/>
      <species id="C05489" name="11beta,17alpha,21-Trihydroxypregnenolone" compartment="Cytosol" charge="0" boundaryCondition="false"/>
      <species id="C05489_mt" name="11beta,17alpha,21-Trihydroxypregnenolone_mt" compartment="Mitochondria" charge="0" boundaryCondition="false"/>
      <species id="C05490" name="11-Dehydrocorticosterone" compartment="Cytosol" charge="0" boundaryCondition="false"/>
      <species id="C05497" name="21-Deoxycortisol" compartment="Cytosol" charge="0" boundaryCondition="false"/>
      <species id="C05498" name="11beta-Hydroxyprogesterone" compartment="Cytosol" charge="0" boundaryCondition="false"/>
      <species id="C05499" name="17alpha,20alpha-Dihydroxycholesterol" compartment="Cytosol" charge="0" boundaryCondition="false"/>
      <species id="C05499_mt" name="17alpha,20alpha-Dihydroxycholesterol_mt" compartment="Mitochondria" charge="0" boundaryCondition="false"/>
      <species id="C05500" name="20alpha-Hydroxycholesterol" compartment="Cytosol" charge="0" boundaryCondition="false"/>
      <species id="C05500_mt" name="20alpha-Hydroxycholesterol_mt" compartment="Mitochondria" charge="0" boundaryCondition="false"/>
      <species id="C05501_mt" name="20alpha,22beta-Dihydroxycholesterol_mt" compartment="Mitochondria" charge="0" boundaryCondition="false"/>
      <species id="C05502_mt" name="22beta-Hydroxycholesterol_mt" compartment="Mitochondria" charge="0" boundaryCondition="false"/>
      <species id="C05503" name="Estradiol-17beta 3-glucuronide" compartment="Cytosol" charge="0" boundaryCondition="false"/>
      <species id="C05504" name="16-Glucuronide-estriol" compartment="Cytosol" charge="0" boundaryCondition="false"/>
      <species id="C05512" name="Deoxyinosine" compartment="Cytosol" charge="0" boundaryCondition="false"/>
      <species id="C05520_mt" name="2-Amino-3-oxoadipate_mt" compartment="Mitochondria" charge="0" boundaryCondition="false"/>
      <species id="C05527" name="3-Sulfinylpyruvate" compartment="Cytosol" charge="0" boundaryCondition="false"/>
      <species id="C05527_mt" name="3-Sulfinylpyruvate_mt" compartment="Mitochondria" charge="0" boundaryCondition="false"/>
      <species id="C05528" name="3-Sulfopyruvate" compartment="Cytosol" charge="0" boundaryCondition="false"/>
      <species id="C05528_mt" name="3-Sulfopyruvate_mt" compartment="Mitochondria" charge="0" boundaryCondition="false"/>
      <species id="C05529" name="H2S2O3" compartment="Cytosol" charge="0" boundaryCondition="false"/>
      <species id="C05535" name="alpha-Aminoadipoyl-S-acyl enzyme" compartment="Cytosol" charge="0" boundaryCondition="false"/>
      <species id="C05543" name="3-Dehydroxycarnitine" compartment="Cytosol" charge="0" boundaryCondition="false"/>
      <species id="C05544" name="Protein N6-methyl-L-lysine" compartment="Cytosol" charge="0" boundaryCondition="false"/>
      <species id="C05545" name="Protein N6,N6-dimethyl-L-lysine" compartment="Cytosol" charge="0" boundaryCondition="false"/>
      <species id="C05546" name="Protein N6,N6,N6-trimethyl-L-lysine" compartment="Cytosol" charge="0" boundaryCondition="false"/>
      <species id="C05552" name="N6-D-Biotinyl-L-lysine" compartment="Cytosol" charge="0" boundaryCondition="false"/>
      <species id="C05560" name="L-2-Aminoadipate adenylate" compartment="Cytosol" charge="0" boundaryCondition="false"/>
      <species id="C05565" name="Hydantoin-5-propionate" compartment="Cytosol" charge="0" boundaryCondition="false"/>
      <species id="C05576" name="3,4-Dihydroxyphenylethyleneglycol" compartment="Cytosol" charge="0" boundaryCondition="false"/>
      <species id="C05577" name="3,4-Dihydroxymandelaldehyde" compartment="Cytosol" charge="0" boundaryCondition="false"/>
      <species id="C05577_mt" name="3,4-Dihydroxymandelaldehyde_mt" compartment="Mitochondria" charge="0" boundaryCondition="false"/>
      <species id="C05578" name="5,6-Dihydroxyindole" compartment="Cytosol" charge="0" boundaryCondition="false"/>
      <species id="C05579" name="Indole-5,6-quinone" compartment="Cytosol" charge="0" boundaryCondition="false"/>
      <species id="C05580" name="3,4-Dihydroxymandelate" compartment="Cytosol" charge="0" boundaryCondition="false"/>
      <species id="C05581" name="3-Methoxy-4-hydroxyphenylacetaldehyde" compartment="Cytosol" charge="0" boundaryCondition="false"/>
      <species id="C05581_mt" name="3-Methoxy-4-hydroxyphenylacetaldehyde_mt" compartment="Mitochondria" charge="0" boundaryCondition="false"/>
      <species id="C05582" name="Homovanillate" compartment="Cytosol" charge="0" boundaryCondition="false"/>
      <species id="C05583" name="3-Methoxy-4-hydroxyphenylglycolaldehyde" compartment="Cytosol" charge="0" boundaryCondition="false"/>
      <species id="C05583_mt" name="3-Methoxy-4-hydroxyphenylglycolaldehyde_mt" compartment="Mitochondria" charge="0" boundaryCondition="false"/>
      <species id="C05584" name="3-Methoxy-4-hydroxymandelate" compartment="Cytosol" charge="0" boundaryCondition="false"/>
      <species id="C05585" name="Gentisate aldehyde" compartment="Cytosol" charge="0" boundaryCondition="false"/>
      <species id="C05587" name="3-Methoxytyramine" compartment="Cytosol" charge="0" boundaryCondition="false"/>
      <species id="C05587_mt" name="3-Methoxytyramine_mt" compartment="Mitochondria" charge="0" boundaryCondition="false"/>
      <species id="C05588" name="L-Metanephrine" compartment="Cytosol" charge="0" boundaryCondition="false"/>
      <species id="C05588_mt" name="L-Metanephrine_mt" compartment="Mitochondria" charge="0" boundaryCondition="false"/>
      <species id="C05589" name="L-Normetanephrine" compartment="Cytosol" charge="0" boundaryCondition="false"/>
      <species id="C05589_mt" name="L-Normetanephrine_mt" compartment="Mitochondria" charge="0" boundaryCondition="false"/>
      <species id="C05590" name="HI" compartment="Cytosol" charge="0" boundaryCondition="false"/>
      <species id="C05594" name="3-Methoxy-4-hydroxyphenylethyleneglycol" compartment="Cytosol" charge="0" boundaryCondition="false"/>
      <species id="C05596" name="4-Hydroxyphenylacetylglycine" compartment="Cytosol" charge="0" boundaryCondition="false"/>
      <species id="C05596_mt" name="4-Hydroxyphenylacetylglycine_mt" compartment="Mitochondria" charge="0" boundaryCondition="false"/>
      <species id="C05598" name="Phenylacetylglycine" compartment="Cytosol" charge="0" boundaryCondition="false"/>
      <species id="C05598_mt" name="Phenylacetylglycine_mt" compartment="Mitochondria" charge="0" boundaryCondition="false"/>
      <species id="C05600" name="2-Hydroxyhepta-2,4-dienedioate" compartment="Cytosol" charge="0" boundaryCondition="false"/>
      <species id="C05600_mt" name="2-Hydroxyhepta-2,4-dienedioate_mt" compartment="Mitochondria" charge="0" boundaryCondition="false"/>
      <species id="C05606" name="Melanin" compartment="Cytosol" charge="0" boundaryCondition="false"/>
      <species id="C05634" name="5-Hydroxyindoleacetaldehyde" compartment="Cytosol" charge="0" boundaryCondition="false"/>
      <species id="C05634_mt" name="5-Hydroxyindoleacetaldehyde_mt" compartment="Mitochondria" charge="0" boundaryCondition="false"/>
      <species id="C05635" name="5-Hydroxyindoleacetate" compartment="Cytosol" charge="0" boundaryCondition="false"/>
      <species id="C05635_mt" name="5-Hydroxyindoleacetate_mt" compartment="Mitochondria" charge="0" boundaryCondition="false"/>
      <species id="C05636" name="3-Hydroxykynurenamine" compartment="Cytosol" charge="0" boundaryCondition="false"/>
      <species id="C05636_mt" name="3-Hydroxykynurenamine_mt" compartment="Mitochondria" charge="0" boundaryCondition="false"/>
      <species id="C05637" name="4,8-Dihydroxyquinoline" compartment="Cytosol" charge="0" boundaryCondition="false"/>
      <species id="C05637_mt" name="4,8-Dihydroxyquinoline_mt" compartment="Mitochondria" charge="0" boundaryCondition="false"/>
      <species id="C05638" name="5-Hydroxykynurenamine" compartment="Cytosol" charge="0" boundaryCondition="false"/>
      <species id="C05638_mt" name="5-Hydroxykynurenamine_mt" compartment="Mitochondria" charge="0" boundaryCondition="false"/>
      <species id="C05639" name="4,6-Dihydroxyquinoline" compartment="Cytosol" charge="0" boundaryCondition="false"/>
      <species id="C05639_mt" name="4,6-Dihydroxyquinoline_mt" compartment="Mitochondria" charge="0" boundaryCondition="false"/>
      <species id="C05640" name="Cinnavalininate" compartment="Cytosol" charge="0" boundaryCondition="false"/>
      <species id="C05642" name="Formyl-N-acetyl-5-methoxykynurenamine" compartment="Cytosol" charge="0" boundaryCondition="false"/>
      <species id="C05643" name="6-Hydroxymelatonin" compartment="Cytosol" charge="0" boundaryCondition="false"/>
      <species id="C05645" name="4-(2-Amino-3-hydroxyphenyl)-2,4-dioxobutanoate" compartment="Cytosol" charge="0" boundaryCondition="false"/>
      <species id="C05645_mt" name="4-(2-Amino-3-hydroxyphenyl)-2,4-dioxobutanoate_mt" compartment="Mitochondria" charge="0" boundaryCondition="false"/>
      <species id="C05647" name="Formyl-5-hydroxykynurenamine" compartment="Cytosol" charge="0" boundaryCondition="false"/>
      <species id="C05648" name="5-Hydroxy-N-formylkynurenine" compartment="Cytosol" charge="0" boundaryCondition="false"/>
      <species id="C05651" name="5-Hydroxykynurenine" compartment="Cytosol" charge="0" boundaryCondition="false"/>
      <species id="C05653" name="Formylanthranilate" compartment="Cytosol" charge="0" boundaryCondition="false"/>
      <species id="C05655" name="5-(2'-Carboxyethyl)-4,6-dihydroxypicolinate" compartment="Cytosol" charge="0" boundaryCondition="false"/>
      <species id="C05659" name="5-Methoxytryptamine" compartment="Cytosol" charge="0" boundaryCondition="false"/>
      <species id="C05665" name="beta-Aminopropion aldehyde" compartment="Cytosol" charge="0" boundaryCondition="false"/>
      <species id="C05665_mt" name="beta-Aminopropion aldehyde_mt" compartment="Mitochondria" charge="0" boundaryCondition="false"/>
      <species id="C05668" name="3-Hydroxypropionyl-CoA" compartment="Cytosol" charge="0" boundaryCondition="false"/>
      <species id="C05668_mt" name="3-Hydroxypropionyl-CoA_mt" compartment="Mitochondria" charge="0" boundaryCondition="false"/>
      <species id="C05673" name="CMP-2-aminoethylphosphonate" compartment="Cytosol" charge="0" boundaryCondition="false"/>
      <species id="C05674" name="CMP-N-trimethyl-2-aminoethylphosphonate" compartment="Cytosol" charge="0" boundaryCondition="false"/>
      <species id="C05681" name="Ceramide 2-aminoethylphosphonate" compartment="Cytosol" charge="0" boundaryCondition="false"/>
      <species id="C05686" name="Adenylylselenate" compartment="Cytosol" charge="0" boundaryCondition="false"/>
      <species id="C05688" name="Selenocysteine" compartment="Cytosol" charge="0" boundaryCondition="false"/>
      <species id="C05689" name="Se-Methylselenocysteine" compartment="Cytosol" charge="0" boundaryCondition="false"/>
      <species id="C05691" name="Se-Adenosylselenomethionine" compartment="Cytosol" charge="0" boundaryCondition="false"/>
      <species id="C05692" name="Se-Adenosylselenohomocysteine" compartment="Cytosol" charge="0" boundaryCondition="false"/>
      <species id="C05693" name="R" compartment="Cytosol" charge="0" boundaryCondition="false"/>
      <species id="C05694" name="CH3-R" compartment="Cytosol" charge="0" boundaryCondition="false"/>
      <species id="C05695" name="gamma-Glutamyl-Se-methylselenocysteine" compartment="Cytosol" charge="0" boundaryCondition="false"/>
      <species id="C05696" name="3'-Phosphoadenylylselenate" compartment="Cytosol" charge="0" boundaryCondition="false"/>
      <species id="C05697" name="Selenate" compartment="Cytosol" charge="0" boundaryCondition="false"/>
      <species id="C05698" name="Selenohomocysteine" compartment="Cytosol" charge="0" boundaryCondition="false"/>
      <species id="C05699" name="Selenocystathionine" compartment="Cytosol" charge="0" boundaryCondition="false"/>
      <species id="C05711" name="gamma-Glutamyl-beta-cyanoalanine" compartment="Cytosol" charge="0" boundaryCondition="false"/>
      <species id="C05726" name="R-S-Alanine" compartment="Cytosol" charge="0" boundaryCondition="false"/>
      <species id="C05729" name="R-S-Alanylglycine" compartment="Cytosol" charge="0" boundaryCondition="false"/>
      <species id="C05744" name="Acetoacetyl-[acp]" compartment="Cytosol" charge="0" boundaryCondition="false"/>
      <species id="C05744_mt" name="Acetoacetyl-[acp]_mt" compartment="Mitochondria" charge="0" boundaryCondition="false"/>
      <species id="C05745" name="Butyryl-[acp]" compartment="Cytosol" charge="0" boundaryCondition="false"/>
      <species id="C05745_mt" name="Butyryl-[acp]_mt" compartment="Mitochondria" charge="0" boundaryCondition="false"/>
      <species id="C05746" name="3-Oxohexanoyl-[acp]" compartment="Cytosol" charge="0" boundaryCondition="false"/>
      <species id="C05746_mt" name="3-Oxohexanoyl-[acp]_mt" compartment="Mitochondria" charge="0" boundaryCondition="false"/>
      <species id="C05747" name="(R)-3-Hydroxyhexanoyl-[acp]" compartment="Cytosol" charge="0" boundaryCondition="false"/>
      <species id="C05748" name="trans-Hex-2-enoyl-[acp]" compartment="Cytosol" charge="0" boundaryCondition="false"/>
      <species id="C05749" name="Hexanoyl-[acp]" compartment="Cytosol" charge="0" boundaryCondition="false"/>
      <species id="C05749_mt" name="Hexanoyl-[acp]_mt" compartment="Mitochondria" charge="0" boundaryCondition="false"/>
      <species id="C05750" name="3-Oxooctanoyl-[acp]" compartment="Cytosol" charge="0" boundaryCondition="false"/>
      <species id="C05750_mt" name="3-Oxooctanoyl-[acp]_mt" compartment="Mitochondria" charge="0" boundaryCondition="false"/>
      <species id="C05751" name="trans-Oct-2-enoyl-[acp]" compartment="Cytosol" charge="0" boundaryCondition="false"/>
      <species id="C05752" name="Octanoyl-[acp]" compartment="Cytosol" charge="0" boundaryCondition="false"/>
      <species id="C05752_mt" name="Octanoyl-[acp]_mt" compartment="Mitochondria" charge="0" boundaryCondition="false"/>
      <species id="C05753" name="3-Oxodecanoyl-[acp]" compartment="Cytosol" charge="0" boundaryCondition="false"/>
      <species id="C05753_mt" name="3-Oxodecanoyl-[acp]_mt" compartment="Mitochondria" charge="0" boundaryCondition="false"/>
      <species id="C05754" name="trans-Dec-2-enoyl-[acp]" compartment="Cytosol" charge="0" boundaryCondition="false"/>
      <species id="C05755" name="Decanoyl-[acp]" compartment="Cytosol" charge="0" boundaryCondition="false"/>
      <species id="C05755_mt" name="Decanoyl-[acp]_mt" compartment="Mitochondria" charge="0" boundaryCondition="false"/>
      <species id="C05756" name="3-Oxododecanoyl-[acp]" compartment="Cytosol" charge="0" boundaryCondition="false"/>
      <species id="C05756_mt" name="3-Oxododecanoyl-[acp]_mt" compartment="Mitochondria" charge="0" boundaryCondition="false"/>
      <species id="C05757" name="(R)-3-Hydroxydodecanoyl-[acp]" compartment="Cytosol" charge="0" boundaryCondition="false"/>
      <species id="C05758" name="trans-Dodec-2-enoyl-[acp]" compartment="Cytosol" charge="0" boundaryCondition="false"/>
      <species id="C05759" name="3-Oxotetradecanoyl-[acp]" compartment="Cytosol" charge="0" boundaryCondition="false"/>
      <species id="C05759_mt" name="3-Oxotetradecanoyl-[acp]_mt" compartment="Mitochondria" charge="0" boundaryCondition="false"/>
      <species id="C05760" name="trans-Tetradec-2-enoyl-[acp]" compartment="Cytosol" charge="0" boundaryCondition="false"/>
      <species id="C05761" name="Tetradecanoyl-[acp]" compartment="Cytosol" charge="0" boundaryCondition="false"/>
      <species id="C05761_mt" name="Tetradecanoyl-[acp]_mt" compartment="Mitochondria" charge="0" boundaryCondition="false"/>
      <species id="C05762" name="3-Oxohexadecanoyl-[acp]" compartment="Cytosol" charge="0" boundaryCondition="false"/>
      <species id="C05762_mt" name="3-Oxohexadecanoyl-[acp]_mt" compartment="Mitochondria" charge="0" boundaryCondition="false"/>
      <species id="C05763" name="trans-Hexadec-2-enoyl-[acp]" compartment="Cytosol" charge="0" boundaryCondition="false"/>
      <species id="C05764" name="Hexadecanoyl-[acp]" compartment="Cytosol" charge="0" boundaryCondition="false"/>
      <species id="C05764_mt" name="Hexadecanoyl-[acp]_mt" compartment="Mitochondria" charge="0" boundaryCondition="false"/>
      <species id="C05766" name="Uroporphyrinogen I" compartment="Cytosol" charge="0" boundaryCondition="false"/>
      <species id="C05768" name="Coproporphyrinogen I" compartment="Cytosol" charge="0" boundaryCondition="false"/>
      <species id="C05774_mt" name="Cobinamide_mt" compartment="Mitochondria" charge="0" boundaryCondition="false"/>
      <species id="C05775" name="alpha-Ribazole" compartment="Cytosol" charge="0" boundaryCondition="false"/>
      <species id="C05775_mt" name="alpha-Ribazole_mt" compartment="Mitochondria" charge="0" boundaryCondition="false"/>
      <species id="C05776" name="Vitamin B12" compartment="Cytosol" charge="0" boundaryCondition="false"/>
      <species id="C05787" name="Bilirubin beta-diglucuronide" compartment="Cytosol" charge="0" boundaryCondition="false"/>
      <species id="C05791" name="D-Urobilinogen" compartment="Cytosol" charge="0" boundaryCondition="false"/>
      <species id="C05796" name="Galactan" compartment="Cytosol" charge="0" boundaryCondition="false"/>
      <species id="C05802" name="2-Hexaprenyl-6-methoxyphenol" compartment="Cytosol" charge="0" boundaryCondition="false"/>
      <species id="C05803" name="2-Hexaprenyl-6-methoxy-1,4-benzoquinone" compartment="Cytosol" charge="0" boundaryCondition="false"/>
      <species id="C05803_mt" name="2-Hexaprenyl-6-methoxy-1,4-benzoquinone_mt" compartment="Mitochondria" charge="0" boundaryCondition="false"/>
      <species id="C05804" name="2-Hexaprenyl-3-methyl-6-methoxy-1,4-benzoquinone" compartment="Cytosol" charge="0" boundaryCondition="false"/>
      <species id="C05804_mt" name="2-Hexaprenyl-3-methyl-6-methoxy-1,4-benzoquinone_mt" compartment="Mitochondria" charge="0" boundaryCondition="false"/>
      <species id="C05805" name="2-Hexaprenyl-3-methyl-5-hydroxy-6-methoxy-1,4-benzoquinone" compartment="Cytosol" charge="0" boundaryCondition="false"/>
      <species id="C05805_mt" name="2-Hexaprenyl-3-methyl-5-hydroxy-6-methoxy-1,4-benzoquinone_mt" compartment="Mitochondria" charge="0" boundaryCondition="false"/>
      <species id="C05822" name="3'-CMP" compartment="Cytosol" charge="0" boundaryCondition="false"/>
      <species id="C05823" name="3-Mercaptolactate" compartment="Cytosol" charge="0" boundaryCondition="false"/>
      <species id="C05827" name="Methylimidazole acetaldehyde" compartment="Cytosol" charge="0" boundaryCondition="false"/>
      <species id="C05827_mt" name="Methylimidazole acetaldehyde_mt" compartment="Mitochondria" charge="0" boundaryCondition="false"/>
      <species id="C05828" name="Methylimidazoleacetic acid" compartment="Cytosol" charge="0" boundaryCondition="false"/>
      <species id="C05829" name="N-Carbamyl-L-glutamate" compartment="Cytosol" charge="0" boundaryCondition="false"/>
      <species id="C05830" name="8-Methoxykynurenate" compartment="Cytosol" charge="0" boundaryCondition="false"/>
      <species id="C05831" name="3-Methoxyanthranilate" compartment="Cytosol" charge="0" boundaryCondition="false"/>
      <species id="C05841" name="Nicotinate D-ribonucleoside" compartment="Cytosol" charge="0" boundaryCondition="false"/>
      <species id="C05842" name="N1-Methyl-2-pyridone-5-carboxamide" compartment="Cytosol" charge="0" boundaryCondition="false"/>
      <species id="C05843" name="N1-Methyl-4-pyridone-5-carboxamide" compartment="Cytosol" charge="0" boundaryCondition="false"/>
      <species id="C05844" name="5-L-Glutamyl-taurine" compartment="Cytosol" charge="0" boundaryCondition="false"/>
      <species id="C05849" name="Vitamin K epoxide" compartment="Cytosol" charge="0" boundaryCondition="false"/>
      <species id="C05850" name="Reduced Vitamin K" compartment="Cytosol" charge="0" boundaryCondition="false"/>
      <species id="C05852" name="2-Hydroxyphenylacetate" compartment="Cytosol" charge="0" boundaryCondition="false"/>
      <species id="C05859" name="Dehydrodolichol diphosphate" compartment="Cytosol" charge="0" boundaryCondition="false"/>
      <species id="C05887" name="N-Acetyl-D-muramoate" compartment="Cytosol" charge="0" boundaryCondition="false"/>
      <species id="C05889" name="Undecaprenyl-diphospho-N-acetylmuramoyl-(N-acetylglucosamine)-L-alanyl-D-glutamyl-L-lysyl-D-alanyl-D-alanine" compartment="Cytosol" charge="0" boundaryCondition="false"/>
      <species id="C05890" name="Undecaprenyl-diphospho-N-acetylmuramoyl-(N-acetylglucosamine)-L-alanyl-D-glutaminyl-L-lysyl-D-alanyl-D-alanine" compartment="Cytosol" charge="0" boundaryCondition="false"/>
      <species id="C05893" name="Undecaprenyl-diphospho-N-acetylmuramoyl-(N-acetylglucosamine)-L-alanyl-gamma-D-glutamyl-L-lysyl-D-alanyl-D-alanine" compartment="Cytosol" charge="0" boundaryCondition="false"/>
      <species id="C05894" name="Undecaprenyl-diphospho-N-acetylmuramoyl-(N-acetylglucosamine)-L-alanyl-D-isoglutaminyl-L-lysyl-D-alanyl-D-alanine" compartment="Cytosol" charge="0" boundaryCondition="false"/>
      <species id="C05898" name="Undecaprenyl-diphospho-N-acetylmuramoyl-(N-acetylglucosamine)-L-alanyl-D-glutamyl-meso-2,6-diaminopimeloyl-D-alanyl-D-alanine" compartment="Cytosol" charge="0" boundaryCondition="false"/>
      <species id="C05899" name="Undecaprenyl-diphospho-N-acetylmuramoyl-(N-acetylglucosamine)-L-alanyl-D-glutaminyl-meso-2,6-diaminopimeloyl-D-alanyl-D-alanine" compartment="Cytosol" charge="0" boundaryCondition="false"/>
      <species id="C05921" name="Biotinyl-5'-AMP" compartment="Cytosol" charge="0" boundaryCondition="false"/>
      <species id="C05921_mt" name="Biotinyl-5'-AMP_mt" compartment="Mitochondria" charge="0" boundaryCondition="false"/>
      <species id="C05922" name="Formamidopyrimidine nucleoside triphosphate" compartment="Cytosol" charge="0" boundaryCondition="false"/>
      <species id="C05923" name="2,5-Diaminopyrimidine nucleoside triphosphate" compartment="Cytosol" charge="0" boundaryCondition="false"/>
      <species id="C05925" name="Dihydroneopterin phosphate" compartment="Cytosol" charge="0" boundaryCondition="false"/>
      <species id="C05925_mt" name="Dihydroneopterin phosphate_mt" compartment="Mitochondria" charge="0" boundaryCondition="false"/>
      <species id="C05930" name="Poly-L-glutamate" compartment="Cytosol" charge="0" boundaryCondition="false"/>
      <species id="C05931" name="N-Succinyl-L-glutamate" compartment="Cytosol" charge="0" boundaryCondition="false"/>
      <species id="C05933" name="N-(omega)-Hydroxyarginine" compartment="Cytosol" charge="0" boundaryCondition="false"/>
      <species id="C05935" name="2-Oxoarginine" compartment="Cytosol" charge="0" boundaryCondition="false"/>
      <species id="C05936" name="N4-Acetylaminobutanal" compartment="Cytosol" charge="0" boundaryCondition="false"/>
      <species id="C05936_mt" name="N4-Acetylaminobutanal_mt" compartment="Mitochondria" charge="0" boundaryCondition="false"/>
      <species id="C05938" name="L-4-Hydroxyglutamate semialdehyde" compartment="Cytosol" charge="0" boundaryCondition="false"/>
      <species id="C05938_mt" name="L-4-Hydroxyglutamate semialdehyde_mt" compartment="Mitochondria" charge="0" boundaryCondition="false"/>
      <species id="C05946" name="D-4-Hydroxy-2-oxoglutarate" compartment="Cytosol" charge="0" boundaryCondition="false"/>
      <species id="C05946_mt" name="D-4-Hydroxy-2-oxoglutarate_mt" compartment="Mitochondria" charge="0" boundaryCondition="false"/>
      <species id="C05947" name="L-erythro-4-Hydroxyglutamate" compartment="Cytosol" charge="0" boundaryCondition="false"/>
      <species id="C05947_mt" name="L-erythro-4-Hydroxyglutamate_mt" compartment="Mitochondria" charge="0" boundaryCondition="false"/>
      <species id="C05951" name="Leukotriene D4" compartment="Cytosol" charge="0" boundaryCondition="false"/>
      <species id="C05956" name="Prostaglandin G2" compartment="Cytosol" charge="0" boundaryCondition="false"/>
      <species id="C05965" name="12(S)-HPETE" compartment="Cytosol" charge="0" boundaryCondition="false"/>
      <species id="C05966" name="15(S)-HPETE" compartment="Cytosol" charge="0" boundaryCondition="false"/>
      <species id="C05973" name="2-Acyl-sn-glycero-3-phosphoethanolamine" compartment="Cytosol" charge="0" boundaryCondition="false"/>
      <species id="C05977" name="2-Acyl-1-alkyl-sn-glycero-3-phosphate" compartment="Cytosol" charge="0" boundaryCondition="false"/>
      <species id="C05980" name="Cardiolipin" compartment="Cytosol" charge="0" boundaryCondition="false"/>
      <species id="C05980_biomass" name="Cardiolipin_biomass" compartment="Cytosol" charge="0" boundaryCondition="false"/>
      <species id="C05980_mt" name="Cardiolipin_mt" compartment="Mitochondria" charge="0" boundaryCondition="false"/>
      <species id="C05981" name="Phosphatidylinositol-3,4,5-trisphosphate" compartment="Cytosol" charge="0" boundaryCondition="false"/>
      <species id="C05983" name="Propinol adenylate" compartment="Cytosol" charge="0" boundaryCondition="false"/>
      <species id="C05983_mt" name="Propinol adenylate_mt" compartment="Mitochondria" charge="0" boundaryCondition="false"/>
      <species id="C05984" name="2-Hydroxybutanoic acid" compartment="Cytosol" charge="0" boundaryCondition="false"/>
      <species id="C05985" name="2-Propyn-1-al" compartment="Cytosol" charge="0" boundaryCondition="false"/>
      <species id="C05985_mt" name="2-Propyn-1-al_mt" compartment="Mitochondria" charge="0" boundaryCondition="false"/>
      <species id="C05993" name="Acetyl adenylate" compartment="Cytosol" charge="0" boundaryCondition="false"/>
      <species id="C05993_mt" name="Acetyl adenylate_mt" compartment="Mitochondria" charge="0" boundaryCondition="false"/>
      <species id="C05998" name="3-Hydroxyisovaleryl-CoA" compartment="Cytosol" charge="0" boundaryCondition="false"/>
      <species id="C05998_mt" name="3-Hydroxyisovaleryl-CoA_mt" compartment="Mitochondria" charge="0" boundaryCondition="false"/>
      <species id="C05999" name="Lactaldehyde" compartment="Cytosol" charge="0" boundaryCondition="false"/>
      <species id="C06000" name="(S)-3-Hydroxyisobutyryl-CoA" compartment="Cytosol" charge="0" boundaryCondition="false"/>
      <species id="C06000_mt" name="(S)-3-Hydroxyisobutyryl-CoA_mt" compartment="Mitochondria" charge="0" boundaryCondition="false"/>
      <species id="C06001" name="(S)-3-Hydroxyisobutyrate" compartment="Cytosol" charge="0" boundaryCondition="false"/>
      <species id="C06001_mt" name="(S)-3-Hydroxyisobutyrate_mt" compartment="Mitochondria" charge="0" boundaryCondition="false"/>
      <species id="C06002" name="(S)-Methylmalonate semialdehyde" compartment="Cytosol" charge="0" boundaryCondition="false"/>
      <species id="C06002_mt" name="(S)-Methylmalonate semialdehyde_mt" compartment="Mitochondria" charge="0" boundaryCondition="false"/>
      <species id="C06006" name="(S)-2-Aceto-2-hydroxybutanoate" compartment="Cytosol" charge="0" boundaryCondition="false"/>
      <species id="C06010" name="(S)-2-Acetolactate" compartment="Cytosol" charge="0" boundaryCondition="false"/>
      <species id="C06016" name="Pentosans" compartment="Cytosol" charge="0" boundaryCondition="false"/>
      <species id="C06017" name="dTDP-D-glucuronate" compartment="Cytosol" charge="0" boundaryCondition="false"/>
      <species id="C06023" name="D-Glucosaminide" compartment="Cytosol" charge="0" boundaryCondition="false"/>
      <species id="C06037" name="Digalactosyl-diacylglycerol" compartment="Cytosol" charge="0" boundaryCondition="false"/>
      <species id="C06040" name="Diglucosyl-diacylglycerol" compartment="Cytosol" charge="0" boundaryCondition="false"/>
      <species id="C06054" name="2-Oxo-3-hydroxy-4-phosphobutanoate" compartment="Cytosol" charge="0" boundaryCondition="false"/>
      <species id="C06055" name="O-Phospho-4-hydroxy-L-threonine" compartment="Cytosol" charge="0" boundaryCondition="false"/>
      <species id="C06062" name="Ceramide phosphoethanolamine" compartment="Cytosol" charge="0" boundaryCondition="false"/>
      <species id="C06102" name="Adipate semialdehyde" compartment="Cytosol" charge="0" boundaryCondition="false"/>
      <species id="C06103" name="6-Hydroxyhexanoic acid" compartment="Cytosol" charge="0" boundaryCondition="false"/>
      <species id="C06112" name="L-Glutamyl-tRNA(Gln)" compartment="Cytosol" charge="0" boundaryCondition="false"/>
      <species id="C06112_mt" name="L-Glutamyl-tRNA(Gln)_mt" compartment="Mitochondria" charge="0" boundaryCondition="false"/>
      <species id="C06113" name="L-Aspartyl-tRNA(Asn)" compartment="Cytosol" charge="0" boundaryCondition="false"/>
      <species id="C06113_mt" name="L-Aspartyl-tRNA(Asn)_mt" compartment="Mitochondria" charge="0" boundaryCondition="false"/>
      <species id="C06114" name="gamma-Glutamyl-beta-aminopropiononitrile" compartment="Cytosol" charge="0" boundaryCondition="false"/>
      <species id="C06124" name="Sphingosine 1-phosphate" compartment="Cytosol" charge="0" boundaryCondition="false"/>
      <species id="C06125" name="Sulfatide" compartment="Cytosol" charge="0" boundaryCondition="false"/>
      <species id="C06126" name="Digalactosylceramide" compartment="Cytosol" charge="0" boundaryCondition="false"/>
      <species id="C06127" name="Digalactosylceramidesulfate" compartment="Cytosol" charge="0" boundaryCondition="false"/>
      <species id="C06128" name="GM4" compartment="Cytosol" charge="0" boundaryCondition="false"/>
      <species id="C06142" name="1-Butanol" compartment="Cytosol" charge="0" boundaryCondition="false"/>
      <species id="C06143" name="Poly-beta-hydroxybutyrate" compartment="Cytosol" charge="0" boundaryCondition="false"/>
      <species id="C06143_mt" name="Poly-beta-hydroxybutyrate_mt" compartment="Mitochondria" charge="0" boundaryCondition="false"/>
      <species id="C06144" name="3-Butynoate" compartment="Cytosol" charge="0" boundaryCondition="false"/>
      <species id="C06144_mt" name="3-Butynoate_mt" compartment="Mitochondria" charge="0" boundaryCondition="false"/>
      <species id="C06145" name="3-Butyn-1-al" compartment="Cytosol" charge="0" boundaryCondition="false"/>
      <species id="C06145_mt" name="3-Butyn-1-al_mt" compartment="Mitochondria" charge="0" boundaryCondition="false"/>
      <species id="C06147" name="((R)-3-Hydroxybutanoyl)(n-2)" compartment="Cytosol" charge="0" boundaryCondition="false"/>
      <species id="C06148" name="2,5-Diamino-6-(5'-triphosphoryl-3',4'-trihydroxy-2'-oxopentyl)-amino-4-oxopyrimidine" compartment="Cytosol" charge="0" boundaryCondition="false"/>
      <species id="C06157" name="S-Glutaryldihydrolipoamide" compartment="Cytosol" charge="0" boundaryCondition="false"/>
      <species id="C06157_mt" name="S-Glutaryldihydrolipoamide_mt" compartment="Mitochondria" charge="0" boundaryCondition="false"/>
      <species id="C06178" name="1-Methylpyrrolinium" compartment="Cytosol" charge="0" boundaryCondition="false"/>
      <species id="C06196" name="2'-Deoxyinosine 5'-phosphate" compartment="Cytosol" charge="0" boundaryCondition="false"/>
      <species id="C06197" name="P1,P3-Bis(5'-adenosyl) triphosphate" compartment="Cytosol" charge="0" boundaryCondition="false"/>
      <species id="C06198" name="P1,P4-Bis(5'-uridyl) tetraphosphate" compartment="Cytosol" charge="0" boundaryCondition="false"/>
      <species id="C06199" name="Hordenine" compartment="Cytosol" charge="0" boundaryCondition="false"/>
      <species id="C06205" name="1,2-Dihydronaphthalene-1,2-diol" compartment="Cytosol" charge="0" boundaryCondition="false"/>
      <species id="C06206" name="Benzoyl phosphate" compartment="Cytosol" charge="0" boundaryCondition="false"/>
      <species id="C06207" name="2,6-Dihydroxyphenylacetate" compartment="Cytosol" charge="0" boundaryCondition="false"/>
      <species id="C06235" name="Alkylphosphonate" compartment="Cytosol" charge="0" boundaryCondition="false"/>
      <species id="C06241" name="N-Acetylneuraminate 9-phosphate" compartment="Cytosol" charge="0" boundaryCondition="false"/>
      <species id="C06246" name="Gla protein" compartment="Cytosol" charge="0" boundaryCondition="false"/>
      <species id="C06247" name="Gla protein precursor" compartment="Cytosol" charge="0" boundaryCondition="false"/>
      <species id="C06249" name="Apo-[carboxylase]" compartment="Cytosol" charge="0" boundaryCondition="false"/>
      <species id="C06249_mt" name="Apo-[carboxylase]_mt" compartment="Mitochondria" charge="0" boundaryCondition="false"/>
      <species id="C06250" name="Holo-[carboxylase]" compartment="Cytosol" charge="0" boundaryCondition="false"/>
      <species id="C06250_mt" name="Holo-[carboxylase]_mt" compartment="Mitochondria" charge="0" boundaryCondition="false"/>
      <species id="C06254" name="Lysophospholipid" compartment="Cytosol" charge="0" boundaryCondition="false"/>
      <species id="C06258" name="Globin" compartment="Cytosol" charge="0" boundaryCondition="false"/>
      <species id="C06424" name="Tetradecanoic acid" compartment="Cytosol" charge="0" boundaryCondition="false"/>
      <species id="C06426" name="(6Z,9Z,12Z)-Octadecatrienoic acid" compartment="Cytosol" charge="0" boundaryCondition="false"/>
      <species id="C06427" name="(9Z,12Z,15Z)-Octadecatrienoic acid" compartment="Cytosol" charge="0" boundaryCondition="false"/>
      <species id="C06452" name="2-Hydroxypropylphosphonate" compartment="Cytosol" charge="0" boundaryCondition="false"/>
      <species id="C06453" name="Methylcobalamin" compartment="Cytosol" charge="0" boundaryCondition="false"/>
      <species id="C06459" name="N-Trimethyl-2-aminoethylphosphonate" compartment="Cytosol" charge="0" boundaryCondition="false"/>
      <species id="C06472" name="L-Iduronic acid" compartment="Cytosol" charge="0" boundaryCondition="false"/>
      <species id="C06505_mt" name="Cob(I)yrinate a,c diamide_mt" compartment="Mitochondria" charge="0" boundaryCondition="false"/>
      <species id="C06506_mt" name="Adenosyl cobyrinate a,c diamide_mt" compartment="Mitochondria" charge="0" boundaryCondition="false"/>
      <species id="C06508_mt" name="Adenosyl cobinamide_mt" compartment="Mitochondria" charge="0" boundaryCondition="false"/>
      <species id="C06548" name="Ethylene oxide" compartment="Cytosol" charge="0" boundaryCondition="false"/>
      <species id="C06554" name="Cyanuric acid" compartment="Cytosol" charge="0" boundaryCondition="false"/>
      <species id="C06604" name="Parathion" compartment="Cytosol" charge="0" boundaryCondition="false"/>
      <species id="C06606" name="Paraoxon" compartment="Cytosol" charge="0" boundaryCondition="false"/>
      <species id="C06607" name="Diethylthiophosphoric acid" compartment="Cytosol" charge="0" boundaryCondition="false"/>
      <species id="C06608" name="Diethylphosphoric acid" compartment="Cytosol" charge="0" boundaryCondition="false"/>
      <species id="C06611" name="trans-3-Chloro-2-propene-1-ol" compartment="Cytosol" charge="0" boundaryCondition="false"/>
      <species id="C06612" name="cis-3-Chloro-2-propene-1-ol" compartment="Cytosol" charge="0" boundaryCondition="false"/>
      <species id="C06613" name="3-Chloroallyl aldehyde" compartment="Cytosol" charge="0" boundaryCondition="false"/>
      <species id="C06613_mt" name="3-Chloroallyl aldehyde_mt" compartment="Mitochondria" charge="0" boundaryCondition="false"/>
      <species id="C06614" name="trans-3-Chloroacrylic acid" compartment="Cytosol" charge="0" boundaryCondition="false"/>
      <species id="C06614_mt" name="trans-3-Chloroacrylic acid_mt" compartment="Mitochondria" charge="0" boundaryCondition="false"/>
      <species id="C06615" name="cis-3-Chloroacrylic acid" compartment="Cytosol" charge="0" boundaryCondition="false"/>
      <species id="C06615_mt" name="cis-3-Chloroacrylic acid_mt" compartment="Mitochondria" charge="0" boundaryCondition="false"/>
      <species id="C06644" name="1,1-Dichloro-2-(dihydroxy-4'-chlorophenyl)-2-(4'-chlorophenyl)ethylene" compartment="Cytosol" charge="0" boundaryCondition="false"/>
      <species id="C06645" name="6-Oxo-2-hydroxy-7-(4'-chlorophenyl)-3,8,8-trichloroocta-2E,4E,7E-trienoate" compartment="Cytosol" charge="0" boundaryCondition="false"/>
      <species id="C06650" name="2,3-Dihydroxy 1,1,1-Trichloro-2,2-bis(4'-chlorophenyl)ethane" compartment="Cytosol" charge="0" boundaryCondition="false"/>
      <species id="C06651" name="6-Oxo-2-hydroxy-7-(4'-chlorophenyl)-3,8,8,8-tetrachloroocta-2E,4E-dienoate" compartment="Cytosol" charge="0" boundaryCondition="false"/>
      <species id="C06674" name="4-Sulfocatechol" compartment="Cytosol" charge="0" boundaryCondition="false"/>
      <species id="C06675" name="3-Sulfomuconate" compartment="Cytosol" charge="0" boundaryCondition="false"/>
      <species id="C06676" name="4-Sulfolactone" compartment="Cytosol" charge="0" boundaryCondition="false"/>
      <species id="C06714" name="3-Hydroxypimeloyl-CoA" compartment="Cytosol" charge="0" boundaryCondition="false"/>
      <species id="C06714_mt" name="3-Hydroxypimeloyl-CoA_mt" compartment="Mitochondria" charge="0" boundaryCondition="false"/>
      <species id="C06715" name="3-Oxopimeloyl-CoA" compartment="Cytosol" charge="0" boundaryCondition="false"/>
      <species id="C06715_mt" name="3-Oxopimeloyl-CoA_mt" compartment="Mitochondria" charge="0" boundaryCondition="false"/>
      <species id="C06790" name="Trichloroethene" compartment="Cytosol" charge="0" boundaryCondition="false"/>
      <species id="C06790_mt" name="Trichloroethene_mt" compartment="Mitochondria" charge="0" boundaryCondition="false"/>
      <species id="C06899" name="Chloral hydrate" compartment="Cytosol" charge="0" boundaryCondition="false"/>
      <species id="C07083" name="Styrene" compartment="Cytosol" charge="0" boundaryCondition="false"/>
      <species id="C07084" name="Styrene cis-glycol" compartment="Cytosol" charge="0" boundaryCondition="false"/>
      <species id="C07086" name="Phenylacetic acid" compartment="Cytosol" charge="0" boundaryCondition="false"/>
      <species id="C07103" name="2-Hydroxy-1,4-benzoquinone" compartment="Cytosol" charge="0" boundaryCondition="false"/>
      <species id="C07112" name="1-Phenylethanol" compartment="Cytosol" charge="0" boundaryCondition="false"/>
      <species id="C07118" name="Benzoyl acetyl-CoA" compartment="Cytosol" charge="0" boundaryCondition="false"/>
      <species id="C07118_mt" name="Benzoyl acetyl-CoA_mt" compartment="Mitochondria" charge="0" boundaryCondition="false"/>
      <species id="C07480" name="Theobromine" compartment="Cytosol" charge="0" boundaryCondition="false"/>
      <species id="C07481" name="Caffeine" compartment="Cytosol" charge="0" boundaryCondition="false"/>
      <species id="C07490" name="Trichloroethanol" compartment="Cytosol" charge="0" boundaryCondition="false"/>
      <species id="C07535" name="Benzpyrene" compartment="Cytosol" charge="0" boundaryCondition="false"/>
      <species id="C07717" name="3,4-Dihydroxyfluorene" compartment="Cytosol" charge="0" boundaryCondition="false"/>
      <species id="C07718" name="2-Hydroxy-4-(1-oxo-1,3-dihydro-2H-inden-2-ylidene)-but-2-enoic acid" compartment="Cytosol" charge="0" boundaryCondition="false"/>
      <species id="C07724" name="1,2-Dihydroxyfluorene" compartment="Cytosol" charge="0" boundaryCondition="false"/>
      <species id="C07725" name="2-Hydroxy-4-(2-oxo-1,3-dihydro-2H-inden-1-ylidene)but-2-enoic acid" compartment="Cytosol" charge="0" boundaryCondition="false"/>
      <species id="C07731" name="2-Hydroxy-6-oxo-6-(2-hydroxyphenyl)-hexa-2,4-dienoate" compartment="Cytosol" charge="0" boundaryCondition="false"/>
      <species id="C07733" name="2,2',3-Trihydroxydiphenylether" compartment="Cytosol" charge="0" boundaryCondition="false"/>
      <species id="C07734" name="2-Hydroxy-6-oxo-6-(2-hydroxyphenoxy)-hexa-2,4-dienoate" compartment="Cytosol" charge="0" boundaryCondition="false"/>
      <species id="C08060" name="Carbazole" compartment="Cytosol" charge="0" boundaryCondition="false"/>
      <species id="C08061" name="2'-Aminobiphenyl-2,3-diol" compartment="Cytosol" charge="0" boundaryCondition="false"/>
      <species id="C08062" name="2-Hydroxy-6-oxo-(2'-aminophenyl)-hexa-2,4-dienoate" compartment="Cytosol" charge="0" boundaryCondition="false"/>
      <species id="C08821" name="Isofucosterol" compartment="Cytosol" charge="0" boundaryCondition="false"/>
      <species id="C09332" name="Tetrahydrofolyl-[Glu](2)" compartment="Cytosol" charge="0" boundaryCondition="false"/>
      <species id="C09332_mt" name="Tetrahydrofolyl-[Glu](2)_mt" compartment="Mitochondria" charge="0" boundaryCondition="false"/>
      <species id="C09824" name="2,6-Dihydroxycyclohexane-1-carboxyl-CoA" compartment="Cytosol" charge="0" boundaryCondition="false"/>
      <species id="C09825" name="6-Oxo-2-hydroxycyclohexane-1-carboxyl-CoA" compartment="Cytosol" charge="0" boundaryCondition="false"/>
      <species id="C09825_mt" name="6-Oxo-2-hydroxycyclohexane-1-carboxyl-CoA_mt" compartment="Mitochondria" charge="0" boundaryCondition="false"/>
      <species id="C09884" name="Pinocarvone" compartment="Cytosol" charge="0" boundaryCondition="false"/>
      <species id="C10700" name="4'-Hydroxyacetophenone" compartment="Cytosol" charge="0" boundaryCondition="false"/>
      <species id="C10858" name="Ecgonine" compartment="Cytosol" charge="0" boundaryCondition="false"/>
      <species id="C10905" name="Activated methyl group" compartment="Cytosol" charge="0" boundaryCondition="false"/>
      <species id="C11036" name="Bromobenzene" compartment="Cytosol" charge="0" boundaryCondition="false"/>
      <species id="C11088" name="1,2-Dibromoethane" compartment="Cytosol" charge="0" boundaryCondition="false"/>
      <species id="C11088_mt" name="1,2-Dibromoethane_mt" compartment="Mitochondria" charge="0" boundaryCondition="false"/>
      <species id="C11131" name="2-Methoxy-estradiol-17beta 3-glucuronide" compartment="Cytosol" charge="0" boundaryCondition="false"/>
      <species id="C11132" name="2-Methoxyestrone 3-glucuronide" compartment="Cytosol" charge="0" boundaryCondition="false"/>
      <species id="C11133" name="Estrone glucuronide" compartment="Cytosol" charge="0" boundaryCondition="false"/>
      <species id="C11134" name="Testosterone glucuronide" compartment="Cytosol" charge="0" boundaryCondition="false"/>
      <species id="C11135" name="Androsterone glucuronide" compartment="Cytosol" charge="0" boundaryCondition="false"/>
      <species id="C11136" name="Etiocholan-3alpha-ol-17-one 3-glucuronide" compartment="Cytosol" charge="0" boundaryCondition="false"/>
      <species id="C11148" name="TCE epoxide" compartment="Cytosol" charge="0" boundaryCondition="false"/>
      <species id="C11150" name="Trichloroacetate" compartment="Cytosol" charge="0" boundaryCondition="false"/>
      <species id="C11348" name="(S)-1-Phenylethanol" compartment="Cytosol" charge="0" boundaryCondition="false"/>
      <species id="C11356" name="trans,trans,cis-Geranylgeranyl diphosphate" compartment="Cytosol" charge="0" boundaryCondition="false"/>
      <species id="C11405" name="(3R)-3-Isopropenyl-6-oxoheptanoate" compartment="Cytosol" charge="0" boundaryCondition="false"/>
      <species id="C11407" name="(3R)-3-Isopropenyl-6-oxoheptanoyl-CoA" compartment="Cytosol" charge="0" boundaryCondition="false"/>
      <species id="C11419" name="(3S)-3-Isopropenyl-6-oxoheptanoate" compartment="Cytosol" charge="0" boundaryCondition="false"/>
      <species id="C11421" name="(3S)-3-Isopropenyl-6-oxoheptanoyl-CoA" compartment="Cytosol" charge="0" boundaryCondition="false"/>
      <species id="C11422" name="Phenanthracene" compartment="Cytosol" charge="0" boundaryCondition="false"/>
      <species id="C11425" name="2-Hydroxy-2H-benzo[h]chromene-2-carboxylate" compartment="Cytosol" charge="0" boundaryCondition="false"/>
      <species id="C11432" name="1-Phenanthrol" compartment="Cytosol" charge="0" boundaryCondition="false"/>
      <species id="C11433" name="1-Methoxyphenanthrene" compartment="Cytosol" charge="0" boundaryCondition="false"/>
      <species id="C11455" name="4,4-Dimethyl-5alpha-cholesta-8,14,24-trien-3beta-ol" compartment="Cytosol" charge="0" boundaryCondition="false"/>
      <species id="C11481" name="HSO3-" compartment="Cytosol" charge="0" boundaryCondition="false"/>
      <species id="C11482" name="Holo-Lys2" compartment="Cytosol" charge="0" boundaryCondition="false"/>
      <species id="C11508" name="4alpha-Methyl-5alpha-ergosta-8,14,24(28)-trien-3beta-ol" compartment="Cytosol" charge="0" boundaryCondition="false"/>
      <species id="C11519" name="N-Cyclohexylformamide" compartment="Cytosol" charge="0" boundaryCondition="false"/>
      <species id="C11522" name="24-Methylene lophenol" compartment="Cytosol" charge="0" boundaryCondition="false"/>
      <species id="C11553" name="[Heparan sulfate]-glucosamine 3-sulfate" compartment="Cytosol" charge="0" boundaryCondition="false"/>
      <species id="C11554" name="1-Phosphatidyl-1D-myo-inositol 3,4-bisphosphate" compartment="Cytosol" charge="0" boundaryCondition="false"/>
      <species id="C11555" name="1D-myo-Inositol 1,4,5,6-tetrakisphosphate" compartment="Cytosol" charge="0" boundaryCondition="false"/>
      <species id="C11713" name="beta-Naphthol" compartment="Cytosol" charge="0" boundaryCondition="false"/>
      <species id="C11821" name="5-Hydroxyisourate" compartment="Cytosol" charge="0" boundaryCondition="false"/>
      <species id="C11863" name="Gibberellin A9" compartment="Cytosol" charge="0" boundaryCondition="false"/>
      <species id="C11866" name="2,3-Dehydro-gibberellin A9" compartment="Cytosol" charge="0" boundaryCondition="false"/>
      <species id="C11867" name="Gibberellin A7" compartment="Cytosol" charge="0" boundaryCondition="false"/>
      <species id="C11871" name="Gibberellin A5" compartment="Cytosol" charge="0" boundaryCondition="false"/>
      <species id="C11907" name="4,6-Dideoxy-4-oxo-dTDP-D-glucose" compartment="Cytosol" charge="0" boundaryCondition="false"/>
      <species id="C11924" name="Perillic acid" compartment="Cytosol" charge="0" boundaryCondition="false"/>
      <species id="C11924_mt" name="Perillic acid_mt" compartment="Mitochondria" charge="0" boundaryCondition="false"/>
      <species id="C11929" name="Perillyl-CoA" compartment="Cytosol" charge="0" boundaryCondition="false"/>
      <species id="C11934" name="2-Hydroxy-4-isopropenylcyclohexane-1-carboxyl-CoA" compartment="Cytosol" charge="0" boundaryCondition="false"/>
      <species id="C11935" name="4-Isopropenyl-2-oxy-cyclohexanecarboxyl-CoA" compartment="Cytosol" charge="0" boundaryCondition="false"/>
      <species id="C11938" name="Myrtenol" compartment="Cytosol" charge="0" boundaryCondition="false"/>
      <species id="C11939" name="Myrtenal" compartment="Cytosol" charge="0" boundaryCondition="false"/>
      <species id="C11941" name="Pinocarveol" compartment="Cytosol" charge="0" boundaryCondition="false"/>
      <species id="C11943" name="trans-2-Methyl-5-isopropylhexa-2,5-dienoic acid" compartment="Cytosol" charge="0" boundaryCondition="false"/>
      <species id="C11944" name="cis-2-Methyl-5-isopropylhexa-2,5-dienoic acid" compartment="Cytosol" charge="0" boundaryCondition="false"/>
      <species id="C11945" name="trans-2-Methyl-5-isopropylhexa-2,5-dienoyl-CoA" compartment="Cytosol" charge="0" boundaryCondition="false"/>
      <species id="C11945_mt" name="trans-2-Methyl-5-isopropylhexa-2,5-dienoyl-CoA_mt" compartment="Mitochondria" charge="0" boundaryCondition="false"/>
      <species id="C11946" name="cis-2-Methyl-5-isopropylhexa-2,5-dienoyl-CoA" compartment="Cytosol" charge="0" boundaryCondition="false"/>
      <species id="C11946_mt" name="cis-2-Methyl-5-isopropylhexa-2,5-dienoyl-CoA_mt" compartment="Mitochondria" charge="0" boundaryCondition="false"/>
      <species id="C11947" name="3-Hydroxy-2,6-dimethyl-5-methylene-heptanoyl-CoA" compartment="Cytosol" charge="0" boundaryCondition="false"/>
      <species id="C11947_mt" name="3-Hydroxy-2,6-dimethyl-5-methylene-heptanoyl-CoA_mt" compartment="Mitochondria" charge="0" boundaryCondition="false"/>
      <species id="C11948" name="2,6-Dimethyl-5-methylene-3-oxo-heptanoyl-CoA" compartment="Cytosol" charge="0" boundaryCondition="false"/>
      <species id="C11948_mt" name="2,6-Dimethyl-5-methylene-3-oxo-heptanoyl-CoA_mt" compartment="Mitochondria" charge="0" boundaryCondition="false"/>
      <species id="C11949" name="3-Isopropylbut-3-enoyl-CoA" compartment="Cytosol" charge="0" boundaryCondition="false"/>
      <species id="C11949_mt" name="3-Isopropylbut-3-enoyl-CoA_mt" compartment="Mitochondria" charge="0" boundaryCondition="false"/>
      <species id="C11950" name="3-Isopropylbut-3-enoic acid" compartment="Cytosol" charge="0" boundaryCondition="false"/>
      <species id="C11950_mt" name="3-Isopropylbut-3-enoic acid_mt" compartment="Mitochondria" charge="0" boundaryCondition="false"/>
      <species id="C12126" name="Dihydroceramide" compartment="Cytosol" charge="0" boundaryCondition="false"/>
      <species id="C12144" name="Phytosphingosine" compartment="Cytosol" charge="0" boundaryCondition="false"/>
      <species id="C12145" name="Phytoceramide" compartment="Cytosol" charge="0" boundaryCondition="false"/>
      <species id="C12205" name="5-Hydroxyconiferyl alcohol" compartment="Cytosol" charge="0" boundaryCondition="false"/>
      <species id="C12214" name="Aminofructose 6-phosphate" compartment="Cytosol" charge="0" boundaryCondition="false"/>
      <species id="C12215" name="Iminoerythrose 4-phosphate" compartment="Cytosol" charge="0" boundaryCondition="false"/>
      <species id="C12248" name="5-Hydroxy-2-oxo-4-ureido-2,5-dihydro-1H-imidazole-5-carboxylate" compartment="Cytosol" charge="0" boundaryCondition="false"/>
      <species id="C12448" name="Ecgonine methyl ester" compartment="Cytosol" charge="0" boundaryCondition="false"/>
      <species id="C12449" name="Pseudoecgonine" compartment="Cytosol" charge="0" boundaryCondition="false"/>
      <species id="C12450" name="Pseudoecgonyl-CoA" compartment="Cytosol" charge="0" boundaryCondition="false"/>
      <species id="C12452" name="Acetyltropine" compartment="Cytosol" charge="0" boundaryCondition="false"/>
      <species id="C12452_mt" name="Acetyltropine_mt" compartment="Mitochondria" charge="0" boundaryCondition="false"/>
      <species id="C12453" name="Acetylpseudotropine" compartment="Cytosol" charge="0" boundaryCondition="false"/>
      <species id="C12453_mt" name="Acetylpseudotropine_mt" compartment="Mitochondria" charge="0" boundaryCondition="false"/>
      <species id="C12455" name="5-Aminopentanal" compartment="Cytosol" charge="0" boundaryCondition="false"/>
      <species id="C13425" name="3-Hexaprenyl-4-hydroxybenzoate" compartment="Cytosol" charge="0" boundaryCondition="false"/>
      <species id="C13629" name="1,2-Bis(4-hydroxyphenyl)-2-propanol" compartment="Cytosol" charge="0" boundaryCondition="false"/>
      <species id="C13632" name="4,4'-Dihydroxy-alpha-methylstilbene" compartment="Cytosol" charge="0" boundaryCondition="false"/>
      <species id="C13636" name="4-Hydroxyphenyl acetate" compartment="Cytosol" charge="0" boundaryCondition="false"/>
      <species id="C13638" name="1-(4'-Hydroxyphenyl)ethanol" compartment="Cytosol" charge="0" boundaryCondition="false"/>
      <species id="C13645" name="Hydrobromic acid" compartment="Cytosol" charge="0" boundaryCondition="false"/>
      <species id="C13645_mt" name="Hydrobromic acid_mt" compartment="Mitochondria" charge="0" boundaryCondition="false"/>
      <species id="C13747" name="1,7-Dimethylxanthine" compartment="Cytosol" charge="0" boundaryCondition="false"/>
      <species id="C14039" name="1,1-Dichloroethylene" compartment="Cytosol" charge="0" boundaryCondition="false"/>
      <species id="C14040" name="1-Nitronaphthalene" compartment="Cytosol" charge="0" boundaryCondition="false"/>
      <species id="C14089" name="1-Hydroxymethylnaphthalene" compartment="Cytosol" charge="0" boundaryCondition="false"/>
      <species id="C14090" name="1-Naphthaldehyde" compartment="Cytosol" charge="0" boundaryCondition="false"/>
      <species id="C14092" name="cis-1,2-Dihydroxy-1,2-dihydro-8-carboxynaphthalene" compartment="Cytosol" charge="0" boundaryCondition="false"/>
      <species id="C14093" name="1,2-Dihydroxy-8-carboxynaphthalene" compartment="Cytosol" charge="0" boundaryCondition="false"/>
      <species id="C14099" name="2-Naphthaldehyde" compartment="Cytosol" charge="0" boundaryCondition="false"/>
      <species id="C14101" name="2-Naphthoic acid" compartment="Cytosol" charge="0" boundaryCondition="false"/>
      <species id="C14101_mt" name="2-Naphthoic acid_mt" compartment="Mitochondria" charge="0" boundaryCondition="false"/>
      <species id="C14116_mt" name="Naphthyl-2-methyl-succinyl-CoA_mt" compartment="Mitochondria" charge="0" boundaryCondition="false"/>
      <species id="C14117_mt" name="Naphthyl-2-methylene-succinyl-CoA_mt" compartment="Mitochondria" charge="0" boundaryCondition="false"/>
      <species id="C14118" name="Naphthyl-2-hydroxymethyl-succinyl CoA" compartment="Cytosol" charge="0" boundaryCondition="false"/>
      <species id="C14119" name="Naphthyl-2-oxomethyl-succinyl-CoA" compartment="Cytosol" charge="0" boundaryCondition="false"/>
      <species id="C14119_mt" name="Naphthyl-2-oxomethyl-succinyl-CoA_mt" compartment="Mitochondria" charge="0" boundaryCondition="false"/>
      <species id="C14120" name="2-Naphthoyl-CoA" compartment="Cytosol" charge="0" boundaryCondition="false"/>
      <species id="C14120_mt" name="2-Naphthoyl-CoA_mt" compartment="Mitochondria" charge="0" boundaryCondition="false"/>
      <species id="C14144" name="5-Carboxy-2-pentenoyl-CoA" compartment="Cytosol" charge="0" boundaryCondition="false"/>
      <species id="C14144_mt" name="5-Carboxy-2-pentenoyl-CoA_mt" compartment="Mitochondria" charge="0" boundaryCondition="false"/>
      <species id="C14145" name="(3S)-3-Hydroxyadipyl-CoA" compartment="Cytosol" charge="0" boundaryCondition="false"/>
      <species id="C14145_mt" name="(3S)-3-Hydroxyadipyl-CoA_mt" compartment="Mitochondria" charge="0" boundaryCondition="false"/>
      <species id="C14147" name="Cyromazine" compartment="Cytosol" charge="0" boundaryCondition="false"/>
      <species id="C14148" name="N-Cyclopropylammeline" compartment="Cytosol" charge="0" boundaryCondition="false"/>
      <species id="C14149" name="N-Cyclopropylammelide" compartment="Cytosol" charge="0" boundaryCondition="false"/>
      <species id="C14150" name="Cyclopropylamine" compartment="Cytosol" charge="0" boundaryCondition="false"/>
      <species id="C14180" name="S-(Hydroxymethyl)glutathione" compartment="Cytosol" charge="0" boundaryCondition="false"/>
      <species id="C14453" name="4-Bromophenol" compartment="Cytosol" charge="0" boundaryCondition="false"/>
      <species id="C14556" name="9-Hydroxybenzo[a]pyrene" compartment="Cytosol" charge="0" boundaryCondition="false"/>
      <species id="C14748" name="20-HETE" compartment="Cytosol" charge="0" boundaryCondition="false"/>
      <species id="C14749" name="19(S)-HETE" compartment="Cytosol" charge="0" boundaryCondition="false"/>
      <species id="C14762" name="13(S)-HODE" compartment="Cytosol" charge="0" boundaryCondition="false"/>
      <species id="C14765" name="13-OxoODE" compartment="Cytosol" charge="0" boundaryCondition="false"/>
      <species id="C14768" name="5,6-EET" compartment="Cytosol" charge="0" boundaryCondition="false"/>
      <species id="C14769" name="8,9-EET" compartment="Cytosol" charge="0" boundaryCondition="false"/>
      <species id="C14770" name="11,12-EET" compartment="Cytosol" charge="0" boundaryCondition="false"/>
      <species id="C14771" name="14,15-EET" compartment="Cytosol" charge="0" boundaryCondition="false"/>
      <species id="C14772" name="5,6-DHET" compartment="Cytosol" charge="0" boundaryCondition="false"/>
      <species id="C14773" name="8,9-DHET" compartment="Cytosol" charge="0" boundaryCondition="false"/>
      <species id="C14774" name="11,12-DHET" compartment="Cytosol" charge="0" boundaryCondition="false"/>
      <species id="C14775" name="14,15-DHET" compartment="Cytosol" charge="0" boundaryCondition="false"/>
      <species id="C14778" name="16(R)-HETE" compartment="Cytosol" charge="0" boundaryCondition="false"/>
      <species id="C14781" name="15H-11,12-EETA" compartment="Cytosol" charge="0" boundaryCondition="false"/>
      <species id="C14782" name="11,12,15-THETA" compartment="Cytosol" charge="0" boundaryCondition="false"/>
      <species id="C14784" name="1,2-Dihydroxy-3,4-epoxy-1,2,3,4-tetrahydronaphthalene" compartment="Cytosol" charge="0" boundaryCondition="false"/>
      <species id="C14786" name="(1R,2S)-Naphthalene 1,2-oxide" compartment="Cytosol" charge="0" boundaryCondition="false"/>
      <species id="C14786_mt" name="(1R,2S)-Naphthalene 1,2-oxide_mt" compartment="Mitochondria" charge="0" boundaryCondition="false"/>
      <species id="C14787" name="(1S,2R)-Naphthalene 1,2-oxide" compartment="Cytosol" charge="0" boundaryCondition="false"/>
      <species id="C14787_mt" name="(1S,2R)-Naphthalene 1,2-oxide_mt" compartment="Mitochondria" charge="0" boundaryCondition="false"/>
      <species id="C14791" name="(1R)-Hydroxy-(2R)-glutathionyl-1,2-dihydronaphthalene" compartment="Cytosol" charge="0" boundaryCondition="false"/>
      <species id="C14791_mt" name="(1R)-Hydroxy-(2R)-glutathionyl-1,2-dihydronaphthalene_mt" compartment="Mitochondria" charge="0" boundaryCondition="false"/>
      <species id="C14792" name="(1S)-Hydroxy-(2S)-glutathionyl-1,2-dihydronaphthalene" compartment="Cytosol" charge="0" boundaryCondition="false"/>
      <species id="C14792_mt" name="(1S)-Hydroxy-(2S)-glutathionyl-1,2-dihydronaphthalene_mt" compartment="Mitochondria" charge="0" boundaryCondition="false"/>
      <species id="C14793" name="(1R)-Glutathionyl-(2R)-hydroxy-1,2-dihydronaphthalene" compartment="Cytosol" charge="0" boundaryCondition="false"/>
      <species id="C14793_mt" name="(1R)-Glutathionyl-(2R)-hydroxy-1,2-dihydronaphthalene_mt" compartment="Mitochondria" charge="0" boundaryCondition="false"/>
      <species id="C14800" name="1-Nitronaphthalene-5,6-oxide" compartment="Cytosol" charge="0" boundaryCondition="false"/>
      <species id="C14800_mt" name="1-Nitronaphthalene-5,6-oxide_mt" compartment="Mitochondria" charge="0" boundaryCondition="false"/>
      <species id="C14801" name="1-Nitro-5,6-dihydroxy-dihydronaphthalene" compartment="Cytosol" charge="0" boundaryCondition="false"/>
      <species id="C14802" name="1-Nitronaphthalene-7,8-oxide" compartment="Cytosol" charge="0" boundaryCondition="false"/>
      <species id="C14802_mt" name="1-Nitronaphthalene-7,8-oxide_mt" compartment="Mitochondria" charge="0" boundaryCondition="false"/>
      <species id="C14803" name="1-Nitro-7-hydroxy-8-glutathionyl-7,8-dihydronaphthalene" compartment="Cytosol" charge="0" boundaryCondition="false"/>
      <species id="C14803_mt" name="1-Nitro-7-hydroxy-8-glutathionyl-7,8-dihydronaphthalene_mt" compartment="Mitochondria" charge="0" boundaryCondition="false"/>
      <species id="C14804" name="1-Nitro-7-glutathionyl-8-hydroxy-7,8-dihydronaphthalene" compartment="Cytosol" charge="0" boundaryCondition="false"/>
      <species id="C14804_mt" name="1-Nitro-7-glutathionyl-8-hydroxy-7,8-dihydronaphthalene_mt" compartment="Mitochondria" charge="0" boundaryCondition="false"/>
      <species id="C14805" name="1-Nitro-5-hydroxy-6-glutathionyl-5,6-dihydronaphthalene" compartment="Cytosol" charge="0" boundaryCondition="false"/>
      <species id="C14805_mt" name="1-Nitro-5-hydroxy-6-glutathionyl-5,6-dihydronaphthalene_mt" compartment="Mitochondria" charge="0" boundaryCondition="false"/>
      <species id="C14806" name="1-Nitro-5-glutathionyl-6-hydroxy-5,6-dihydronaphthalene" compartment="Cytosol" charge="0" boundaryCondition="false"/>
      <species id="C14806_mt" name="1-Nitro-5-glutathionyl-6-hydroxy-5,6-dihydronaphthalene_mt" compartment="Mitochondria" charge="0" boundaryCondition="false"/>
      <species id="C14812" name="12(R)-HPETE" compartment="Cytosol" charge="0" boundaryCondition="false"/>
      <species id="C14813" name="11H-14,15-EETA" compartment="Cytosol" charge="0" boundaryCondition="false"/>
      <species id="C14814" name="11,14,15-THETA" compartment="Cytosol" charge="0" boundaryCondition="false"/>
      <species id="C14818" name="Fe2+" compartment="Cytosol" charge="0" boundaryCondition="false"/>
      <species id="C14818_mt" name="Fe2+_mt" compartment="Mitochondria" charge="0" boundaryCondition="false"/>
      <species id="C14819" name="Fe3+" compartment="Cytosol" charge="0" boundaryCondition="false"/>
      <species id="C14819_mt" name="Fe3+_mt" compartment="Mitochondria" charge="0" boundaryCondition="false"/>
      <species id="C14820" name="11(R)-HPETE" compartment="Cytosol" charge="0" boundaryCondition="false"/>
      <species id="C14821" name="9(S)-HPETE" compartment="Cytosol" charge="0" boundaryCondition="false"/>
      <species id="C14823" name="8(S)-HPETE" compartment="Cytosol" charge="0" boundaryCondition="false"/>
      <species id="C14825" name="9(10)-EpOME" compartment="Cytosol" charge="0" boundaryCondition="false"/>
      <species id="C14826" name="12(13)-EpOME" compartment="Cytosol" charge="0" boundaryCondition="false"/>
      <species id="C14827" name="9(S)-HPODE" compartment="Cytosol" charge="0" boundaryCondition="false"/>
      <species id="C14839" name="Bromobenzene-3,4-oxide" compartment="Cytosol" charge="0" boundaryCondition="false"/>
      <species id="C14839_mt" name="Bromobenzene-3,4-oxide_mt" compartment="Mitochondria" charge="0" boundaryCondition="false"/>
      <species id="C14840" name="Bromobenzene-2,3-oxide" compartment="Cytosol" charge="0" boundaryCondition="false"/>
      <species id="C14840_mt" name="Bromobenzene-2,3-oxide_mt" compartment="Mitochondria" charge="0" boundaryCondition="false"/>
      <species id="C14842" name="Bromobenzene-2,3-dihydrodiol" compartment="Cytosol" charge="0" boundaryCondition="false"/>
      <species id="C14844" name="Bromobenzene-3,4-dihydrodiol" compartment="Cytosol" charge="0" boundaryCondition="false"/>
      <species id="C14845" name="4-Bromophenol-2,3-epoxide" compartment="Cytosol" charge="0" boundaryCondition="false"/>
      <species id="C14847" name="3,4-Dihydro-3-hydroxy-4-S-glutathionyl bromobenzene" compartment="Cytosol" charge="0" boundaryCondition="false"/>
      <species id="C14847_mt" name="3,4-Dihydro-3-hydroxy-4-S-glutathionyl bromobenzene_mt" compartment="Mitochondria" charge="0" boundaryCondition="false"/>
      <species id="C14848" name="2,3-Dihydro-2-S-glutathionyl-3-hydroxy bromobenzene" compartment="Cytosol" charge="0" boundaryCondition="false"/>
      <species id="C14848_mt" name="2,3-Dihydro-2-S-glutathionyl-3-hydroxy bromobenzene_mt" compartment="Mitochondria" charge="0" boundaryCondition="false"/>
      <species id="C14849" name="Benzo[a]pyrene-9,10-oxide" compartment="Cytosol" charge="0" boundaryCondition="false"/>
      <species id="C14850" name="Benzo[a]pyrene-7,8-oxide" compartment="Cytosol" charge="0" boundaryCondition="false"/>
      <species id="C14851" name="Benzo[a]pyrene-4,5-oxide" compartment="Cytosol" charge="0" boundaryCondition="false"/>
      <species id="C14851_mt" name="Benzo[a]pyrene-4,5-oxide_mt" compartment="Mitochondria" charge="0" boundaryCondition="false"/>
      <species id="C14852" name="Benzo[a]pyrene-7,8-diol" compartment="Cytosol" charge="0" boundaryCondition="false"/>
      <species id="C14852_mt" name="Benzo[a]pyrene-7,8-diol_mt" compartment="Mitochondria" charge="0" boundaryCondition="false"/>
      <species id="C14853" name="Benzo[a]pyrene-7,8-dihydrodiol-9,10-oxide" compartment="Cytosol" charge="0" boundaryCondition="false"/>
      <species id="C14854" name="9-Hydroxybenzo[a]pyrene-4,5-oxide" compartment="Cytosol" charge="0" boundaryCondition="false"/>
      <species id="C14855" name="4,5-Dihydro-4-hydroxy-5-S-glutathionyl-benzo[a]pyrene" compartment="Cytosol" charge="0" boundaryCondition="false"/>
      <species id="C14855_mt" name="4,5-Dihydro-4-hydroxy-5-S-glutathionyl-benzo[a]pyrene_mt" compartment="Mitochondria" charge="0" boundaryCondition="false"/>
      <species id="C14856" name="7,8-Dihydro-7-hydroxy-8-S-glutathionyl-benzo[a]pyrene" compartment="Cytosol" charge="0" boundaryCondition="false"/>
      <species id="C14856_mt" name="7,8-Dihydro-7-hydroxy-8-S-glutathionyl-benzo[a]pyrene_mt" compartment="Mitochondria" charge="0" boundaryCondition="false"/>
      <species id="C14857" name="1,1-Dichloroethylene epoxide" compartment="Cytosol" charge="0" boundaryCondition="false"/>
      <species id="C14857_mt" name="1,1-Dichloroethylene epoxide_mt" compartment="Mitochondria" charge="0" boundaryCondition="false"/>
      <species id="C14858" name="2,2-Dichloroacetaldehyde" compartment="Cytosol" charge="0" boundaryCondition="false"/>
      <species id="C14858_mt" name="2,2-Dichloroacetaldehyde_mt" compartment="Mitochondria" charge="0" boundaryCondition="false"/>
      <species id="C14859" name="Chloroacetyl chloride" compartment="Cytosol" charge="0" boundaryCondition="false"/>
      <species id="C14859_mt" name="Chloroacetyl chloride_mt" compartment="Mitochondria" charge="0" boundaryCondition="false"/>
      <species id="C14861" name="S-(2,2-Dichloro-1-hydroxy)ethyl glutathione" compartment="Cytosol" charge="0" boundaryCondition="false"/>
      <species id="C14861_mt" name="S-(2,2-Dichloro-1-hydroxy)ethyl glutathione_mt" compartment="Mitochondria" charge="0" boundaryCondition="false"/>
      <species id="C14863" name="2-(S-Glutathionyl)acetyl glutathione" compartment="Cytosol" charge="0" boundaryCondition="false"/>
      <species id="C14863_mt" name="2-(S-Glutathionyl)acetyl glutathione_mt" compartment="Mitochondria" charge="0" boundaryCondition="false"/>
      <species id="C14864" name="S-(2-Chloroacetyl)glutathione" compartment="Cytosol" charge="0" boundaryCondition="false"/>
      <species id="C14864_mt" name="S-(2-Chloroacetyl)glutathione_mt" compartment="Mitochondria" charge="0" boundaryCondition="false"/>
      <species id="C14865" name="2-(S-Glutathionyl)acetyl chloride" compartment="Cytosol" charge="0" boundaryCondition="false"/>
      <species id="C14865_mt" name="2-(S-Glutathionyl)acetyl chloride_mt" compartment="Mitochondria" charge="0" boundaryCondition="false"/>
      <species id="C14866" name="Chloral" compartment="Cytosol" charge="0" boundaryCondition="false"/>
      <species id="C14868" name="S-(1,2-Dichlorovinyl)glutathione" compartment="Cytosol" charge="0" boundaryCondition="false"/>
      <species id="C14868_mt" name="S-(1,2-Dichlorovinyl)glutathione_mt" compartment="Mitochondria" charge="0" boundaryCondition="false"/>
      <species id="C14869" name="Trichloroethanol glucuronide" compartment="Cytosol" charge="0" boundaryCondition="false"/>
      <species id="C14870" name="2-Bromoacetaldehyde" compartment="Cytosol" charge="0" boundaryCondition="false"/>
      <species id="C14870_mt" name="2-Bromoacetaldehyde_mt" compartment="Mitochondria" charge="0" boundaryCondition="false"/>
      <species id="C14871" name="S-(Formylmethyl)glutathione" compartment="Cytosol" charge="0" boundaryCondition="false"/>
      <species id="C14871_mt" name="S-(Formylmethyl)glutathione_mt" compartment="Mitochondria" charge="0" boundaryCondition="false"/>
      <species id="C14874" name="Glutathione episulfonium ion" compartment="Cytosol" charge="0" boundaryCondition="false"/>
      <species id="C14874_mt" name="Glutathione episulfonium ion_mt" compartment="Mitochondria" charge="0" boundaryCondition="false"/>
      <species id="C15645" name="1-(1-Alkenyl)-sn-glycerol" compartment="Cytosol" charge="0" boundaryCondition="false"/>
      <species id="C15646" name="1-(1-Alkenyl)-sn-glycero-3-phosphate" compartment="Cytosol" charge="0" boundaryCondition="false"/>
      <species id="C15647" name="2-Acyl-1-(1-alkenyl)-sn-glycero-3-phosphate" compartment="Cytosol" charge="0" boundaryCondition="false"/>
      <species id="C15670_mt" name="Heme A_mt" compartment="Mitochondria" charge="0" boundaryCondition="false"/>
      <species id="C15672_mt" name="Heme O_mt" compartment="Mitochondria" charge="0" boundaryCondition="false"/>
      <species id="C15776" name="4alpha-Methylfecosterol" compartment="Cytosol" charge="0" boundaryCondition="false"/>
      <species id="C15777" name="Episterol" compartment="Cytosol" charge="0" boundaryCondition="false"/>
      <species id="C15780" name="5-Dehydroepisterol" compartment="Cytosol" charge="0" boundaryCondition="false"/>
      <species id="C15781" name="24-Methylenecholesterol" compartment="Cytosol" charge="0" boundaryCondition="false"/>
      <species id="C15782" name="delta7-Avenasterol" compartment="Cytosol" charge="0" boundaryCondition="false"/>
      <species id="C15783" name="5-Dehydroavenasterol" compartment="Cytosol" charge="0" boundaryCondition="false"/>
      <species id="C15804" name="p-Hydroxyphenyl lignin" compartment="Cytosol" charge="0" boundaryCondition="false"/>
      <species id="C15805" name="Guaiacyl lignin" compartment="Cytosol" charge="0" boundaryCondition="false"/>
      <species id="C15806" name="Syringyl lignin" compartment="Cytosol" charge="0" boundaryCondition="false"/>
      <species id="C15807" name="5-Hydroxy-guaiacyl lignin" compartment="Cytosol" charge="0" boundaryCondition="false"/>
      <species id="C15808" name="4alpha-Methylzymosterol-4-carboxylate" compartment="Cytosol" charge="0" boundaryCondition="false"/>
      <species id="C15811" name="C15811" compartment="Cytosol" charge="0" boundaryCondition="false"/>
      <species id="C15812" name="C15812" compartment="Cytosol" charge="0" boundaryCondition="false"/>
      <species id="C15816" name="3-Keto-4-methylzymosterol" compartment="Cytosol" charge="0" boundaryCondition="false"/>
      <species id="C15915" name="4,4-Dimethyl-5alpha-cholesta-8-en-3beta-ol" compartment="Cytosol" charge="0" boundaryCondition="false"/>
      <species id="C15972" name="Enzyme N6-(lipoyl)lysine" compartment="Cytosol" charge="0" boundaryCondition="false"/>
      <species id="C15972_mt" name="Enzyme N6-(lipoyl)lysine_mt" compartment="Mitochondria" charge="0" boundaryCondition="false"/>
      <species id="C15973_mt" name="Enzyme N6-(dihydrolipoyl)lysine_mt" compartment="Mitochondria" charge="0" boundaryCondition="false"/>
      <species id="C15974" name="3-Methyl-1-hydroxybutyl-ThPP" compartment="Cytosol" charge="0" boundaryCondition="false"/>
      <species id="C15974_mt" name="3-Methyl-1-hydroxybutyl-ThPP_mt" compartment="Mitochondria" charge="0" boundaryCondition="false"/>
      <species id="C15975" name="[Dihydrolipoyllysine-residue (2-methylpropanoyl)transferase] S-(3-methylbutanoyl)dihydrolipoyllysine" compartment="Cytosol" charge="0" boundaryCondition="false"/>
      <species id="C15975_mt" name="[Dihydrolipoyllysine-residue (2-methylpropanoyl)transferase] S-(3-methylbutanoyl)dihydrolipoyllysine_mt" compartment="Mitochondria" charge="0" boundaryCondition="false"/>
      <species id="C15976" name="2-Methyl-1-hydroxypropyl-ThPP" compartment="Cytosol" charge="0" boundaryCondition="false"/>
      <species id="C15976_mt" name="2-Methyl-1-hydroxypropyl-ThPP_mt" compartment="Mitochondria" charge="0" boundaryCondition="false"/>
      <species id="C15977" name="[Dihydrolipoyllysine-residue (2-methylpropanoyl)transferase] S-(2-methylpropanoyl)dihydrolipoyllysine" compartment="Cytosol" charge="0" boundaryCondition="false"/>
      <species id="C15977_mt" name="[Dihydrolipoyllysine-residue (2-methylpropanoyl)transferase] S-(2-methylpropanoyl)dihydrolipoyllysine_mt" compartment="Mitochondria" charge="0" boundaryCondition="false"/>
      <species id="C15978" name="2-Methyl-1-hydroxybutyl-ThPP" compartment="Cytosol" charge="0" boundaryCondition="false"/>
      <species id="C15978_mt" name="2-Methyl-1-hydroxybutyl-ThPP_mt" compartment="Mitochondria" charge="0" boundaryCondition="false"/>
      <species id="C15979" name="[Dihydrolipoyllysine-residue (2-methylpropanoyl)transferase] S-(2-methylbutanoyl)dihydrolipoyllysine" compartment="Cytosol" charge="0" boundaryCondition="false"/>
      <species id="C15979_mt" name="[Dihydrolipoyllysine-residue (2-methylpropanoyl)transferase] S-(2-methylbutanoyl)dihydrolipoyllysine_mt" compartment="Mitochondria" charge="0" boundaryCondition="false"/>
      <species id="C15980" name="(S)-2-Methylbutanoyl-CoA" compartment="Cytosol" charge="0" boundaryCondition="false"/>
      <species id="C15980_mt" name="(S)-2-Methylbutanoyl-CoA_mt" compartment="Mitochondria" charge="0" boundaryCondition="false"/>
      <species id="C16162" name="(9Z,12Z,15Z)-Octadecatrienoyl-CoA" compartment="Cytosol" charge="0" boundaryCondition="false"/>
      <species id="C16163" name="(6Z,9Z,12Z,15Z)-Octadecatetraenoyl-CoA" compartment="Cytosol" charge="0" boundaryCondition="false"/>
      <species id="C16168" name="(6Z,9Z,12Z,15Z,18Z,21Z)-Tetracosahexaenoyl-CoA" compartment="Cytosol" charge="0" boundaryCondition="false"/>
      <species id="C16169" name="(4Z,7Z,10Z,13Z,16Z,19Z)-Docosahexaenoyl-CoA" compartment="Cytosol" charge="0" boundaryCondition="false"/>
      <species id="C16172" name="(6Z,9Z,12Z,15Z,18Z)-Tetracosapentaenoyl-CoA" compartment="Cytosol" charge="0" boundaryCondition="false"/>
      <species id="C16173" name="(4Z,7Z,10Z,13Z,16Z)-Docosapentaenoyl-CoA" compartment="Cytosol" charge="0" boundaryCondition="false"/>
      <species id="C16205" name="Anthracene-9,10-dihydrodiol" compartment="Cytosol" charge="0" boundaryCondition="false"/>
      <species id="C16206" name="9,10-Dihydroxyanthracene" compartment="Cytosol" charge="0" boundaryCondition="false"/>
      <species id="C16216" name="3-Oxostearoyl-CoA" compartment="Cytosol" charge="0" boundaryCondition="false"/>
      <species id="C16216_mt" name="3-Oxostearoyl-CoA_mt" compartment="Mitochondria" charge="0" boundaryCondition="false"/>
      <species id="C16217" name="3-Hydroxyoctadecanoyl-CoA" compartment="Cytosol" charge="0" boundaryCondition="false"/>
      <species id="C16218" name="(2E)-Octadecenoyl-CoA" compartment="Cytosol" charge="0" boundaryCondition="false"/>
      <species id="C16219" name="3-Oxostearoyl-[acp]" compartment="Cytosol" charge="0" boundaryCondition="false"/>
      <species id="C16219_mt" name="3-Oxostearoyl-[acp]_mt" compartment="Mitochondria" charge="0" boundaryCondition="false"/>
      <species id="C16220" name="3-Hydroxyoctadecanoyl-[acp]" compartment="Cytosol" charge="0" boundaryCondition="false"/>
      <species id="C16221" name="(2E)-Octadecenoyl-[acp]" compartment="Cytosol" charge="0" boundaryCondition="false"/>
      <species id="C16236_mt" name="Protein N6-(octanoyl)lysine_mt" compartment="Mitochondria" charge="0" boundaryCondition="false"/>
      <species id="C16237_mt" name="Protein N6-(lipoyl)lysine_mt" compartment="Mitochondria" charge="0" boundaryCondition="false"/>
      <species id="C16238_mt" name="Lipoyl-AMP_mt" compartment="Mitochondria" charge="0" boundaryCondition="false"/>
      <species id="C16239_mt" name="Lipoyl-[acp]_mt" compartment="Mitochondria" charge="0" boundaryCondition="false"/>
      <species id="C16240_mt" name="Apoprotein_mt" compartment="Mitochondria" charge="0" boundaryCondition="false"/>
      <species id="C16254" name="[Dihydrolipoyllysine-residue succinyltransferase] S-succinyldihydrolipoyllysine" compartment="Cytosol" charge="0" boundaryCondition="false"/>
      <species id="C16254_mt" name="[Dihydrolipoyllysine-residue succinyltransferase] S-succinyldihydrolipoyllysine_mt" compartment="Mitochondria" charge="0" boundaryCondition="false"/>
      <species id="C16265" name="N-Acetylgalactosamine 4-sulfate" compartment="Cytosol" charge="0" boundaryCondition="false"/>
      <species id="C16273" name="3-Hydroxy-5-oxohexanoyl-CoA" compartment="Cytosol" charge="0" boundaryCondition="false"/>
      <species id="C16273_mt" name="3-Hydroxy-5-oxohexanoyl-CoA_mt" compartment="Mitochondria" charge="0" boundaryCondition="false"/>
      <species id="C16300" name="Stearidonic acid" compartment="Cytosol" charge="0" boundaryCondition="false"/>
      <species id="C16327" name="OPC8-CoA" compartment="Cytosol" charge="0" boundaryCondition="false"/>
      <species id="C16328" name="trans-2-Enoyl-OPC8-CoA" compartment="Cytosol" charge="0" boundaryCondition="false"/>
      <species id="C16330" name="3-Oxo-OPC8-CoA" compartment="Cytosol" charge="0" boundaryCondition="false"/>
      <species id="C16331" name="OPC6-CoA" compartment="Cytosol" charge="0" boundaryCondition="false"/>
      <species id="C16332" name="trans-2-Enoyl-OPC6-CoA" compartment="Cytosol" charge="0" boundaryCondition="false"/>
      <species id="C16334" name="3-Oxo-OPC6-CoA" compartment="Cytosol" charge="0" boundaryCondition="false"/>
      <species id="C16335" name="OPC4-CoA" compartment="Cytosol" charge="0" boundaryCondition="false"/>
      <species id="C16336" name="trans-2-Enoyl-OPC4-CoA" compartment="Cytosol" charge="0" boundaryCondition="false"/>
      <species id="C16338" name="3-Oxo-OPC4-CoA" compartment="Cytosol" charge="0" boundaryCondition="false"/>
      <species id="C16339" name="(+)-7-Isojasmonic acid CoA" compartment="Cytosol" charge="0" boundaryCondition="false"/>
      <species id="C16348" name="cis-3-Chloroallyl aldehyde" compartment="Cytosol" charge="0" boundaryCondition="false"/>
      <species id="C16348_mt" name="cis-3-Chloroallyl aldehyde_mt" compartment="Mitochondria" charge="0" boundaryCondition="false"/>
      <species id="C16353" name="7-Methylxanthine" compartment="Cytosol" charge="0" boundaryCondition="false"/>
      <species id="C16355" name="7-Methyluric acid" compartment="Cytosol" charge="0" boundaryCondition="false"/>
      <species id="C16356" name="1,7-Dimethyluric acid" compartment="Cytosol" charge="0" boundaryCondition="false"/>
      <species id="C16358" name="1-Methylxanthine" compartment="Cytosol" charge="0" boundaryCondition="false"/>
      <species id="C16359" name="1-Methyluric acid" compartment="Cytosol" charge="0" boundaryCondition="false"/>
      <species id="C16360" name="3,7-Dimethyluric acid" compartment="Cytosol" charge="0" boundaryCondition="false"/>
      <species id="C16361" name="1,3,7-Trimethyluric acid" compartment="Cytosol" charge="0" boundaryCondition="false"/>
      <species id="C16362" name="3,6,8-Trimethylallantoin" compartment="Cytosol" charge="0" boundaryCondition="false"/>
      <species id="C16365" name="5-Acetylamino-6-formylamino-3-methyluracil" compartment="Cytosol" charge="0" boundaryCondition="false"/>
      <species id="C16374" name="(2E,6Z,9Z,12Z,15Z,18Z,21Z)-Tetracosahepta-2,6,9,12,15,18,21-enoyl-CoA" compartment="Cytosol" charge="0" boundaryCondition="false"/>
      <species id="C16374_mt" name="(2E,6Z,9Z,12Z,15Z,18Z,21Z)-Tetracosahepta-2,6,9,12,15,18,21-enoyl-CoA_mt" compartment="Mitochondria" charge="0" boundaryCondition="false"/>
      <species id="C16375_mt" name="(6Z,9Z,12Z,15Z,18Z,21Z)-3-Hydroxytetracosahexa-6,9,12,15,18,21-enoyl-CoA_mt" compartment="Mitochondria" charge="0" boundaryCondition="false"/>
      <species id="C16376" name="(6Z,9Z,12Z,15Z,18Z,21Z)-3-Oxotetracosahexa-6,9,12,15,18,21-enoyl-CoA" compartment="Cytosol" charge="0" boundaryCondition="false"/>
      <species id="C16376_mt" name="(6Z,9Z,12Z,15Z,18Z,21Z)-3-Oxotetracosahexa-6,9,12,15,18,21-enoyl-CoA_mt" compartment="Mitochondria" charge="0" boundaryCondition="false"/>
      <species id="C16387" name="(2E,6Z,9Z,12Z,15Z,18Z)-Tetracosahexa-2,6,9,12,15,18-enoyl-CoA" compartment="Cytosol" charge="0" boundaryCondition="false"/>
      <species id="C16387_mt" name="(2E,6Z,9Z,12Z,15Z,18Z)-Tetracosahexa-2,6,9,12,15,18-enoyl-CoA_mt" compartment="Mitochondria" charge="0" boundaryCondition="false"/>
      <species id="C16388_mt" name="(6Z,9Z,12Z,15Z,18Z)-3-Hydroxytetracosapenta-6,9,12,15,18-enoyl-CoA_mt" compartment="Mitochondria" charge="0" boundaryCondition="false"/>
      <species id="C16389" name="(6Z,9Z,12Z,15Z,18Z)-3-Oxotetracosapenta-6,9,12,15,18-enoyl-CoA" compartment="Cytosol" charge="0" boundaryCondition="false"/>
      <species id="C16389_mt" name="(6Z,9Z,12Z,15Z,18Z)-3-Oxotetracosapenta-6,9,12,15,18-enoyl-CoA_mt" compartment="Mitochondria" charge="0" boundaryCondition="false"/>
      <species id="C16464_mt" name="Citronellyl-CoA_mt" compartment="Mitochondria" charge="0" boundaryCondition="false"/>
      <species id="C16466" name="7-Methyl-3-oxo-6-octenoyl-CoA" compartment="Cytosol" charge="0" boundaryCondition="false"/>
      <species id="C16468_mt" name="(2E)-5-Methylhexa-2,4-dienoyl-CoA_mt" compartment="Mitochondria" charge="0" boundaryCondition="false"/>
      <species id="C16469" name="3-Hydroxy-5-methylhex-4-enoyl-CoA" compartment="Cytosol" charge="0" boundaryCondition="false"/>
      <species id="C16469_mt" name="3-Hydroxy-5-methylhex-4-enoyl-CoA_mt" compartment="Mitochondria" charge="0" boundaryCondition="false"/>
      <species id="C16470" name="5-Methylhex-4-enoyl-CoA" compartment="Cytosol" charge="0" boundaryCondition="false"/>
      <species id="C16470_mt" name="5-Methylhex-4-enoyl-CoA_mt" compartment="Mitochondria" charge="0" boundaryCondition="false"/>
      <species id="C16471" name="5-Methyl-3-oxo-4-hexenoyl-CoA" compartment="Cytosol" charge="0" boundaryCondition="false"/>
      <species id="C16471_mt" name="5-Methyl-3-oxo-4-hexenoyl-CoA_mt" compartment="Mitochondria" charge="0" boundaryCondition="false"/>
      <species id="C_BIOMASS" name="Biomass" compartment="Extracellular" charge="0" boundaryCondition="true"/>
      <species id="C_MAB" name="Mab" compartment="Extracellular" charge="0" boundaryCondition="true"/>
      <species id="G00001" name="N-Acetyl-D-glucosaminyldiphosphodolichol" compartment="Cytosol" charge="0" boundaryCondition="false"/>
      <species id="G00002" name="N,N'-Chitobiosyldiphosphodolichol" compartment="Cytosol" charge="0" boundaryCondition="false"/>
      <species id="G00003" name="G00003" compartment="Cytosol" charge="0" boundaryCondition="false"/>
      <species id="G00004" name="G00004" compartment="Cytosol" charge="0" boundaryCondition="false"/>
      <species id="G00005" name="G00005" compartment="Cytosol" charge="0" boundaryCondition="false"/>
      <species id="G00006" name="G00006" compartment="Cytosol" charge="0" boundaryCondition="false"/>
      <species id="G00007" name="G00007" compartment="Cytosol" charge="0" boundaryCondition="false"/>
      <species id="G00008" name="G00008" compartment="Cytosol" charge="0" boundaryCondition="false"/>
      <species id="G00009" name="G00009" compartment="Cytosol" charge="0" boundaryCondition="false"/>
      <species id="G00010" name="G00010" compartment="Cytosol" charge="0" boundaryCondition="false"/>
      <species id="G00011" name="G00011" compartment="Cytosol" charge="0" boundaryCondition="false"/>
      <species id="G00012" name="G00012" compartment="Cytosol" charge="0" boundaryCondition="false"/>
      <species id="G00013" name="G00013" compartment="Cytosol" charge="0" boundaryCondition="false"/>
      <species id="G00014" name="G00014" compartment="Cytosol" charge="0" boundaryCondition="false"/>
      <species id="G00015" name="G00015" compartment="Cytosol" charge="0" boundaryCondition="false"/>
      <species id="G00016" name="G00016" compartment="Cytosol" charge="0" boundaryCondition="false"/>
      <species id="G00017" name="G00017" compartment="Cytosol" charge="0" boundaryCondition="false"/>
      <species id="G00018" name="DS 3" compartment="Cytosol" charge="0" boundaryCondition="false"/>
      <species id="G00019" name="G00019" compartment="Cytosol" charge="0" boundaryCondition="false"/>
      <species id="G00020" name="G00020" compartment="Cytosol" charge="0" boundaryCondition="false"/>
      <species id="G00021" name="G00021" compartment="Cytosol" charge="0" boundaryCondition="false"/>
      <species id="G00023" name="Tn antigen" compartment="Cytosol" charge="0" boundaryCondition="false"/>
      <species id="G00024" name="T antigen" compartment="Cytosol" charge="0" boundaryCondition="false"/>
      <species id="G00025" name="G00025" compartment="Cytosol" charge="0" boundaryCondition="false"/>
      <species id="G00026" name="G00026" compartment="Cytosol" charge="0" boundaryCondition="false"/>
      <species id="G00027" name="G00027" compartment="Cytosol" charge="0" boundaryCondition="false"/>
      <species id="G00028" name="G00028" compartment="Cytosol" charge="0" boundaryCondition="false"/>
      <species id="G00029" name="G00029" compartment="Cytosol" charge="0" boundaryCondition="false"/>
      <species id="G00031" name="G00031" compartment="Cytosol" charge="0" boundaryCondition="false"/>
      <species id="G00032" name="G00032" compartment="Cytosol" charge="0" boundaryCondition="false"/>
      <species id="G00035" name="Sialyl-Tn antigen" compartment="Cytosol" charge="0" boundaryCondition="false"/>
      <species id="G00036" name="Lc3Cer" compartment="Cytosol" charge="0" boundaryCondition="false"/>
      <species id="G00037" name="Lc4Cer" compartment="Cytosol" charge="0" boundaryCondition="false"/>
      <species id="G00038" name="G00038" compartment="Cytosol" charge="0" boundaryCondition="false"/>
      <species id="G00039" name="Type IB glycolipid" compartment="Cytosol" charge="0" boundaryCondition="false"/>
      <species id="G00042" name="Type IA glycolipid" compartment="Cytosol" charge="0" boundaryCondition="false"/>
      <species id="G00044" name="IV2Fuc-Lc4Cer" compartment="Cytosol" charge="0" boundaryCondition="false"/>
      <species id="G00047" name="3'-isoLM1" compartment="Cytosol" charge="0" boundaryCondition="false"/>
      <species id="G00050" name="Paragloboside" compartment="Cytosol" charge="0" boundaryCondition="false"/>
      <species id="G00051" name="nLc5Cer" compartment="Cytosol" charge="0" boundaryCondition="false"/>
      <species id="G00052" name="G00052" compartment="Cytosol" charge="0" boundaryCondition="false"/>
      <species id="G00054" name="G00054" compartment="Cytosol" charge="0" boundaryCondition="false"/>
      <species id="G00055" name="IV2Fuc-nLc4Cer" compartment="Cytosol" charge="0" boundaryCondition="false"/>
      <species id="G00056" name="III3,IV2Fuc-nLc4Cer" compartment="Cytosol" charge="0" boundaryCondition="false"/>
      <species id="G00057" name="G00057" compartment="Cytosol" charge="0" boundaryCondition="false"/>
      <species id="G00058" name="Type IIIH glycolipid" compartment="Cytosol" charge="0" boundaryCondition="false"/>
      <species id="G00059" name="Type IIIA glycolipid" compartment="Cytosol" charge="0" boundaryCondition="false"/>
      <species id="G00060" name="III3Fuc-nLc4Cer" compartment="Cytosol" charge="0" boundaryCondition="false"/>
      <species id="G00061" name="Sialyl-6-paragloboside" compartment="Cytosol" charge="0" boundaryCondition="false"/>
      <species id="G00062" name="Sialyl-3-paragloboside" compartment="Cytosol" charge="0" boundaryCondition="false"/>
      <species id="G00063" name="IV3NeuAc,III3Fuc-nLc4Cer" compartment="Cytosol" charge="0" boundaryCondition="false"/>
      <species id="G00064" name="3',8'-LD1" compartment="Cytosol" charge="0" boundaryCondition="false"/>
      <species id="G00066" name="nLc5Cer_i" compartment="Cytosol" charge="0" boundaryCondition="false"/>
      <species id="G00067" name="nLc6Cer" compartment="Cytosol" charge="0" boundaryCondition="false"/>
      <species id="G00068" name="nLc7Cer" compartment="Cytosol" charge="0" boundaryCondition="false"/>
      <species id="G00069" name="nLc8Cer" compartment="Cytosol" charge="0" boundaryCondition="false"/>
      <species id="G00071" name="VI2Fuc-nLc6" compartment="Cytosol" charge="0" boundaryCondition="false"/>
      <species id="G00072" name="G00072" compartment="Cytosol" charge="0" boundaryCondition="false"/>
      <species id="G00073" name="G00073" compartment="Cytosol" charge="0" boundaryCondition="false"/>
      <species id="G00074" name="G00074" compartment="Cytosol" charge="0" boundaryCondition="false"/>
      <species id="G00075" name="Type IIIAb" compartment="Cytosol" charge="0" boundaryCondition="false"/>
      <species id="G00076" name="III3Fuc-nLc6Cer" compartment="Cytosol" charge="0" boundaryCondition="false"/>
      <species id="G00077" name="G00077" compartment="Cytosol" charge="0" boundaryCondition="false"/>
      <species id="G00078" name="iso-nLc8Cer" compartment="Cytosol" charge="0" boundaryCondition="false"/>
      <species id="G00079" name="G00079" compartment="Cytosol" charge="0" boundaryCondition="false"/>
      <species id="G00081" name="G00081" compartment="Cytosol" charge="0" boundaryCondition="false"/>
      <species id="G00082" name="G00082" compartment="Cytosol" charge="0" boundaryCondition="false"/>
      <species id="G00083" name="G00083" compartment="Cytosol" charge="0" boundaryCondition="false"/>
      <species id="G00084" name="G00084" compartment="Cytosol" charge="0" boundaryCondition="false"/>
      <species id="G00085" name="G00085" compartment="Cytosol" charge="0" boundaryCondition="false"/>
      <species id="G00086" name="G00086" compartment="Cytosol" charge="0" boundaryCondition="false"/>
      <species id="G00088" name="VI3NeuAc-nLc6Cer" compartment="Cytosol" charge="0" boundaryCondition="false"/>
      <species id="G00089" name="V3Fuc-nLc6Cer" compartment="Cytosol" charge="0" boundaryCondition="false"/>
      <species id="G00090" name="V3Fuc,III3Fuc-nLc6Cer" compartment="Cytosol" charge="0" boundaryCondition="false"/>
      <species id="G00092" name="Lactosylceramide" compartment="Cytosol" charge="0" boundaryCondition="false"/>
      <species id="G00093" name="Globotriaosylceramide" compartment="Cytosol" charge="0" boundaryCondition="false"/>
      <species id="G00094" name="Globoside" compartment="Cytosol" charge="0" boundaryCondition="false"/>
      <species id="G00095" name="IV3GalNAca-Gb4Cer" compartment="Cytosol" charge="0" boundaryCondition="false"/>
      <species id="G00097" name="Galactosylgloboside" compartment="Cytosol" charge="0" boundaryCondition="false"/>
      <species id="G00098" name="Monosialylgalactosylgloboside" compartment="Cytosol" charge="0" boundaryCondition="false"/>
      <species id="G00099" name="Globo-H" compartment="Cytosol" charge="0" boundaryCondition="false"/>
      <species id="G00102" name="G00102" compartment="Cytosol" charge="0" boundaryCondition="false"/>
      <species id="G00103" name="G00103" compartment="Cytosol" charge="0" boundaryCondition="false"/>
      <species id="G00104" name="G00104" compartment="Cytosol" charge="0" boundaryCondition="false"/>
      <species id="G00108" name="GM3" compartment="Cytosol" charge="0" boundaryCondition="false"/>
      <species id="G00109" name="GM2" compartment="Cytosol" charge="0" boundaryCondition="false"/>
      <species id="G00110" name="GM1" compartment="Cytosol" charge="0" boundaryCondition="false"/>
      <species id="G00111" name="GD1a" compartment="Cytosol" charge="0" boundaryCondition="false"/>
      <species id="G00112" name="GT1a" compartment="Cytosol" charge="0" boundaryCondition="false"/>
      <species id="G00113" name="GD3" compartment="Cytosol" charge="0" boundaryCondition="false"/>
      <species id="G00114" name="GD2" compartment="Cytosol" charge="0" boundaryCondition="false"/>
      <species id="G00115" name="GD1b" compartment="Cytosol" charge="0" boundaryCondition="false"/>
      <species id="G00116" name="GT1b" compartment="Cytosol" charge="0" boundaryCondition="false"/>
      <species id="G00117" name="GQ1b" compartment="Cytosol" charge="0" boundaryCondition="false"/>
      <species id="G00118" name="GT3" compartment="Cytosol" charge="0" boundaryCondition="false"/>
      <species id="G00119" name="GT2" compartment="Cytosol" charge="0" boundaryCondition="false"/>
      <species id="G00120" name="GT1c" compartment="Cytosol" charge="0" boundaryCondition="false"/>
      <species id="G00123" name="GA2" compartment="Cytosol" charge="0" boundaryCondition="false"/>
      <species id="G00124" name="GA1" compartment="Cytosol" charge="0" boundaryCondition="false"/>
      <species id="G00125" name="GM1b" compartment="Cytosol" charge="0" boundaryCondition="false"/>
      <species id="G00126" name="GD1c" compartment="Cytosol" charge="0" boundaryCondition="false"/>
      <species id="G00127" name="GD1ai" compartment="Cytosol" charge="0" boundaryCondition="false"/>
      <species id="G00128" name="GT1aalpha" compartment="Cytosol" charge="0" boundaryCondition="false"/>
      <species id="G00129" name="GQ1balpha" compartment="Cytosol" charge="0" boundaryCondition="false"/>
      <species id="G00140" name="G00140" compartment="Cytosol" charge="0" boundaryCondition="false"/>
      <species id="G00141" name="G00141" compartment="Cytosol" charge="0" boundaryCondition="false"/>
      <species id="G00143" name="G00143" compartment="Cytosol" charge="0" boundaryCondition="false"/>
      <species id="G00144" name="G00144" compartment="Cytosol" charge="0" boundaryCondition="false"/>
      <species id="G00145" name="G00145" compartment="Cytosol" charge="0" boundaryCondition="false"/>
      <species id="G00146" name="G00146" compartment="Cytosol" charge="0" boundaryCondition="false"/>
      <species id="G00147" name="G00147" compartment="Cytosol" charge="0" boundaryCondition="false"/>
      <species id="G00148" name="G00148" compartment="Cytosol" charge="0" boundaryCondition="false"/>
      <species id="G00149" name="G00149" compartment="Cytosol" charge="0" boundaryCondition="false"/>
      <species id="G00151" name="G00151" compartment="Cytosol" charge="0" boundaryCondition="false"/>
      <species id="G00154" name="G00154" compartment="Cytosol" charge="0" boundaryCondition="false"/>
      <species id="G00155" name="G00155" compartment="Cytosol" charge="0" boundaryCondition="false"/>
      <species id="G00156" name="G00156" compartment="Cytosol" charge="0" boundaryCondition="false"/>
      <species id="G00157" name="G00157" compartment="Cytosol" charge="0" boundaryCondition="false"/>
      <species id="G00158" name="G00158" compartment="Cytosol" charge="0" boundaryCondition="false"/>
      <species id="G00159" name="G00159" compartment="Cytosol" charge="0" boundaryCondition="false"/>
      <species id="G00160" name="G00160" compartment="Cytosol" charge="0" boundaryCondition="false"/>
      <species id="G00162" name="G00162" compartment="Cytosol" charge="0" boundaryCondition="false"/>
      <species id="G00163" name="G00163" compartment="Cytosol" charge="0" boundaryCondition="false"/>
      <species id="G00164" name="G00164" compartment="Cytosol" charge="0" boundaryCondition="false"/>
      <species id="G00166" name="Fucosyl-GM1" compartment="Cytosol" charge="0" boundaryCondition="false"/>
      <species id="G00171" name="G00171" compartment="Cytosol" charge="0" boundaryCondition="false"/>
      <species id="G00872" name="DWA-2" compartment="Cytosol" charge="0" boundaryCondition="false"/>
      <species id="G04561" name="Monofucosyllactoisooctaosylceramide" compartment="Cytosol" charge="0" boundaryCondition="false"/>
      <species id="G06780" name="G06780" compartment="Cytosol" charge="0" boundaryCondition="false"/>
      <species id="G08421" name="G08421" compartment="Cytosol" charge="0" boundaryCondition="false"/>
      <species id="G09660" name="G09660" compartment="Cytosol" charge="0" boundaryCondition="false"/>
      <species id="G10511" name="Monofucosyllactoisooctaosylceramide_i" compartment="Cytosol" charge="0" boundaryCondition="false"/>
      <species id="G10526" name="G10526" compartment="Cytosol" charge="0" boundaryCondition="false"/>
      <species id="G10595" name="G10595" compartment="Cytosol" charge="0" boundaryCondition="false"/>
      <species id="G10596" name="G10596" compartment="Cytosol" charge="0" boundaryCondition="false"/>
      <species id="G10597" name="G10597" compartment="Cytosol" charge="0" boundaryCondition="false"/>
      <species id="G10598" name="G10598" compartment="Cytosol" charge="0" boundaryCondition="false"/>
      <species id="G10599" name="G10599" compartment="Cytosol" charge="0" boundaryCondition="false"/>
      <species id="G10609" name="UDP-D-galactose" compartment="Cytosol" charge="0" boundaryCondition="false"/>
      <species id="G10610" name="UDP-N-acetyl-D-glucosamine" compartment="Cytosol" charge="0" boundaryCondition="false"/>
      <species id="G10611" name="UDP-N-acetyl-D-galactosamine" compartment="Cytosol" charge="0" boundaryCondition="false"/>
      <species id="G10612" name="UDP-D-glucuronate" compartment="Cytosol" charge="0" boundaryCondition="false"/>
      <species id="G10614" name="GDP-D-mannose" compartment="Cytosol" charge="0" boundaryCondition="false"/>
      <species id="G10615" name="GDP-L-fucose" compartment="Cytosol" charge="0" boundaryCondition="false"/>
      <species id="G10617" name="Dolichyl phosphate D-mannose" compartment="Cytosol" charge="0" boundaryCondition="false"/>
      <species id="G10618" name="Dolichyl D-glucosyl phosphate" compartment="Cytosol" charge="0" boundaryCondition="false"/>
      <species id="G10619" name="UDP" compartment="Cytosol" charge="0" boundaryCondition="false"/>
      <species id="G10622" name="Dolichyl phosphate" compartment="Cytosol" charge="0" boundaryCondition="false"/>
      <species id="G12336" name="G12336" compartment="Cytosol" charge="0" boundaryCondition="false"/>
      <species id="G12396" name="6-(alpha-D-glucosaminyl)-1D-myo-inositol" compartment="Cytosol" charge="0" boundaryCondition="false"/>
      <species id="G13031" name="G13031" compartment="Cytosol" charge="0" boundaryCondition="false"/>
      <species id="G13032" name="G13032" compartment="Cytosol" charge="0" boundaryCondition="false"/>
      <species id="G13033" name="G13033" compartment="Cytosol" charge="0" boundaryCondition="false"/>
      <species id="G13034" name="G13034" compartment="Cytosol" charge="0" boundaryCondition="false"/>
      <species id="G13035" name="G13035" compartment="Cytosol" charge="0" boundaryCondition="false"/>
      <species id="G13036" name="G13036" compartment="Cytosol" charge="0" boundaryCondition="false"/>
      <species id="G13037" name="G13037" compartment="Cytosol" charge="0" boundaryCondition="false"/>
      <species id="G13038" name="G13038" compartment="Cytosol" charge="0" boundaryCondition="false"/>
      <species id="G13040" name="G13040" compartment="Cytosol" charge="0" boundaryCondition="false"/>
      <species id="G13041" name="G13041" compartment="Cytosol" charge="0" boundaryCondition="false"/>
      <species id="G13042" name="G13042" compartment="Cytosol" charge="0" boundaryCondition="false"/>
      <species id="G13043" name="G13043" compartment="Cytosol" charge="0" boundaryCondition="false"/>
      <species id="G13044" name="G13044" compartment="Cytosol" charge="0" boundaryCondition="false"/>
    </listOfSpecies>
    <listOfReactions>
      <reaction id="EF0001" name="Glucose transporter" reversible="false">
        <notes>
          <html:listOfGenes/>
        </notes>
        <listOfReactants>
          <speciesReference species="C00267_ext" stoichiometry="1.0"/>
        </listOfReactants>
        <listOfProducts>
          <speciesReference species="C00267" stoichiometry="1.0"/>
        </listOfProducts>
      </reaction>
      <reaction id="EF0002" name="ATP maintenance" reversible="false">
        <notes>
          <html:listOfGenes/>
        </notes>
        <listOfReactants>
          <speciesReference species="C00002" stoichiometry="1.0"/>
          <speciesReference species="C00001" stoichiometry="1.0"/>
        </listOfReactants>
        <listOfProducts>
          <speciesReference species="C00008" stoichiometry="1.0"/>
          <speciesReference species="C00009" stoichiometry="1.0"/>
        </listOfProducts>
      </reaction>
      <reaction id="EF0003" name="CO2 diffusion" reversible="false">
        <notes>
          <html:listOfGenes/>
        </notes>
        <listOfReactants>
          <speciesReference species="C00011" stoichiometry="1.0"/>
        </listOfReactants>
        <listOfProducts>
          <speciesReference species="C00011_ext" stoichiometry="1.0"/>
        </listOfProducts>
      </reaction>
      <reaction id="EF0004" name="Lactate transporter" reversible="false">
        <notes>
          <html:listOfGenes/>
        </notes>
        <listOfReactants>
          <speciesReference species="C00186" stoichiometry="1.0"/>
        </listOfReactants>
        <listOfProducts>
          <speciesReference species="C00186_ext" stoichiometry="1.0"/>
        </listOfProducts>
      </reaction>
      <reaction id="EF0005" name="O2 diffusion" reversible="false">
        <notes>
          <html:listOfGenes/>
        </notes>
        <listOfReactants>
          <speciesReference species="C00007_ext" stoichiometry="1.0"/>
        </listOfReactants>
        <listOfProducts>
          <speciesReference species="C00007" stoichiometry="1.0"/>
        </listOfProducts>
      </reaction>
      <reaction id="EF0006" name="Alanine transporter" reversible="false">
        <notes>
          <html:listOfGenes/>
        </notes>
        <listOfReactants>
          <speciesReference species="C00041" stoichiometry="1.0"/>
        </listOfReactants>
        <listOfProducts>
          <speciesReference species="C00041_ext" stoichiometry="1.0"/>
        </listOfProducts>
      </reaction>
      <reaction id="EF0007" name="Aspartate transporter" reversible="false">
        <notes>
          <html:listOfGenes/>
        </notes>
        <listOfReactants>
          <speciesReference species="C00049_ext" stoichiometry="1.0"/>
        </listOfReactants>
        <listOfProducts>
          <speciesReference species="C00049" stoichiometry="1.0"/>
        </listOfProducts>
      </reaction>
      <reaction id="EF0008" name="Asparagine transporter" reversible="false">
        <notes>
          <html:listOfGenes/>
        </notes>
        <listOfReactants>
          <speciesReference species="C00152_ext" stoichiometry="1.0"/>
        </listOfReactants>
        <listOfProducts>
          <speciesReference species="C00152" stoichiometry="1.0"/>
        </listOfProducts>
      </reaction>
      <reaction id="EF0009" name="Glutamine transporter" reversible="false">
        <notes>
          <html:listOfGenes/>
        </notes>
        <listOfReactants>
          <speciesReference species="C00064_ext" stoichiometry="1.0"/>
        </listOfReactants>
        <listOfProducts>
          <speciesReference species="C00064" stoichiometry="1.0"/>
        </listOfProducts>
      </reaction>
      <reaction id="EF0010" name="Glutamate transporter" reversible="false">
        <notes>
          <html:listOfGenes/>
        </notes>
        <listOfReactants>
          <speciesReference species="C00025" stoichiometry="1.0"/>
        </listOfReactants>
        <listOfProducts>
          <speciesReference species="C00025_ext" stoichiometry="1.0"/>
        </listOfProducts>
      </reaction>
      <reaction id="EF0011" name="Serine transporter" reversible="false">
        <notes>
          <html:listOfGenes/>
        </notes>
        <listOfReactants>
          <speciesReference species="C00065_ext" stoichiometry="1.0"/>
        </listOfReactants>
        <listOfProducts>
          <speciesReference species="C00065" stoichiometry="1.0"/>
        </listOfProducts>
      </reaction>
      <reaction id="EF0012" name="Ammonia transporter" reversible="false">
        <notes>
          <html:listOfGenes/>
        </notes>
        <listOfReactants>
          <speciesReference species="C00014" stoichiometry="1.0"/>
        </listOfReactants>
        <listOfProducts>
          <speciesReference species="C00014_ext" stoichiometry="1.0"/>
        </listOfProducts>
      </reaction>
      <reaction id="EF0013" name="Glycine transporter" reversible="true">
        <notes>
          <html:listOfGenes/>
        </notes>
        <listOfReactants>
          <speciesReference species="C00037_ext" stoichiometry="1.0"/>
        </listOfReactants>
        <listOfProducts>
          <speciesReference species="C00037" stoichiometry="1.0"/>
        </listOfProducts>
      </reaction>
      <reaction id="EF0014" name="Proton transport" reversible="true">
        <notes>
          <html:listOfGenes/>
        </notes>
        <listOfReactants>
          <speciesReference species="C00080_ext" stoichiometry="1.0"/>
        </listOfReactants>
        <listOfProducts>
          <speciesReference species="C00080" stoichiometry="1.0"/>
        </listOfProducts>
      </reaction>
      <reaction id="EF0015" name="Water diffusion" reversible="true">
        <notes>
          <html:listOfGenes/>
        </notes>
        <listOfReactants>
          <speciesReference species="C00001_ext" stoichiometry="1.0"/>
        </listOfReactants>
        <listOfProducts>
          <speciesReference species="C00001" stoichiometry="1.0"/>
        </listOfProducts>
      </reaction>
      <reaction id="EF0016" name="Proline transporter" reversible="true">
        <notes>
          <html:listOfGenes/>
        </notes>
        <listOfReactants>
          <speciesReference species="C00148_ext" stoichiometry="1.0"/>
        </listOfReactants>
        <listOfProducts>
          <speciesReference species="C00148" stoichiometry="1.0"/>
        </listOfProducts>
      </reaction>
      <reaction id="EF0017" name="Valine transporter" reversible="false">
        <notes>
          <html:listOfGenes/>
        </notes>
        <listOfReactants>
          <speciesReference species="C00183_ext" stoichiometry="1.0"/>
        </listOfReactants>
        <listOfProducts>
          <speciesReference species="C00183" stoichiometry="1.0"/>
        </listOfProducts>
      </reaction>
      <reaction id="EF0018" name="Isoleucine transporter" reversible="false">
        <notes>
          <html:listOfGenes/>
        </notes>
        <listOfReactants>
          <speciesReference species="C00407_ext" stoichiometry="1.0"/>
        </listOfReactants>
        <listOfProducts>
          <speciesReference species="C00407" stoichiometry="1.0"/>
        </listOfProducts>
      </reaction>
      <reaction id="EF0019" name="Leucine transporter" reversible="false">
        <notes>
          <html:listOfGenes/>
        </notes>
        <listOfReactants>
          <speciesReference species="C00123_ext" stoichiometry="1.0"/>
        </listOfReactants>
        <listOfProducts>
          <speciesReference species="C00123" stoichiometry="1.0"/>
        </listOfProducts>
      </reaction>
      <reaction id="EF0020" name="Arginine transporter" reversible="false">
        <notes>
          <html:listOfGenes/>
        </notes>
        <listOfReactants>
          <speciesReference species="C00062_ext" stoichiometry="1.0"/>
        </listOfReactants>
        <listOfProducts>
          <speciesReference species="C00062" stoichiometry="1.0"/>
        </listOfProducts>
      </reaction>
      <reaction id="EF0021" name="Threonine transporter" reversible="false">
        <notes>
          <html:listOfGenes/>
        </notes>
        <listOfReactants>
          <speciesReference species="C00188_ext" stoichiometry="1.0"/>
        </listOfReactants>
        <listOfProducts>
          <speciesReference species="C00188" stoichiometry="1.0"/>
        </listOfProducts>
      </reaction>
      <reaction id="EF0022" name="Lysine transporter" reversible="false">
        <notes>
          <html:listOfGenes/>
        </notes>
        <listOfReactants>
          <speciesReference species="C00047_ext" stoichiometry="1.0"/>
        </listOfReactants>
        <listOfProducts>
          <speciesReference species="C00047" stoichiometry="1.0"/>
        </listOfProducts>
      </reaction>
      <reaction id="EF0023" name="Cysteine transporter" reversible="false">
        <notes>
          <html:listOfGenes/>
        </notes>
        <listOfReactants>
          <speciesReference species="C00097_ext" stoichiometry="1.0"/>
        </listOfReactants>
        <listOfProducts>
          <speciesReference species="C00097" stoichiometry="1.0"/>
        </listOfProducts>
      </reaction>
      <reaction id="EF0024" name="Methionine transporter" reversible="false">
        <notes>
          <html:listOfGenes/>
        </notes>
        <listOfReactants>
          <speciesReference species="C00073_ext" stoichiometry="1.0"/>
        </listOfReactants>
        <listOfProducts>
          <speciesReference species="C00073" stoichiometry="1.0"/>
        </listOfProducts>
      </reaction>
      <reaction id="EF0025" name="Phenylalanine transporter" reversible="false">
        <notes>
          <html:listOfGenes/>
        </notes>
        <listOfReactants>
          <speciesReference species="C00079_ext" stoichiometry="1.0"/>
        </listOfReactants>
        <listOfProducts>
          <speciesReference species="C00079" stoichiometry="1.0"/>
        </listOfProducts>
      </reaction>
      <reaction id="EF0026" name="Tyrosine transporter" reversible="false">
        <notes>
          <html:listOfGenes/>
        </notes>
        <listOfReactants>
          <speciesReference species="C00082_ext" stoichiometry="1.0"/>
        </listOfReactants>
        <listOfProducts>
          <speciesReference species="C00082" stoichiometry="1.0"/>
        </listOfProducts>
      </reaction>
      <reaction id="EF0027" name="Tryptophan transporter" reversible="false">
        <notes>
          <html:listOfGenes/>
        </notes>
        <listOfReactants>
          <speciesReference species="C00078_ext" stoichiometry="1.0"/>
        </listOfReactants>
        <listOfProducts>
          <speciesReference species="C00078" stoichiometry="1.0"/>
        </listOfProducts>
      </reaction>
      <reaction id="EF0028" name="Histidine transporter" reversible="false">
        <notes>
          <html:listOfGenes/>
        </notes>
        <listOfReactants>
          <speciesReference species="C00135_ext" stoichiometry="1.0"/>
        </listOfReactants>
        <listOfProducts>
          <speciesReference species="C00135" stoichiometry="1.0"/>
        </listOfProducts>
      </reaction>
      <reaction id="EF0029" name="Urea transporter" reversible="false">
        <notes>
          <html:listOfGenes/>
        </notes>
        <listOfReactants>
          <speciesReference species="C00086" stoichiometry="1.0"/>
        </listOfReactants>
        <listOfProducts>
          <speciesReference species="C00086_ext" stoichiometry="1.0"/>
        </listOfProducts>
      </reaction>
      <reaction id="EF0030" name="Formate transporter" reversible="false">
        <notes>
          <html:listOfGenes/>
        </notes>
        <listOfReactants>
          <speciesReference species="C00058" stoichiometry="1.0"/>
        </listOfReactants>
        <listOfProducts>
          <speciesReference species="C00058_ext" stoichiometry="1.0"/>
        </listOfProducts>
      </reaction>
      <reaction id="EF0031" name="Hypoxanthine transporter" reversible="false">
        <notes>
          <html:listOfGenes/>
        </notes>
        <listOfReactants>
          <speciesReference species="C00262_ext" stoichiometry="1.0"/>
        </listOfReactants>
        <listOfProducts>
          <speciesReference species="C00262" stoichiometry="1.0"/>
        </listOfProducts>
      </reaction>
      <reaction id="EF0032" name="Formaldehyde transporter" reversible="false">
        <notes>
          <html:listOfGenes/>
        </notes>
        <listOfReactants>
          <speciesReference species="C00067" stoichiometry="1.0"/>
        </listOfReactants>
        <listOfProducts>
          <speciesReference species="C00067_ext" stoichiometry="1.0"/>
        </listOfProducts>
      </reaction>
      <reaction id="EF0033" name="choline transporter" reversible="false">
        <notes>
          <html:listOfGenes/>
        </notes>
        <listOfReactants>
          <speciesReference species="C00114_ext" stoichiometry="1.0"/>
        </listOfReactants>
        <listOfProducts>
          <speciesReference species="C00114" stoichiometry="1.0"/>
        </listOfProducts>
      </reaction>
      <reaction id="EF0034" name="myo-Inositol transporter" reversible="false">
        <notes>
          <html:listOfGenes/>
        </notes>
        <listOfReactants>
          <speciesReference species="C00137_ext" stoichiometry="1.0"/>
        </listOfReactants>
        <listOfProducts>
          <speciesReference species="C00137" stoichiometry="1.0"/>
        </listOfProducts>
      </reaction>
      <reaction id="EF0035" name="ethanolamine transporter" reversible="false">
        <notes>
          <html:listOfGenes/>
        </notes>
        <listOfReactants>
          <speciesReference species="C00189_ext" stoichiometry="1.0"/>
        </listOfReactants>
        <listOfProducts>
          <speciesReference species="C00189" stoichiometry="1.0"/>
        </listOfProducts>
      </reaction>
      <reaction id="EF0036" name="NADH transporter (pseudo, cytoplasm)" reversible="true">
        <notes>
          <html:listOfGenes/>
        </notes>
        <listOfReactants>
          <speciesReference species="C00004_ext" stoichiometry="1.0"/>
        </listOfReactants>
        <listOfProducts>
          <speciesReference species="C00004" stoichiometry="1.0"/>
        </listOfProducts>
      </reaction>
      <reaction id="EF0037" name="NADH transporter (pseudo, mitochondria)" reversible="true">
        <notes>
          <html:listOfGenes/>
        </notes>
        <listOfReactants>
          <speciesReference species="C00004_ext_mt" stoichiometry="1.0"/>
        </listOfReactants>
        <listOfProducts>
          <speciesReference species="C00004_mt" stoichiometry="1.0"/>
        </listOfProducts>
      </reaction>
      <reaction id="BIO001" name="Octadecenoic acid drain" reversible="false">
        <notes>
          <html:listOfGenes/>
        </notes>
        <listOfReactants>
          <speciesReference species="C00712" stoichiometry="1.0"/>
        </listOfReactants>
        <listOfProducts>
          <speciesReference species="C00712_biomass" stoichiometry="1.0"/>
        </listOfProducts>
      </reaction>
      <reaction id="BIO002" name="Triacylglycerol drain" reversible="false">
        <notes>
          <html:listOfGenes/>
        </notes>
        <listOfReactants>
          <speciesReference species="C00422" stoichiometry="1.0"/>
        </listOfReactants>
        <listOfProducts>
          <speciesReference species="C00422_biomass" stoichiometry="1.0"/>
        </listOfProducts>
      </reaction>
      <reaction id="BIO003" name="phosphatidyl-1D-myoinositol drain" reversible="false">
        <notes>
          <html:listOfGenes/>
        </notes>
        <listOfReactants>
          <speciesReference species="C01194" stoichiometry="1.0"/>
        </listOfReactants>
        <listOfProducts>
          <speciesReference species="C01194_biomass" stoichiometry="1.0"/>
        </listOfProducts>
      </reaction>
      <reaction id="BIO004" name="Phosphatidyl-choline drain" reversible="false">
        <notes>
          <html:listOfGenes/>
        </notes>
        <listOfReactants>
          <speciesReference species="C00157" stoichiometry="1.0"/>
        </listOfReactants>
        <listOfProducts>
          <speciesReference species="C00157_biomass" stoichiometry="1.0"/>
        </listOfProducts>
      </reaction>
      <reaction id="BIO005" name="Phosphatidyl-serine drain" reversible="false">
        <notes>
          <html:listOfGenes/>
        </notes>
        <listOfReactants>
          <speciesReference species="C02737" stoichiometry="1.0"/>
        </listOfReactants>
        <listOfProducts>
          <speciesReference species="C02737_biomass" stoichiometry="1.0"/>
        </listOfProducts>
      </reaction>
      <reaction id="BIO006" name="Phosphatidyl-ethanolamine drain" reversible="false">
        <notes>
          <html:listOfGenes/>
        </notes>
        <listOfReactants>
          <speciesReference species="C00350" stoichiometry="1.0"/>
        </listOfReactants>
        <listOfProducts>
          <speciesReference species="C00350_biomass" stoichiometry="1.0"/>
        </listOfProducts>
      </reaction>
      <reaction id="BIO007" name="Cardiolipin drain" reversible="false">
        <notes>
          <html:listOfGenes/>
        </notes>
        <listOfReactants>
          <speciesReference species="C05980" stoichiometry="1.0"/>
        </listOfReactants>
        <listOfProducts>
          <speciesReference species="C05980_biomass" stoichiometry="1.0"/>
        </listOfProducts>
      </reaction>
      <reaction id="BIO008" name="ATP drain" reversible="false">
        <notes>
          <html:listOfGenes/>
        </notes>
        <listOfReactants>
          <speciesReference species="C00002" stoichiometry="1.0"/>
        </listOfReactants>
        <listOfProducts>
          <speciesReference species="C00002_biomass" stoichiometry="1.0"/>
          <speciesReference species="C00013" stoichiometry="1.0"/>
        </listOfProducts>
      </reaction>
      <reaction id="BIO009" name="GTP drain" reversible="false">
        <notes>
          <html:listOfGenes/>
        </notes>
        <listOfReactants>
          <speciesReference species="C00044" stoichiometry="1.0"/>
        </listOfReactants>
        <listOfProducts>
          <speciesReference species="C00044_biomass" stoichiometry="1.0"/>
          <speciesReference species="C00013" stoichiometry="1.0"/>
        </listOfProducts>
      </reaction>
      <reaction id="BIO010" name="dATP drain" reversible="false">
        <notes>
          <html:listOfGenes/>
        </notes>
        <listOfReactants>
          <speciesReference species="C00131" stoichiometry="1.0"/>
        </listOfReactants>
        <listOfProducts>
          <speciesReference species="C00131_biomass" stoichiometry="1.0"/>
          <speciesReference species="C00013" stoichiometry="1.0"/>
        </listOfProducts>
      </reaction>
      <reaction id="BIO011" name="dGTP drain" reversible="false">
        <notes>
          <html:listOfGenes/>
        </notes>
        <listOfReactants>
          <speciesReference species="C00286" stoichiometry="1.0"/>
        </listOfReactants>
        <listOfProducts>
          <speciesReference species="C00286_biomass" stoichiometry="1.0"/>
          <speciesReference species="C00013" stoichiometry="1.0"/>
        </listOfProducts>
      </reaction>
      <reaction id="BIO012" name="CTP drain" reversible="false">
        <notes>
          <html:listOfGenes/>
        </notes>
        <listOfReactants>
          <speciesReference species="C00063" stoichiometry="1.0"/>
        </listOfReactants>
        <listOfProducts>
          <speciesReference species="C00063_biomass" stoichiometry="1.0"/>
          <speciesReference species="C00013" stoichiometry="1.0"/>
        </listOfProducts>
      </reaction>
      <reaction id="BIO013" name="UTP drain" reversible="false">
        <notes>
          <html:listOfGenes/>
        </notes>
        <listOfReactants>
          <speciesReference species="C00075" stoichiometry="1.0"/>
        </listOfReactants>
        <listOfProducts>
          <speciesReference species="C00075_biomass" stoichiometry="1.0"/>
          <speciesReference species="C00013" stoichiometry="1.0"/>
        </listOfProducts>
      </reaction>
      <reaction id="BIO014" name="dCTP drain" reversible="false">
        <notes>
          <html:listOfGenes/>
        </notes>
        <listOfReactants>
          <speciesReference species="C00458" stoichiometry="1.0"/>
        </listOfReactants>
        <listOfProducts>
          <speciesReference species="C00458_biomass" stoichiometry="1.0"/>
          <speciesReference species="C00013" stoichiometry="1.0"/>
        </listOfProducts>
      </reaction>
      <reaction id="BIO015" name="dTTP drain" reversible="false">
        <notes>
          <html:listOfGenes/>
        </notes>
        <listOfReactants>
          <speciesReference species="C00459" stoichiometry="1.0"/>
        </listOfReactants>
        <listOfProducts>
          <speciesReference species="C00459_biomass" stoichiometry="1.0"/>
          <speciesReference species="C00013" stoichiometry="1.0"/>
        </listOfProducts>
      </reaction>
      <reaction id="BIO016" name="cholesterol drain" reversible="false">
        <notes>
          <html:listOfGenes/>
        </notes>
        <listOfReactants>
          <speciesReference species="C00187" stoichiometry="1.0"/>
        </listOfReactants>
        <listOfProducts>
          <speciesReference species="C00187_biomass" stoichiometry="1.0"/>
        </listOfProducts>
      </reaction>
      <reaction id="BIO017" name="sphingomyelin drain" reversible="false">
        <notes>
          <html:listOfGenes/>
        </notes>
        <listOfReactants>
          <speciesReference species="C00550" stoichiometry="1.0"/>
        </listOfReactants>
        <listOfProducts>
          <speciesReference species="C00550_biomass" stoichiometry="1.0"/>
        </listOfProducts>
      </reaction>
      <reaction id="BIO018" name="phosphatidyl glycerol drain" reversible="false">
        <notes>
          <html:listOfGenes/>
        </notes>
        <listOfReactants>
          <speciesReference species="C00344" stoichiometry="1.0"/>
        </listOfReactants>
        <listOfProducts>
          <speciesReference species="C00344_biomass" stoichiometry="1.0"/>
        </listOfProducts>
      </reaction>
      <reaction id="BIO019" name="Glycogen, amylose drain" reversible="false">
        <notes>
          <html:listOfGenes/>
        </notes>
        <listOfReactants>
          <speciesReference species="C00718" stoichiometry="1.0"/>
        </listOfReactants>
        <listOfProducts>
          <speciesReference species="C00718_biomass" stoichiometry="1.0"/>
        </listOfProducts>
      </reaction>
      <reaction id="BIO028" name="Biomass synthesis" reversible="false">
        <notes>
          <html:listOfGenes/>
        </notes>
        <listOfReactants>
          <speciesReference species="C00886" stoichiometry="0.6"/>
          <speciesReference species="C06113" stoichiometry="0.359"/>
          <speciesReference species="C03402" stoichiometry="0.288"/>
          <speciesReference species="C06112" stoichiometry="0.386"/>
          <speciesReference species="C02282" stoichiometry="0.322"/>
          <speciesReference species="C02412" stoichiometry="0.538"/>
          <speciesReference species="C02702" stoichiometry="0.313"/>
          <speciesReference species="C02553" stoichiometry="0.43"/>
          <speciesReference species="C02554" stoichiometry="0.416"/>
          <speciesReference species="C03127" stoichiometry="0.324"/>
          <speciesReference species="C02047" stoichiometry="0.564"/>
          <speciesReference species="C02163" stoichiometry="0.377"/>
          <speciesReference species="C02992" stoichiometry="0.386"/>
          <speciesReference species="C01931" stoichiometry="0.57"/>
          <speciesReference species="C03125" stoichiometry="0.145"/>
          <speciesReference species="C02430" stoichiometry="0.138"/>
          <speciesReference species="C03511" stoichiometry="0.219"/>
          <speciesReference species="C02839" stoichiometry="0.182"/>
          <speciesReference species="C03512" stoichiometry="0.044"/>
          <speciesReference species="C02988" stoichiometry="0.143"/>
          <speciesReference species="C01194_biomass" stoichiometry="0.01"/>
          <speciesReference species="C00157_biomass" stoichiometry="0.069"/>
          <speciesReference species="C02737_biomass" stoichiometry="0.003"/>
          <speciesReference species="C00350_biomass" stoichiometry="0.026"/>
          <speciesReference species="C05980_biomass" stoichiometry="0.003"/>
          <speciesReference species="C00002_biomass" stoichiometry="0.033"/>
          <speciesReference species="C00044_biomass" stoichiometry="0.0624"/>
          <speciesReference species="C00131_biomass" stoichiometry="0.0148"/>
          <speciesReference species="C00286_biomass" stoichiometry="0.0099"/>
          <speciesReference species="C00063_biomass" stoichiometry="0.0551"/>
          <speciesReference species="C00075_biomass" stoichiometry="0.033"/>
          <speciesReference species="C00458_biomass" stoichiometry="0.0099"/>
          <speciesReference species="C00459_biomass" stoichiometry="0.0148"/>
          <speciesReference species="C00187_biomass" stoichiometry="0.018"/>
          <speciesReference species="C00550_biomass" stoichiometry="0.008"/>
          <speciesReference species="C00344_biomass" stoichiometry="0.001"/>
          <speciesReference species="C00718_biomass" stoichiometry="0.279"/>
          <speciesReference species="C00002" stoichiometry="15.55"/>
        </listOfReactants>
        <listOfProducts>
          <speciesReference species="C_BIOMASS" stoichiometry="1.0"/>
          <speciesReference species="C00008" stoichiometry="15.55"/>
          <speciesReference species="C00009" stoichiometry="15.55"/>
        </listOfProducts>
      </reaction>
      <reaction id="BIO029" name="MAb synthesis" reversible="false">
        <notes>
          <html:listOfGenes/>
        </notes>
        <listOfReactants>
          <speciesReference species="C00886" stoichiometry="0.0585"/>
          <speciesReference species="C06113" stoichiometry="0.0365"/>
          <speciesReference species="C03402" stoichiometry="0.0449"/>
          <speciesReference species="C06112" stoichiometry="0.0518"/>
          <speciesReference species="C02282" stoichiometry="0.04"/>
          <speciesReference species="C02412" stoichiometry="0.066"/>
          <speciesReference species="C02702" stoichiometry="0.0717"/>
          <speciesReference species="C02553" stoichiometry="0.1064"/>
          <speciesReference species="C02554" stoichiometry="0.0857"/>
          <speciesReference species="C03127" stoichiometry="0.0329"/>
          <speciesReference species="C02047" stoichiometry="0.063"/>
          <speciesReference species="C02163" stoichiometry="0.0226"/>
          <speciesReference species="C02992" stoichiometry="0.1056"/>
          <speciesReference species="C01931" stoichiometry="0.0608"/>
          <speciesReference species="C03125" stoichiometry="0.0252"/>
          <speciesReference species="C02430" stoichiometry="0.0128"/>
          <speciesReference species="C03511" stoichiometry="0.0415"/>
          <speciesReference species="C02839" stoichiometry="0.0288"/>
          <speciesReference species="C03512" stoichiometry="0.0224"/>
          <speciesReference species="C02988" stoichiometry="0.0229"/>
          <speciesReference species="C00002" stoichiometry="4.3"/>
        </listOfReactants>
        <listOfProducts>
          <speciesReference species="C_MAB" stoichiometry="1.0"/>
          <speciesReference species="C00008" stoichiometry="4.3"/>
          <speciesReference species="C00009" stoichiometry="4.3"/>
        </listOfProducts>
      </reaction>
      <reaction id="R02918" name="L-Tyrosine:tRNA(Tyr) ligase (AMP-forming)" reversible="false">
        <notes>
          <html:listOfGenes>
            <html:p>ID: Yars</html:p>
            <html:p>NAME: tyrosyl-tRNA synthetase</html:p>
            <html:p>MMU: 107271</html:p>
            <html:p>EC: 6.1.1.1</html:p>
            <html:p>UNIPROT: Q91WQ3</html:p>
          </html:listOfGenes>
        </notes>
        <listOfReactants>
          <speciesReference species="C00002" stoichiometry="1.0"/>
          <speciesReference species="C00082" stoichiometry="1.0"/>
          <speciesReference species="C00787" stoichiometry="1.0"/>
        </listOfReactants>
        <listOfProducts>
          <speciesReference species="C00020" stoichiometry="1.0"/>
          <speciesReference species="C00013" stoichiometry="1.0"/>
          <speciesReference species="C02839" stoichiometry="1.0"/>
        </listOfProducts>
      </reaction>
      <reaction id="R02918_mt" name="L-Tyrosine:tRNA(Tyr) ligase (AMP-forming)" reversible="false">
        <notes>
          <html:listOfGenes>
            <html:p>ID: Yars2</html:p>
            <html:p>NAME: tyrosyl-tRNA synthetase 2 (mitochondrial)</html:p>
            <html:p>MMU: 70120</html:p>
            <html:p>EC: 6.1.1.1</html:p>
            <html:p>UNIPROT: Q8BYL4</html:p>
          </html:listOfGenes>
        </notes>
        <listOfReactants>
          <speciesReference species="C00002_mt" stoichiometry="1.0"/>
          <speciesReference species="C00082_mt" stoichiometry="1.0"/>
          <speciesReference species="C00787_mt" stoichiometry="1.0"/>
        </listOfReactants>
        <listOfProducts>
          <speciesReference species="C00020_mt" stoichiometry="1.0"/>
          <speciesReference species="C00013_mt" stoichiometry="1.0"/>
          <speciesReference species="C02839_mt" stoichiometry="1.0"/>
        </listOfProducts>
      </reaction>
      <reaction id="R03038" name="L-Alanine:tRNA(Ala) ligase (AMP-forming)" reversible="false">
        <notes>
          <html:listOfGenes>
            <html:p>ID: Aars</html:p>
            <html:p>NAME: alanyl-tRNA synthetase</html:p>
            <html:p>MMU: 234734</html:p>
            <html:p>EC: 6.1.1.7</html:p>
            <html:p>UNIPROT: Q8BGQ7</html:p>
          </html:listOfGenes>
        </notes>
        <listOfReactants>
          <speciesReference species="C00002" stoichiometry="1.0"/>
          <speciesReference species="C00041" stoichiometry="1.0"/>
          <speciesReference species="C01635" stoichiometry="1.0"/>
        </listOfReactants>
        <listOfProducts>
          <speciesReference species="C00020" stoichiometry="1.0"/>
          <speciesReference species="C00013" stoichiometry="1.0"/>
          <speciesReference species="C00886" stoichiometry="1.0"/>
        </listOfProducts>
      </reaction>
      <reaction id="R03038_mt" name="L-Alanine:tRNA(Ala) ligase (AMP-forming)" reversible="false">
        <notes>
          <html:listOfGenes>
            <html:p>ID: Aars2</html:p>
            <html:p>NAME: alanyl-tRNA synthetase 2, mitochondrial (putative)</html:p>
            <html:p>MMU: 224805</html:p>
            <html:p>EC: 6.1.1.7</html:p>
            <html:p>UNIPROT: Q14CH7</html:p>
          </html:listOfGenes>
        </notes>
        <listOfReactants>
          <speciesReference species="C00002_mt" stoichiometry="1.0"/>
          <speciesReference species="C00041_mt" stoichiometry="1.0"/>
          <speciesReference species="C01635_mt" stoichiometry="1.0"/>
        </listOfReactants>
        <listOfProducts>
          <speciesReference species="C00020_mt" stoichiometry="1.0"/>
          <speciesReference species="C00013_mt" stoichiometry="1.0"/>
          <speciesReference species="C00886_mt" stoichiometry="1.0"/>
        </listOfProducts>
      </reaction>
      <reaction id="R03646" name="L-Arginine:tRNA(Arg) ligase (AMP-forming)" reversible="false">
        <notes>
          <html:listOfGenes>
            <html:p>ID: Rars</html:p>
            <html:p>NAME: arginyl-tRNA synthetase</html:p>
            <html:p>MMU: 104458</html:p>
            <html:p>EC: 6.1.1.19</html:p>
            <html:p>UNIPROT: Q9D0I9</html:p>
          </html:listOfGenes>
        </notes>
        <listOfReactants>
          <speciesReference species="C00002" stoichiometry="1.0"/>
          <speciesReference species="C00062" stoichiometry="1.0"/>
          <speciesReference species="C01636" stoichiometry="1.0"/>
        </listOfReactants>
        <listOfProducts>
          <speciesReference species="C00020" stoichiometry="1.0"/>
          <speciesReference species="C00013" stoichiometry="1.0"/>
          <speciesReference species="C02163" stoichiometry="1.0"/>
        </listOfProducts>
      </reaction>
      <reaction id="R03646_mt" name="L-Arginine:tRNA(Arg) ligase (AMP-forming)" reversible="false">
        <notes>
          <html:listOfGenes>
            <html:p>ID: Rars2</html:p>
            <html:p>NAME: arginyl-tRNA synthetase 2, mitochondrial (putative)</html:p>
            <html:p>MMU: 109093</html:p>
            <html:p>EC: 6.1.1.19</html:p>
            <html:p>UNIPROT: Q3U186</html:p>
          </html:listOfGenes>
        </notes>
        <listOfReactants>
          <speciesReference species="C00002_mt" stoichiometry="1.0"/>
          <speciesReference species="C00062_mt" stoichiometry="1.0"/>
          <speciesReference species="C01636_mt" stoichiometry="1.0"/>
        </listOfReactants>
        <listOfProducts>
          <speciesReference species="C00020_mt" stoichiometry="1.0"/>
          <speciesReference species="C00013_mt" stoichiometry="1.0"/>
          <speciesReference species="C02163_mt" stoichiometry="1.0"/>
        </listOfProducts>
      </reaction>
      <reaction id="R03647" name="L-Aspartate:tRNAAsp ligase (AMP-forming)" reversible="false">
        <notes>
          <html:listOfGenes>
            <html:p>ID: Dars</html:p>
            <html:p>NAME: aspartyl-tRNA synthetase</html:p>
            <html:p>MMU: 226414</html:p>
            <html:p>EC: 6.1.1.12</html:p>
            <html:p>UNIPROT: Q922B2</html:p>
          </html:listOfGenes>
        </notes>
        <listOfReactants>
          <speciesReference species="C00002" stoichiometry="1.0"/>
          <speciesReference species="C00049" stoichiometry="1.0"/>
          <speciesReference species="C01637" stoichiometry="1.0"/>
        </listOfReactants>
        <listOfProducts>
          <speciesReference species="C00020" stoichiometry="1.0"/>
          <speciesReference species="C00013" stoichiometry="1.0"/>
          <speciesReference species="C06113" stoichiometry="1.0"/>
        </listOfProducts>
      </reaction>
      <reaction id="R03647_mt" name="L-Aspartate:tRNAAsp ligase (AMP-forming)" reversible="false">
        <notes>
          <html:listOfGenes>
            <html:p>ID: Dars2</html:p>
            <html:p>NAME: aspartyl-tRNA synthetase 2 (mitochondrial)</html:p>
            <html:p>MMU: 226539</html:p>
            <html:p>EC: 6.1.1.12</html:p>
            <html:p>UNIPROT: Q8BIP0</html:p>
          </html:listOfGenes>
        </notes>
        <listOfReactants>
          <speciesReference species="C00002_mt" stoichiometry="1.0"/>
          <speciesReference species="C00049_mt" stoichiometry="1.0"/>
          <speciesReference species="C01637_mt" stoichiometry="1.0"/>
        </listOfReactants>
        <listOfProducts>
          <speciesReference species="C00020_mt" stoichiometry="1.0"/>
          <speciesReference species="C00013_mt" stoichiometry="1.0"/>
          <speciesReference species="C06113_mt" stoichiometry="1.0"/>
        </listOfProducts>
      </reaction>
      <reaction id="R03648" name="L-Asparagine:tRNA(Asn) ligase (AMP-forming)" reversible="false">
        <notes>
          <html:listOfGenes>
            <html:p>ID: Nars</html:p>
            <html:p>NAME: asparaginyl-tRNA synthetase</html:p>
            <html:p>MMU: 70223</html:p>
            <html:p>EC: 6.1.1.22</html:p>
            <html:p>UNIPROT: Q8BP47</html:p>
          </html:listOfGenes>
        </notes>
        <listOfReactants>
          <speciesReference species="C00002" stoichiometry="1.0"/>
          <speciesReference species="C00152" stoichiometry="1.0"/>
          <speciesReference species="C01637" stoichiometry="1.0"/>
        </listOfReactants>
        <listOfProducts>
          <speciesReference species="C00020" stoichiometry="1.0"/>
          <speciesReference species="C00013" stoichiometry="1.0"/>
          <speciesReference species="C03402" stoichiometry="1.0"/>
        </listOfProducts>
      </reaction>
      <reaction id="R03650" name="L-Cysteine:tRNA(Cys) ligase (AMP-forming)" reversible="false">
        <notes>
          <html:listOfGenes>
            <html:p>ID: Cars</html:p>
            <html:p>NAME: cysteinyl-tRNA synthetase</html:p>
            <html:p>MMU: 27267</html:p>
            <html:p>EC: 6.1.1.16</html:p>
            <html:p>UNIPROT: Q9ER72</html:p>
            <html:p>ID: Cars2</html:p>
            <html:p>NAME: cysteinyl-tRNA synthetase 2 (mitochondrial)(putative)</html:p>
            <html:p>MMU: 71941</html:p>
            <html:p>EC: 6.1.1.16</html:p>
          </html:listOfGenes>
        </notes>
        <listOfReactants>
          <speciesReference species="C00002" stoichiometry="1.0"/>
          <speciesReference species="C00097" stoichiometry="1.0"/>
          <speciesReference species="C01639" stoichiometry="1.0"/>
        </listOfReactants>
        <listOfProducts>
          <speciesReference species="C00020" stoichiometry="1.0"/>
          <speciesReference species="C00013" stoichiometry="1.0"/>
          <speciesReference species="C03125" stoichiometry="1.0"/>
        </listOfProducts>
      </reaction>
      <reaction id="R03651_mt" name="L-Glutamate:tRNA(Gln) ligase (AMP-forming)" reversible="false">
        <notes>
          <html:listOfGenes>
            <html:p>ID: Ears2</html:p>
            <html:p>NAME: RIKEN cDNA 3230401I01 gene</html:p>
            <html:p>MMU: 67417</html:p>
            <html:p>EC: 6.1.1.17</html:p>
            <html:p>UNIPROT: Q9CXJ1</html:p>
          </html:listOfGenes>
        </notes>
        <listOfReactants>
          <speciesReference species="C00002_mt" stoichiometry="1.0"/>
          <speciesReference species="C00025_mt" stoichiometry="1.0"/>
          <speciesReference species="C01640_mt" stoichiometry="1.0"/>
        </listOfReactants>
        <listOfProducts>
          <speciesReference species="C00020_mt" stoichiometry="1.0"/>
          <speciesReference species="C00013_mt" stoichiometry="1.0"/>
          <speciesReference species="C06112_mt" stoichiometry="1.0"/>
        </listOfProducts>
      </reaction>
      <reaction id="R03651" name="L-Glutamate:tRNA(Gln) ligase (AMP-forming)" reversible="false">
        <notes>
          <html:listOfGenes>
            <html:p>ID: Eprs</html:p>
            <html:p>NAME: glutamyl-prolyl-tRNA synthetase</html:p>
            <html:p>MMU: 107508</html:p>
            <html:p>EC: 6.1.1.15 6.1.1.17</html:p>
            <html:p>UNIPROT: Q8CGC7</html:p>
          </html:listOfGenes>
        </notes>
        <listOfReactants>
          <speciesReference species="C00002" stoichiometry="1.0"/>
          <speciesReference species="C00025" stoichiometry="1.0"/>
          <speciesReference species="C01640" stoichiometry="1.0"/>
        </listOfReactants>
        <listOfProducts>
          <speciesReference species="C00020" stoichiometry="1.0"/>
          <speciesReference species="C00013" stoichiometry="1.0"/>
          <speciesReference species="C06112" stoichiometry="1.0"/>
        </listOfProducts>
      </reaction>
      <reaction id="R03652" name="L-Glutamine:tRNA(Gln) ligase (AMP-forming)" reversible="false">
        <notes>
          <html:listOfGenes>
            <html:p>ID: Qars</html:p>
            <html:p>NAME: glutaminyl-tRNA synthetase</html:p>
            <html:p>MMU: 97541</html:p>
            <html:p>EC: 6.1.1.18</html:p>
            <html:p>UNIPROT: Q8BU21</html:p>
          </html:listOfGenes>
        </notes>
        <listOfReactants>
          <speciesReference species="C00002" stoichiometry="1.0"/>
          <speciesReference species="C00064" stoichiometry="1.0"/>
          <speciesReference species="C01640" stoichiometry="1.0"/>
        </listOfReactants>
        <listOfProducts>
          <speciesReference species="C00020" stoichiometry="1.0"/>
          <speciesReference species="C00013" stoichiometry="1.0"/>
          <speciesReference species="C02282" stoichiometry="1.0"/>
        </listOfProducts>
      </reaction>
      <reaction id="R03654" name="Glycine:tRNA(Gly) ligase (AMP-forming)" reversible="false">
        <notes>
          <html:listOfGenes>
            <html:p>ID: Gars</html:p>
            <html:p>NAME: glycyl-tRNA synthetase</html:p>
            <html:p>MMU: 353172</html:p>
            <html:p>EC: 6.1.1.14</html:p>
            <html:p>UNIPROT: Q9CZD3</html:p>
          </html:listOfGenes>
        </notes>
        <listOfReactants>
          <speciesReference species="C00002" stoichiometry="1.0"/>
          <speciesReference species="C00037" stoichiometry="1.0"/>
          <speciesReference species="C01642" stoichiometry="1.0"/>
        </listOfReactants>
        <listOfProducts>
          <speciesReference species="C00020" stoichiometry="1.0"/>
          <speciesReference species="C00013" stoichiometry="1.0"/>
          <speciesReference species="C02412" stoichiometry="1.0"/>
        </listOfProducts>
      </reaction>
      <reaction id="R03655" name="L-Histidine:tRNA(His) ligase (AMP-forming)" reversible="false">
        <notes>
          <html:listOfGenes>
            <html:p>ID: Hars</html:p>
            <html:p>NAME: histidyl-tRNA synthetase</html:p>
            <html:p>MMU: 15115</html:p>
            <html:p>EC: 6.1.1.21</html:p>
            <html:p>UNIPROT: Q9D094</html:p>
          </html:listOfGenes>
        </notes>
        <listOfReactants>
          <speciesReference species="C00002" stoichiometry="1.0"/>
          <speciesReference species="C00135" stoichiometry="1.0"/>
          <speciesReference species="C01643" stoichiometry="1.0"/>
        </listOfReactants>
        <listOfProducts>
          <speciesReference species="C00020" stoichiometry="1.0"/>
          <speciesReference species="C00013" stoichiometry="1.0"/>
          <speciesReference species="C02988" stoichiometry="1.0"/>
        </listOfProducts>
      </reaction>
      <reaction id="R03655_mt" name="L-Histidine:tRNA(His) ligase (AMP-forming)" reversible="false">
        <notes>
          <html:listOfGenes>
            <html:p>ID: Hars2</html:p>
            <html:p>NAME: histidyl-tRNA synthetase-like</html:p>
            <html:p>MMU: 70791</html:p>
            <html:p>EC: 6.1.1.21</html:p>
            <html:p>UNIPROT: Q99KK9</html:p>
          </html:listOfGenes>
        </notes>
        <listOfReactants>
          <speciesReference species="C00002_mt" stoichiometry="1.0"/>
          <speciesReference species="C00135_mt" stoichiometry="1.0"/>
          <speciesReference species="C01643_mt" stoichiometry="1.0"/>
        </listOfReactants>
        <listOfProducts>
          <speciesReference species="C00020_mt" stoichiometry="1.0"/>
          <speciesReference species="C00013_mt" stoichiometry="1.0"/>
          <speciesReference species="C02988_mt" stoichiometry="1.0"/>
        </listOfProducts>
      </reaction>
      <reaction id="R03656" name="L-Isoleucine:tRNA(Ile) ligase (AMP-forming)" reversible="false">
        <notes>
          <html:listOfGenes>
            <html:p>ID: Iars</html:p>
            <html:p>NAME: isoleucine-tRNA synthetase</html:p>
            <html:p>MMU: 105148</html:p>
            <html:p>EC: 6.1.1.5</html:p>
            <html:p>UNIPROT: Q8BU30</html:p>
          </html:listOfGenes>
        </notes>
        <listOfReactants>
          <speciesReference species="C00002" stoichiometry="1.0"/>
          <speciesReference species="C00407" stoichiometry="1.0"/>
          <speciesReference species="C01644" stoichiometry="1.0"/>
        </listOfReactants>
        <listOfProducts>
          <speciesReference species="C00020" stoichiometry="1.0"/>
          <speciesReference species="C00013" stoichiometry="1.0"/>
          <speciesReference species="C03127" stoichiometry="1.0"/>
        </listOfProducts>
      </reaction>
      <reaction id="R03656_mt" name="L-Isoleucine:tRNA(Ile) ligase (AMP-forming)" reversible="false">
        <notes>
          <html:listOfGenes>
            <html:p>ID: Iars2</html:p>
            <html:p>NAME: isoleucine-tRNA synthetase 2, mitochondrial</html:p>
            <html:p>MMU: 381314</html:p>
            <html:p>EC: 6.1.1.5</html:p>
            <html:p>UNIPROT: Q8BIJ6</html:p>
          </html:listOfGenes>
        </notes>
        <listOfReactants>
          <speciesReference species="C00002_mt" stoichiometry="1.0"/>
          <speciesReference species="C00407_mt" stoichiometry="1.0"/>
          <speciesReference species="C01644_mt" stoichiometry="1.0"/>
        </listOfReactants>
        <listOfProducts>
          <speciesReference species="C00020_mt" stoichiometry="1.0"/>
          <speciesReference species="C00013_mt" stoichiometry="1.0"/>
          <speciesReference species="C03127_mt" stoichiometry="1.0"/>
        </listOfProducts>
      </reaction>
      <reaction id="R03657_mt" name="L-Leucine:tRNA(Leu) ligase (AMP-forming)" reversible="false">
        <notes>
          <html:listOfGenes>
            <html:p>ID: Lars2</html:p>
            <html:p>NAME: leucyl-tRNA synthetase, mitochondrial</html:p>
            <html:p>MMU: 102436</html:p>
            <html:p>EC: 6.1.1.4</html:p>
            <html:p>UNIPROT: A6H6S4</html:p>
          </html:listOfGenes>
        </notes>
        <listOfReactants>
          <speciesReference species="C00002_mt" stoichiometry="1.0"/>
          <speciesReference species="C00123_mt" stoichiometry="1.0"/>
          <speciesReference species="C01645_mt" stoichiometry="1.0"/>
        </listOfReactants>
        <listOfProducts>
          <speciesReference species="C00020_mt" stoichiometry="1.0"/>
          <speciesReference species="C00013_mt" stoichiometry="1.0"/>
          <speciesReference species="C02047_mt" stoichiometry="1.0"/>
        </listOfProducts>
      </reaction>
      <reaction id="R03657" name="L-Leucine:tRNA(Leu) ligase (AMP-forming)" reversible="false">
        <notes>
          <html:listOfGenes/>
        </notes>
        <listOfReactants>
          <speciesReference species="C00002" stoichiometry="1.0"/>
          <speciesReference species="C00123" stoichiometry="1.0"/>
          <speciesReference species="C01645" stoichiometry="1.0"/>
        </listOfReactants>
        <listOfProducts>
          <speciesReference species="C00020" stoichiometry="1.0"/>
          <speciesReference species="C00013" stoichiometry="1.0"/>
          <speciesReference species="C02047" stoichiometry="1.0"/>
        </listOfProducts>
      </reaction>
      <reaction id="R03658" name="L-Lysine:tRNALys ligase (AMP-forming)" reversible="false">
        <notes>
          <html:listOfGenes>
            <html:p>ID: Kars</html:p>
            <html:p>NAME: lysyl-tRNA synthetase</html:p>
            <html:p>MMU: 85305</html:p>
            <html:p>EC: 6.1.1.6</html:p>
            <html:p>UNIPROT: Q3TIV6</html:p>
          </html:listOfGenes>
        </notes>
        <listOfReactants>
          <speciesReference species="C00002" stoichiometry="1.0"/>
          <speciesReference species="C00047" stoichiometry="1.0"/>
          <speciesReference species="C01646" stoichiometry="1.0"/>
        </listOfReactants>
        <listOfProducts>
          <speciesReference species="C00020" stoichiometry="1.0"/>
          <speciesReference species="C00013" stoichiometry="1.0"/>
          <speciesReference species="C01931" stoichiometry="1.0"/>
        </listOfProducts>
      </reaction>
      <reaction id="R03659_mt" name="L-Methionine:tRNAMet ligase (AMP-forming)" reversible="false">
        <notes>
          <html:listOfGenes>
            <html:p>ID: Mars2</html:p>
            <html:p>NAME: methionine-tRNA synthetase 2 (mitochondrial)</html:p>
            <html:p>MMU: 212679</html:p>
            <html:p>EC: 6.1.1.10</html:p>
            <html:p>UNIPROT: A2RT28</html:p>
          </html:listOfGenes>
        </notes>
        <listOfReactants>
          <speciesReference species="C00002_mt" stoichiometry="1.0"/>
          <speciesReference species="C00073_mt" stoichiometry="1.0"/>
          <speciesReference species="C01647_mt" stoichiometry="1.0"/>
        </listOfReactants>
        <listOfProducts>
          <speciesReference species="C00020_mt" stoichiometry="1.0"/>
          <speciesReference species="C00013_mt" stoichiometry="1.0"/>
          <speciesReference species="C02430_mt" stoichiometry="1.0"/>
        </listOfProducts>
      </reaction>
      <reaction id="R03659" name="L-Methionine:tRNAMet ligase (AMP-forming)" reversible="false">
        <notes>
          <html:listOfGenes>
            <html:p>ID: Mars</html:p>
            <html:p>NAME: methionine-tRNA synthetase</html:p>
            <html:p>MMU: 216443</html:p>
            <html:p>EC: 6.1.1.10</html:p>
            <html:p>UNIPROT: Q68FL6</html:p>
          </html:listOfGenes>
        </notes>
        <listOfReactants>
          <speciesReference species="C00002" stoichiometry="1.0"/>
          <speciesReference species="C00073" stoichiometry="1.0"/>
          <speciesReference species="C01647" stoichiometry="1.0"/>
        </listOfReactants>
        <listOfProducts>
          <speciesReference species="C00020" stoichiometry="1.0"/>
          <speciesReference species="C00013" stoichiometry="1.0"/>
          <speciesReference species="C02430" stoichiometry="1.0"/>
        </listOfProducts>
      </reaction>
      <reaction id="R03660" name="L-Phenylalanine:tRNA(Ala) ligase (AMP-forming)" reversible="false">
        <notes>
          <html:listOfGenes>
            <html:p>ID: Farsb</html:p>
            <html:p>NAME: phenylalanine-tRNA synthetase-like, beta subunit</html:p>
            <html:p>MMU: 23874</html:p>
            <html:p>EC: 6.1.1.20</html:p>
            <html:p>UNIPROT: Q3TG12</html:p>
          </html:listOfGenes>
        </notes>
        <listOfReactants>
          <speciesReference species="C00002" stoichiometry="1.0"/>
          <speciesReference species="C00079" stoichiometry="1.0"/>
          <speciesReference species="C01648" stoichiometry="1.0"/>
        </listOfReactants>
        <listOfProducts>
          <speciesReference species="C00020" stoichiometry="1.0"/>
          <speciesReference species="C00013" stoichiometry="1.0"/>
          <speciesReference species="C03511" stoichiometry="1.0"/>
        </listOfProducts>
      </reaction>
      <reaction id="R03660_mt" name="L-Phenylalanine:tRNA(Ala) ligase (AMP-forming)" reversible="false">
        <notes>
          <html:listOfGenes>
            <html:p>ID: Fars2</html:p>
            <html:p>NAME: phenylalanine-tRNA synthetase 2 (mitochondrial)</html:p>
            <html:p>MMU: 69955</html:p>
            <html:p>EC: 6.1.1.20</html:p>
            <html:p>UNIPROT: Q99M01</html:p>
          </html:listOfGenes>
        </notes>
        <listOfReactants>
          <speciesReference species="C00002_mt" stoichiometry="1.0"/>
          <speciesReference species="C00079_mt" stoichiometry="1.0"/>
          <speciesReference species="C01648_mt" stoichiometry="1.0"/>
        </listOfReactants>
        <listOfProducts>
          <speciesReference species="C00020_mt" stoichiometry="1.0"/>
          <speciesReference species="C00013_mt" stoichiometry="1.0"/>
          <speciesReference species="C03511_mt" stoichiometry="1.0"/>
        </listOfProducts>
      </reaction>
      <reaction id="R03661" name="L-Proline:tRNA(Pro) ligase (AMP-forming)" reversible="false">
        <notes>
          <html:listOfGenes>
            <html:p>ID: Eprs</html:p>
            <html:p>NAME: glutamyl-prolyl-tRNA synthetase</html:p>
            <html:p>MMU: 107508</html:p>
            <html:p>EC: 6.1.1.15 6.1.1.17</html:p>
            <html:p>UNIPROT: Q8CGC7</html:p>
            <html:p>ID: Pars2</html:p>
            <html:p>NAME: prolyl-tRNA synthetase</html:p>
            <html:p>MMU: 230577</html:p>
            <html:p>EC: 6.1.1.15</html:p>
            <html:p>UNIPROT: A8Y5T6</html:p>
          </html:listOfGenes>
        </notes>
        <listOfReactants>
          <speciesReference species="C00002" stoichiometry="1.0"/>
          <speciesReference species="C00148" stoichiometry="1.0"/>
          <speciesReference species="C01649" stoichiometry="1.0"/>
        </listOfReactants>
        <listOfProducts>
          <speciesReference species="C00020" stoichiometry="1.0"/>
          <speciesReference species="C00013" stoichiometry="1.0"/>
          <speciesReference species="C02702" stoichiometry="1.0"/>
        </listOfProducts>
      </reaction>
      <reaction id="R03662" name="L-Serine:tRNA(Ser) ligase (AMP-forming)" reversible="false">
        <notes>
          <html:listOfGenes>
            <html:p>ID: Sars</html:p>
            <html:p>NAME: seryl-aminoacyl-tRNA synthetase 1</html:p>
            <html:p>MMU: 20226</html:p>
            <html:p>EC: 6.1.1.11</html:p>
            <html:p>UNIPROT: Q8C483</html:p>
          </html:listOfGenes>
        </notes>
        <listOfReactants>
          <speciesReference species="C00002" stoichiometry="1.0"/>
          <speciesReference species="C00065" stoichiometry="1.0"/>
          <speciesReference species="C01650" stoichiometry="1.0"/>
        </listOfReactants>
        <listOfProducts>
          <speciesReference species="C00020" stoichiometry="1.0"/>
          <speciesReference species="C00013" stoichiometry="1.0"/>
          <speciesReference species="C02553" stoichiometry="1.0"/>
        </listOfProducts>
      </reaction>
      <reaction id="R03662_mt" name="L-Serine:tRNA(Ser) ligase (AMP-forming)" reversible="false">
        <notes>
          <html:listOfGenes>
            <html:p>ID: Sars2</html:p>
            <html:p>NAME: seryl-aminoacyl-tRNA synthetase 2</html:p>
            <html:p>MMU: 71984</html:p>
            <html:p>EC: 6.1.1.11</html:p>
            <html:p>UNIPROT: Q9JJL8</html:p>
          </html:listOfGenes>
        </notes>
        <listOfReactants>
          <speciesReference species="C00002_mt" stoichiometry="1.0"/>
          <speciesReference species="C00065_mt" stoichiometry="1.0"/>
          <speciesReference species="C01650_mt" stoichiometry="1.0"/>
        </listOfReactants>
        <listOfProducts>
          <speciesReference species="C00020_mt" stoichiometry="1.0"/>
          <speciesReference species="C00013_mt" stoichiometry="1.0"/>
          <speciesReference species="C02553_mt" stoichiometry="1.0"/>
        </listOfProducts>
      </reaction>
      <reaction id="R03663" name="L-Threonine:tRNA(Thr) ligase (AMP-forming)" reversible="false">
        <notes>
          <html:listOfGenes>
            <html:p>ID: Tars</html:p>
            <html:p>NAME: threonyl-tRNA synthetase</html:p>
            <html:p>MMU: 110960</html:p>
            <html:p>EC: 6.1.1.3</html:p>
            <html:p>UNIPROT: Q9D0R2</html:p>
          </html:listOfGenes>
        </notes>
        <listOfReactants>
          <speciesReference species="C00002" stoichiometry="1.0"/>
          <speciesReference species="C00188" stoichiometry="1.0"/>
          <speciesReference species="C01651" stoichiometry="1.0"/>
        </listOfReactants>
        <listOfProducts>
          <speciesReference species="C00020" stoichiometry="1.0"/>
          <speciesReference species="C00013" stoichiometry="1.0"/>
          <speciesReference species="C02992" stoichiometry="1.0"/>
        </listOfProducts>
      </reaction>
      <reaction id="R03664" name="L-Tryptophan -tRNA(Trp) ligase (AMP-forming)" reversible="false">
        <notes>
          <html:listOfGenes>
            <html:p>ID: Wars</html:p>
            <html:p>NAME: tryptophanyl-tRNA synthetase</html:p>
            <html:p>MMU: 22375</html:p>
            <html:p>EC: 6.1.1.2</html:p>
            <html:p>UNIPROT: Q4FJZ4</html:p>
            <html:p>ID: Wars2</html:p>
            <html:p>NAME: tryptophanyl tRNA synthetase 2 (mitochondrial)</html:p>
            <html:p>MMU: 70560</html:p>
            <html:p>EC: 6.1.1.2</html:p>
            <html:p>UNIPROT: Q8BFV8</html:p>
          </html:listOfGenes>
        </notes>
        <listOfReactants>
          <speciesReference species="C00002" stoichiometry="1.0"/>
          <speciesReference species="C00078" stoichiometry="1.0"/>
          <speciesReference species="C01652" stoichiometry="1.0"/>
        </listOfReactants>
        <listOfProducts>
          <speciesReference species="C00020" stoichiometry="1.0"/>
          <speciesReference species="C00013" stoichiometry="1.0"/>
          <speciesReference species="C03512" stoichiometry="1.0"/>
        </listOfProducts>
      </reaction>
      <reaction id="R03665" name="L-Valine:tRNAVal ligase (AMP-forming)" reversible="false">
        <notes>
          <html:listOfGenes>
            <html:p>ID: Vars</html:p>
            <html:p>NAME: valyl-tRNA synthetase 2</html:p>
            <html:p>MMU: 22321</html:p>
            <html:p>EC: 6.1.1.9</html:p>
            <html:p>UNIPROT: Q7TPT7</html:p>
          </html:listOfGenes>
        </notes>
        <listOfReactants>
          <speciesReference species="C00002" stoichiometry="1.0"/>
          <speciesReference species="C00183" stoichiometry="1.0"/>
          <speciesReference species="C01653" stoichiometry="1.0"/>
        </listOfReactants>
        <listOfProducts>
          <speciesReference species="C00020" stoichiometry="1.0"/>
          <speciesReference species="C00013" stoichiometry="1.0"/>
          <speciesReference species="C02554" stoichiometry="1.0"/>
        </listOfProducts>
      </reaction>
      <reaction id="R05577" name="L-Aspartate:tRNA(Asp) ligase (AMP-forming)" reversible="false">
        <notes>
          <html:listOfGenes>
            <html:p>ID: Dars</html:p>
            <html:p>NAME: aspartyl-tRNA synthetase</html:p>
            <html:p>MMU: 226414</html:p>
            <html:p>EC: 6.1.1.12</html:p>
            <html:p>UNIPROT: Q922B2</html:p>
          </html:listOfGenes>
        </notes>
        <listOfReactants>
          <speciesReference species="C01638" stoichiometry="1.0"/>
          <speciesReference species="C00049" stoichiometry="1.0"/>
          <speciesReference species="C00002" stoichiometry="1.0"/>
        </listOfReactants>
        <listOfProducts>
          <speciesReference species="C02984" stoichiometry="1.0"/>
          <speciesReference species="C00013" stoichiometry="1.0"/>
          <speciesReference species="C00020" stoichiometry="1.0"/>
        </listOfProducts>
      </reaction>
      <reaction id="R05577_mt" name="L-Aspartate:tRNA(Asp) ligase (AMP-forming)" reversible="false">
        <notes>
          <html:listOfGenes>
            <html:p>ID: Dars2</html:p>
            <html:p>NAME: aspartyl-tRNA synthetase 2 (mitochondrial)</html:p>
            <html:p>MMU: 226539</html:p>
            <html:p>EC: 6.1.1.12</html:p>
            <html:p>UNIPROT: Q8BIP0</html:p>
          </html:listOfGenes>
        </notes>
        <listOfReactants>
          <speciesReference species="C01638_mt" stoichiometry="1.0"/>
          <speciesReference species="C00049_mt" stoichiometry="1.0"/>
          <speciesReference species="C00002_mt" stoichiometry="1.0"/>
        </listOfReactants>
        <listOfProducts>
          <speciesReference species="C02984_mt" stoichiometry="1.0"/>
          <speciesReference species="C00013_mt" stoichiometry="1.0"/>
          <speciesReference species="C00020_mt" stoichiometry="1.0"/>
        </listOfProducts>
      </reaction>
      <reaction id="R05578_mt" name="L-Glutamate:tRNA(Glu) ligase (AMP-forming)" reversible="false">
        <notes>
          <html:listOfGenes>
            <html:p>ID: Ears2</html:p>
            <html:p>NAME: RIKEN cDNA 3230401I01 gene</html:p>
            <html:p>MMU: 67417</html:p>
            <html:p>EC: 6.1.1.17</html:p>
            <html:p>UNIPROT: Q9CXJ1</html:p>
          </html:listOfGenes>
        </notes>
        <listOfReactants>
          <speciesReference species="C01641_mt" stoichiometry="1.0"/>
          <speciesReference species="C00025_mt" stoichiometry="1.0"/>
          <speciesReference species="C00002_mt" stoichiometry="1.0"/>
        </listOfReactants>
        <listOfProducts>
          <speciesReference species="C02987_mt" stoichiometry="1.0"/>
          <speciesReference species="C00013_mt" stoichiometry="1.0"/>
          <speciesReference species="C00020_mt" stoichiometry="1.0"/>
        </listOfProducts>
      </reaction>
      <reaction id="R05578" name="L-Glutamate:tRNA(Glu) ligase (AMP-forming)" reversible="false">
        <notes>
          <html:listOfGenes>
            <html:p>ID: Eprs</html:p>
            <html:p>NAME: glutamyl-prolyl-tRNA synthetase</html:p>
            <html:p>MMU: 107508</html:p>
            <html:p>EC: 6.1.1.15 6.1.1.17</html:p>
            <html:p>UNIPROT: Q8CGC7</html:p>
          </html:listOfGenes>
        </notes>
        <listOfReactants>
          <speciesReference species="C01641" stoichiometry="1.0"/>
          <speciesReference species="C00025" stoichiometry="1.0"/>
          <speciesReference species="C00002" stoichiometry="1.0"/>
        </listOfReactants>
        <listOfProducts>
          <speciesReference species="C02987" stoichiometry="1.0"/>
          <speciesReference species="C00013" stoichiometry="1.0"/>
          <speciesReference species="C00020" stoichiometry="1.0"/>
        </listOfProducts>
      </reaction>
      <reaction id="R04212_mt" name="Asp-tRNA(Asn):L-glutamine amido-ligase (ADP-forming)" reversible="false">
        <notes>
          <html:listOfGenes>
            <html:p>ID: Pet112l</html:p>
            <html:p>NAME: PET112-like (yeast)</html:p>
            <html:p>MMU: 229487</html:p>
            <html:p>EC: 6.3.5.-</html:p>
            <html:p>UNIPROT: Q99JT1</html:p>
          </html:listOfGenes>
        </notes>
        <listOfReactants>
          <speciesReference species="C06113_mt" stoichiometry="1.0"/>
          <speciesReference species="C00064_mt" stoichiometry="1.0"/>
          <speciesReference species="C00002_mt" stoichiometry="1.0"/>
        </listOfReactants>
        <listOfProducts>
          <speciesReference species="C03402_mt" stoichiometry="1.0"/>
          <speciesReference species="C00025_mt" stoichiometry="1.0"/>
          <speciesReference species="C00009_mt" stoichiometry="1.0"/>
          <speciesReference species="C00008_mt" stoichiometry="1.0"/>
        </listOfProducts>
      </reaction>
      <reaction id="R03905_mt" name="Glu-tRNA(Gln):L-glutamine amido-ligase(ADP-forming)" reversible="false">
        <notes>
          <html:listOfGenes>
            <html:p>ID: Pet112l</html:p>
            <html:p>NAME: PET112-like (yeast)</html:p>
            <html:p>MMU: 229487</html:p>
            <html:p>EC: 6.3.5.-</html:p>
            <html:p>UNIPROT: Q99JT1</html:p>
          </html:listOfGenes>
        </notes>
        <listOfReactants>
          <speciesReference species="C06112_mt" stoichiometry="1.0"/>
          <speciesReference species="C00064_mt" stoichiometry="1.0"/>
          <speciesReference species="C00002_mt" stoichiometry="1.0"/>
        </listOfReactants>
        <listOfProducts>
          <speciesReference species="C02282_mt" stoichiometry="1.0"/>
          <speciesReference species="C00025_mt" stoichiometry="1.0"/>
          <speciesReference species="C00009_mt" stoichiometry="1.0"/>
          <speciesReference species="C00008_mt" stoichiometry="1.0"/>
        </listOfProducts>
      </reaction>
      <reaction id="R04773_mt" name="Selenomethionine:tRNAMet ligase (AMP-forming)" reversible="false">
        <notes>
          <html:listOfGenes>
            <html:p>ID: Mars2</html:p>
            <html:p>NAME: methionine-tRNA synthetase 2 (mitochondrial)</html:p>
            <html:p>MMU: 212679</html:p>
            <html:p>EC: 6.1.1.10</html:p>
            <html:p>UNIPROT: A2RT28</html:p>
          </html:listOfGenes>
        </notes>
        <listOfReactants>
          <speciesReference species="C00002_mt" stoichiometry="1.0"/>
          <speciesReference species="C05335_mt" stoichiometry="1.0"/>
          <speciesReference species="C01647_mt" stoichiometry="1.0"/>
        </listOfReactants>
        <listOfProducts>
          <speciesReference species="C00020_mt" stoichiometry="1.0"/>
          <speciesReference species="C00013_mt" stoichiometry="1.0"/>
          <speciesReference species="C05336_mt" stoichiometry="1.0"/>
        </listOfProducts>
      </reaction>
      <reaction id="R04773" name="Selenomethionine:tRNAMet ligase (AMP-forming)" reversible="false">
        <notes>
          <html:listOfGenes>
            <html:p>ID: Mars</html:p>
            <html:p>NAME: methionine-tRNA synthetase</html:p>
            <html:p>MMU: 216443</html:p>
            <html:p>EC: 6.1.1.10</html:p>
            <html:p>UNIPROT: Q68FL6</html:p>
          </html:listOfGenes>
        </notes>
        <listOfReactants>
          <speciesReference species="C00002" stoichiometry="1.0"/>
          <speciesReference species="C05335" stoichiometry="1.0"/>
          <speciesReference species="C01647" stoichiometry="1.0"/>
        </listOfReactants>
        <listOfProducts>
          <speciesReference species="C00020" stoichiometry="1.0"/>
          <speciesReference species="C00013" stoichiometry="1.0"/>
          <speciesReference species="C05336" stoichiometry="1.0"/>
        </listOfProducts>
      </reaction>
      <reaction id="R03940_mt" name="1NA-Formyltetrahydrofolate:L-methionyl-tRNA N-formyltransferase" reversible="false">
        <notes>
          <html:listOfGenes>
            <html:p>ID: Mtfmt</html:p>
            <html:p>NAME: RIKEN cDNA 2310020P08 gene</html:p>
            <html:p>MMU: 69606</html:p>
            <html:p>EC: 2.1.2.9</html:p>
            <html:p>UNIPROT: Q9D799</html:p>
          </html:listOfGenes>
        </notes>
        <listOfReactants>
          <speciesReference species="C02430_mt" stoichiometry="1.0"/>
          <speciesReference species="C00234_mt" stoichiometry="1.0"/>
        </listOfReactants>
        <listOfProducts>
          <speciesReference species="C00101_mt" stoichiometry="1.0"/>
          <speciesReference species="C03294_mt" stoichiometry="1.0"/>
        </listOfProducts>
      </reaction>
      <reaction id="TF0001" name="Pyruvate mTransporter" reversible="true">
        <notes>
          <html:listOfGenes/>
        </notes>
        <listOfReactants>
          <speciesReference species="C00022" stoichiometry="1.0"/>
        </listOfReactants>
        <listOfProducts>
          <speciesReference species="C00022_mt" stoichiometry="1.0"/>
        </listOfProducts>
      </reaction>
      <reaction id="TF0002" name="Citrate mTransporter" reversible="true">
        <notes>
          <html:listOfGenes/>
        </notes>
        <listOfReactants>
          <speciesReference species="C00158" stoichiometry="1.0"/>
        </listOfReactants>
        <listOfProducts>
          <speciesReference species="C00158_mt" stoichiometry="1.0"/>
        </listOfProducts>
      </reaction>
      <reaction id="TF0003" name="Glutamate mTransporter" reversible="true">
        <notes>
          <html:listOfGenes/>
        </notes>
        <listOfReactants>
          <speciesReference species="C00025" stoichiometry="1.0"/>
        </listOfReactants>
        <listOfProducts>
          <speciesReference species="C00025_mt" stoichiometry="1.0"/>
        </listOfProducts>
      </reaction>
      <reaction id="TF0004" name="Glutamine mTransporter" reversible="true">
        <notes>
          <html:listOfGenes/>
        </notes>
        <listOfReactants>
          <speciesReference species="C00064" stoichiometry="1.0"/>
        </listOfReactants>
        <listOfProducts>
          <speciesReference species="C00064_mt" stoichiometry="1.0"/>
        </listOfProducts>
      </reaction>
      <reaction id="TF0005" name="Alanine mTransporter" reversible="true">
        <notes>
          <html:listOfGenes/>
        </notes>
        <listOfReactants>
          <speciesReference species="C00041" stoichiometry="1.0"/>
        </listOfReactants>
        <listOfProducts>
          <speciesReference species="C00041_mt" stoichiometry="1.0"/>
        </listOfProducts>
      </reaction>
      <reaction id="TF0006" name="Malate-Oxoglutarate mAntiporter" reversible="true">
        <notes>
          <html:listOfGenes/>
        </notes>
        <listOfReactants>
          <speciesReference species="C00149" stoichiometry="1.0"/>
          <speciesReference species="C00026_mt" stoichiometry="1.0"/>
        </listOfReactants>
        <listOfProducts>
          <speciesReference species="C00149_mt" stoichiometry="1.0"/>
          <speciesReference species="C00026" stoichiometry="1.0"/>
        </listOfProducts>
      </reaction>
      <reaction id="TF0007" name="Glutamate-aspartate mAntiporter" reversible="true">
        <notes>
          <html:listOfGenes/>
        </notes>
        <listOfReactants>
          <speciesReference species="C00025" stoichiometry="1.0"/>
          <speciesReference species="C00049_mt" stoichiometry="1.0"/>
        </listOfReactants>
        <listOfProducts>
          <speciesReference species="C00025_mt" stoichiometry="1.0"/>
          <speciesReference species="C00049" stoichiometry="1.0"/>
        </listOfProducts>
      </reaction>
      <reaction id="TF0008" name="O2 mDiffusion" reversible="true">
        <notes>
          <html:listOfGenes/>
        </notes>
        <listOfReactants>
          <speciesReference species="C00007" stoichiometry="1.0"/>
        </listOfReactants>
        <listOfProducts>
          <speciesReference species="C00007_mt" stoichiometry="1.0"/>
        </listOfProducts>
      </reaction>
      <reaction id="TF0009" name="CO2 mDiffusion" reversible="true">
        <notes>
          <html:listOfGenes/>
        </notes>
        <listOfReactants>
          <speciesReference species="C00011" stoichiometry="1.0"/>
        </listOfReactants>
        <listOfProducts>
          <speciesReference species="C00011_mt" stoichiometry="1.0"/>
        </listOfProducts>
      </reaction>
      <reaction id="TF0010" name="ATP mTransporter" reversible="true">
        <notes>
          <html:listOfGenes/>
        </notes>
        <listOfReactants>
          <speciesReference species="C00002" stoichiometry="1.0"/>
          <speciesReference species="C00008_mt" stoichiometry="1.0"/>
        </listOfReactants>
        <listOfProducts>
          <speciesReference species="C00002_mt" stoichiometry="1.0"/>
          <speciesReference species="C00008" stoichiometry="1.0"/>
        </listOfProducts>
      </reaction>
      <reaction id="TF0011" name="GTP mTransporter" reversible="true">
        <notes>
          <html:listOfGenes/>
        </notes>
        <listOfReactants>
          <speciesReference species="C00044" stoichiometry="1.0"/>
          <speciesReference species="C00035_mt" stoichiometry="1.0"/>
        </listOfReactants>
        <listOfProducts>
          <speciesReference species="C00044_mt" stoichiometry="1.0"/>
          <speciesReference species="C00035" stoichiometry="1.0"/>
        </listOfProducts>
      </reaction>
      <reaction id="TF0012" name="H+ mTransporter" reversible="true">
        <notes>
          <html:listOfGenes/>
        </notes>
        <listOfReactants>
          <speciesReference species="C00080" stoichiometry="1.0"/>
        </listOfReactants>
        <listOfProducts>
          <speciesReference species="C00080_mt" stoichiometry="1.0"/>
        </listOfProducts>
      </reaction>
      <reaction id="TF0013" name="H2O mTransporter" reversible="true">
        <notes>
          <html:listOfGenes/>
        </notes>
        <listOfReactants>
          <speciesReference species="C00001" stoichiometry="1.0"/>
        </listOfReactants>
        <listOfProducts>
          <speciesReference species="C00001_mt" stoichiometry="1.0"/>
        </listOfProducts>
      </reaction>
      <reaction id="TF0014" name="NH3 mTransporter" reversible="true">
        <notes>
          <html:listOfGenes/>
        </notes>
        <listOfReactants>
          <speciesReference species="C00014" stoichiometry="1.0"/>
        </listOfReactants>
        <listOfProducts>
          <speciesReference species="C00014_mt" stoichiometry="1.0"/>
        </listOfProducts>
      </reaction>
      <reaction id="TF0015" name="PEP mTransporter" reversible="true">
        <notes>
          <html:listOfGenes/>
        </notes>
        <listOfReactants>
          <speciesReference species="C00074" stoichiometry="1.0"/>
        </listOfReactants>
        <listOfProducts>
          <speciesReference species="C00074_mt" stoichiometry="1.0"/>
        </listOfProducts>
      </reaction>
      <reaction id="TF0016" name="Palmitoyl-carnitine/carnitine mAntiporter" reversible="true">
        <notes>
          <html:listOfGenes/>
        </notes>
        <listOfReactants>
          <speciesReference species="C02990" stoichiometry="1.0"/>
          <speciesReference species="C00318_mt" stoichiometry="1.0"/>
        </listOfReactants>
        <listOfProducts>
          <speciesReference species="C02990_mt" stoichiometry="1.0"/>
          <speciesReference species="C00318" stoichiometry="1.0"/>
        </listOfProducts>
      </reaction>
      <reaction id="TF0017" name="Valine mTransporter" reversible="true">
        <notes>
          <html:listOfGenes/>
        </notes>
        <listOfReactants>
          <speciesReference species="C00183" stoichiometry="1.0"/>
        </listOfReactants>
        <listOfProducts>
          <speciesReference species="C00183_mt" stoichiometry="1.0"/>
        </listOfProducts>
      </reaction>
      <reaction id="TF0018" name="Leucine mTransporter" reversible="true">
        <notes>
          <html:listOfGenes/>
        </notes>
        <listOfReactants>
          <speciesReference species="C00123" stoichiometry="1.0"/>
        </listOfReactants>
        <listOfProducts>
          <speciesReference species="C00123_mt" stoichiometry="1.0"/>
        </listOfProducts>
      </reaction>
      <reaction id="TF0019" name="Isoleucine mTransporter" reversible="true">
        <notes>
          <html:listOfGenes/>
        </notes>
        <listOfReactants>
          <speciesReference species="C00407" stoichiometry="1.0"/>
        </listOfReactants>
        <listOfProducts>
          <speciesReference species="C00407_mt" stoichiometry="1.0"/>
        </listOfProducts>
      </reaction>
      <reaction id="TF0020" name="Proline mTransporter" reversible="true">
        <notes>
          <html:listOfGenes/>
        </notes>
        <listOfReactants>
          <speciesReference species="C00148" stoichiometry="1.0"/>
        </listOfReactants>
        <listOfProducts>
          <speciesReference species="C00148_mt" stoichiometry="1.0"/>
        </listOfProducts>
      </reaction>
      <reaction id="TF0021" name="Ornithine-Citrulline mTransporter" reversible="true">
        <notes>
          <html:listOfGenes/>
        </notes>
        <listOfReactants>
          <speciesReference species="C00077" stoichiometry="1.0"/>
          <speciesReference species="C00327_mt" stoichiometry="1.0"/>
        </listOfReactants>
        <listOfProducts>
          <speciesReference species="C00077_mt" stoichiometry="1.0"/>
          <speciesReference species="C00327" stoichiometry="1.0"/>
        </listOfProducts>
      </reaction>
      <reaction id="TF0022" name="Ornithine mTransporter" reversible="true">
        <notes>
          <html:listOfGenes/>
        </notes>
        <listOfReactants>
          <speciesReference species="C00077" stoichiometry="1.0"/>
        </listOfReactants>
        <listOfProducts>
          <speciesReference species="C00077_mt" stoichiometry="1.0"/>
        </listOfProducts>
      </reaction>
      <reaction id="TF0023" name="Glycine mTransporter" reversible="true">
        <notes>
          <html:listOfGenes/>
        </notes>
        <listOfReactants>
          <speciesReference species="C00037" stoichiometry="1.0"/>
        </listOfReactants>
        <listOfProducts>
          <speciesReference species="C00037_mt" stoichiometry="1.0"/>
        </listOfProducts>
      </reaction>
      <reaction id="TF0024" name="Threonine mTransporter" reversible="true">
        <notes>
          <html:listOfGenes/>
        </notes>
        <listOfReactants>
          <speciesReference species="C00188" stoichiometry="1.0"/>
        </listOfReactants>
        <listOfProducts>
          <speciesReference species="C00188_mt" stoichiometry="1.0"/>
        </listOfProducts>
      </reaction>
      <reaction id="TF0025" name="Lysine mTransporter" reversible="true">
        <notes>
          <html:listOfGenes/>
        </notes>
        <listOfReactants>
          <speciesReference species="C00047" stoichiometry="1.0"/>
        </listOfReactants>
        <listOfProducts>
          <speciesReference species="C00047_mt" stoichiometry="1.0"/>
        </listOfProducts>
      </reaction>
      <reaction id="TF0026" name="2-aminoadipate semialdehyde mTransporter" reversible="true">
        <notes>
          <html:listOfGenes/>
        </notes>
        <listOfReactants>
          <speciesReference species="C04076" stoichiometry="1.0"/>
        </listOfReactants>
        <listOfProducts>
          <speciesReference species="C04076_mt" stoichiometry="1.0"/>
        </listOfProducts>
      </reaction>
      <reaction id="TF0027" name="2-oxoadipate mTransporter" reversible="true">
        <notes>
          <html:listOfGenes/>
        </notes>
        <listOfReactants>
          <speciesReference species="C00322" stoichiometry="1.0"/>
        </listOfReactants>
        <listOfProducts>
          <speciesReference species="C00322_mt" stoichiometry="1.0"/>
        </listOfProducts>
      </reaction>
      <reaction id="TF0028" name="Acetoacetate mTransporter" reversible="true">
        <notes>
          <html:listOfGenes/>
        </notes>
        <listOfReactants>
          <speciesReference species="C00164" stoichiometry="1.0"/>
        </listOfReactants>
        <listOfProducts>
          <speciesReference species="C00164_mt" stoichiometry="1.0"/>
        </listOfProducts>
      </reaction>
      <reaction id="TF0029" name="2-Oxobutanoate mTransporter" reversible="true">
        <notes>
          <html:listOfGenes/>
        </notes>
        <listOfReactants>
          <speciesReference species="C00109" stoichiometry="1.0"/>
        </listOfReactants>
        <listOfProducts>
          <speciesReference species="C00109_mt" stoichiometry="1.0"/>
        </listOfProducts>
      </reaction>
      <reaction id="TF0030" name="Octadecenoyl-CoA mTransporter" reversible="true">
        <notes>
          <html:listOfGenes/>
        </notes>
        <listOfReactants>
          <speciesReference species="C00712CoA" stoichiometry="1.0"/>
        </listOfReactants>
        <listOfProducts>
          <speciesReference species="C00712CoA_mt" stoichiometry="1.0"/>
        </listOfProducts>
      </reaction>
      <reaction id="TF0031" name="aminobutanoate mTransporter" reversible="true">
        <notes>
          <html:listOfGenes/>
        </notes>
        <listOfReactants>
          <speciesReference species="C00334" stoichiometry="1.0"/>
        </listOfReactants>
        <listOfProducts>
          <speciesReference species="C00334_mt" stoichiometry="1.0"/>
        </listOfProducts>
      </reaction>
      <reaction id="gCat01" name="catalytic" reversible="true">
        <notes>
          <html:listOfGenes>
            <html:p>ID: catalytic</html:p>
            <html:p>NAME: catalytic</html:p>
            <html:p>MMU: UNKNOWN</html:p>
            <html:p>EC: catalytic</html:p>
          </html:listOfGenes>
        </notes>
        <listOfReactants>
          <speciesReference species="C01110" stoichiometry="1.0"/>
        </listOfReactants>
        <listOfProducts>
          <speciesReference species="C03564" stoichiometry="1.0"/>
        </listOfProducts>
      </reaction>
      <reaction id="gCat02" name="catalytic" reversible="true">
        <notes>
          <html:listOfGenes>
            <html:p>ID: catalytic</html:p>
            <html:p>NAME: catalytic</html:p>
            <html:p>MMU: UNKNOWN</html:p>
            <html:p>EC: catalytic</html:p>
          </html:listOfGenes>
        </notes>
        <listOfReactants>
          <speciesReference species="C01110" stoichiometry="1.0"/>
        </listOfReactants>
        <listOfProducts>
          <speciesReference species="C03771" stoichiometry="1.0"/>
        </listOfProducts>
      </reaction>
      <reaction id="gCat03" name="catalytic" reversible="false">
        <notes>
          <html:listOfGenes>
            <html:p>ID: catalytic</html:p>
            <html:p>NAME: catalytic</html:p>
            <html:p>MMU: UNKNOWN</html:p>
            <html:p>EC: catalytic</html:p>
          </html:listOfGenes>
        </notes>
        <listOfReactants>
          <speciesReference species="C05565" stoichiometry="1.0"/>
          <speciesReference species="C00007" stoichiometry="1.0"/>
        </listOfReactants>
        <listOfProducts>
          <speciesReference species="C05829" stoichiometry="1.0"/>
        </listOfProducts>
      </reaction>
      <reaction id="gCat04" name="catalytic" reversible="false">
        <notes>
          <html:listOfGenes>
            <html:p>ID: catalytic</html:p>
            <html:p>NAME: catalytic</html:p>
            <html:p>MMU: UNKNOWN</html:p>
            <html:p>EC: catalytic</html:p>
          </html:listOfGenes>
        </notes>
        <listOfReactants>
          <speciesReference species="C05829" stoichiometry="1.0"/>
        </listOfReactants>
        <listOfProducts>
          <speciesReference species="C00025" stoichiometry="1.0"/>
          <speciesReference species="C00014" stoichiometry="1.0"/>
          <speciesReference species="C00011" stoichiometry="1.0"/>
        </listOfProducts>
      </reaction>
      <reaction id="gCat05" name="catalytic" reversible="false">
        <notes>
          <html:listOfGenes>
            <html:p>ID: catalytic</html:p>
            <html:p>NAME: catalytic</html:p>
            <html:p>MMU: UNKNOWN</html:p>
            <html:p>EC: catalytic</html:p>
          </html:listOfGenes>
        </notes>
        <listOfReactants>
          <speciesReference species="C00052" stoichiometry="1.0"/>
        </listOfReactants>
        <listOfProducts>
          <speciesReference species="C05796" stoichiometry="1.0"/>
          <speciesReference species="C00015" stoichiometry="1.0"/>
        </listOfProducts>
      </reaction>
      <reaction id="gCat06_mt" name="catalytic" reversible="true">
        <notes>
          <html:listOfGenes>
            <html:p>ID: catalytic</html:p>
            <html:p>NAME: catalytic</html:p>
            <html:p>MMU: UNKNOWN</html:p>
            <html:p>EC: catalytic</html:p>
          </html:listOfGenes>
        </notes>
        <listOfReactants>
          <speciesReference species="C01165_mt" stoichiometry="1.0"/>
        </listOfReactants>
        <listOfProducts>
          <speciesReference species="C03912_mt" stoichiometry="1.0"/>
        </listOfProducts>
      </reaction>
      <reaction id="gCat06" name="catalytic" reversible="true">
        <notes>
          <html:listOfGenes/>
        </notes>
        <listOfReactants>
          <speciesReference species="C01165" stoichiometry="1.0"/>
        </listOfReactants>
        <listOfProducts>
          <speciesReference species="C03912" stoichiometry="1.0"/>
        </listOfProducts>
      </reaction>
      <reaction id="gCat07_mt" name="catalytic" reversible="true">
        <notes>
          <html:listOfGenes>
            <html:p>ID: catalytic</html:p>
            <html:p>NAME: catalytic</html:p>
            <html:p>MMU: UNKNOWN</html:p>
            <html:p>EC: catalytic</html:p>
          </html:listOfGenes>
        </notes>
        <listOfReactants>
          <speciesReference species="C00011_mt" stoichiometry="1.0"/>
          <speciesReference species="C00001_mt" stoichiometry="1.0"/>
        </listOfReactants>
        <listOfProducts>
          <speciesReference species="C00288_mt" stoichiometry="1.0"/>
          <speciesReference species="C00080_mt" stoichiometry="1.0"/>
        </listOfProducts>
      </reaction>
      <reaction id="gCat07" name="catalytic" reversible="true">
        <notes>
          <html:listOfGenes/>
        </notes>
        <listOfReactants>
          <speciesReference species="C00011" stoichiometry="1.0"/>
          <speciesReference species="C00001" stoichiometry="1.0"/>
        </listOfReactants>
        <listOfProducts>
          <speciesReference species="C00288" stoichiometry="1.0"/>
          <speciesReference species="C00080" stoichiometry="1.0"/>
        </listOfProducts>
      </reaction>
      <reaction id="K00001" name="galactosidase, alpha" reversible="false">
        <notes>
          <html:listOfGenes>
            <html:p>ID: Gla</html:p>
            <html:p>NAME: galactosidase, alpha  (no rxn in KEGG)</html:p>
            <html:p>MMU: 11605</html:p>
            <html:p>EC: 3.2.1.22</html:p>
            <html:p>UNIPROT: Q3UM38</html:p>
          </html:listOfGenes>
        </notes>
        <listOfReactants>
          <speciesReference species="C02472" stoichiometry="1.0"/>
        </listOfReactants>
        <listOfProducts>
          <speciesReference species="C00267" stoichiometry="1.0"/>
          <speciesReference species="C00124" stoichiometry="1.0"/>
        </listOfProducts>
      </reaction>
      <reaction id="K00002" name="CytoChrome P45NA, 2" reversible="true">
        <notes>
          <html:listOfGenes>
            <html:p>ID: ASC1</html:p>
            <html:p>NAME: CytoChrome P450, 2</html:p>
            <html:p>MMU: UNKNOWN</html:p>
            <html:p>EC: 1.14.-.-</html:p>
          </html:listOfGenes>
        </notes>
        <listOfReactants>
          <speciesReference species="C01041" stoichiometry="1.0"/>
        </listOfReactants>
        <listOfProducts>
          <speciesReference species="C05422" stoichiometry="1.0"/>
        </listOfProducts>
      </reaction>
      <reaction id="K00003" name="fatty acid degradation" reversible="false">
        <notes>
          <html:listOfGenes>
            <html:p>ID: UNKNOWN</html:p>
            <html:p>NAME: fatty acid degradation (summary reaction)</html:p>
            <html:p>MMU: UNKNOWN</html:p>
            <html:p>EC: LUMP</html:p>
          </html:listOfGenes>
        </notes>
        <listOfReactants>
          <speciesReference species="C06424" stoichiometry="1.0"/>
          <speciesReference species="C00002" stoichiometry="1.0"/>
          <speciesReference species="C00010" stoichiometry="7"/>
          <speciesReference species="C00016" stoichiometry="7"/>
          <speciesReference species="C00003" stoichiometry="7"/>
        </listOfReactants>
        <listOfProducts>
          <speciesReference species="C00020" stoichiometry="1.0"/>
          <speciesReference species="C00013" stoichiometry="1.0"/>
          <speciesReference species="C01352" stoichiometry="7"/>
          <speciesReference species="C00004" stoichiometry="7"/>
          <speciesReference species="C00024" stoichiometry="7"/>
        </listOfProducts>
      </reaction>
      <reaction id="K00004" name="fatty acid degradation" reversible="false">
        <notes>
          <html:listOfGenes>
            <html:p>ID: UNKNOWN</html:p>
            <html:p>NAME: fatty acid degradation (summary reaction)</html:p>
            <html:p>MMU: UNKNOWN</html:p>
            <html:p>EC: LUMP</html:p>
          </html:listOfGenes>
        </notes>
        <listOfReactants>
          <speciesReference species="C00249" stoichiometry="1.0"/>
          <speciesReference species="C00002" stoichiometry="1.0"/>
          <speciesReference species="C00010" stoichiometry="8"/>
          <speciesReference species="C00016" stoichiometry="8"/>
          <speciesReference species="C00003" stoichiometry="8"/>
        </listOfReactants>
        <listOfProducts>
          <speciesReference species="C00020" stoichiometry="1.0"/>
          <speciesReference species="C00013" stoichiometry="1.0"/>
          <speciesReference species="C01352" stoichiometry="8"/>
          <speciesReference species="C00004" stoichiometry="8"/>
          <speciesReference species="C00024" stoichiometry="8"/>
        </listOfProducts>
      </reaction>
      <reaction id="K00005" name="fatty acid degradation" reversible="false">
        <notes>
          <html:listOfGenes>
            <html:p>ID: UNKNOWN</html:p>
            <html:p>NAME: fatty acid degradation (summary reaction)</html:p>
            <html:p>MMU: UNKNOWN</html:p>
            <html:p>EC: LUMP</html:p>
          </html:listOfGenes>
        </notes>
        <listOfReactants>
          <speciesReference species="C01530" stoichiometry="1.0"/>
          <speciesReference species="C00002" stoichiometry="1.0"/>
          <speciesReference species="C00010" stoichiometry="9"/>
          <speciesReference species="C00016" stoichiometry="9"/>
          <speciesReference species="C00003" stoichiometry="9"/>
        </listOfReactants>
        <listOfProducts>
          <speciesReference species="C00020" stoichiometry="1.0"/>
          <speciesReference species="C00013" stoichiometry="1.0"/>
          <speciesReference species="C01352" stoichiometry="9"/>
          <speciesReference species="C00004" stoichiometry="9"/>
          <speciesReference species="C00024" stoichiometry="9"/>
        </listOfProducts>
      </reaction>
      <reaction id="K00006_mt" name="NADH ETC" reversible="false">
        <notes>
          <html:listOfGenes>
            <html:p>ID: UNKNOWN</html:p>
            <html:p>NAME: ATP generation (NADH)</html:p>
            <html:p>MMU: UNKNOWN</html:p>
            <html:p>EC: LUMP</html:p>
          </html:listOfGenes>
        </notes>
        <listOfReactants>
          <speciesReference species="C00004_mt" stoichiometry="1.0"/>
          <speciesReference species="C00007_mt" stoichiometry="0.5"/>
          <speciesReference species="C00008_mt" stoichiometry="2.5"/>
          <speciesReference species="C00009_mt" stoichiometry="2.5"/>
          <speciesReference species="C00080_mt" stoichiometry="1.0"/>
        </listOfReactants>
        <listOfProducts>
          <speciesReference species="C00002_mt" stoichiometry="2.5"/>
          <speciesReference species="C00001_mt" stoichiometry="3.5"/>
          <speciesReference species="C00003_mt" stoichiometry="1.0"/>
        </listOfProducts>
      </reaction>
      <reaction id="K00007_mt" name="FADH2 ETC" reversible="false">
        <notes>
          <html:listOfGenes>
            <html:p>ID: UNKNOWN</html:p>
            <html:p>NAME: ATP generation (FADH2)</html:p>
            <html:p>MMU: UNKNOWN</html:p>
            <html:p>EC: LUMP</html:p>
          </html:listOfGenes>
        </notes>
        <listOfReactants>
          <speciesReference species="C01352_mt" stoichiometry="1.0"/>
          <speciesReference species="C00007_mt" stoichiometry="0.5"/>
          <speciesReference species="C00008_mt" stoichiometry="1.5"/>
          <speciesReference species="C00009_mt" stoichiometry="1.5"/>
        </listOfReactants>
        <listOfProducts>
          <speciesReference species="C00002_mt" stoichiometry="1.5"/>
          <speciesReference species="C00001_mt" stoichiometry="2.5"/>
          <speciesReference species="C00016_mt" stoichiometry="1.0"/>
        </listOfProducts>
      </reaction>
      <reaction id="K00007" name="FADH2 ETC" reversible="false">
        <notes>
          <html:listOfGenes/>
        </notes>
        <listOfReactants>
          <speciesReference species="C01352" stoichiometry="1.0"/>
          <speciesReference species="C00007" stoichiometry="0.5"/>
          <speciesReference species="C00008" stoichiometry="1.5"/>
          <speciesReference species="C00009" stoichiometry="1.5"/>
        </listOfReactants>
        <listOfProducts>
          <speciesReference species="C00002" stoichiometry="1.5"/>
          <speciesReference species="C00001" stoichiometry="2.5"/>
          <speciesReference species="C00016" stoichiometry="1.0"/>
        </listOfProducts>
      </reaction>
      <reaction id="K00008" name="FA conversion" reversible="true">
        <notes>
          <html:listOfGenes>
            <html:p>ID: UNKNOWN</html:p>
            <html:p>NAME: Octadecenoic acid to fatty acid</html:p>
            <html:p>MMU: UNKNOWN</html:p>
            <html:p>EC: conversion</html:p>
          </html:listOfGenes>
        </notes>
        <listOfReactants>
          <speciesReference species="C00712" stoichiometry="1.0"/>
        </listOfReactants>
        <listOfProducts>
          <speciesReference species="C00162" stoichiometry="1.0"/>
        </listOfProducts>
      </reaction>
      <reaction id="K00009" name="acyl-CoA synthesis" reversible="false">
        <notes>
          <html:listOfGenes>
            <html:p>ID: UNKNOWN</html:p>
            <html:p>NAME: acyl-CoA synthesis</html:p>
            <html:p>MMU: UNKNOWN</html:p>
            <html:p>EC: 6.2.1.3</html:p>
          </html:listOfGenes>
        </notes>
        <listOfReactants>
          <speciesReference species="C00002" stoichiometry="1.0"/>
          <speciesReference species="C00162" stoichiometry="1.0"/>
          <speciesReference species="C00010" stoichiometry="1.0"/>
        </listOfReactants>
        <listOfProducts>
          <speciesReference species="C00020" stoichiometry="1.0"/>
          <speciesReference species="C00040" stoichiometry="1.0"/>
          <speciesReference species="C00013" stoichiometry="1.0"/>
        </listOfProducts>
      </reaction>
      <reaction id="K00010_mt" name="FADH2-acceptor transhydrogenase" reversible="true">
        <notes>
          <html:listOfGenes>
            <html:p>ID: UNKNOWN</html:p>
            <html:p>NAME: arbritary acceptor redox</html:p>
            <html:p>MMU: UNKNOWN</html:p>
            <html:p>EC: conversion</html:p>
          </html:listOfGenes>
        </notes>
        <listOfReactants>
          <speciesReference species="C00028_mt" stoichiometry="1.0"/>
          <speciesReference species="C01352_mt" stoichiometry="1.0"/>
        </listOfReactants>
        <listOfProducts>
          <speciesReference species="C00030_mt" stoichiometry="1.0"/>
          <speciesReference species="C00016_mt" stoichiometry="1.0"/>
        </listOfProducts>
      </reaction>
      <reaction id="K00010" name="FADH2-acceptor transhydrogenase" reversible="true">
        <notes>
          <html:listOfGenes/>
        </notes>
        <listOfReactants>
          <speciesReference species="C00028" stoichiometry="1.0"/>
          <speciesReference species="C01352" stoichiometry="1.0"/>
        </listOfReactants>
        <listOfProducts>
          <speciesReference species="C00030" stoichiometry="1.0"/>
          <speciesReference species="C00016" stoichiometry="1.0"/>
        </listOfProducts>
      </reaction>
      <reaction id="K00011" name="C18 fatty acid syntehesis" reversible="false">
        <notes>
          <html:listOfGenes>
            <html:p>ID: UNKNOWN</html:p>
            <html:p>NAME: C18 fatty acid syntehesis</html:p>
            <html:p>MMU: UNKNOWN</html:p>
            <html:p>EC: LUMP</html:p>
          </html:listOfGenes>
        </notes>
        <listOfReactants>
          <speciesReference species="C05764" stoichiometry="1.0"/>
          <speciesReference species="C01209" stoichiometry="1.0"/>
          <speciesReference species="C00005" stoichiometry="2"/>
        </listOfReactants>
        <listOfProducts>
          <speciesReference species="C04088" stoichiometry="1.0"/>
          <speciesReference species="C00006" stoichiometry="2"/>
          <speciesReference species="C00001" stoichiometry="1.0"/>
          <speciesReference species="C00011" stoichiometry="1.0"/>
          <speciesReference species="C00229" stoichiometry="1.0"/>
        </listOfProducts>
      </reaction>
      <reaction id="K00012" name="C18 fatty acid-CoA synthesis" reversible="false">
        <notes>
          <html:listOfGenes>
            <html:p>ID: UNKNOWN</html:p>
            <html:p>NAME: C18 fatty acid-CoA synthesis</html:p>
            <html:p>MMU: UNKNOWN</html:p>
            <html:p>EC: conversion</html:p>
          </html:listOfGenes>
        </notes>
        <listOfReactants>
          <speciesReference species="C00002" stoichiometry="1.0"/>
          <speciesReference species="C00712" stoichiometry="1.0"/>
          <speciesReference species="C00010" stoichiometry="1.0"/>
        </listOfReactants>
        <listOfProducts>
          <speciesReference species="C00020" stoichiometry="1.0"/>
          <speciesReference species="C00712CoA" stoichiometry="1.0"/>
          <speciesReference species="C00013" stoichiometry="1.0"/>
        </listOfProducts>
      </reaction>
      <reaction id="K00013_mt" name="C18 fatty acid 1st oxidation" reversible="false">
        <notes>
          <html:listOfGenes>
            <html:p>ID: UNKNOWN</html:p>
            <html:p>NAME: C18 fatty acid 1st oxidation</html:p>
            <html:p>MMU: UNKNOWN</html:p>
            <html:p>EC: LUMP</html:p>
          </html:listOfGenes>
        </notes>
        <listOfReactants>
          <speciesReference species="C00712CoA_mt" stoichiometry="1.0"/>
          <speciesReference species="C00010_mt" stoichiometry="1.0"/>
          <speciesReference species="C00003_mt" stoichiometry="1.0"/>
          <speciesReference species="C00001_mt" stoichiometry="1.0"/>
        </listOfReactants>
        <listOfProducts>
          <speciesReference species="C00154_mt" stoichiometry="1.0"/>
          <speciesReference species="C00024_mt" stoichiometry="1.0"/>
          <speciesReference species="C00004_mt" stoichiometry="1.0"/>
        </listOfProducts>
      </reaction>
      <reaction id="R00004" name="Pyrophosphate phosphohydrolase" reversible="false">
        <notes>
          <html:listOfGenes>
            <html:p>ID: Ppa1</html:p>
            <html:p>NAME: pyrophosphatase (inorganic) 1</html:p>
            <html:p>MMU: 67895</html:p>
            <html:p>EC: 3.6.1.1</html:p>
            <html:p>UNIPROT: Q4FK49</html:p>
          </html:listOfGenes>
        </notes>
        <listOfReactants>
          <speciesReference species="C00013" stoichiometry="1.0"/>
          <speciesReference species="C00001" stoichiometry="1.0"/>
        </listOfReactants>
        <listOfProducts>
          <speciesReference species="C00009" stoichiometry="2"/>
        </listOfProducts>
      </reaction>
      <reaction id="R00004_mt" name="Pyrophosphate phosphohydrolase" reversible="false">
        <notes>
          <html:listOfGenes>
            <html:p>ID: Ppa2</html:p>
            <html:p>NAME: pyrophosphatase (inorganic) 2</html:p>
            <html:p>MMU: 74776</html:p>
            <html:p>EC: 3.6.1.1</html:p>
            <html:p>UNIPROT: Q91VM9</html:p>
          </html:listOfGenes>
        </notes>
        <listOfReactants>
          <speciesReference species="C00013_mt" stoichiometry="1.0"/>
          <speciesReference species="C00001_mt" stoichiometry="1.0"/>
        </listOfReactants>
        <listOfProducts>
          <speciesReference species="C00009_mt" stoichiometry="2"/>
        </listOfProducts>
      </reaction>
      <reaction id="R00006" name="2-Acetolactate pyruvate-lyase (carboxylating)" reversible="false">
        <notes>
          <html:listOfGenes>
            <html:p>ID: Ilvbl</html:p>
            <html:p>NAME: ilvB (bacterial acetolactate synthase)-like</html:p>
            <html:p>MMU: 216136</html:p>
            <html:p>EC: 2.2.1.6</html:p>
            <html:p>UNIPROT: Q8BU33</html:p>
          </html:listOfGenes>
        </notes>
        <listOfReactants>
          <speciesReference species="C00022" stoichiometry="2"/>
        </listOfReactants>
        <listOfProducts>
          <speciesReference species="C00900" stoichiometry="1.0"/>
          <speciesReference species="C00011" stoichiometry="1.0"/>
        </listOfProducts>
      </reaction>
      <reaction id="R00009" name="hydrogen-peroxide:hydrogen-peroxide oxidoreductase" reversible="false">
        <notes>
          <html:listOfGenes>
            <html:p>ID: Cat</html:p>
            <html:p>NAME: Catalase</html:p>
            <html:p>MMU: 12359</html:p>
            <html:p>EC: 1.11.1.6</html:p>
            <html:p>UNIPROT: Q3TXQ6</html:p>
          </html:listOfGenes>
        </notes>
        <listOfReactants>
          <speciesReference species="C00027" stoichiometry="2"/>
        </listOfReactants>
        <listOfProducts>
          <speciesReference species="C00007" stoichiometry="1.0"/>
          <speciesReference species="C00001" stoichiometry="2"/>
        </listOfProducts>
      </reaction>
      <reaction id="R00010" name="alpha,alpha-Trehalose glucohydrolase" reversible="false">
        <notes>
          <html:listOfGenes>
            <html:p>ID: Treh</html:p>
            <html:p>NAME: trehalase (brush-border membrane glycoprotein)</html:p>
            <html:p>MMU: 58866</html:p>
            <html:p>EC: 3.2.1.28</html:p>
            <html:p>UNIPROT: Q9JLT2</html:p>
          </html:listOfGenes>
        </notes>
        <listOfReactants>
          <speciesReference species="C01083" stoichiometry="1.0"/>
          <speciesReference species="C00001" stoichiometry="1.0"/>
        </listOfReactants>
        <listOfProducts>
          <speciesReference species="C00267" stoichiometry="2"/>
        </listOfProducts>
      </reaction>
      <reaction id="R00022" name="NA" reversible="false">
        <notes>
          <html:listOfGenes>
            <html:p>ID: Hexa</html:p>
            <html:p>NAME: hexosaminidase A (trimer)</html:p>
            <html:p>MMU: 15211</html:p>
            <html:p>EC: 3.2.1.52</html:p>
            <html:p>UNIPROT: Q91XG3</html:p>
            <html:p>ID: Hexb</html:p>
            <html:p>NAME: hexosaminidase B (tetramere)</html:p>
            <html:p>MMU: 15212</html:p>
            <html:p>EC: 3.2.1.52</html:p>
            <html:p>UNIPROT: Q3TXR9</html:p>
          </html:listOfGenes>
        </notes>
        <listOfReactants>
          <speciesReference species="C01674" stoichiometry="1.0"/>
          <speciesReference species="C00001" stoichiometry="1.0"/>
        </listOfReactants>
        <listOfProducts>
          <speciesReference species="C00140" stoichiometry="2"/>
        </listOfProducts>
      </reaction>
      <reaction id="R00028" name="alpha-D-Glucoside glucohydrolase" reversible="false">
        <notes>
          <html:listOfGenes>
            <html:p>ID: Gaa</html:p>
            <html:p>NAME: glucosidase, alpha, acid</html:p>
            <html:p>MMU: 14387</html:p>
            <html:p>EC: 3.2.1.20</html:p>
            <html:p>UNIPROT: P70699</html:p>
          </html:listOfGenes>
        </notes>
        <listOfReactants>
          <speciesReference species="C00208" stoichiometry="1.0"/>
          <speciesReference species="C00001" stoichiometry="1.0"/>
        </listOfReactants>
        <listOfProducts>
          <speciesReference species="C00267" stoichiometry="2"/>
        </listOfProducts>
      </reaction>
      <reaction id="R00032" name="beta-Carotene:oxygen 15,15'-oxidoreductase (bond-cleaving)" reversible="false">
        <notes>
          <html:listOfGenes>
            <html:p>ID: Bcmo1</html:p>
            <html:p>NAME: beta-carotene 15,15'-monooxygenase</html:p>
            <html:p>MMU: 63857</html:p>
            <html:p>EC: 1.14.99.36</html:p>
            <html:p>UNIPROT: Q05AC0</html:p>
          </html:listOfGenes>
        </notes>
        <listOfReactants>
          <speciesReference species="C02094" stoichiometry="1.0"/>
          <speciesReference species="C00007" stoichiometry="1.0"/>
        </listOfReactants>
        <listOfProducts>
          <speciesReference species="C00376" stoichiometry="2"/>
        </listOfProducts>
      </reaction>
      <reaction id="R00036" name="5-Aminolevulinate hydro-lyase(adding 5-aminolevulinate and" reversible="false">
        <notes>
          <html:listOfGenes>
            <html:p>ID: Alad</html:p>
            <html:p>NAME: aminolevulinate, delta-, dehydratase</html:p>
            <html:p>MMU: 17025</html:p>
            <html:p>EC: 4.2.1.24</html:p>
            <html:p>UNIPROT: P10518</html:p>
          </html:listOfGenes>
        </notes>
        <listOfReactants>
          <speciesReference species="C00430" stoichiometry="2"/>
        </listOfReactants>
        <listOfProducts>
          <speciesReference species="C00931" stoichiometry="1.0"/>
          <speciesReference species="C00001" stoichiometry="2"/>
        </listOfProducts>
      </reaction>
      <reaction id="R00047" name="6-Hydroxynicotinate, hydrogen-donor:oxygen oxidoreductase" reversible="false">
        <notes>
          <html:listOfGenes>
            <html:p>ID: Bcdo2</html:p>
            <html:p>NAME: beta-carotene 9', 10'-dioxygenase 2</html:p>
            <html:p>MMU: 170752</html:p>
            <html:p>EC: 1.14.99.-</html:p>
            <html:p>UNIPROT: Q3KNZ2</html:p>
          </html:listOfGenes>
        </notes>
        <listOfReactants>
          <speciesReference species="C00007" stoichiometry="1.0"/>
          <speciesReference species="C01020" stoichiometry="2"/>
        </listOfReactants>
        <listOfProducts>
          <speciesReference species="C01059" stoichiometry="2"/>
          <speciesReference species="C00011" stoichiometry="2"/>
        </listOfProducts>
      </reaction>
      <reaction id="R00069" name="NA" reversible="false">
        <notes>
          <html:listOfGenes>
            <html:p>ID: UNKNOWN</html:p>
            <html:p>NAME: UNKNOWN</html:p>
            <html:p>MMU: UNKNOWN</html:p>
            <html:p>EC: 1.14.13.-</html:p>
          </html:listOfGenes>
        </notes>
        <listOfReactants>
          <speciesReference species="C00007" stoichiometry="1.0"/>
          <speciesReference species="C03680" stoichiometry="2"/>
        </listOfReactants>
        <listOfProducts>
          <speciesReference species="C05565" stoichiometry="2"/>
        </listOfProducts>
      </reaction>
      <reaction id="R00073" name="Prostaglandin H2:oxygen oxidoreductase" reversible="false">
        <notes>
          <html:listOfGenes>
            <html:p>ID: Ptgs1</html:p>
            <html:p>NAME: prostaglandin-endoperoxide synthase 1</html:p>
            <html:p>MMU: 19224</html:p>
            <html:p>EC: 1.14.99.1</html:p>
            <html:p>UNIPROT: Q543T1</html:p>
            <html:p>ID: Ptgs2</html:p>
            <html:p>NAME: prostaglandin-endoperoxide synthase 2</html:p>
            <html:p>MMU: 19225</html:p>
            <html:p>EC: 1.14.99.1</html:p>
            <html:p>UNIPROT: Q543K3</html:p>
          </html:listOfGenes>
        </notes>
        <listOfReactants>
          <speciesReference species="C05956" stoichiometry="2"/>
        </listOfReactants>
        <listOfProducts>
          <speciesReference species="C00427" stoichiometry="2"/>
          <speciesReference species="C00007" stoichiometry="1.0"/>
        </listOfProducts>
      </reaction>
      <reaction id="R00078" name="Fe(II):oxygen oxidoreductase" reversible="false">
        <notes>
          <html:listOfGenes>
            <html:p>ID: Cp</html:p>
            <html:p>NAME: ceruloplasmin</html:p>
            <html:p>MMU: 12870</html:p>
            <html:p>EC: 1.16.3.1</html:p>
            <html:p>UNIPROT: Q61147</html:p>
            <html:p>ID: Fth1</html:p>
            <html:p>NAME: ferritin heavy chain 1</html:p>
            <html:p>MMU: 14319</html:p>
            <html:p>EC: 1.16.3.1</html:p>
            <html:p>UNIPROT: P09528</html:p>
          </html:listOfGenes>
        </notes>
        <listOfReactants>
          <speciesReference species="C00007" stoichiometry="1.0"/>
          <speciesReference species="C14818" stoichiometry="4"/>
          <speciesReference species="C00080" stoichiometry="4"/>
        </listOfReactants>
        <listOfProducts>
          <speciesReference species="C14819" stoichiometry="4"/>
          <speciesReference species="C00001" stoichiometry="2"/>
        </listOfProducts>
      </reaction>
      <reaction id="R00078_mt" name="Fe(II):oxygen oxidoreductase" reversible="false">
        <notes>
          <html:listOfGenes>
            <html:p>ID: Ftmt</html:p>
            <html:p>NAME: ferritin mitochondrial</html:p>
            <html:p>MMU: 67634</html:p>
            <html:p>EC: 1.16.3.1</html:p>
            <html:p>UNIPROT: Q9D5H4</html:p>
          </html:listOfGenes>
        </notes>
        <listOfReactants>
          <speciesReference species="C00007_mt" stoichiometry="1.0"/>
          <speciesReference species="C14818_mt" stoichiometry="4"/>
          <speciesReference species="C00080_mt" stoichiometry="4"/>
        </listOfReactants>
        <listOfProducts>
          <speciesReference species="C14819_mt" stoichiometry="4"/>
          <speciesReference species="C00001_mt" stoichiometry="2"/>
        </listOfProducts>
      </reaction>
      <reaction id="R00081_mt" name="Ferrocytochrome-c:oxygen oxidoreductase" reversible="false">
        <notes>
          <html:listOfGenes>
            <html:p>ID: Cox4i1</html:p>
            <html:p>NAME: cytochrome c oxidase subunit IV isoform 1</html:p>
            <html:p>MMU: 12857</html:p>
            <html:p>EC: 1.9.3.1</html:p>
            <html:p>UNIPROT: A2RSV8</html:p>
            <html:p>ID: Cox5a</html:p>
            <html:p>NAME: cytochrome c oxidase, subunit Va</html:p>
            <html:p>MMU: 12858</html:p>
            <html:p>EC: 1.9.3.1</html:p>
            <html:p>UNIPROT: P12787</html:p>
            <html:p>ID: Cox6a1</html:p>
            <html:p>NAME: cytochrome c oxidase, subunit VI a, polypeptide 1</html:p>
            <html:p>MMU: 12861</html:p>
            <html:p>EC: 1.9.3.1</html:p>
            <html:p>UNIPROT: Q9DCW5</html:p>
            <html:p>ID: Cox6a2</html:p>
            <html:p>NAME: cytochrome c oxidase, subunit VI a, polypeptide 2</html:p>
            <html:p>MMU: 12862</html:p>
            <html:p>EC: 1.9.3.1</html:p>
            <html:p>UNIPROT: P43023</html:p>
            <html:p>ID: Cox6c</html:p>
            <html:p>NAME: cytochrome c oxidase, subunit VIc</html:p>
            <html:p>MMU: 12864</html:p>
            <html:p>EC: 1.9.3.1</html:p>
            <html:p>UNIPROT: Q9CPQ1</html:p>
            <html:p>ID: Cox7a1</html:p>
            <html:p>NAME: cytochrome c oxidase, subunit VIIa 1</html:p>
            <html:p>MMU: 12865</html:p>
            <html:p>EC: 1.9.3.1</html:p>
            <html:p>UNIPROT: Q792A4</html:p>
            <html:p>ID: Cox7a2</html:p>
            <html:p>NAME: cytochrome c oxidase, subunit VIIa 2</html:p>
            <html:p>MMU: 12866</html:p>
            <html:p>EC: 1.9.3.1</html:p>
            <html:p>UNIPROT: P48771</html:p>
            <html:p>ID: Cox7c</html:p>
            <html:p>NAME: cytochrome c oxidase, subunit VIIc</html:p>
            <html:p>MMU: 12867</html:p>
            <html:p>EC: 1.9.3.1</html:p>
            <html:p>UNIPROT: P17665</html:p>
            <html:p>ID: Cox8a</html:p>
            <html:p>NAME: cytochrome c oxidase, subunit VIIIa</html:p>
            <html:p>MMU: 12868</html:p>
            <html:p>EC: 1.9.3.1</html:p>
            <html:p>UNIPROT: Q0VBB1</html:p>
            <html:p>ID: Cox8b</html:p>
            <html:p>NAME: cytochrome c oxidase, subunit VIIIb</html:p>
            <html:p>MMU: 12869</html:p>
            <html:p>EC: 1.9.3.1</html:p>
            <html:p>UNIPROT: Q545U6</html:p>
            <html:p>ID: COX1</html:p>
            <html:p>NAME: cytochrome c oxidase subunit I</html:p>
            <html:p>MMU: 17708</html:p>
            <html:p>EC: 1.9.3.1</html:p>
            <html:p>UNIPROT: Q9MD68</html:p>
            <html:p>ID: COX2</html:p>
            <html:p>NAME: cytochrome c oxidase subunit II</html:p>
            <html:p>MMU: 17709</html:p>
            <html:p>EC: 1.9.3.1</html:p>
            <html:p>UNIPROT: Q7JCZ1</html:p>
            <html:p>ID: Cox7a2l</html:p>
            <html:p>NAME: cytochrome c oxidase subunit VIIa polypeptide 2-like</html:p>
            <html:p>MMU: 20463</html:p>
            <html:p>EC: 1.9.3.1</html:p>
            <html:p>UNIPROT: Q3UDK5</html:p>
            <html:p>ID: Cox7b</html:p>
            <html:p>NAME: cytochrome c oxidase subunit VIIb</html:p>
            <html:p>MMU: 66142</html:p>
            <html:p>EC: 1.9.3.1</html:p>
            <html:p>UNIPROT: Q5FW98</html:p>
            <html:p>ID: Cox4i2</html:p>
            <html:p>NAME: cytochrome c oxidase subunit IV isoform 2</html:p>
            <html:p>MMU: 84682</html:p>
            <html:p>EC: 1.9.3.1</html:p>
            <html:p>UNIPROT: A2AHY2</html:p>
            <html:p>ID: Cox6b1</html:p>
            <html:p>NAME: cytochrome c oxidase, subunit VIb polypeptide 1</html:p>
            <html:p>MMU: 110323</html:p>
            <html:p>EC: 1.9.3.1</html:p>
            <html:p>UNIPROT: P56391</html:p>
            <html:p>ID: Cox6b2</html:p>
            <html:p>NAME: cytochrome c oxidase subunit VIb polypeptide 2</html:p>
            <html:p>MMU: 333182</html:p>
            <html:p>EC: 1.9.3.1</html:p>
            <html:p>UNIPROT: Q059Q8</html:p>
          </html:listOfGenes>
        </notes>
        <listOfReactants>
          <speciesReference species="C00007_mt" stoichiometry="1.0"/>
          <speciesReference species="C00126_mt" stoichiometry="4"/>
        </listOfReactants>
        <listOfProducts>
          <speciesReference species="C00125_mt" stoichiometry="4"/>
          <speciesReference species="C00001_mt" stoichiometry="2"/>
        </listOfProducts>
      </reaction>
      <reaction id="R00081" name="Ferrocytochrome-c:oxygen oxidoreductase" reversible="false">
        <notes>
          <html:listOfGenes>
            <html:p>ID: Cox5b</html:p>
            <html:p>NAME: cytochrome c oxidase, subunit Vb</html:p>
            <html:p>MMU: 12859</html:p>
            <html:p>EC: 1.9.3.1</html:p>
            <html:p>UNIPROT: Q9D881</html:p>
            <html:p>ID: COX3</html:p>
            <html:p>NAME: cytochrome c oxidase subunit III</html:p>
            <html:p>MMU: 17710</html:p>
            <html:p>EC: 1.9.3.1</html:p>
            <html:p>UNIPROT: Q7JCX7</html:p>
            <html:p>ID: Cox7b2</html:p>
            <html:p>NAME: RIKEN cDNA 4930503B16 gene</html:p>
            <html:p>MMU: 78174</html:p>
            <html:p>EC: 1.9.3.1</html:p>
            <html:p>UNIPROT: Q9D2H1</html:p>
          </html:listOfGenes>
        </notes>
        <listOfReactants>
          <speciesReference species="C00007" stoichiometry="1.0"/>
          <speciesReference species="C00126" stoichiometry="4"/>
        </listOfReactants>
        <listOfProducts>
          <speciesReference species="C00125" stoichiometry="4"/>
          <speciesReference species="C00001" stoichiometry="2"/>
        </listOfProducts>
      </reaction>
      <reaction id="R00084" name="Porphobilinogen ammonia-lyase (polymerizing)" reversible="false">
        <notes>
          <html:listOfGenes>
            <html:p>ID: Hmbs</html:p>
            <html:p>NAME: hydroxymethylbilane synthase</html:p>
            <html:p>MMU: 15288</html:p>
            <html:p>EC: 2.5.1.61</html:p>
            <html:p>UNIPROT: Q3UPG1</html:p>
          </html:listOfGenes>
        </notes>
        <listOfReactants>
          <speciesReference species="C00931" stoichiometry="4"/>
          <speciesReference species="C00001" stoichiometry="1.0"/>
        </listOfReactants>
        <listOfProducts>
          <speciesReference species="C01024" stoichiometry="1.0"/>
          <speciesReference species="C00014" stoichiometry="4"/>
        </listOfProducts>
      </reaction>
      <reaction id="R00086" name="ATP phosphohydrolase (protein-secreting)" reversible="false">
        <notes>
          <html:listOfGenes>
            <html:p>ID: Entpd1</html:p>
            <html:p>NAME: ectonucleoside triphosphate diphosphohydrolase 1  (homodimer)</html:p>
            <html:p>MMU: 12495</html:p>
            <html:p>EC: 3.6.1.5</html:p>
            <html:p>UNIPROT: Q544U5</html:p>
            <html:p>ID: Entpd2</html:p>
            <html:p>NAME: ectonucleoside triphosphate diphosphohydrolase 2</html:p>
            <html:p>MMU: 12496</html:p>
            <html:p>EC: 3.6.1.3</html:p>
            <html:p>UNIPROT: Q921R1</html:p>
            <html:p>ID: ATP6</html:p>
            <html:p>NAME: ATP synthase F0 subunit 6</html:p>
            <html:p>MMU: 17705</html:p>
            <html:p>EC: 3.6.1.3</html:p>
            <html:p>UNIPROT: Q7JCY9</html:p>
            <html:p>ID: ATP8</html:p>
            <html:p>NAME: ATP synthase F0 subunit 8</html:p>
            <html:p>MMU: 17706</html:p>
            <html:p>EC: 3.6.1.3</html:p>
            <html:p>UNIPROT: Q7JCZ0</html:p>
            <html:p>ID: Entpd3</html:p>
            <html:p>NAME: ectonucleoside triphosphate diphosphohydrolase 3</html:p>
            <html:p>MMU: 215446</html:p>
            <html:p>EC: 3.6.1.5</html:p>
            <html:p>UNIPROT: Q8BFW6</html:p>
          </html:listOfGenes>
        </notes>
        <listOfReactants>
          <speciesReference species="C00002" stoichiometry="1.0"/>
          <speciesReference species="C00001" stoichiometry="1.0"/>
        </listOfReactants>
        <listOfProducts>
          <speciesReference species="C00008" stoichiometry="1.0"/>
          <speciesReference species="C00009" stoichiometry="1.0"/>
        </listOfProducts>
      </reaction>
      <reaction id="R00089" name="ATP pyrophosphate-lyase (cyclizing)" reversible="false">
        <notes>
          <html:listOfGenes>
            <html:p>ID: Adcy6</html:p>
            <html:p>NAME: adenylate cyclase 6</html:p>
            <html:p>MMU: 11512</html:p>
            <html:p>EC: 4.6.1.1</html:p>
            <html:p>UNIPROT: Q01341</html:p>
            <html:p>ID: Adcy7</html:p>
            <html:p>NAME: adenylate cyclase 7</html:p>
            <html:p>MMU: 11513</html:p>
            <html:p>EC: 4.6.1.1</html:p>
            <html:p>UNIPROT: Q3U3P2</html:p>
            <html:p>ID: Adcy8</html:p>
            <html:p>NAME: adenylate cyclase 8</html:p>
            <html:p>MMU: 11514</html:p>
            <html:p>EC: 4.6.1.1</html:p>
            <html:p>UNIPROT: Q3UUN2</html:p>
            <html:p>ID: Adcy9</html:p>
            <html:p>NAME: adenylate cyclase 9</html:p>
            <html:p>MMU: 11515</html:p>
            <html:p>EC: 4.6.1.1</html:p>
            <html:p>UNIPROT: P51830</html:p>
            <html:p>ID: Adcy4</html:p>
            <html:p>NAME: adenylate cyclase 4</html:p>
            <html:p>MMU: 104110</html:p>
            <html:p>EC: 4.6.1.1</html:p>
            <html:p>UNIPROT: Q91WF3</html:p>
            <html:p>ID: Adcy3</html:p>
            <html:p>NAME: adenylate cyclase 3</html:p>
            <html:p>MMU: 104111</html:p>
            <html:p>EC: 4.6.1.1</html:p>
            <html:p>UNIPROT: Q8VHH7</html:p>
            <html:p>ID: Adcy2</html:p>
            <html:p>NAME: adenylate cyclase 2</html:p>
            <html:p>MMU: 210044</html:p>
            <html:p>EC: 4.6.1.1</html:p>
            <html:p>UNIPROT: Q3V1Q3</html:p>
            <html:p>ID: Adcy5</html:p>
            <html:p>NAME: adenylate cyclase 5</html:p>
            <html:p>MMU: 224129</html:p>
            <html:p>EC: 4.6.1.1</html:p>
            <html:p>UNIPROT: P84309</html:p>
            <html:p>ID: Adcy10</html:p>
            <html:p>NAME: soluble adenylyl cyclase</html:p>
            <html:p>MMU: 271639</html:p>
            <html:p>EC: 4.6.1.1</html:p>
            <html:p>UNIPROT: Q8C0T9</html:p>
            <html:p>ID: Adcy1</html:p>
            <html:p>NAME: similar to adenylyl cyclase type I</html:p>
            <html:p>MMU: 432530</html:p>
            <html:p>EC: 4.6.1.1</html:p>
            <html:p>UNIPROT: O88444</html:p>
          </html:listOfGenes>
        </notes>
        <listOfReactants>
          <speciesReference species="C00002" stoichiometry="1.0"/>
        </listOfReactants>
        <listOfProducts>
          <speciesReference species="C00575" stoichiometry="1.0"/>
          <speciesReference species="C00013" stoichiometry="1.0"/>
        </listOfProducts>
      </reaction>
      <reaction id="R00094" name="glutathione:NAD+ oxidoreductase" reversible="true">
        <notes>
          <html:listOfGenes>
            <html:p>ID: Gsr</html:p>
            <html:p>NAME: glutathione reductase 1</html:p>
            <html:p>MMU: 14782</html:p>
            <html:p>EC: 1.8.1.7</html:p>
            <html:p>UNIPROT: P47791</html:p>
            <html:p>ID: LOC630729</html:p>
            <html:p>NAME: similar to Glutathione reductase, mitochondrial precursor (GR) (GRase)</html:p>
            <html:p>MMU: 630729</html:p>
            <html:p>EC: 1.8.1.7</html:p>
          </html:listOfGenes>
        </notes>
        <listOfReactants>
          <speciesReference species="C00051" stoichiometry="2"/>
          <speciesReference species="C00003" stoichiometry="1.0"/>
        </listOfReactants>
        <listOfProducts>
          <speciesReference species="C00127" stoichiometry="1.0"/>
          <speciesReference species="C00004" stoichiometry="1.0"/>
          <speciesReference species="C00080" stoichiometry="1.0"/>
        </listOfProducts>
      </reaction>
      <reaction id="R00100" name="NADH:ferricytochrome-b5 oxidoreductase" reversible="false">
        <notes>
          <html:listOfGenes>
            <html:p>ID: Cyb5r1</html:p>
            <html:p>NAME: NAD(P)H:quinone oxidoreductase type 3, polypeptide A2</html:p>
            <html:p>MMU: 72017</html:p>
            <html:p>EC: 1.6.2.2</html:p>
            <html:p>UNIPROT: Q9DB73</html:p>
            <html:p>ID: Cyb5r3</html:p>
            <html:p>NAME: diaphorase 1 (NADH)</html:p>
            <html:p>MMU: 109754</html:p>
            <html:p>EC: 1.6.2.2</html:p>
            <html:p>UNIPROT: Q9DCN2</html:p>
          </html:listOfGenes>
        </notes>
        <listOfReactants>
          <speciesReference species="C00004" stoichiometry="1.0"/>
          <speciesReference species="C00996" stoichiometry="2"/>
          <speciesReference species="C00080" stoichiometry="1.0"/>
        </listOfReactants>
        <listOfProducts>
          <speciesReference species="C00003" stoichiometry="1.0"/>
          <speciesReference species="C00999" stoichiometry="2"/>
        </listOfProducts>
      </reaction>
      <reaction id="R00102" name="NAD+ glycohydrolase" reversible="false">
        <notes>
          <html:listOfGenes>
            <html:p>ID: Bst1</html:p>
            <html:p>NAME: bone marrow stromal cell antigen 1</html:p>
            <html:p>MMU: 12182</html:p>
            <html:p>EC: 3.2.2.5</html:p>
            <html:p>ID: Cd38</html:p>
            <html:p>NAME: NAD+ nucleosidase</html:p>
            <html:p>MMU: 12494</html:p>
            <html:p>EC: 3.2.2.5</html:p>
            <html:p>UNIPROT: Q4FJL8</html:p>
          </html:listOfGenes>
        </notes>
        <listOfReactants>
          <speciesReference species="C00003" stoichiometry="1.0"/>
          <speciesReference species="C00001" stoichiometry="1.0"/>
        </listOfReactants>
        <listOfProducts>
          <speciesReference species="C00153" stoichiometry="1.0"/>
          <speciesReference species="C00301" stoichiometry="1.0"/>
        </listOfProducts>
      </reaction>
      <reaction id="R00103" name="NAD+ phosphohydrolase" reversible="false">
        <notes>
          <html:listOfGenes>
            <html:p>ID: Enpp1</html:p>
            <html:p>NAME: ectonucleotide pyrophosphatase/phosphodiesterase 1 (homodimer)</html:p>
            <html:p>MMU: 18605</html:p>
            <html:p>EC: 3.1.4.1 3.6.1.9</html:p>
            <html:p>UNIPROT: Q3V3C8</html:p>
            <html:p>ID: Nudt12</html:p>
            <html:p>NAME: nudix (nucleoside diphosphate linked moiety X)-type motif 12 (Peroxisomal NADH pyrophosphatase NUDT12)</html:p>
            <html:p>MMU: 67993</html:p>
            <html:p>EC: 3.6.1.22</html:p>
            <html:p>UNIPROT: Q9DCN1</html:p>
            <html:p>ID: Enpp3</html:p>
            <html:p>NAME: ectonucleotide pyrophosphatase/phosphodiesterase 3</html:p>
            <html:p>MMU: 209558</html:p>
            <html:p>EC: 3.1.4.1 3.6.1.9</html:p>
          </html:listOfGenes>
        </notes>
        <listOfReactants>
          <speciesReference species="C00003" stoichiometry="1.0"/>
          <speciesReference species="C00001" stoichiometry="1.0"/>
        </listOfReactants>
        <listOfProducts>
          <speciesReference species="C00020" stoichiometry="1.0"/>
          <speciesReference species="C00455" stoichiometry="1.0"/>
        </listOfProducts>
      </reaction>
      <reaction id="R00104" name="ATP:NAD+ 2'-phosphotransferase" reversible="false">
        <notes>
          <html:listOfGenes>
            <html:p>ID: Nadk</html:p>
            <html:p>NAME: cDNA sequence BC004012</html:p>
            <html:p>MMU: 192185</html:p>
            <html:p>EC: 2.7.1.23</html:p>
            <html:p>UNIPROT: P58058</html:p>
          </html:listOfGenes>
        </notes>
        <listOfReactants>
          <speciesReference species="C00002" stoichiometry="1.0"/>
          <speciesReference species="C00003" stoichiometry="1.0"/>
        </listOfReactants>
        <listOfProducts>
          <speciesReference species="C00008" stoichiometry="1.0"/>
          <speciesReference species="C00006" stoichiometry="1.0"/>
        </listOfProducts>
      </reaction>
      <reaction id="R00111" name="N-(omega)-Hydroxyarginine,NADPH:oxygen oxidoreductase" reversible="false">
        <notes>
          <html:listOfGenes>
            <html:p>ID: Nos1</html:p>
            <html:p>NAME: nitric oxide synthase 1, neuronal</html:p>
            <html:p>MMU: 18125</html:p>
            <html:p>EC: 1.14.13.39</html:p>
            <html:p>UNIPROT: Q9Z0J4</html:p>
            <html:p>ID: Nos2</html:p>
            <html:p>NAME: nitric oxide synthase 2, inducible, macrophage</html:p>
            <html:p>MMU: 18126</html:p>
            <html:p>EC: 1.14.13.39</html:p>
            <html:p>UNIPROT: P29477</html:p>
            <html:p>ID: Nos3</html:p>
            <html:p>NAME: nitric oxide synthase 3, endothelial cell</html:p>
            <html:p>MMU: 18127</html:p>
            <html:p>EC: 1.14.13.39</html:p>
            <html:p>UNIPROT: Q7TSV7</html:p>
          </html:listOfGenes>
        </notes>
        <listOfReactants>
          <speciesReference species="C00005" stoichiometry="1.0"/>
          <speciesReference species="C05933" stoichiometry="2"/>
          <speciesReference species="C00007" stoichiometry="1.0"/>
          <speciesReference species="C00080" stoichiometry="1.0"/>
        </listOfReactants>
        <listOfProducts>
          <speciesReference species="C00006" stoichiometry="1.0"/>
          <speciesReference species="C00533" stoichiometry="2"/>
          <speciesReference species="C00327" stoichiometry="2"/>
        </listOfProducts>
      </reaction>
      <reaction id="R00112_mt" name="NADPH:NAD+ oxidoreductase (B-specific)" reversible="true">
        <notes>
          <html:listOfGenes>
            <html:p>ID: Nnt</html:p>
            <html:p>NAME: nicotinamide nucleotide transhydrogenase</html:p>
            <html:p>MMU: 18115</html:p>
            <html:p>EC: 1.6.1.2</html:p>
            <html:p>UNIPROT: Q8C1W8</html:p>
          </html:listOfGenes>
        </notes>
        <listOfReactants>
          <speciesReference species="C00005_mt" stoichiometry="1.0"/>
          <speciesReference species="C00003_mt" stoichiometry="1.0"/>
        </listOfReactants>
        <listOfProducts>
          <speciesReference species="C00006_mt" stoichiometry="1.0"/>
          <speciesReference species="C00004_mt" stoichiometry="1.0"/>
        </listOfProducts>
      </reaction>
      <reaction id="R00112" name="NADPH:NAD+ oxidoreductase (B-specific)" reversible="true">
        <notes>
          <html:listOfGenes/>
        </notes>
        <listOfReactants>
          <speciesReference species="C00005" stoichiometry="1.0"/>
          <speciesReference species="C00003" stoichiometry="1.0"/>
        </listOfReactants>
        <listOfProducts>
          <speciesReference species="C00006" stoichiometry="1.0"/>
          <speciesReference species="C00004" stoichiometry="1.0"/>
        </listOfProducts>
      </reaction>
      <reaction id="R00115" name="glutathione:NADP+ oxidoreductase" reversible="true">
        <notes>
          <html:listOfGenes>
            <html:p>ID: Gsr</html:p>
            <html:p>NAME: glutathione reductase 1</html:p>
            <html:p>MMU: 14782</html:p>
            <html:p>EC: 1.8.1.7</html:p>
            <html:p>UNIPROT: P47791</html:p>
            <html:p>ID: LOC630729</html:p>
            <html:p>NAME: similar to Glutathione reductase, mitochondrial precursor (GR) (GRase)</html:p>
            <html:p>MMU: 630729</html:p>
            <html:p>EC: 1.8.1.7</html:p>
          </html:listOfGenes>
        </notes>
        <listOfReactants>
          <speciesReference species="C00051" stoichiometry="2"/>
          <speciesReference species="C00006" stoichiometry="1.0"/>
        </listOfReactants>
        <listOfProducts>
          <speciesReference species="C00127" stoichiometry="1.0"/>
          <speciesReference species="C00005" stoichiometry="1.0"/>
          <speciesReference species="C00080" stoichiometry="1.0"/>
        </listOfProducts>
      </reaction>
      <reaction id="R00118" name="NA" reversible="false">
        <notes>
          <html:listOfGenes>
            <html:p>ID: Nt5c</html:p>
            <html:p>NAME: 5',3'-nucleotidase, cytosolic</html:p>
            <html:p>MMU: 50773</html:p>
            <html:p>EC: 3.1.3.-</html:p>
            <html:p>UNIPROT: A2A9X6</html:p>
            <html:p>ID: Mtmr1</html:p>
            <html:p>NAME: myotubularin related protein 1</html:p>
            <html:p>MMU: 53332</html:p>
            <html:p>EC: 3.1.3.-</html:p>
            <html:p>UNIPROT: Q9Z2C4</html:p>
            <html:p>ID: Mtmr7</html:p>
            <html:p>NAME: myotubularin related protein 7</html:p>
            <html:p>MMU: 54384</html:p>
            <html:p>EC: 3.1.3.-</html:p>
            <html:p>UNIPROT: Q9Z2C9</html:p>
            <html:p>ID: Phpt1</html:p>
            <html:p>NAME: phosphohistidine phosphatase 1</html:p>
            <html:p>MMU: 75454</html:p>
            <html:p>EC: 3.1.3.-</html:p>
            <html:p>UNIPROT: A2AJA8</html:p>
            <html:p>ID: Mtmr2</html:p>
            <html:p>NAME: myotubularin related protein 2</html:p>
            <html:p>MMU: 77116</html:p>
            <html:p>EC: 3.1.3.-</html:p>
            <html:p>UNIPROT: Q9Z2D1</html:p>
            <html:p>ID: Nt5m</html:p>
            <html:p>NAME: 5',3'-nucleotidase, mitochondrial  (homodimer)</html:p>
            <html:p>MMU: 103850</html:p>
            <html:p>EC: 3.1.3.-</html:p>
            <html:p>UNIPROT: Q5SWR7</html:p>
            <html:p>ID: Mtmr6</html:p>
            <html:p>NAME: myotubularin related protein 6</html:p>
            <html:p>MMU: 219135</html:p>
            <html:p>EC: 3.1.3.-</html:p>
            <html:p>UNIPROT: Q8VE11</html:p>
          </html:listOfGenes>
        </notes>
        <listOfReactants>
          <speciesReference species="C00006" stoichiometry="1.0"/>
          <speciesReference species="C00001" stoichiometry="1.0"/>
        </listOfReactants>
        <listOfProducts>
          <speciesReference species="C00009" stoichiometry="1.0"/>
          <speciesReference species="C00003" stoichiometry="1.0"/>
        </listOfProducts>
      </reaction>
      <reaction id="R00119" name="NADP+ glycohydrolase" reversible="false">
        <notes>
          <html:listOfGenes>
            <html:p>ID: Bst1</html:p>
            <html:p>NAME: bone marrow stromal cell antigen 1 (NAD+ nucleosidase)</html:p>
            <html:p>MMU: 12182</html:p>
            <html:p>EC: 3.2.2.5</html:p>
            <html:p>ID: Cd38</html:p>
            <html:p>NAME: CD38 antigen</html:p>
            <html:p>MMU: 12494</html:p>
            <html:p>EC: 3.2.2.5</html:p>
            <html:p>UNIPROT: Q4FJL8</html:p>
          </html:listOfGenes>
        </notes>
        <listOfReactants>
          <speciesReference species="C00006" stoichiometry="1.0"/>
          <speciesReference species="C00001" stoichiometry="1.0"/>
        </listOfReactants>
        <listOfProducts>
          <speciesReference species="C00153" stoichiometry="1.0"/>
          <speciesReference species="C03246" stoichiometry="1.0"/>
        </listOfProducts>
      </reaction>
      <reaction id="R00122" name="ATP pyrophosphohydrolase" reversible="false">
        <notes>
          <html:listOfGenes>
            <html:p>ID: Entpd1</html:p>
            <html:p>NAME: ectonucleoside triphosphate diphosphohydrolase 1</html:p>
            <html:p>MMU: 12495</html:p>
            <html:p>EC: 3.6.1.5</html:p>
            <html:p>UNIPROT: Q544U5</html:p>
            <html:p>ID: Entpd3</html:p>
            <html:p>NAME: ectonucleoside triphosphate diphosphohydrolase 3</html:p>
            <html:p>MMU: 215446</html:p>
            <html:p>EC: 3.6.1.5</html:p>
            <html:p>UNIPROT: Q8BFW6</html:p>
          </html:listOfGenes>
        </notes>
        <listOfReactants>
          <speciesReference species="C00008" stoichiometry="1.0"/>
          <speciesReference species="C00001" stoichiometry="1.0"/>
        </listOfReactants>
        <listOfProducts>
          <speciesReference species="C00020" stoichiometry="1.0"/>
          <speciesReference species="C00009" stoichiometry="1.0"/>
        </listOfProducts>
      </reaction>
      <reaction id="R00124" name="ATP:nucleoside-diphosphate phosphatransferase" reversible="true">
        <notes>
          <html:listOfGenes>
            <html:p>ID: Nme1</html:p>
            <html:p>NAME: Nucleoside diphosphate kinase A</html:p>
            <html:p>MMU: 18102</html:p>
            <html:p>EC: 2.7.4.6</html:p>
            <html:p>UNIPROT: Q5NC81</html:p>
            <html:p>ID: Nme2</html:p>
            <html:p>NAME: Nucleoside diphosphate kinase B</html:p>
            <html:p>MMU: 18103</html:p>
            <html:p>EC: 2.7.4.6</html:p>
            <html:p>UNIPROT: Q5NC82</html:p>
            <html:p>ID: Nme6</html:p>
            <html:p>NAME: Nucleoside diphosphate kinase 6</html:p>
            <html:p>MMU: 54369</html:p>
            <html:p>EC: 2.7.4.6</html:p>
            <html:p>UNIPROT: O88425</html:p>
            <html:p>ID: Nme4</html:p>
            <html:p>NAME: Nucleoside diphosphate kinase, mitochondrial [Precursor]  (homohexamere)</html:p>
            <html:p>MMU: 56520</html:p>
            <html:p>EC: 2.7.4.6</html:p>
            <html:p>UNIPROT: Q9WV84</html:p>
            <html:p>ID: Nme5</html:p>
            <html:p>NAME: Nucleoside diphosphate kinase homolog 5</html:p>
            <html:p>MMU: 75533</html:p>
            <html:p>EC: 2.7.4.6</html:p>
            <html:p>UNIPROT: Q3V2L8</html:p>
            <html:p>ID: Nme3</html:p>
            <html:p>NAME: Nucleoside diphosphate kinase 3</html:p>
            <html:p>MMU: 79059</html:p>
            <html:p>EC: 2.7.4.6</html:p>
            <html:p>UNIPROT: Q9WV85</html:p>
            <html:p>ID: Nme7</html:p>
            <html:p>NAME: Nucleoside diphosphate kinase 7</html:p>
            <html:p>MMU: 171567</html:p>
            <html:p>EC: 2.7.4.6</html:p>
            <html:p>UNIPROT: Q9QXL8</html:p>
          </html:listOfGenes>
        </notes>
        <listOfReactants>
          <speciesReference species="C00002" stoichiometry="1.0"/>
          <speciesReference species="C00008" stoichiometry="1.0"/>
        </listOfReactants>
        <listOfProducts>
          <speciesReference species="C00008" stoichiometry="1.0"/>
          <speciesReference species="C00002" stoichiometry="1.0"/>
        </listOfProducts>
      </reaction>
      <reaction id="R00127" name="ATP:AMP phosphotransferase" reversible="false">
        <notes>
          <html:listOfGenes>
            <html:p>ID: Ak1</html:p>
            <html:p>NAME: Adenylate kinase isoenzyme 1</html:p>
            <html:p>MMU: 11636</html:p>
            <html:p>EC: 2.7.4.3</html:p>
            <html:p>ID: Ak2</html:p>
            <html:p>NAME: Adenylate kinase isoenzyme 2, mitochondrial</html:p>
            <html:p>MMU: 11637</html:p>
            <html:p>EC: 2.7.4.3</html:p>
            <html:p>UNIPROT: Q8C7I9</html:p>
          </html:listOfGenes>
        </notes>
        <listOfReactants>
          <speciesReference species="C00002" stoichiometry="1.0"/>
          <speciesReference species="C00020" stoichiometry="1.0"/>
        </listOfReactants>
        <listOfProducts>
          <speciesReference species="C00008" stoichiometry="2"/>
        </listOfProducts>
      </reaction>
      <reaction id="R00127_mt" name="ATP:AMP phosphotransferase" reversible="false">
        <notes>
          <html:listOfGenes>
            <html:p>ID: Ak3l1</html:p>
            <html:p>NAME: Adenylate kinase isoenzyme 4, mitochondrial</html:p>
            <html:p>MMU: 11639</html:p>
            <html:p>EC: 2.7.4.3</html:p>
            <html:p>UNIPROT: Q3U489</html:p>
          </html:listOfGenes>
        </notes>
        <listOfReactants>
          <speciesReference species="C00002_mt" stoichiometry="1.0"/>
          <speciesReference species="C00020_mt" stoichiometry="1.0"/>
        </listOfReactants>
        <listOfProducts>
          <speciesReference species="C00008_mt" stoichiometry="2"/>
        </listOfProducts>
      </reaction>
      <reaction id="R00130" name="ATP:dephospho-CoA 3'-phosphotransferase" reversible="false">
        <notes>
          <html:listOfGenes>
            <html:p>ID: Coasy</html:p>
            <html:p>NAME: Coenzyme A synthase</html:p>
            <html:p>MMU: 71743</html:p>
            <html:p>EC: 2.7.7.3 2.7.1.24</html:p>
            <html:p>UNIPROT: A2BFA8</html:p>
          </html:listOfGenes>
        </notes>
        <listOfReactants>
          <speciesReference species="C00002" stoichiometry="1.0"/>
          <speciesReference species="C00882" stoichiometry="1.0"/>
        </listOfReactants>
        <listOfProducts>
          <speciesReference species="C00008" stoichiometry="1.0"/>
          <speciesReference species="C00010" stoichiometry="1.0"/>
        </listOfProducts>
      </reaction>
      <reaction id="R00132" name="Carbonic acid hydro-lyase" reversible="true">
        <notes>
          <html:listOfGenes>
            <html:p>ID: Car1</html:p>
            <html:p>NAME: carbonic anhydrase 1</html:p>
[truncated: 2,209,215 more chars]
