# Supplementary material for: Do genome-scale models need exact solvers or clearer standards?
Source: Mol Syst Biol. 2015 Oct 14;11(10):831. doi: 10.15252/msb.20156157 (PMC4631202; doi:10.15252/msb.20156157)
Supplement: Supplementary file 2 — Dataset EV1 [file msb0011-0831-sd2.zip › m_model_collection-master/sbml/PpaMBEL1254.xml]

<?xml version="1.0" encoding="UTF-8"?>
<!--Created by MetaFluxNet on 2011-2-14 10:2-->
<sbml xmlns="http://www.sbml.org/sbml/level2" level="2" version="1">
  <model name="Pichia_pastoris">
    <notes>
      <body xmlns="http://www.w3.org/1999/xhtml">
        <p> For upload to BTJ website</p>
      </body>
    </notes>
    <listOfCompartments>
      <compartment id="cell" />
    </listOfCompartments>
    <listOfSpecies>
      <species id="pserL_c" compartment="cell" initialAmount="1" boundaryCondition="false" />
      <species id="adp_v" compartment="cell" initialAmount="1" boundaryCondition="false" />
      <species id="chor_c" compartment="cell" initialAmount="1" boundaryCondition="false" />
      <species id="adp_x" compartment="cell" initialAmount="1" boundaryCondition="false" />
      <species id="star_e" compartment="cell" initialAmount="1" boundaryCondition="true" />
      <species id="psphings_r" compartment="cell" initialAmount="1" boundaryCondition="false" />
      <species id="pheL_e" compartment="cell" initialAmount="1" boundaryCondition="true" />
      <species id="valL_c" compartment="cell" initialAmount="1" boundaryCondition="false" />
      <species id="acrn_m" compartment="cell" initialAmount="1" boundaryCondition="false" />
      <species id="succ_c" compartment="cell" initialAmount="1" boundaryCondition="false" />
      <species id="acrn_c" compartment="cell" initialAmount="1" boundaryCondition="false" />
      <species id="pheL_c" compartment="cell" initialAmount="1" boundaryCondition="false" />
      <species id="adp_g" compartment="cell" initialAmount="1" boundaryCondition="false" />
      <species id="a_4mzym_int1_c" compartment="cell" initialAmount="1" boundaryCondition="false" />
      <species id="a_34hpp_m" compartment="cell" initialAmount="1" boundaryCondition="false" />
      <species id="a_34hpp_c" compartment="cell" initialAmount="1" boundaryCondition="false" />
      <species id="aspL_v" compartment="cell" initialAmount="1" boundaryCondition="false" />
      <species id="adp_n" compartment="cell" initialAmount="1" boundaryCondition="false" />
      <species id="valL_m" compartment="cell" initialAmount="1" boundaryCondition="false" />
      <species id="a_2mbald_e" compartment="cell" initialAmount="1" boundaryCondition="true" />
      <species id="a_34hpp_x" compartment="cell" initialAmount="1" boundaryCondition="false" />
      <species id="lgtS_m" compartment="cell" initialAmount="1" boundaryCondition="false" />
      <species id="xylu_c" compartment="cell" initialAmount="1" boundaryCondition="false" />
      <species id="valtrna_m" compartment="cell" initialAmount="1" boundaryCondition="false" />
      <species id="iasp_c" compartment="cell" initialAmount="1" boundaryCondition="false" />
      <species id="acglu_m" compartment="cell" initialAmount="1" boundaryCondition="false" />
      <species id="ag3p_m" compartment="cell" initialAmount="1" boundaryCondition="false" />
      <species id="c161_x" compartment="cell" initialAmount="1" boundaryCondition="false" />
      <species id="ps_g" compartment="cell" initialAmount="1" boundaryCondition="false" />
      <species id="leutrna_c" compartment="cell" initialAmount="1" boundaryCondition="false" />
      <species id="gua_m" compartment="cell" initialAmount="1" boundaryCondition="false" />
      <species id="csn_c" compartment="cell" initialAmount="1" boundaryCondition="false" />
      <species id="drib_c" compartment="cell" initialAmount="1" boundaryCondition="false" />
      <species id="c161_e" compartment="cell" initialAmount="1" boundaryCondition="true" />
      <species id="leutrna_m" compartment="cell" initialAmount="1" boundaryCondition="false" />
      <species id="csn_e" compartment="cell" initialAmount="1" boundaryCondition="true" />
      <species id="fmn_c" compartment="cell" initialAmount="1" boundaryCondition="false" />
      <species id="fmn_e" compartment="cell" initialAmount="1" boundaryCondition="true" />
      <species id="trnaphe_c" compartment="cell" initialAmount="1" boundaryCondition="false" />
      <species id="atp_c" compartment="cell" initialAmount="1" boundaryCondition="false" />
      <species id="atp_e" compartment="cell" initialAmount="1" boundaryCondition="false" />
      <species id="fmn_m" compartment="cell" initialAmount="1" boundaryCondition="false" />
      <species id="atp_g" compartment="cell" initialAmount="1" boundaryCondition="false" />
      <species id="trnaphe_m" compartment="cell" initialAmount="1" boundaryCondition="false" />
      <species id="pyr_x" compartment="cell" initialAmount="1" boundaryCondition="false" />
      <species id="atp_n" compartment="cell" initialAmount="1" boundaryCondition="false" />
      <species id="trnathr_c" compartment="cell" initialAmount="1" boundaryCondition="false" />
      <species id="a_2doxg6p_c" compartment="cell" initialAmount="1" boundaryCondition="false" />
      <species id="trnalys_m" compartment="cell" initialAmount="1" boundaryCondition="false" />
      <species id="atp_v" compartment="cell" initialAmount="1" boundaryCondition="false" />
      <species id="crn_x" compartment="cell" initialAmount="1" boundaryCondition="false" />
      <species id="atp_x" compartment="cell" initialAmount="1" boundaryCondition="false" />
      <species id="hicit_m" compartment="cell" initialAmount="1" boundaryCondition="false" />
      <species id="pyr_m" compartment="cell" initialAmount="1" boundaryCondition="false" />
      <species id="fad_c" compartment="cell" initialAmount="1" boundaryCondition="false" />
      <species id="trnathr_m" compartment="cell" initialAmount="1" boundaryCondition="false" />
      <species id="malcoa_m" compartment="cell" initialAmount="1" boundaryCondition="false" />
      <species id="pyr_e" compartment="cell" initialAmount="1" boundaryCondition="true" />
      <species id="mi13456p_c" compartment="cell" initialAmount="1" boundaryCondition="false" />
      <species id="pyr_c" compartment="cell" initialAmount="1" boundaryCondition="false" />
      <species id="f1p_c" compartment="cell" initialAmount="1" boundaryCondition="false" />
      <species id="mi13456p_n" compartment="cell" initialAmount="1" boundaryCondition="false" />
      <species id="ribD_c" compartment="cell" initialAmount="1" boundaryCondition="false" />
      <species id="crn_m" compartment="cell" initialAmount="1" boundaryCondition="false" />
      <species id="crn_c" compartment="cell" initialAmount="1" boundaryCondition="false" />
      <species id="coucoa_m" compartment="cell" initialAmount="1" boundaryCondition="false" />
      <species id="crn_e" compartment="cell" initialAmount="1" boundaryCondition="true" />
      <species id="zymstest_c" compartment="cell" initialAmount="1" boundaryCondition="false" />
      <species id="trnapro_c" compartment="cell" initialAmount="1" boundaryCondition="false" />
      <species id="dcamp_c" compartment="cell" initialAmount="1" boundaryCondition="false" />
      <species id="gp4g_c" compartment="cell" initialAmount="1" boundaryCondition="false" />
      <species id="dscl_c" compartment="cell" initialAmount="1" boundaryCondition="false" />
      <species id="ibutac_c" compartment="cell" initialAmount="1" boundaryCondition="false" />
      <species id="thf_m" compartment="cell" initialAmount="1" boundaryCondition="false" />
      <species id="pantR_m" compartment="cell" initialAmount="1" boundaryCondition="false" />
      <species id="ptdmeeta_c" compartment="cell" initialAmount="1" boundaryCondition="false" />
      <species id="a_3otdcoa_x" compartment="cell" initialAmount="1" boundaryCondition="false" />
      <species id="tre6p_c" compartment="cell" initialAmount="1" boundaryCondition="false" />
      <species id="s7p_c" compartment="cell" initialAmount="1" boundaryCondition="false" />
      <species id="pg_m" compartment="cell" initialAmount="1" boundaryCondition="false" />
      <species id="thf_c" compartment="cell" initialAmount="1" boundaryCondition="false" />
      <species id="phetrna_c" compartment="cell" initialAmount="1" boundaryCondition="false" />
      <species id="prbamp_c" compartment="cell" initialAmount="1" boundaryCondition="false" />
      <species id="fecost_e" compartment="cell" initialAmount="1" boundaryCondition="true" />
      <species id="protrna_c" compartment="cell" initialAmount="1" boundaryCondition="false" />
      <species id="pantR_c" compartment="cell" initialAmount="1" boundaryCondition="false" />
      <species id="adn_m" compartment="cell" initialAmount="1" boundaryCondition="false" />
      <species id="fecost_c" compartment="cell" initialAmount="1" boundaryCondition="false" />
      <species id="phetrna_m" compartment="cell" initialAmount="1" boundaryCondition="false" />
      <species id="proL_e" compartment="cell" initialAmount="1" boundaryCondition="true" />
      <species id="sbtD_e" compartment="cell" initialAmount="1" boundaryCondition="true" />
      <species id="adn_e" compartment="cell" initialAmount="1" boundaryCondition="true" />
      <species id="methf_c" compartment="cell" initialAmount="1" boundaryCondition="false" />
      <species id="adn_c" compartment="cell" initialAmount="1" boundaryCondition="false" />
      <species id="proL_m" compartment="cell" initialAmount="1" boundaryCondition="false" />
      <species id="a_2kmb_c" compartment="cell" initialAmount="1" boundaryCondition="false" />
      <species id="f6p_c" compartment="cell" initialAmount="1" boundaryCondition="false" />
      <species id="methf_m" compartment="cell" initialAmount="1" boundaryCondition="false" />
      <species id="c140_x" compartment="cell" initialAmount="1" boundaryCondition="false" />
      <species id="e4hglu_c" compartment="cell" initialAmount="1" boundaryCondition="false" />
      <species id="m4macchitppdol_g" compartment="cell" initialAmount="1" boundaryCondition="false" />
      <species id="c140_c" compartment="cell" initialAmount="1" boundaryCondition="false" />
      <species id="pyam5p_c" compartment="cell" initialAmount="1" boundaryCondition="false" />
      <species id="ncam_c" compartment="cell" initialAmount="1" boundaryCondition="false" />
      <species id="a_3ohodcoa_x" compartment="cell" initialAmount="1" boundaryCondition="false" />
      <species id="tglp_c" compartment="cell" initialAmount="1" boundaryCondition="false" />
      <species id="dmlz_c" compartment="cell" initialAmount="1" boundaryCondition="false" />
      <species id="srbL_c" compartment="cell" initialAmount="1" boundaryCondition="false" />
      <species id="dtbt_c" compartment="cell" initialAmount="1" boundaryCondition="false" />
      <species id="c141coa_x" compartment="cell" initialAmount="1" boundaryCondition="false" />
      <species id="srbL_e" compartment="cell" initialAmount="1" boundaryCondition="true" />
      <species id="atp_m" compartment="cell" initialAmount="1" boundaryCondition="false" />
      <species id="nadph_r" compartment="cell" initialAmount="1" boundaryCondition="false" />
      <species id="quln_c" compartment="cell" initialAmount="1" boundaryCondition="false" />
      <species id="nadph_x" compartment="cell" initialAmount="1" boundaryCondition="false" />
      <species id="glp_c" compartment="cell" initialAmount="1" boundaryCondition="false" />
      <species id="ctp_m" compartment="cell" initialAmount="1" boundaryCondition="false" />
      <species id="gdp_g" compartment="cell" initialAmount="1" boundaryCondition="false" />
      <species id="nadph_c" compartment="cell" initialAmount="1" boundaryCondition="false" />
      <species id="btn_e" compartment="cell" initialAmount="1" boundaryCondition="true" />
      <species id="quln_m" compartment="cell" initialAmount="1" boundaryCondition="false" />
      <species id="malL_m" compartment="cell" initialAmount="1" boundaryCondition="false" />
      <species id="gdp_m" compartment="cell" initialAmount="1" boundaryCondition="false" />
      <species id="malL_c" compartment="cell" initialAmount="1" boundaryCondition="false" />
      <species id="a_3ipmmest_c" compartment="cell" initialAmount="1" boundaryCondition="false" />
      <species id="malL_e" compartment="cell" initialAmount="1" boundaryCondition="true" />
      <species id="alltt_e" compartment="cell" initialAmount="1" boundaryCondition="true" />
      <species id="malL_x" compartment="cell" initialAmount="1" boundaryCondition="false" />
      <species id="acybut_c" compartment="cell" initialAmount="1" boundaryCondition="false" />
      <species id="alltt_c" compartment="cell" initialAmount="1" boundaryCondition="false" />
      <species id="dcdp_n" compartment="cell" initialAmount="1" boundaryCondition="false" />
      <species id="glntrna_c" compartment="cell" initialAmount="1" boundaryCondition="false" />
      <species id="imp_c" compartment="cell" initialAmount="1" boundaryCondition="false" />
      <species id="a_4pasp_c" compartment="cell" initialAmount="1" boundaryCondition="false" />
      <species id="spmd_e" compartment="cell" initialAmount="1" boundaryCondition="true" />
      <species id="spmd_c" compartment="cell" initialAmount="1" boundaryCondition="false" />
      <species id="alaB_c" compartment="cell" initialAmount="1" boundaryCondition="false" />
      <species id="O2_x" compartment="cell" initialAmount="1" boundaryCondition="false" />
      <species id="a_10fthf_c" compartment="cell" initialAmount="1" boundaryCondition="false" />
      <species id="aspL_n" compartment="cell" initialAmount="1" boundaryCondition="false" />
      <species id="aspL_m" compartment="cell" initialAmount="1" boundaryCondition="false" />
      <species id="aspL_c" compartment="cell" initialAmount="1" boundaryCondition="false" />
      <species id="O2_r" compartment="cell" initialAmount="1" boundaryCondition="false" />
      <species id="gtp_c" compartment="cell" initialAmount="1" boundaryCondition="false" />
      <species id="aspL_e" compartment="cell" initialAmount="1" boundaryCondition="true" />
      <species id="a_3hhdcoa_x" compartment="cell" initialAmount="1" boundaryCondition="false" />
      <species id="lystrna_c" compartment="cell" initialAmount="1" boundaryCondition="false" />
      <species id="gtp_m" compartment="cell" initialAmount="1" boundaryCondition="false" />
      <species id="a_4mpetz_c" compartment="cell" initialAmount="1" boundaryCondition="false" />
      <species id="fpram_c" compartment="cell" initialAmount="1" boundaryCondition="false" />
      <species id="dnad_n" compartment="cell" initialAmount="1" boundaryCondition="false" />
      <species id="O2_c" compartment="cell" initialAmount="1" boundaryCondition="false" />
      <species id="O2_e" compartment="cell" initialAmount="1" boundaryCondition="true" />
      <species id="dctp_c" compartment="cell" initialAmount="1" boundaryCondition="false" />
      <species id="a_2amsa_c" compartment="cell" initialAmount="1" boundaryCondition="false" />
      <species id="a_2hpmhmbq_m" compartment="cell" initialAmount="1" boundaryCondition="false" />
      <species id="trnacys_c" compartment="cell" initialAmount="1" boundaryCondition="false" />
      <species id="a_3mob_c" compartment="cell" initialAmount="1" boundaryCondition="false" />
      <species id="a_6dg_c" compartment="cell" initialAmount="1" boundaryCondition="false" />
      <species id="hpglu_c" compartment="cell" initialAmount="1" boundaryCondition="false" />
      <species id="a_3mob_m" compartment="cell" initialAmount="1" boundaryCondition="false" />
      <species id="thrL_c" compartment="cell" initialAmount="1" boundaryCondition="false" />
      <species id="a_2mbtoh_m" compartment="cell" initialAmount="1" boundaryCondition="false" />
      <species id="mi145p_c" compartment="cell" initialAmount="1" boundaryCondition="false" />
      <species id="mi1456p_n" compartment="cell" initialAmount="1" boundaryCondition="false" />
      <species id="acACP_c" compartment="cell" initialAmount="1" boundaryCondition="false" />
      <species id="thrL_m" compartment="cell" initialAmount="1" boundaryCondition="false" />
      <species id="acACP_m" compartment="cell" initialAmount="1" boundaryCondition="false" />
      <species id="Lkynr_c" compartment="cell" initialAmount="1" boundaryCondition="false" />
      <species id="a_2mahmp_c" compartment="cell" initialAmount="1" boundaryCondition="false" />
      <species id="tre_g" compartment="cell" initialAmount="1" boundaryCondition="false" />
      <species id="tre_e" compartment="cell" initialAmount="1" boundaryCondition="true" />
      <species id="btamp_c" compartment="cell" initialAmount="1" boundaryCondition="false" />
      <species id="a_13dpg_c" compartment="cell" initialAmount="1" boundaryCondition="false" />
      <species id="c100coa_e" compartment="cell" initialAmount="1" boundaryCondition="false" />
      <species id="pe_g" compartment="cell" initialAmount="1" boundaryCondition="false" />
      <species id="a_3ig3p_c" compartment="cell" initialAmount="1" boundaryCondition="false" />
      <species id="dhpt_m" compartment="cell" initialAmount="1" boundaryCondition="false" />
      <species id="tre_v" compartment="cell" initialAmount="1" boundaryCondition="false" />
      <species id="leuL_v" compartment="cell" initialAmount="1" boundaryCondition="false" />
      <species id="ac_e" compartment="cell" initialAmount="1" boundaryCondition="true" />
      <species id="ac_c" compartment="cell" initialAmount="1" boundaryCondition="false" />
      <species id="aces_c" compartment="cell" initialAmount="1" boundaryCondition="false" />
      <species id="a_5mdr1p_c" compartment="cell" initialAmount="1" boundaryCondition="false" />
      <species id="a_6pgl_c" compartment="cell" initialAmount="1" boundaryCondition="false" />
      <species id="dhpt_c" compartment="cell" initialAmount="1" boundaryCondition="false" />
      <species id="athrL_c" compartment="cell" initialAmount="1" boundaryCondition="false" />
      <species id="leuL_e" compartment="cell" initialAmount="1" boundaryCondition="true" />
      <species id="c141ACP_c" compartment="cell" initialAmount="1" boundaryCondition="false" />
      <species id="leuL_c" compartment="cell" initialAmount="1" boundaryCondition="false" />
      <species id="leuL_m" compartment="cell" initialAmount="1" boundaryCondition="false" />
      <species id="a_12pdo_e" compartment="cell" initialAmount="1" boundaryCondition="true" />
      <species id="cl_c" compartment="cell" initialAmount="1" boundaryCondition="false" />
      <species id="a_6pgl_r" compartment="cell" initialAmount="1" boundaryCondition="false" />
      <species id="a_12pdo_c" compartment="cell" initialAmount="1" boundaryCondition="false" />
      <species id="udpacgal_c" compartment="cell" initialAmount="1" boundaryCondition="false" />
      <species id="gly_e" compartment="cell" initialAmount="1" boundaryCondition="true" />
      <species id="pran_c" compartment="cell" initialAmount="1" boundaryCondition="false" />
      <species id="gly_c" compartment="cell" initialAmount="1" boundaryCondition="false" />
      <species id="ACP_c" compartment="cell" initialAmount="1" boundaryCondition="false" />
      <species id="DNA" compartment="cell" initialAmount="1" boundaryCondition="false" />
      <species id="acg5p_m" compartment="cell" initialAmount="1" boundaryCondition="false" />
      <species id="gly_m" compartment="cell" initialAmount="1" boundaryCondition="false" />
      <species id="hSOD" compartment="cell" initialAmount="1" boundaryCondition="true" />
      <species id="ACP_m" compartment="cell" initialAmount="1" boundaryCondition="false" />
      <species id="cbasp_n" compartment="cell" initialAmount="1" boundaryCondition="false" />
      <species id="sbtD_c" compartment="cell" initialAmount="1" boundaryCondition="false" />
      <species id="psd5p_c" compartment="cell" initialAmount="1" boundaryCondition="false" />
      <species id="minohp_n" compartment="cell" initialAmount="1" boundaryCondition="false" />
      <species id="itacon_m" compartment="cell" initialAmount="1" boundaryCondition="false" />
      <species id="asnL_v" compartment="cell" initialAmount="1" boundaryCondition="false" />
      <species id="a_3oddcoa_x" compartment="cell" initialAmount="1" boundaryCondition="false" />
      <species id="trnamet_c" compartment="cell" initialAmount="1" boundaryCondition="false" />
      <species id="clpn_m" compartment="cell" initialAmount="1" boundaryCondition="false" />
      <species id="ptd134bp_c" compartment="cell" initialAmount="1" boundaryCondition="false" />
      <species id="nadp_x" compartment="cell" initialAmount="1" boundaryCondition="false" />
      <species id="asnL_e" compartment="cell" initialAmount="1" boundaryCondition="true" />
      <species id="damp_c" compartment="cell" initialAmount="1" boundaryCondition="false" />
      <species id="nadp_r" compartment="cell" initialAmount="1" boundaryCondition="false" />
      <species id="dmpp_c" compartment="cell" initialAmount="1" boundaryCondition="false" />
      <species id="asnL_c" compartment="cell" initialAmount="1" boundaryCondition="false" />
      <species id="asnL_m" compartment="cell" initialAmount="1" boundaryCondition="false" />
      <species id="nadp_m" compartment="cell" initialAmount="1" boundaryCondition="false" />
      <species id="aact_c" compartment="cell" initialAmount="1" boundaryCondition="false" />
      <species id="a_44mctr_c" compartment="cell" initialAmount="1" boundaryCondition="false" />
      <species id="dc2coa_x" compartment="cell" initialAmount="1" boundaryCondition="false" />
      <species id="TRDox_c" compartment="cell" initialAmount="1" boundaryCondition="false" />
      <species id="xyluD_c" compartment="cell" initialAmount="1" boundaryCondition="false" />
      <species id="nadp_e" compartment="cell" initialAmount="1" boundaryCondition="true" />
      <species id="dolp_r" compartment="cell" initialAmount="1" boundaryCondition="false" />
      <species id="pntoR_e" compartment="cell" initialAmount="1" boundaryCondition="true" />
      <species id="trnatrp_c" compartment="cell" initialAmount="1" boundaryCondition="false" />
      <species id="TRDox_m" compartment="cell" initialAmount="1" boundaryCondition="false" />
      <species id="TRDox_n" compartment="cell" initialAmount="1" boundaryCondition="false" />
      <species id="glycogen_v" compartment="cell" initialAmount="1" boundaryCondition="false" />
      <species id="pgp_m" compartment="cell" initialAmount="1" boundaryCondition="false" />
      <species id="pa_c" compartment="cell" initialAmount="1" boundaryCondition="false" />
      <species id="minohp_c" compartment="cell" initialAmount="1" boundaryCondition="false" />
      <species id="xu5p_c" compartment="cell" initialAmount="1" boundaryCondition="false" />
      <species id="cgly_c" compartment="cell" initialAmount="1" boundaryCondition="false" />
      <species id="epistest_c" compartment="cell" initialAmount="1" boundaryCondition="false" />
      <species id="hcit_n" compartment="cell" initialAmount="1" boundaryCondition="false" />
      <species id="hcit_m" compartment="cell" initialAmount="1" boundaryCondition="false" />
      <species id="a_3htdcoa_x" compartment="cell" initialAmount="1" boundaryCondition="false" />
      <species id="duri_c" compartment="cell" initialAmount="1" boundaryCondition="false" />
      <species id="xu5p_x" compartment="cell" initialAmount="1" boundaryCondition="false" />
      <species id="galur_e" compartment="cell" initialAmount="1" boundaryCondition="true" />
      <species id="abt_c" compartment="cell" initialAmount="1" boundaryCondition="false" />
      <species id="a_3ohdcoa_x" compartment="cell" initialAmount="1" boundaryCondition="false" />
      <species id="abt_e" compartment="cell" initialAmount="1" boundaryCondition="true" />
      <species id="mevR_c" compartment="cell" initialAmount="1" boundaryCondition="false" />
      <species id="pi_n" compartment="cell" initialAmount="1" boundaryCondition="false" />
      <species id="dadp_c" compartment="cell" initialAmount="1" boundaryCondition="false" />
      <species id="trnaval_c" compartment="cell" initialAmount="1" boundaryCondition="false" />
      <species id="dadp_n" compartment="cell" initialAmount="1" boundaryCondition="false" />
      <species id="proL_c" compartment="cell" initialAmount="1" boundaryCondition="false" />
      <species id="ins_c" compartment="cell" initialAmount="1" boundaryCondition="false" />
      <species id="trnaval_m" compartment="cell" initialAmount="1" boundaryCondition="false" />
      <species id="ins_e" compartment="cell" initialAmount="1" boundaryCondition="true" />
      <species id="xtsn_c" compartment="cell" initialAmount="1" boundaryCondition="false" />
      <species id="c120coa_x" compartment="cell" initialAmount="1" boundaryCondition="false" />
      <species id="c080ACP_m" compartment="cell" initialAmount="1" boundaryCondition="false" />
      <species id="a_3mop_e" compartment="cell" initialAmount="1" boundaryCondition="true" />
      <species id="alatrna_c" compartment="cell" initialAmount="1" boundaryCondition="false" />
      <species id="a_3mop_c" compartment="cell" initialAmount="1" boundaryCondition="false" />
      <species id="a_3mop_m" compartment="cell" initialAmount="1" boundaryCondition="false" />
      <species id="CO2_v" compartment="cell" initialAmount="1" boundaryCondition="false" />
      <species id="skm_c" compartment="cell" initialAmount="1" boundaryCondition="false" />
      <species id="a_2hp6mbq_m" compartment="cell" initialAmount="1" boundaryCondition="false" />
      <species id="r1p_c" compartment="cell" initialAmount="1" boundaryCondition="false" />
      <species id="a_1p3h5c_m" compartment="cell" initialAmount="1" boundaryCondition="false" />
      <species id="CO2_c" compartment="cell" initialAmount="1" boundaryCondition="false" />
      <species id="a_1p3h5c_c" compartment="cell" initialAmount="1" boundaryCondition="false" />
      <species id="c120coa_c" compartment="cell" initialAmount="1" boundaryCondition="false" />
      <species id="a_13dampp_c" compartment="cell" initialAmount="1" boundaryCondition="false" />
      <species id="Dara14lac_c" compartment="cell" initialAmount="1" boundaryCondition="false" />
      <species id="CO2_e" compartment="cell" initialAmount="1" boundaryCondition="true" />
      <species id="saccrpL_c" compartment="cell" initialAmount="1" boundaryCondition="false" />
      <species id="c161ACP_m" compartment="cell" initialAmount="1" boundaryCondition="false" />
      <species id="phpyr_c" compartment="cell" initialAmount="1" boundaryCondition="false" />
      <species id="coa_c" compartment="cell" initialAmount="1" boundaryCondition="false" />
      <species id="fru_e" compartment="cell" initialAmount="1" boundaryCondition="true" />
      <species id="mettrna_m" compartment="cell" initialAmount="1" boundaryCondition="false" />
      <species id="datp_c" compartment="cell" initialAmount="1" boundaryCondition="false" />
      <species id="adp_c" compartment="cell" initialAmount="1" boundaryCondition="false" />
      <species id="gam1p_c" compartment="cell" initialAmount="1" boundaryCondition="false" />
      <species id="xtsn_e" compartment="cell" initialAmount="1" boundaryCondition="true" />
      <species id="a_3php_c" compartment="cell" initialAmount="1" boundaryCondition="false" />
      <species id="dd2coa_x" compartment="cell" initialAmount="1" boundaryCondition="false" />
      <species id="a_35cgmp_c" compartment="cell" initialAmount="1" boundaryCondition="false" />
      <species id="dann_e" compartment="cell" initialAmount="1" boundaryCondition="true" />
      <species id="c100ACP_c" compartment="cell" initialAmount="1" boundaryCondition="false" />
      <species id="c100ACP_m" compartment="cell" initialAmount="1" boundaryCondition="false" />
      <species id="ertascbD_c" compartment="cell" initialAmount="1" boundaryCondition="false" />
      <species id="rnam_c" compartment="cell" initialAmount="1" boundaryCondition="false" />
      <species id="lacD_m" compartment="cell" initialAmount="1" boundaryCondition="false" />
      <species id="ribflv_c" compartment="cell" initialAmount="1" boundaryCondition="false" />
      <species id="taur_e" compartment="cell" initialAmount="1" boundaryCondition="true" />
      <species id="cdpea_c" compartment="cell" initialAmount="1" boundaryCondition="false" />
      <species id="lystrna_m" compartment="cell" initialAmount="1" boundaryCondition="false" />
      <species id="lacD_c" compartment="cell" initialAmount="1" boundaryCondition="false" />
      <species id="e4p_c" compartment="cell" initialAmount="1" boundaryCondition="false" />
      <species id="a_2hb_e" compartment="cell" initialAmount="1" boundaryCondition="true" />
      <species id="e4p_m" compartment="cell" initialAmount="1" boundaryCondition="false" />
      <species id="sertrna_c" compartment="cell" initialAmount="1" boundaryCondition="false" />
      <species id="tag6pD_c" compartment="cell" initialAmount="1" boundaryCondition="false" />
      <species id="suchms_c" compartment="cell" initialAmount="1" boundaryCondition="false" />
      <species id="c160coa_c" compartment="cell" initialAmount="1" boundaryCondition="false" />
      <species id="ohpb_c" compartment="cell" initialAmount="1" boundaryCondition="false" />
      <species id="dhlam_m" compartment="cell" initialAmount="1" boundaryCondition="false" />
      <species id="k_c" compartment="cell" initialAmount="1" boundaryCondition="false" />
      <species id="ppi_m" compartment="cell" initialAmount="1" boundaryCondition="false" />
      <species id="ppi_n" compartment="cell" initialAmount="1" boundaryCondition="false" />
      <species id="c182_c" compartment="cell" initialAmount="1" boundaryCondition="false" />
      <species id="mannan_c" compartment="cell" initialAmount="1" boundaryCondition="false" />
      <species id="a_4abut_c" compartment="cell" initialAmount="1" boundaryCondition="false" />
      <species id="acac_c" compartment="cell" initialAmount="1" boundaryCondition="false" />
      <species id="dagpy_c" compartment="cell" initialAmount="1" boundaryCondition="false" />
      <species id="pep_c" compartment="cell" initialAmount="1" boundaryCondition="false" />
      <species id="Lfmkynr_c" compartment="cell" initialAmount="1" boundaryCondition="false" />
      <species id="ppi_c" compartment="cell" initialAmount="1" boundaryCondition="false" />
      <species id="a_4abut_m" compartment="cell" initialAmount="1" boundaryCondition="false" />
      <species id="ppi_x" compartment="cell" initialAmount="1" boundaryCondition="false" />
      <species id="dgr_e" compartment="cell" initialAmount="1" boundaryCondition="false" />
      <species id="pep_m" compartment="cell" initialAmount="1" boundaryCondition="false" />
      <species id="c120_x" compartment="cell" initialAmount="1" boundaryCondition="false" />
      <species id="dad2_c" compartment="cell" initialAmount="1" boundaryCondition="false" />
      <species id="c120_e" compartment="cell" initialAmount="1" boundaryCondition="true" />
      <species id="orot5p_c" compartment="cell" initialAmount="1" boundaryCondition="false" />
      <species id="ind3acnl_c" compartment="cell" initialAmount="1" boundaryCondition="false" />
      <species id="c120_c" compartment="cell" initialAmount="1" boundaryCondition="false" />
      <species id="metL_e" compartment="cell" initialAmount="1" boundaryCondition="true" />
      <species id="Lcystin_v" compartment="cell" initialAmount="1" boundaryCondition="false" />
      <species id="a_2ahbut_m" compartment="cell" initialAmount="1" boundaryCondition="false" />
      <species id="xylD_e" compartment="cell" initialAmount="1" boundaryCondition="true" />
      <species id="c140ACP_c" compartment="cell" initialAmount="1" boundaryCondition="false" />
      <species id="CARBOHYDRATE" compartment="cell" initialAmount="1" boundaryCondition="false" />
      <species id="ergstest_c" compartment="cell" initialAmount="1" boundaryCondition="false" />
      <species id="Lcystin_c" compartment="cell" initialAmount="1" boundaryCondition="false" />
      <species id="ergstest_e" compartment="cell" initialAmount="1" boundaryCondition="true" />
      <species id="k_e" compartment="cell" initialAmount="1" boundaryCondition="true" />
      <species id="lacD_e" compartment="cell" initialAmount="1" boundaryCondition="true" />
      <species id="a_2dr1p_c" compartment="cell" initialAmount="1" boundaryCondition="false" />
      <species id="chitin_c" compartment="cell" initialAmount="1" boundaryCondition="false" />
      <species id="air_c" compartment="cell" initialAmount="1" boundaryCondition="false" />
      <species id="cholp_c" compartment="cell" initialAmount="1" boundaryCondition="false" />
      <species id="thmtp_c" compartment="cell" initialAmount="1" boundaryCondition="false" />
      <species id="a_25aics_c" compartment="cell" initialAmount="1" boundaryCondition="false" />
      <species id="ade_m" compartment="cell" initialAmount="1" boundaryCondition="false" />
      <species id="dump_n" compartment="cell" initialAmount="1" boundaryCondition="false" />
      <species id="dump_c" compartment="cell" initialAmount="1" boundaryCondition="false" />
      <species id="succ_e" compartment="cell" initialAmount="1" boundaryCondition="true" />
      <species id="glu5p_c" compartment="cell" initialAmount="1" boundaryCondition="false" />
      <species id="succ_m" compartment="cell" initialAmount="1" boundaryCondition="false" />
      <species id="q6h2_m" compartment="cell" initialAmount="1" boundaryCondition="false" />
      <species id="a_4abz_m" compartment="cell" initialAmount="1" boundaryCondition="false" />
      <species id="histd_c" compartment="cell" initialAmount="1" boundaryCondition="false" />
      <species id="a_4abz_c" compartment="cell" initialAmount="1" boundaryCondition="false" />
      <species id="a_4abz_e" compartment="cell" initialAmount="1" boundaryCondition="true" />
      <species id="epist_e" compartment="cell" initialAmount="1" boundaryCondition="true" />
      <species id="epist_c" compartment="cell" initialAmount="1" boundaryCondition="false" />
      <species id="fru_c" compartment="cell" initialAmount="1" boundaryCondition="false" />
      <species id="pc_e" compartment="cell" initialAmount="1" boundaryCondition="false" />
      <species id="pc_c" compartment="cell" initialAmount="1" boundaryCondition="false" />
      <species id="acg5sa_m" compartment="cell" initialAmount="1" boundaryCondition="false" />
      <species id="manol_c" compartment="cell" initialAmount="1" boundaryCondition="false" />
      <species id="a_1pyr5c_m" compartment="cell" initialAmount="1" boundaryCondition="false" />
      <species id="a_3hddcoa_x" compartment="cell" initialAmount="1" boundaryCondition="false" />
      <species id="a_1pyr5c_c" compartment="cell" initialAmount="1" boundaryCondition="false" />
      <species id="gdpmann_c" compartment="cell" initialAmount="1" boundaryCondition="false" />
      <species id="accoa_n" compartment="cell" initialAmount="1" boundaryCondition="false" />
      <species id="gdpmann_g" compartment="cell" initialAmount="1" boundaryCondition="false" />
      <species id="accoa_m" compartment="cell" initialAmount="1" boundaryCondition="false" />
      <species id="accoa_c" compartment="cell" initialAmount="1" boundaryCondition="false" />
      <species id="hco3_c" compartment="cell" initialAmount="1" boundaryCondition="false" />
      <species id="H2O2_c" compartment="cell" initialAmount="1" boundaryCondition="false" />
      <species id="rhamD_e" compartment="cell" initialAmount="1" boundaryCondition="true" />
      <species id="star_c" compartment="cell" initialAmount="1" boundaryCondition="false" />
      <species id="accoa_x" compartment="cell" initialAmount="1" boundaryCondition="false" />
      <species id="cdpchol_c" compartment="cell" initialAmount="1" boundaryCondition="false" />
      <species id="adp_m" compartment="cell" initialAmount="1" boundaryCondition="false" />
      <species id="hco3_n" compartment="cell" initialAmount="1" boundaryCondition="false" />
      <species id="trnamet_m" compartment="cell" initialAmount="1" boundaryCondition="false" />
      <species id="H2O2_n" compartment="cell" initialAmount="1" boundaryCondition="false" />
      <species id="hco3_m" compartment="cell" initialAmount="1" boundaryCondition="false" />
      <species id="O2_m" compartment="cell" initialAmount="1" boundaryCondition="false" />
      <species id="H2O2_m" compartment="cell" initialAmount="1" boundaryCondition="false" />
      <species id="mi1pD_c" compartment="cell" initialAmount="1" boundaryCondition="false" />
      <species id="ps_m" compartment="cell" initialAmount="1" boundaryCondition="false" />
      <species id="a_2ahhmp_m" compartment="cell" initialAmount="1" boundaryCondition="false" />
      <species id="ptrc_c" compartment="cell" initialAmount="1" boundaryCondition="false" />
      <species id="c141_x" compartment="cell" initialAmount="1" boundaryCondition="false" />
      <species id="dudp_n" compartment="cell" initialAmount="1" boundaryCondition="false" />
      <species id="H2O2_x" compartment="cell" initialAmount="1" boundaryCondition="false" />
      <species id="a_5mdru1p_c" compartment="cell" initialAmount="1" boundaryCondition="false" />
      <species id="rhamD_c" compartment="cell" initialAmount="1" boundaryCondition="false" />
      <species id="c141_c" compartment="cell" initialAmount="1" boundaryCondition="false" />
      <species id="a_4mzym_int2_c" compartment="cell" initialAmount="1" boundaryCondition="false" />
      <species id="glyald_c" compartment="cell" initialAmount="1" boundaryCondition="false" />
      <species id="prpp_c" compartment="cell" initialAmount="1" boundaryCondition="false" />
      <species id="db4p_c" compartment="cell" initialAmount="1" boundaryCondition="false" />
      <species id="prpp_m" compartment="cell" initialAmount="1" boundaryCondition="false" />
      <species id="T4hcinnm_m" compartment="cell" initialAmount="1" boundaryCondition="false" />
      <species id="anth_c" compartment="cell" initialAmount="1" boundaryCondition="false" />
      <species id="m3macchitppdol_g" compartment="cell" initialAmount="1" boundaryCondition="false" />
      <species id="trptrna_c" compartment="cell" initialAmount="1" boundaryCondition="false" />
      <species id="gthrd_m" compartment="cell" initialAmount="1" boundaryCondition="false" />
      <species id="trnaleu_c" compartment="cell" initialAmount="1" boundaryCondition="false" />
      <species id="cpppg3_c" compartment="cell" initialAmount="1" boundaryCondition="false" />
      <species id="c141coa_c" compartment="cell" initialAmount="1" boundaryCondition="false" />
      <species id="gthrd_e" compartment="cell" initialAmount="1" boundaryCondition="true" />
      <species id="c120coa_e" compartment="cell" initialAmount="1" boundaryCondition="false" />
      <species id="acoa_x" compartment="cell" initialAmount="1" boundaryCondition="false" />
      <species id="trpL_m" compartment="cell" initialAmount="1" boundaryCondition="false" />
      <species id="trnaleu_m" compartment="cell" initialAmount="1" boundaryCondition="false" />
      <species id="valtrna_c" compartment="cell" initialAmount="1" boundaryCondition="false" />
      <species id="trpL_e" compartment="cell" initialAmount="1" boundaryCondition="true" />
      <species id="ppp9_m" compartment="cell" initialAmount="1" boundaryCondition="false" />
      <species id="a_4ampm_c" compartment="cell" initialAmount="1" boundaryCondition="false" />
      <species id="pdx5p_c" compartment="cell" initialAmount="1" boundaryCondition="false" />
      <species id="gthrd_v" compartment="cell" initialAmount="1" boundaryCondition="false" />
      <species id="uri_c" compartment="cell" initialAmount="1" boundaryCondition="false" />
      <species id="lysL_v" compartment="cell" initialAmount="1" boundaryCondition="false" />
      <species id="pepd_e" compartment="cell" initialAmount="1" boundaryCondition="true" />
      <species id="ipc226_c" compartment="cell" initialAmount="1" boundaryCondition="false" />
      <species id="b124tc_m" compartment="cell" initialAmount="1" boundaryCondition="false" />
      <species id="Biomass" compartment="cell" initialAmount="1" boundaryCondition="true" />
      <species id="xylt_c" compartment="cell" initialAmount="1" boundaryCondition="false" />
      <species id="a_25dthpp_c" compartment="cell" initialAmount="1" boundaryCondition="false" />
      <species id="a_2mppal_e" compartment="cell" initialAmount="1" boundaryCondition="true" />
      <species id="fecostest_e" compartment="cell" initialAmount="1" boundaryCondition="true" />
      <species id="c181ACP_m" compartment="cell" initialAmount="1" boundaryCondition="false" />
      <species id="a_4hbzcoa_m" compartment="cell" initialAmount="1" boundaryCondition="false" />
      <species id="thym_e" compartment="cell" initialAmount="1" boundaryCondition="true" />
      <species id="thrL_e" compartment="cell" initialAmount="1" boundaryCondition="true" />
      <species id="f26bp_c" compartment="cell" initialAmount="1" boundaryCondition="false" />
      <species id="PROTEIN" compartment="cell" initialAmount="1" boundaryCondition="false" />
      <species id="a_3mbald_c" compartment="cell" initialAmount="1" boundaryCondition="false" />
      <species id="orn_e" compartment="cell" initialAmount="1" boundaryCondition="true" />
      <species id="c100coa_x" compartment="cell" initialAmount="1" boundaryCondition="false" />
      <species id="orn_c" compartment="cell" initialAmount="1" boundaryCondition="false" />
      <species id="sph1p_c" compartment="cell" initialAmount="1" boundaryCondition="false" />
      <species id="pad_c" compartment="cell" initialAmount="1" boundaryCondition="false" />
      <species id="a_3mbald_m" compartment="cell" initialAmount="1" boundaryCondition="false" />
      <species id="iad_c" compartment="cell" initialAmount="1" boundaryCondition="false" />
      <species id="dhlpro_m" compartment="cell" initialAmount="1" boundaryCondition="false" />
      <species id="c140coa_e" compartment="cell" initialAmount="1" boundaryCondition="false" />
      <species id="a_2hp6mp_m" compartment="cell" initialAmount="1" boundaryCondition="false" />
      <species id="thrtrna_c" compartment="cell" initialAmount="1" boundaryCondition="false" />
      <species id="hdd2coa_x" compartment="cell" initialAmount="1" boundaryCondition="false" />
      <species id="xylD_c" compartment="cell" initialAmount="1" boundaryCondition="false" />
      <species id="sql_r" compartment="cell" initialAmount="1" boundaryCondition="false" />
      <species id="sph1p_r" compartment="cell" initialAmount="1" boundaryCondition="false" />
      <species id="c100coa_c" compartment="cell" initialAmount="1" boundaryCondition="false" />
      <species id="a_2ahhmd_m" compartment="cell" initialAmount="1" boundaryCondition="false" />
      <species id="thrtrna_m" compartment="cell" initialAmount="1" boundaryCondition="false" />
      <species id="c182ACP_m" compartment="cell" initialAmount="1" boundaryCondition="false" />
      <species id="cmp_m" compartment="cell" initialAmount="1" boundaryCondition="false" />
      <species id="pydx5p_c" compartment="cell" initialAmount="1" boundaryCondition="false" />
      <species id="cmp_c" compartment="cell" initialAmount="1" boundaryCondition="false" />
      <species id="trnahis_c" compartment="cell" initialAmount="1" boundaryCondition="false" />
      <species id="fgam_c" compartment="cell" initialAmount="1" boundaryCondition="false" />
      <species id="fald_c" compartment="cell" initialAmount="1" boundaryCondition="false" />
      <species id="psphings_c" compartment="cell" initialAmount="1" boundaryCondition="false" />
      <species id="trnaser_c" compartment="cell" initialAmount="1" boundaryCondition="false" />
      <species id="c182ACP_c" compartment="cell" initialAmount="1" boundaryCondition="false" />
      <species id="dtmp_c" compartment="cell" initialAmount="1" boundaryCondition="false" />
      <species id="fald_x" compartment="cell" initialAmount="1" boundaryCondition="false" />
      <species id="a_1mncam_c" compartment="cell" initialAmount="1" boundaryCondition="false" />
      <species id="allphn_c" compartment="cell" initialAmount="1" boundaryCondition="false" />
      <species id="a_2hb_c" compartment="cell" initialAmount="1" boundaryCondition="false" />
      <species id="tagdpD_c" compartment="cell" initialAmount="1" boundaryCondition="false" />
      <species id="pacald_m" compartment="cell" initialAmount="1" boundaryCondition="false" />
      <species id="nadph_m" compartment="cell" initialAmount="1" boundaryCondition="false" />
      <species id="aps_c" compartment="cell" initialAmount="1" boundaryCondition="false" />
      <species id="pacald_e" compartment="cell" initialAmount="1" boundaryCondition="true" />
      <species id="pacald_c" compartment="cell" initialAmount="1" boundaryCondition="false" />
      <species id="c140coa_x" compartment="cell" initialAmount="1" boundaryCondition="false" />
      <species id="thmmp_c" compartment="cell" initialAmount="1" boundaryCondition="false" />
      <species id="lanost_c" compartment="cell" initialAmount="1" boundaryCondition="false" />
      <species id="thmmp_e" compartment="cell" initialAmount="1" boundaryCondition="true" />
      <species id="c181ACP_c" compartment="cell" initialAmount="1" boundaryCondition="false" />
      <species id="lysL_m" compartment="cell" initialAmount="1" boundaryCondition="false" />
      <species id="uppg3_c" compartment="cell" initialAmount="1" boundaryCondition="false" />
      <species id="arabD_c" compartment="cell" initialAmount="1" boundaryCondition="false" />
      <species id="dolichol_c" compartment="cell" initialAmount="1" boundaryCondition="false" />
      <species id="arabD_e" compartment="cell" initialAmount="1" boundaryCondition="true" />
      <species id="rhul_c" compartment="cell" initialAmount="1" boundaryCondition="false" />
      <species id="lysL_e" compartment="cell" initialAmount="1" boundaryCondition="true" />
      <species id="TRDrd_c" compartment="cell" initialAmount="1" boundaryCondition="false" />
      <species id="lysL_c" compartment="cell" initialAmount="1" boundaryCondition="false" />
      <species id="dhap_m" compartment="cell" initialAmount="1" boundaryCondition="false" />
      <species id="argtrna_m" compartment="cell" initialAmount="1" boundaryCondition="false" />
      <species id="c140coa_c" compartment="cell" initialAmount="1" boundaryCondition="false" />
      <species id="dhap_c" compartment="cell" initialAmount="1" boundaryCondition="false" />
      <species id="argtrna_c" compartment="cell" initialAmount="1" boundaryCondition="false" />
      <species id="TRDrd_m" compartment="cell" initialAmount="1" boundaryCondition="false" />
      <species id="duri_e" compartment="cell" initialAmount="1" boundaryCondition="true" />
      <species id="a_2dglc_c" compartment="cell" initialAmount="1" boundaryCondition="false" />
      <species id="a_2dda7p_c" compartment="cell" initialAmount="1" boundaryCondition="false" />
      <species id="coa_x" compartment="cell" initialAmount="1" boundaryCondition="false" />
      <species id="sql_c" compartment="cell" initialAmount="1" boundaryCondition="false" />
      <species id="pheac_c" compartment="cell" initialAmount="1" boundaryCondition="false" />
      <species id="metL_c" compartment="cell" initialAmount="1" boundaryCondition="false" />
      <species id="metL_m" compartment="cell" initialAmount="1" boundaryCondition="false" />
      <species id="a_2dda7p_m" compartment="cell" initialAmount="1" boundaryCondition="false" />
      <species id="pheac_e" compartment="cell" initialAmount="1" boundaryCondition="true" />
      <species id="na1_e" compartment="cell" initialAmount="1" boundaryCondition="true" />
      <species id="q6_c" compartment="cell" initialAmount="1" boundaryCondition="false" />
      <species id="a_5aop_c" compartment="cell" initialAmount="1" boundaryCondition="false" />
      <species id="laldL_c" compartment="cell" initialAmount="1" boundaryCondition="false" />
      <species id="oh1_c" compartment="cell" initialAmount="1" boundaryCondition="false" />
      <species id="h2s_c" compartment="cell" initialAmount="1" boundaryCondition="false" />
      <species id="pac_c" compartment="cell" initialAmount="1" boundaryCondition="false" />
      <species id="ps_c" compartment="cell" initialAmount="1" boundaryCondition="false" />
      <species id="q6_m" compartment="cell" initialAmount="1" boundaryCondition="false" />
      <species id="ipc224_c" compartment="cell" initialAmount="1" boundaryCondition="false" />
      <species id="oh1_m" compartment="cell" initialAmount="1" boundaryCondition="false" />
      <species id="thymd_c" compartment="cell" initialAmount="1" boundaryCondition="false" />
      <species id="a_23dhmp_m" compartment="cell" initialAmount="1" boundaryCondition="false" />
      <species id="thymd_e" compartment="cell" initialAmount="1" boundaryCondition="true" />
      <species id="nad_e" compartment="cell" initialAmount="1" boundaryCondition="false" />
      <species id="cysL_e" compartment="cell" initialAmount="1" boundaryCondition="true" />
      <species id="dhorS_c" compartment="cell" initialAmount="1" boundaryCondition="false" />
      <species id="lanost_e" compartment="cell" initialAmount="1" boundaryCondition="true" />
      <species id="a_3hph5mb_m" compartment="cell" initialAmount="1" boundaryCondition="false" />
      <species id="hexdp_c" compartment="cell" initialAmount="1" boundaryCondition="false" />
      <species id="hexdp_m" compartment="cell" initialAmount="1" boundaryCondition="false" />
      <species id="etoh_c" compartment="cell" initialAmount="1" boundaryCondition="false" />
      <species id="etoh_e" compartment="cell" initialAmount="1" boundaryCondition="true" />
      <species id="a_2obut_m" compartment="cell" initialAmount="1" boundaryCondition="false" />
      <species id="a_2obut_c" compartment="cell" initialAmount="1" boundaryCondition="false" />
      <species id="aicar_c" compartment="cell" initialAmount="1" boundaryCondition="false" />
      <species id="L2aadp6sa_c" compartment="cell" initialAmount="1" boundaryCondition="false" />
      <species id="etoh_m" compartment="cell" initialAmount="1" boundaryCondition="false" />
      <species id="sbtL_e" compartment="cell" initialAmount="1" boundaryCondition="true" />
      <species id="chitos_c" compartment="cell" initialAmount="1" boundaryCondition="false" />
      <species id="nad_n" compartment="cell" initialAmount="1" boundaryCondition="false" />
      <species id="micit_m" compartment="cell" initialAmount="1" boundaryCondition="false" />
      <species id="nad_m" compartment="cell" initialAmount="1" boundaryCondition="false" />
      <species id="hxan_c" compartment="cell" initialAmount="1" boundaryCondition="false" />
      <species id="ergst_r" compartment="cell" initialAmount="1" boundaryCondition="false" />
      <species id="utp_c" compartment="cell" initialAmount="1" boundaryCondition="false" />
      <species id="asntrna_c" compartment="cell" initialAmount="1" boundaryCondition="false" />
      <species id="id3acald_c" compartment="cell" initialAmount="1" boundaryCondition="false" />
      <species id="hxan_e" compartment="cell" initialAmount="1" boundaryCondition="true" />
      <species id="id3acald_e" compartment="cell" initialAmount="1" boundaryCondition="true" />
      <species id="nad_c" compartment="cell" initialAmount="1" boundaryCondition="false" />
      <species id="icit_x" compartment="cell" initialAmount="1" boundaryCondition="false" />
      <species id="a_2pg_c" compartment="cell" initialAmount="1" boundaryCondition="false" />
      <species id="asntrna_m" compartment="cell" initialAmount="1" boundaryCondition="false" />
      <species id="id3acald_m" compartment="cell" initialAmount="1" boundaryCondition="false" />
      <species id="amp_x" compartment="cell" initialAmount="1" boundaryCondition="false" />
      <species id="nad_x" compartment="cell" initialAmount="1" boundaryCondition="false" />
      <species id="ergst_c" compartment="cell" initialAmount="1" boundaryCondition="false" />
      <species id="Nfortyr_c" compartment="cell" initialAmount="1" boundaryCondition="false" />
      <species id="nad_r" compartment="cell" initialAmount="1" boundaryCondition="false" />
      <species id="ergst_e" compartment="cell" initialAmount="1" boundaryCondition="true" />
      <species id="xylt_e" compartment="cell" initialAmount="1" boundaryCondition="true" />
      <species id="a_2mbtoh_c" compartment="cell" initialAmount="1" boundaryCondition="false" />
      <species id="aacald_c" compartment="cell" initialAmount="1" boundaryCondition="false" />
      <species id="trnaasp_m" compartment="cell" initialAmount="1" boundaryCondition="false" />
      <species id="icit_m" compartment="cell" initialAmount="1" boundaryCondition="false" />
      <species id="c182coa_c" compartment="cell" initialAmount="1" boundaryCondition="false" />
      <species id="amp_m" compartment="cell" initialAmount="1" boundaryCondition="false" />
      <species id="taur_c" compartment="cell" initialAmount="1" boundaryCondition="false" />
      <species id="amp_n" compartment="cell" initialAmount="1" boundaryCondition="false" />
      <species id="trnaasp_c" compartment="cell" initialAmount="1" boundaryCondition="false" />
      <species id="a_5dpmev_c" compartment="cell" initialAmount="1" boundaryCondition="false" />
      <species id="amp_c" compartment="cell" initialAmount="1" boundaryCondition="false" />
      <species id="a_3pg_c" compartment="cell" initialAmount="1" boundaryCondition="false" />
      <species id="ura_c" compartment="cell" initialAmount="1" boundaryCondition="false" />
      <species id="ura_e" compartment="cell" initialAmount="1" boundaryCondition="true" />
      <species id="acgam1p_c" compartment="cell" initialAmount="1" boundaryCondition="false" />
      <species id="udp_c" compartment="cell" initialAmount="1" boundaryCondition="false" />
      <species id="udp_n" compartment="cell" initialAmount="1" boundaryCondition="false" />
      <species id="thmpp_e" compartment="cell" initialAmount="1" boundaryCondition="true" />
      <species id="prbatp_c" compartment="cell" initialAmount="1" boundaryCondition="false" />
      <species id="cmaphis_c" compartment="cell" initialAmount="1" boundaryCondition="false" />
      <species id="a_3dhq_c" compartment="cell" initialAmount="1" boundaryCondition="false" />
      <species id="trnatyr_m" compartment="cell" initialAmount="1" boundaryCondition="false" />
      <species id="a_4hbz_c" compartment="cell" initialAmount="1" boundaryCondition="false" />
      <species id="ind3ac_m" compartment="cell" initialAmount="1" boundaryCondition="false" />
      <species id="a_4hbz_m" compartment="cell" initialAmount="1" boundaryCondition="false" />
      <species id="a_16BDglcn_c" compartment="cell" initialAmount="1" boundaryCondition="false" />
      <species id="ipc326_c" compartment="cell" initialAmount="1" boundaryCondition="false" />
      <species id="tyrL_v" compartment="cell" initialAmount="1" boundaryCondition="false" />
      <species id="a_13ADglcn_c" compartment="cell" initialAmount="1" boundaryCondition="false" />
      <species id="urea_e" compartment="cell" initialAmount="1" boundaryCondition="true" />
      <species id="urea_c" compartment="cell" initialAmount="1" boundaryCondition="false" />
      <species id="trnaarg_m" compartment="cell" initialAmount="1" boundaryCondition="false" />
      <species id="g3p_c" compartment="cell" initialAmount="1" boundaryCondition="false" />
      <species id="akg_n" compartment="cell" initialAmount="1" boundaryCondition="false" />
      <species id="NPmehis_c" compartment="cell" initialAmount="1" boundaryCondition="false" />
      <species id="h_m" compartment="cell" initialAmount="1" boundaryCondition="false" />
      <species id="trnaarg_c" compartment="cell" initialAmount="1" boundaryCondition="false" />
      <species id="tyrL_x" compartment="cell" initialAmount="1" boundaryCondition="false" />
      <species id="grdp_c" compartment="cell" initialAmount="1" boundaryCondition="false" />
      <species id="akg_e" compartment="cell" initialAmount="1" boundaryCondition="true" />
      <species id="H2O_r" compartment="cell" initialAmount="1" boundaryCondition="false" />
      <species id="tyrL_e" compartment="cell" initialAmount="1" boundaryCondition="true" />
      <species id="cysL_c" compartment="cell" initialAmount="1" boundaryCondition="false" />
      <species id="acald_m" compartment="cell" initialAmount="1" boundaryCondition="false" />
      <species id="H2O_v" compartment="cell" initialAmount="1" boundaryCondition="false" />
      <species id="H2O_x" compartment="cell" initialAmount="1" boundaryCondition="false" />
      <species id="h_c" compartment="cell" initialAmount="1" boundaryCondition="false" />
      <species id="tyrL_m" compartment="cell" initialAmount="1" boundaryCondition="false" />
      <species id="dad2_e" compartment="cell" initialAmount="1" boundaryCondition="true" />
      <species id="acald_e" compartment="cell" initialAmount="1" boundaryCondition="true" />
      <species id="c080_x" compartment="cell" initialAmount="1" boundaryCondition="false" />
      <species id="acald_c" compartment="cell" initialAmount="1" boundaryCondition="false" />
      <species id="g3p_x" compartment="cell" initialAmount="1" boundaryCondition="false" />
      <species id="h_x" compartment="cell" initialAmount="1" boundaryCondition="false" />
      <species id="H2O_c" compartment="cell" initialAmount="1" boundaryCondition="false" />
      <species id="H2O_e" compartment="cell" initialAmount="1" boundaryCondition="true" />
      <species id="H2O_g" compartment="cell" initialAmount="1" boundaryCondition="false" />
      <species id="h_r" compartment="cell" initialAmount="1" boundaryCondition="false" />
      <species id="H2O_m" compartment="cell" initialAmount="1" boundaryCondition="false" />
      <species id="H2O_n" compartment="cell" initialAmount="1" boundaryCondition="false" />
      <species id="ctp_c" compartment="cell" initialAmount="1" boundaryCondition="false" />
      <species id="glu5sa_m" compartment="cell" initialAmount="1" boundaryCondition="false" />
      <species id="dhnpt_c" compartment="cell" initialAmount="1" boundaryCondition="false" />
      <species id="dgsn_c" compartment="cell" initialAmount="1" boundaryCondition="false" />
      <species id="sheme_c" compartment="cell" initialAmount="1" boundaryCondition="false" />
      <species id="c080_c" compartment="cell" initialAmount="1" boundaryCondition="false" />
      <species id="trnatrp_m" compartment="cell" initialAmount="1" boundaryCondition="false" />
      <species id="N1sprm_c" compartment="cell" initialAmount="1" boundaryCondition="false" />
      <species id="dgsn_e" compartment="cell" initialAmount="1" boundaryCondition="true" />
      <species id="acser_c" compartment="cell" initialAmount="1" boundaryCondition="false" />
      <species id="glu5sa_c" compartment="cell" initialAmount="1" boundaryCondition="false" />
      <species id="dhnpt_m" compartment="cell" initialAmount="1" boundaryCondition="false" />
      <species id="od2coa_x" compartment="cell" initialAmount="1" boundaryCondition="false" />
      <species id="trnagln_c" compartment="cell" initialAmount="1" boundaryCondition="false" />
      <species id="g6p_c" compartment="cell" initialAmount="1" boundaryCondition="false" />
      <species id="btdRR_e" compartment="cell" initialAmount="1" boundaryCondition="true" />
      <species id="lgtS_c" compartment="cell" initialAmount="1" boundaryCondition="false" />
      <species id="btdRR_c" compartment="cell" initialAmount="1" boundaryCondition="false" />
      <species id="pydam_c" compartment="cell" initialAmount="1" boundaryCondition="false" />
      <species id="nadp_c" compartment="cell" initialAmount="1" boundaryCondition="false" />
      <species id="acorn_m" compartment="cell" initialAmount="1" boundaryCondition="false" />
      <species id="g6p_r" compartment="cell" initialAmount="1" boundaryCondition="false" />
      <species id="a_3hanthrn_c" compartment="cell" initialAmount="1" boundaryCondition="false" />
      <species id="c161coa_x" compartment="cell" initialAmount="1" boundaryCondition="false" />
      <species id="citrL_c" compartment="cell" initialAmount="1" boundaryCondition="false" />
      <species id="a_5aizc_c" compartment="cell" initialAmount="1" boundaryCondition="false" />
      <species id="lpro_m" compartment="cell" initialAmount="1" boundaryCondition="false" />
      <species id="so4_e" compartment="cell" initialAmount="1" boundaryCondition="true" />
      <species id="dkmpp_c" compartment="cell" initialAmount="1" boundaryCondition="false" />
      <species id="for_m" compartment="cell" initialAmount="1" boundaryCondition="false" />
      <species id="meoh_x" compartment="cell" initialAmount="1" boundaryCondition="false" />
      <species id="ergtetrol_c" compartment="cell" initialAmount="1" boundaryCondition="false" />
      <species id="frdp_c" compartment="cell" initialAmount="1" boundaryCondition="false" />
      <species id="c161coa_e" compartment="cell" initialAmount="1" boundaryCondition="false" />
      <species id="frdp_m" compartment="cell" initialAmount="1" boundaryCondition="false" />
      <species id="for_e" compartment="cell" initialAmount="1" boundaryCondition="true" />
      <species id="for_c" compartment="cell" initialAmount="1" boundaryCondition="false" />
      <species id="g3pi_c" compartment="cell" initialAmount="1" boundaryCondition="false" />
      <species id="g3pi_e" compartment="cell" initialAmount="1" boundaryCondition="true" />
      <species id="ptd3ino_c" compartment="cell" initialAmount="1" boundaryCondition="false" />
      <species id="a_3ohxccoa_x" compartment="cell" initialAmount="1" boundaryCondition="false" />
      <species id="cbasp_c" compartment="cell" initialAmount="1" boundaryCondition="false" />
      <species id="amet_c" compartment="cell" initialAmount="1" boundaryCondition="false" />
      <species id="amet_e" compartment="cell" initialAmount="1" boundaryCondition="true" />
      <species id="alaL_e" compartment="cell" initialAmount="1" boundaryCondition="true" />
      <species id="fmettrna_m" compartment="cell" initialAmount="1" boundaryCondition="false" />
      <species id="trnaala_c" compartment="cell" initialAmount="1" boundaryCondition="false" />
      <species id="alaL_c" compartment="cell" initialAmount="1" boundaryCondition="false" />
      <species id="dolp_c" compartment="cell" initialAmount="1" boundaryCondition="false" />
      <species id="alaL_m" compartment="cell" initialAmount="1" boundaryCondition="false" />
      <species id="mlthf_m" compartment="cell" initialAmount="1" boundaryCondition="false" />
      <species id="acgam6p_c" compartment="cell" initialAmount="1" boundaryCondition="false" />
      <species id="gthox_m" compartment="cell" initialAmount="1" boundaryCondition="false" />
      <species id="gmp_g" compartment="cell" initialAmount="1" boundaryCondition="false" />
      <species id="a_4aabutn_c" compartment="cell" initialAmount="1" boundaryCondition="false" />
      <species id="mlthf_c" compartment="cell" initialAmount="1" boundaryCondition="false" />
      <species id="gthox_c" compartment="cell" initialAmount="1" boundaryCondition="false" />
      <species id="gmp_c" compartment="cell" initialAmount="1" boundaryCondition="false" />
      <species id="gthox_e" compartment="cell" initialAmount="1" boundaryCondition="true" />
      <species id="aprop_c" compartment="cell" initialAmount="1" boundaryCondition="false" />
      <species id="indpyr_c" compartment="cell" initialAmount="1" boundaryCondition="false" />
      <species id="c180_e" compartment="cell" initialAmount="1" boundaryCondition="true" />
      <species id="c180_c" compartment="cell" initialAmount="1" boundaryCondition="false" />
      <species id="a_4gudbutn_c" compartment="cell" initialAmount="1" boundaryCondition="false" />
      <species id="orot_c" compartment="cell" initialAmount="1" boundaryCondition="false" />
      <species id="hxc2coa_x" compartment="cell" initialAmount="1" boundaryCondition="false" />
      <species id="c100_x" compartment="cell" initialAmount="1" boundaryCondition="false" />
      <species id="eig3p_c" compartment="cell" initialAmount="1" boundaryCondition="false" />
      <species id="c100_e" compartment="cell" initialAmount="1" boundaryCondition="true" />
      <species id="c100_c" compartment="cell" initialAmount="1" boundaryCondition="false" />
      <species id="pepd_c" compartment="cell" initialAmount="1" boundaryCondition="false" />
      <species id="lacL_m" compartment="cell" initialAmount="1" boundaryCondition="false" />
      <species id="Ssq23epx_r" compartment="cell" initialAmount="1" boundaryCondition="false" />
      <species id="trnaglu_c" compartment="cell" initialAmount="1" boundaryCondition="false" />
      <species id="a_5aop_e" compartment="cell" initialAmount="1" boundaryCondition="true" />
      <species id="dcmp_c" compartment="cell" initialAmount="1" boundaryCondition="false" />
      <species id="a_3psme_c" compartment="cell" initialAmount="1" boundaryCondition="false" />
      <species id="succoa_m" compartment="cell" initialAmount="1" boundaryCondition="false" />
      <species id="a_3odcoa_x" compartment="cell" initialAmount="1" boundaryCondition="false" />
      <species id="a_2mbac_c" compartment="cell" initialAmount="1" boundaryCondition="false" />
      <species id="trnaglu_m" compartment="cell" initialAmount="1" boundaryCondition="false" />
      <species id="a_23dpg_c" compartment="cell" initialAmount="1" boundaryCondition="false" />
      <species id="Ssq23epx_c" compartment="cell" initialAmount="1" boundaryCondition="false" />
      <species id="a_4mop_m" compartment="cell" initialAmount="1" boundaryCondition="false" />
      <species id="a_6pgc_c" compartment="cell" initialAmount="1" boundaryCondition="false" />
      <species id="m1macchitppdol_g" compartment="cell" initialAmount="1" boundaryCondition="false" />
      <species id="ibutac_e" compartment="cell" initialAmount="1" boundaryCondition="true" />
      <species id="a_13BDglcn_c" compartment="cell" initialAmount="1" boundaryCondition="false" />
      <species id="h_n" compartment="cell" initialAmount="1" boundaryCondition="false" />
      <species id="adprib_m" compartment="cell" initialAmount="1" boundaryCondition="false" />
      <species id="ergtrol_c" compartment="cell" initialAmount="1" boundaryCondition="false" />
      <species id="h_e" compartment="cell" initialAmount="1" boundaryCondition="true" />
      <species id="dutp_c" compartment="cell" initialAmount="1" boundaryCondition="false" />
      <species id="coa_m" compartment="cell" initialAmount="1" boundaryCondition="false" />
      <species id="coa_n" compartment="cell" initialAmount="1" boundaryCondition="false" />
      <species id="pDNA" compartment="cell" initialAmount="1" boundaryCondition="false" />
      <species id="glx_x" compartment="cell" initialAmount="1" boundaryCondition="false" />
      <species id="lanostest_c" compartment="cell" initialAmount="1" boundaryCondition="false" />
      <species id="thfglu_c" compartment="cell" initialAmount="1" boundaryCondition="false" />
      <species id="a_2hpmmbq_m" compartment="cell" initialAmount="1" boundaryCondition="false" />
      <species id="glx_e" compartment="cell" initialAmount="1" boundaryCondition="true" />
      <species id="amy_v" compartment="cell" initialAmount="1" boundaryCondition="false" />
      <species id="N1aspmd_c" compartment="cell" initialAmount="1" boundaryCondition="false" />
      <species id="h_v" compartment="cell" initialAmount="1" boundaryCondition="false" />
      <species id="r5p_c" compartment="cell" initialAmount="1" boundaryCondition="false" />
      <species id="coa_r" compartment="cell" initialAmount="1" boundaryCondition="false" />
      <species id="ipc124_c" compartment="cell" initialAmount="1" boundaryCondition="false" />
      <species id="amy_c" compartment="cell" initialAmount="1" boundaryCondition="false" />
      <species id="trptrna_m" compartment="cell" initialAmount="1" boundaryCondition="false" />
      <species id="pphn_c" compartment="cell" initialAmount="1" boundaryCondition="false" />
      <species id="ileL_m" compartment="cell" initialAmount="1" boundaryCondition="false" />
      <species id="dgtp_c" compartment="cell" initialAmount="1" boundaryCondition="false" />
      <species id="a_2oxoadp_m" compartment="cell" initialAmount="1" boundaryCondition="false" />
      <species id="a_2oxoadp_c" compartment="cell" initialAmount="1" boundaryCondition="false" />
      <species id="so3_e" compartment="cell" initialAmount="1" boundaryCondition="true" />
      <species id="ptd145bp_c" compartment="cell" initialAmount="1" boundaryCondition="false" />
      <species id="nmn_c" compartment="cell" initialAmount="1" boundaryCondition="false" />
      <species id="a_4hthr_c" compartment="cell" initialAmount="1" boundaryCondition="false" />
      <species id="serL_m" compartment="cell" initialAmount="1" boundaryCondition="false" />
      <species id="cdpdag_m" compartment="cell" initialAmount="1" boundaryCondition="false" />
      <species id="ind3ac_c" compartment="cell" initialAmount="1" boundaryCondition="false" />
      <species id="paps_c" compartment="cell" initialAmount="1" boundaryCondition="false" />
      <species id="a_3dsphgn_c" compartment="cell" initialAmount="1" boundaryCondition="false" />
      <species id="ergst3glc_c" compartment="cell" initialAmount="1" boundaryCondition="false" />
      <species id="Sfglutth_c" compartment="cell" initialAmount="1" boundaryCondition="false" />
      <species id="a_23dhmb_m" compartment="cell" initialAmount="1" boundaryCondition="false" />
      <species id="ileL_v" compartment="cell" initialAmount="1" boundaryCondition="false" />
      <species id="serL_c" compartment="cell" initialAmount="1" boundaryCondition="false" />
      <species id="ppmi1346p_c" compartment="cell" initialAmount="1" boundaryCondition="false" />
      <species id="inost_e" compartment="cell" initialAmount="1" boundaryCondition="true" />
      <species id="c120ACP_c" compartment="cell" initialAmount="1" boundaryCondition="false" />
      <species id="aspsa_c" compartment="cell" initialAmount="1" boundaryCondition="false" />
      <species id="cit_x" compartment="cell" initialAmount="1" boundaryCondition="false" />
      <species id="trnalys_c" compartment="cell" initialAmount="1" boundaryCondition="false" />
      <species id="rhulp_c" compartment="cell" initialAmount="1" boundaryCondition="false" />
      <species id="c120ACP_m" compartment="cell" initialAmount="1" boundaryCondition="false" />
      <species id="a_2mbac_e" compartment="cell" initialAmount="1" boundaryCondition="true" />
      <species id="a_3hodcoa_x" compartment="cell" initialAmount="1" boundaryCondition="false" />
      <species id="a_4ppcys_c" compartment="cell" initialAmount="1" boundaryCondition="false" />
      <species id="a_8aonn_c" compartment="cell" initialAmount="1" boundaryCondition="false" />
      <species id="asptrna_m" compartment="cell" initialAmount="1" boundaryCondition="false" />
      <species id="idp_m" compartment="cell" initialAmount="1" boundaryCondition="false" />
      <species id="pe_c" compartment="cell" initialAmount="1" boundaryCondition="false" />
      <species id="a_5aprbu_c" compartment="cell" initialAmount="1" boundaryCondition="false" />
      <species id="a_8aonn_e" compartment="cell" initialAmount="1" boundaryCondition="true" />
      <species id="cit_m" compartment="cell" initialAmount="1" boundaryCondition="false" />
      <species id="idp_c" compartment="cell" initialAmount="1" boundaryCondition="false" />
      <species id="cit_c" compartment="cell" initialAmount="1" boundaryCondition="false" />
      <species id="a_3ophb_5_m" compartment="cell" initialAmount="1" boundaryCondition="false" />
      <species id="asptrna_c" compartment="cell" initialAmount="1" boundaryCondition="false" />
      <species id="pe_m" compartment="cell" initialAmount="1" boundaryCondition="false" />
      <species id="cit_e" compartment="cell" initialAmount="1" boundaryCondition="true" />
      <species id="a_3ophb_5_c" compartment="cell" initialAmount="1" boundaryCondition="false" />
      <species id="acon_T_c" compartment="cell" initialAmount="1" boundaryCondition="false" />
      <species id="a_2cpr5p_c" compartment="cell" initialAmount="1" boundaryCondition="false" />
      <species id="fdp_c" compartment="cell" initialAmount="1" boundaryCondition="false" />
      <species id="gdp_c" compartment="cell" initialAmount="1" boundaryCondition="false" />
      <species id="ncam_m" compartment="cell" initialAmount="1" boundaryCondition="false" />
      <species id="gdp_n" compartment="cell" initialAmount="1" boundaryCondition="false" />
      <species id="nmn_m" compartment="cell" initialAmount="1" boundaryCondition="false" />
      <species id="dgr_c" compartment="cell" initialAmount="1" boundaryCondition="false" />
      <species id="zymstest_e" compartment="cell" initialAmount="1" boundaryCondition="true" />
      <species id="nac_m" compartment="cell" initialAmount="1" boundaryCondition="false" />
      <species id="cytd_e" compartment="cell" initialAmount="1" boundaryCondition="true" />
      <species id="nmn_e" compartment="cell" initialAmount="1" boundaryCondition="true" />
      <species id="nac_c" compartment="cell" initialAmount="1" boundaryCondition="false" />
      <species id="nac_e" compartment="cell" initialAmount="1" boundaryCondition="true" />
      <species id="c161coa_c" compartment="cell" initialAmount="1" boundaryCondition="false" />
      <species id="sphgn_c" compartment="cell" initialAmount="1" boundaryCondition="false" />
      <species id="nh4_e" compartment="cell" initialAmount="1" boundaryCondition="true" />
      <species id="nh4_c" compartment="cell" initialAmount="1" boundaryCondition="false" />
      <species id="a_35ccmp_c" compartment="cell" initialAmount="1" boundaryCondition="false" />
      <species id="a_3oacoa_x" compartment="cell" initialAmount="1" boundaryCondition="false" />
      <species id="itp_m" compartment="cell" initialAmount="1" boundaryCondition="false" />
      <species id="nh4_m" compartment="cell" initialAmount="1" boundaryCondition="false" />
      <species id="inost_c" compartment="cell" initialAmount="1" boundaryCondition="false" />
      <species id="a_4mhetz_c" compartment="cell" initialAmount="1" boundaryCondition="false" />
      <species id="c180coa_e" compartment="cell" initialAmount="1" boundaryCondition="false" />
      <species id="itp_c" compartment="cell" initialAmount="1" boundaryCondition="false" />
      <species id="sphgn_r" compartment="cell" initialAmount="1" boundaryCondition="false" />
      <species id="s_c" compartment="cell" initialAmount="1" boundaryCondition="false" />
      <species id="a_4mzym_c" compartment="cell" initialAmount="1" boundaryCondition="false" />
      <species id="c160ACP_c" compartment="cell" initialAmount="1" boundaryCondition="false" />
      <species id="actnR_c" compartment="cell" initialAmount="1" boundaryCondition="false" />
      <species id="a_4mop_c" compartment="cell" initialAmount="1" boundaryCondition="false" />
      <species id="a_4hglusa_m" compartment="cell" initialAmount="1" boundaryCondition="false" />
      <species id="man2mi1pD_c" compartment="cell" initialAmount="1" boundaryCondition="false" />
      <species id="mthgxl_c" compartment="cell" initialAmount="1" boundaryCondition="false" />
      <species id="r1p_m" compartment="cell" initialAmount="1" boundaryCondition="false" />
      <species id="a_4abut_e" compartment="cell" initialAmount="1" boundaryCondition="true" />
      <species id="Nbfortyr_e" compartment="cell" initialAmount="1" boundaryCondition="true" />
      <species id="c160ACP_m" compartment="cell" initialAmount="1" boundaryCondition="false" />
      <species id="a_2dhp_m" compartment="cell" initialAmount="1" boundaryCondition="false" />
      <species id="c160coa_x" compartment="cell" initialAmount="1" boundaryCondition="false" />
      <species id="a_2dhp_c" compartment="cell" initialAmount="1" boundaryCondition="false" />
      <species id="xyl_c" compartment="cell" initialAmount="1" boundaryCondition="false" />
      <species id="n4abutn_c" compartment="cell" initialAmount="1" boundaryCondition="false" />
      <species id="acon5m_c" compartment="cell" initialAmount="1" boundaryCondition="false" />
      <species id="mi1345p_n" compartment="cell" initialAmount="1" boundaryCondition="false" />
      <species id="apep_c" compartment="cell" initialAmount="1" boundaryCondition="false" />
      <species id="c160coa_e" compartment="cell" initialAmount="1" boundaryCondition="false" />
      <species id="thym_c" compartment="cell" initialAmount="1" boundaryCondition="false" />
      <species id="dudp_c" compartment="cell" initialAmount="1" boundaryCondition="false" />
      <species id="zymst_e" compartment="cell" initialAmount="1" boundaryCondition="true" />
      <species id="ppcoa_m" compartment="cell" initialAmount="1" boundaryCondition="false" />
      <species id="dha_c" compartment="cell" initialAmount="1" boundaryCondition="false" />
      <species id="na1_c" compartment="cell" initialAmount="1" boundaryCondition="false" />
      <species id="zymst_c" compartment="cell" initialAmount="1" boundaryCondition="false" />
      <species id="dha_x" compartment="cell" initialAmount="1" boundaryCondition="false" />
      <species id="fum_m" compartment="cell" initialAmount="1" boundaryCondition="false" />
      <species id="iletrna_m" compartment="cell" initialAmount="1" boundaryCondition="false" />
      <species id="fum_c" compartment="cell" initialAmount="1" boundaryCondition="false" />
      <species id="c180_x" compartment="cell" initialAmount="1" boundaryCondition="false" />
      <species id="h_g" compartment="cell" initialAmount="1" boundaryCondition="false" />
      <species id="fecostest_c" compartment="cell" initialAmount="1" boundaryCondition="false" />
      <species id="fum_e" compartment="cell" initialAmount="1" boundaryCondition="true" />
      <species id="hxdcal_c" compartment="cell" initialAmount="1" boundaryCondition="false" />
      <species id="epistest_e" compartment="cell" initialAmount="1" boundaryCondition="true" />
      <species id="iletrna_c" compartment="cell" initialAmount="1" boundaryCondition="false" />
      <species id="gsn_m" compartment="cell" initialAmount="1" boundaryCondition="false" />
      <species id="focytc_m" compartment="cell" initialAmount="1" boundaryCondition="false" />
      <species id="trpL_c" compartment="cell" initialAmount="1" boundaryCondition="false" />
      <species id="thm_e" compartment="cell" initialAmount="1" boundaryCondition="true" />
      <species id="gluL_v" compartment="cell" initialAmount="1" boundaryCondition="false" />
      <species id="a_3c2hmp_c" compartment="cell" initialAmount="1" boundaryCondition="false" />
      <species id="gsn_e" compartment="cell" initialAmount="1" boundaryCondition="true" />
      <species id="gsn_c" compartment="cell" initialAmount="1" boundaryCondition="false" />
      <species id="alacS_m" compartment="cell" initialAmount="1" boundaryCondition="false" />
      <species id="nh4_x" compartment="cell" initialAmount="1" boundaryCondition="false" />
      <species id="itaccoa_m" compartment="cell" initialAmount="1" boundaryCondition="false" />
      <species id="gluL_x" compartment="cell" initialAmount="1" boundaryCondition="false" />
      <species id="gluL_e" compartment="cell" initialAmount="1" boundaryCondition="true" />
      <species id="gluL_c" compartment="cell" initialAmount="1" boundaryCondition="false" />
      <species id="a_3c3hmp_c" compartment="cell" initialAmount="1" boundaryCondition="false" />
      <species id="nh4_n" compartment="cell" initialAmount="1" boundaryCondition="false" />
      <species id="gluL_n" compartment="cell" initialAmount="1" boundaryCondition="false" />
      <species id="gluL_m" compartment="cell" initialAmount="1" boundaryCondition="false" />
      <species id="a_3c3hmp_e" compartment="cell" initialAmount="1" boundaryCondition="true" />
      <species id="nadh_c" compartment="cell" initialAmount="1" boundaryCondition="false" />
      <species id="gam6p_c" compartment="cell" initialAmount="1" boundaryCondition="false" />
      <species id="gam6p_e" compartment="cell" initialAmount="1" boundaryCondition="true" />
      <species id="argL_v" compartment="cell" initialAmount="1" boundaryCondition="false" />
      <species id="a_2ippm_c" compartment="cell" initialAmount="1" boundaryCondition="false" />
      <species id="nadh_m" compartment="cell" initialAmount="1" boundaryCondition="false" />
      <species id="argL_m" compartment="cell" initialAmount="1" boundaryCondition="false" />
      <species id="argsuc_c" compartment="cell" initialAmount="1" boundaryCondition="false" />
      <species id="scl_c" compartment="cell" initialAmount="1" boundaryCondition="false" />
      <species id="nadh_r" compartment="cell" initialAmount="1" boundaryCondition="false" />
      <species id="argL_e" compartment="cell" initialAmount="1" boundaryCondition="true" />
      <species id="glycogen_c" compartment="cell" initialAmount="1" boundaryCondition="false" />
      <species id="PHOSPHOLIPID" compartment="cell" initialAmount="1" boundaryCondition="false" />
      <species id="argL_c" compartment="cell" initialAmount="1" boundaryCondition="false" />
      <species id="zym_int2_c" compartment="cell" initialAmount="1" boundaryCondition="false" />
      <species id="nadh_x" compartment="cell" initialAmount="1" boundaryCondition="false" />
      <species id="a_4r5au_c" compartment="cell" initialAmount="1" boundaryCondition="false" />
      <species id="icit_c" compartment="cell" initialAmount="1" boundaryCondition="false" />
      <species id="a_2mppal_c" compartment="cell" initialAmount="1" boundaryCondition="false" />
      <species id="dann_c" compartment="cell" initialAmount="1" boundaryCondition="false" />
      <species id="udpg_c" compartment="cell" initialAmount="1" boundaryCondition="false" />
      <species id="a_2mppal_m" compartment="cell" initialAmount="1" boundaryCondition="false" />
      <species id="tchola_v" compartment="cell" initialAmount="1" boundaryCondition="false" />
      <species id="glyc3p_c" compartment="cell" initialAmount="1" boundaryCondition="false" />
      <species id="din_e" compartment="cell" initialAmount="1" boundaryCondition="true" />
      <species id="trnaile_m" compartment="cell" initialAmount="1" boundaryCondition="false" />
      <species id="din_c" compartment="cell" initialAmount="1" boundaryCondition="false" />
      <species id="glyc3p_m" compartment="cell" initialAmount="1" boundaryCondition="false" />
      <species id="ametam_c" compartment="cell" initialAmount="1" boundaryCondition="false" />
      <species id="manmi1pD_c" compartment="cell" initialAmount="1" boundaryCondition="false" />
      <species id="pendp_m" compartment="cell" initialAmount="1" boundaryCondition="false" />
      <species id="tchola_c" compartment="cell" initialAmount="1" boundaryCondition="false" />
      <species id="pendp_c" compartment="cell" initialAmount="1" boundaryCondition="false" />
      <species id="pRNA" compartment="cell" initialAmount="1" boundaryCondition="false" />
      <species id="e4hglu_x" compartment="cell" initialAmount="1" boundaryCondition="false" />
      <species id="trnaile_c" compartment="cell" initialAmount="1" boundaryCondition="false" />
      <species id="TRDox_x" compartment="cell" initialAmount="1" boundaryCondition="false" />
      <species id="a_5aop_m" compartment="cell" initialAmount="1" boundaryCondition="false" />
      <species id="fmnh2_c" compartment="cell" initialAmount="1" boundaryCondition="false" />
      <species id="dcdp_c" compartment="cell" initialAmount="1" boundaryCondition="false" />
      <species id="hcysL_c" compartment="cell" initialAmount="1" boundaryCondition="false" />
      <species id="td2coa_x" compartment="cell" initialAmount="1" boundaryCondition="false" />
      <species id="hcysL_x" compartment="cell" initialAmount="1" boundaryCondition="false" />
      <species id="tyrL_c" compartment="cell" initialAmount="1" boundaryCondition="false" />
      <species id="pheme_m" compartment="cell" initialAmount="1" boundaryCondition="false" />
      <species id="a_25dhpp_c" compartment="cell" initialAmount="1" boundaryCondition="false" />
      <species id="c161_c" compartment="cell" initialAmount="1" boundaryCondition="false" />
      <species id="imacp_c" compartment="cell" initialAmount="1" boundaryCondition="false" />
      <species id="dpcoa_m" compartment="cell" initialAmount="1" boundaryCondition="false" />
      <species id="a_34hpl_m" compartment="cell" initialAmount="1" boundaryCondition="false" />
      <species id="lpam_m" compartment="cell" initialAmount="1" boundaryCondition="false" />
      <species id="ump_m" compartment="cell" initialAmount="1" boundaryCondition="false" />
      <species id="nicrnt_m" compartment="cell" initialAmount="1" boundaryCondition="false" />
      <species id="agly3p_c" compartment="cell" initialAmount="1" boundaryCondition="false" />
      <species id="dpcoa_c" compartment="cell" initialAmount="1" boundaryCondition="false" />
      <species id="macchitppdol_g" compartment="cell" initialAmount="1" boundaryCondition="false" />
      <species id="nicrnt_c" compartment="cell" initialAmount="1" boundaryCondition="false" />
      <species id="a_4hproLT_m" compartment="cell" initialAmount="1" boundaryCondition="false" />
      <species id="c080coa_x" compartment="cell" initialAmount="1" boundaryCondition="false" />
      <species id="ptd135bp_c" compartment="cell" initialAmount="1" boundaryCondition="false" />
      <species id="alpro_m" compartment="cell" initialAmount="1" boundaryCondition="false" />
      <species id="ump_c" compartment="cell" initialAmount="1" boundaryCondition="false" />
      <species id="udpgal_g" compartment="cell" initialAmount="1" boundaryCondition="false" />
      <species id="c080coa_c" compartment="cell" initialAmount="1" boundaryCondition="false" />
      <species id="gar_c" compartment="cell" initialAmount="1" boundaryCondition="false" />
      <species id="pap_c" compartment="cell" initialAmount="1" boundaryCondition="false" />
      <species id="udpgal_c" compartment="cell" initialAmount="1" boundaryCondition="false" />
      <species id="pap_m" compartment="cell" initialAmount="1" boundaryCondition="false" />
      <species id="thm_c" compartment="cell" initialAmount="1" boundaryCondition="false" />
      <species id="a_3hdcoa_x" compartment="cell" initialAmount="1" boundaryCondition="false" />
      <species id="a_4hproLT_c" compartment="cell" initialAmount="1" boundaryCondition="false" />
      <species id="tyrtrna_c" compartment="cell" initialAmount="1" boundaryCondition="false" />
      <species id="pydx_c" compartment="cell" initialAmount="1" boundaryCondition="false" />
      <species id="aspL_x" compartment="cell" initialAmount="1" boundaryCondition="false" />
      <species id="glcD_c" compartment="cell" initialAmount="1" boundaryCondition="false" />
      <species id="a_3hxccoa_x" compartment="cell" initialAmount="1" boundaryCondition="false" />
      <species id="glcD_e" compartment="cell" initialAmount="1" boundaryCondition="true" />
      <species id="glcD_g" compartment="cell" initialAmount="1" boundaryCondition="false" />
      <species id="c160_x" compartment="cell" initialAmount="1" boundaryCondition="false" />
      <species id="pap_x" compartment="cell" initialAmount="1" boundaryCondition="false" />
      <species id="trnagly_c" compartment="cell" initialAmount="1" boundaryCondition="false" />
      <species id="c160_c" compartment="cell" initialAmount="1" boundaryCondition="false" />
      <species id="TRDrd_x" compartment="cell" initialAmount="1" boundaryCondition="false" />
      <species id="c160_e" compartment="cell" initialAmount="1" boundaryCondition="true" />
      <species id="mettrna_c" compartment="cell" initialAmount="1" boundaryCondition="false" />
      <species id="glcD_v" compartment="cell" initialAmount="1" boundaryCondition="false" />
      <species id="ahcys_c" compartment="cell" initialAmount="1" boundaryCondition="false" />
      <species id="etha_e" compartment="cell" initialAmount="1" boundaryCondition="true" />
      <species id="ahcys_m" compartment="cell" initialAmount="1" boundaryCondition="false" />
      <species id="a_2dr5p_c" compartment="cell" initialAmount="1" boundaryCondition="false" />
      <species id="hLkynr_c" compartment="cell" initialAmount="1" boundaryCondition="false" />
      <species id="etha_c" compartment="cell" initialAmount="1" boundaryCondition="false" />
      <species id="thmpp_c" compartment="cell" initialAmount="1" boundaryCondition="false" />
      <species id="thmpp_m" compartment="cell" initialAmount="1" boundaryCondition="false" />
      <species id="TRDrd_n" compartment="cell" initialAmount="1" boundaryCondition="false" />
      <species id="glytrna_c" compartment="cell" initialAmount="1" boundaryCondition="false" />
      <species id="camp_c" compartment="cell" initialAmount="1" boundaryCondition="false" />
      <species id="iamac_c" compartment="cell" initialAmount="1" boundaryCondition="false" />
      <species id="lacL_e" compartment="cell" initialAmount="1" boundaryCondition="true" />
      <species id="glyc_e" compartment="cell" initialAmount="1" boundaryCondition="true" />
      <species id="pAA" compartment="cell" initialAmount="1" boundaryCondition="false" />
      <species id="glnL_n" compartment="cell" initialAmount="1" boundaryCondition="false" />
      <species id="trnaasn_m" compartment="cell" initialAmount="1" boundaryCondition="false" />
      <species id="oxag_c" compartment="cell" initialAmount="1" boundaryCondition="false" />
      <species id="glyc_c" compartment="cell" initialAmount="1" boundaryCondition="false" />
      <species id="oxag_m" compartment="cell" initialAmount="1" boundaryCondition="false" />
      <species id="mi145p_n" compartment="cell" initialAmount="1" boundaryCondition="false" />
      <species id="ac_m" compartment="cell" initialAmount="1" boundaryCondition="false" />
      <species id="glnL_e" compartment="cell" initialAmount="1" boundaryCondition="true" />
      <species id="pppg9_c" compartment="cell" initialAmount="1" boundaryCondition="false" />
      <species id="man6p_c" compartment="cell" initialAmount="1" boundaryCondition="false" />
      <species id="bg6p_c" compartment="cell" initialAmount="1" boundaryCondition="false" />
      <species id="glnL_c" compartment="cell" initialAmount="1" boundaryCondition="false" />
      <species id="c180ACP_m" compartment="cell" initialAmount="1" boundaryCondition="false" />
      <species id="dhf_m" compartment="cell" initialAmount="1" boundaryCondition="false" />
      <species id="pap_e" compartment="cell" initialAmount="1" boundaryCondition="true" />
      <species id="a_2mbald_c" compartment="cell" initialAmount="1" boundaryCondition="false" />
      <species id="glnL_v" compartment="cell" initialAmount="1" boundaryCondition="false" />
      <species id="gal_c" compartment="cell" initialAmount="1" boundaryCondition="false" />
      <species id="ac_x" compartment="cell" initialAmount="1" boundaryCondition="false" />
      <species id="a_4adcho_c" compartment="cell" initialAmount="1" boundaryCondition="false" />
      <species id="dhf_c" compartment="cell" initialAmount="1" boundaryCondition="false" />
      <species id="pan4p_x" compartment="cell" initialAmount="1" boundaryCondition="false" />
      <species id="c180ACP_c" compartment="cell" initialAmount="1" boundaryCondition="false" />
      <species id="a_2mbald_m" compartment="cell" initialAmount="1" boundaryCondition="false" />
      <species id="cystrna_c" compartment="cell" initialAmount="1" boundaryCondition="false" />
      <species id="pydxn_c" compartment="cell" initialAmount="1" boundaryCondition="false" />
      <species id="a_35cimp_c" compartment="cell" initialAmount="1" boundaryCondition="false" />
      <species id="man1p_c" compartment="cell" initialAmount="1" boundaryCondition="false" />
      <species id="pan4p_m" compartment="cell" initialAmount="1" boundaryCondition="false" />
      <species id="malcoa_c" compartment="cell" initialAmount="1" boundaryCondition="false" />
      <species id="pan4p_c" compartment="cell" initialAmount="1" boundaryCondition="false" />
      <species id="meoh_e" compartment="cell" initialAmount="1" boundaryCondition="true" />
      <species id="c141ACP_m" compartment="cell" initialAmount="1" boundaryCondition="false" />
      <species id="c161ACP_c" compartment="cell" initialAmount="1" boundaryCondition="false" />
      <species id="fadh2_m" compartment="cell" initialAmount="1" boundaryCondition="false" />
      <species id="achms_c" compartment="cell" initialAmount="1" boundaryCondition="false" />
      <species id="c181_e" compartment="cell" initialAmount="1" boundaryCondition="true" />
      <species id="c181_c" compartment="cell" initialAmount="1" boundaryCondition="false" />
      <species id="chol_e" compartment="cell" initialAmount="1" boundaryCondition="true" />
      <species id="chol_c" compartment="cell" initialAmount="1" boundaryCondition="false" />
      <species id="a_35cdamp_c" compartment="cell" initialAmount="1" boundaryCondition="false" />
      <species id="gal_e" compartment="cell" initialAmount="1" boundaryCondition="true" />
      <species id="trnahis_m" compartment="cell" initialAmount="1" boundaryCondition="false" />
      <species id="aacoa_m" compartment="cell" initialAmount="1" boundaryCondition="false" />
      <species id="ade_e" compartment="cell" initialAmount="1" boundaryCondition="true" />
      <species id="pa_m" compartment="cell" initialAmount="1" boundaryCondition="false" />
      <species id="gua_e" compartment="cell" initialAmount="1" boundaryCondition="true" />
      <species id="gua_c" compartment="cell" initialAmount="1" boundaryCondition="false" />
      <species id="aacoa_c" compartment="cell" initialAmount="1" boundaryCondition="false" />
      <species id="ade_c" compartment="cell" initialAmount="1" boundaryCondition="false" />
      <species id="amob_c" compartment="cell" initialAmount="1" boundaryCondition="false" />
      <species id="fad_m" compartment="cell" initialAmount="1" boundaryCondition="false" />
      <species id="ppmi12346p_c" compartment="cell" initialAmount="1" boundaryCondition="false" />
      <species id="pectin_e" compartment="cell" initialAmount="1" boundaryCondition="true" />
      <species id="aproa_c" compartment="cell" initialAmount="1" boundaryCondition="false" />
      <species id="ptd1ino_c" compartment="cell" initialAmount="1" boundaryCondition="false" />
      <species id="urdglyc_c" compartment="cell" initialAmount="1" boundaryCondition="false" />
      <species id="histrna_m" compartment="cell" initialAmount="1" boundaryCondition="false" />
      <species id="manol_e" compartment="cell" initialAmount="1" boundaryCondition="true" />
      <species id="glx_c" compartment="cell" initialAmount="1" boundaryCondition="false" />
      <species id="dttp_c" compartment="cell" initialAmount="1" boundaryCondition="false" />
      <species id="histrna_c" compartment="cell" initialAmount="1" boundaryCondition="false" />
      <species id="dttp_e" compartment="cell" initialAmount="1" boundaryCondition="true" />
      <species id="hemeA_m" compartment="cell" initialAmount="1" boundaryCondition="false" />
      <species id="ptrc_e" compartment="cell" initialAmount="1" boundaryCondition="true" />
      <species id="ficytc_m" compartment="cell" initialAmount="1" boundaryCondition="false" />
      <species id="pram_c" compartment="cell" initialAmount="1" boundaryCondition="false" />
      <species id="dcyt_e" compartment="cell" initialAmount="1" boundaryCondition="true" />
      <species id="dcyt_c" compartment="cell" initialAmount="1" boundaryCondition="false" />
      <species id="a_4gudbd_c" compartment="cell" initialAmount="1" boundaryCondition="false" />
      <species id="a_3dhsk_c" compartment="cell" initialAmount="1" boundaryCondition="false" />
      <species id="caphis_c" compartment="cell" initialAmount="1" boundaryCondition="false" />
      <species id="pi_x" compartment="cell" initialAmount="1" boundaryCondition="false" />
      <species id="a_5mthf_c" compartment="cell" initialAmount="1" boundaryCondition="false" />
      <species id="ileL_c" compartment="cell" initialAmount="1" boundaryCondition="false" />
      <species id="pi_v" compartment="cell" initialAmount="1" boundaryCondition="false" />
      <species id="ileL_e" compartment="cell" initialAmount="1" boundaryCondition="true" />
      <species id="pi_r" compartment="cell" initialAmount="1" boundaryCondition="false" />
      <species id="a_2hhxdal_c" compartment="cell" initialAmount="1" boundaryCondition="false" />
      <species id="a_5mta_c" compartment="cell" initialAmount="1" boundaryCondition="false" />
      <species id="pi_m" compartment="cell" initialAmount="1" boundaryCondition="false" />
      <species id="dhpmp_c" compartment="cell" initialAmount="1" boundaryCondition="false" />
      <species id="tag_c" compartment="cell" initialAmount="1" boundaryCondition="false" />
      <species id="ptd4ino_n" compartment="cell" initialAmount="1" boundaryCondition="false" />
      <species id="ptd4ino_c" compartment="cell" initialAmount="1" boundaryCondition="false" />
      <species id="pi_e" compartment="cell" initialAmount="1" boundaryCondition="true" />
      <species id="tag_m" compartment="cell" initialAmount="1" boundaryCondition="false" />
      <species id="pi_g" compartment="cell" initialAmount="1" boundaryCondition="false" />
      <species id="cbp_c" compartment="cell" initialAmount="1" boundaryCondition="false" />
      <species id="pi_c" compartment="cell" initialAmount="1" boundaryCondition="false" />
      <species id="dtdp_c" compartment="cell" initialAmount="1" boundaryCondition="false" />
      <species id="cbp_n" compartment="cell" initialAmount="1" boundaryCondition="false" />
      <species id="a_44mzym_c" compartment="cell" initialAmount="1" boundaryCondition="false" />
      <species id="sdhlam_m" compartment="cell" initialAmount="1" boundaryCondition="false" />
      <species id="prfp_c" compartment="cell" initialAmount="1" boundaryCondition="false" />
      <species id="a_3dh5hpb_c" compartment="cell" initialAmount="1" boundaryCondition="false" />
      <species id="a_3dh5hpb_m" compartment="cell" initialAmount="1" boundaryCondition="false" />
      <species id="sbtL_c" compartment="cell" initialAmount="1" boundaryCondition="false" />
      <species id="fe2_e" compartment="cell" initialAmount="1" boundaryCondition="true" />
      <species id="man_e" compartment="cell" initialAmount="1" boundaryCondition="true" />
      <species id="Nbfortyr_c" compartment="cell" initialAmount="1" boundaryCondition="false" />
      <species id="man_c" compartment="cell" initialAmount="1" boundaryCondition="false" />
      <species id="fe2_c" compartment="cell" initialAmount="1" boundaryCondition="false" />
      <species id="fe2_m" compartment="cell" initialAmount="1" boundaryCondition="false" />
      <species id="a_4H2Oglt_x" compartment="cell" initialAmount="1" boundaryCondition="false" />
      <species id="cdpdag_c" compartment="cell" initialAmount="1" boundaryCondition="false" />
      <species id="c181coa_x" compartment="cell" initialAmount="1" boundaryCondition="false" />
      <species id="RNA" compartment="cell" initialAmount="1" boundaryCondition="false" />
      <species id="alpam_m" compartment="cell" initialAmount="1" boundaryCondition="false" />
      <species id="pppg9_m" compartment="cell" initialAmount="1" boundaryCondition="false" />
      <species id="c181coa_c" compartment="cell" initialAmount="1" boundaryCondition="false" />
      <species id="a_3c4mop_c" compartment="cell" initialAmount="1" boundaryCondition="false" />
      <species id="s17bp_c" compartment="cell" initialAmount="1" boundaryCondition="false" />
      <species id="c181coa_e" compartment="cell" initialAmount="1" boundaryCondition="false" />
      <species id="a_4H2Oglt_m" compartment="cell" initialAmount="1" boundaryCondition="false" />
      <species id="ethamp_c" compartment="cell" initialAmount="1" boundaryCondition="false" />
      <species id="a_4H2Oglt_c" compartment="cell" initialAmount="1" boundaryCondition="false" />
      <species id="a_3c4mop_m" compartment="cell" initialAmount="1" boundaryCondition="false" />
      <species id="triglyc_c" compartment="cell" initialAmount="1" boundaryCondition="false" />
      <species id="ru5pD_c" compartment="cell" initialAmount="1" boundaryCondition="false" />
      <species id="ipc324_c" compartment="cell" initialAmount="1" boundaryCondition="false" />
      <species id="pntoR_c" compartment="cell" initialAmount="1" boundaryCondition="false" />
      <species id="ptd1ino_n" compartment="cell" initialAmount="1" boundaryCondition="false" />
      <species id="dolmanp_r" compartment="cell" initialAmount="1" boundaryCondition="false" />
      <species id="ptd1ino_e" compartment="cell" initialAmount="1" boundaryCondition="true" />
      <species id="aprut_c" compartment="cell" initialAmount="1" boundaryCondition="false" />
      <species id="alltn_e" compartment="cell" initialAmount="1" boundaryCondition="true" />
      <species id="ppbng_c" compartment="cell" initialAmount="1" boundaryCondition="false" />
      <species id="alltn_c" compartment="cell" initialAmount="1" boundaryCondition="false" />
      <species id="hgentis_c" compartment="cell" initialAmount="1" boundaryCondition="false" />
      <species id="dgmp_c" compartment="cell" initialAmount="1" boundaryCondition="false" />
      <species id="dnad_m" compartment="cell" initialAmount="1" boundaryCondition="false" />
      <species id="xmp_c" compartment="cell" initialAmount="1" boundaryCondition="false" />
      <species id="dnad_c" compartment="cell" initialAmount="1" boundaryCondition="false" />
      <species id="btn_c" compartment="cell" initialAmount="1" boundaryCondition="false" />
      <species id="arabL_c" compartment="cell" initialAmount="1" boundaryCondition="false" />
      <species id="arabL_e" compartment="cell" initialAmount="1" boundaryCondition="true" />
      <species id="so4_c" compartment="cell" initialAmount="1" boundaryCondition="false" />
      <species id="ribflv_e" compartment="cell" initialAmount="1" boundaryCondition="true" />
      <species id="phom_c" compartment="cell" initialAmount="1" boundaryCondition="false" />
      <species id="c140ACP_m" compartment="cell" initialAmount="1" boundaryCondition="false" />
      <species id="a_4ahmmp_c" compartment="cell" initialAmount="1" boundaryCondition="false" />
      <species id="ribflv_m" compartment="cell" initialAmount="1" boundaryCondition="false" />
      <species id="e4hglu_m" compartment="cell" initialAmount="1" boundaryCondition="false" />
      <species id="ptd2meeta_c" compartment="cell" initialAmount="1" boundaryCondition="false" />
      <species id="ggdp_c" compartment="cell" initialAmount="1" boundaryCondition="false" />
      <species id="amet_m" compartment="cell" initialAmount="1" boundaryCondition="false" />
      <species id="ap4g_c" compartment="cell" initialAmount="1" boundaryCondition="false" />
      <species id="gcald_m" compartment="cell" initialAmount="1" boundaryCondition="false" />
      <species id="ergtetrol_r" compartment="cell" initialAmount="1" boundaryCondition="false" />
      <species id="a_4ppan_c" compartment="cell" initialAmount="1" boundaryCondition="false" />
      <species id="c140_e" compartment="cell" initialAmount="1" boundaryCondition="true" />
      <species id="gcald_e" compartment="cell" initialAmount="1" boundaryCondition="true" />
      <species id="CO2_x" compartment="cell" initialAmount="1" boundaryCondition="false" />
      <species id="a_4abutn_c" compartment="cell" initialAmount="1" boundaryCondition="false" />
      <species id="a_10fthf_m" compartment="cell" initialAmount="1" boundaryCondition="false" />
      <species id="utp_m" compartment="cell" initialAmount="1" boundaryCondition="false" />
      <species id="a_1agpc_c" compartment="cell" initialAmount="1" boundaryCondition="false" />
      <species id="zym_int1_c" compartment="cell" initialAmount="1" boundaryCondition="false" />
      <species id="cdp_c" compartment="cell" initialAmount="1" boundaryCondition="false" />
      <species id="ipc126_c" compartment="cell" initialAmount="1" boundaryCondition="false" />
      <species id="hisL_v" compartment="cell" initialAmount="1" boundaryCondition="false" />
      <species id="CO2_n" compartment="cell" initialAmount="1" boundaryCondition="false" />
      <species id="CO2_m" compartment="cell" initialAmount="1" boundaryCondition="false" />
      <species id="a_3c3hmp_m" compartment="cell" initialAmount="1" boundaryCondition="false" />
      <species id="a_14glun_c" compartment="cell" initialAmount="1" boundaryCondition="false" />
      <species id="cdp_n" compartment="cell" initialAmount="1" boundaryCondition="false" />
      <species id="hisL_m" compartment="cell" initialAmount="1" boundaryCondition="false" />
      <species id="CO2_g" compartment="cell" initialAmount="1" boundaryCondition="false" />
      <species id="hisL_c" compartment="cell" initialAmount="1" boundaryCondition="false" />
      <species id="cytd_c" compartment="cell" initialAmount="1" boundaryCondition="false" />
      <species id="dgdp_c" compartment="cell" initialAmount="1" boundaryCondition="false" />
      <species id="gcald_c" compartment="cell" initialAmount="1" boundaryCondition="false" />
      <species id="hisL_e" compartment="cell" initialAmount="1" boundaryCondition="true" />
      <species id="so3_c" compartment="cell" initialAmount="1" boundaryCondition="false" />
      <species id="gluala_c" compartment="cell" initialAmount="1" boundaryCondition="false" />
      <species id="ag3p_c" compartment="cell" initialAmount="1" boundaryCondition="false" />
      <species id="dgdp_n" compartment="cell" initialAmount="1" boundaryCondition="false" />
      <species id="orn_m" compartment="cell" initialAmount="1" boundaryCondition="false" />
      <species id="tre_c" compartment="cell" initialAmount="1" boundaryCondition="false" />
      <species id="a_23camp_c" compartment="cell" initialAmount="1" boundaryCondition="false" />
      <species id="a_4abutn_m" compartment="cell" initialAmount="1" boundaryCondition="false" />
      <species id="a_2aobut_c" compartment="cell" initialAmount="1" boundaryCondition="false" />
      <species id="a_2phetoh_m" compartment="cell" initialAmount="1" boundaryCondition="false" />
      <species id="cystL_x" compartment="cell" initialAmount="1" boundaryCondition="false" />
      <species id="psph1p_r" compartment="cell" initialAmount="1" boundaryCondition="false" />
      <species id="a_2phetoh_c" compartment="cell" initialAmount="1" boundaryCondition="false" />
      <species id="malACP_c" compartment="cell" initialAmount="1" boundaryCondition="false" />
      <species id="a_2phetoh_e" compartment="cell" initialAmount="1" boundaryCondition="true" />
      <species id="ump_n" compartment="cell" initialAmount="1" boundaryCondition="false" />
      <species id="cystL_c" compartment="cell" initialAmount="1" boundaryCondition="false" />
      <species id="malACP_m" compartment="cell" initialAmount="1" boundaryCondition="false" />
      <species id="g1p_c" compartment="cell" initialAmount="1" boundaryCondition="false" />
      <species id="psph1p_c" compartment="cell" initialAmount="1" boundaryCondition="false" />
      <species id="ind3eth_m" compartment="cell" initialAmount="1" boundaryCondition="false" />
      <species id="amp2p_c" compartment="cell" initialAmount="1" boundaryCondition="false" />
      <species id="c180coa_x" compartment="cell" initialAmount="1" boundaryCondition="false" />
      <species id="xan_c" compartment="cell" initialAmount="1" boundaryCondition="false" />
      <species id="ind3eth_e" compartment="cell" initialAmount="1" boundaryCondition="true" />
      <species id="agly3p_m" compartment="cell" initialAmount="1" boundaryCondition="false" />
      <species id="a_5fthf_m" compartment="cell" initialAmount="1" boundaryCondition="false" />
      <species id="c180coa_c" compartment="cell" initialAmount="1" boundaryCondition="false" />
      <species id="xan_e" compartment="cell" initialAmount="1" boundaryCondition="true" />
      <species id="ind3eth_c" compartment="cell" initialAmount="1" boundaryCondition="false" />
      <species id="a_5pmev_c" compartment="cell" initialAmount="1" boundaryCondition="false" />
      <species id="prlp_c" compartment="cell" initialAmount="1" boundaryCondition="false" />
      <species id="cmusa_c" compartment="cell" initialAmount="1" boundaryCondition="false" />
      <species id="serL_e" compartment="cell" initialAmount="1" boundaryCondition="true" />
      <species id="valL_e" compartment="cell" initialAmount="1" boundaryCondition="true" />
      <species id="a_5fthf_c" compartment="cell" initialAmount="1" boundaryCondition="false" />
      <species id="sprm_c" compartment="cell" initialAmount="1" boundaryCondition="false" />
      <species id="trnatyr_c" compartment="cell" initialAmount="1" boundaryCondition="false" />
      <species id="ch4s_c" compartment="cell" initialAmount="1" boundaryCondition="false" />
      <species id="glutrna_c" compartment="cell" initialAmount="1" boundaryCondition="false" />
      <species id="ipdp_m" compartment="cell" initialAmount="1" boundaryCondition="false" />
      <species id="lanostest_e" compartment="cell" initialAmount="1" boundaryCondition="true" />
      <species id="ipdp_c" compartment="cell" initialAmount="1" boundaryCondition="false" />
      <species id="glutrna_m" compartment="cell" initialAmount="1" boundaryCondition="false" />
      <species id="homL_c" compartment="cell" initialAmount="1" boundaryCondition="false" />
      <species id="hmgcoa_m" compartment="cell" initialAmount="1" boundaryCondition="false" />
      <species id="oaa_m" compartment="cell" initialAmount="1" boundaryCondition="false" />
      <species id="hmgcoa_c" compartment="cell" initialAmount="1" boundaryCondition="false" />
      <species id="oaa_c" compartment="cell" initialAmount="1" boundaryCondition="false" />
      <species id="uri_e" compartment="cell" initialAmount="1" boundaryCondition="true" />
      <species id="phthr_c" compartment="cell" initialAmount="1" boundaryCondition="false" />
      <species id="oaa_e" compartment="cell" initialAmount="1" boundaryCondition="true" />
      <species id="mannan_r" compartment="cell" initialAmount="1" boundaryCondition="false" />
      <species id="iamoh_e" compartment="cell" initialAmount="1" boundaryCondition="true" />
      <species id="oaa_x" compartment="cell" initialAmount="1" boundaryCondition="false" />
      <species id="iamoh_c" compartment="cell" initialAmount="1" boundaryCondition="false" />
      <species id="hmbil_c" compartment="cell" initialAmount="1" boundaryCondition="false" />
      <species id="pheL_m" compartment="cell" initialAmount="1" boundaryCondition="false" />
      <species id="hisp_c" compartment="cell" initialAmount="1" boundaryCondition="false" />
      <species id="iamoh_m" compartment="cell" initialAmount="1" boundaryCondition="false" />
      <species id="akg_m" compartment="cell" initialAmount="1" boundaryCondition="false" />
      <species id="a_13BDglcn_e" compartment="cell" initialAmount="1" boundaryCondition="true" />
      <species id="akg_c" compartment="cell" initialAmount="1" boundaryCondition="false" />
      <species id="tyrtrna_m" compartment="cell" initialAmount="1" boundaryCondition="false" />
      <species id="lacL_c" compartment="cell" initialAmount="1" boundaryCondition="false" />
      <species id="glucys_c" compartment="cell" initialAmount="1" boundaryCondition="false" />
      <species id="akg_x" compartment="cell" initialAmount="1" boundaryCondition="false" />
      <species id="m2macchitppdol_g" compartment="cell" initialAmount="1" boundaryCondition="false" />
      <species id="ahdt_c" compartment="cell" initialAmount="1" boundaryCondition="false" />
      <species id="sucsal_c" compartment="cell" initialAmount="1" boundaryCondition="false" />
      <species id="COF" compartment="cell" initialAmount="1" boundaryCondition="false" />
      <species id="sprm_e" compartment="cell" initialAmount="1" boundaryCondition="true" />
      <species id="adprib_c" compartment="cell" initialAmount="1" boundaryCondition="false" />
      <species id="g3pc_c" compartment="cell" initialAmount="1" boundaryCondition="false" />
      <species id="fprica_c" compartment="cell" initialAmount="1" boundaryCondition="false" />
      <species id="ap4a_c" compartment="cell" initialAmount="1" boundaryCondition="false" />
      <species id="gthrd_c" compartment="cell" initialAmount="1" boundaryCondition="false" />
      <species id="trnaasn_c" compartment="cell" initialAmount="1" boundaryCondition="false" />
      <species id="g3pc_e" compartment="cell" initialAmount="1" boundaryCondition="true" />
      <species id="mhpglu_c" compartment="cell" initialAmount="1" boundaryCondition="false" />
      <species id="L2aadp_c" compartment="cell" initialAmount="1" boundaryCondition="false" />
      <species id="hemeO_m" compartment="cell" initialAmount="1" boundaryCondition="false" />
      <species id="skm5p_c" compartment="cell" initialAmount="1" boundaryCondition="false" />
      <species id="acrn_x" compartment="cell" initialAmount="1" boundaryCondition="false" />
    </listOfSpecies>
    <listOfReactions>
      <reaction id="R00001" reversible="false">
        <listOfReactants>
          <speciesReference species="atp_c" stoichiometry="1" />
        </listOfReactants>
        <listOfProducts>
          <speciesReference species="adp_c" stoichiometry="1" />
          <speciesReference species="pi_c" stoichiometry="1" />
        </listOfProducts>
        <kineticLaw>
          <math xmlns="http://www.w3.org/1998/Math/MathML">
            <apply>
              <ci>v_1</ci>
            </apply>
          </math>
          <listOfParameters>
            <parameter id="v_1" value="1" />
          </listOfParameters>
        </kineticLaw>
      </reaction>
      <reaction id="R00002" reversible="false">
        <listOfReactants>
          <speciesReference species="paps_c" stoichiometry="1" />
          <speciesReference species="TRDrd_c" stoichiometry="1" />
        </listOfReactants>
        <listOfProducts>
          <speciesReference species="h_c" stoichiometry="2" />
          <speciesReference species="pap_c" stoichiometry="1" />
          <speciesReference species="so3_c" stoichiometry="1" />
          <speciesReference species="TRDox_c" stoichiometry="1" />
        </listOfProducts>
        <kineticLaw>
          <math xmlns="http://www.w3.org/1998/Math/MathML">
            <apply>
              <ci>v_2</ci>
            </apply>
          </math>
          <listOfParameters>
            <parameter id="v_2" value="1" />
          </listOfParameters>
        </kineticLaw>
      </reaction>
      <reaction id="R00003" reversible="false">
        <listOfReactants>
          <speciesReference species="dhf_c" stoichiometry="1" />
          <speciesReference species="h_c" stoichiometry="1" />
          <speciesReference species="nadph_c" stoichiometry="1" />
        </listOfReactants>
        <listOfProducts>
          <speciesReference species="nadp_c" stoichiometry="1" />
          <speciesReference species="thf_c" stoichiometry="1" />
        </listOfProducts>
        <kineticLaw>
          <math xmlns="http://www.w3.org/1998/Math/MathML">
            <apply>
              <ci>v_3</ci>
            </apply>
          </math>
          <listOfParameters>
            <parameter id="v_3" value="1" />
          </listOfParameters>
        </kineticLaw>
      </reaction>
      <reaction id="R00004" reversible="false">
        <listOfReactants>
          <speciesReference species="H2O_c" stoichiometry="1" />
          <speciesReference species="imp_c" stoichiometry="1" />
          <speciesReference species="nad_c" stoichiometry="1" />
        </listOfReactants>
        <listOfProducts>
          <speciesReference species="h_c" stoichiometry="1" />
          <speciesReference species="nadh_c" stoichiometry="1" />
          <speciesReference species="xmp_c" stoichiometry="1" />
        </listOfProducts>
        <kineticLaw>
          <math xmlns="http://www.w3.org/1998/Math/MathML">
            <apply>
              <ci>v_4</ci>
            </apply>
          </math>
          <listOfParameters>
            <parameter id="v_4" value="1" />
          </listOfParameters>
        </kineticLaw>
      </reaction>
      <reaction id="R00005" reversible="false">
        <listOfReactants>
          <speciesReference species="coa_m" stoichiometry="1" />
          <speciesReference species="H2O_m" stoichiometry="1" />
        </listOfReactants>
        <listOfProducts>
          <speciesReference species="h_m" stoichiometry="2" />
          <speciesReference species="pan4p_m" stoichiometry="1" />
          <speciesReference species="pap_m" stoichiometry="1" />
        </listOfProducts>
        <kineticLaw>
          <math xmlns="http://www.w3.org/1998/Math/MathML">
            <apply>
              <ci>v_5</ci>
            </apply>
          </math>
          <listOfParameters>
            <parameter id="v_5" value="1" />
          </listOfParameters>
        </kineticLaw>
      </reaction>
      <reaction id="R00006" reversible="true">
        <listOfReactants>
          <speciesReference species="a_8aonn_c" stoichiometry="1" />
          <speciesReference species="amet_c" stoichiometry="1" />
        </listOfReactants>
        <listOfProducts>
          <speciesReference species="amob_c" stoichiometry="1" />
          <speciesReference species="dann_c" stoichiometry="1" />
        </listOfProducts>
        <kineticLaw>
          <math xmlns="http://www.w3.org/1998/Math/MathML">
            <apply>
              <ci>v_6</ci>
            </apply>
          </math>
          <listOfParameters>
            <parameter id="v_6" value="1" />
          </listOfParameters>
        </kineticLaw>
      </reaction>
      <reaction id="R00007" reversible="false">
        <listOfReactants>
          <speciesReference species="a_6dg_c" stoichiometry="1" />
          <speciesReference species="H2O_c" stoichiometry="1" />
        </listOfReactants>
        <listOfProducts>
          <speciesReference species="gal_c" stoichiometry="1" />
          <speciesReference species="glcD_c" stoichiometry="1" />
        </listOfProducts>
        <kineticLaw>
          <math xmlns="http://www.w3.org/1998/Math/MathML">
            <apply>
              <ci>v_7</ci>
            </apply>
          </math>
          <listOfParameters>
            <parameter id="v_7" value="1" />
          </listOfParameters>
        </kineticLaw>
      </reaction>
      <reaction id="R00008" reversible="false">
        <listOfReactants>
          <speciesReference species="dhf_m" stoichiometry="1" />
          <speciesReference species="h_m" stoichiometry="1" />
          <speciesReference species="nadph_m" stoichiometry="1" />
        </listOfReactants>
        <listOfProducts>
          <speciesReference species="nadp_m" stoichiometry="1" />
          <speciesReference species="thf_m" stoichiometry="1" />
        </listOfProducts>
        <kineticLaw>
          <math xmlns="http://www.w3.org/1998/Math/MathML">
            <apply>
              <ci>v_8</ci>
            </apply>
          </math>
          <listOfParameters>
            <parameter id="v_8" value="1" />
          </listOfParameters>
        </kineticLaw>
      </reaction>
      <reaction id="R00011" reversible="false">
        <listOfReactants>
          <speciesReference species="h_e" stoichiometry="1" />
          <speciesReference species="malL_e" stoichiometry="1" />
        </listOfReactants>
        <listOfProducts>
          <speciesReference species="h_c" stoichiometry="1" />
          <speciesReference species="malL_c" stoichiometry="1" />
        </listOfProducts>
        <kineticLaw>
          <math xmlns="http://www.w3.org/1998/Math/MathML">
            <apply>
              <ci>v_9</ci>
            </apply>
          </math>
          <listOfParameters>
            <parameter id="v_9" value="1" />
          </listOfParameters>
        </kineticLaw>
      </reaction>
      <reaction id="R00012" reversible="true">
        <listOfReactants>
          <speciesReference species="malL_c" stoichiometry="1" />
          <speciesReference species="pi_m" stoichiometry="1" />
        </listOfReactants>
        <listOfProducts>
          <speciesReference species="malL_m" stoichiometry="1" />
          <speciesReference species="pi_c" stoichiometry="1" />
        </listOfProducts>
        <kineticLaw>
          <math xmlns="http://www.w3.org/1998/Math/MathML">
            <apply>
              <ci>v_10</ci>
            </apply>
          </math>
          <listOfParameters>
            <parameter id="v_10" value="1" />
          </listOfParameters>
        </kineticLaw>
      </reaction>
      <reaction id="R00014" reversible="true">
        <listOfReactants>
          <speciesReference species="H2O_c" stoichiometry="1" />
          <speciesReference species="suchms_c" stoichiometry="1" />
        </listOfReactants>
        <listOfProducts>
          <speciesReference species="a_2obut_c" stoichiometry="1" />
          <speciesReference species="h_c" stoichiometry="1" />
          <speciesReference species="nh4_c" stoichiometry="1" />
          <speciesReference species="succ_c" stoichiometry="1" />
        </listOfProducts>
        <kineticLaw>
          <math xmlns="http://www.w3.org/1998/Math/MathML">
            <apply>
              <ci>v_11</ci>
            </apply>
          </math>
          <listOfParameters>
            <parameter id="v_11" value="1" />
          </listOfParameters>
        </kineticLaw>
      </reaction>
      <reaction id="R00015" reversible="true">
        <listOfReactants>
          <speciesReference species="udpg_c" stoichiometry="1" />
        </listOfReactants>
        <listOfProducts>
          <speciesReference species="udpgal_c" stoichiometry="1" />
        </listOfProducts>
        <kineticLaw>
          <math xmlns="http://www.w3.org/1998/Math/MathML">
            <apply>
              <ci>v_12</ci>
            </apply>
          </math>
          <listOfParameters>
            <parameter id="v_12" value="1" />
          </listOfParameters>
        </kineticLaw>
      </reaction>
      <reaction id="R00016" reversible="false">
        <listOfReactants>
          <speciesReference species="dhorS_c" stoichiometry="1" />
          <speciesReference species="O2_c" stoichiometry="1" />
        </listOfReactants>
        <listOfProducts>
          <speciesReference species="H2O2_c" stoichiometry="1" />
          <speciesReference species="orot_c" stoichiometry="1" />
        </listOfProducts>
        <kineticLaw>
          <math xmlns="http://www.w3.org/1998/Math/MathML">
            <apply>
              <ci>v_13</ci>
            </apply>
          </math>
          <listOfParameters>
            <parameter id="v_13" value="1" />
          </listOfParameters>
        </kineticLaw>
      </reaction>
      <reaction id="R00017" reversible="false">
        <listOfReactants>
          <speciesReference species="dhorS_c" stoichiometry="1" />
          <speciesReference species="q6_m" stoichiometry="1" />
        </listOfReactants>
        <listOfProducts>
          <speciesReference species="orot_c" stoichiometry="1" />
          <speciesReference species="q6h2_m" stoichiometry="1" />
        </listOfProducts>
        <kineticLaw>
          <math xmlns="http://www.w3.org/1998/Math/MathML">
            <apply>
              <ci>v_14</ci>
            </apply>
          </math>
          <listOfParameters>
            <parameter id="v_14" value="1" />
          </listOfParameters>
        </kineticLaw>
      </reaction>
      <reaction id="R00018" reversible="false">
        <listOfReactants>
          <speciesReference species="H2O_c" stoichiometry="1" />
          <speciesReference species="hLkynr_c" stoichiometry="1" />
        </listOfReactants>
        <listOfProducts>
          <speciesReference species="a_3hanthrn_c" stoichiometry="1" />
          <speciesReference species="alaL_c" stoichiometry="1" />
        </listOfProducts>
        <kineticLaw>
          <math xmlns="http://www.w3.org/1998/Math/MathML">
            <apply>
              <ci>v_15</ci>
            </apply>
          </math>
          <listOfParameters>
            <parameter id="v_15" value="1" />
          </listOfParameters>
        </kineticLaw>
      </reaction>
      <reaction id="R00019" reversible="false">
        <listOfReactants>
          <speciesReference species="H2O_c" stoichiometry="1" />
          <speciesReference species="ppbng_c" stoichiometry="4" />
        </listOfReactants>
        <listOfProducts>
          <speciesReference species="hmbil_c" stoichiometry="1" />
          <speciesReference species="nh4_c" stoichiometry="4" />
        </listOfProducts>
        <kineticLaw>
          <math xmlns="http://www.w3.org/1998/Math/MathML">
            <apply>
              <ci>v_16</ci>
            </apply>
          </math>
          <listOfParameters>
            <parameter id="v_16" value="1" />
          </listOfParameters>
        </kineticLaw>
      </reaction>
      <reaction id="R00020" reversible="false">
        <listOfReactants>
          <speciesReference species="Lkynr_c" stoichiometry="1" />
          <speciesReference species="H2O_c" stoichiometry="1" />
        </listOfReactants>
        <listOfProducts>
          <speciesReference species="alaL_c" stoichiometry="1" />
          <speciesReference species="anth_c" stoichiometry="1" />
          <speciesReference species="h_c" stoichiometry="1" />
        </listOfProducts>
        <kineticLaw>
          <math xmlns="http://www.w3.org/1998/Math/MathML">
            <apply>
              <ci>v_17</ci>
            </apply>
          </math>
          <listOfParameters>
            <parameter id="v_17" value="1" />
          </listOfParameters>
        </kineticLaw>
      </reaction>
      <reaction id="R00021" reversible="false">
        <listOfReactants>
          <speciesReference species="h_c" stoichiometry="2" />
          <speciesReference species="prpp_c" stoichiometry="1" />
          <speciesReference species="quln_c" stoichiometry="1" />
        </listOfReactants>
        <listOfProducts>
          <speciesReference species="CO2_c" stoichiometry="1" />
          <speciesReference species="nicrnt_c" stoichiometry="1" />
          <speciesReference species="ppi_c" stoichiometry="1" />
        </listOfProducts>
        <kineticLaw>
          <math xmlns="http://www.w3.org/1998/Math/MathML">
            <apply>
              <ci>v_18</ci>
            </apply>
          </math>
          <listOfParameters>
            <parameter id="v_18" value="1" />
          </listOfParameters>
        </kineticLaw>
      </reaction>
      <reaction id="R00022" reversible="false">
        <listOfReactants>
          <speciesReference species="h_m" stoichiometry="2" />
          <speciesReference species="prpp_m" stoichiometry="1" />
          <speciesReference species="quln_m" stoichiometry="1" />
        </listOfReactants>
        <listOfProducts>
          <speciesReference species="CO2_m" stoichiometry="1" />
          <speciesReference species="nicrnt_m" stoichiometry="1" />
          <speciesReference species="ppi_m" stoichiometry="1" />
        </listOfProducts>
        <kineticLaw>
          <math xmlns="http://www.w3.org/1998/Math/MathML">
            <apply>
              <ci>v_19</ci>
            </apply>
          </math>
          <listOfParameters>
            <parameter id="v_19" value="1" />
          </listOfParameters>
        </kineticLaw>
      </reaction>
      <reaction id="R00024" reversible="false">
        <listOfReactants>
          <speciesReference species="star_e" stoichiometry="1" />
        </listOfReactants>
        <listOfProducts>
          <speciesReference species="star_c" stoichiometry="1" />
        </listOfProducts>
        <kineticLaw>
          <math xmlns="http://www.w3.org/1998/Math/MathML">
            <apply>
              <ci>v_20</ci>
            </apply>
          </math>
          <listOfParameters>
            <parameter id="v_20" value="1" />
          </listOfParameters>
        </kineticLaw>
      </reaction>
      <reaction id="R00025" reversible="false">
        <listOfReactants>
          <speciesReference species="glyc_e" stoichiometry="1" />
        </listOfReactants>
        <listOfProducts>
          <speciesReference species="glyc_c" stoichiometry="1" />
        </listOfProducts>
        <kineticLaw>
          <math xmlns="http://www.w3.org/1998/Math/MathML">
            <apply>
              <ci>v_21</ci>
            </apply>
          </math>
          <listOfParameters>
            <parameter id="v_21" value="1" />
          </listOfParameters>
        </kineticLaw>
      </reaction>
      <reaction id="R00026" reversible="false">
        <listOfReactants>
          <speciesReference species="crn_e" stoichiometry="1" />
        </listOfReactants>
        <listOfProducts>
          <speciesReference species="crn_c" stoichiometry="1" />
        </listOfProducts>
        <kineticLaw>
          <math xmlns="http://www.w3.org/1998/Math/MathML">
            <apply>
              <ci>v_22</ci>
            </apply>
          </math>
          <listOfParameters>
            <parameter id="v_22" value="1" />
          </listOfParameters>
        </kineticLaw>
      </reaction>
      <reaction id="R00027" reversible="false">
        <listOfReactants>
          <speciesReference species="adp_m" stoichiometry="1" />
          <speciesReference species="h_c" stoichiometry="3" />
          <speciesReference species="pi_m" stoichiometry="1" />
        </listOfReactants>
        <listOfProducts>
          <speciesReference species="atp_m" stoichiometry="1" />
          <speciesReference species="h_m" stoichiometry="2" />
          <speciesReference species="H2O_m" stoichiometry="1" />
        </listOfProducts>
        <kineticLaw>
          <math xmlns="http://www.w3.org/1998/Math/MathML">
            <apply>
              <ci>v_23</ci>
            </apply>
          </math>
          <listOfParameters>
            <parameter id="v_23" value="1" />
          </listOfParameters>
        </kineticLaw>
      </reaction>
      <reaction id="R00028" reversible="false">
        <listOfReactants>
          <speciesReference species="focytc_m" stoichiometry="4" />
          <speciesReference species="h_m" stoichiometry="6" />
          <speciesReference species="O2_m" stoichiometry="1" />
        </listOfReactants>
        <listOfProducts>
          <speciesReference species="ficytc_m" stoichiometry="4" />
          <speciesReference species="h_c" stoichiometry="6" />
          <speciesReference species="H2O_m" stoichiometry="2" />
        </listOfProducts>
        <kineticLaw>
          <math xmlns="http://www.w3.org/1998/Math/MathML">
            <apply>
              <ci>v_24</ci>
            </apply>
          </math>
          <listOfParameters>
            <parameter id="v_24" value="1" />
          </listOfParameters>
        </kineticLaw>
      </reaction>
      <reaction id="R00029" reversible="true">
        <listOfReactants>
          <speciesReference species="atp_c" stoichiometry="1" />
          <speciesReference species="gly_c" stoichiometry="1" />
          <speciesReference species="pram_c" stoichiometry="1" />
        </listOfReactants>
        <listOfProducts>
          <speciesReference species="adp_c" stoichiometry="1" />
          <speciesReference species="gar_c" stoichiometry="1" />
          <speciesReference species="h_c" stoichiometry="1" />
          <speciesReference species="pi_c" stoichiometry="1" />
        </listOfProducts>
        <kineticLaw>
          <math xmlns="http://www.w3.org/1998/Math/MathML">
            <apply>
              <ci>v_25</ci>
            </apply>
          </math>
          <listOfParameters>
            <parameter id="v_25" value="1" />
          </listOfParameters>
        </kineticLaw>
      </reaction>
      <reaction id="R00030" reversible="false">
        <listOfReactants>
          <speciesReference species="atp_c" stoichiometry="1" />
          <speciesReference species="fpram_c" stoichiometry="1" />
        </listOfReactants>
        <listOfProducts>
          <speciesReference species="adp_c" stoichiometry="1" />
          <speciesReference species="air_c" stoichiometry="1" />
          <speciesReference species="h_c" stoichiometry="2" />
          <speciesReference species="pi_c" stoichiometry="1" />
        </listOfProducts>
        <kineticLaw>
          <math xmlns="http://www.w3.org/1998/Math/MathML">
            <apply>
              <ci>v_26</ci>
            </apply>
          </math>
          <listOfParameters>
            <parameter id="v_26" value="1" />
          </listOfParameters>
        </kineticLaw>
      </reaction>
      <reaction id="R00031" reversible="false">
        <listOfReactants>
          <speciesReference species="h_c" stoichiometry="1" />
          <speciesReference species="nadph_c" stoichiometry="1" />
          <speciesReference species="TRDox_c" stoichiometry="1" />
        </listOfReactants>
        <listOfProducts>
          <speciesReference species="nadp_c" stoichiometry="1" />
          <speciesReference species="TRDrd_c" stoichiometry="1" />
        </listOfProducts>
        <kineticLaw>
          <math xmlns="http://www.w3.org/1998/Math/MathML">
            <apply>
              <ci>v_27</ci>
            </apply>
          </math>
          <listOfParameters>
            <parameter id="v_27" value="1" />
          </listOfParameters>
        </kineticLaw>
      </reaction>
      <reaction id="R00032" reversible="false">
        <listOfReactants>
          <speciesReference species="a_13BDglcn_c" stoichiometry="1" />
          <speciesReference species="H2O_c" stoichiometry="1" />
        </listOfReactants>
        <listOfProducts>
          <speciesReference species="glcD_c" stoichiometry="1" />
        </listOfProducts>
        <kineticLaw>
          <math xmlns="http://www.w3.org/1998/Math/MathML">
            <apply>
              <ci>v_28</ci>
            </apply>
          </math>
          <listOfParameters>
            <parameter id="v_28" value="1" />
          </listOfParameters>
        </kineticLaw>
      </reaction>
      <reaction id="R00033" reversible="false">
        <listOfReactants>
          <speciesReference species="a_13BDglcn_e" stoichiometry="1" />
          <speciesReference species="H2O_e" stoichiometry="1" />
        </listOfReactants>
        <listOfProducts>
          <speciesReference species="glcD_e" stoichiometry="1" />
        </listOfProducts>
        <kineticLaw>
          <math xmlns="http://www.w3.org/1998/Math/MathML">
            <apply>
              <ci>v_29</ci>
            </apply>
          </math>
          <listOfParameters>
            <parameter id="v_29" value="1" />
          </listOfParameters>
        </kineticLaw>
      </reaction>
      <reaction id="R00034" reversible="false">
        <listOfReactants>
          <speciesReference species="udpg_c" stoichiometry="1" />
        </listOfReactants>
        <listOfProducts>
          <speciesReference species="a_13BDglcn_c" stoichiometry="1" />
          <speciesReference species="h_c" stoichiometry="1" />
          <speciesReference species="udp_c" stoichiometry="1" />
        </listOfProducts>
        <kineticLaw>
          <math xmlns="http://www.w3.org/1998/Math/MathML">
            <apply>
              <ci>v_30</ci>
            </apply>
          </math>
          <listOfParameters>
            <parameter id="v_30" value="1" />
          </listOfParameters>
        </kineticLaw>
      </reaction>
      <reaction id="R00035" reversible="false">
        <listOfReactants>
          <speciesReference species="udpg_c" stoichiometry="1" />
        </listOfReactants>
        <listOfProducts>
          <speciesReference species="a_16BDglcn_c" stoichiometry="1" />
          <speciesReference species="h_c" stoichiometry="1" />
          <speciesReference species="udp_c" stoichiometry="1" />
        </listOfProducts>
        <kineticLaw>
          <math xmlns="http://www.w3.org/1998/Math/MathML">
            <apply>
              <ci>v_31</ci>
            </apply>
          </math>
          <listOfParameters>
            <parameter id="v_31" value="1" />
          </listOfParameters>
        </kineticLaw>
      </reaction>
      <reaction id="R00036" reversible="false">
        <listOfReactants>
          <speciesReference species="a_23camp_c" stoichiometry="1" />
          <speciesReference species="h_c" stoichiometry="1" />
          <speciesReference species="H2O_c" stoichiometry="1" />
        </listOfReactants>
        <listOfProducts>
          <speciesReference species="amp2p_c" stoichiometry="1" />
        </listOfProducts>
        <kineticLaw>
          <math xmlns="http://www.w3.org/1998/Math/MathML">
            <apply>
              <ci>v_32</ci>
            </apply>
          </math>
          <listOfParameters>
            <parameter id="v_32" value="1" />
          </listOfParameters>
        </kineticLaw>
      </reaction>
      <reaction id="R00037" reversible="true">
        <listOfReactants>
          <speciesReference species="a_2dda7p_c" stoichiometry="1" />
        </listOfReactants>
        <listOfProducts>
          <speciesReference species="a_2dda7p_m" stoichiometry="1" />
        </listOfProducts>
        <kineticLaw>
          <math xmlns="http://www.w3.org/1998/Math/MathML">
            <apply>
              <ci>v_33</ci>
            </apply>
          </math>
          <listOfParameters>
            <parameter id="v_33" value="1" />
          </listOfParameters>
        </kineticLaw>
      </reaction>
      <reaction id="R00038" reversible="true">
        <listOfReactants>
          <speciesReference species="a_2dhp_c" stoichiometry="1" />
        </listOfReactants>
        <listOfProducts>
          <speciesReference species="a_2dhp_m" stoichiometry="1" />
        </listOfProducts>
        <kineticLaw>
          <math xmlns="http://www.w3.org/1998/Math/MathML">
            <apply>
              <ci>v_34</ci>
            </apply>
          </math>
          <listOfParameters>
            <parameter id="v_34" value="1" />
          </listOfParameters>
        </kineticLaw>
      </reaction>
      <reaction id="R00039" reversible="false">
        <listOfReactants>
          <speciesReference species="a_2doxg6p_c" stoichiometry="1" />
          <speciesReference species="H2O_c" stoichiometry="1" />
        </listOfReactants>
        <listOfProducts>
          <speciesReference species="a_2dglc_c" stoichiometry="1" />
          <speciesReference species="pi_c" stoichiometry="1" />
        </listOfProducts>
        <kineticLaw>
          <math xmlns="http://www.w3.org/1998/Math/MathML">
            <apply>
              <ci>v_35</ci>
            </apply>
          </math>
          <listOfParameters>
            <parameter id="v_35" value="1" />
          </listOfParameters>
        </kineticLaw>
      </reaction>
      <reaction id="R00040" reversible="true">
        <listOfReactants>
          <speciesReference species="a_2hb_c" stoichiometry="1" />
          <speciesReference species="nad_c" stoichiometry="1" />
        </listOfReactants>
        <listOfProducts>
          <speciesReference species="a_2obut_c" stoichiometry="1" />
          <speciesReference species="h_c" stoichiometry="1" />
          <speciesReference species="nadh_c" stoichiometry="1" />
        </listOfProducts>
        <kineticLaw>
          <math xmlns="http://www.w3.org/1998/Math/MathML">
            <apply>
              <ci>v_36</ci>
            </apply>
          </math>
          <listOfParameters>
            <parameter id="v_36" value="1" />
          </listOfParameters>
        </kineticLaw>
      </reaction>
      <reaction id="R00041" reversible="false">
        <listOfReactants>
          <speciesReference species="a_2hb_e" stoichiometry="1" />
          <speciesReference species="h_e" stoichiometry="1" />
        </listOfReactants>
        <listOfProducts>
          <speciesReference species="a_2hb_c" stoichiometry="1" />
          <speciesReference species="h_c" stoichiometry="1" />
        </listOfProducts>
        <kineticLaw>
          <math xmlns="http://www.w3.org/1998/Math/MathML">
            <apply>
              <ci>v_37</ci>
            </apply>
          </math>
          <listOfParameters>
            <parameter id="v_37" value="1" />
          </listOfParameters>
        </kineticLaw>
      </reaction>
      <reaction id="R00042" reversible="false">
        <listOfReactants>
          <speciesReference species="a_2hpmhmbq_m" stoichiometry="1" />
          <speciesReference species="amet_m" stoichiometry="1" />
        </listOfReactants>
        <listOfProducts>
          <speciesReference species="ahcys_m" stoichiometry="1" />
          <speciesReference species="h_m" stoichiometry="1" />
          <speciesReference species="q6_m" stoichiometry="1" />
        </listOfProducts>
        <kineticLaw>
          <math xmlns="http://www.w3.org/1998/Math/MathML">
            <apply>
              <ci>v_38</ci>
            </apply>
          </math>
          <listOfParameters>
            <parameter id="v_38" value="1" />
          </listOfParameters>
        </kineticLaw>
      </reaction>
      <reaction id="R00043" reversible="false">
        <listOfReactants>
          <speciesReference species="a_2hp6mp_m" stoichiometry="1" />
          <speciesReference species="O2_m" stoichiometry="1" />
        </listOfReactants>
        <listOfProducts>
          <speciesReference species="a_2hp6mbq_m" stoichiometry="1" />
          <speciesReference species="H2O_m" stoichiometry="1" />
        </listOfProducts>
        <kineticLaw>
          <math xmlns="http://www.w3.org/1998/Math/MathML">
            <apply>
              <ci>v_39</ci>
            </apply>
          </math>
          <listOfParameters>
            <parameter id="v_39" value="1" />
          </listOfParameters>
        </kineticLaw>
      </reaction>
      <reaction id="R00044" reversible="false">
        <listOfReactants>
          <speciesReference species="a_2hp6mbq_m" stoichiometry="1" />
          <speciesReference species="amet_m" stoichiometry="1" />
        </listOfReactants>
        <listOfProducts>
          <speciesReference species="a_2hpmmbq_m" stoichiometry="1" />
          <speciesReference species="ahcys_m" stoichiometry="1" />
          <speciesReference species="h_m" stoichiometry="1" />
        </listOfProducts>
        <kineticLaw>
          <math xmlns="http://www.w3.org/1998/Math/MathML">
            <apply>
              <ci>v_40</ci>
            </apply>
          </math>
          <listOfParameters>
            <parameter id="v_40" value="1" />
          </listOfParameters>
        </kineticLaw>
      </reaction>
      <reaction id="R00045" reversible="false">
        <listOfReactants>
          <speciesReference species="a_2hpmmbq_m" stoichiometry="1" />
          <speciesReference species="O2_m" stoichiometry="0.5" />
        </listOfReactants>
        <listOfProducts>
          <speciesReference species="a_2hpmhmbq_m" stoichiometry="1" />
        </listOfProducts>
        <kineticLaw>
          <math xmlns="http://www.w3.org/1998/Math/MathML">
            <apply>
              <ci>v_41</ci>
            </apply>
          </math>
          <listOfParameters>
            <parameter id="v_41" value="1" />
          </listOfParameters>
        </kineticLaw>
      </reaction>
      <reaction id="R00048" reversible="true">
        <listOfReactants>
          <speciesReference species="a_2mbald_c" stoichiometry="1" />
        </listOfReactants>
        <listOfProducts>
          <speciesReference species="a_2mbald_m" stoichiometry="1" />
        </listOfProducts>
        <kineticLaw>
          <math xmlns="http://www.w3.org/1998/Math/MathML">
            <apply>
              <ci>v_42</ci>
            </apply>
          </math>
          <listOfParameters>
            <parameter id="v_42" value="1" />
          </listOfParameters>
        </kineticLaw>
      </reaction>
      <reaction id="R00050" reversible="true">
        <listOfReactants>
          <speciesReference species="a_2mbtoh_c" stoichiometry="1" />
        </listOfReactants>
        <listOfProducts>
          <speciesReference species="a_2mbtoh_m" stoichiometry="1" />
        </listOfProducts>
        <kineticLaw>
          <math xmlns="http://www.w3.org/1998/Math/MathML">
            <apply>
              <ci>v_43</ci>
            </apply>
          </math>
          <listOfParameters>
            <parameter id="v_43" value="1" />
          </listOfParameters>
        </kineticLaw>
      </reaction>
      <reaction id="R00052" reversible="true">
        <listOfReactants>
          <speciesReference species="a_2mppal_c" stoichiometry="1" />
        </listOfReactants>
        <listOfProducts>
          <speciesReference species="a_2mppal_m" stoichiometry="1" />
        </listOfProducts>
        <kineticLaw>
          <math xmlns="http://www.w3.org/1998/Math/MathML">
            <apply>
              <ci>v_44</ci>
            </apply>
          </math>
          <listOfParameters>
            <parameter id="v_44" value="1" />
          </listOfParameters>
        </kineticLaw>
      </reaction>
      <reaction id="R00053" reversible="true">
        <listOfReactants>
          <speciesReference species="a_2obut_c" stoichiometry="1" />
        </listOfReactants>
        <listOfProducts>
          <speciesReference species="a_2obut_m" stoichiometry="1" />
        </listOfProducts>
        <kineticLaw>
          <math xmlns="http://www.w3.org/1998/Math/MathML">
            <apply>
              <ci>v_45</ci>
            </apply>
          </math>
          <listOfParameters>
            <parameter id="v_45" value="1" />
          </listOfParameters>
        </kineticLaw>
      </reaction>
      <reaction id="R00054" reversible="false">
        <listOfReactants>
          <speciesReference species="a_2oxoadp_m" stoichiometry="1" />
        </listOfReactants>
        <listOfProducts>
          <speciesReference species="a_2oxoadp_c" stoichiometry="1" />
        </listOfProducts>
        <kineticLaw>
          <math xmlns="http://www.w3.org/1998/Math/MathML">
            <apply>
              <ci>v_46</ci>
            </apply>
          </math>
          <listOfParameters>
            <parameter id="v_46" value="1" />
          </listOfParameters>
        </kineticLaw>
      </reaction>
      <reaction id="R00056" reversible="true">
        <listOfReactants>
          <speciesReference species="a_2phetoh_m" stoichiometry="1" />
        </listOfReactants>
        <listOfProducts>
          <speciesReference species="a_2phetoh_c" stoichiometry="1" />
        </listOfProducts>
        <kineticLaw>
          <math xmlns="http://www.w3.org/1998/Math/MathML">
            <apply>
              <ci>v_47</ci>
            </apply>
          </math>
          <listOfParameters>
            <parameter id="v_47" value="1" />
          </listOfParameters>
        </kineticLaw>
      </reaction>
      <reaction id="R00057" reversible="false">
        <listOfReactants>
          <speciesReference species="a_34hpp_m" stoichiometry="1" />
          <speciesReference species="h_m" stoichiometry="1" />
          <speciesReference species="nadh_m" stoichiometry="1" />
        </listOfReactants>
        <listOfProducts>
          <speciesReference species="a_34hpl_m" stoichiometry="1" />
          <speciesReference species="nad_m" stoichiometry="1" />
        </listOfProducts>
        <kineticLaw>
          <math xmlns="http://www.w3.org/1998/Math/MathML">
            <apply>
              <ci>v_48</ci>
            </apply>
          </math>
          <listOfParameters>
            <parameter id="v_48" value="1" />
          </listOfParameters>
        </kineticLaw>
      </reaction>
      <reaction id="R00058" reversible="false">
        <listOfReactants>
          <speciesReference species="a_34hpp_c" stoichiometry="1" />
          <speciesReference species="O2_c" stoichiometry="1" />
        </listOfReactants>
        <listOfProducts>
          <speciesReference species="CO2_c" stoichiometry="1" />
          <speciesReference species="hgentis_c" stoichiometry="1" />
        </listOfProducts>
        <kineticLaw>
          <math xmlns="http://www.w3.org/1998/Math/MathML">
            <apply>
              <ci>v_49</ci>
            </apply>
          </math>
          <listOfParameters>
            <parameter id="v_49" value="1" />
          </listOfParameters>
        </kineticLaw>
      </reaction>
      <reaction id="R00059" reversible="true">
        <listOfReactants>
          <speciesReference species="a_34hpp_c" stoichiometry="1" />
          <speciesReference species="h_c" stoichiometry="1" />
        </listOfReactants>
        <listOfProducts>
          <speciesReference species="a_34hpp_m" stoichiometry="1" />
          <speciesReference species="h_m" stoichiometry="1" />
        </listOfProducts>
        <kineticLaw>
          <math xmlns="http://www.w3.org/1998/Math/MathML">
            <apply>
              <ci>v_50</ci>
            </apply>
          </math>
          <listOfParameters>
            <parameter id="v_50" value="1" />
          </listOfParameters>
        </kineticLaw>
      </reaction>
      <reaction id="R00060" reversible="true">
        <listOfReactants>
          <speciesReference species="a_34hpp_c" stoichiometry="1" />
          <speciesReference species="h_c" stoichiometry="1" />
        </listOfReactants>
        <listOfProducts>
          <speciesReference species="a_34hpp_x" stoichiometry="1" />
          <speciesReference species="h_x" stoichiometry="1" />
        </listOfProducts>
        <kineticLaw>
          <math xmlns="http://www.w3.org/1998/Math/MathML">
            <apply>
              <ci>v_51</ci>
            </apply>
          </math>
          <listOfParameters>
            <parameter id="v_51" value="1" />
          </listOfParameters>
        </kineticLaw>
      </reaction>
      <reaction id="R00062" reversible="true">
        <listOfReactants>
          <speciesReference species="a_3c3hmp_c" stoichiometry="1" />
        </listOfReactants>
        <listOfProducts>
          <speciesReference species="a_3c3hmp_m" stoichiometry="1" />
        </listOfProducts>
        <kineticLaw>
          <math xmlns="http://www.w3.org/1998/Math/MathML">
            <apply>
              <ci>v_52</ci>
            </apply>
          </math>
          <listOfParameters>
            <parameter id="v_52" value="1" />
          </listOfParameters>
        </kineticLaw>
      </reaction>
      <reaction id="R00063" reversible="true">
        <listOfReactants>
          <speciesReference species="a_3c4mop_c" stoichiometry="1" />
        </listOfReactants>
        <listOfProducts>
          <speciesReference species="a_3c4mop_m" stoichiometry="1" />
        </listOfProducts>
        <kineticLaw>
          <math xmlns="http://www.w3.org/1998/Math/MathML">
            <apply>
              <ci>v_53</ci>
            </apply>
          </math>
          <listOfParameters>
            <parameter id="v_53" value="1" />
          </listOfParameters>
        </kineticLaw>
      </reaction>
      <reaction id="R00064" reversible="false">
        <listOfReactants>
          <speciesReference species="a_3dh5hpb_m" stoichiometry="1" />
          <speciesReference species="amet_m" stoichiometry="1" />
        </listOfReactants>
        <listOfProducts>
          <speciesReference species="a_3hph5mb_m" stoichiometry="1" />
          <speciesReference species="ahcys_m" stoichiometry="1" />
          <speciesReference species="h_m" stoichiometry="1" />
        </listOfProducts>
        <kineticLaw>
          <math xmlns="http://www.w3.org/1998/Math/MathML">
            <apply>
              <ci>v_54</ci>
            </apply>
          </math>
          <listOfParameters>
            <parameter id="v_54" value="1" />
          </listOfParameters>
        </kineticLaw>
      </reaction>
      <reaction id="R00065" reversible="true">
        <listOfReactants>
          <speciesReference species="a_3dh5hpb_c" stoichiometry="1" />
        </listOfReactants>
        <listOfProducts>
          <speciesReference species="a_3dh5hpb_m" stoichiometry="1" />
        </listOfProducts>
        <kineticLaw>
          <math xmlns="http://www.w3.org/1998/Math/MathML">
            <apply>
              <ci>v_55</ci>
            </apply>
          </math>
          <listOfParameters>
            <parameter id="v_55" value="1" />
          </listOfParameters>
        </kineticLaw>
      </reaction>
      <reaction id="R00066" reversible="false">
        <listOfReactants>
          <speciesReference species="a_3dsphgn_c" stoichiometry="1" />
          <speciesReference species="h_c" stoichiometry="1" />
          <speciesReference species="nadph_c" stoichiometry="1" />
        </listOfReactants>
        <listOfProducts>
          <speciesReference species="nadp_c" stoichiometry="1" />
          <speciesReference species="sphgn_c" stoichiometry="1" />
        </listOfProducts>
        <kineticLaw>
          <math xmlns="http://www.w3.org/1998/Math/MathML">
            <apply>
              <ci>v_56</ci>
            </apply>
          </math>
          <listOfParameters>
            <parameter id="v_56" value="1" />
          </listOfParameters>
        </kineticLaw>
      </reaction>
      <reaction id="R00067" reversible="false">
        <listOfReactants>
          <speciesReference species="a_3hanthrn_c" stoichiometry="1" />
          <speciesReference species="O2_c" stoichiometry="1" />
        </listOfReactants>
        <listOfProducts>
          <speciesReference species="cmusa_c" stoichiometry="1" />
          <speciesReference species="h_c" stoichiometry="1" />
        </listOfProducts>
        <kineticLaw>
          <math xmlns="http://www.w3.org/1998/Math/MathML">
            <apply>
              <ci>v_57</ci>
            </apply>
          </math>
          <listOfParameters>
            <parameter id="v_57" value="1" />
          </listOfParameters>
        </kineticLaw>
      </reaction>
      <reaction id="R00068" reversible="false">
        <listOfReactants>
          <speciesReference species="a_3hph5mb_m" stoichiometry="1" />
        </listOfReactants>
        <listOfProducts>
          <speciesReference species="a_2hp6mp_m" stoichiometry="1" />
          <speciesReference species="CO2_m" stoichiometry="1" />
        </listOfProducts>
        <kineticLaw>
          <math xmlns="http://www.w3.org/1998/Math/MathML">
            <apply>
              <ci>v_58</ci>
            </apply>
          </math>
          <listOfParameters>
            <parameter id="v_58" value="1" />
          </listOfParameters>
        </kineticLaw>
      </reaction>
      <reaction id="R00069" reversible="false">
        <listOfReactants>
          <speciesReference species="a_3c2hmp_c" stoichiometry="1" />
          <speciesReference species="amet_c" stoichiometry="1" />
        </listOfReactants>
        <listOfProducts>
          <speciesReference species="a_3ipmmest_c" stoichiometry="1" />
          <speciesReference species="ahcys_c" stoichiometry="1" />
        </listOfProducts>
        <kineticLaw>
          <math xmlns="http://www.w3.org/1998/Math/MathML">
            <apply>
              <ci>v_59</ci>
            </apply>
          </math>
          <listOfParameters>
            <parameter id="v_59" value="1" />
          </listOfParameters>
        </kineticLaw>
      </reaction>
      <reaction id="R00071" reversible="true">
        <listOfReactants>
          <speciesReference species="a_3mbald_c" stoichiometry="1" />
        </listOfReactants>
        <listOfProducts>
          <speciesReference species="a_3mbald_m" stoichiometry="1" />
        </listOfProducts>
        <kineticLaw>
          <math xmlns="http://www.w3.org/1998/Math/MathML">
            <apply>
              <ci>v_60</ci>
            </apply>
          </math>
          <listOfParameters>
            <parameter id="v_60" value="1" />
          </listOfParameters>
        </kineticLaw>
      </reaction>
      <reaction id="R00072" reversible="false">
        <listOfReactants>
          <speciesReference species="a_3mob_c" stoichiometry="1" />
          <speciesReference species="h_c" stoichiometry="1" />
        </listOfReactants>
        <listOfProducts>
          <speciesReference species="a_2mppal_c" stoichiometry="1" />
          <speciesReference species="CO2_c" stoichiometry="1" />
        </listOfProducts>
        <kineticLaw>
          <math xmlns="http://www.w3.org/1998/Math/MathML">
            <apply>
              <ci>v_61</ci>
            </apply>
          </math>
          <listOfParameters>
            <parameter id="v_61" value="1" />
          </listOfParameters>
        </kineticLaw>
      </reaction>
      <reaction id="R00073" reversible="true">
        <listOfReactants>
          <speciesReference species="a_3mob_c" stoichiometry="1" />
        </listOfReactants>
        <listOfProducts>
          <speciesReference species="a_3mob_m" stoichiometry="1" />
        </listOfProducts>
        <kineticLaw>
          <math xmlns="http://www.w3.org/1998/Math/MathML">
            <apply>
              <ci>v_62</ci>
            </apply>
          </math>
          <listOfParameters>
            <parameter id="v_62" value="1" />
          </listOfParameters>
        </kineticLaw>
      </reaction>
      <reaction id="R00074" reversible="false">
        <listOfReactants>
          <speciesReference species="a_3mop_c" stoichiometry="1" />
          <speciesReference species="h_c" stoichiometry="1" />
        </listOfReactants>
        <listOfProducts>
          <speciesReference species="a_2mbald_c" stoichiometry="1" />
          <speciesReference species="CO2_c" stoichiometry="1" />
        </listOfProducts>
        <kineticLaw>
          <math xmlns="http://www.w3.org/1998/Math/MathML">
            <apply>
              <ci>v_63</ci>
            </apply>
          </math>
          <listOfParameters>
            <parameter id="v_63" value="1" />
          </listOfParameters>
        </kineticLaw>
      </reaction>
      <reaction id="R00076" reversible="true">
        <listOfReactants>
          <speciesReference species="a_3mop_c" stoichiometry="1" />
        </listOfReactants>
        <listOfProducts>
          <speciesReference species="a_3mop_m" stoichiometry="1" />
        </listOfProducts>
        <kineticLaw>
          <math xmlns="http://www.w3.org/1998/Math/MathML">
            <apply>
              <ci>v_64</ci>
            </apply>
          </math>
          <listOfParameters>
            <parameter id="v_64" value="1" />
          </listOfParameters>
        </kineticLaw>
      </reaction>
      <reaction id="R00077" reversible="true">
        <listOfReactants>
          <speciesReference species="a_3ophb_5_c" stoichiometry="1" />
        </listOfReactants>
        <listOfProducts>
          <speciesReference species="a_3ophb_5_m" stoichiometry="1" />
        </listOfProducts>
        <kineticLaw>
          <math xmlns="http://www.w3.org/1998/Math/MathML">
            <apply>
              <ci>v_65</ci>
            </apply>
          </math>
          <listOfParameters>
            <parameter id="v_65" value="1" />
          </listOfParameters>
        </kineticLaw>
      </reaction>
      <reaction id="R00078" reversible="false">
        <listOfReactants>
          <speciesReference species="a_3ophb_5_m" stoichiometry="1" />
          <speciesReference species="O2_m" stoichiometry="0.5" />
        </listOfReactants>
        <listOfProducts>
          <speciesReference species="a_3dh5hpb_m" stoichiometry="1" />
        </listOfProducts>
        <kineticLaw>
          <math xmlns="http://www.w3.org/1998/Math/MathML">
            <apply>
              <ci>v_66</ci>
            </apply>
          </math>
          <listOfParameters>
            <parameter id="v_66" value="1" />
          </listOfParameters>
        </kineticLaw>
      </reaction>
      <reaction id="R00079" reversible="true">
        <listOfReactants>
          <speciesReference species="a_4abutn_c" stoichiometry="1" />
        </listOfReactants>
        <listOfProducts>
          <speciesReference species="a_4abutn_m" stoichiometry="1" />
        </listOfProducts>
        <kineticLaw>
          <math xmlns="http://www.w3.org/1998/Math/MathML">
            <apply>
              <ci>v_67</ci>
            </apply>
          </math>
          <listOfParameters>
            <parameter id="v_67" value="1" />
          </listOfParameters>
        </kineticLaw>
      </reaction>
      <reaction id="R00080" reversible="true">
        <listOfReactants>
          <speciesReference species="a_4abut_c" stoichiometry="1" />
        </listOfReactants>
        <listOfProducts>
          <speciesReference species="a_4abut_m" stoichiometry="1" />
        </listOfProducts>
        <kineticLaw>
          <math xmlns="http://www.w3.org/1998/Math/MathML">
            <apply>
              <ci>v_68</ci>
            </apply>
          </math>
          <listOfParameters>
            <parameter id="v_68" value="1" />
          </listOfParameters>
        </kineticLaw>
      </reaction>
      <reaction id="R00081" reversible="false">
        <listOfReactants>
          <speciesReference species="a_4abz_e" stoichiometry="1" />
        </listOfReactants>
        <listOfProducts>
          <speciesReference species="a_4abz_c" stoichiometry="1" />
        </listOfProducts>
        <kineticLaw>
          <math xmlns="http://www.w3.org/1998/Math/MathML">
            <apply>
              <ci>v_69</ci>
            </apply>
          </math>
          <listOfParameters>
            <parameter id="v_69" value="1" />
          </listOfParameters>
        </kineticLaw>
      </reaction>
      <reaction id="R00082" reversible="true">
        <listOfReactants>
          <speciesReference species="a_4abz_c" stoichiometry="1" />
        </listOfReactants>
        <listOfProducts>
          <speciesReference species="a_4abz_m" stoichiometry="1" />
        </listOfProducts>
        <kineticLaw>
          <math xmlns="http://www.w3.org/1998/Math/MathML">
            <apply>
              <ci>v_70</ci>
            </apply>
          </math>
          <listOfParameters>
            <parameter id="v_70" value="1" />
          </listOfParameters>
        </kineticLaw>
      </reaction>
      <reaction id="R00083" reversible="true">
        <listOfReactants>
          <speciesReference species="a_4H2Oglt_c" stoichiometry="1" />
        </listOfReactants>
        <listOfProducts>
          <speciesReference species="a_4H2Oglt_m" stoichiometry="1" />
        </listOfProducts>
        <kineticLaw>
          <math xmlns="http://www.w3.org/1998/Math/MathML">
            <apply>
              <ci>v_71</ci>
            </apply>
          </math>
          <listOfParameters>
            <parameter id="v_71" value="1" />
          </listOfParameters>
        </kineticLaw>
      </reaction>
      <reaction id="R00084" reversible="true">
        <listOfReactants>
          <speciesReference species="a_4H2Oglt_c" stoichiometry="1" />
        </listOfReactants>
        <listOfProducts>
          <speciesReference species="a_4H2Oglt_x" stoichiometry="1" />
        </listOfProducts>
        <kineticLaw>
          <math xmlns="http://www.w3.org/1998/Math/MathML">
            <apply>
              <ci>v_72</ci>
            </apply>
          </math>
          <listOfParameters>
            <parameter id="v_72" value="1" />
          </listOfParameters>
        </kineticLaw>
      </reaction>
      <reaction id="R00085" reversible="false">
        <listOfReactants>
          <speciesReference species="coa_m" stoichiometry="1" />
          <speciesReference species="coucoa_m" stoichiometry="1" />
          <speciesReference species="H2O_m" stoichiometry="1" />
          <speciesReference species="nad_m" stoichiometry="1" />
        </listOfReactants>
        <listOfProducts>
          <speciesReference species="a_4hbzcoa_m" stoichiometry="1" />
          <speciesReference species="accoa_m" stoichiometry="1" />
          <speciesReference species="h_m" stoichiometry="1" />
          <speciesReference species="nadh_m" stoichiometry="1" />
        </listOfProducts>
        <kineticLaw>
          <math xmlns="http://www.w3.org/1998/Math/MathML">
            <apply>
              <ci>v_73</ci>
            </apply>
          </math>
          <listOfParameters>
            <parameter id="v_73" value="1" />
          </listOfParameters>
        </kineticLaw>
      </reaction>
      <reaction id="R00086" reversible="false">
        <listOfReactants>
          <speciesReference species="a_4hbzcoa_m" stoichiometry="1" />
          <speciesReference species="H2O_m" stoichiometry="1" />
        </listOfReactants>
        <listOfProducts>
          <speciesReference species="a_4hbz_m" stoichiometry="1" />
          <speciesReference species="coa_m" stoichiometry="1" />
          <speciesReference species="h_m" stoichiometry="1" />
        </listOfProducts>
        <kineticLaw>
          <math xmlns="http://www.w3.org/1998/Math/MathML">
            <apply>
              <ci>v_74</ci>
            </apply>
          </math>
          <listOfParameters>
            <parameter id="v_74" value="1" />
          </listOfParameters>
        </kineticLaw>
      </reaction>
      <reaction id="R00087" reversible="true">
        <listOfReactants>
          <speciesReference species="a_4hbz_c" stoichiometry="1" />
        </listOfReactants>
        <listOfProducts>
          <speciesReference species="a_4hbz_m" stoichiometry="1" />
        </listOfProducts>
        <kineticLaw>
          <math xmlns="http://www.w3.org/1998/Math/MathML">
            <apply>
              <ci>v_75</ci>
            </apply>
          </math>
          <listOfParameters>
            <parameter id="v_75" value="1" />
          </listOfParameters>
        </kineticLaw>
      </reaction>
      <reaction id="R00088" reversible="true">
        <listOfReactants>
          <speciesReference species="a_4hglusa_m" stoichiometry="1" />
          <speciesReference species="H2O_m" stoichiometry="1" />
          <speciesReference species="nad_m" stoichiometry="1" />
        </listOfReactants>
        <listOfProducts>
          <speciesReference species="e4hglu_m" stoichiometry="1" />
          <speciesReference species="h_m" stoichiometry="2" />
          <speciesReference species="nadh_m" stoichiometry="1" />
        </listOfProducts>
        <kineticLaw>
          <math xmlns="http://www.w3.org/1998/Math/MathML">
            <apply>
              <ci>v_76</ci>
            </apply>
          </math>
          <listOfParameters>
            <parameter id="v_76" value="1" />
          </listOfParameters>
        </kineticLaw>
      </reaction>
      <reaction id="R00089" reversible="true">
        <listOfReactants>
          <speciesReference species="a_4hproLT_c" stoichiometry="1" />
        </listOfReactants>
        <listOfProducts>
          <speciesReference species="a_4hproLT_m" stoichiometry="1" />
        </listOfProducts>
        <kineticLaw>
          <math xmlns="http://www.w3.org/1998/Math/MathML">
            <apply>
              <ci>v_77</ci>
            </apply>
          </math>
          <listOfParameters>
            <parameter id="v_77" value="1" />
          </listOfParameters>
        </kineticLaw>
      </reaction>
      <reaction id="R00090" reversible="false">
        <listOfReactants>
          <speciesReference species="H2O_c" stoichiometry="1" />
          <speciesReference species="phthr_c" stoichiometry="1" />
        </listOfReactants>
        <listOfProducts>
          <speciesReference species="a_4hthr_c" stoichiometry="1" />
          <speciesReference species="pi_c" stoichiometry="1" />
        </listOfProducts>
        <kineticLaw>
          <math xmlns="http://www.w3.org/1998/Math/MathML">
            <apply>
              <ci>v_78</ci>
            </apply>
          </math>
          <listOfParameters>
            <parameter id="v_78" value="1" />
          </listOfParameters>
        </kineticLaw>
      </reaction>
      <reaction id="R00091" reversible="false">
        <listOfReactants>
          <speciesReference species="a_4mop_c" stoichiometry="1" />
          <speciesReference species="h_c" stoichiometry="1" />
        </listOfReactants>
        <listOfProducts>
          <speciesReference species="a_3mbald_c" stoichiometry="1" />
          <speciesReference species="CO2_c" stoichiometry="1" />
        </listOfProducts>
        <kineticLaw>
          <math xmlns="http://www.w3.org/1998/Math/MathML">
            <apply>
              <ci>v_79</ci>
            </apply>
          </math>
          <listOfParameters>
            <parameter id="v_79" value="1" />
          </listOfParameters>
        </kineticLaw>
      </reaction>
      <reaction id="R00092" reversible="true">
        <listOfReactants>
          <speciesReference species="a_5aop_c" stoichiometry="1" />
        </listOfReactants>
        <listOfProducts>
          <speciesReference species="a_5aop_m" stoichiometry="1" />
        </listOfProducts>
        <kineticLaw>
          <math xmlns="http://www.w3.org/1998/Math/MathML">
            <apply>
              <ci>v_80</ci>
            </apply>
          </math>
          <listOfParameters>
            <parameter id="v_80" value="1" />
          </listOfParameters>
        </kineticLaw>
      </reaction>
      <reaction id="R00093" reversible="true">
        <listOfReactants>
          <speciesReference species="a_6pgl_c" stoichiometry="1" />
        </listOfReactants>
        <listOfProducts>
          <speciesReference species="a_6pgl_r" stoichiometry="1" />
        </listOfProducts>
        <kineticLaw>
          <math xmlns="http://www.w3.org/1998/Math/MathML">
            <apply>
              <ci>v_81</ci>
            </apply>
          </math>
          <listOfParameters>
            <parameter id="v_81" value="1" />
          </listOfParameters>
        </kineticLaw>
      </reaction>
      <reaction id="R00094" reversible="false">
        <listOfReactants>
          <speciesReference species="a_8aonn_e" stoichiometry="1" />
          <speciesReference species="h_e" stoichiometry="1" />
        </listOfReactants>
        <listOfProducts>
          <speciesReference species="a_8aonn_c" stoichiometry="1" />
          <speciesReference species="h_c" stoichiometry="1" />
        </listOfProducts>
        <kineticLaw>
          <math xmlns="http://www.w3.org/1998/Math/MathML">
            <apply>
              <ci>v_82</ci>
            </apply>
          </math>
          <listOfParameters>
            <parameter id="v_82" value="1" />
          </listOfParameters>
        </kineticLaw>
      </reaction>
      <reaction id="R00095" reversible="false">
        <listOfReactants>
          <speciesReference species="a_4aabutn_c" stoichiometry="1" />
          <speciesReference species="H2O_c" stoichiometry="1" />
        </listOfReactants>
        <listOfProducts>
          <speciesReference species="a_4abut_c" stoichiometry="1" />
          <speciesReference species="ac_c" stoichiometry="1" />
        </listOfProducts>
        <kineticLaw>
          <math xmlns="http://www.w3.org/1998/Math/MathML">
            <apply>
              <ci>v_83</ci>
            </apply>
          </math>
          <listOfParameters>
            <parameter id="v_83" value="1" />
          </listOfParameters>
        </kineticLaw>
      </reaction>
      <reaction id="R00096" reversible="false">
        <listOfReactants>
          <speciesReference species="aact_c" stoichiometry="1" />
          <speciesReference species="H2O_c" stoichiometry="1" />
          <speciesReference species="O2_c" stoichiometry="1" />
        </listOfReactants>
        <listOfProducts>
          <speciesReference species="H2O2_c" stoichiometry="1" />
          <speciesReference species="mthgxl_c" stoichiometry="1" />
          <speciesReference species="nh4_c" stoichiometry="1" />
        </listOfProducts>
        <kineticLaw>
          <math xmlns="http://www.w3.org/1998/Math/MathML">
            <apply>
              <ci>v_84</ci>
            </apply>
          </math>
          <listOfParameters>
            <parameter id="v_84" value="1" />
          </listOfParameters>
        </kineticLaw>
      </reaction>
      <reaction id="R00097" reversible="false">
        <listOfReactants>
          <speciesReference species="L2aadp_c" stoichiometry="1" />
          <speciesReference species="atp_c" stoichiometry="1" />
          <speciesReference species="h_c" stoichiometry="1" />
          <speciesReference species="nadph_c" stoichiometry="1" />
        </listOfReactants>
        <listOfProducts>
          <speciesReference species="L2aadp6sa_c" stoichiometry="1" />
          <speciesReference species="amp_c" stoichiometry="1" />
          <speciesReference species="nadp_c" stoichiometry="1" />
          <speciesReference species="ppi_c" stoichiometry="1" />
        </listOfProducts>
        <kineticLaw>
          <math xmlns="http://www.w3.org/1998/Math/MathML">
            <apply>
              <ci>v_85</ci>
            </apply>
          </math>
          <listOfParameters>
            <parameter id="v_85" value="1" />
          </listOfParameters>
        </kineticLaw>
      </reaction>
      <reaction id="R00098" reversible="false">
        <listOfReactants>
          <speciesReference species="L2aadp_c" stoichiometry="1" />
          <speciesReference species="atp_c" stoichiometry="1" />
          <speciesReference species="h_c" stoichiometry="1" />
          <speciesReference species="nadh_c" stoichiometry="1" />
        </listOfReactants>
        <listOfProducts>
          <speciesReference species="L2aadp6sa_c" stoichiometry="1" />
          <speciesReference species="amp_c" stoichiometry="1" />
          <speciesReference species="nad_c" stoichiometry="1" />
          <speciesReference species="ppi_c" stoichiometry="1" />
        </listOfProducts>
        <kineticLaw>
          <math xmlns="http://www.w3.org/1998/Math/MathML">
            <apply>
              <ci>v_86</ci>
            </apply>
          </math>
          <listOfParameters>
            <parameter id="v_86" value="1" />
          </listOfParameters>
        </kineticLaw>
      </reaction>
      <reaction id="R00099" reversible="true">
        <listOfReactants>
          <speciesReference species="a_2oxoadp_c" stoichiometry="1" />
          <speciesReference species="gluL_c" stoichiometry="1" />
        </listOfReactants>
        <listOfProducts>
          <speciesReference species="L2aadp_c" stoichiometry="1" />
          <speciesReference species="akg_c" stoichiometry="1" />
        </listOfProducts>
        <kineticLaw>
          <math xmlns="http://www.w3.org/1998/Math/MathML">
            <apply>
              <ci>v_87</ci>
            </apply>
          </math>
          <listOfParameters>
            <parameter id="v_87" value="1" />
          </listOfParameters>
        </kineticLaw>
      </reaction>
      <reaction id="R00100" reversible="false">
        <listOfReactants>
          <speciesReference species="a_4abut_c" stoichiometry="1" />
          <speciesReference species="akg_c" stoichiometry="1" />
        </listOfReactants>
        <listOfProducts>
          <speciesReference species="gluL_c" stoichiometry="1" />
          <speciesReference species="sucsal_c" stoichiometry="1" />
        </listOfProducts>
        <kineticLaw>
          <math xmlns="http://www.w3.org/1998/Math/MathML">
            <apply>
              <ci>v_88</ci>
            </apply>
          </math>
          <listOfParameters>
            <parameter id="v_88" value="1" />
          </listOfParameters>
        </kineticLaw>
      </reaction>
      <reaction id="R00101" reversible="false">
        <listOfReactants>
          <speciesReference species="abt_e" stoichiometry="1" />
        </listOfReactants>
        <listOfProducts>
          <speciesReference species="abt_c" stoichiometry="1" />
        </listOfProducts>
        <kineticLaw>
          <math xmlns="http://www.w3.org/1998/Math/MathML">
            <apply>
              <ci>v_89</ci>
            </apply>
          </math>
          <listOfParameters>
            <parameter id="v_89" value="1" />
          </listOfParameters>
        </kineticLaw>
      </reaction>
      <reaction id="R00102" reversible="false">
        <listOfReactants>
          <speciesReference species="a_4abutn_m" stoichiometry="1" />
          <speciesReference species="H2O_m" stoichiometry="1" />
          <speciesReference species="nad_m" stoichiometry="1" />
        </listOfReactants>
        <listOfProducts>
          <speciesReference species="a_4abut_m" stoichiometry="1" />
          <speciesReference species="h_m" stoichiometry="2" />
          <speciesReference species="nadh_m" stoichiometry="1" />
        </listOfProducts>
        <kineticLaw>
          <math xmlns="http://www.w3.org/1998/Math/MathML">
            <apply>
              <ci>v_90</ci>
            </apply>
          </math>
          <listOfParameters>
            <parameter id="v_90" value="1" />
          </listOfParameters>
        </kineticLaw>
      </reaction>
      <reaction id="R00103" reversible="false">
        <listOfReactants>
          <speciesReference species="accoa_c" stoichiometry="2" />
        </listOfReactants>
        <listOfProducts>
          <speciesReference species="aacoa_c" stoichiometry="1" />
          <speciesReference species="coa_c" stoichiometry="1" />
        </listOfProducts>
        <kineticLaw>
          <math xmlns="http://www.w3.org/1998/Math/MathML">
            <apply>
              <ci>v_91</ci>
            </apply>
          </math>
          <listOfParameters>
            <parameter id="v_91" value="1" />
          </listOfParameters>
        </kineticLaw>
      </reaction>
      <reaction id="R00105" reversible="false">
        <listOfReactants>
          <speciesReference species="a_3odcoa_x" stoichiometry="1" />
          <speciesReference species="coa_x" stoichiometry="1" />
        </listOfReactants>
        <listOfProducts>
          <speciesReference species="accoa_x" stoichiometry="1" />
          <speciesReference species="c080coa_x" stoichiometry="1" />
        </listOfProducts>
        <kineticLaw>
          <math xmlns="http://www.w3.org/1998/Math/MathML">
            <apply>
              <ci>v_92</ci>
            </apply>
          </math>
          <listOfParameters>
            <parameter id="v_92" value="1" />
          </listOfParameters>
        </kineticLaw>
      </reaction>
      <reaction id="R00106" reversible="false">
        <listOfReactants>
          <speciesReference species="a_3oddcoa_x" stoichiometry="1" />
          <speciesReference species="coa_x" stoichiometry="1" />
        </listOfReactants>
        <listOfProducts>
          <speciesReference species="accoa_x" stoichiometry="1" />
          <speciesReference species="c100coa_x" stoichiometry="1" />
        </listOfProducts>
        <kineticLaw>
          <math xmlns="http://www.w3.org/1998/Math/MathML">
            <apply>
              <ci>v_93</ci>
            </apply>
          </math>
          <listOfParameters>
            <parameter id="v_93" value="1" />
          </listOfParameters>
        </kineticLaw>
      </reaction>
      <reaction id="R00107" reversible="false">
        <listOfReactants>
          <speciesReference species="a_3otdcoa_x" stoichiometry="1" />
          <speciesReference species="coa_x" stoichiometry="1" />
        </listOfReactants>
        <listOfProducts>
          <speciesReference species="accoa_x" stoichiometry="1" />
          <speciesReference species="c120coa_x" stoichiometry="1" />
        </listOfProducts>
        <kineticLaw>
          <math xmlns="http://www.w3.org/1998/Math/MathML">
            <apply>
              <ci>v_94</ci>
            </apply>
          </math>
          <listOfParameters>
            <parameter id="v_94" value="1" />
          </listOfParameters>
        </kineticLaw>
      </reaction>
      <reaction id="R00108" reversible="false">
        <listOfReactants>
          <speciesReference species="a_3ohdcoa_x" stoichiometry="1" />
          <speciesReference species="coa_x" stoichiometry="1" />
        </listOfReactants>
        <listOfProducts>
          <speciesReference species="accoa_x" stoichiometry="1" />
          <speciesReference species="c140coa_x" stoichiometry="1" />
        </listOfProducts>
        <kineticLaw>
          <math xmlns="http://www.w3.org/1998/Math/MathML">
            <apply>
              <ci>v_95</ci>
            </apply>
          </math>
          <listOfParameters>
            <parameter id="v_95" value="1" />
          </listOfParameters>
        </kineticLaw>
      </reaction>
      <reaction id="R00109" reversible="false">
        <listOfReactants>
          <speciesReference species="a_3ohodcoa_x" stoichiometry="1" />
          <speciesReference species="coa_x" stoichiometry="1" />
        </listOfReactants>
        <listOfProducts>
          <speciesReference species="accoa_x" stoichiometry="1" />
          <speciesReference species="c160coa_x" stoichiometry="1" />
        </listOfProducts>
        <kineticLaw>
          <math xmlns="http://www.w3.org/1998/Math/MathML">
            <apply>
              <ci>v_96</ci>
            </apply>
          </math>
          <listOfParameters>
            <parameter id="v_96" value="1" />
          </listOfParameters>
        </kineticLaw>
      </reaction>
      <reaction id="R00110" reversible="false">
        <listOfReactants>
          <speciesReference species="acald_c" stoichiometry="2" />
        </listOfReactants>
        <listOfProducts>
          <speciesReference species="actnR_c" stoichiometry="1" />
        </listOfProducts>
        <kineticLaw>
          <math xmlns="http://www.w3.org/1998/Math/MathML">
            <apply>
              <ci>v_97</ci>
            </apply>
          </math>
          <listOfParameters>
            <parameter id="v_97" value="1" />
          </listOfParameters>
        </kineticLaw>
      </reaction>
      <reaction id="R00112" reversible="true">
        <listOfReactants>
          <speciesReference species="acald_m" stoichiometry="1" />
        </listOfReactants>
        <listOfProducts>
          <speciesReference species="acald_c" stoichiometry="1" />
        </listOfProducts>
        <kineticLaw>
          <math xmlns="http://www.w3.org/1998/Math/MathML">
            <apply>
              <ci>v_98</ci>
            </apply>
          </math>
          <listOfParameters>
            <parameter id="v_98" value="1" />
          </listOfParameters>
        </kineticLaw>
      </reaction>
      <reaction id="R00113" reversible="true">
        <listOfReactants>
          <speciesReference species="accoa_c" stoichiometry="1" />
          <speciesReference species="atp_c" stoichiometry="1" />
          <speciesReference species="hco3_c" stoichiometry="1" />
        </listOfReactants>
        <listOfProducts>
          <speciesReference species="adp_c" stoichiometry="1" />
          <speciesReference species="h_c" stoichiometry="1" />
          <speciesReference species="malcoa_c" stoichiometry="1" />
          <speciesReference species="pi_c" stoichiometry="1" />
        </listOfProducts>
        <kineticLaw>
          <math xmlns="http://www.w3.org/1998/Math/MathML">
            <apply>
              <ci>v_99</ci>
            </apply>
          </math>
          <listOfParameters>
            <parameter id="v_99" value="1" />
          </listOfParameters>
        </kineticLaw>
      </reaction>
      <reaction id="R00114" reversible="true">
        <listOfReactants>
          <speciesReference species="accoa_m" stoichiometry="1" />
          <speciesReference species="atp_m" stoichiometry="1" />
          <speciesReference species="hco3_m" stoichiometry="1" />
        </listOfReactants>
        <listOfProducts>
          <speciesReference species="adp_m" stoichiometry="1" />
          <speciesReference species="h_m" stoichiometry="1" />
          <speciesReference species="malcoa_m" stoichiometry="1" />
          <speciesReference species="pi_m" stoichiometry="1" />
        </listOfProducts>
        <kineticLaw>
          <math xmlns="http://www.w3.org/1998/Math/MathML">
            <apply>
              <ci>v_100</ci>
            </apply>
          </math>
          <listOfParameters>
            <parameter id="v_100" value="1" />
          </listOfParameters>
        </kineticLaw>
      </reaction>
      <reaction id="R00115" reversible="true">
        <listOfReactants>
          <speciesReference species="accoa_c" stoichiometry="1" />
        </listOfReactants>
        <listOfProducts>
          <speciesReference species="accoa_n" stoichiometry="1" />
        </listOfProducts>
        <kineticLaw>
          <math xmlns="http://www.w3.org/1998/Math/MathML">
            <apply>
              <ci>v_101</ci>
            </apply>
          </math>
          <listOfParameters>
            <parameter id="v_101" value="1" />
          </listOfParameters>
        </kineticLaw>
      </reaction>
      <reaction id="R00117" reversible="true">
        <listOfReactants>
          <speciesReference species="accoa_c" stoichiometry="1" />
          <speciesReference species="gam6p_c" stoichiometry="1" />
        </listOfReactants>
        <listOfProducts>
          <speciesReference species="acgam6p_c" stoichiometry="1" />
          <speciesReference species="coa_c" stoichiometry="1" />
          <speciesReference species="h_c" stoichiometry="1" />
        </listOfProducts>
        <kineticLaw>
          <math xmlns="http://www.w3.org/1998/Math/MathML">
            <apply>
              <ci>v_102</ci>
            </apply>
          </math>
          <listOfParameters>
            <parameter id="v_102" value="1" />
          </listOfParameters>
        </kineticLaw>
      </reaction>
      <reaction id="R00118" reversible="true">
        <listOfReactants>
          <speciesReference species="acgam6p_c" stoichiometry="1" />
        </listOfReactants>
        <listOfProducts>
          <speciesReference species="acgam1p_c" stoichiometry="1" />
        </listOfProducts>
        <kineticLaw>
          <math xmlns="http://www.w3.org/1998/Math/MathML">
            <apply>
              <ci>v_103</ci>
            </apply>
          </math>
          <listOfParameters>
            <parameter id="v_103" value="1" />
          </listOfParameters>
        </kineticLaw>
      </reaction>
      <reaction id="R00119" reversible="false">
        <listOfReactants>
          <speciesReference species="acglu_m" stoichiometry="1" />
          <speciesReference species="atp_m" stoichiometry="1" />
        </listOfReactants>
        <listOfProducts>
          <speciesReference species="acg5p_m" stoichiometry="1" />
          <speciesReference species="adp_m" stoichiometry="1" />
        </listOfProducts>
        <kineticLaw>
          <math xmlns="http://www.w3.org/1998/Math/MathML">
            <apply>
              <ci>v_104</ci>
            </apply>
          </math>
          <listOfParameters>
            <parameter id="v_104" value="1" />
          </listOfParameters>
        </kineticLaw>
      </reaction>
      <reaction id="R00120" reversible="false">
        <listOfReactants>
          <speciesReference species="accoa_m" stoichiometry="1" />
          <speciesReference species="gluL_m" stoichiometry="1" />
        </listOfReactants>
        <listOfProducts>
          <speciesReference species="acglu_m" stoichiometry="1" />
          <speciesReference species="coa_m" stoichiometry="1" />
          <speciesReference species="h_m" stoichiometry="1" />
        </listOfProducts>
        <kineticLaw>
          <math xmlns="http://www.w3.org/1998/Math/MathML">
            <apply>
              <ci>v_105</ci>
            </apply>
          </math>
          <listOfParameters>
            <parameter id="v_105" value="1" />
          </listOfParameters>
        </kineticLaw>
      </reaction>
      <reaction id="R00121" reversible="false">
        <listOfReactants>
          <speciesReference species="a_2obut_m" stoichiometry="1" />
          <speciesReference species="h_m" stoichiometry="1" />
          <speciesReference species="pyr_m" stoichiometry="1" />
        </listOfReactants>
        <listOfProducts>
          <speciesReference species="a_2ahbut_m" stoichiometry="1" />
          <speciesReference species="CO2_m" stoichiometry="1" />
        </listOfProducts>
        <kineticLaw>
          <math xmlns="http://www.w3.org/1998/Math/MathML">
            <apply>
              <ci>v_106</ci>
            </apply>
          </math>
          <listOfParameters>
            <parameter id="v_106" value="1" />
          </listOfParameters>
        </kineticLaw>
      </reaction>
      <reaction id="R00122" reversible="false">
        <listOfReactants>
          <speciesReference species="H2O_c" stoichiometry="1" />
          <speciesReference species="iamac_c" stoichiometry="1" />
        </listOfReactants>
        <listOfProducts>
          <speciesReference species="ac_c" stoichiometry="1" />
          <speciesReference species="h_c" stoichiometry="1" />
          <speciesReference species="iamoh_c" stoichiometry="1" />
        </listOfProducts>
        <kineticLaw>
          <math xmlns="http://www.w3.org/1998/Math/MathML">
            <apply>
              <ci>v_107</ci>
            </apply>
          </math>
          <listOfParameters>
            <parameter id="v_107" value="1" />
          </listOfParameters>
        </kineticLaw>
      </reaction>
      <reaction id="R00124" reversible="false">
        <listOfReactants>
          <speciesReference species="aces_c" stoichiometry="1" />
          <speciesReference species="H2O_c" stoichiometry="1" />
        </listOfReactants>
        <listOfProducts>
          <speciesReference species="ac_c" stoichiometry="1" />
          <speciesReference species="etoh_c" stoichiometry="1" />
          <speciesReference species="h_c" stoichiometry="1" />
        </listOfProducts>
        <kineticLaw>
          <math xmlns="http://www.w3.org/1998/Math/MathML">
            <apply>
              <ci>v_108</ci>
            </apply>
          </math>
          <listOfParameters>
            <parameter id="v_108" value="1" />
          </listOfParameters>
        </kineticLaw>
      </reaction>
      <reaction id="R00125" reversible="false">
        <listOfReactants>
          <speciesReference species="h_m" stoichiometry="1" />
          <speciesReference species="pyr_m" stoichiometry="2" />
        </listOfReactants>
        <listOfProducts>
          <speciesReference species="alacS_m" stoichiometry="1" />
          <speciesReference species="CO2_m" stoichiometry="1" />
        </listOfProducts>
        <kineticLaw>
          <math xmlns="http://www.w3.org/1998/Math/MathML">
            <apply>
              <ci>v_109</ci>
            </apply>
          </math>
          <listOfParameters>
            <parameter id="v_109" value="1" />
          </listOfParameters>
        </kineticLaw>
      </reaction>
      <reaction id="R00126" reversible="false">
        <listOfReactants>
          <speciesReference species="accoa_m" stoichiometry="1" />
          <speciesReference species="H2O_m" stoichiometry="1" />
        </listOfReactants>
        <listOfProducts>
          <speciesReference species="ac_m" stoichiometry="1" />
          <speciesReference species="coa_m" stoichiometry="1" />
          <speciesReference species="h_m" stoichiometry="1" />
        </listOfProducts>
        <kineticLaw>
          <math xmlns="http://www.w3.org/1998/Math/MathML">
            <apply>
              <ci>v_110</ci>
            </apply>
          </math>
          <listOfParameters>
            <parameter id="v_110" value="1" />
          </listOfParameters>
        </kineticLaw>
      </reaction>
      <reaction id="R00127" reversible="false">
        <listOfReactants>
          <speciesReference species="c100coa_x" stoichiometry="1" />
          <speciesReference species="O2_x" stoichiometry="1" />
        </listOfReactants>
        <listOfProducts>
          <speciesReference species="H2O2_x" stoichiometry="1" />
          <speciesReference species="dc2coa_x" stoichiometry="1" />
        </listOfProducts>
        <kineticLaw>
          <math xmlns="http://www.w3.org/1998/Math/MathML">
            <apply>
              <ci>v_111</ci>
            </apply>
          </math>
          <listOfParameters>
            <parameter id="v_111" value="1" />
          </listOfParameters>
        </kineticLaw>
      </reaction>
      <reaction id="R00128" reversible="false">
        <listOfReactants>
          <speciesReference species="c120coa_x" stoichiometry="1" />
          <speciesReference species="O2_x" stoichiometry="1" />
        </listOfReactants>
        <listOfProducts>
          <speciesReference species="H2O2_x" stoichiometry="1" />
          <speciesReference species="dd2coa_x" stoichiometry="1" />
        </listOfProducts>
        <kineticLaw>
          <math xmlns="http://www.w3.org/1998/Math/MathML">
            <apply>
              <ci>v_112</ci>
            </apply>
          </math>
          <listOfParameters>
            <parameter id="v_112" value="1" />
          </listOfParameters>
        </kineticLaw>
      </reaction>
      <reaction id="R00129" reversible="false">
        <listOfReactants>
          <speciesReference species="c140coa_x" stoichiometry="1" />
          <speciesReference species="O2_x" stoichiometry="1" />
        </listOfReactants>
        <listOfProducts>
          <speciesReference species="H2O2_x" stoichiometry="1" />
          <speciesReference species="td2coa_x" stoichiometry="1" />
        </listOfProducts>
        <kineticLaw>
          <math xmlns="http://www.w3.org/1998/Math/MathML">
            <apply>
              <ci>v_113</ci>
            </apply>
          </math>
          <listOfParameters>
            <parameter id="v_113" value="1" />
          </listOfParameters>
        </kineticLaw>
      </reaction>
      <reaction id="R00130" reversible="false">
        <listOfReactants>
          <speciesReference species="c160coa_x" stoichiometry="1" />
          <speciesReference species="O2_x" stoichiometry="1" />
        </listOfReactants>
        <listOfProducts>
          <speciesReference species="H2O2_x" stoichiometry="1" />
          <speciesReference species="hdd2coa_x" stoichiometry="1" />
        </listOfProducts>
        <kineticLaw>
          <math xmlns="http://www.w3.org/1998/Math/MathML">
            <apply>
              <ci>v_114</ci>
            </apply>
          </math>
          <listOfParameters>
            <parameter id="v_114" value="1" />
          </listOfParameters>
        </kineticLaw>
      </reaction>
      <reaction id="R00131" reversible="false">
        <listOfReactants>
          <speciesReference species="c180coa_x" stoichiometry="1" />
          <speciesReference species="O2_x" stoichiometry="1" />
        </listOfReactants>
        <listOfProducts>
          <speciesReference species="H2O2_x" stoichiometry="1" />
          <speciesReference species="od2coa_x" stoichiometry="1" />
        </listOfProducts>
        <kineticLaw>
          <math xmlns="http://www.w3.org/1998/Math/MathML">
            <apply>
              <ci>v_115</ci>
            </apply>
          </math>
          <listOfParameters>
            <parameter id="v_115" value="1" />
          </listOfParameters>
        </kineticLaw>
      </reaction>
      <reaction id="R00132" reversible="true">
        <listOfReactants>
          <speciesReference species="ACP_c" stoichiometry="1" />
          <speciesReference species="accoa_c" stoichiometry="1" />
        </listOfReactants>
        <listOfProducts>
          <speciesReference species="acACP_c" stoichiometry="1" />
          <speciesReference species="coa_c" stoichiometry="1" />
        </listOfProducts>
        <kineticLaw>
          <math xmlns="http://www.w3.org/1998/Math/MathML">
            <apply>
              <ci>v_116</ci>
            </apply>
          </math>
          <listOfParameters>
            <parameter id="v_116" value="1" />
          </listOfParameters>
        </kineticLaw>
      </reaction>
      <reaction id="R00133" reversible="true">
        <listOfReactants>
          <speciesReference species="ACP_m" stoichiometry="1" />
          <speciesReference species="accoa_m" stoichiometry="1" />
        </listOfReactants>
        <listOfProducts>
          <speciesReference species="acACP_m" stoichiometry="1" />
          <speciesReference species="coa_m" stoichiometry="1" />
        </listOfProducts>
        <kineticLaw>
          <math xmlns="http://www.w3.org/1998/Math/MathML">
            <apply>
              <ci>v_117</ci>
            </apply>
          </math>
          <listOfParameters>
            <parameter id="v_117" value="1" />
          </listOfParameters>
        </kineticLaw>
      </reaction>
      <reaction id="R00134" reversible="false">
        <listOfReactants>
          <speciesReference species="acon_T_c" stoichiometry="1" />
          <speciesReference species="amet_c" stoichiometry="1" />
        </listOfReactants>
        <listOfProducts>
          <speciesReference species="acon5m_c" stoichiometry="1" />
          <speciesReference species="ahcys_c" stoichiometry="1" />
        </listOfProducts>
        <kineticLaw>
          <math xmlns="http://www.w3.org/1998/Math/MathML">
            <apply>
              <ci>v_118</ci>
            </apply>
          </math>
          <listOfParameters>
            <parameter id="v_118" value="1" />
          </listOfParameters>
        </kineticLaw>
      </reaction>
      <reaction id="R00135" reversible="true">
        <listOfReactants>
          <speciesReference species="cit_c" stoichiometry="1" />
        </listOfReactants>
        <listOfProducts>
          <speciesReference species="icit_c" stoichiometry="1" />
        </listOfProducts>
        <kineticLaw>
          <math xmlns="http://www.w3.org/1998/Math/MathML">
            <apply>
              <ci>v_119</ci>
            </apply>
          </math>
          <listOfParameters>
            <parameter id="v_119" value="1" />
          </listOfParameters>
        </kineticLaw>
      </reaction>
      <reaction id="R00137" reversible="true">
        <listOfReactants>
          <speciesReference species="cit_m" stoichiometry="1" />
        </listOfReactants>
        <listOfProducts>
          <speciesReference species="icit_m" stoichiometry="1" />
        </listOfProducts>
        <kineticLaw>
          <math xmlns="http://www.w3.org/1998/Math/MathML">
            <apply>
              <ci>v_120</ci>
            </apply>
          </math>
          <listOfParameters>
            <parameter id="v_120" value="1" />
          </listOfParameters>
        </kineticLaw>
      </reaction>
      <reaction id="R00138" reversible="false">
        <listOfReactants>
          <speciesReference species="acg5sa_m" stoichiometry="1" />
          <speciesReference species="gluL_m" stoichiometry="1" />
        </listOfReactants>
        <listOfProducts>
          <speciesReference species="acorn_m" stoichiometry="1" />
          <speciesReference species="akg_m" stoichiometry="1" />
        </listOfProducts>
        <kineticLaw>
          <math xmlns="http://www.w3.org/1998/Math/MathML">
            <apply>
              <ci>v_121</ci>
            </apply>
          </math>
          <listOfParameters>
            <parameter id="v_121" value="1" />
          </listOfParameters>
        </kineticLaw>
      </reaction>
      <reaction id="R00139" reversible="false">
        <listOfReactants>
          <speciesReference species="fmn_e" stoichiometry="1" />
          <speciesReference species="H2O_e" stoichiometry="1" />
        </listOfReactants>
        <listOfProducts>
          <speciesReference species="pi_e" stoichiometry="1" />
          <speciesReference species="ribflv_e" stoichiometry="1" />
        </listOfProducts>
        <kineticLaw>
          <math xmlns="http://www.w3.org/1998/Math/MathML">
            <apply>
              <ci>v_122</ci>
            </apply>
          </math>
          <listOfParameters>
            <parameter id="v_122" value="1" />
          </listOfParameters>
        </kineticLaw>
      </reaction>
      <reaction id="R00140" reversible="false">
        <listOfReactants>
          <speciesReference species="acrn_c" stoichiometry="1" />
        </listOfReactants>
        <listOfProducts>
          <speciesReference species="acrn_m" stoichiometry="1" />
        </listOfProducts>
        <kineticLaw>
          <math xmlns="http://www.w3.org/1998/Math/MathML">
            <apply>
              <ci>v_123</ci>
            </apply>
          </math>
          <listOfParameters>
            <parameter id="v_123" value="1" />
          </listOfParameters>
        </kineticLaw>
      </reaction>
      <reaction id="R00141" reversible="false">
        <listOfReactants>
          <speciesReference species="acrn_x" stoichiometry="1" />
        </listOfReactants>
        <listOfProducts>
          <speciesReference species="acrn_c" stoichiometry="1" />
        </listOfProducts>
        <kineticLaw>
          <math xmlns="http://www.w3.org/1998/Math/MathML">
            <apply>
              <ci>v_124</ci>
            </apply>
          </math>
          <listOfParameters>
            <parameter id="v_124" value="1" />
          </listOfParameters>
        </kineticLaw>
      </reaction>
      <reaction id="R00142" reversible="false">
        <listOfReactants>
          <speciesReference species="ac_c" stoichiometry="1" />
          <speciesReference species="atp_c" stoichiometry="1" />
          <speciesReference species="coa_c" stoichiometry="1" />
        </listOfReactants>
        <listOfProducts>
          <speciesReference species="accoa_c" stoichiometry="1" />
          <speciesReference species="amp_c" stoichiometry="1" />
          <speciesReference species="ppi_c" stoichiometry="1" />
        </listOfProducts>
        <kineticLaw>
          <math xmlns="http://www.w3.org/1998/Math/MathML">
            <apply>
              <ci>v_125</ci>
            </apply>
          </math>
          <listOfParameters>
            <parameter id="v_125" value="1" />
          </listOfParameters>
        </kineticLaw>
      </reaction>
      <reaction id="R00143" reversible="false">
        <listOfReactants>
          <speciesReference species="ac_m" stoichiometry="1" />
          <speciesReference species="atp_m" stoichiometry="1" />
          <speciesReference species="coa_m" stoichiometry="1" />
        </listOfReactants>
        <listOfProducts>
          <speciesReference species="accoa_m" stoichiometry="1" />
          <speciesReference species="amp_m" stoichiometry="1" />
          <speciesReference species="ppi_m" stoichiometry="1" />
        </listOfProducts>
        <kineticLaw>
          <math xmlns="http://www.w3.org/1998/Math/MathML">
            <apply>
              <ci>v_126</ci>
            </apply>
          </math>
          <listOfParameters>
            <parameter id="v_126" value="1" />
          </listOfParameters>
        </kineticLaw>
      </reaction>
      <reaction id="R00144" reversible="false">
        <listOfReactants>
          <speciesReference species="ac_x" stoichiometry="1" />
          <speciesReference species="atp_x" stoichiometry="1" />
          <speciesReference species="coa_x" stoichiometry="1" />
        </listOfReactants>
        <listOfProducts>
          <speciesReference species="accoa_x" stoichiometry="1" />
          <speciesReference species="amp_x" stoichiometry="1" />
          <speciesReference species="ppi_x" stoichiometry="1" />
        </listOfProducts>
        <kineticLaw>
          <math xmlns="http://www.w3.org/1998/Math/MathML">
            <apply>
              <ci>v_127</ci>
            </apply>
          </math>
          <listOfParameters>
            <parameter id="v_127" value="1" />
          </listOfParameters>
        </kineticLaw>
      </reaction>
      <reaction id="R00145" reversible="false">
        <listOfReactants>
          <speciesReference species="ac_e" stoichiometry="1" />
          <speciesReference species="h_e" stoichiometry="1" />
        </listOfReactants>
        <listOfProducts>
          <speciesReference species="ac_c" stoichiometry="1" />
          <speciesReference species="h_c" stoichiometry="1" />
        </listOfProducts>
        <kineticLaw>
          <math xmlns="http://www.w3.org/1998/Math/MathML">
            <apply>
              <ci>v_128</ci>
            </apply>
          </math>
          <listOfParameters>
            <parameter id="v_128" value="1" />
          </listOfParameters>
        </kineticLaw>
      </reaction>
      <reaction id="R00146" reversible="true">
        <listOfReactants>
          <speciesReference species="ac_c" stoichiometry="1" />
        </listOfReactants>
        <listOfProducts>
          <speciesReference species="ac_m" stoichiometry="1" />
        </listOfProducts>
        <kineticLaw>
          <math xmlns="http://www.w3.org/1998/Math/MathML">
            <apply>
              <ci>v_129</ci>
            </apply>
          </math>
          <listOfParameters>
            <parameter id="v_129" value="1" />
          </listOfParameters>
        </kineticLaw>
      </reaction>
      <reaction id="R00147" reversible="true">
        <listOfReactants>
          <speciesReference species="ac_c" stoichiometry="1" />
        </listOfReactants>
        <listOfProducts>
          <speciesReference species="ac_x" stoichiometry="1" />
        </listOfProducts>
        <kineticLaw>
          <math xmlns="http://www.w3.org/1998/Math/MathML">
            <apply>
              <ci>v_130</ci>
            </apply>
          </math>
          <listOfParameters>
            <parameter id="v_130" value="1" />
          </listOfParameters>
        </kineticLaw>
      </reaction>
      <reaction id="R00149" reversible="false">
        <listOfReactants>
          <speciesReference species="a_4adcho_c" stoichiometry="1" />
        </listOfReactants>
        <listOfProducts>
          <speciesReference species="a_4abz_c" stoichiometry="1" />
          <speciesReference species="h_c" stoichiometry="1" />
          <speciesReference species="pyr_c" stoichiometry="1" />
        </listOfProducts>
        <kineticLaw>
          <math xmlns="http://www.w3.org/1998/Math/MathML">
            <apply>
              <ci>v_131</ci>
            </apply>
          </math>
          <listOfParameters>
            <parameter id="v_131" value="1" />
          </listOfParameters>
        </kineticLaw>
      </reaction>
      <reaction id="R00150" reversible="false">
        <listOfReactants>
          <speciesReference species="chor_c" stoichiometry="1" />
          <speciesReference species="glnL_c" stoichiometry="1" />
        </listOfReactants>
        <listOfProducts>
          <speciesReference species="a_4adcho_c" stoichiometry="1" />
          <speciesReference species="gluL_c" stoichiometry="1" />
        </listOfProducts>
        <kineticLaw>
          <math xmlns="http://www.w3.org/1998/Math/MathML">
            <apply>
              <ci>v_132</ci>
            </apply>
          </math>
          <listOfParameters>
            <parameter id="v_132" value="1" />
          </listOfParameters>
        </kineticLaw>
      </reaction>
      <reaction id="R00151" reversible="false">
        <listOfReactants>
          <speciesReference species="ade_e" stoichiometry="1" />
          <speciesReference species="h_e" stoichiometry="1" />
        </listOfReactants>
        <listOfProducts>
          <speciesReference species="ade_c" stoichiometry="1" />
          <speciesReference species="h_c" stoichiometry="1" />
        </listOfProducts>
        <kineticLaw>
          <math xmlns="http://www.w3.org/1998/Math/MathML">
            <apply>
              <ci>v_133</ci>
            </apply>
          </math>
          <listOfParameters>
            <parameter id="v_133" value="1" />
          </listOfParameters>
        </kineticLaw>
      </reaction>
      <reaction id="R00152" reversible="true">
        <listOfReactants>
          <speciesReference species="ade_c" stoichiometry="1" />
        </listOfReactants>
        <listOfProducts>
          <speciesReference species="ade_m" stoichiometry="1" />
        </listOfProducts>
        <kineticLaw>
          <math xmlns="http://www.w3.org/1998/Math/MathML">
            <apply>
              <ci>v_134</ci>
            </apply>
          </math>
          <listOfParameters>
            <parameter id="v_134" value="1" />
          </listOfParameters>
        </kineticLaw>
      </reaction>
      <reaction id="R00153" reversible="true">
        <listOfReactants>
          <speciesReference species="amp_c" stoichiometry="1" />
          <speciesReference species="atp_c" stoichiometry="1" />
        </listOfReactants>
        <listOfProducts>
          <speciesReference species="adp_c" stoichiometry="2" />
        </listOfProducts>
        <kineticLaw>
          <math xmlns="http://www.w3.org/1998/Math/MathML">
            <apply>
              <ci>v_135</ci>
            </apply>
          </math>
          <listOfParameters>
            <parameter id="v_135" value="1" />
          </listOfParameters>
        </kineticLaw>
      </reaction>
      <reaction id="R00154" reversible="true">
        <listOfReactants>
          <speciesReference species="amp_m" stoichiometry="1" />
          <speciesReference species="atp_m" stoichiometry="1" />
        </listOfReactants>
        <listOfProducts>
          <speciesReference species="adp_m" stoichiometry="2" />
        </listOfProducts>
        <kineticLaw>
          <math xmlns="http://www.w3.org/1998/Math/MathML">
            <apply>
              <ci>v_136</ci>
            </apply>
          </math>
          <listOfParameters>
            <parameter id="v_136" value="1" />
          </listOfParameters>
        </kineticLaw>
      </reaction>
      <reaction id="R00155" reversible="true">
        <listOfReactants>
          <speciesReference species="amp_c" stoichiometry="1" />
          <speciesReference species="gtp_c" stoichiometry="1" />
        </listOfReactants>
        <listOfProducts>
          <speciesReference species="adp_c" stoichiometry="1" />
          <speciesReference species="gdp_c" stoichiometry="1" />
        </listOfProducts>
        <kineticLaw>
          <math xmlns="http://www.w3.org/1998/Math/MathML">
            <apply>
              <ci>v_137</ci>
            </apply>
          </math>
          <listOfParameters>
            <parameter id="v_137" value="1" />
          </listOfParameters>
        </kineticLaw>
      </reaction>
      <reaction id="R00156" reversible="true">
        <listOfReactants>
          <speciesReference species="amp_m" stoichiometry="1" />
          <speciesReference species="gtp_m" stoichiometry="1" />
        </listOfReactants>
        <listOfProducts>
          <speciesReference species="adp_m" stoichiometry="1" />
          <speciesReference species="gdp_m" stoichiometry="1" />
        </listOfProducts>
        <kineticLaw>
          <math xmlns="http://www.w3.org/1998/Math/MathML">
            <apply>
              <ci>v_138</ci>
            </apply>
          </math>
          <listOfParameters>
            <parameter id="v_138" value="1" />
          </listOfParameters>
        </kineticLaw>
      </reaction>
      <reaction id="R00157" reversible="true">
        <listOfReactants>
          <speciesReference species="amp_c" stoichiometry="1" />
          <speciesReference species="itp_c" stoichiometry="1" />
        </listOfReactants>
        <listOfProducts>
          <speciesReference species="adp_c" stoichiometry="1" />
          <speciesReference species="idp_c" stoichiometry="1" />
        </listOfProducts>
        <kineticLaw>
          <math xmlns="http://www.w3.org/1998/Math/MathML">
            <apply>
              <ci>v_139</ci>
            </apply>
          </math>
          <listOfParameters>
            <parameter id="v_139" value="1" />
          </listOfParameters>
        </kineticLaw>
      </reaction>
      <reaction id="R00158" reversible="true">
        <listOfReactants>
          <speciesReference species="amp_m" stoichiometry="1" />
          <speciesReference species="itp_m" stoichiometry="1" />
        </listOfReactants>
        <listOfProducts>
          <speciesReference species="adp_m" stoichiometry="1" />
          <speciesReference species="idp_m" stoichiometry="1" />
        </listOfProducts>
        <kineticLaw>
          <math xmlns="http://www.w3.org/1998/Math/MathML">
            <apply>
              <ci>v_140</ci>
            </apply>
          </math>
          <listOfParameters>
            <parameter id="v_140" value="1" />
          </listOfParameters>
        </kineticLaw>
      </reaction>
      <reaction id="R00159" reversible="false">
        <listOfReactants>
          <speciesReference species="amet_c" stoichiometry="1" />
          <speciesReference species="h_c" stoichiometry="1" />
        </listOfReactants>
        <listOfProducts>
          <speciesReference species="ametam_c" stoichiometry="1" />
          <speciesReference species="CO2_c" stoichiometry="1" />
        </listOfProducts>
        <kineticLaw>
          <math xmlns="http://www.w3.org/1998/Math/MathML">
            <apply>
              <ci>v_141</ci>
            </apply>
          </math>
          <listOfParameters>
            <parameter id="v_141" value="1" />
          </listOfParameters>
        </kineticLaw>
      </reaction>
      <reaction id="R00160" reversible="false">
        <listOfReactants>
          <speciesReference species="atp_c" stoichiometry="1" />
        </listOfReactants>
        <listOfProducts>
          <speciesReference species="camp_c" stoichiometry="1" />
          <speciesReference species="ppi_c" stoichiometry="1" />
        </listOfProducts>
        <kineticLaw>
          <math xmlns="http://www.w3.org/1998/Math/MathML">
            <apply>
              <ci>v_142</ci>
            </apply>
          </math>
          <listOfParameters>
            <parameter id="v_142" value="1" />
          </listOfParameters>
        </kineticLaw>
      </reaction>
      <reaction id="R00161" reversible="false">
        <listOfReactants>
          <speciesReference species="adn_c" stoichiometry="1" />
          <speciesReference species="atp_c" stoichiometry="1" />
        </listOfReactants>
        <listOfProducts>
          <speciesReference species="adp_c" stoichiometry="1" />
          <speciesReference species="amp_c" stoichiometry="1" />
          <speciesReference species="h_c" stoichiometry="1" />
        </listOfProducts>
        <kineticLaw>
          <math xmlns="http://www.w3.org/1998/Math/MathML">
            <apply>
              <ci>v_143</ci>
            </apply>
          </math>
          <listOfParameters>
            <parameter id="v_143" value="1" />
          </listOfParameters>
        </kineticLaw>
      </reaction>
      <reaction id="R00162" reversible="false">
        <listOfReactants>
          <speciesReference species="adn_e" stoichiometry="1" />
          <speciesReference species="h_e" stoichiometry="1" />
        </listOfReactants>
        <listOfProducts>
          <speciesReference species="adn_c" stoichiometry="1" />
          <speciesReference species="h_c" stoichiometry="1" />
        </listOfProducts>
        <kineticLaw>
          <math xmlns="http://www.w3.org/1998/Math/MathML">
            <apply>
              <ci>v_144</ci>
            </apply>
          </math>
          <listOfParameters>
            <parameter id="v_144" value="1" />
          </listOfParameters>
        </kineticLaw>
      </reaction>
      <reaction id="R00163" reversible="false">
        <listOfReactants>
          <speciesReference species="ade_c" stoichiometry="1" />
          <speciesReference species="prpp_c" stoichiometry="1" />
        </listOfReactants>
        <listOfProducts>
          <speciesReference species="amp_c" stoichiometry="1" />
          <speciesReference species="ppi_c" stoichiometry="1" />
        </listOfProducts>
        <kineticLaw>
          <math xmlns="http://www.w3.org/1998/Math/MathML">
            <apply>
              <ci>v_145</ci>
            </apply>
          </math>
          <listOfParameters>
            <parameter id="v_145" value="1" />
          </listOfParameters>
        </kineticLaw>
      </reaction>
      <reaction id="R00164" reversible="false">
        <listOfReactants>
          <speciesReference species="aps_c" stoichiometry="1" />
          <speciesReference species="atp_c" stoichiometry="1" />
        </listOfReactants>
        <listOfProducts>
          <speciesReference species="adp_c" stoichiometry="1" />
          <speciesReference species="h_c" stoichiometry="1" />
          <speciesReference species="paps_c" stoichiometry="1" />
        </listOfProducts>
        <kineticLaw>
          <math xmlns="http://www.w3.org/1998/Math/MathML">
            <apply>
              <ci>v_146</ci>
            </apply>
          </math>
          <listOfParameters>
            <parameter id="v_146" value="1" />
          </listOfParameters>
        </kineticLaw>
      </reaction>
      <reaction id="R00165" reversible="true">
        <listOfReactants>
          <speciesReference species="dcamp_c" stoichiometry="1" />
        </listOfReactants>
        <listOfProducts>
          <speciesReference species="amp_c" stoichiometry="1" />
          <speciesReference species="fum_c" stoichiometry="1" />
        </listOfProducts>
        <kineticLaw>
          <math xmlns="http://www.w3.org/1998/Math/MathML">
            <apply>
              <ci>v_147</ci>
            </apply>
          </math>
          <listOfParameters>
            <parameter id="v_147" value="1" />
          </listOfParameters>
        </kineticLaw>
      </reaction>
      <reaction id="R00166" reversible="true">
        <listOfReactants>
          <speciesReference species="a_25aics_c" stoichiometry="1" />
        </listOfReactants>
        <listOfProducts>
          <speciesReference species="aicar_c" stoichiometry="1" />
          <speciesReference species="fum_c" stoichiometry="1" />
        </listOfProducts>
        <kineticLaw>
          <math xmlns="http://www.w3.org/1998/Math/MathML">
            <apply>
              <ci>v_148</ci>
            </apply>
          </math>
          <listOfParameters>
            <parameter id="v_148" value="1" />
          </listOfParameters>
        </kineticLaw>
      </reaction>
      <reaction id="R00167" reversible="false">
        <listOfReactants>
          <speciesReference species="aspL_c" stoichiometry="1" />
          <speciesReference species="gtp_c" stoichiometry="1" />
          <speciesReference species="imp_c" stoichiometry="1" />
        </listOfReactants>
        <listOfProducts>
          <speciesReference species="dcamp_c" stoichiometry="1" />
          <speciesReference species="gdp_c" stoichiometry="1" />
          <speciesReference species="h_c" stoichiometry="2" />
          <speciesReference species="pi_c" stoichiometry="1" />
        </listOfProducts>
        <kineticLaw>
          <math xmlns="http://www.w3.org/1998/Math/MathML">
            <apply>
              <ci>v_149</ci>
            </apply>
          </math>
          <listOfParameters>
            <parameter id="v_149" value="1" />
          </listOfParameters>
        </kineticLaw>
      </reaction>
      <reaction id="R00168" reversible="false">
        <listOfReactants>
          <speciesReference species="acg5p_m" stoichiometry="1" />
          <speciesReference species="h_m" stoichiometry="1" />
          <speciesReference species="nadph_m" stoichiometry="1" />
        </listOfReactants>
        <listOfProducts>
          <speciesReference species="acg5sa_m" stoichiometry="1" />
          <speciesReference species="nadp_m" stoichiometry="1" />
          <speciesReference species="pi_m" stoichiometry="1" />
        </listOfProducts>
        <kineticLaw>
          <math xmlns="http://www.w3.org/1998/Math/MathML">
            <apply>
              <ci>v_150</ci>
            </apply>
          </math>
          <listOfParameters>
            <parameter id="v_150" value="1" />
          </listOfParameters>
        </kineticLaw>
      </reaction>
      <reaction id="R00169" reversible="false">
        <listOfReactants>
          <speciesReference species="alaL_c" stoichiometry="1" />
          <speciesReference species="glx_c" stoichiometry="1" />
        </listOfReactants>
        <listOfProducts>
          <speciesReference species="gly_c" stoichiometry="1" />
          <speciesReference species="pyr_c" stoichiometry="1" />
        </listOfProducts>
        <kineticLaw>
          <math xmlns="http://www.w3.org/1998/Math/MathML">
            <apply>
              <ci>v_151</ci>
            </apply>
          </math>
          <listOfParameters>
            <parameter id="v_151" value="1" />
          </listOfParameters>
        </kineticLaw>
      </reaction>
      <reaction id="R00170" reversible="false">
        <listOfReactants>
          <speciesReference species="ahcys_c" stoichiometry="1" />
          <speciesReference species="H2O_c" stoichiometry="1" />
        </listOfReactants>
        <listOfProducts>
          <speciesReference species="adn_c" stoichiometry="1" />
          <speciesReference species="hcysL_c" stoichiometry="1" />
        </listOfProducts>
        <kineticLaw>
          <math xmlns="http://www.w3.org/1998/Math/MathML">
            <apply>
              <ci>v_152</ci>
            </apply>
          </math>
          <listOfParameters>
            <parameter id="v_152" value="1" />
          </listOfParameters>
        </kineticLaw>
      </reaction>
      <reaction id="R00171" reversible="true">
        <listOfReactants>
          <speciesReference species="ahcys_c" stoichiometry="1" />
        </listOfReactants>
        <listOfProducts>
          <speciesReference species="ahcys_m" stoichiometry="1" />
        </listOfProducts>
        <kineticLaw>
          <math xmlns="http://www.w3.org/1998/Math/MathML">
            <apply>
              <ci>v_153</ci>
            </apply>
          </math>
          <listOfParameters>
            <parameter id="v_153" value="1" />
          </listOfParameters>
        </kineticLaw>
      </reaction>
      <reaction id="R00172" reversible="false">
        <listOfReactants>
          <speciesReference species="air_c" stoichiometry="1" />
          <speciesReference species="h_c" stoichiometry="2" />
        </listOfReactants>
        <listOfProducts>
          <speciesReference species="a_4ahmmp_c" stoichiometry="1" />
          <speciesReference species="gcald_c" stoichiometry="1" />
          <speciesReference species="pi_c" stoichiometry="1" />
        </listOfProducts>
        <kineticLaw>
          <math xmlns="http://www.w3.org/1998/Math/MathML">
            <apply>
              <ci>v_154</ci>
            </apply>
          </math>
          <listOfParameters>
            <parameter id="v_154" value="1" />
          </listOfParameters>
        </kineticLaw>
      </reaction>
      <reaction id="R00173" reversible="false">
        <listOfReactants>
          <speciesReference species="achms_c" stoichiometry="1" />
          <speciesReference species="ch4s_c" stoichiometry="1" />
        </listOfReactants>
        <listOfProducts>
          <speciesReference species="ac_c" stoichiometry="1" />
          <speciesReference species="h_c" stoichiometry="1" />
          <speciesReference species="metL_c" stoichiometry="1" />
        </listOfProducts>
        <kineticLaw>
          <math xmlns="http://www.w3.org/1998/Math/MathML">
            <apply>
              <ci>v_155</ci>
            </apply>
          </math>
          <listOfParameters>
            <parameter id="v_155" value="1" />
          </listOfParameters>
        </kineticLaw>
      </reaction>
      <reaction id="R00174" reversible="false">
        <listOfReactants>
          <speciesReference species="achms_c" stoichiometry="1" />
          <speciesReference species="h2s_c" stoichiometry="1" />
        </listOfReactants>
        <listOfProducts>
          <speciesReference species="ac_c" stoichiometry="1" />
          <speciesReference species="h_c" stoichiometry="1" />
          <speciesReference species="hcysL_c" stoichiometry="1" />
        </listOfProducts>
        <kineticLaw>
          <math xmlns="http://www.w3.org/1998/Math/MathML">
            <apply>
              <ci>v_156</ci>
            </apply>
          </math>
          <listOfParameters>
            <parameter id="v_156" value="1" />
          </listOfParameters>
        </kineticLaw>
      </reaction>
      <reaction id="R00175" reversible="true">
        <listOfReactants>
          <speciesReference species="a_10fthf_c" stoichiometry="1" />
          <speciesReference species="aicar_c" stoichiometry="1" />
        </listOfReactants>
        <listOfProducts>
          <speciesReference species="fprica_c" stoichiometry="1" />
          <speciesReference species="thf_c" stoichiometry="1" />
        </listOfProducts>
        <kineticLaw>
          <math xmlns="http://www.w3.org/1998/Math/MathML">
            <apply>
              <ci>v_157</ci>
            </apply>
          </math>
          <listOfParameters>
            <parameter id="v_157" value="1" />
          </listOfParameters>
        </kineticLaw>
      </reaction>
      <reaction id="R00176" reversible="true">
        <listOfReactants>
          <speciesReference species="air_c" stoichiometry="1" />
          <speciesReference species="CO2_c" stoichiometry="1" />
        </listOfReactants>
        <listOfProducts>
          <speciesReference species="a_5aizc_c" stoichiometry="1" />
          <speciesReference species="h_c" stoichiometry="1" />
        </listOfProducts>
        <kineticLaw>
          <math xmlns="http://www.w3.org/1998/Math/MathML">
            <apply>
              <ci>v_158</ci>
            </apply>
          </math>
          <listOfParameters>
            <parameter id="v_158" value="1" />
          </listOfParameters>
        </kineticLaw>
      </reaction>
      <reaction id="R00177" reversible="true">
        <listOfReactants>
          <speciesReference species="akg_m" stoichiometry="1" />
          <speciesReference species="h_m" stoichiometry="1" />
          <speciesReference species="lpam_m" stoichiometry="1" />
        </listOfReactants>
        <listOfProducts>
          <speciesReference species="CO2_m" stoichiometry="1" />
          <speciesReference species="sdhlam_m" stoichiometry="1" />
        </listOfProducts>
        <kineticLaw>
          <math xmlns="http://www.w3.org/1998/Math/MathML">
            <apply>
              <ci>v_159</ci>
            </apply>
          </math>
          <listOfParameters>
            <parameter id="v_159" value="1" />
          </listOfParameters>
        </kineticLaw>
      </reaction>
      <reaction id="R00178" reversible="false">
        <listOfReactants>
          <speciesReference species="coa_m" stoichiometry="1" />
          <speciesReference species="sdhlam_m" stoichiometry="1" />
        </listOfReactants>
        <listOfProducts>
          <speciesReference species="dhlam_m" stoichiometry="1" />
          <speciesReference species="succoa_m" stoichiometry="1" />
        </listOfProducts>
        <kineticLaw>
          <math xmlns="http://www.w3.org/1998/Math/MathML">
            <apply>
              <ci>v_160</ci>
            </apply>
          </math>
          <listOfParameters>
            <parameter id="v_160" value="1" />
          </listOfParameters>
        </kineticLaw>
      </reaction>
      <reaction id="R00179" reversible="true">
        <listOfReactants>
          <speciesReference species="akg_c" stoichiometry="1" />
          <speciesReference species="malL_e" stoichiometry="1" />
        </listOfReactants>
        <listOfProducts>
          <speciesReference species="akg_e" stoichiometry="1" />
          <speciesReference species="malL_c" stoichiometry="1" />
        </listOfProducts>
        <kineticLaw>
          <math xmlns="http://www.w3.org/1998/Math/MathML">
            <apply>
              <ci>v_161</ci>
            </apply>
          </math>
          <listOfParameters>
            <parameter id="v_161" value="1" />
          </listOfParameters>
        </kineticLaw>
      </reaction>
      <reaction id="R00180" reversible="true">
        <listOfReactants>
          <speciesReference species="akg_c" stoichiometry="1" />
          <speciesReference species="h_c" stoichiometry="1" />
        </listOfReactants>
        <listOfProducts>
          <speciesReference species="akg_n" stoichiometry="1" />
          <speciesReference species="h_n" stoichiometry="1" />
        </listOfProducts>
        <kineticLaw>
          <math xmlns="http://www.w3.org/1998/Math/MathML">
            <apply>
              <ci>v_162</ci>
            </apply>
          </math>
          <listOfParameters>
            <parameter id="v_162" value="1" />
          </listOfParameters>
        </kineticLaw>
      </reaction>
      <reaction id="R00181" reversible="true">
        <listOfReactants>
          <speciesReference species="akg_c" stoichiometry="1" />
        </listOfReactants>
        <listOfProducts>
          <speciesReference species="akg_x" stoichiometry="1" />
        </listOfProducts>
        <kineticLaw>
          <math xmlns="http://www.w3.org/1998/Math/MathML">
            <apply>
              <ci>v_163</ci>
            </apply>
          </math>
          <listOfParameters>
            <parameter id="v_163" value="1" />
          </listOfParameters>
        </kineticLaw>
      </reaction>
      <reaction id="R00182" reversible="false">
        <listOfReactants>
          <speciesReference species="ahdt_c" stoichiometry="1" />
          <speciesReference species="H2O_c" stoichiometry="3" />
        </listOfReactants>
        <listOfProducts>
          <speciesReference species="dhnpt_c" stoichiometry="1" />
          <speciesReference species="h_c" stoichiometry="2" />
          <speciesReference species="pi_c" stoichiometry="3" />
        </listOfProducts>
        <kineticLaw>
          <math xmlns="http://www.w3.org/1998/Math/MathML">
            <apply>
              <ci>v_164</ci>
            </apply>
          </math>
          <listOfParameters>
            <parameter id="v_164" value="1" />
          </listOfParameters>
        </kineticLaw>
      </reaction>
      <reaction id="R00183" reversible="false">
        <listOfReactants>
          <speciesReference species="gly_m" stoichiometry="1" />
          <speciesReference species="h_m" stoichiometry="1" />
          <speciesReference species="succoa_m" stoichiometry="1" />
        </listOfReactants>
        <listOfProducts>
          <speciesReference species="a_5aop_m" stoichiometry="1" />
          <speciesReference species="CO2_m" stoichiometry="1" />
          <speciesReference species="coa_m" stoichiometry="1" />
        </listOfProducts>
        <kineticLaw>
          <math xmlns="http://www.w3.org/1998/Math/MathML">
            <apply>
              <ci>v_165</ci>
            </apply>
          </math>
          <listOfParameters>
            <parameter id="v_165" value="1" />
          </listOfParameters>
        </kineticLaw>
      </reaction>
      <reaction id="R00184" reversible="false">
        <listOfReactants>
          <speciesReference species="alaL_e" stoichiometry="1" />
          <speciesReference species="h_e" stoichiometry="1" />
        </listOfReactants>
        <listOfProducts>
          <speciesReference species="alaL_c" stoichiometry="1" />
          <speciesReference species="h_c" stoichiometry="1" />
        </listOfProducts>
        <kineticLaw>
          <math xmlns="http://www.w3.org/1998/Math/MathML">
            <apply>
              <ci>v_166</ci>
            </apply>
          </math>
          <listOfParameters>
            <parameter id="v_166" value="1" />
          </listOfParameters>
        </kineticLaw>
      </reaction>
      <reaction id="R00185" reversible="true">
        <listOfReactants>
          <speciesReference species="akg_c" stoichiometry="1" />
          <speciesReference species="alaL_c" stoichiometry="1" />
        </listOfReactants>
        <listOfProducts>
          <speciesReference species="gluL_c" stoichiometry="1" />
          <speciesReference species="pyr_c" stoichiometry="1" />
        </listOfProducts>
        <kineticLaw>
          <math xmlns="http://www.w3.org/1998/Math/MathML">
            <apply>
              <ci>v_167</ci>
            </apply>
          </math>
          <listOfParameters>
            <parameter id="v_167" value="1" />
          </listOfParameters>
        </kineticLaw>
      </reaction>
      <reaction id="R00186" reversible="true">
        <listOfReactants>
          <speciesReference species="akg_m" stoichiometry="1" />
          <speciesReference species="alaL_m" stoichiometry="1" />
        </listOfReactants>
        <listOfProducts>
          <speciesReference species="gluL_m" stoichiometry="1" />
          <speciesReference species="pyr_m" stoichiometry="1" />
        </listOfProducts>
        <kineticLaw>
          <math xmlns="http://www.w3.org/1998/Math/MathML">
            <apply>
              <ci>v_168</ci>
            </apply>
          </math>
          <listOfParameters>
            <parameter id="v_168" value="1" />
          </listOfParameters>
        </kineticLaw>
      </reaction>
      <reaction id="R00187" reversible="false">
        <listOfReactants>
          <speciesReference species="alaL_m" stoichiometry="1" />
        </listOfReactants>
        <listOfProducts>
          <speciesReference species="alaL_c" stoichiometry="1" />
        </listOfProducts>
        <kineticLaw>
          <math xmlns="http://www.w3.org/1998/Math/MathML">
            <apply>
              <ci>v_169</ci>
            </apply>
          </math>
          <listOfParameters>
            <parameter id="v_169" value="1" />
          </listOfParameters>
        </kineticLaw>
      </reaction>
      <reaction id="R00188" reversible="false">
        <listOfReactants>
          <speciesReference species="alaL_c" stoichiometry="1" />
          <speciesReference species="atp_c" stoichiometry="1" />
          <speciesReference species="trnaala_c" stoichiometry="1" />
        </listOfReactants>
        <listOfProducts>
          <speciesReference species="alatrna_c" stoichiometry="1" />
          <speciesReference species="amp_c" stoichiometry="1" />
          <speciesReference species="ppi_c" stoichiometry="1" />
        </listOfProducts>
        <kineticLaw>
          <math xmlns="http://www.w3.org/1998/Math/MathML">
            <apply>
              <ci>v_170</ci>
            </apply>
          </math>
          <listOfParameters>
            <parameter id="v_170" value="1" />
          </listOfParameters>
        </kineticLaw>
      </reaction>
      <reaction id="R00189" reversible="false">
        <listOfReactants>
          <speciesReference species="glyald_c" stoichiometry="1" />
          <speciesReference species="h_c" stoichiometry="1" />
          <speciesReference species="nadph_c" stoichiometry="1" />
        </listOfReactants>
        <listOfProducts>
          <speciesReference species="glyc_c" stoichiometry="1" />
          <speciesReference species="nadp_c" stoichiometry="1" />
        </listOfProducts>
        <kineticLaw>
          <math xmlns="http://www.w3.org/1998/Math/MathML">
            <apply>
              <ci>v_171</ci>
            </apply>
          </math>
          <listOfParameters>
            <parameter id="v_171" value="1" />
          </listOfParameters>
        </kineticLaw>
      </reaction>
      <reaction id="R00199" reversible="false">
        <listOfReactants>
          <speciesReference species="h_c" stoichiometry="1" />
          <speciesReference species="nadh_c" stoichiometry="1" />
          <speciesReference species="pacald_c" stoichiometry="1" />
        </listOfReactants>
        <listOfProducts>
          <speciesReference species="a_2phetoh_c" stoichiometry="1" />
          <speciesReference species="nad_c" stoichiometry="1" />
        </listOfProducts>
        <kineticLaw>
          <math xmlns="http://www.w3.org/1998/Math/MathML">
            <apply>
              <ci>v_172</ci>
            </apply>
          </math>
          <listOfParameters>
            <parameter id="v_172" value="1" />
          </listOfParameters>
        </kineticLaw>
      </reaction>
      <reaction id="R00200" reversible="false">
        <listOfReactants>
          <speciesReference species="h_m" stoichiometry="1" />
          <speciesReference species="nadh_m" stoichiometry="1" />
          <speciesReference species="pacald_m" stoichiometry="1" />
        </listOfReactants>
        <listOfProducts>
          <speciesReference species="a_2phetoh_m" stoichiometry="1" />
          <speciesReference species="nad_m" stoichiometry="1" />
        </listOfProducts>
        <kineticLaw>
          <math xmlns="http://www.w3.org/1998/Math/MathML">
            <apply>
              <ci>v_173</ci>
            </apply>
          </math>
          <listOfParameters>
            <parameter id="v_173" value="1" />
          </listOfParameters>
        </kineticLaw>
      </reaction>
      <reaction id="R00201" reversible="false">
        <listOfReactants>
          <speciesReference species="h_c" stoichiometry="1" />
          <speciesReference species="nadph_c" stoichiometry="1" />
          <speciesReference species="pacald_c" stoichiometry="1" />
        </listOfReactants>
        <listOfProducts>
          <speciesReference species="a_2phetoh_c" stoichiometry="1" />
          <speciesReference species="nadp_c" stoichiometry="1" />
        </listOfProducts>
        <kineticLaw>
          <math xmlns="http://www.w3.org/1998/Math/MathML">
            <apply>
              <ci>v_174</ci>
            </apply>
          </math>
          <listOfParameters>
            <parameter id="v_174" value="1" />
          </listOfParameters>
        </kineticLaw>
      </reaction>
      <reaction id="R00202" reversible="false">
        <listOfReactants>
          <speciesReference species="h_c" stoichiometry="1" />
          <speciesReference species="id3acald_c" stoichiometry="1" />
          <speciesReference species="nadh_c" stoichiometry="1" />
        </listOfReactants>
        <listOfProducts>
          <speciesReference species="ind3eth_c" stoichiometry="1" />
          <speciesReference species="nad_c" stoichiometry="1" />
        </listOfProducts>
        <kineticLaw>
          <math xmlns="http://www.w3.org/1998/Math/MathML">
            <apply>
              <ci>v_175</ci>
            </apply>
          </math>
          <listOfParameters>
            <parameter id="v_175" value="1" />
          </listOfParameters>
        </kineticLaw>
      </reaction>
      <reaction id="R00203" reversible="false">
        <listOfReactants>
          <speciesReference species="h_m" stoichiometry="1" />
          <speciesReference species="id3acald_m" stoichiometry="1" />
          <speciesReference species="nadh_m" stoichiometry="1" />
        </listOfReactants>
        <listOfProducts>
          <speciesReference species="ind3eth_m" stoichiometry="1" />
          <speciesReference species="nad_m" stoichiometry="1" />
        </listOfProducts>
        <kineticLaw>
          <math xmlns="http://www.w3.org/1998/Math/MathML">
            <apply>
              <ci>v_176</ci>
            </apply>
          </math>
          <listOfParameters>
            <parameter id="v_176" value="1" />
          </listOfParameters>
        </kineticLaw>
      </reaction>
      <reaction id="R00207" reversible="true">
        <listOfReactants>
          <speciesReference species="etoh_c" stoichiometry="1" />
          <speciesReference species="nad_c" stoichiometry="1" />
        </listOfReactants>
        <listOfProducts>
          <speciesReference species="acald_c" stoichiometry="1" />
          <speciesReference species="h_c" stoichiometry="1" />
          <speciesReference species="nadh_c" stoichiometry="1" />
        </listOfProducts>
        <kineticLaw>
          <math xmlns="http://www.w3.org/1998/Math/MathML">
            <apply>
              <ci>v_177</ci>
            </apply>
          </math>
          <listOfParameters>
            <parameter id="v_177" value="1" />
          </listOfParameters>
        </kineticLaw>
      </reaction>
      <reaction id="R00208" reversible="false">
        <listOfReactants>
          <speciesReference species="H2O_c" stoichiometry="1" />
          <speciesReference species="nad_c" stoichiometry="1" />
          <speciesReference species="pacald_c" stoichiometry="1" />
        </listOfReactants>
        <listOfProducts>
          <speciesReference species="h_c" stoichiometry="2" />
          <speciesReference species="nadh_c" stoichiometry="1" />
          <speciesReference species="pac_c" stoichiometry="1" />
        </listOfProducts>
        <kineticLaw>
          <math xmlns="http://www.w3.org/1998/Math/MathML">
            <apply>
              <ci>v_178</ci>
            </apply>
          </math>
          <listOfParameters>
            <parameter id="v_178" value="1" />
          </listOfParameters>
        </kineticLaw>
      </reaction>
      <reaction id="R00209" reversible="false">
        <listOfReactants>
          <speciesReference species="H2O_m" stoichiometry="1" />
          <speciesReference species="id3acald_m" stoichiometry="1" />
          <speciesReference species="nad_m" stoichiometry="1" />
        </listOfReactants>
        <listOfProducts>
          <speciesReference species="h_m" stoichiometry="2" />
          <speciesReference species="ind3ac_m" stoichiometry="1" />
          <speciesReference species="nadh_m" stoichiometry="1" />
        </listOfProducts>
        <kineticLaw>
          <math xmlns="http://www.w3.org/1998/Math/MathML">
            <apply>
              <ci>v_179</ci>
            </apply>
          </math>
          <listOfParameters>
            <parameter id="v_179" value="1" />
          </listOfParameters>
        </kineticLaw>
      </reaction>
      <reaction id="R00210" reversible="false">
        <listOfReactants>
          <speciesReference species="H2O_c" stoichiometry="1" />
          <speciesReference species="id3acald_c" stoichiometry="1" />
          <speciesReference species="nadp_c" stoichiometry="1" />
        </listOfReactants>
        <listOfProducts>
          <speciesReference species="h_c" stoichiometry="2" />
          <speciesReference species="ind3ac_c" stoichiometry="1" />
          <speciesReference species="nadph_c" stoichiometry="1" />
        </listOfProducts>
        <kineticLaw>
          <math xmlns="http://www.w3.org/1998/Math/MathML">
            <apply>
              <ci>v_180</ci>
            </apply>
          </math>
          <listOfParameters>
            <parameter id="v_180" value="1" />
          </listOfParameters>
        </kineticLaw>
      </reaction>
      <reaction id="R00211" reversible="false">
        <listOfReactants>
          <speciesReference species="H2O_m" stoichiometry="1" />
          <speciesReference species="id3acald_m" stoichiometry="1" />
          <speciesReference species="nadp_m" stoichiometry="1" />
        </listOfReactants>
        <listOfProducts>
          <speciesReference species="h_m" stoichiometry="2" />
          <speciesReference species="ind3ac_m" stoichiometry="1" />
          <speciesReference species="nadph_m" stoichiometry="1" />
        </listOfProducts>
        <kineticLaw>
          <math xmlns="http://www.w3.org/1998/Math/MathML">
            <apply>
              <ci>v_181</ci>
            </apply>
          </math>
          <listOfParameters>
            <parameter id="v_181" value="1" />
          </listOfParameters>
        </kineticLaw>
      </reaction>
      <reaction id="R00212" reversible="false">
        <listOfReactants>
          <speciesReference species="aproa_c" stoichiometry="1" />
          <speciesReference species="H2O_c" stoichiometry="1" />
          <speciesReference species="nad_c" stoichiometry="1" />
        </listOfReactants>
        <listOfProducts>
          <speciesReference species="alaB_c" stoichiometry="1" />
          <speciesReference species="h_c" stoichiometry="2" />
          <speciesReference species="nadh_c" stoichiometry="1" />
        </listOfProducts>
        <kineticLaw>
          <math xmlns="http://www.w3.org/1998/Math/MathML">
            <apply>
              <ci>v_182</ci>
            </apply>
          </math>
          <listOfParameters>
            <parameter id="v_182" value="1" />
          </listOfParameters>
        </kineticLaw>
      </reaction>
      <reaction id="R00213" reversible="false">
        <listOfReactants>
          <speciesReference species="acald_m" stoichiometry="1" />
          <speciesReference species="H2O_m" stoichiometry="1" />
          <speciesReference species="nad_m" stoichiometry="1" />
        </listOfReactants>
        <listOfProducts>
          <speciesReference species="ac_m" stoichiometry="1" />
          <speciesReference species="h_m" stoichiometry="2" />
          <speciesReference species="nadh_m" stoichiometry="1" />
        </listOfProducts>
        <kineticLaw>
          <math xmlns="http://www.w3.org/1998/Math/MathML">
            <apply>
              <ci>v_183</ci>
            </apply>
          </math>
          <listOfParameters>
            <parameter id="v_183" value="1" />
          </listOfParameters>
        </kineticLaw>
      </reaction>
      <reaction id="R00214" reversible="false">
        <listOfReactants>
          <speciesReference species="acald_c" stoichiometry="1" />
          <speciesReference species="H2O_c" stoichiometry="1" />
          <speciesReference species="nadp_c" stoichiometry="1" />
        </listOfReactants>
        <listOfProducts>
          <speciesReference species="ac_c" stoichiometry="1" />
          <speciesReference species="h_c" stoichiometry="2" />
          <speciesReference species="nadph_c" stoichiometry="1" />
        </listOfProducts>
        <kineticLaw>
          <math xmlns="http://www.w3.org/1998/Math/MathML">
            <apply>
              <ci>v_184</ci>
            </apply>
          </math>
          <listOfParameters>
            <parameter id="v_184" value="1" />
          </listOfParameters>
        </kineticLaw>
      </reaction>
      <reaction id="R00215" reversible="false">
        <listOfReactants>
          <speciesReference species="acald_m" stoichiometry="1" />
          <speciesReference species="H2O_m" stoichiometry="1" />
          <speciesReference species="nadp_m" stoichiometry="1" />
        </listOfReactants>
        <listOfProducts>
          <speciesReference species="ac_m" stoichiometry="1" />
          <speciesReference species="h_m" stoichiometry="2" />
          <speciesReference species="nadph_m" stoichiometry="1" />
        </listOfProducts>
        <kineticLaw>
          <math xmlns="http://www.w3.org/1998/Math/MathML">
            <apply>
              <ci>v_185</ci>
            </apply>
          </math>
          <listOfParameters>
            <parameter id="v_185" value="1" />
          </listOfParameters>
        </kineticLaw>
      </reaction>
      <reaction id="R00216" reversible="true">
        <listOfReactants>
          <speciesReference species="alltt_c" stoichiometry="1" />
          <speciesReference species="H2O_c" stoichiometry="1" />
        </listOfReactants>
        <listOfProducts>
          <speciesReference species="urdglyc_c" stoichiometry="1" />
          <speciesReference species="urea_c" stoichiometry="1" />
        </listOfProducts>
        <kineticLaw>
          <math xmlns="http://www.w3.org/1998/Math/MathML">
            <apply>
              <ci>v_186</ci>
            </apply>
          </math>
          <listOfParameters>
            <parameter id="v_186" value="1" />
          </listOfParameters>
        </kineticLaw>
      </reaction>
      <reaction id="R00217" reversible="true">
        <listOfReactants>
          <speciesReference species="alltn_c" stoichiometry="1" />
          <speciesReference species="H2O_c" stoichiometry="1" />
        </listOfReactants>
        <listOfProducts>
          <speciesReference species="alltt_c" stoichiometry="1" />
          <speciesReference species="h_c" stoichiometry="1" />
        </listOfProducts>
        <kineticLaw>
          <math xmlns="http://www.w3.org/1998/Math/MathML">
            <apply>
              <ci>v_187</ci>
            </apply>
          </math>
          <listOfParameters>
            <parameter id="v_187" value="1" />
          </listOfParameters>
        </kineticLaw>
      </reaction>
      <reaction id="R00218" reversible="false">
        <listOfReactants>
          <speciesReference species="alltn_e" stoichiometry="1" />
        </listOfReactants>
        <listOfProducts>
          <speciesReference species="alltn_c" stoichiometry="1" />
        </listOfProducts>
        <kineticLaw>
          <math xmlns="http://www.w3.org/1998/Math/MathML">
            <apply>
              <ci>v_188</ci>
            </apply>
          </math>
          <listOfParameters>
            <parameter id="v_188" value="1" />
          </listOfParameters>
        </kineticLaw>
      </reaction>
      <reaction id="R00219" reversible="false">
        <listOfReactants>
          <speciesReference species="alltt_e" stoichiometry="1" />
        </listOfReactants>
        <listOfProducts>
          <speciesReference species="alltt_c" stoichiometry="1" />
        </listOfProducts>
        <kineticLaw>
          <math xmlns="http://www.w3.org/1998/Math/MathML">
            <apply>
              <ci>v_189</ci>
            </apply>
          </math>
          <listOfParameters>
            <parameter id="v_189" value="1" />
          </listOfParameters>
        </kineticLaw>
      </reaction>
      <reaction id="R00220" reversible="false">
        <listOfReactants>
          <speciesReference species="allphn_c" stoichiometry="1" />
          <speciesReference species="h_c" stoichiometry="3" />
          <speciesReference species="H2O_c" stoichiometry="1" />
        </listOfReactants>
        <listOfProducts>
          <speciesReference species="CO2_c" stoichiometry="2" />
          <speciesReference species="nh4_c" stoichiometry="2" />
        </listOfProducts>
        <kineticLaw>
          <math xmlns="http://www.w3.org/1998/Math/MathML">
            <apply>
              <ci>v_190</ci>
            </apply>
          </math>
          <listOfParameters>
            <parameter id="v_190" value="1" />
          </listOfParameters>
        </kineticLaw>
      </reaction>
      <reaction id="R00221" reversible="false">
        <listOfReactants>
          <speciesReference species="amet_e" stoichiometry="1" />
          <speciesReference species="h_e" stoichiometry="1" />
        </listOfReactants>
        <listOfProducts>
          <speciesReference species="amet_c" stoichiometry="1" />
          <speciesReference species="h_c" stoichiometry="1" />
        </listOfProducts>
        <kineticLaw>
          <math xmlns="http://www.w3.org/1998/Math/MathML">
            <apply>
              <ci>v_191</ci>
            </apply>
          </math>
          <listOfParameters>
            <parameter id="v_191" value="1" />
          </listOfParameters>
        </kineticLaw>
      </reaction>
      <reaction id="R00222" reversible="true">
        <listOfReactants>
          <speciesReference species="amet_c" stoichiometry="1" />
        </listOfReactants>
        <listOfProducts>
          <speciesReference species="amet_m" stoichiometry="1" />
        </listOfProducts>
        <kineticLaw>
          <math xmlns="http://www.w3.org/1998/Math/MathML">
            <apply>
              <ci>v_192</ci>
            </apply>
          </math>
          <listOfParameters>
            <parameter id="v_192" value="1" />
          </listOfParameters>
        </kineticLaw>
      </reaction>
      <reaction id="R00223" reversible="false">
        <listOfReactants>
          <speciesReference species="a_4gudbd_c" stoichiometry="1" />
          <speciesReference species="H2O_c" stoichiometry="1" />
        </listOfReactants>
        <listOfProducts>
          <speciesReference species="a_4gudbutn_c" stoichiometry="1" />
          <speciesReference species="nh4_c" stoichiometry="1" />
        </listOfProducts>
        <kineticLaw>
          <math xmlns="http://www.w3.org/1998/Math/MathML">
            <apply>
              <ci>v_193</ci>
            </apply>
          </math>
          <listOfParameters>
            <parameter id="v_193" value="1" />
          </listOfParameters>
        </kineticLaw>
      </reaction>
      <reaction id="R00224" reversible="false">
        <listOfReactants>
          <speciesReference species="H2O_c" stoichiometry="1" />
          <speciesReference species="pad_c" stoichiometry="1" />
        </listOfReactants>
        <listOfProducts>
          <speciesReference species="nh4_c" stoichiometry="1" />
          <speciesReference species="pac_c" stoichiometry="1" />
        </listOfProducts>
        <kineticLaw>
          <math xmlns="http://www.w3.org/1998/Math/MathML">
            <apply>
              <ci>v_194</ci>
            </apply>
          </math>
          <listOfParameters>
            <parameter id="v_194" value="1" />
          </listOfParameters>
        </kineticLaw>
      </reaction>
      <reaction id="R00225" reversible="false">
        <listOfReactants>
          <speciesReference species="H2O_c" stoichiometry="1" />
          <speciesReference species="iad_c" stoichiometry="1" />
        </listOfReactants>
        <listOfProducts>
          <speciesReference species="ind3ac_c" stoichiometry="1" />
          <speciesReference species="nh4_c" stoichiometry="1" />
        </listOfProducts>
        <kineticLaw>
          <math xmlns="http://www.w3.org/1998/Math/MathML">
            <apply>
              <ci>v_195</ci>
            </apply>
          </math>
          <listOfParameters>
            <parameter id="v_195" value="1" />
          </listOfParameters>
        </kineticLaw>
      </reaction>
      <reaction id="R00226" reversible="false">
        <listOfReactants>
          <speciesReference species="amp_c" stoichiometry="1" />
          <speciesReference species="h_c" stoichiometry="1" />
          <speciesReference species="H2O_c" stoichiometry="1" />
        </listOfReactants>
        <listOfProducts>
          <speciesReference species="imp_c" stoichiometry="1" />
          <speciesReference species="nh4_c" stoichiometry="1" />
        </listOfProducts>
        <kineticLaw>
          <math xmlns="http://www.w3.org/1998/Math/MathML">
            <apply>
              <ci>v_196</ci>
            </apply>
          </math>
          <listOfParameters>
            <parameter id="v_196" value="1" />
          </listOfParameters>
        </kineticLaw>
      </reaction>
      <reaction id="R00227" reversible="false">
        <listOfReactants>
          <speciesReference species="amp_c" stoichiometry="1" />
          <speciesReference species="H2O_c" stoichiometry="1" />
        </listOfReactants>
        <listOfProducts>
          <speciesReference species="ade_c" stoichiometry="1" />
          <speciesReference species="r5p_c" stoichiometry="1" />
        </listOfProducts>
        <kineticLaw>
          <math xmlns="http://www.w3.org/1998/Math/MathML">
            <apply>
              <ci>v_197</ci>
            </apply>
          </math>
          <listOfParameters>
            <parameter id="v_197" value="1" />
          </listOfParameters>
        </kineticLaw>
      </reaction>
      <reaction id="R00228" reversible="true">
        <listOfReactants>
          <speciesReference species="amp_n" stoichiometry="1" />
        </listOfReactants>
        <listOfProducts>
          <speciesReference species="amp_c" stoichiometry="1" />
        </listOfProducts>
        <kineticLaw>
          <math xmlns="http://www.w3.org/1998/Math/MathML">
            <apply>
              <ci>v_198</ci>
            </apply>
          </math>
          <listOfParameters>
            <parameter id="v_198" value="1" />
          </listOfParameters>
        </kineticLaw>
      </reaction>
      <reaction id="R00229" reversible="false">
        <listOfReactants>
          <speciesReference species="anth_c" stoichiometry="1" />
          <speciesReference species="prpp_c" stoichiometry="1" />
        </listOfReactants>
        <listOfProducts>
          <speciesReference species="ppi_c" stoichiometry="1" />
          <speciesReference species="pran_c" stoichiometry="1" />
        </listOfProducts>
        <kineticLaw>
          <math xmlns="http://www.w3.org/1998/Math/MathML">
            <apply>
              <ci>v_199</ci>
            </apply>
          </math>
          <listOfParameters>
            <parameter id="v_199" value="1" />
          </listOfParameters>
        </kineticLaw>
      </reaction>
      <reaction id="R00230" reversible="false">
        <listOfReactants>
          <speciesReference species="chor_c" stoichiometry="1" />
          <speciesReference species="glnL_c" stoichiometry="1" />
        </listOfReactants>
        <listOfProducts>
          <speciesReference species="anth_c" stoichiometry="1" />
          <speciesReference species="gluL_c" stoichiometry="1" />
          <speciesReference species="h_c" stoichiometry="1" />
          <speciesReference species="pyr_c" stoichiometry="1" />
        </listOfProducts>
        <kineticLaw>
          <math xmlns="http://www.w3.org/1998/Math/MathML">
            <apply>
              <ci>v_200</ci>
            </apply>
          </math>
          <listOfParameters>
            <parameter id="v_200" value="1" />
          </listOfParameters>
        </kineticLaw>
      </reaction>
      <reaction id="R00231" reversible="false">
        <listOfReactants>
          <speciesReference species="a_2aobut_c" stoichiometry="1" />
          <speciesReference species="h_c" stoichiometry="1" />
        </listOfReactants>
        <listOfProducts>
          <speciesReference species="aact_c" stoichiometry="1" />
          <speciesReference species="CO2_c" stoichiometry="1" />
        </listOfProducts>
        <kineticLaw>
          <math xmlns="http://www.w3.org/1998/Math/MathML">
            <apply>
              <ci>v_201</ci>
            </apply>
          </math>
          <listOfParameters>
            <parameter id="v_201" value="1" />
          </listOfParameters>
        </kineticLaw>
      </reaction>
      <reaction id="R00232" reversible="true">
        <listOfReactants>
          <speciesReference species="ap4a_c" stoichiometry="1" />
          <speciesReference species="H2O_c" stoichiometry="1" />
        </listOfReactants>
        <listOfProducts>
          <speciesReference species="adp_c" stoichiometry="2" />
          <speciesReference species="h_c" stoichiometry="2" />
        </listOfProducts>
        <kineticLaw>
          <math xmlns="http://www.w3.org/1998/Math/MathML">
            <apply>
              <ci>v_202</ci>
            </apply>
          </math>
          <listOfParameters>
            <parameter id="v_202" value="1" />
          </listOfParameters>
        </kineticLaw>
      </reaction>
      <reaction id="R00233" reversible="false">
        <listOfReactants>
          <speciesReference species="aprut_c" stoichiometry="1" />
          <speciesReference species="H2O_c" stoichiometry="1" />
          <speciesReference species="O2_c" stoichiometry="1" />
        </listOfReactants>
        <listOfProducts>
          <speciesReference species="H2O2_c" stoichiometry="1" />
          <speciesReference species="n4abutn_c" stoichiometry="1" />
          <speciesReference species="nh4_c" stoichiometry="1" />
        </listOfProducts>
        <kineticLaw>
          <math xmlns="http://www.w3.org/1998/Math/MathML">
            <apply>
              <ci>v_203</ci>
            </apply>
          </math>
          <listOfParameters>
            <parameter id="v_203" value="1" />
          </listOfParameters>
        </kineticLaw>
      </reaction>
      <reaction id="R00234" reversible="true">
        <listOfReactants>
          <speciesReference species="Dara14lac_c" stoichiometry="1" />
          <speciesReference species="O2_c" stoichiometry="1" />
        </listOfReactants>
        <listOfProducts>
          <speciesReference species="ertascbD_c" stoichiometry="1" />
          <speciesReference species="H2O2_c" stoichiometry="1" />
        </listOfProducts>
        <kineticLaw>
          <math xmlns="http://www.w3.org/1998/Math/MathML">
            <apply>
              <ci>v_204</ci>
            </apply>
          </math>
          <listOfParameters>
            <parameter id="v_204" value="1" />
          </listOfParameters>
        </kineticLaw>
      </reaction>
      <reaction id="R00235" reversible="false">
        <listOfReactants>
          <speciesReference species="arabD_c" stoichiometry="1" />
          <speciesReference species="nadp_c" stoichiometry="1" />
        </listOfReactants>
        <listOfProducts>
          <speciesReference species="Dara14lac_c" stoichiometry="1" />
          <speciesReference species="h_c" stoichiometry="1" />
          <speciesReference species="nadph_c" stoichiometry="1" />
        </listOfProducts>
        <kineticLaw>
          <math xmlns="http://www.w3.org/1998/Math/MathML">
            <apply>
              <ci>v_205</ci>
            </apply>
          </math>
          <listOfParameters>
            <parameter id="v_205" value="1" />
          </listOfParameters>
        </kineticLaw>
      </reaction>
      <reaction id="R00236" reversible="false">
        <listOfReactants>
          <speciesReference species="arabD_e" stoichiometry="1" />
        </listOfReactants>
        <listOfProducts>
          <speciesReference species="arabD_c" stoichiometry="1" />
        </listOfProducts>
        <kineticLaw>
          <math xmlns="http://www.w3.org/1998/Math/MathML">
            <apply>
              <ci>v_206</ci>
            </apply>
          </math>
          <listOfParameters>
            <parameter id="v_206" value="1" />
          </listOfParameters>
        </kineticLaw>
      </reaction>
      <reaction id="R00237" reversible="false">
        <listOfReactants>
          <speciesReference species="arabL_e" stoichiometry="1" />
        </listOfReactants>
        <listOfProducts>
          <speciesReference species="arabL_c" stoichiometry="1" />
        </listOfProducts>
        <kineticLaw>
          <math xmlns="http://www.w3.org/1998/Math/MathML">
            <apply>
              <ci>v_207</ci>
            </apply>
          </math>
          <listOfParameters>
            <parameter id="v_207" value="1" />
          </listOfParameters>
        </kineticLaw>
      </reaction>
      <reaction id="R00238" reversible="false">
        <listOfReactants>
          <speciesReference species="arabL_c" stoichiometry="1" />
          <speciesReference species="h_c" stoichiometry="1" />
          <speciesReference species="nadph_c" stoichiometry="1" />
        </listOfReactants>
        <listOfProducts>
          <speciesReference species="abt_c" stoichiometry="1" />
          <speciesReference species="nadp_c" stoichiometry="1" />
        </listOfProducts>
        <kineticLaw>
          <math xmlns="http://www.w3.org/1998/Math/MathML">
            <apply>
              <ci>v_208</ci>
            </apply>
          </math>
          <listOfParameters>
            <parameter id="v_208" value="1" />
          </listOfParameters>
        </kineticLaw>
      </reaction>
      <reaction id="R00239" reversible="false">
        <listOfReactants>
          <speciesReference species="argL_c" stoichiometry="1" />
          <speciesReference species="H2O_c" stoichiometry="1" />
        </listOfReactants>
        <listOfProducts>
          <speciesReference species="orn_c" stoichiometry="1" />
          <speciesReference species="urea_c" stoichiometry="1" />
        </listOfProducts>
        <kineticLaw>
          <math xmlns="http://www.w3.org/1998/Math/MathML">
            <apply>
              <ci>v_209</ci>
            </apply>
          </math>
          <listOfParameters>
            <parameter id="v_209" value="1" />
          </listOfParameters>
        </kineticLaw>
      </reaction>
      <reaction id="R00240" reversible="true">
        <listOfReactants>
          <speciesReference species="argsuc_c" stoichiometry="1" />
        </listOfReactants>
        <listOfProducts>
          <speciesReference species="argL_c" stoichiometry="1" />
          <speciesReference species="fum_c" stoichiometry="1" />
        </listOfProducts>
        <kineticLaw>
          <math xmlns="http://www.w3.org/1998/Math/MathML">
            <apply>
              <ci>v_210</ci>
            </apply>
          </math>
          <listOfParameters>
            <parameter id="v_210" value="1" />
          </listOfParameters>
        </kineticLaw>
      </reaction>
      <reaction id="R00241" reversible="true">
        <listOfReactants>
          <speciesReference species="aspL_c" stoichiometry="1" />
          <speciesReference species="atp_c" stoichiometry="1" />
          <speciesReference species="citrL_c" stoichiometry="1" />
        </listOfReactants>
        <listOfProducts>
          <speciesReference species="amp_c" stoichiometry="1" />
          <speciesReference species="argsuc_c" stoichiometry="1" />
          <speciesReference species="h_c" stoichiometry="1" />
          <speciesReference species="ppi_c" stoichiometry="1" />
        </listOfProducts>
        <kineticLaw>
          <math xmlns="http://www.w3.org/1998/Math/MathML">
            <apply>
              <ci>v_211</ci>
            </apply>
          </math>
          <listOfParameters>
            <parameter id="v_211" value="1" />
          </listOfParameters>
        </kineticLaw>
      </reaction>
      <reaction id="R00242" reversible="true">
        <listOfReactants>
          <speciesReference species="argL_c" stoichiometry="1" />
          <speciesReference species="h_c" stoichiometry="1" />
        </listOfReactants>
        <listOfProducts>
          <speciesReference species="argL_m" stoichiometry="1" />
          <speciesReference species="h_m" stoichiometry="1" />
        </listOfProducts>
        <kineticLaw>
          <math xmlns="http://www.w3.org/1998/Math/MathML">
            <apply>
              <ci>v_212</ci>
            </apply>
          </math>
          <listOfParameters>
            <parameter id="v_212" value="1" />
          </listOfParameters>
        </kineticLaw>
      </reaction>
      <reaction id="R00243" reversible="false">
        <listOfReactants>
          <speciesReference species="argL_e" stoichiometry="1" />
          <speciesReference species="h_e" stoichiometry="1" />
        </listOfReactants>
        <listOfProducts>
          <speciesReference species="argL_c" stoichiometry="1" />
          <speciesReference species="h_c" stoichiometry="1" />
        </listOfProducts>
        <kineticLaw>
          <math xmlns="http://www.w3.org/1998/Math/MathML">
            <apply>
              <ci>v_213</ci>
            </apply>
          </math>
          <listOfParameters>
            <parameter id="v_213" value="1" />
          </listOfParameters>
        </kineticLaw>
      </reaction>
      <reaction id="R00244" reversible="false">
        <listOfReactants>
          <speciesReference species="argL_c" stoichiometry="1" />
          <speciesReference species="h_v" stoichiometry="1" />
        </listOfReactants>
        <listOfProducts>
          <speciesReference species="argL_v" stoichiometry="1" />
          <speciesReference species="h_c" stoichiometry="1" />
        </listOfProducts>
        <kineticLaw>
          <math xmlns="http://www.w3.org/1998/Math/MathML">
            <apply>
              <ci>v_214</ci>
            </apply>
          </math>
          <listOfParameters>
            <parameter id="v_214" value="1" />
          </listOfParameters>
        </kineticLaw>
      </reaction>
      <reaction id="R00245" reversible="false">
        <listOfReactants>
          <speciesReference species="argL_c" stoichiometry="1" />
          <speciesReference species="atp_c" stoichiometry="1" />
          <speciesReference species="trnaarg_c" stoichiometry="1" />
        </listOfReactants>
        <listOfProducts>
          <speciesReference species="amp_c" stoichiometry="1" />
          <speciesReference species="argtrna_c" stoichiometry="1" />
          <speciesReference species="ppi_c" stoichiometry="1" />
        </listOfProducts>
        <kineticLaw>
          <math xmlns="http://www.w3.org/1998/Math/MathML">
            <apply>
              <ci>v_215</ci>
            </apply>
          </math>
          <listOfParameters>
            <parameter id="v_215" value="1" />
          </listOfParameters>
        </kineticLaw>
      </reaction>
      <reaction id="R00246" reversible="false">
        <listOfReactants>
          <speciesReference species="argL_m" stoichiometry="1" />
          <speciesReference species="atp_m" stoichiometry="1" />
          <speciesReference species="trnaarg_m" stoichiometry="1" />
        </listOfReactants>
        <listOfProducts>
          <speciesReference species="amp_m" stoichiometry="1" />
          <speciesReference species="argtrna_m" stoichiometry="1" />
          <speciesReference species="ppi_m" stoichiometry="1" />
        </listOfProducts>
        <kineticLaw>
          <math xmlns="http://www.w3.org/1998/Math/MathML">
            <apply>
              <ci>v_216</ci>
            </apply>
          </math>
          <listOfParameters>
            <parameter id="v_216" value="1" />
          </listOfParameters>
        </kineticLaw>
      </reaction>
      <reaction id="R00247" reversible="false">
        <listOfReactants>
          <speciesReference species="amet_c" stoichiometry="1" />
          <speciesReference species="hisL_c" stoichiometry="1" />
        </listOfReactants>
        <listOfProducts>
          <speciesReference species="NPmehis_c" stoichiometry="1" />
          <speciesReference species="ahcys_c" stoichiometry="1" />
          <speciesReference species="h_c" stoichiometry="1" />
        </listOfProducts>
        <kineticLaw>
          <math xmlns="http://www.w3.org/1998/Math/MathML">
            <apply>
              <ci>v_217</ci>
            </apply>
          </math>
          <listOfParameters>
            <parameter id="v_217" value="1" />
          </listOfParameters>
        </kineticLaw>
      </reaction>
      <reaction id="R00248" reversible="false">
        <listOfReactants>
          <speciesReference species="a_4pasp_c" stoichiometry="1" />
          <speciesReference species="h_c" stoichiometry="1" />
          <speciesReference species="nadph_c" stoichiometry="1" />
        </listOfReactants>
        <listOfProducts>
          <speciesReference species="aspsa_c" stoichiometry="1" />
          <speciesReference species="nadp_c" stoichiometry="1" />
          <speciesReference species="pi_c" stoichiometry="1" />
        </listOfProducts>
        <kineticLaw>
          <math xmlns="http://www.w3.org/1998/Math/MathML">
            <apply>
              <ci>v_218</ci>
            </apply>
          </math>
          <listOfParameters>
            <parameter id="v_218" value="1" />
          </listOfParameters>
        </kineticLaw>
      </reaction>
      <reaction id="R00249" reversible="false">
        <listOfReactants>
          <speciesReference species="asnL_c" stoichiometry="1" />
          <speciesReference species="H2O_c" stoichiometry="1" />
        </listOfReactants>
        <listOfProducts>
          <speciesReference species="aspL_c" stoichiometry="1" />
          <speciesReference species="nh4_c" stoichiometry="1" />
        </listOfProducts>
        <kineticLaw>
          <math xmlns="http://www.w3.org/1998/Math/MathML">
            <apply>
              <ci>v_219</ci>
            </apply>
          </math>
          <listOfParameters>
            <parameter id="v_219" value="1" />
          </listOfParameters>
        </kineticLaw>
      </reaction>
      <reaction id="R00250" reversible="false">
        <listOfReactants>
          <speciesReference species="asnL_e" stoichiometry="1" />
          <speciesReference species="H2O_e" stoichiometry="1" />
        </listOfReactants>
        <listOfProducts>
          <speciesReference species="aspL_e" stoichiometry="1" />
          <speciesReference species="nh4_e" stoichiometry="1" />
        </listOfProducts>
        <kineticLaw>
          <math xmlns="http://www.w3.org/1998/Math/MathML">
            <apply>
              <ci>v_220</ci>
            </apply>
          </math>
          <listOfParameters>
            <parameter id="v_220" value="1" />
          </listOfParameters>
        </kineticLaw>
      </reaction>
      <reaction id="R00251" reversible="false">
        <listOfReactants>
          <speciesReference species="aspL_c" stoichiometry="1" />
          <speciesReference species="atp_c" stoichiometry="1" />
          <speciesReference species="glnL_c" stoichiometry="1" />
          <speciesReference species="H2O_c" stoichiometry="1" />
        </listOfReactants>
        <listOfProducts>
          <speciesReference species="amp_c" stoichiometry="1" />
          <speciesReference species="asnL_c" stoichiometry="1" />
          <speciesReference species="gluL_c" stoichiometry="1" />
          <speciesReference species="h_c" stoichiometry="1" />
          <speciesReference species="ppi_c" stoichiometry="1" />
        </listOfProducts>
        <kineticLaw>
          <math xmlns="http://www.w3.org/1998/Math/MathML">
            <apply>
              <ci>v_221</ci>
            </apply>
          </math>
          <listOfParameters>
            <parameter id="v_221" value="1" />
          </listOfParameters>
        </kineticLaw>
      </reaction>
      <reaction id="R00252" reversible="true">
        <listOfReactants>
          <speciesReference species="asnL_c" stoichiometry="1" />
          <speciesReference species="h_c" stoichiometry="1" />
        </listOfReactants>
        <listOfProducts>
          <speciesReference species="asnL_m" stoichiometry="1" />
          <speciesReference species="h_m" stoichiometry="1" />
        </listOfProducts>
        <kineticLaw>
          <math xmlns="http://www.w3.org/1998/Math/MathML">
            <apply>
              <ci>v_222</ci>
            </apply>
          </math>
          <listOfParameters>
            <parameter id="v_222" value="1" />
          </listOfParameters>
        </kineticLaw>
      </reaction>
      <reaction id="R00253" reversible="false">
        <listOfReactants>
          <speciesReference species="asnL_e" stoichiometry="1" />
          <speciesReference species="h_e" stoichiometry="1" />
        </listOfReactants>
        <listOfProducts>
          <speciesReference species="asnL_c" stoichiometry="1" />
          <speciesReference species="h_c" stoichiometry="1" />
        </listOfProducts>
        <kineticLaw>
          <math xmlns="http://www.w3.org/1998/Math/MathML">
            <apply>
              <ci>v_223</ci>
            </apply>
          </math>
          <listOfParameters>
            <parameter id="v_223" value="1" />
          </listOfParameters>
        </kineticLaw>
      </reaction>
      <reaction id="R00254" reversible="false">
        <listOfReactants>
          <speciesReference species="asnL_c" stoichiometry="1" />
          <speciesReference species="h_v" stoichiometry="1" />
        </listOfReactants>
        <listOfProducts>
          <speciesReference species="asnL_v" stoichiometry="1" />
          <speciesReference species="h_c" stoichiometry="1" />
        </listOfProducts>
        <kineticLaw>
          <math xmlns="http://www.w3.org/1998/Math/MathML">
            <apply>
              <ci>v_224</ci>
            </apply>
          </math>
          <listOfParameters>
            <parameter id="v_224" value="1" />
          </listOfParameters>
        </kineticLaw>
      </reaction>
      <reaction id="R00255" reversible="false">
        <listOfReactants>
          <speciesReference species="asnL_v" stoichiometry="1" />
          <speciesReference species="h_v" stoichiometry="1" />
        </listOfReactants>
        <listOfProducts>
          <speciesReference species="asnL_c" stoichiometry="1" />
          <speciesReference species="h_c" stoichiometry="1" />
        </listOfProducts>
        <kineticLaw>
          <math xmlns="http://www.w3.org/1998/Math/MathML">
            <apply>
              <ci>v_225</ci>
            </apply>
          </math>
          <listOfParameters>
            <parameter id="v_225" value="1" />
          </listOfParameters>
        </kineticLaw>
      </reaction>
      <reaction id="R00256" reversible="false">
        <listOfReactants>
          <speciesReference species="asnL_c" stoichiometry="1" />
          <speciesReference species="atp_c" stoichiometry="1" />
          <speciesReference species="trnaasn_c" stoichiometry="1" />
        </listOfReactants>
        <listOfProducts>
          <speciesReference species="amp_c" stoichiometry="1" />
          <speciesReference species="asntrna_c" stoichiometry="1" />
          <speciesReference species="ppi_c" stoichiometry="1" />
        </listOfProducts>
        <kineticLaw>
          <math xmlns="http://www.w3.org/1998/Math/MathML">
            <apply>
              <ci>v_226</ci>
            </apply>
          </math>
          <listOfParameters>
            <parameter id="v_226" value="1" />
          </listOfParameters>
        </kineticLaw>
      </reaction>
      <reaction id="R00257" reversible="false">
        <listOfReactants>
          <speciesReference species="asnL_m" stoichiometry="1" />
          <speciesReference species="atp_m" stoichiometry="1" />
          <speciesReference species="trnaasn_m" stoichiometry="1" />
        </listOfReactants>
        <listOfProducts>
          <speciesReference species="amp_m" stoichiometry="1" />
          <speciesReference species="asntrna_m" stoichiometry="1" />
          <speciesReference species="ppi_m" stoichiometry="1" />
        </listOfProducts>
        <kineticLaw>
          <math xmlns="http://www.w3.org/1998/Math/MathML">
            <apply>
              <ci>v_227</ci>
            </apply>
          </math>
          <listOfParameters>
            <parameter id="v_227" value="1" />
          </listOfParameters>
        </kineticLaw>
      </reaction>
      <reaction id="R00258" reversible="false">
        <listOfReactants>
          <speciesReference species="aspL_c" stoichiometry="1" />
          <speciesReference species="cbp_c" stoichiometry="1" />
        </listOfReactants>
        <listOfProducts>
          <speciesReference species="cbasp_c" stoichiometry="1" />
          <speciesReference species="h_c" stoichiometry="1" />
          <speciesReference species="pi_c" stoichiometry="1" />
        </listOfProducts>
        <kineticLaw>
          <math xmlns="http://www.w3.org/1998/Math/MathML">
            <apply>
              <ci>v_228</ci>
            </apply>
          </math>
          <listOfParameters>
            <parameter id="v_228" value="1" />
          </listOfParameters>
        </kineticLaw>
      </reaction>
      <reaction id="R00259" reversible="false">
        <listOfReactants>
          <speciesReference species="aspL_m" stoichiometry="1" />
          <speciesReference species="gluL_c" stoichiometry="1" />
        </listOfReactants>
        <listOfProducts>
          <speciesReference species="aspL_c" stoichiometry="1" />
          <speciesReference species="gluL_m" stoichiometry="1" />
        </listOfProducts>
        <kineticLaw>
          <math xmlns="http://www.w3.org/1998/Math/MathML">
            <apply>
              <ci>v_229</ci>
            </apply>
          </math>
          <listOfParameters>
            <parameter id="v_229" value="1" />
          </listOfParameters>
        </kineticLaw>
      </reaction>
      <reaction id="R00260" reversible="true">
        <listOfReactants>
          <speciesReference species="aspL_c" stoichiometry="1" />
          <speciesReference species="gluL_x" stoichiometry="1" />
        </listOfReactants>
        <listOfProducts>
          <speciesReference species="aspL_x" stoichiometry="1" />
          <speciesReference species="gluL_c" stoichiometry="1" />
        </listOfProducts>
        <kineticLaw>
          <math xmlns="http://www.w3.org/1998/Math/MathML">
            <apply>
              <ci>v_230</ci>
            </apply>
          </math>
          <listOfParameters>
            <parameter id="v_230" value="1" />
          </listOfParameters>
        </kineticLaw>
      </reaction>
      <reaction id="R00261" reversible="false">
        <listOfReactants>
          <speciesReference species="aspL_c" stoichiometry="1" />
          <speciesReference species="atp_c" stoichiometry="1" />
        </listOfReactants>
        <listOfProducts>
          <speciesReference species="a_4pasp_c" stoichiometry="1" />
          <speciesReference species="adp_c" stoichiometry="1" />
        </listOfProducts>
        <kineticLaw>
          <math xmlns="http://www.w3.org/1998/Math/MathML">
            <apply>
              <ci>v_231</ci>
            </apply>
          </math>
          <listOfParameters>
            <parameter id="v_231" value="1" />
          </listOfParameters>
        </kineticLaw>
      </reaction>
      <reaction id="R00262" reversible="false">
        <listOfReactants>
          <speciesReference species="aspL_c" stoichiometry="1" />
          <speciesReference species="fad_m" stoichiometry="1" />
        </listOfReactants>
        <listOfProducts>
          <speciesReference species="fadh2_m" stoichiometry="1" />
          <speciesReference species="h_c" stoichiometry="1" />
          <speciesReference species="iasp_c" stoichiometry="1" />
        </listOfProducts>
        <kineticLaw>
          <math xmlns="http://www.w3.org/1998/Math/MathML">
            <apply>
              <ci>v_232</ci>
            </apply>
          </math>
          <listOfParameters>
            <parameter id="v_232" value="1" />
          </listOfParameters>
        </kineticLaw>
      </reaction>
      <reaction id="R00263" reversible="true">
        <listOfReactants>
          <speciesReference species="aspL_c" stoichiometry="1" />
          <speciesReference species="h_c" stoichiometry="1" />
        </listOfReactants>
        <listOfProducts>
          <speciesReference species="aspL_m" stoichiometry="1" />
          <speciesReference species="h_m" stoichiometry="1" />
        </listOfProducts>
        <kineticLaw>
          <math xmlns="http://www.w3.org/1998/Math/MathML">
            <apply>
              <ci>v_233</ci>
            </apply>
          </math>
          <listOfParameters>
            <parameter id="v_233" value="1" />
          </listOfParameters>
        </kineticLaw>
      </reaction>
      <reaction id="R00264" reversible="true">
        <listOfReactants>
          <speciesReference species="aspL_c" stoichiometry="1" />
          <speciesReference species="h_c" stoichiometry="1" />
        </listOfReactants>
        <listOfProducts>
          <speciesReference species="aspL_n" stoichiometry="1" />
          <speciesReference species="h_n" stoichiometry="1" />
        </listOfProducts>
        <kineticLaw>
          <math xmlns="http://www.w3.org/1998/Math/MathML">
            <apply>
              <ci>v_234</ci>
            </apply>
          </math>
          <listOfParameters>
            <parameter id="v_234" value="1" />
          </listOfParameters>
        </kineticLaw>
      </reaction>
      <reaction id="R00265" reversible="false">
        <listOfReactants>
          <speciesReference species="aspL_e" stoichiometry="1" />
          <speciesReference species="h_e" stoichiometry="1" />
        </listOfReactants>
        <listOfProducts>
          <speciesReference species="aspL_c" stoichiometry="1" />
          <speciesReference species="h_c" stoichiometry="1" />
        </listOfProducts>
        <kineticLaw>
          <math xmlns="http://www.w3.org/1998/Math/MathML">
            <apply>
              <ci>v_235</ci>
            </apply>
          </math>
          <listOfParameters>
            <parameter id="v_235" value="1" />
          </listOfParameters>
        </kineticLaw>
      </reaction>
      <reaction id="R00266" reversible="true">
        <listOfReactants>
          <speciesReference species="aspL_n" stoichiometry="1" />
        </listOfReactants>
        <listOfProducts>
          <speciesReference species="aspL_c" stoichiometry="1" />
        </listOfProducts>
        <kineticLaw>
          <math xmlns="http://www.w3.org/1998/Math/MathML">
            <apply>
              <ci>v_236</ci>
            </apply>
          </math>
          <listOfParameters>
            <parameter id="v_236" value="1" />
          </listOfParameters>
        </kineticLaw>
      </reaction>
      <reaction id="R00267" reversible="false">
        <listOfReactants>
          <speciesReference species="aspL_v" stoichiometry="1" />
          <speciesReference species="h_v" stoichiometry="1" />
        </listOfReactants>
        <listOfProducts>
          <speciesReference species="aspL_c" stoichiometry="1" />
          <speciesReference species="h_c" stoichiometry="1" />
        </listOfProducts>
        <kineticLaw>
          <math xmlns="http://www.w3.org/1998/Math/MathML">
            <apply>
              <ci>v_237</ci>
            </apply>
          </math>
          <listOfParameters>
            <parameter id="v_237" value="1" />
          </listOfParameters>
        </kineticLaw>
      </reaction>
      <reaction id="R00268" reversible="true">
        <listOfReactants>
          <speciesReference species="akg_c" stoichiometry="1" />
          <speciesReference species="aspL_c" stoichiometry="1" />
        </listOfReactants>
        <listOfProducts>
          <speciesReference species="gluL_c" stoichiometry="1" />
          <speciesReference species="oaa_c" stoichiometry="1" />
        </listOfProducts>
        <kineticLaw>
          <math xmlns="http://www.w3.org/1998/Math/MathML">
            <apply>
              <ci>v_238</ci>
            </apply>
          </math>
          <listOfParameters>
            <parameter id="v_238" value="1" />
          </listOfParameters>
        </kineticLaw>
      </reaction>
      <reaction id="R00269" reversible="true">
        <listOfReactants>
          <speciesReference species="akg_m" stoichiometry="1" />
          <speciesReference species="aspL_m" stoichiometry="1" />
        </listOfReactants>
        <listOfProducts>
          <speciesReference species="gluL_m" stoichiometry="1" />
          <speciesReference species="oaa_m" stoichiometry="1" />
        </listOfProducts>
        <kineticLaw>
          <math xmlns="http://www.w3.org/1998/Math/MathML">
            <apply>
              <ci>v_239</ci>
            </apply>
          </math>
          <listOfParameters>
            <parameter id="v_239" value="1" />
          </listOfParameters>
        </kineticLaw>
      </reaction>
      <reaction id="R00270" reversible="true">
        <listOfReactants>
          <speciesReference species="akg_x" stoichiometry="1" />
          <speciesReference species="aspL_x" stoichiometry="1" />
        </listOfReactants>
        <listOfProducts>
          <speciesReference species="gluL_x" stoichiometry="1" />
          <speciesReference species="oaa_x" stoichiometry="1" />
        </listOfProducts>
        <kineticLaw>
          <math xmlns="http://www.w3.org/1998/Math/MathML">
            <apply>
              <ci>v_240</ci>
            </apply>
          </math>
          <listOfParameters>
            <parameter id="v_240" value="1" />
          </listOfParameters>
        </kineticLaw>
      </reaction>
      <reaction id="R00271" reversible="false">
        <listOfReactants>
          <speciesReference species="aspL_c" stoichiometry="1" />
          <speciesReference species="atp_c" stoichiometry="1" />
          <speciesReference species="trnaasp_c" stoichiometry="1" />
        </listOfReactants>
        <listOfProducts>
          <speciesReference species="amp_c" stoichiometry="1" />
          <speciesReference species="asptrna_c" stoichiometry="1" />
          <speciesReference species="ppi_c" stoichiometry="1" />
        </listOfProducts>
        <kineticLaw>
          <math xmlns="http://www.w3.org/1998/Math/MathML">
            <apply>
              <ci>v_241</ci>
            </apply>
          </math>
          <listOfParameters>
            <parameter id="v_241" value="1" />
          </listOfParameters>
        </kineticLaw>
      </reaction>
      <reaction id="R00272" reversible="false">
        <listOfReactants>
          <speciesReference species="aspL_m" stoichiometry="1" />
          <speciesReference species="atp_m" stoichiometry="1" />
          <speciesReference species="trnaasp_m" stoichiometry="1" />
        </listOfReactants>
        <listOfProducts>
          <speciesReference species="amp_m" stoichiometry="1" />
          <speciesReference species="asptrna_m" stoichiometry="1" />
          <speciesReference species="ppi_m" stoichiometry="1" />
        </listOfProducts>
        <kineticLaw>
          <math xmlns="http://www.w3.org/1998/Math/MathML">
            <apply>
              <ci>v_242</ci>
            </apply>
          </math>
          <listOfParameters>
            <parameter id="v_242" value="1" />
          </listOfParameters>
        </kineticLaw>
      </reaction>
      <reaction id="R00273" reversible="true">
        <listOfReactants>
          <speciesReference species="athrL_c" stoichiometry="1" />
          <speciesReference species="nadp_c" stoichiometry="1" />
        </listOfReactants>
        <listOfProducts>
          <speciesReference species="a_2aobut_c" stoichiometry="1" />
          <speciesReference species="h_c" stoichiometry="1" />
          <speciesReference species="nadph_c" stoichiometry="1" />
        </listOfProducts>
        <kineticLaw>
          <math xmlns="http://www.w3.org/1998/Math/MathML">
            <apply>
              <ci>v_243</ci>
            </apply>
          </math>
          <listOfParameters>
            <parameter id="v_243" value="1" />
          </listOfParameters>
        </kineticLaw>
      </reaction>
      <reaction id="R00274" reversible="false">
        <listOfReactants>
          <speciesReference species="amp_x" stoichiometry="1" />
          <speciesReference species="atp_c" stoichiometry="1" />
          <speciesReference species="h_x" stoichiometry="1" />
        </listOfReactants>
        <listOfProducts>
          <speciesReference species="amp_c" stoichiometry="1" />
          <speciesReference species="atp_x" stoichiometry="1" />
          <speciesReference species="h_c" stoichiometry="1" />
        </listOfProducts>
        <kineticLaw>
          <math xmlns="http://www.w3.org/1998/Math/MathML">
            <apply>
              <ci>v_244</ci>
            </apply>
          </math>
          <listOfParameters>
            <parameter id="v_244" value="1" />
          </listOfParameters>
        </kineticLaw>
      </reaction>
      <reaction id="R00275" reversible="false">
        <listOfReactants>
          <speciesReference species="adp_c" stoichiometry="1" />
          <speciesReference species="atp_c" stoichiometry="1" />
          <speciesReference species="h_c" stoichiometry="1" />
        </listOfReactants>
        <listOfProducts>
          <speciesReference species="ap4a_c" stoichiometry="1" />
          <speciesReference species="pi_c" stoichiometry="1" />
        </listOfProducts>
        <kineticLaw>
          <math xmlns="http://www.w3.org/1998/Math/MathML">
            <apply>
              <ci>v_245</ci>
            </apply>
          </math>
          <listOfParameters>
            <parameter id="v_245" value="1" />
          </listOfParameters>
        </kineticLaw>
      </reaction>
      <reaction id="R00276" reversible="false">
        <listOfReactants>
          <speciesReference species="adp_c" stoichiometry="1" />
          <speciesReference species="gtp_c" stoichiometry="1" />
          <speciesReference species="h_c" stoichiometry="1" />
        </listOfReactants>
        <listOfProducts>
          <speciesReference species="ap4g_c" stoichiometry="1" />
          <speciesReference species="pi_c" stoichiometry="1" />
        </listOfProducts>
        <kineticLaw>
          <math xmlns="http://www.w3.org/1998/Math/MathML">
            <apply>
              <ci>v_246</ci>
            </apply>
          </math>
          <listOfParameters>
            <parameter id="v_246" value="1" />
          </listOfParameters>
        </kineticLaw>
      </reaction>
      <reaction id="R00277" reversible="false">
        <listOfReactants>
          <speciesReference species="gdp_c" stoichiometry="1" />
          <speciesReference species="gtp_c" stoichiometry="1" />
          <speciesReference species="h_c" stoichiometry="1" />
        </listOfReactants>
        <listOfProducts>
          <speciesReference species="gp4g_c" stoichiometry="1" />
          <speciesReference species="pi_c" stoichiometry="1" />
        </listOfProducts>
        <kineticLaw>
          <math xmlns="http://www.w3.org/1998/Math/MathML">
            <apply>
              <ci>v_247</ci>
            </apply>
          </math>
          <listOfParameters>
            <parameter id="v_247" value="1" />
          </listOfParameters>
        </kineticLaw>
      </reaction>
      <reaction id="R00278" reversible="false">
        <listOfReactants>
          <speciesReference species="atp_c" stoichiometry="1" />
          <speciesReference species="H2O_c" stoichiometry="2" />
        </listOfReactants>
        <listOfProducts>
          <speciesReference species="amp_c" stoichiometry="1" />
          <speciesReference species="h_c" stoichiometry="2" />
          <speciesReference species="pi_c" stoichiometry="2" />
        </listOfProducts>
        <kineticLaw>
          <math xmlns="http://www.w3.org/1998/Math/MathML">
            <apply>
              <ci>v_248</ci>
            </apply>
          </math>
          <listOfParameters>
            <parameter id="v_248" value="1" />
          </listOfParameters>
        </kineticLaw>
      </reaction>
      <reaction id="R00279" reversible="false">
        <listOfReactants>
          <speciesReference species="atp_c" stoichiometry="1" />
          <speciesReference species="H2O_c" stoichiometry="1" />
        </listOfReactants>
        <listOfProducts>
          <speciesReference species="adp_c" stoichiometry="1" />
          <speciesReference species="h_c" stoichiometry="1" />
          <speciesReference species="pi_c" stoichiometry="1" />
        </listOfProducts>
        <kineticLaw>
          <math xmlns="http://www.w3.org/1998/Math/MathML">
            <apply>
              <ci>v_249</ci>
            </apply>
          </math>
          <listOfParameters>
            <parameter id="v_249" value="1" />
          </listOfParameters>
        </kineticLaw>
      </reaction>
      <reaction id="R00280" reversible="false">
        <listOfReactants>
          <speciesReference species="atp_c" stoichiometry="1" />
          <speciesReference species="prpp_c" stoichiometry="1" />
        </listOfReactants>
        <listOfProducts>
          <speciesReference species="ppi_c" stoichiometry="1" />
          <speciesReference species="prbatp_c" stoichiometry="1" />
        </listOfProducts>
        <kineticLaw>
          <math xmlns="http://www.w3.org/1998/Math/MathML">
            <apply>
              <ci>v_250</ci>
            </apply>
          </math>
          <listOfParameters>
            <parameter id="v_250" value="1" />
          </listOfParameters>
        </kineticLaw>
      </reaction>
      <reaction id="R00281" reversible="false">
        <listOfReactants>
          <speciesReference species="atp_c" stoichiometry="1" />
          <speciesReference species="H2O_c" stoichiometry="1" />
        </listOfReactants>
        <listOfProducts>
          <speciesReference species="adp_c" stoichiometry="1" />
          <speciesReference species="h_e" stoichiometry="1" />
          <speciesReference species="pi_c" stoichiometry="1" />
        </listOfProducts>
        <kineticLaw>
          <math xmlns="http://www.w3.org/1998/Math/MathML">
            <apply>
              <ci>v_251</ci>
            </apply>
          </math>
          <listOfParameters>
            <parameter id="v_251" value="1" />
          </listOfParameters>
        </kineticLaw>
      </reaction>
      <reaction id="R00282" reversible="false">
        <listOfReactants>
          <speciesReference species="adp_g" stoichiometry="1" />
          <speciesReference species="h_c" stoichiometry="3" />
          <speciesReference species="pi_g" stoichiometry="1" />
        </listOfReactants>
        <listOfProducts>
          <speciesReference species="atp_g" stoichiometry="1" />
          <speciesReference species="h_g" stoichiometry="2" />
          <speciesReference species="H2O_g" stoichiometry="1" />
        </listOfProducts>
        <kineticLaw>
          <math xmlns="http://www.w3.org/1998/Math/MathML">
            <apply>
              <ci>v_252</ci>
            </apply>
          </math>
          <listOfParameters>
            <parameter id="v_252" value="1" />
          </listOfParameters>
        </kineticLaw>
      </reaction>
      <reaction id="R00283" reversible="false">
        <listOfReactants>
          <speciesReference species="adp_v" stoichiometry="1" />
          <speciesReference species="h_c" stoichiometry="3" />
          <speciesReference species="pi_v" stoichiometry="1" />
        </listOfReactants>
        <listOfProducts>
          <speciesReference species="atp_v" stoichiometry="1" />
          <speciesReference species="h_v" stoichiometry="2" />
          <speciesReference species="H2O_v" stoichiometry="1" />
        </listOfProducts>
        <kineticLaw>
          <math xmlns="http://www.w3.org/1998/Math/MathML">
            <apply>
              <ci>v_253</ci>
            </apply>
          </math>
          <listOfParameters>
            <parameter id="v_253" value="1" />
          </listOfParameters>
        </kineticLaw>
      </reaction>
      <reaction id="R00284" reversible="false">
        <listOfReactants>
          <speciesReference species="adp_c" stoichiometry="1" />
          <speciesReference species="atp_m" stoichiometry="1" />
          <speciesReference species="h_c" stoichiometry="1" />
        </listOfReactants>
        <listOfProducts>
          <speciesReference species="adp_m" stoichiometry="1" />
          <speciesReference species="atp_c" stoichiometry="1" />
          <speciesReference species="h_m" stoichiometry="1" />
        </listOfProducts>
        <kineticLaw>
          <math xmlns="http://www.w3.org/1998/Math/MathML">
            <apply>
              <ci>v_254</ci>
            </apply>
          </math>
          <listOfParameters>
            <parameter id="v_254" value="1" />
          </listOfParameters>
        </kineticLaw>
      </reaction>
      <reaction id="R00285" reversible="false">
        <listOfReactants>
          <speciesReference species="adp_x" stoichiometry="1" />
          <speciesReference species="atp_c" stoichiometry="1" />
          <speciesReference species="h_x" stoichiometry="1" />
        </listOfReactants>
        <listOfProducts>
          <speciesReference species="adp_c" stoichiometry="1" />
          <speciesReference species="atp_x" stoichiometry="1" />
          <speciesReference species="h_c" stoichiometry="1" />
        </listOfProducts>
        <kineticLaw>
          <math xmlns="http://www.w3.org/1998/Math/MathML">
            <apply>
              <ci>v_255</ci>
            </apply>
          </math>
          <listOfParameters>
            <parameter id="v_255" value="1" />
          </listOfParameters>
        </kineticLaw>
      </reaction>
      <reaction id="R00286" reversible="false">
        <listOfReactants>
          <speciesReference species="atp_c" stoichiometry="1" />
          <speciesReference species="btn_c" stoichiometry="1" />
          <speciesReference species="h_c" stoichiometry="1" />
        </listOfReactants>
        <listOfProducts>
          <speciesReference species="btamp_c" stoichiometry="1" />
          <speciesReference species="ppi_c" stoichiometry="1" />
        </listOfProducts>
        <kineticLaw>
          <math xmlns="http://www.w3.org/1998/Math/MathML">
            <apply>
              <ci>v_256</ci>
            </apply>
          </math>
          <listOfParameters>
            <parameter id="v_256" value="1" />
          </listOfParameters>
        </kineticLaw>
      </reaction>
      <reaction id="R00287" reversible="false">
        <listOfReactants>
          <speciesReference species="H2O_c" stoichiometry="1" />
          <speciesReference species="pap_c" stoichiometry="1" />
        </listOfReactants>
        <listOfProducts>
          <speciesReference species="amp_c" stoichiometry="1" />
          <speciesReference species="pi_c" stoichiometry="1" />
        </listOfProducts>
        <kineticLaw>
          <math xmlns="http://www.w3.org/1998/Math/MathML">
            <apply>
              <ci>v_257</ci>
            </apply>
          </math>
          <listOfParameters>
            <parameter id="v_257" value="1" />
          </listOfParameters>
        </kineticLaw>
      </reaction>
      <reaction id="R00288" reversible="true">
        <listOfReactants>
          <speciesReference species="btdRR_c" stoichiometry="1" />
          <speciesReference species="nad_c" stoichiometry="1" />
        </listOfReactants>
        <listOfProducts>
          <speciesReference species="actnR_c" stoichiometry="1" />
          <speciesReference species="h_c" stoichiometry="1" />
          <speciesReference species="nadh_c" stoichiometry="1" />
        </listOfProducts>
        <kineticLaw>
          <math xmlns="http://www.w3.org/1998/Math/MathML">
            <apply>
              <ci>v_258</ci>
            </apply>
          </math>
          <listOfParameters>
            <parameter id="v_258" value="1" />
          </listOfParameters>
        </kineticLaw>
      </reaction>
      <reaction id="R00290" reversible="false">
        <listOfReactants>
          <speciesReference species="btn_e" stoichiometry="1" />
          <speciesReference species="h_e" stoichiometry="1" />
        </listOfReactants>
        <listOfProducts>
          <speciesReference species="btn_c" stoichiometry="1" />
          <speciesReference species="h_c" stoichiometry="1" />
        </listOfProducts>
        <kineticLaw>
          <math xmlns="http://www.w3.org/1998/Math/MathML">
            <apply>
              <ci>v_259</ci>
            </apply>
          </math>
          <listOfParameters>
            <parameter id="v_259" value="1" />
          </listOfParameters>
        </kineticLaw>
      </reaction>
      <reaction id="R00291" reversible="true">
        <listOfReactants>
          <speciesReference species="dtbt_c" stoichiometry="1" />
          <speciesReference species="s_c" stoichiometry="1" />
        </listOfReactants>
        <listOfProducts>
          <speciesReference species="btn_c" stoichiometry="1" />
          <speciesReference species="h_c" stoichiometry="2" />
        </listOfProducts>
        <kineticLaw>
          <math xmlns="http://www.w3.org/1998/Math/MathML">
            <apply>
              <ci>v_260</ci>
            </apply>
          </math>
          <listOfParameters>
            <parameter id="v_260" value="1" />
          </listOfParameters>
        </kineticLaw>
      </reaction>
      <reaction id="R00292" reversible="false">
        <listOfReactants>
          <speciesReference species="a_44mctr_c" stoichiometry="1" />
          <speciesReference species="h_c" stoichiometry="1" />
          <speciesReference species="nadph_c" stoichiometry="1" />
        </listOfReactants>
        <listOfProducts>
          <speciesReference species="a_44mzym_c" stoichiometry="1" />
          <speciesReference species="nadp_c" stoichiometry="1" />
        </listOfProducts>
        <kineticLaw>
          <math xmlns="http://www.w3.org/1998/Math/MathML">
            <apply>
              <ci>v_261</ci>
            </apply>
          </math>
          <listOfParameters>
            <parameter id="v_261" value="1" />
          </listOfParameters>
        </kineticLaw>
      </reaction>
      <reaction id="R00293" reversible="false">
        <listOfReactants>
          <speciesReference species="ergtrol_c" stoichiometry="1" />
          <speciesReference species="h_c" stoichiometry="1" />
          <speciesReference species="nadph_c" stoichiometry="1" />
          <speciesReference species="O2_c" stoichiometry="1" />
        </listOfReactants>
        <listOfProducts>
          <speciesReference species="ergtetrol_c" stoichiometry="1" />
          <speciesReference species="H2O_c" stoichiometry="2" />
          <speciesReference species="nadp_c" stoichiometry="1" />
        </listOfProducts>
        <kineticLaw>
          <math xmlns="http://www.w3.org/1998/Math/MathML">
            <apply>
              <ci>v_262</ci>
            </apply>
          </math>
          <listOfParameters>
            <parameter id="v_262" value="1" />
          </listOfParameters>
        </kineticLaw>
      </reaction>
      <reaction id="R00294" reversible="false">
        <listOfReactants>
          <speciesReference species="ergtrol_c" stoichiometry="1" />
          <speciesReference species="h_c" stoichiometry="1" />
          <speciesReference species="nadh_c" stoichiometry="1" />
          <speciesReference species="O2_c" stoichiometry="1" />
        </listOfReactants>
        <listOfProducts>
          <speciesReference species="ergtetrol_c" stoichiometry="1" />
          <speciesReference species="H2O_c" stoichiometry="2" />
          <speciesReference species="nad_c" stoichiometry="1" />
        </listOfProducts>
        <kineticLaw>
          <math xmlns="http://www.w3.org/1998/Math/MathML">
            <apply>
              <ci>v_263</ci>
            </apply>
          </math>
          <listOfParameters>
            <parameter id="v_263" value="1" />
          </listOfParameters>
        </kineticLaw>
      </reaction>
      <reaction id="R00295" reversible="false">
        <listOfReactants>
          <speciesReference species="ergtetrol_r" stoichiometry="1" />
          <speciesReference species="h_r" stoichiometry="1" />
          <speciesReference species="nadph_r" stoichiometry="1" />
        </listOfReactants>
        <listOfProducts>
          <speciesReference species="ergst_r" stoichiometry="1" />
          <speciesReference species="nadp_r" stoichiometry="1" />
        </listOfProducts>
        <kineticLaw>
          <math xmlns="http://www.w3.org/1998/Math/MathML">
            <apply>
              <ci>v_264</ci>
            </apply>
          </math>
          <listOfParameters>
            <parameter id="v_264" value="1" />
          </listOfParameters>
        </kineticLaw>
      </reaction>
      <reaction id="R00296" reversible="false">
        <listOfReactants>
          <speciesReference species="a_4mzym_int1_c" stoichiometry="1" />
          <speciesReference species="nad_c" stoichiometry="1" />
        </listOfReactants>
        <listOfProducts>
          <speciesReference species="a_4mzym_int2_c" stoichiometry="1" />
          <speciesReference species="CO2_c" stoichiometry="1" />
          <speciesReference species="h_c" stoichiometry="1" />
          <speciesReference species="nadh_c" stoichiometry="1" />
        </listOfProducts>
        <kineticLaw>
          <math xmlns="http://www.w3.org/1998/Math/MathML">
            <apply>
              <ci>v_265</ci>
            </apply>
          </math>
          <listOfParameters>
            <parameter id="v_265" value="1" />
          </listOfParameters>
        </kineticLaw>
      </reaction>
      <reaction id="R00297" reversible="false">
        <listOfReactants>
          <speciesReference species="nad_c" stoichiometry="1" />
          <speciesReference species="zym_int1_c" stoichiometry="1" />
        </listOfReactants>
        <listOfProducts>
          <speciesReference species="CO2_c" stoichiometry="1" />
          <speciesReference species="h_c" stoichiometry="1" />
          <speciesReference species="nadh_c" stoichiometry="1" />
          <speciesReference species="zym_int2_c" stoichiometry="1" />
        </listOfProducts>
        <kineticLaw>
          <math xmlns="http://www.w3.org/1998/Math/MathML">
            <apply>
              <ci>v_266</ci>
            </apply>
          </math>
          <listOfParameters>
            <parameter id="v_266" value="1" />
          </listOfParameters>
        </kineticLaw>
      </reaction>
      <reaction id="R00298" reversible="false">
        <listOfReactants>
          <speciesReference species="a_4mzym_int2_c" stoichiometry="1" />
          <speciesReference species="h_c" stoichiometry="1" />
          <speciesReference species="nadph_c" stoichiometry="1" />
        </listOfReactants>
        <listOfProducts>
          <speciesReference species="a_4mzym_c" stoichiometry="1" />
          <speciesReference species="nadp_c" stoichiometry="1" />
        </listOfProducts>
        <kineticLaw>
          <math xmlns="http://www.w3.org/1998/Math/MathML">
            <apply>
              <ci>v_267</ci>
            </apply>
          </math>
          <listOfParameters>
            <parameter id="v_267" value="1" />
          </listOfParameters>
        </kineticLaw>
      </reaction>
      <reaction id="R00299" reversible="false">
        <listOfReactants>
          <speciesReference species="h_c" stoichiometry="1" />
          <speciesReference species="nadph_c" stoichiometry="1" />
          <speciesReference species="zym_int2_c" stoichiometry="1" />
        </listOfReactants>
        <listOfProducts>
          <speciesReference species="nadp_c" stoichiometry="1" />
          <speciesReference species="zymst_c" stoichiometry="1" />
        </listOfProducts>
        <kineticLaw>
          <math xmlns="http://www.w3.org/1998/Math/MathML">
            <apply>
              <ci>v_268</ci>
            </apply>
          </math>
          <listOfParameters>
            <parameter id="v_268" value="1" />
          </listOfParameters>
        </kineticLaw>
      </reaction>
      <reaction id="R00300" reversible="false">
        <listOfReactants>
          <speciesReference species="a_44mzym_c" stoichiometry="1" />
          <speciesReference species="h_c" stoichiometry="3" />
          <speciesReference species="nadph_c" stoichiometry="3" />
          <speciesReference species="O2_c" stoichiometry="3" />
        </listOfReactants>
        <listOfProducts>
          <speciesReference species="a_4mzym_int1_c" stoichiometry="1" />
          <speciesReference species="H2O_c" stoichiometry="4" />
          <speciesReference species="nadp_c" stoichiometry="3" />
        </listOfProducts>
        <kineticLaw>
          <math xmlns="http://www.w3.org/1998/Math/MathML">
            <apply>
              <ci>v_269</ci>
            </apply>
          </math>
          <listOfParameters>
            <parameter id="v_269" value="1" />
          </listOfParameters>
        </kineticLaw>
      </reaction>
      <reaction id="R00301" reversible="false">
        <listOfReactants>
          <speciesReference species="a_4mzym_c" stoichiometry="1" />
          <speciesReference species="h_c" stoichiometry="3" />
          <speciesReference species="nadph_c" stoichiometry="3" />
          <speciesReference species="O2_c" stoichiometry="3" />
        </listOfReactants>
        <listOfProducts>
          <speciesReference species="H2O_c" stoichiometry="4" />
          <speciesReference species="nadp_c" stoichiometry="3" />
          <speciesReference species="zym_int1_c" stoichiometry="1" />
        </listOfProducts>
        <kineticLaw>
          <math xmlns="http://www.w3.org/1998/Math/MathML">
            <apply>
              <ci>v_270</ci>
            </apply>
          </math>
          <listOfParameters>
            <parameter id="v_270" value="1" />
          </listOfParameters>
        </kineticLaw>
      </reaction>
      <reaction id="R00302" reversible="false">
        <listOfReactants>
          <speciesReference species="epist_c" stoichiometry="1" />
          <speciesReference species="h_c" stoichiometry="1" />
          <speciesReference species="nadph_c" stoichiometry="1" />
          <speciesReference species="O2_c" stoichiometry="1" />
        </listOfReactants>
        <listOfProducts>
          <speciesReference species="ergtrol_c" stoichiometry="1" />
          <speciesReference species="H2O_c" stoichiometry="2" />
          <speciesReference species="nadp_c" stoichiometry="1" />
        </listOfProducts>
        <kineticLaw>
          <math xmlns="http://www.w3.org/1998/Math/MathML">
            <apply>
              <ci>v_271</ci>
            </apply>
          </math>
          <listOfParameters>
            <parameter id="v_271" value="1" />
          </listOfParameters>
        </kineticLaw>
      </reaction>
      <reaction id="R00303" reversible="false">
        <listOfReactants>
          <speciesReference species="fecost_c" stoichiometry="1" />
        </listOfReactants>
        <listOfProducts>
          <speciesReference species="epist_c" stoichiometry="1" />
        </listOfProducts>
        <kineticLaw>
          <math xmlns="http://www.w3.org/1998/Math/MathML">
            <apply>
              <ci>v_272</ci>
            </apply>
          </math>
          <listOfParameters>
            <parameter id="v_272" value="1" />
          </listOfParameters>
        </kineticLaw>
      </reaction>
      <reaction id="R00304" reversible="false">
        <listOfReactants>
          <speciesReference species="H2O2_c" stoichiometry="2" />
        </listOfReactants>
        <listOfProducts>
          <speciesReference species="H2O_c" stoichiometry="2" />
          <speciesReference species="O2_c" stoichiometry="1" />
        </listOfProducts>
        <kineticLaw>
          <math xmlns="http://www.w3.org/1998/Math/MathML">
            <apply>
              <ci>v_273</ci>
            </apply>
          </math>
          <listOfParameters>
            <parameter id="v_273" value="1" />
          </listOfParameters>
        </kineticLaw>
      </reaction>
      <reaction id="R00305" reversible="false">
        <listOfReactants>
          <speciesReference species="H2O2_x" stoichiometry="2" />
        </listOfReactants>
        <listOfProducts>
          <speciesReference species="H2O_x" stoichiometry="2" />
          <speciesReference species="O2_x" stoichiometry="1" />
        </listOfProducts>
        <kineticLaw>
          <math xmlns="http://www.w3.org/1998/Math/MathML">
            <apply>
              <ci>v_274</ci>
            </apply>
          </math>
          <listOfParameters>
            <parameter id="v_274" value="1" />
          </listOfParameters>
        </kineticLaw>
      </reaction>
      <reaction id="R00306" reversible="true">
        <listOfReactants>
          <speciesReference species="cbasp_n" stoichiometry="1" />
        </listOfReactants>
        <listOfProducts>
          <speciesReference species="cbasp_c" stoichiometry="1" />
        </listOfProducts>
        <kineticLaw>
          <math xmlns="http://www.w3.org/1998/Math/MathML">
            <apply>
              <ci>v_275</ci>
            </apply>
          </math>
          <listOfParameters>
            <parameter id="v_275" value="1" />
          </listOfParameters>
        </kineticLaw>
      </reaction>
      <reaction id="R00307" reversible="false">
        <listOfReactants>
          <speciesReference species="atp_n" stoichiometry="2" />
          <speciesReference species="glnL_n" stoichiometry="1" />
          <speciesReference species="H2O_n" stoichiometry="1" />
          <speciesReference species="hco3_n" stoichiometry="1" />
        </listOfReactants>
        <listOfProducts>
          <speciesReference species="adp_n" stoichiometry="2" />
          <speciesReference species="cbp_n" stoichiometry="1" />
          <speciesReference species="gluL_n" stoichiometry="1" />
          <speciesReference species="h_n" stoichiometry="2" />
          <speciesReference species="pi_n" stoichiometry="1" />
        </listOfProducts>
        <kineticLaw>
          <math xmlns="http://www.w3.org/1998/Math/MathML">
            <apply>
              <ci>v_276</ci>
            </apply>
          </math>
          <listOfParameters>
            <parameter id="v_276" value="1" />
          </listOfParameters>
        </kineticLaw>
      </reaction>
      <reaction id="R00308" reversible="false">
        <listOfReactants>
          <speciesReference species="atp_c" stoichiometry="2" />
          <speciesReference species="glnL_c" stoichiometry="1" />
          <speciesReference species="H2O_c" stoichiometry="1" />
          <speciesReference species="hco3_c" stoichiometry="1" />
        </listOfReactants>
        <listOfProducts>
          <speciesReference species="adp_c" stoichiometry="2" />
          <speciesReference species="cbp_c" stoichiometry="1" />
          <speciesReference species="gluL_c" stoichiometry="1" />
          <speciesReference species="h_c" stoichiometry="2" />
          <speciesReference species="pi_c" stoichiometry="1" />
        </listOfProducts>
        <kineticLaw>
          <math xmlns="http://www.w3.org/1998/Math/MathML">
            <apply>
              <ci>v_277</ci>
            </apply>
          </math>
          <listOfParameters>
            <parameter id="v_277" value="1" />
          </listOfParameters>
        </kineticLaw>
      </reaction>
      <reaction id="R00309" reversible="true">
        <listOfReactants>
          <speciesReference species="cbp_c" stoichiometry="1" />
        </listOfReactants>
        <listOfProducts>
          <speciesReference species="cbp_n" stoichiometry="1" />
        </listOfProducts>
        <kineticLaw>
          <math xmlns="http://www.w3.org/1998/Math/MathML">
            <apply>
              <ci>v_278</ci>
            </apply>
          </math>
          <listOfParameters>
            <parameter id="v_278" value="1" />
          </listOfParameters>
        </kineticLaw>
      </reaction>
      <reaction id="R00310" reversible="false">
        <listOfReactants>
          <speciesReference species="focytc_m" stoichiometry="2" />
          <speciesReference species="H2O2_m" stoichiometry="1" />
        </listOfReactants>
        <listOfProducts>
          <speciesReference species="ficytc_m" stoichiometry="2" />
          <speciesReference species="H2O_m" stoichiometry="2" />
        </listOfProducts>
        <kineticLaw>
          <math xmlns="http://www.w3.org/1998/Math/MathML">
            <apply>
              <ci>v_279</ci>
            </apply>
          </math>
          <listOfParameters>
            <parameter id="v_279" value="1" />
          </listOfParameters>
        </kineticLaw>
      </reaction>
      <reaction id="R00311" reversible="true">
        <listOfReactants>
          <speciesReference species="cdp_c" stoichiometry="1" />
        </listOfReactants>
        <listOfProducts>
          <speciesReference species="cdp_n" stoichiometry="1" />
        </listOfProducts>
        <kineticLaw>
          <math xmlns="http://www.w3.org/1998/Math/MathML">
            <apply>
              <ci>v_280</ci>
            </apply>
          </math>
          <listOfParameters>
            <parameter id="v_280" value="1" />
          </listOfParameters>
        </kineticLaw>
      </reaction>
      <reaction id="R00312" reversible="false">
        <listOfReactants>
          <speciesReference species="cholp_c" stoichiometry="1" />
          <speciesReference species="ctp_c" stoichiometry="1" />
          <speciesReference species="h_c" stoichiometry="1" />
        </listOfReactants>
        <listOfProducts>
          <speciesReference species="cdpchol_c" stoichiometry="1" />
          <speciesReference species="ppi_c" stoichiometry="1" />
        </listOfProducts>
        <kineticLaw>
          <math xmlns="http://www.w3.org/1998/Math/MathML">
            <apply>
              <ci>v_281</ci>
            </apply>
          </math>
          <listOfParameters>
            <parameter id="v_281" value="1" />
          </listOfParameters>
        </kineticLaw>
      </reaction>
      <reaction id="R00313" reversible="false">
        <listOfReactants>
          <speciesReference species="amet_c" stoichiometry="1" />
          <speciesReference species="O2_c" stoichiometry="1" />
          <speciesReference species="zymst_c" stoichiometry="1" />
        </listOfReactants>
        <listOfProducts>
          <speciesReference species="ahcys_c" stoichiometry="1" />
          <speciesReference species="ergtetrol_c" stoichiometry="1" />
          <speciesReference species="h_c" stoichiometry="1" />
          <speciesReference species="H2O_c" stoichiometry="2" />
        </listOfProducts>
        <kineticLaw>
          <math xmlns="http://www.w3.org/1998/Math/MathML">
            <apply>
              <ci>v_282</ci>
            </apply>
          </math>
          <listOfParameters>
            <parameter id="v_282" value="1" />
          </listOfParameters>
        </kineticLaw>
      </reaction>
      <reaction id="R00314" reversible="false">
        <listOfReactants>
          <speciesReference species="chol_e" stoichiometry="1" />
          <speciesReference species="h_e" stoichiometry="1" />
        </listOfReactants>
        <listOfProducts>
          <speciesReference species="chol_c" stoichiometry="1" />
          <speciesReference species="h_c" stoichiometry="1" />
        </listOfProducts>
        <kineticLaw>
          <math xmlns="http://www.w3.org/1998/Math/MathML">
            <apply>
              <ci>v_283</ci>
            </apply>
          </math>
          <listOfParameters>
            <parameter id="v_283" value="1" />
          </listOfParameters>
        </kineticLaw>
      </reaction>
      <reaction id="R00315" reversible="false">
        <listOfReactants>
          <speciesReference species="atp_c" stoichiometry="1" />
          <speciesReference species="chol_c" stoichiometry="1" />
        </listOfReactants>
        <listOfProducts>
          <speciesReference species="adp_c" stoichiometry="1" />
          <speciesReference species="cholp_c" stoichiometry="1" />
          <speciesReference species="h_c" stoichiometry="1" />
        </listOfProducts>
        <kineticLaw>
          <math xmlns="http://www.w3.org/1998/Math/MathML">
            <apply>
              <ci>v_284</ci>
            </apply>
          </math>
          <listOfParameters>
            <parameter id="v_284" value="1" />
          </listOfParameters>
        </kineticLaw>
      </reaction>
      <reaction id="R00316" reversible="false">
        <listOfReactants>
          <speciesReference species="chor_c" stoichiometry="1" />
        </listOfReactants>
        <listOfProducts>
          <speciesReference species="pphn_c" stoichiometry="1" />
        </listOfProducts>
        <kineticLaw>
          <math xmlns="http://www.w3.org/1998/Math/MathML">
            <apply>
              <ci>v_285</ci>
            </apply>
          </math>
          <listOfParameters>
            <parameter id="v_285" value="1" />
          </listOfParameters>
        </kineticLaw>
      </reaction>
      <reaction id="R00317" reversible="false">
        <listOfReactants>
          <speciesReference species="a_3psme_c" stoichiometry="1" />
        </listOfReactants>
        <listOfProducts>
          <speciesReference species="chor_c" stoichiometry="1" />
          <speciesReference species="pi_c" stoichiometry="1" />
        </listOfProducts>
        <kineticLaw>
          <math xmlns="http://www.w3.org/1998/Math/MathML">
            <apply>
              <ci>v_286</ci>
            </apply>
          </math>
          <listOfParameters>
            <parameter id="v_286" value="1" />
          </listOfParameters>
        </kineticLaw>
      </reaction>
      <reaction id="R00318" reversible="false">
        <listOfReactants>
          <speciesReference species="chor_c" stoichiometry="1" />
        </listOfReactants>
        <listOfProducts>
          <speciesReference species="a_4hbz_c" stoichiometry="1" />
          <speciesReference species="pyr_c" stoichiometry="1" />
        </listOfProducts>
        <kineticLaw>
          <math xmlns="http://www.w3.org/1998/Math/MathML">
            <apply>
              <ci>v_287</ci>
            </apply>
          </math>
          <listOfParameters>
            <parameter id="v_287" value="1" />
          </listOfParameters>
        </kineticLaw>
      </reaction>
      <reaction id="R00319" reversible="false">
        <listOfReactants>
          <speciesReference species="chitin_c" stoichiometry="1" />
          <speciesReference species="H2O_c" stoichiometry="1" />
        </listOfReactants>
        <listOfProducts>
          <speciesReference species="ac_c" stoichiometry="1" />
          <speciesReference species="chitos_c" stoichiometry="1" />
          <speciesReference species="h_c" stoichiometry="1" />
        </listOfProducts>
        <kineticLaw>
          <math xmlns="http://www.w3.org/1998/Math/MathML">
            <apply>
              <ci>v_288</ci>
            </apply>
          </math>
          <listOfParameters>
            <parameter id="v_288" value="1" />
          </listOfParameters>
        </kineticLaw>
      </reaction>
      <reaction id="R00320" reversible="false">
        <listOfReactants>
          <speciesReference species="udpacgal_c" stoichiometry="1" />
        </listOfReactants>
        <listOfProducts>
          <speciesReference species="chitin_c" stoichiometry="1" />
          <speciesReference species="h_c" stoichiometry="1" />
          <speciesReference species="udp_c" stoichiometry="1" />
        </listOfProducts>
        <kineticLaw>
          <math xmlns="http://www.w3.org/1998/Math/MathML">
            <apply>
              <ci>v_289</ci>
            </apply>
          </math>
          <listOfParameters>
            <parameter id="v_289" value="1" />
          </listOfParameters>
        </kineticLaw>
      </reaction>
      <reaction id="R00321" reversible="true">
        <listOfReactants>
          <speciesReference species="cit_c" stoichiometry="1" />
          <speciesReference species="malL_m" stoichiometry="1" />
        </listOfReactants>
        <listOfProducts>
          <speciesReference species="cit_m" stoichiometry="1" />
          <speciesReference species="malL_c" stoichiometry="1" />
        </listOfProducts>
        <kineticLaw>
          <math xmlns="http://www.w3.org/1998/Math/MathML">
            <apply>
              <ci>v_290</ci>
            </apply>
          </math>
          <listOfParameters>
            <parameter id="v_290" value="1" />
          </listOfParameters>
        </kineticLaw>
      </reaction>
      <reaction id="R00322" reversible="true">
        <listOfReactants>
          <speciesReference species="cit_x" stoichiometry="1" />
          <speciesReference species="malL_c" stoichiometry="1" />
        </listOfReactants>
        <listOfProducts>
          <speciesReference species="cit_c" stoichiometry="1" />
          <speciesReference species="malL_x" stoichiometry="1" />
        </listOfProducts>
        <kineticLaw>
          <math xmlns="http://www.w3.org/1998/Math/MathML">
            <apply>
              <ci>v_291</ci>
            </apply>
          </math>
          <listOfParameters>
            <parameter id="v_291" value="1" />
          </listOfParameters>
        </kineticLaw>
      </reaction>
      <reaction id="R00323" reversible="true">
        <listOfReactants>
          <speciesReference species="cit_c" stoichiometry="1" />
          <speciesReference species="pep_m" stoichiometry="1" />
        </listOfReactants>
        <listOfProducts>
          <speciesReference species="cit_m" stoichiometry="1" />
          <speciesReference species="pep_c" stoichiometry="1" />
        </listOfProducts>
        <kineticLaw>
          <math xmlns="http://www.w3.org/1998/Math/MathML">
            <apply>
              <ci>v_292</ci>
            </apply>
          </math>
          <listOfParameters>
            <parameter id="v_292" value="1" />
          </listOfParameters>
        </kineticLaw>
      </reaction>
      <reaction id="R00324" reversible="true">
        <listOfReactants>
          <speciesReference species="cit_c" stoichiometry="1" />
          <speciesReference species="icit_m" stoichiometry="1" />
        </listOfReactants>
        <listOfProducts>
          <speciesReference species="cit_m" stoichiometry="1" />
          <speciesReference species="icit_c" stoichiometry="1" />
        </listOfProducts>
        <kineticLaw>
          <math xmlns="http://www.w3.org/1998/Math/MathML">
            <apply>
              <ci>v_293</ci>
            </apply>
          </math>
          <listOfParameters>
            <parameter id="v_293" value="1" />
          </listOfParameters>
        </kineticLaw>
      </reaction>
      <reaction id="R00325" reversible="true">
        <listOfReactants>
          <speciesReference species="cit_c" stoichiometry="1" />
          <speciesReference species="icit_x" stoichiometry="1" />
        </listOfReactants>
        <listOfProducts>
          <speciesReference species="cit_x" stoichiometry="1" />
          <speciesReference species="icit_c" stoichiometry="1" />
        </listOfProducts>
        <kineticLaw>
          <math xmlns="http://www.w3.org/1998/Math/MathML">
            <apply>
              <ci>v_294</ci>
            </apply>
          </math>
          <listOfParameters>
            <parameter id="v_294" value="1" />
          </listOfParameters>
        </kineticLaw>
      </reaction>
      <reaction id="R00326" reversible="false">
        <listOfReactants>
          <speciesReference species="cmp_c" stoichiometry="1" />
          <speciesReference species="H2O_c" stoichiometry="1" />
        </listOfReactants>
        <listOfProducts>
          <speciesReference species="csn_c" stoichiometry="1" />
          <speciesReference species="r5p_c" stoichiometry="1" />
        </listOfProducts>
        <kineticLaw>
          <math xmlns="http://www.w3.org/1998/Math/MathML">
            <apply>
              <ci>v_295</ci>
            </apply>
          </math>
          <listOfParameters>
            <parameter id="v_295" value="1" />
          </listOfParameters>
        </kineticLaw>
      </reaction>
      <reaction id="R00327" reversible="true">
        <listOfReactants>
          <speciesReference species="CO2_e" stoichiometry="1" />
        </listOfReactants>
        <listOfProducts>
          <speciesReference species="CO2_c" stoichiometry="1" />
        </listOfProducts>
        <kineticLaw>
          <math xmlns="http://www.w3.org/1998/Math/MathML">
            <apply>
              <ci>v_296</ci>
            </apply>
          </math>
          <listOfParameters>
            <parameter id="v_296" value="1" />
          </listOfParameters>
        </kineticLaw>
      </reaction>
      <reaction id="R00328" reversible="true">
        <listOfReactants>
          <speciesReference species="CO2_c" stoichiometry="1" />
        </listOfReactants>
        <listOfProducts>
          <speciesReference species="CO2_g" stoichiometry="1" />
        </listOfProducts>
        <kineticLaw>
          <math xmlns="http://www.w3.org/1998/Math/MathML">
            <apply>
              <ci>v_297</ci>
            </apply>
          </math>
          <listOfParameters>
            <parameter id="v_297" value="1" />
          </listOfParameters>
        </kineticLaw>
      </reaction>
      <reaction id="R00329" reversible="true">
        <listOfReactants>
          <speciesReference species="CO2_c" stoichiometry="1" />
        </listOfReactants>
        <listOfProducts>
          <speciesReference species="CO2_m" stoichiometry="1" />
        </listOfProducts>
        <kineticLaw>
          <math xmlns="http://www.w3.org/1998/Math/MathML">
            <apply>
              <ci>v_298</ci>
            </apply>
          </math>
          <listOfParameters>
            <parameter id="v_298" value="1" />
          </listOfParameters>
        </kineticLaw>
      </reaction>
      <reaction id="R00330" reversible="true">
        <listOfReactants>
          <speciesReference species="CO2_n" stoichiometry="1" />
        </listOfReactants>
        <listOfProducts>
          <speciesReference species="CO2_c" stoichiometry="1" />
        </listOfProducts>
        <kineticLaw>
          <math xmlns="http://www.w3.org/1998/Math/MathML">
            <apply>
              <ci>v_299</ci>
            </apply>
          </math>
          <listOfParameters>
            <parameter id="v_299" value="1" />
          </listOfParameters>
        </kineticLaw>
      </reaction>
      <reaction id="R00331" reversible="true">
        <listOfReactants>
          <speciesReference species="CO2_c" stoichiometry="1" />
        </listOfReactants>
        <listOfProducts>
          <speciesReference species="CO2_x" stoichiometry="1" />
        </listOfProducts>
        <kineticLaw>
          <math xmlns="http://www.w3.org/1998/Math/MathML">
            <apply>
              <ci>v_300</ci>
            </apply>
          </math>
          <listOfParameters>
            <parameter id="v_300" value="1" />
          </listOfParameters>
        </kineticLaw>
      </reaction>
      <reaction id="R00332" reversible="true">
        <listOfReactants>
          <speciesReference species="CO2_c" stoichiometry="1" />
        </listOfReactants>
        <listOfProducts>
          <speciesReference species="CO2_v" stoichiometry="1" />
        </listOfProducts>
        <kineticLaw>
          <math xmlns="http://www.w3.org/1998/Math/MathML">
            <apply>
              <ci>v_301</ci>
            </apply>
          </math>
          <listOfParameters>
            <parameter id="v_301" value="1" />
          </listOfParameters>
        </kineticLaw>
      </reaction>
      <reaction id="R00333" reversible="false">
        <listOfReactants>
          <speciesReference species="coa_x" stoichiometry="1" />
          <speciesReference species="H2O_x" stoichiometry="1" />
        </listOfReactants>
        <listOfProducts>
          <speciesReference species="h_x" stoichiometry="2" />
          <speciesReference species="pan4p_x" stoichiometry="1" />
          <speciesReference species="pap_x" stoichiometry="1" />
        </listOfProducts>
        <kineticLaw>
          <math xmlns="http://www.w3.org/1998/Math/MathML">
            <apply>
              <ci>v_302</ci>
            </apply>
          </math>
          <listOfParameters>
            <parameter id="v_302" value="1" />
          </listOfParameters>
        </kineticLaw>
      </reaction>
      <reaction id="R00334" reversible="false">
        <listOfReactants>
          <speciesReference species="coa_c" stoichiometry="1" />
        </listOfReactants>
        <listOfProducts>
          <speciesReference species="coa_m" stoichiometry="1" />
        </listOfProducts>
        <kineticLaw>
          <math xmlns="http://www.w3.org/1998/Math/MathML">
            <apply>
              <ci>v_303</ci>
            </apply>
          </math>
          <listOfParameters>
            <parameter id="v_303" value="1" />
          </listOfParameters>
        </kineticLaw>
      </reaction>
      <reaction id="R00335" reversible="true">
        <listOfReactants>
          <speciesReference species="coa_c" stoichiometry="1" />
        </listOfReactants>
        <listOfProducts>
          <speciesReference species="coa_n" stoichiometry="1" />
        </listOfProducts>
        <kineticLaw>
          <math xmlns="http://www.w3.org/1998/Math/MathML">
            <apply>
              <ci>v_304</ci>
            </apply>
          </math>
          <listOfParameters>
            <parameter id="v_304" value="1" />
          </listOfParameters>
        </kineticLaw>
      </reaction>
      <reaction id="R00336" reversible="false">
        <listOfReactants>
          <speciesReference species="T4hcinnm_m" stoichiometry="1" />
          <speciesReference species="atp_m" stoichiometry="1" />
          <speciesReference species="coa_m" stoichiometry="1" />
        </listOfReactants>
        <listOfProducts>
          <speciesReference species="amp_m" stoichiometry="1" />
          <speciesReference species="coucoa_m" stoichiometry="1" />
          <speciesReference species="ppi_m" stoichiometry="1" />
        </listOfProducts>
        <kineticLaw>
          <math xmlns="http://www.w3.org/1998/Math/MathML">
            <apply>
              <ci>v_305</ci>
            </apply>
          </math>
          <listOfParameters>
            <parameter id="v_305" value="1" />
          </listOfParameters>
        </kineticLaw>
      </reaction>
      <reaction id="R00337" reversible="false">
        <listOfReactants>
          <speciesReference species="cpppg3_c" stoichiometry="1" />
          <speciesReference species="h_c" stoichiometry="2" />
          <speciesReference species="O2_c" stoichiometry="1" />
        </listOfReactants>
        <listOfProducts>
          <speciesReference species="CO2_c" stoichiometry="2" />
          <speciesReference species="H2O_c" stoichiometry="2" />
          <speciesReference species="pppg9_c" stoichiometry="1" />
        </listOfProducts>
        <kineticLaw>
          <math xmlns="http://www.w3.org/1998/Math/MathML">
            <apply>
              <ci>v_306</ci>
            </apply>
          </math>
          <listOfParameters>
            <parameter id="v_306" value="1" />
          </listOfParameters>
        </kineticLaw>
      </reaction>
      <reaction id="R00338" reversible="false">
        <listOfReactants>
          <speciesReference species="acrn_c" stoichiometry="1" />
          <speciesReference species="crn_m" stoichiometry="1" />
        </listOfReactants>
        <listOfProducts>
          <speciesReference species="acrn_m" stoichiometry="1" />
          <speciesReference species="crn_c" stoichiometry="1" />
        </listOfProducts>
        <kineticLaw>
          <math xmlns="http://www.w3.org/1998/Math/MathML">
            <apply>
              <ci>v_307</ci>
            </apply>
          </math>
          <listOfParameters>
            <parameter id="v_307" value="1" />
          </listOfParameters>
        </kineticLaw>
      </reaction>
      <reaction id="R00339" reversible="false">
        <listOfReactants>
          <speciesReference species="acrn_x" stoichiometry="1" />
          <speciesReference species="crn_c" stoichiometry="1" />
        </listOfReactants>
        <listOfProducts>
          <speciesReference species="acrn_c" stoichiometry="1" />
          <speciesReference species="crn_x" stoichiometry="1" />
        </listOfProducts>
        <kineticLaw>
          <math xmlns="http://www.w3.org/1998/Math/MathML">
            <apply>
              <ci>v_308</ci>
            </apply>
          </math>
          <listOfParameters>
            <parameter id="v_308" value="1" />
          </listOfParameters>
        </kineticLaw>
      </reaction>
      <reaction id="R00340" reversible="false">
        <listOfReactants>
          <speciesReference species="crn_m" stoichiometry="1" />
        </listOfReactants>
        <listOfProducts>
          <speciesReference species="crn_c" stoichiometry="1" />
        </listOfProducts>
        <kineticLaw>
          <math xmlns="http://www.w3.org/1998/Math/MathML">
            <apply>
              <ci>v_309</ci>
            </apply>
          </math>
          <listOfParameters>
            <parameter id="v_309" value="1" />
          </listOfParameters>
        </kineticLaw>
      </reaction>
      <reaction id="R00341" reversible="false">
        <listOfReactants>
          <speciesReference species="crn_c" stoichiometry="1" />
        </listOfReactants>
        <listOfProducts>
          <speciesReference species="crn_x" stoichiometry="1" />
        </listOfProducts>
        <kineticLaw>
          <math xmlns="http://www.w3.org/1998/Math/MathML">
            <apply>
              <ci>v_310</ci>
            </apply>
          </math>
          <listOfParameters>
            <parameter id="v_310" value="1" />
          </listOfParameters>
        </kineticLaw>
      </reaction>
      <reaction id="R00342" reversible="false">
        <listOfReactants>
          <speciesReference species="accoa_m" stoichiometry="1" />
          <speciesReference species="H2O_m" stoichiometry="1" />
          <speciesReference species="oaa_m" stoichiometry="1" />
        </listOfReactants>
        <listOfProducts>
          <speciesReference species="cit_m" stoichiometry="1" />
          <speciesReference species="coa_m" stoichiometry="1" />
          <speciesReference species="h_m" stoichiometry="1" />
        </listOfProducts>
        <kineticLaw>
          <math xmlns="http://www.w3.org/1998/Math/MathML">
            <apply>
              <ci>v_311</ci>
            </apply>
          </math>
          <listOfParameters>
            <parameter id="v_311" value="1" />
          </listOfParameters>
        </kineticLaw>
      </reaction>
      <reaction id="R00343" reversible="true">
        <listOfReactants>
          <speciesReference species="acrn_m" stoichiometry="1" />
          <speciesReference species="coa_m" stoichiometry="1" />
        </listOfReactants>
        <listOfProducts>
          <speciesReference species="accoa_m" stoichiometry="1" />
          <speciesReference species="crn_m" stoichiometry="1" />
        </listOfProducts>
        <kineticLaw>
          <math xmlns="http://www.w3.org/1998/Math/MathML">
            <apply>
              <ci>v_312</ci>
            </apply>
          </math>
          <listOfParameters>
            <parameter id="v_312" value="1" />
          </listOfParameters>
        </kineticLaw>
      </reaction>
      <reaction id="R00344" reversible="true">
        <listOfReactants>
          <speciesReference species="accoa_x" stoichiometry="1" />
          <speciesReference species="crn_x" stoichiometry="1" />
        </listOfReactants>
        <listOfProducts>
          <speciesReference species="acrn_x" stoichiometry="1" />
          <speciesReference species="coa_x" stoichiometry="1" />
        </listOfProducts>
        <kineticLaw>
          <math xmlns="http://www.w3.org/1998/Math/MathML">
            <apply>
              <ci>v_313</ci>
            </apply>
          </math>
          <listOfParameters>
            <parameter id="v_313" value="1" />
          </listOfParameters>
        </kineticLaw>
      </reaction>
      <reaction id="R00345" reversible="true">
        <listOfReactants>
          <speciesReference species="accoa_c" stoichiometry="1" />
          <speciesReference species="crn_c" stoichiometry="1" />
        </listOfReactants>
        <listOfProducts>
          <speciesReference species="acrn_c" stoichiometry="1" />
          <speciesReference species="coa_c" stoichiometry="1" />
        </listOfProducts>
        <kineticLaw>
          <math xmlns="http://www.w3.org/1998/Math/MathML">
            <apply>
              <ci>v_314</ci>
            </apply>
          </math>
          <listOfParameters>
            <parameter id="v_314" value="1" />
          </listOfParameters>
        </kineticLaw>
      </reaction>
      <reaction id="R00346" reversible="false">
        <listOfReactants>
          <speciesReference species="csn_c" stoichiometry="1" />
          <speciesReference species="h_c" stoichiometry="1" />
          <speciesReference species="H2O_c" stoichiometry="1" />
        </listOfReactants>
        <listOfProducts>
          <speciesReference species="nh4_c" stoichiometry="1" />
          <speciesReference species="ura_c" stoichiometry="1" />
        </listOfProducts>
        <kineticLaw>
          <math xmlns="http://www.w3.org/1998/Math/MathML">
            <apply>
              <ci>v_315</ci>
            </apply>
          </math>
          <listOfParameters>
            <parameter id="v_315" value="1" />
          </listOfParameters>
        </kineticLaw>
      </reaction>
      <reaction id="R00347" reversible="false">
        <listOfReactants>
          <speciesReference species="csn_e" stoichiometry="1" />
          <speciesReference species="h_e" stoichiometry="1" />
        </listOfReactants>
        <listOfProducts>
          <speciesReference species="csn_c" stoichiometry="1" />
          <speciesReference species="h_c" stoichiometry="1" />
        </listOfProducts>
        <kineticLaw>
          <math xmlns="http://www.w3.org/1998/Math/MathML">
            <apply>
              <ci>v_316</ci>
            </apply>
          </math>
          <listOfParameters>
            <parameter id="v_316" value="1" />
          </listOfParameters>
        </kineticLaw>
      </reaction>
      <reaction id="R00349" reversible="false">
        <listOfReactants>
          <speciesReference species="atp_c" stoichiometry="1" />
          <speciesReference species="nh4_c" stoichiometry="1" />
          <speciesReference species="utp_c" stoichiometry="1" />
        </listOfReactants>
        <listOfProducts>
          <speciesReference species="adp_c" stoichiometry="1" />
          <speciesReference species="ctp_c" stoichiometry="1" />
          <speciesReference species="h_c" stoichiometry="2" />
          <speciesReference species="pi_c" stoichiometry="1" />
        </listOfProducts>
        <kineticLaw>
          <math xmlns="http://www.w3.org/1998/Math/MathML">
            <apply>
              <ci>v_317</ci>
            </apply>
          </math>
          <listOfParameters>
            <parameter id="v_317" value="1" />
          </listOfParameters>
        </kineticLaw>
      </reaction>
      <reaction id="R00350" reversible="false">
        <listOfReactants>
          <speciesReference species="atp_c" stoichiometry="1" />
          <speciesReference species="glnL_c" stoichiometry="1" />
          <speciesReference species="H2O_c" stoichiometry="1" />
          <speciesReference species="utp_c" stoichiometry="1" />
        </listOfReactants>
        <listOfProducts>
          <speciesReference species="adp_c" stoichiometry="1" />
          <speciesReference species="ctp_c" stoichiometry="1" />
          <speciesReference species="gluL_c" stoichiometry="1" />
          <speciesReference species="h_c" stoichiometry="2" />
          <speciesReference species="pi_c" stoichiometry="1" />
        </listOfProducts>
        <kineticLaw>
          <math xmlns="http://www.w3.org/1998/Math/MathML">
            <apply>
              <ci>v_318</ci>
            </apply>
          </math>
          <listOfParameters>
            <parameter id="v_318" value="1" />
          </listOfParameters>
        </kineticLaw>
      </reaction>
      <reaction id="R00351" reversible="false">
        <listOfReactants>
          <speciesReference species="cmp_m" stoichiometry="1" />
          <speciesReference species="ctp_c" stoichiometry="1" />
          <speciesReference species="h_c" stoichiometry="2" />
        </listOfReactants>
        <listOfProducts>
          <speciesReference species="cmp_c" stoichiometry="1" />
          <speciesReference species="ctp_m" stoichiometry="1" />
          <speciesReference species="h_m" stoichiometry="2" />
        </listOfProducts>
        <kineticLaw>
          <math xmlns="http://www.w3.org/1998/Math/MathML">
            <apply>
              <ci>v_319</ci>
            </apply>
          </math>
          <listOfParameters>
            <parameter id="v_319" value="1" />
          </listOfParameters>
        </kineticLaw>
      </reaction>
      <reaction id="R00352" reversible="false">
        <listOfReactants>
          <speciesReference species="ficytc_m" stoichiometry="2" />
          <speciesReference species="h_m" stoichiometry="1.5" />
          <speciesReference species="q6h2_m" stoichiometry="1" />
        </listOfReactants>
        <listOfProducts>
          <speciesReference species="focytc_m" stoichiometry="2" />
          <speciesReference species="h_c" stoichiometry="1.5" />
          <speciesReference species="q6_m" stoichiometry="1" />
        </listOfProducts>
        <kineticLaw>
          <math xmlns="http://www.w3.org/1998/Math/MathML">
            <apply>
              <ci>v_320</ci>
            </apply>
          </math>
          <listOfParameters>
            <parameter id="v_320" value="1" />
          </listOfParameters>
        </kineticLaw>
      </reaction>
      <reaction id="R00353" reversible="false">
        <listOfReactants>
          <speciesReference species="acser_c" stoichiometry="1" />
          <speciesReference species="h2s_c" stoichiometry="1" />
        </listOfReactants>
        <listOfProducts>
          <speciesReference species="ac_c" stoichiometry="1" />
          <speciesReference species="cysL_c" stoichiometry="1" />
          <speciesReference species="h_c" stoichiometry="1" />
        </listOfProducts>
        <kineticLaw>
          <math xmlns="http://www.w3.org/1998/Math/MathML">
            <apply>
              <ci>v_321</ci>
            </apply>
          </math>
          <listOfParameters>
            <parameter id="v_321" value="1" />
          </listOfParameters>
        </kineticLaw>
      </reaction>
      <reaction id="R00354" reversible="false">
        <listOfReactants>
          <speciesReference species="cysL_e" stoichiometry="1" />
          <speciesReference species="h_e" stoichiometry="1" />
        </listOfReactants>
        <listOfProducts>
          <speciesReference species="cysL_c" stoichiometry="1" />
          <speciesReference species="h_c" stoichiometry="1" />
        </listOfProducts>
        <kineticLaw>
          <math xmlns="http://www.w3.org/1998/Math/MathML">
            <apply>
              <ci>v_322</ci>
            </apply>
          </math>
          <listOfParameters>
            <parameter id="v_322" value="1" />
          </listOfParameters>
        </kineticLaw>
      </reaction>
      <reaction id="R00355" reversible="false">
        <listOfReactants>
          <speciesReference species="cystL_c" stoichiometry="1" />
          <speciesReference species="H2O_c" stoichiometry="1" />
        </listOfReactants>
        <listOfProducts>
          <speciesReference species="a_2obut_c" stoichiometry="1" />
          <speciesReference species="cysL_c" stoichiometry="1" />
          <speciesReference species="nh4_c" stoichiometry="1" />
        </listOfProducts>
        <kineticLaw>
          <math xmlns="http://www.w3.org/1998/Math/MathML">
            <apply>
              <ci>v_323</ci>
            </apply>
          </math>
          <listOfParameters>
            <parameter id="v_323" value="1" />
          </listOfParameters>
        </kineticLaw>
      </reaction>
      <reaction id="R00356" reversible="false">
        <listOfReactants>
          <speciesReference species="cystL_c" stoichiometry="1" />
          <speciesReference species="H2O_c" stoichiometry="1" />
        </listOfReactants>
        <listOfProducts>
          <speciesReference species="hcysL_c" stoichiometry="1" />
          <speciesReference species="nh4_c" stoichiometry="1" />
          <speciesReference species="pyr_c" stoichiometry="1" />
        </listOfProducts>
        <kineticLaw>
          <math xmlns="http://www.w3.org/1998/Math/MathML">
            <apply>
              <ci>v_324</ci>
            </apply>
          </math>
          <listOfParameters>
            <parameter id="v_324" value="1" />
          </listOfParameters>
        </kineticLaw>
      </reaction>
      <reaction id="R00357" reversible="false">
        <listOfReactants>
          <speciesReference species="cystL_x" stoichiometry="1" />
          <speciesReference species="H2O_x" stoichiometry="1" />
        </listOfReactants>
        <listOfProducts>
          <speciesReference species="hcysL_x" stoichiometry="1" />
          <speciesReference species="nh4_x" stoichiometry="1" />
          <speciesReference species="pyr_x" stoichiometry="1" />
        </listOfProducts>
        <kineticLaw>
          <math xmlns="http://www.w3.org/1998/Math/MathML">
            <apply>
              <ci>v_325</ci>
            </apply>
          </math>
          <listOfParameters>
            <parameter id="v_325" value="1" />
          </listOfParameters>
        </kineticLaw>
      </reaction>
      <reaction id="R00358" reversible="false">
        <listOfReactants>
          <speciesReference species="atp_c" stoichiometry="1" />
          <speciesReference species="cysL_c" stoichiometry="1" />
          <speciesReference species="trnacys_c" stoichiometry="1" />
        </listOfReactants>
        <listOfProducts>
          <speciesReference species="amp_c" stoichiometry="1" />
          <speciesReference species="cystrna_c" stoichiometry="1" />
          <speciesReference species="ppi_c" stoichiometry="1" />
        </listOfProducts>
        <kineticLaw>
          <math xmlns="http://www.w3.org/1998/Math/MathML">
            <apply>
              <ci>v_326</ci>
            </apply>
          </math>
          <listOfParameters>
            <parameter id="v_326" value="1" />
          </listOfParameters>
        </kineticLaw>
      </reaction>
      <reaction id="R00359" reversible="false">
        <listOfReactants>
          <speciesReference species="hcysL_c" stoichiometry="1" />
          <speciesReference species="serL_c" stoichiometry="1" />
        </listOfReactants>
        <listOfProducts>
          <speciesReference species="cystL_c" stoichiometry="1" />
          <speciesReference species="H2O_c" stoichiometry="1" />
        </listOfProducts>
        <kineticLaw>
          <math xmlns="http://www.w3.org/1998/Math/MathML">
            <apply>
              <ci>v_327</ci>
            </apply>
          </math>
          <listOfParameters>
            <parameter id="v_327" value="1" />
          </listOfParameters>
        </kineticLaw>
      </reaction>
      <reaction id="R00360" reversible="true">
        <listOfReactants>
          <speciesReference species="cystL_c" stoichiometry="1" />
        </listOfReactants>
        <listOfProducts>
          <speciesReference species="cystL_x" stoichiometry="1" />
        </listOfProducts>
        <kineticLaw>
          <math xmlns="http://www.w3.org/1998/Math/MathML">
            <apply>
              <ci>v_328</ci>
            </apply>
          </math>
          <listOfParameters>
            <parameter id="v_328" value="1" />
          </listOfParameters>
        </kineticLaw>
      </reaction>
      <reaction id="R00361" reversible="false">
        <listOfReactants>
          <speciesReference species="cytd_c" stoichiometry="1" />
          <speciesReference species="h_c" stoichiometry="1" />
          <speciesReference species="H2O_c" stoichiometry="1" />
        </listOfReactants>
        <listOfProducts>
          <speciesReference species="nh4_c" stoichiometry="1" />
          <speciesReference species="uri_c" stoichiometry="1" />
        </listOfProducts>
        <kineticLaw>
          <math xmlns="http://www.w3.org/1998/Math/MathML">
            <apply>
              <ci>v_329</ci>
            </apply>
          </math>
          <listOfParameters>
            <parameter id="v_329" value="1" />
          </listOfParameters>
        </kineticLaw>
      </reaction>
      <reaction id="R00362" reversible="false">
        <listOfReactants>
          <speciesReference species="cytd_c" stoichiometry="1" />
          <speciesReference species="gtp_c" stoichiometry="1" />
        </listOfReactants>
        <listOfProducts>
          <speciesReference species="cmp_c" stoichiometry="1" />
          <speciesReference species="gdp_c" stoichiometry="1" />
          <speciesReference species="h_c" stoichiometry="1" />
        </listOfProducts>
        <kineticLaw>
          <math xmlns="http://www.w3.org/1998/Math/MathML">
            <apply>
              <ci>v_330</ci>
            </apply>
          </math>
          <listOfParameters>
            <parameter id="v_330" value="1" />
          </listOfParameters>
        </kineticLaw>
      </reaction>
      <reaction id="R00363" reversible="false">
        <listOfReactants>
          <speciesReference species="cytd_e" stoichiometry="1" />
          <speciesReference species="h_e" stoichiometry="1" />
        </listOfReactants>
        <listOfProducts>
          <speciesReference species="cytd_c" stoichiometry="1" />
          <speciesReference species="h_c" stoichiometry="1" />
        </listOfProducts>
        <kineticLaw>
          <math xmlns="http://www.w3.org/1998/Math/MathML">
            <apply>
              <ci>v_331</ci>
            </apply>
          </math>
          <listOfParameters>
            <parameter id="v_331" value="1" />
          </listOfParameters>
        </kineticLaw>
      </reaction>
      <reaction id="R00364" reversible="true">
        <listOfReactants>
          <speciesReference species="atp_c" stoichiometry="1" />
          <speciesReference species="cmp_c" stoichiometry="1" />
        </listOfReactants>
        <listOfProducts>
          <speciesReference species="adp_c" stoichiometry="1" />
          <speciesReference species="cdp_c" stoichiometry="1" />
        </listOfProducts>
        <kineticLaw>
          <math xmlns="http://www.w3.org/1998/Math/MathML">
            <apply>
              <ci>v_332</ci>
            </apply>
          </math>
          <listOfParameters>
            <parameter id="v_332" value="1" />
          </listOfParameters>
        </kineticLaw>
      </reaction>
      <reaction id="R00365" reversible="true">
        <listOfReactants>
          <speciesReference species="atp_c" stoichiometry="1" />
          <speciesReference species="dcmp_c" stoichiometry="1" />
        </listOfReactants>
        <listOfProducts>
          <speciesReference species="adp_c" stoichiometry="1" />
          <speciesReference species="dcdp_c" stoichiometry="1" />
        </listOfProducts>
        <kineticLaw>
          <math xmlns="http://www.w3.org/1998/Math/MathML">
            <apply>
              <ci>v_333</ci>
            </apply>
          </math>
          <listOfParameters>
            <parameter id="v_333" value="1" />
          </listOfParameters>
        </kineticLaw>
      </reaction>
      <reaction id="R00366" reversible="true">
        <listOfReactants>
          <speciesReference species="atp_c" stoichiometry="1" />
          <speciesReference species="damp_c" stoichiometry="1" />
        </listOfReactants>
        <listOfProducts>
          <speciesReference species="adp_c" stoichiometry="1" />
          <speciesReference species="dadp_c" stoichiometry="1" />
        </listOfProducts>
        <kineticLaw>
          <math xmlns="http://www.w3.org/1998/Math/MathML">
            <apply>
              <ci>v_334</ci>
            </apply>
          </math>
          <listOfParameters>
            <parameter id="v_334" value="1" />
          </listOfParameters>
        </kineticLaw>
      </reaction>
      <reaction id="R00367" reversible="false">
        <listOfReactants>
          <speciesReference species="dad2_e" stoichiometry="1" />
          <speciesReference species="h_e" stoichiometry="1" />
        </listOfReactants>
        <listOfProducts>
          <speciesReference species="dad2_c" stoichiometry="1" />
          <speciesReference species="h_c" stoichiometry="1" />
        </listOfProducts>
        <kineticLaw>
          <math xmlns="http://www.w3.org/1998/Math/MathML">
            <apply>
              <ci>v_335</ci>
            </apply>
          </math>
          <listOfParameters>
            <parameter id="v_335" value="1" />
          </listOfParameters>
        </kineticLaw>
      </reaction>
      <reaction id="R00368" reversible="true">
        <listOfReactants>
          <speciesReference species="dadp_c" stoichiometry="1" />
        </listOfReactants>
        <listOfProducts>
          <speciesReference species="dadp_n" stoichiometry="1" />
        </listOfProducts>
        <kineticLaw>
          <math xmlns="http://www.w3.org/1998/Math/MathML">
            <apply>
              <ci>v_336</ci>
            </apply>
          </math>
          <listOfParameters>
            <parameter id="v_336" value="1" />
          </listOfParameters>
        </kineticLaw>
      </reaction>
      <reaction id="R00369" reversible="false">
        <listOfReactants>
          <speciesReference species="dann_e" stoichiometry="1" />
          <speciesReference species="h_e" stoichiometry="1" />
        </listOfReactants>
        <listOfProducts>
          <speciesReference species="dann_c" stoichiometry="1" />
          <speciesReference species="h_c" stoichiometry="1" />
        </listOfProducts>
        <kineticLaw>
          <math xmlns="http://www.w3.org/1998/Math/MathML">
            <apply>
              <ci>v_337</ci>
            </apply>
          </math>
          <listOfParameters>
            <parameter id="v_337" value="1" />
          </listOfParameters>
        </kineticLaw>
      </reaction>
      <reaction id="R00370" reversible="false">
        <listOfReactants>
          <speciesReference species="ru5pD_c" stoichiometry="1" />
        </listOfReactants>
        <listOfProducts>
          <speciesReference species="db4p_c" stoichiometry="1" />
          <speciesReference species="for_c" stoichiometry="1" />
          <speciesReference species="h_c" stoichiometry="1" />
        </listOfProducts>
        <kineticLaw>
          <math xmlns="http://www.w3.org/1998/Math/MathML">
            <apply>
              <ci>v_338</ci>
            </apply>
          </math>
          <listOfParameters>
            <parameter id="v_338" value="1" />
          </listOfParameters>
        </kineticLaw>
      </reaction>
      <reaction id="R00371" reversible="true">
        <listOfReactants>
          <speciesReference species="dcdp_c" stoichiometry="1" />
        </listOfReactants>
        <listOfProducts>
          <speciesReference species="dcdp_n" stoichiometry="1" />
        </listOfProducts>
        <kineticLaw>
          <math xmlns="http://www.w3.org/1998/Math/MathML">
            <apply>
              <ci>v_339</ci>
            </apply>
          </math>
          <listOfParameters>
            <parameter id="v_339" value="1" />
          </listOfParameters>
        </kineticLaw>
      </reaction>
      <reaction id="R00372" reversible="true">
        <listOfReactants>
          <speciesReference species="dcmp_c" stoichiometry="1" />
          <speciesReference species="h_c" stoichiometry="1" />
          <speciesReference species="H2O_c" stoichiometry="1" />
        </listOfReactants>
        <listOfProducts>
          <speciesReference species="dump_c" stoichiometry="1" />
          <speciesReference species="nh4_c" stoichiometry="1" />
        </listOfProducts>
        <kineticLaw>
          <math xmlns="http://www.w3.org/1998/Math/MathML">
            <apply>
              <ci>v_340</ci>
            </apply>
          </math>
          <listOfParameters>
            <parameter id="v_340" value="1" />
          </listOfParameters>
        </kineticLaw>
      </reaction>
      <reaction id="R00373" reversible="false">
        <listOfReactants>
          <speciesReference species="dctp_c" stoichiometry="1" />
          <speciesReference species="h_c" stoichiometry="1" />
          <speciesReference species="H2O_c" stoichiometry="1" />
        </listOfReactants>
        <listOfProducts>
          <speciesReference species="dutp_c" stoichiometry="1" />
          <speciesReference species="nh4_c" stoichiometry="1" />
        </listOfProducts>
        <kineticLaw>
          <math xmlns="http://www.w3.org/1998/Math/MathML">
            <apply>
              <ci>v_341</ci>
            </apply>
          </math>
          <listOfParameters>
            <parameter id="v_341" value="1" />
          </listOfParameters>
        </kineticLaw>
      </reaction>
      <reaction id="R00374" reversible="false">
        <listOfReactants>
          <speciesReference species="dcyt_c" stoichiometry="1" />
          <speciesReference species="h_c" stoichiometry="1" />
          <speciesReference species="H2O_c" stoichiometry="1" />
        </listOfReactants>
        <listOfProducts>
          <speciesReference species="duri_c" stoichiometry="1" />
          <speciesReference species="nh4_c" stoichiometry="1" />
        </listOfProducts>
        <kineticLaw>
          <math xmlns="http://www.w3.org/1998/Math/MathML">
            <apply>
              <ci>v_342</ci>
            </apply>
          </math>
          <listOfParameters>
            <parameter id="v_342" value="1" />
          </listOfParameters>
        </kineticLaw>
      </reaction>
      <reaction id="R00375" reversible="false">
        <listOfReactants>
          <speciesReference species="dcyt_e" stoichiometry="1" />
          <speciesReference species="h_e" stoichiometry="1" />
        </listOfReactants>
        <listOfProducts>
          <speciesReference species="dcyt_c" stoichiometry="1" />
          <speciesReference species="h_c" stoichiometry="1" />
        </listOfProducts>
        <kineticLaw>
          <math xmlns="http://www.w3.org/1998/Math/MathML">
            <apply>
              <ci>v_343</ci>
            </apply>
          </math>
          <listOfParameters>
            <parameter id="v_343" value="1" />
          </listOfParameters>
        </kineticLaw>
      </reaction>
      <reaction id="R00376" reversible="false">
        <listOfReactants>
          <speciesReference species="e4p_c" stoichiometry="1" />
          <speciesReference species="H2O_c" stoichiometry="1" />
          <speciesReference species="pep_c" stoichiometry="1" />
        </listOfReactants>
        <listOfProducts>
          <speciesReference species="a_2dda7p_c" stoichiometry="1" />
          <speciesReference species="pi_c" stoichiometry="1" />
        </listOfProducts>
        <kineticLaw>
          <math xmlns="http://www.w3.org/1998/Math/MathML">
            <apply>
              <ci>v_344</ci>
            </apply>
          </math>
          <listOfParameters>
            <parameter id="v_344" value="1" />
          </listOfParameters>
        </kineticLaw>
      </reaction>
      <reaction id="R00377" reversible="false">
        <listOfReactants>
          <speciesReference species="e4p_m" stoichiometry="1" />
          <speciesReference species="H2O_m" stoichiometry="1" />
          <speciesReference species="pep_m" stoichiometry="1" />
        </listOfReactants>
        <listOfProducts>
          <speciesReference species="a_2dda7p_m" stoichiometry="1" />
          <speciesReference species="pi_m" stoichiometry="1" />
        </listOfProducts>
        <kineticLaw>
          <math xmlns="http://www.w3.org/1998/Math/MathML">
            <apply>
              <ci>v_345</ci>
            </apply>
          </math>
          <listOfParameters>
            <parameter id="v_345" value="1" />
          </listOfParameters>
        </kineticLaw>
      </reaction>
      <reaction id="R00378" reversible="false">
        <listOfReactants>
          <speciesReference species="h_c" stoichiometry="1" />
          <speciesReference species="nadph_c" stoichiometry="1" />
          <speciesReference species="O2_c" stoichiometry="1" />
          <speciesReference species="c140coa_c" stoichiometry="1" />
        </listOfReactants>
        <listOfProducts>
          <speciesReference species="H2O_c" stoichiometry="2" />
          <speciesReference species="nadp_c" stoichiometry="1" />
          <speciesReference species="c141coa_c" stoichiometry="1" />
        </listOfProducts>
        <kineticLaw>
          <math xmlns="http://www.w3.org/1998/Math/MathML">
            <apply>
              <ci>v_346</ci>
            </apply>
          </math>
          <listOfParameters>
            <parameter id="v_346" value="1" />
          </listOfParameters>
        </kineticLaw>
      </reaction>
      <reaction id="R00379" reversible="false">
        <listOfReactants>
          <speciesReference species="h_c" stoichiometry="1" />
          <speciesReference species="nadph_c" stoichiometry="1" />
          <speciesReference species="O2_c" stoichiometry="1" />
          <speciesReference species="c160coa_c" stoichiometry="1" />
        </listOfReactants>
        <listOfProducts>
          <speciesReference species="H2O_c" stoichiometry="2" />
          <speciesReference species="nadp_c" stoichiometry="1" />
          <speciesReference species="c161coa_c" stoichiometry="1" />
        </listOfProducts>
        <kineticLaw>
          <math xmlns="http://www.w3.org/1998/Math/MathML">
            <apply>
              <ci>v_347</ci>
            </apply>
          </math>
          <listOfParameters>
            <parameter id="v_347" value="1" />
          </listOfParameters>
        </kineticLaw>
      </reaction>
      <reaction id="R00380" reversible="false">
        <listOfReactants>
          <speciesReference species="h_c" stoichiometry="1" />
          <speciesReference species="nadph_c" stoichiometry="1" />
          <speciesReference species="O2_c" stoichiometry="1" />
          <speciesReference species="c180coa_c" stoichiometry="1" />
        </listOfReactants>
        <listOfProducts>
          <speciesReference species="H2O_c" stoichiometry="2" />
          <speciesReference species="nadp_c" stoichiometry="1" />
          <speciesReference species="c181coa_c" stoichiometry="1" />
        </listOfProducts>
        <kineticLaw>
          <math xmlns="http://www.w3.org/1998/Math/MathML">
            <apply>
              <ci>v_348</ci>
            </apply>
          </math>
          <listOfParameters>
            <parameter id="v_348" value="1" />
          </listOfParameters>
        </kineticLaw>
      </reaction>
      <reaction id="R00381" reversible="false">
        <listOfReactants>
          <speciesReference species="h_c" stoichiometry="1" />
          <speciesReference species="nadph_c" stoichiometry="1" />
          <speciesReference species="O2_c" stoichiometry="1" />
          <speciesReference species="c181coa_c" stoichiometry="1" />
        </listOfReactants>
        <listOfProducts>
          <speciesReference species="H2O_c" stoichiometry="2" />
          <speciesReference species="nadp_c" stoichiometry="1" />
          <speciesReference species="c182coa_c" stoichiometry="1" />
        </listOfProducts>
        <kineticLaw>
          <math xmlns="http://www.w3.org/1998/Math/MathML">
            <apply>
              <ci>v_349</ci>
            </apply>
          </math>
          <listOfParameters>
            <parameter id="v_349" value="1" />
          </listOfParameters>
        </kineticLaw>
      </reaction>
      <reaction id="R00382" reversible="true">
        <listOfReactants>
          <speciesReference species="dgdp_c" stoichiometry="1" />
        </listOfReactants>
        <listOfProducts>
          <speciesReference species="dgdp_n" stoichiometry="1" />
        </listOfProducts>
        <kineticLaw>
          <math xmlns="http://www.w3.org/1998/Math/MathML">
            <apply>
              <ci>v_350</ci>
            </apply>
          </math>
          <listOfParameters>
            <parameter id="v_350" value="1" />
          </listOfParameters>
        </kineticLaw>
      </reaction>
      <reaction id="R00383" reversible="true">
        <listOfReactants>
          <speciesReference species="atp_c" stoichiometry="1" />
          <speciesReference species="dgmp_c" stoichiometry="1" />
        </listOfReactants>
        <listOfProducts>
          <speciesReference species="adp_c" stoichiometry="1" />
          <speciesReference species="dgdp_c" stoichiometry="1" />
        </listOfProducts>
        <kineticLaw>
          <math xmlns="http://www.w3.org/1998/Math/MathML">
            <apply>
              <ci>v_351</ci>
            </apply>
          </math>
          <listOfParameters>
            <parameter id="v_351" value="1" />
          </listOfParameters>
        </kineticLaw>
      </reaction>
      <reaction id="R00384" reversible="false">
        <listOfReactants>
          <speciesReference species="dgsn_e" stoichiometry="1" />
          <speciesReference species="h_e" stoichiometry="1" />
        </listOfReactants>
        <listOfProducts>
          <speciesReference species="dgsn_c" stoichiometry="1" />
          <speciesReference species="h_c" stoichiometry="1" />
        </listOfProducts>
        <kineticLaw>
          <math xmlns="http://www.w3.org/1998/Math/MathML">
            <apply>
              <ci>v_352</ci>
            </apply>
          </math>
          <listOfParameters>
            <parameter id="v_352" value="1" />
          </listOfParameters>
        </kineticLaw>
      </reaction>
      <reaction id="R00385" reversible="false">
        <listOfReactants>
          <speciesReference species="a_23dhmb_m" stoichiometry="1" />
        </listOfReactants>
        <listOfProducts>
          <speciesReference species="a_3mob_m" stoichiometry="1" />
          <speciesReference species="H2O_m" stoichiometry="1" />
        </listOfProducts>
        <kineticLaw>
          <math xmlns="http://www.w3.org/1998/Math/MathML">
            <apply>
              <ci>v_353</ci>
            </apply>
          </math>
          <listOfParameters>
            <parameter id="v_353" value="1" />
          </listOfParameters>
        </kineticLaw>
      </reaction>
      <reaction id="R00386" reversible="false">
        <listOfReactants>
          <speciesReference species="a_23dhmp_m" stoichiometry="1" />
        </listOfReactants>
        <listOfProducts>
          <speciesReference species="a_3mop_m" stoichiometry="1" />
          <speciesReference species="H2O_m" stoichiometry="1" />
        </listOfProducts>
        <kineticLaw>
          <math xmlns="http://www.w3.org/1998/Math/MathML">
            <apply>
              <ci>v_354</ci>
            </apply>
          </math>
          <listOfParameters>
            <parameter id="v_354" value="1" />
          </listOfParameters>
        </kineticLaw>
      </reaction>
      <reaction id="R00387" reversible="false">
        <listOfReactants>
          <speciesReference species="atp_c" stoichiometry="1" />
          <speciesReference species="dha_c" stoichiometry="1" />
        </listOfReactants>
        <listOfProducts>
          <speciesReference species="adp_c" stoichiometry="1" />
          <speciesReference species="dhap_c" stoichiometry="1" />
          <speciesReference species="h_c" stoichiometry="1" />
        </listOfProducts>
        <kineticLaw>
          <math xmlns="http://www.w3.org/1998/Math/MathML">
            <apply>
              <ci>v_355</ci>
            </apply>
          </math>
          <listOfParameters>
            <parameter id="v_355" value="1" />
          </listOfParameters>
        </kineticLaw>
      </reaction>
      <reaction id="R00388" reversible="false">
        <listOfReactants>
          <speciesReference species="dhap_m" stoichiometry="1" />
        </listOfReactants>
        <listOfProducts>
          <speciesReference species="dhap_c" stoichiometry="1" />
        </listOfProducts>
        <kineticLaw>
          <math xmlns="http://www.w3.org/1998/Math/MathML">
            <apply>
              <ci>v_356</ci>
            </apply>
          </math>
          <listOfParameters>
            <parameter id="v_356" value="1" />
          </listOfParameters>
        </kineticLaw>
      </reaction>
      <reaction id="R00389" reversible="false">
        <listOfReactants>
          <speciesReference species="atp_c" stoichiometry="1" />
          <speciesReference species="dhpt_c" stoichiometry="1" />
          <speciesReference species="gluL_c" stoichiometry="1" />
        </listOfReactants>
        <listOfProducts>
          <speciesReference species="adp_c" stoichiometry="1" />
          <speciesReference species="dhf_c" stoichiometry="1" />
          <speciesReference species="h_c" stoichiometry="1" />
          <speciesReference species="pi_c" stoichiometry="1" />
        </listOfProducts>
        <kineticLaw>
          <math xmlns="http://www.w3.org/1998/Math/MathML">
            <apply>
              <ci>v_357</ci>
            </apply>
          </math>
          <listOfParameters>
            <parameter id="v_357" value="1" />
          </listOfParameters>
        </kineticLaw>
      </reaction>
      <reaction id="R00390" reversible="true">
        <listOfReactants>
          <speciesReference species="dhf_c" stoichiometry="1" />
        </listOfReactants>
        <listOfProducts>
          <speciesReference species="dhf_m" stoichiometry="1" />
        </listOfProducts>
        <kineticLaw>
          <math xmlns="http://www.w3.org/1998/Math/MathML">
            <apply>
              <ci>v_358</ci>
            </apply>
          </math>
          <listOfParameters>
            <parameter id="v_358" value="1" />
          </listOfParameters>
        </kineticLaw>
      </reaction>
      <reaction id="R00391" reversible="false">
        <listOfReactants>
          <speciesReference species="dhnpt_m" stoichiometry="1" />
        </listOfReactants>
        <listOfProducts>
          <speciesReference species="a_2ahhmp_m" stoichiometry="1" />
          <speciesReference species="gcald_m" stoichiometry="1" />
          <speciesReference species="h_m" stoichiometry="1" />
        </listOfProducts>
        <kineticLaw>
          <math xmlns="http://www.w3.org/1998/Math/MathML">
            <apply>
              <ci>v_359</ci>
            </apply>
          </math>
          <listOfParameters>
            <parameter id="v_359" value="1" />
          </listOfParameters>
        </kineticLaw>
      </reaction>
      <reaction id="R00392" reversible="true">
        <listOfReactants>
          <speciesReference species="dhnpt_c" stoichiometry="1" />
        </listOfReactants>
        <listOfProducts>
          <speciesReference species="dhnpt_m" stoichiometry="1" />
        </listOfProducts>
        <kineticLaw>
          <math xmlns="http://www.w3.org/1998/Math/MathML">
            <apply>
              <ci>v_360</ci>
            </apply>
          </math>
          <listOfParameters>
            <parameter id="v_360" value="1" />
          </listOfParameters>
        </kineticLaw>
      </reaction>
      <reaction id="R00393" reversible="false">
        <listOfReactants>
          <speciesReference species="dhorS_c" stoichiometry="1" />
          <speciesReference species="fum_c" stoichiometry="1" />
        </listOfReactants>
        <listOfProducts>
          <speciesReference species="orot_c" stoichiometry="1" />
          <speciesReference species="succ_c" stoichiometry="1" />
        </listOfProducts>
        <kineticLaw>
          <math xmlns="http://www.w3.org/1998/Math/MathML">
            <apply>
              <ci>v_361</ci>
            </apply>
          </math>
          <listOfParameters>
            <parameter id="v_361" value="1" />
          </listOfParameters>
        </kineticLaw>
      </reaction>
      <reaction id="R00394" reversible="true">
        <listOfReactants>
          <speciesReference species="dhorS_c" stoichiometry="1" />
          <speciesReference species="H2O_c" stoichiometry="1" />
        </listOfReactants>
        <listOfProducts>
          <speciesReference species="cbasp_c" stoichiometry="1" />
          <speciesReference species="h_c" stoichiometry="1" />
        </listOfProducts>
        <kineticLaw>
          <math xmlns="http://www.w3.org/1998/Math/MathML">
            <apply>
              <ci>v_362</ci>
            </apply>
          </math>
          <listOfParameters>
            <parameter id="v_362" value="1" />
          </listOfParameters>
        </kineticLaw>
      </reaction>
      <reaction id="R00395" reversible="false">
        <listOfReactants>
          <speciesReference species="a_2ahhmp_m" stoichiometry="1" />
          <speciesReference species="a_4abz_m" stoichiometry="1" />
        </listOfReactants>
        <listOfProducts>
          <speciesReference species="dhpt_m" stoichiometry="1" />
          <speciesReference species="H2O_m" stoichiometry="1" />
        </listOfProducts>
        <kineticLaw>
          <math xmlns="http://www.w3.org/1998/Math/MathML">
            <apply>
              <ci>v_363</ci>
            </apply>
          </math>
          <listOfParameters>
            <parameter id="v_363" value="1" />
          </listOfParameters>
        </kineticLaw>
      </reaction>
      <reaction id="R00396" reversible="true">
        <listOfReactants>
          <speciesReference species="dhpt_c" stoichiometry="1" />
        </listOfReactants>
        <listOfProducts>
          <speciesReference species="dhpt_m" stoichiometry="1" />
        </listOfProducts>
        <kineticLaw>
          <math xmlns="http://www.w3.org/1998/Math/MathML">
            <apply>
              <ci>v_364</ci>
            </apply>
          </math>
          <listOfParameters>
            <parameter id="v_364" value="1" />
          </listOfParameters>
        </kineticLaw>
      </reaction>
      <reaction id="R00397" reversible="false">
        <listOfReactants>
          <speciesReference species="a_2dda7p_c" stoichiometry="1" />
        </listOfReactants>
        <listOfProducts>
          <speciesReference species="a_3dhq_c" stoichiometry="1" />
          <speciesReference species="pi_c" stoichiometry="1" />
        </listOfProducts>
        <kineticLaw>
          <math xmlns="http://www.w3.org/1998/Math/MathML">
            <apply>
              <ci>v_365</ci>
            </apply>
          </math>
          <listOfParameters>
            <parameter id="v_365" value="1" />
          </listOfParameters>
        </kineticLaw>
      </reaction>
      <reaction id="R00398" reversible="false">
        <listOfReactants>
          <speciesReference species="a_3dhq_c" stoichiometry="1" />
        </listOfReactants>
        <listOfProducts>
          <speciesReference species="a_3dhsk_c" stoichiometry="1" />
          <speciesReference species="H2O_c" stoichiometry="1" />
        </listOfProducts>
        <kineticLaw>
          <math xmlns="http://www.w3.org/1998/Math/MathML">
            <apply>
              <ci>v_366</ci>
            </apply>
          </math>
          <listOfParameters>
            <parameter id="v_366" value="1" />
          </listOfParameters>
        </kineticLaw>
      </reaction>
      <reaction id="R00399" reversible="false">
        <listOfReactants>
          <speciesReference species="accoa_c" stoichiometry="1" />
          <speciesReference species="sprm_c" stoichiometry="1" />
        </listOfReactants>
        <listOfProducts>
          <speciesReference species="N1sprm_c" stoichiometry="1" />
          <speciesReference species="coa_c" stoichiometry="1" />
          <speciesReference species="h_c" stoichiometry="1" />
        </listOfProducts>
        <kineticLaw>
          <math xmlns="http://www.w3.org/1998/Math/MathML">
            <apply>
              <ci>v_367</ci>
            </apply>
          </math>
          <listOfParameters>
            <parameter id="v_367" value="1" />
          </listOfParameters>
        </kineticLaw>
      </reaction>
      <reaction id="R00400" reversible="false">
        <listOfReactants>
          <speciesReference species="din_e" stoichiometry="1" />
          <speciesReference species="h_e" stoichiometry="1" />
        </listOfReactants>
        <listOfProducts>
          <speciesReference species="din_c" stoichiometry="1" />
          <speciesReference species="h_c" stoichiometry="1" />
        </listOfProducts>
        <kineticLaw>
          <math xmlns="http://www.w3.org/1998/Math/MathML">
            <apply>
              <ci>v_368</ci>
            </apply>
          </math>
          <listOfParameters>
            <parameter id="v_368" value="1" />
          </listOfParameters>
        </kineticLaw>
      </reaction>
      <reaction id="R00401" reversible="false">
        <listOfReactants>
          <speciesReference species="amet_c" stoichiometry="1" />
          <speciesReference species="caphis_c" stoichiometry="1" />
        </listOfReactants>
        <listOfProducts>
          <speciesReference species="ahcys_c" stoichiometry="1" />
          <speciesReference species="cmaphis_c" stoichiometry="1" />
          <speciesReference species="h_c" stoichiometry="1" />
        </listOfProducts>
        <kineticLaw>
          <math xmlns="http://www.w3.org/1998/Math/MathML">
            <apply>
              <ci>v_369</ci>
            </apply>
          </math>
          <listOfParameters>
            <parameter id="v_369" value="1" />
          </listOfParameters>
        </kineticLaw>
      </reaction>
      <reaction id="R00402" reversible="false">
        <listOfReactants>
          <speciesReference species="dkmpp_c" stoichiometry="1" />
          <speciesReference species="H2O_c" stoichiometry="3" />
        </listOfReactants>
        <listOfProducts>
          <speciesReference species="a_2kmb_c" stoichiometry="1" />
          <speciesReference species="for_c" stoichiometry="1" />
          <speciesReference species="h_c" stoichiometry="6" />
          <speciesReference species="pi_c" stoichiometry="1" />
        </listOfProducts>
        <kineticLaw>
          <math xmlns="http://www.w3.org/1998/Math/MathML">
            <apply>
              <ci>v_370</ci>
            </apply>
          </math>
          <listOfParameters>
            <parameter id="v_370" value="1" />
          </listOfParameters>
        </kineticLaw>
      </reaction>
      <reaction id="R00403" reversible="false">
        <listOfReactants>
          <speciesReference species="ficytc_m" stoichiometry="2" />
          <speciesReference species="lacD_c" stoichiometry="1" />
        </listOfReactants>
        <listOfProducts>
          <speciesReference species="focytc_m" stoichiometry="2" />
          <speciesReference species="pyr_c" stoichiometry="1" />
        </listOfProducts>
        <kineticLaw>
          <math xmlns="http://www.w3.org/1998/Math/MathML">
            <apply>
              <ci>v_371</ci>
            </apply>
          </math>
          <listOfParameters>
            <parameter id="v_371" value="1" />
          </listOfParameters>
        </kineticLaw>
      </reaction>
      <reaction id="R00404" reversible="false">
        <listOfReactants>
          <speciesReference species="ficytc_m" stoichiometry="2" />
          <speciesReference species="lacD_m" stoichiometry="1" />
        </listOfReactants>
        <listOfProducts>
          <speciesReference species="focytc_m" stoichiometry="2" />
          <speciesReference species="pyr_m" stoichiometry="1" />
        </listOfProducts>
        <kineticLaw>
          <math xmlns="http://www.w3.org/1998/Math/MathML">
            <apply>
              <ci>v_372</ci>
            </apply>
          </math>
          <listOfParameters>
            <parameter id="v_372" value="1" />
          </listOfParameters>
        </kineticLaw>
      </reaction>
      <reaction id="R00405" reversible="false">
        <listOfReactants>
          <speciesReference species="h_e" stoichiometry="1" />
          <speciesReference species="lacD_e" stoichiometry="1" />
        </listOfReactants>
        <listOfProducts>
          <speciesReference species="h_c" stoichiometry="1" />
          <speciesReference species="lacD_c" stoichiometry="1" />
        </listOfProducts>
        <kineticLaw>
          <math xmlns="http://www.w3.org/1998/Math/MathML">
            <apply>
              <ci>v_373</ci>
            </apply>
          </math>
          <listOfParameters>
            <parameter id="v_373" value="1" />
          </listOfParameters>
        </kineticLaw>
      </reaction>
      <reaction id="R00406" reversible="true">
        <listOfReactants>
          <speciesReference species="lacD_c" stoichiometry="1" />
          <speciesReference species="pyr_m" stoichiometry="1" />
        </listOfReactants>
        <listOfProducts>
          <speciesReference species="lacD_m" stoichiometry="1" />
          <speciesReference species="pyr_c" stoichiometry="1" />
        </listOfProducts>
        <kineticLaw>
          <math xmlns="http://www.w3.org/1998/Math/MathML">
            <apply>
              <ci>v_374</ci>
            </apply>
          </math>
          <listOfParameters>
            <parameter id="v_374" value="1" />
          </listOfParameters>
        </kineticLaw>
      </reaction>
      <reaction id="R00407" reversible="true">
        <listOfReactants>
          <speciesReference species="h_c" stoichiometry="1" />
          <speciesReference species="lacD_c" stoichiometry="1" />
        </listOfReactants>
        <listOfProducts>
          <speciesReference species="h_m" stoichiometry="1" />
          <speciesReference species="lacD_m" stoichiometry="1" />
        </listOfProducts>
        <kineticLaw>
          <math xmlns="http://www.w3.org/1998/Math/MathML">
            <apply>
              <ci>v_375</ci>
            </apply>
          </math>
          <listOfParameters>
            <parameter id="v_375" value="1" />
          </listOfParameters>
        </kineticLaw>
      </reaction>
      <reaction id="R00408" reversible="false">
        <listOfReactants>
          <speciesReference species="dmpp_c" stoichiometry="1" />
          <speciesReference species="ipdp_c" stoichiometry="1" />
        </listOfReactants>
        <listOfProducts>
          <speciesReference species="grdp_c" stoichiometry="1" />
          <speciesReference species="ppi_c" stoichiometry="1" />
        </listOfProducts>
        <kineticLaw>
          <math xmlns="http://www.w3.org/1998/Math/MathML">
            <apply>
              <ci>v_376</ci>
            </apply>
          </math>
          <listOfParameters>
            <parameter id="v_376" value="1" />
          </listOfParameters>
        </kineticLaw>
      </reaction>
      <reaction id="R00409" reversible="false">
        <listOfReactants>
          <speciesReference species="ahdt_c" stoichiometry="1" />
          <speciesReference species="H2O_c" stoichiometry="1" />
        </listOfReactants>
        <listOfProducts>
          <speciesReference species="dhpmp_c" stoichiometry="1" />
          <speciesReference species="h_c" stoichiometry="1" />
          <speciesReference species="ppi_c" stoichiometry="1" />
        </listOfProducts>
        <kineticLaw>
          <math xmlns="http://www.w3.org/1998/Math/MathML">
            <apply>
              <ci>v_377</ci>
            </apply>
          </math>
          <listOfParameters>
            <parameter id="v_377" value="1" />
          </listOfParameters>
        </kineticLaw>
      </reaction>
      <reaction id="R00410" reversible="false">
        <listOfReactants>
          <speciesReference species="ctp_c" stoichiometry="1" />
          <speciesReference species="dolichol_c" stoichiometry="1" />
        </listOfReactants>
        <listOfProducts>
          <speciesReference species="cdp_c" stoichiometry="1" />
          <speciesReference species="dolp_c" stoichiometry="1" />
          <speciesReference species="h_c" stoichiometry="1" />
        </listOfProducts>
        <kineticLaw>
          <math xmlns="http://www.w3.org/1998/Math/MathML">
            <apply>
              <ci>v_378</ci>
            </apply>
          </math>
          <listOfParameters>
            <parameter id="v_378" value="1" />
          </listOfParameters>
        </kineticLaw>
      </reaction>
      <reaction id="R00411" reversible="false">
        <listOfReactants>
          <speciesReference species="dolmanp_r" stoichiometry="1" />
        </listOfReactants>
        <listOfProducts>
          <speciesReference species="dolp_r" stoichiometry="1" />
          <speciesReference species="h_r" stoichiometry="1" />
          <speciesReference species="mannan_r" stoichiometry="1" />
        </listOfProducts>
        <kineticLaw>
          <math xmlns="http://www.w3.org/1998/Math/MathML">
            <apply>
              <ci>v_379</ci>
            </apply>
          </math>
          <listOfParameters>
            <parameter id="v_379" value="1" />
          </listOfParameters>
        </kineticLaw>
      </reaction>
      <reaction id="R00412" reversible="false">
        <listOfReactants>
          <speciesReference species="dolp_c" stoichiometry="1" />
          <speciesReference species="gdpmann_c" stoichiometry="1" />
        </listOfReactants>
        <listOfProducts>
          <speciesReference species="dolmanp_r" stoichiometry="1" />
          <speciesReference species="gdp_c" stoichiometry="1" />
        </listOfProducts>
        <kineticLaw>
          <math xmlns="http://www.w3.org/1998/Math/MathML">
            <apply>
              <ci>v_380</ci>
            </apply>
          </math>
          <listOfParameters>
            <parameter id="v_380" value="1" />
          </listOfParameters>
        </kineticLaw>
      </reaction>
      <reaction id="R00413" reversible="true">
        <listOfReactants>
          <speciesReference species="dolp_c" stoichiometry="1" />
          <speciesReference species="h_c" stoichiometry="1" />
        </listOfReactants>
        <listOfProducts>
          <speciesReference species="dolp_r" stoichiometry="1" />
          <speciesReference species="h_r" stoichiometry="1" />
        </listOfProducts>
        <kineticLaw>
          <math xmlns="http://www.w3.org/1998/Math/MathML">
            <apply>
              <ci>v_381</ci>
            </apply>
          </math>
          <listOfParameters>
            <parameter id="v_381" value="1" />
          </listOfParameters>
        </kineticLaw>
      </reaction>
      <reaction id="R00414" reversible="false">
        <listOfReactants>
          <speciesReference species="atp_c" stoichiometry="1" />
          <speciesReference species="dpcoa_c" stoichiometry="1" />
        </listOfReactants>
        <listOfProducts>
          <speciesReference species="adp_c" stoichiometry="1" />
          <speciesReference species="coa_c" stoichiometry="1" />
          <speciesReference species="h_c" stoichiometry="1" />
        </listOfProducts>
        <kineticLaw>
          <math xmlns="http://www.w3.org/1998/Math/MathML">
            <apply>
              <ci>v_382</ci>
            </apply>
          </math>
          <listOfParameters>
            <parameter id="v_382" value="1" />
          </listOfParameters>
        </kineticLaw>
      </reaction>
      <reaction id="R00415" reversible="false">
        <listOfReactants>
          <speciesReference species="atp_m" stoichiometry="1" />
          <speciesReference species="dpcoa_m" stoichiometry="1" />
        </listOfReactants>
        <listOfProducts>
          <speciesReference species="adp_m" stoichiometry="1" />
          <speciesReference species="coa_m" stoichiometry="1" />
          <speciesReference species="h_m" stoichiometry="1" />
        </listOfProducts>
        <kineticLaw>
          <math xmlns="http://www.w3.org/1998/Math/MathML">
            <apply>
              <ci>v_383</ci>
            </apply>
          </math>
          <listOfParameters>
            <parameter id="v_383" value="1" />
          </listOfParameters>
        </kineticLaw>
      </reaction>
      <reaction id="R00416" reversible="true">
        <listOfReactants>
          <speciesReference species="a_13dpg_c" stoichiometry="1" />
        </listOfReactants>
        <listOfProducts>
[truncated: 664,053 more chars]
