# Supplementary material for: Do genome-scale models need exact solvers or clearer standards?
Source: Mol Syst Biol. 2015 Oct 14;11(10):831. doi: 10.15252/msb.20156157 (PMC4631202; doi:10.15252/msb.20156157)
Supplement: Supplementary file 2 — Dataset EV1 [file msb0011-0831-sd2.zip › m_model_collection-master/sbml/PpuMBEL1071.xml]

<?xml version="1.0" encoding="UTF-8"?>
<!--Created by MetaFluxNet on 2011-2-14 13:2-->
<sbml xmlns="http://www.sbml.org/sbml/level2" level="2" version="1">
  <model name="Pseudomonas_putida_KT2440">
    <notes>
      <body xmlns="http://www.w3.org/1999/xhtml">
        <p> For upload to BTJ journal.</p>
      </body>
    </notes>
    <listOfCompartments>
      <compartment id="cell" />
    </listOfCompartments>
    <listOfSpecies>
      <species id="T4HP" compartment="cell" initialAmount="1" boundaryCondition="false" />
      <species id="C180ACP" compartment="cell" initialAmount="1" boundaryCondition="false" />
      <species id="a_5H24DP" compartment="cell" initialAmount="1" boundaryCondition="false" />
      <species id="S2MBDH" compartment="cell" initialAmount="1" boundaryCondition="false" />
      <species id="PBG" compartment="cell" initialAmount="1" boundaryCondition="false" />
      <species id="HPPP" compartment="cell" initialAmount="1" boundaryCondition="false" />
      <species id="TCYS" compartment="cell" initialAmount="1" boundaryCondition="false" />
      <species id="VB12COZ" compartment="cell" initialAmount="1" boundaryCondition="false" />
      <species id="SLCYSTH" compartment="cell" initialAmount="1" boundaryCondition="false" />
      <species id="DMK" compartment="cell" initialAmount="1" boundaryCondition="false" />
      <species id="MLAC" compartment="cell" initialAmount="1" boundaryCondition="false" />
      <species id="CMP" compartment="cell" initialAmount="1" boundaryCondition="false" />
      <species id="DCDP" compartment="cell" initialAmount="1" boundaryCondition="false" />
      <species id="RGT" compartment="cell" initialAmount="1" boundaryCondition="false" />
      <species id="VALxt" compartment="cell" initialAmount="1" boundaryCondition="true" />
      <species id="HPPA" compartment="cell" initialAmount="1" boundaryCondition="false" />
      <species id="SEROTONIN" compartment="cell" initialAmount="1" boundaryCondition="false" />
      <species id="SHOHACOA" compartment="cell" initialAmount="1" boundaryCondition="false" />
      <species id="IDZ4AC" compartment="cell" initialAmount="1" boundaryCondition="false" />
      <species id="P1AL" compartment="cell" initialAmount="1" boundaryCondition="false" />
      <species id="a_5HTRY" compartment="cell" initialAmount="1" boundaryCondition="false" />
      <species id="GL3PETHAM" compartment="cell" initialAmount="1" boundaryCondition="false" />
      <species id="GLUGSAL" compartment="cell" initialAmount="1" boundaryCondition="false" />
      <species id="a_5MTA" compartment="cell" initialAmount="1" boundaryCondition="false" />
      <species id="BT5AMP" compartment="cell" initialAmount="1" boundaryCondition="false" />
      <species id="RSALAGLY" compartment="cell" initialAmount="1" boundaryCondition="false" />
      <species id="HBACOA" compartment="cell" initialAmount="1" boundaryCondition="false" />
      <species id="ORN" compartment="cell" initialAmount="1" boundaryCondition="false" />
      <species id="FUM" compartment="cell" initialAmount="1" boundaryCondition="false" />
      <species id="AVAL" compartment="cell" initialAmount="1" boundaryCondition="false" />
      <species id="TRExt" compartment="cell" initialAmount="1" boundaryCondition="true" />
      <species id="NICATOL" compartment="cell" initialAmount="1" boundaryCondition="false" />
      <species id="CBSARC" compartment="cell" initialAmount="1" boundaryCondition="false" />
      <species id="NPMHIS" compartment="cell" initialAmount="1" boundaryCondition="false" />
      <species id="NAGA1P" compartment="cell" initialAmount="1" boundaryCondition="false" />
      <species id="a_4HPHEACG" compartment="cell" initialAmount="1" boundaryCondition="false" />
      <species id="TMANBT" compartment="cell" initialAmount="1" boundaryCondition="false" />
      <species id="GCYS" compartment="cell" initialAmount="1" boundaryCondition="false" />
      <species id="D8RL" compartment="cell" initialAmount="1" boundaryCondition="false" />
      <species id="SLIM" compartment="cell" initialAmount="1" boundaryCondition="false" />
      <species id="PC2" compartment="cell" initialAmount="1" boundaryCondition="false" />
      <species id="PC5" compartment="cell" initialAmount="1" boundaryCondition="false" />
      <species id="PC4" compartment="cell" initialAmount="1" boundaryCondition="false" />
      <species id="X5P" compartment="cell" initialAmount="1" boundaryCondition="false" />
      <species id="a_23DHPIMCOA" compartment="cell" initialAmount="1" boundaryCondition="false" />
      <species id="SHCL" compartment="cell" initialAmount="1" boundaryCondition="false" />
      <species id="HPIMCOA" compartment="cell" initialAmount="1" boundaryCondition="false" />
      <species id="PHHX" compartment="cell" initialAmount="1" boundaryCondition="false" />
      <species id="AMADIP" compartment="cell" initialAmount="1" boundaryCondition="false" />
      <species id="RHDDHACOA" compartment="cell" initialAmount="1" boundaryCondition="false" />
      <species id="PHExt" compartment="cell" initialAmount="1" boundaryCondition="true" />
      <species id="DHF" compartment="cell" initialAmount="1" boundaryCondition="false" />
      <species id="RTFLA" compartment="cell" initialAmount="1" boundaryCondition="false" />
      <species id="a_4PPNCYS" compartment="cell" initialAmount="1" boundaryCondition="false" />
      <species id="IGP" compartment="cell" initialAmount="1" boundaryCondition="false" />
      <species id="HYXN" compartment="cell" initialAmount="1" boundaryCondition="false" />
      <species id="FRU" compartment="cell" initialAmount="1" boundaryCondition="false" />
      <species id="PTRC" compartment="cell" initialAmount="1" boundaryCondition="false" />
      <species id="UMP" compartment="cell" initialAmount="1" boundaryCondition="false" />
      <species id="ARIB" compartment="cell" initialAmount="1" boundaryCondition="false" />
      <species id="SUCGLU" compartment="cell" initialAmount="1" boundaryCondition="false" />
      <species id="a_26DHCHCBCOA" compartment="cell" initialAmount="1" boundaryCondition="false" />
      <species id="HNAPTHO" compartment="cell" initialAmount="1" boundaryCondition="false" />
      <species id="SME3P" compartment="cell" initialAmount="1" boundaryCondition="false" />
      <species id="NAPTHDOL" compartment="cell" initialAmount="1" boundaryCondition="false" />
      <species id="AICAR" compartment="cell" initialAmount="1" boundaryCondition="false" />
      <species id="CHCATOL" compartment="cell" initialAmount="1" boundaryCondition="false" />
      <species id="SUCCxt" compartment="cell" initialAmount="1" boundaryCondition="true" />
      <species id="FLEOL" compartment="cell" initialAmount="1" boundaryCondition="false" />
      <species id="GALL" compartment="cell" initialAmount="1" boundaryCondition="false" />
      <species id="CAP" compartment="cell" initialAmount="1" boundaryCondition="false" />
      <species id="DOROA" compartment="cell" initialAmount="1" boundaryCondition="false" />
      <species id="CAV" compartment="cell" initialAmount="1" boundaryCondition="false" />
      <species id="G4D6DMAN" compartment="cell" initialAmount="1" boundaryCondition="false" />
      <species id="a_4HAC" compartment="cell" initialAmount="1" boundaryCondition="false" />
      <species id="PRLCOA" compartment="cell" initialAmount="1" boundaryCondition="false" />
      <species id="NO2xt" compartment="cell" initialAmount="1" boundaryCondition="true" />
      <species id="a_4PHEACT" compartment="cell" initialAmount="1" boundaryCondition="false" />
      <species id="HNAC" compartment="cell" initialAmount="1" boundaryCondition="false" />
      <species id="TYR" compartment="cell" initialAmount="1" boundaryCondition="false" />
      <species id="CMPKDO" compartment="cell" initialAmount="1" boundaryCondition="false" />
      <species id="PHPYR" compartment="cell" initialAmount="1" boundaryCondition="false" />
      <species id="FMMGLU" compartment="cell" initialAmount="1" boundaryCondition="false" />
      <species id="HPYR" compartment="cell" initialAmount="1" boundaryCondition="false" />
      <species id="UDCP" compartment="cell" initialAmount="1" boundaryCondition="false" />
      <species id="G1P" compartment="cell" initialAmount="1" boundaryCondition="false" />
      <species id="PGP" compartment="cell" initialAmount="1" boundaryCondition="false" />
      <species id="CDP" compartment="cell" initialAmount="1" boundaryCondition="false" />
      <species id="PICVN" compartment="cell" initialAmount="1" boundaryCondition="false" />
      <species id="CONAL" compartment="cell" initialAmount="1" boundaryCondition="false" />
      <species id="TRP" compartment="cell" initialAmount="1" boundaryCondition="false" />
      <species id="PPYR" compartment="cell" initialAmount="1" boundaryCondition="false" />
      <species id="a_4C2HMUC" compartment="cell" initialAmount="1" boundaryCondition="false" />
      <species id="IDP" compartment="cell" initialAmount="1" boundaryCondition="false" />
      <species id="PI" compartment="cell" initialAmount="1" boundaryCondition="false" />
      <species id="PL" compartment="cell" initialAmount="1" boundaryCondition="false" />
      <species id="SAICAR" compartment="cell" initialAmount="1" boundaryCondition="false" />
      <species id="a_3PSME" compartment="cell" initialAmount="1" boundaryCondition="false" />
      <species id="PA" compartment="cell" initialAmount="1" boundaryCondition="false" />
      <species id="DAMP" compartment="cell" initialAmount="1" boundaryCondition="false" />
      <species id="PG" compartment="cell" initialAmount="1" boundaryCondition="false" />
      <species id="SSCYS" compartment="cell" initialAmount="1" boundaryCondition="false" />
      <species id="PE" compartment="cell" initialAmount="1" boundaryCondition="false" />
      <species id="SHBCOA" compartment="cell" initialAmount="1" boundaryCondition="false" />
      <species id="SALC" compartment="cell" initialAmount="1" boundaryCondition="false" />
      <species id="PDLA5P" compartment="cell" initialAmount="1" boundaryCondition="false" />
      <species id="HOOCOA" compartment="cell" initialAmount="1" boundaryCondition="false" />
      <species id="HIBUT" compartment="cell" initialAmount="1" boundaryCondition="false" />
      <species id="a_3PSER" compartment="cell" initialAmount="1" boundaryCondition="false" />
      <species id="PS" compartment="cell" initialAmount="1" boundaryCondition="false" />
      <species id="PICVOL" compartment="cell" initialAmount="1" boundaryCondition="false" />
      <species id="O4MP" compartment="cell" initialAmount="1" boundaryCondition="false" />
      <species id="PAP" compartment="cell" initialAmount="1" boundaryCondition="false" />
      <species id="a_3IPM" compartment="cell" initialAmount="1" boundaryCondition="false" />
      <species id="GLUP" compartment="cell" initialAmount="1" boundaryCondition="false" />
      <species id="UPPMN_GN_LADGMDDADA" compartment="cell" initialAmount="1" boundaryCondition="false" />
      <species id="LIPIV" compartment="cell" initialAmount="1" boundaryCondition="false" />
      <species id="MALEM" compartment="cell" initialAmount="1" boundaryCondition="false" />
      <species id="PYRxt" compartment="cell" initialAmount="1" boundaryCondition="true" />
      <species id="OBUT" compartment="cell" initialAmount="1" boundaryCondition="false" />
      <species id="DUMP" compartment="cell" initialAmount="1" boundaryCondition="false" />
      <species id="GCOA" compartment="cell" initialAmount="1" boundaryCondition="false" />
      <species id="CONOLxt" compartment="cell" initialAmount="1" boundaryCondition="true" />
      <species id="HOMOGENxt" compartment="cell" initialAmount="1" boundaryCondition="false" />
      <species id="OGT" compartment="cell" initialAmount="1" boundaryCondition="false" />
      <species id="cGMP" compartment="cell" initialAmount="1" boundaryCondition="false" />
      <species id="OIVAL" compartment="cell" initialAmount="1" boundaryCondition="false" />
      <species id="FOL" compartment="cell" initialAmount="1" boundaryCondition="false" />
      <species id="APCARX" compartment="cell" initialAmount="1" boundaryCondition="false" />
      <species id="C161ACP" compartment="cell" initialAmount="1" boundaryCondition="false" />
      <species id="OANTIGEN" compartment="cell" initialAmount="1" boundaryCondition="false" />
      <species id="RX" compartment="cell" initialAmount="1" boundaryCondition="false" />
      <species id="NAM6P" compartment="cell" initialAmount="1" boundaryCondition="false" />
      <species id="COUMT" compartment="cell" initialAmount="1" boundaryCondition="false" />
      <species id="DHSK" compartment="cell" initialAmount="1" boundaryCondition="false" />
      <species id="THPG" compartment="cell" initialAmount="1" boundaryCondition="false" />
      <species id="FLE" compartment="cell" initialAmount="1" boundaryCondition="false" />
      <species id="DGxt" compartment="cell" initialAmount="1" boundaryCondition="true" />
      <species id="HHXECOA" compartment="cell" initialAmount="1" boundaryCondition="false" />
      <species id="a_12DH12DH8CNAPTH" compartment="cell" initialAmount="1" boundaryCondition="false" />
      <species id="AE12BZ" compartment="cell" initialAmount="1" boundaryCondition="false" />
      <species id="H2AEP" compartment="cell" initialAmount="1" boundaryCondition="false" />
      <species id="GL3Pxt" compartment="cell" initialAmount="1" boundaryCondition="true" />
      <species id="NAPTHOMSUCCOA" compartment="cell" initialAmount="1" boundaryCondition="false" />
      <species id="AAGCB" compartment="cell" initialAmount="1" boundaryCondition="false" />
      <species id="DTB" compartment="cell" initialAmount="1" boundaryCondition="false" />
      <species id="DTTP" compartment="cell" initialAmount="1" boundaryCondition="false" />
      <species id="PC3B" compartment="cell" initialAmount="1" boundaryCondition="false" />
      <species id="GLNxt" compartment="cell" initialAmount="1" boundaryCondition="true" />
      <species id="bALA" compartment="cell" initialAmount="1" boundaryCondition="false" />
      <species id="QTxt" compartment="cell" initialAmount="1" boundaryCondition="true" />
      <species id="rGLUAPP" compartment="cell" initialAmount="1" boundaryCondition="false" />
      <species id="TAUxt" compartment="cell" initialAmount="1" boundaryCondition="false" />
      <species id="DHPT" compartment="cell" initialAmount="1" boundaryCondition="false" />
      <species id="bDGLCxt" compartment="cell" initialAmount="1" boundaryCondition="true" />
      <species id="BZxt" compartment="cell" initialAmount="1" boundaryCondition="true" />
      <species id="SUCxt" compartment="cell" initialAmount="1" boundaryCondition="true" />
      <species id="FMM" compartment="cell" initialAmount="1" boundaryCondition="false" />
      <species id="a_5HIDACTAL" compartment="cell" initialAmount="1" boundaryCondition="false" />
      <species id="bDGLC" compartment="cell" initialAmount="1" boundaryCondition="false" />
      <species id="SUCGLU5S" compartment="cell" initialAmount="1" boundaryCondition="false" />
      <species id="CATOLxt" compartment="cell" initialAmount="1" boundaryCondition="true" />
      <species id="CPAD5P" compartment="cell" initialAmount="1" boundaryCondition="false" />
      <species id="INDOLE" compartment="cell" initialAmount="1" boundaryCondition="false" />
      <species id="SDAPIM" compartment="cell" initialAmount="1" boundaryCondition="false" />
      <species id="SHEME" compartment="cell" initialAmount="1" boundaryCondition="false" />
      <species id="AACL" compartment="cell" initialAmount="1" boundaryCondition="false" />
      <species id="ETYO" compartment="cell" initialAmount="1" boundaryCondition="false" />
      <species id="THZP" compartment="cell" initialAmount="1" boundaryCondition="false" />
      <species id="H2O2" compartment="cell" initialAmount="1" boundaryCondition="false" />
      <species id="a_2H3MBNPYR" compartment="cell" initialAmount="1" boundaryCondition="false" />
      <species id="DATP" compartment="cell" initialAmount="1" boundaryCondition="false" />
      <species id="a_2PPG" compartment="cell" initialAmount="1" boundaryCondition="false" />
      <species id="ARGxt" compartment="cell" initialAmount="1" boundaryCondition="true" />
      <species id="MCOBL" compartment="cell" initialAmount="1" boundaryCondition="false" />
      <species id="PEP" compartment="cell" initialAmount="1" boundaryCondition="false" />
      <species id="QA" compartment="cell" initialAmount="1" boundaryCondition="false" />
      <species id="TH4P" compartment="cell" initialAmount="1" boundaryCondition="false" />
      <species id="HTDOCOA" compartment="cell" initialAmount="1" boundaryCondition="false" />
      <species id="DNA" compartment="cell" initialAmount="1" boundaryCondition="false" />
      <species id="THIAMINxt" compartment="cell" initialAmount="1" boundaryCondition="true" />
      <species id="AHTD" compartment="cell" initialAmount="1" boundaryCondition="false" />
      <species id="VNL" compartment="cell" initialAmount="1" boundaryCondition="false" />
      <species id="T3" compartment="cell" initialAmount="1" boundaryCondition="false" />
      <species id="PNCOA" compartment="cell" initialAmount="1" boundaryCondition="false" />
      <species id="QT" compartment="cell" initialAmount="1" boundaryCondition="false" />
      <species id="GLYxt" compartment="cell" initialAmount="1" boundaryCondition="true" />
      <species id="VN" compartment="cell" initialAmount="1" boundaryCondition="false" />
      <species id="ALAALA" compartment="cell" initialAmount="1" boundaryCondition="false" />
      <species id="C060xt" compartment="cell" initialAmount="1" boundaryCondition="false" />
      <species id="VK" compartment="cell" initialAmount="1" boundaryCondition="false" />
      <species id="AA" compartment="cell" initialAmount="1" boundaryCondition="false" />
      <species id="MALCOA" compartment="cell" initialAmount="1" boundaryCondition="false" />
      <species id="DLYSxt" compartment="cell" initialAmount="1" boundaryCondition="true" />
      <species id="a_8MTXN" compartment="cell" initialAmount="1" boundaryCondition="false" />
      <species id="PHAxt" compartment="cell" initialAmount="1" boundaryCondition="true" />
      <species id="AHMP" compartment="cell" initialAmount="1" boundaryCondition="false" />
      <species id="UDPNAMAG" compartment="cell" initialAmount="1" boundaryCondition="false" />
      <species id="ATHSER" compartment="cell" initialAmount="1" boundaryCondition="false" />
      <species id="ILExt" compartment="cell" initialAmount="1" boundaryCondition="true" />
      <species id="METHYLMALONATE" compartment="cell" initialAmount="1" boundaryCondition="false" />
      <species id="GDP4D6DM" compartment="cell" initialAmount="1" boundaryCondition="false" />
      <species id="URI" compartment="cell" initialAmount="1" boundaryCondition="false" />
      <species id="Hxt" compartment="cell" initialAmount="1" boundaryCondition="false" />
      <species id="a_4C4H2OADIP" compartment="cell" initialAmount="1" boundaryCondition="false" />
      <species id="OAP" compartment="cell" initialAmount="1" boundaryCondition="false" />
      <species id="THRxt" compartment="cell" initialAmount="1" boundaryCondition="true" />
      <species id="UREA" compartment="cell" initialAmount="1" boundaryCondition="false" />
      <species id="A5P" compartment="cell" initialAmount="1" boundaryCondition="false" />
      <species id="CMARxt" compartment="cell" initialAmount="1" boundaryCondition="true" />
      <species id="GABA" compartment="cell" initialAmount="1" boundaryCondition="false" />
      <species id="MUCA" compartment="cell" initialAmount="1" boundaryCondition="false" />
      <species id="PROPYNOATE" compartment="cell" initialAmount="1" boundaryCondition="false" />
      <species id="PTNPHQ" compartment="cell" initialAmount="1" boundaryCondition="false" />
      <species id="HMNAPTH2" compartment="cell" initialAmount="1" boundaryCondition="false" />
      <species id="MULAC" compartment="cell" initialAmount="1" boundaryCondition="false" />
      <species id="a_2OPPP" compartment="cell" initialAmount="1" boundaryCondition="false" />
      <species id="BET" compartment="cell" initialAmount="1" boundaryCondition="false" />
      <species id="ILE" compartment="cell" initialAmount="1" boundaryCondition="false" />
      <species id="NAGLU" compartment="cell" initialAmount="1" boundaryCondition="false" />
      <species id="SHBHACOA" compartment="cell" initialAmount="1" boundaryCondition="false" />
      <species id="S7P" compartment="cell" initialAmount="1" boundaryCondition="false" />
      <species id="NADP" compartment="cell" initialAmount="1" boundaryCondition="false" />
      <species id="DQT" compartment="cell" initialAmount="1" boundaryCondition="false" />
      <species id="RVK" compartment="cell" initialAmount="1" boundaryCondition="false" />
      <species id="GDPMAN" compartment="cell" initialAmount="1" boundaryCondition="false" />
      <species id="PHEACAL" compartment="cell" initialAmount="1" boundaryCondition="false" />
      <species id="DTDPRMN" compartment="cell" initialAmount="1" boundaryCondition="false" />
      <species id="HMGT" compartment="cell" initialAmount="1" boundaryCondition="false" />
      <species id="HPMHMBZQ" compartment="cell" initialAmount="1" boundaryCondition="false" />
      <species id="a_2M5IPH25COAc" compartment="cell" initialAmount="1" boundaryCondition="false" />
      <species id="IDZP" compartment="cell" initialAmount="1" boundaryCondition="false" />
      <species id="NADG" compartment="cell" initialAmount="1" boundaryCondition="false" />
      <species id="NADH" compartment="cell" initialAmount="1" boundaryCondition="false" />
      <species id="NADPH" compartment="cell" initialAmount="1" boundaryCondition="false" />
      <species id="a_5AAPT" compartment="cell" initialAmount="1" boundaryCondition="false" />
      <species id="S6P" compartment="cell" initialAmount="1" boundaryCondition="false" />
      <species id="FRUxt" compartment="cell" initialAmount="1" boundaryCondition="true" />
      <species id="R1P" compartment="cell" initialAmount="1" boundaryCondition="false" />
      <species id="HYGACDM" compartment="cell" initialAmount="1" boundaryCondition="false" />
      <species id="PRO" compartment="cell" initialAmount="1" boundaryCondition="false" />
      <species id="ADGCOMN" compartment="cell" initialAmount="1" boundaryCondition="false" />
      <species id="a_2M5IPH25COAt" compartment="cell" initialAmount="1" boundaryCondition="false" />
      <species id="INS" compartment="cell" initialAmount="1" boundaryCondition="false" />
      <species id="pppGpp" compartment="cell" initialAmount="1" boundaryCondition="false" />
      <species id="NACD" compartment="cell" initialAmount="1" boundaryCondition="false" />
      <species id="ASPSA" compartment="cell" initialAmount="1" boundaryCondition="false" />
      <species id="NACN" compartment="cell" initialAmount="1" boundaryCondition="false" />
      <species id="C120ACP" compartment="cell" initialAmount="1" boundaryCondition="false" />
      <species id="LACxt" compartment="cell" initialAmount="1" boundaryCondition="true" />
      <species id="DUDP" compartment="cell" initialAmount="1" boundaryCondition="false" />
      <species id="a_2MPECOA" compartment="cell" initialAmount="1" boundaryCondition="false" />
      <species id="QH2" compartment="cell" initialAmount="1" boundaryCondition="false" />
      <species id="PHBUT" compartment="cell" initialAmount="1" boundaryCondition="false" />
      <species id="CYSI" compartment="cell" initialAmount="1" boundaryCondition="false" />
      <species id="ETHAM" compartment="cell" initialAmount="1" boundaryCondition="false" />
      <species id="a_3IPB3ECOA" compartment="cell" initialAmount="1" boundaryCondition="false" />
      <species id="IMP" compartment="cell" initialAmount="1" boundaryCondition="false" />
      <species id="G15L" compartment="cell" initialAmount="1" boundaryCondition="false" />
      <species id="FER" compartment="cell" initialAmount="1" boundaryCondition="false" />
      <species id="a_25DOP" compartment="cell" initialAmount="1" boundaryCondition="false" />
      <species id="METxt" compartment="cell" initialAmount="1" boundaryCondition="true" />
      <species id="a_2H4HMBNPYR" compartment="cell" initialAmount="1" boundaryCondition="false" />
      <species id="VB12" compartment="cell" initialAmount="1" boundaryCondition="false" />
      <species id="bGLAC" compartment="cell" initialAmount="1" boundaryCondition="false" />
      <species id="OH" compartment="cell" initialAmount="1" boundaryCondition="false" />
      <species id="NAPTHHMSUCCOA" compartment="cell" initialAmount="1" boundaryCondition="false" />
      <species id="DHPHEG" compartment="cell" initialAmount="1" boundaryCondition="false" />
      <species id="OMP" compartment="cell" initialAmount="1" boundaryCondition="false" />
      <species id="a_4CMUCNLAC" compartment="cell" initialAmount="1" boundaryCondition="false" />
      <species id="OPIMCOA" compartment="cell" initialAmount="1" boundaryCondition="false" />
      <species id="C080" compartment="cell" initialAmount="1" boundaryCondition="false" />
      <species id="INSxt" compartment="cell" initialAmount="1" boundaryCondition="true" />
      <species id="SLNPP" compartment="cell" initialAmount="1" boundaryCondition="false" />
      <species id="NAAD" compartment="cell" initialAmount="1" boundaryCondition="false" />
      <species id="ADPG" compartment="cell" initialAmount="1" boundaryCondition="false" />
      <species id="ICIT" compartment="cell" initialAmount="1" boundaryCondition="false" />
      <species id="PPPI" compartment="cell" initialAmount="1" boundaryCondition="false" />
      <species id="PPEPTIDO" compartment="cell" initialAmount="1" boundaryCondition="false" />
      <species id="H2OLM" compartment="cell" initialAmount="1" boundaryCondition="false" />
      <species id="GGPP" compartment="cell" initialAmount="1" boundaryCondition="false" />
      <species id="FOCYTC" compartment="cell" initialAmount="1" boundaryCondition="false" />
      <species id="THFPG" compartment="cell" initialAmount="1" boundaryCondition="false" />
      <species id="ADCOBACD" compartment="cell" initialAmount="1" boundaryCondition="false" />
      <species id="RHBCOA" compartment="cell" initialAmount="1" boundaryCondition="false" />
      <species id="MHDTN" compartment="cell" initialAmount="1" boundaryCondition="false" />
      <species id="CYSxt" compartment="cell" initialAmount="1" boundaryCondition="true" />
      <species id="GLAC" compartment="cell" initialAmount="1" boundaryCondition="false" />
      <species id="PPPP" compartment="cell" initialAmount="1" boundaryCondition="false" />
      <species id="MDAC" compartment="cell" initialAmount="1" boundaryCondition="false" />
      <species id="GLAL" compartment="cell" initialAmount="1" boundaryCondition="false" />
      <species id="DHBP" compartment="cell" initialAmount="1" boundaryCondition="false" />
      <species id="AMBL" compartment="cell" initialAmount="1" boundaryCondition="false" />
      <species id="HISOL" compartment="cell" initialAmount="1" boundaryCondition="false" />
      <species id="Na" compartment="cell" initialAmount="1" boundaryCondition="false" />
      <species id="DGLYCERATExt" compartment="cell" initialAmount="1" boundaryCondition="true" />
      <species id="OHB" compartment="cell" initialAmount="1" boundaryCondition="false" />
      <species id="DHBZ" compartment="cell" initialAmount="1" boundaryCondition="false" />
      <species id="UACMAMU" compartment="cell" initialAmount="1" boundaryCondition="false" />
      <species id="PYRDX" compartment="cell" initialAmount="1" boundaryCondition="false" />
      <species id="a_3H2MBCOA" compartment="cell" initialAmount="1" boundaryCondition="false" />
      <species id="DTxt" compartment="cell" initialAmount="1" boundaryCondition="true" />
      <species id="KDGxt" compartment="cell" initialAmount="1" boundaryCondition="true" />
      <species id="CDPMDE" compartment="cell" initialAmount="1" boundaryCondition="false" />
      <species id="O2" compartment="cell" initialAmount="1" boundaryCondition="false" />
      <species id="LAMACID" compartment="cell" initialAmount="1" boundaryCondition="false" />
      <species id="MDE4P" compartment="cell" initialAmount="1" boundaryCondition="false" />
      <species id="HDDACOA" compartment="cell" initialAmount="1" boundaryCondition="false" />
      <species id="UDPGALFUR" compartment="cell" initialAmount="1" boundaryCondition="false" />
      <species id="DGR" compartment="cell" initialAmount="1" boundaryCondition="false" />
      <species id="ACALA" compartment="cell" initialAmount="1" boundaryCondition="false" />
      <species id="PURI5P" compartment="cell" initialAmount="1" boundaryCondition="false" />
      <species id="GLUxt" compartment="cell" initialAmount="1" boundaryCondition="true" />
      <species id="MTHSNL" compartment="cell" initialAmount="1" boundaryCondition="false" />
      <species id="FUMxt" compartment="cell" initialAmount="1" boundaryCondition="true" />
      <species id="DHGL" compartment="cell" initialAmount="1" boundaryCondition="false" />
      <species id="TRPxt" compartment="cell" initialAmount="1" boundaryCondition="true" />
      <species id="DHP" compartment="cell" initialAmount="1" boundaryCondition="false" />
      <species id="DHDP" compartment="cell" initialAmount="1" boundaryCondition="false" />
      <species id="HOPT" compartment="cell" initialAmount="1" boundaryCondition="false" />
      <species id="ADIP" compartment="cell" initialAmount="1" boundaryCondition="false" />
      <species id="HOECOA" compartment="cell" initialAmount="1" boundaryCondition="false" />
      <species id="a_5MCYT" compartment="cell" initialAmount="1" boundaryCondition="false" />
      <species id="APS" compartment="cell" initialAmount="1" boundaryCondition="false" />
      <species id="CYTS" compartment="cell" initialAmount="1" boundaryCondition="false" />
      <species id="CL" compartment="cell" initialAmount="1" boundaryCondition="false" />
      <species id="Mgxt" compartment="cell" initialAmount="1" boundaryCondition="false" />
      <species id="UDPG23A" compartment="cell" initialAmount="1" boundaryCondition="false" />
      <species id="SB1P" compartment="cell" initialAmount="1" boundaryCondition="false" />
      <species id="C080xt" compartment="cell" initialAmount="1" boundaryCondition="true" />
      <species id="AHMPP" compartment="cell" initialAmount="1" boundaryCondition="false" />
      <species id="PPI" compartment="cell" initialAmount="1" boundaryCondition="false" />
      <species id="SHTDHACOA" compartment="cell" initialAmount="1" boundaryCondition="false" />
      <species id="PC8X" compartment="cell" initialAmount="1" boundaryCondition="false" />
      <species id="FAD" compartment="cell" initialAmount="1" boundaryCondition="false" />
      <species id="a_2H4IPCHCCOA" compartment="cell" initialAmount="1" boundaryCondition="false" />
      <species id="ACLE" compartment="cell" initialAmount="1" boundaryCondition="false" />
      <species id="ADNSEL" compartment="cell" initialAmount="1" boundaryCondition="false" />
      <species id="MCATOL4" compartment="cell" initialAmount="1" boundaryCondition="false" />
      <species id="DCAMP" compartment="cell" initialAmount="1" boundaryCondition="false" />
      <species id="GLUPEP" compartment="cell" initialAmount="1" boundaryCondition="false" />
      <species id="IMZACAL" compartment="cell" initialAmount="1" boundaryCondition="false" />
      <species id="S17BP" compartment="cell" initialAmount="1" boundaryCondition="false" />
      <species id="CYNHR" compartment="cell" initialAmount="1" boundaryCondition="false" />
      <species id="PQQ" compartment="cell" initialAmount="1" boundaryCondition="false" />
      <species id="AppppA" compartment="cell" initialAmount="1" boundaryCondition="false" />
      <species id="N4ACAB" compartment="cell" initialAmount="1" boundaryCondition="false" />
      <species id="NAMD" compartment="cell" initialAmount="1" boundaryCondition="false" />
      <species id="DIN" compartment="cell" initialAmount="1" boundaryCondition="false" />
      <species id="HBOCOA" compartment="cell" initialAmount="1" boundaryCondition="false" />
      <species id="PYTHP" compartment="cell" initialAmount="1" boundaryCondition="false" />
      <species id="PDLA" compartment="cell" initialAmount="1" boundaryCondition="false" />
      <species id="NAPTHMESUCCOA" compartment="cell" initialAmount="1" boundaryCondition="false" />
      <species id="AGCR" compartment="cell" initialAmount="1" boundaryCondition="false" />
      <species id="C040" compartment="cell" initialAmount="1" boundaryCondition="false" />
      <species id="CDPDG" compartment="cell" initialAmount="1" boundaryCondition="false" />
      <species id="ADPHEP" compartment="cell" initialAmount="1" boundaryCondition="false" />
      <species id="MG" compartment="cell" initialAmount="1" boundaryCondition="false" />
      <species id="PPIP" compartment="cell" initialAmount="1" boundaryCondition="false" />
      <species id="HPCOA" compartment="cell" initialAmount="1" boundaryCondition="false" />
      <species id="UNAGAMU" compartment="cell" initialAmount="1" boundaryCondition="false" />
      <species id="PPIX" compartment="cell" initialAmount="1" boundaryCondition="false" />
      <species id="SFPYR" compartment="cell" initialAmount="1" boundaryCondition="false" />
      <species id="MI" compartment="cell" initialAmount="1" boundaryCondition="false" />
      <species id="MANN1" compartment="cell" initialAmount="1" boundaryCondition="false" />
      <species id="PPHG" compartment="cell" initialAmount="1" boundaryCondition="false" />
      <species id="BZ" compartment="cell" initialAmount="1" boundaryCondition="false" />
      <species id="FALD" compartment="cell" initialAmount="1" boundaryCondition="false" />
      <species id="UDPG" compartment="cell" initialAmount="1" boundaryCondition="false" />
      <species id="C141ACP" compartment="cell" initialAmount="1" boundaryCondition="false" />
      <species id="DALA" compartment="cell" initialAmount="1" boundaryCondition="false" />
      <species id="LACTOSE" compartment="cell" initialAmount="1" boundaryCondition="false" />
      <species id="BT" compartment="cell" initialAmount="1" boundaryCondition="false" />
      <species id="Mg" compartment="cell" initialAmount="1" boundaryCondition="false" />
      <species id="PHDD" compartment="cell" initialAmount="1" boundaryCondition="false" />
      <species id="a_4MOP" compartment="cell" initialAmount="1" boundaryCondition="false" />
      <species id="SHDDHACOA" compartment="cell" initialAmount="1" boundaryCondition="false" />
      <species id="DLYS" compartment="cell" initialAmount="1" boundaryCondition="false" />
      <species id="PPHSER" compartment="cell" initialAmount="1" boundaryCondition="false" />
      <species id="HMCATOL" compartment="cell" initialAmount="1" boundaryCondition="false" />
      <species id="SARC" compartment="cell" initialAmount="1" boundaryCondition="false" />
      <species id="THR" compartment="cell" initialAmount="1" boundaryCondition="false" />
      <species id="GDHLA" compartment="cell" initialAmount="1" boundaryCondition="false" />
      <species id="URIxt" compartment="cell" initialAmount="1" boundaryCondition="true" />
      <species id="IMNASP" compartment="cell" initialAmount="1" boundaryCondition="false" />
      <species id="C060" compartment="cell" initialAmount="1" boundaryCondition="false" />
      <species id="KDO" compartment="cell" initialAmount="1" boundaryCondition="false" />
      <species id="ETH" compartment="cell" initialAmount="1" boundaryCondition="false" />
      <species id="GL" compartment="cell" initialAmount="1" boundaryCondition="false" />
      <species id="GN" compartment="cell" initialAmount="1" boundaryCondition="false" />
      <species id="a_26DM5M3OHCOA" compartment="cell" initialAmount="1" boundaryCondition="false" />
      <species id="HANTH" compartment="cell" initialAmount="1" boundaryCondition="false" />
      <species id="PTH" compartment="cell" initialAmount="1" boundaryCondition="false" />
      <species id="AKP" compartment="cell" initialAmount="1" boundaryCondition="false" />
      <species id="bAMPAL" compartment="cell" initialAmount="1" boundaryCondition="false" />
      <species id="COBALT" compartment="cell" initialAmount="1" boundaryCondition="false" />
      <species id="XAN" compartment="cell" initialAmount="1" boundaryCondition="false" />
      <species id="DU" compartment="cell" initialAmount="1" boundaryCondition="false" />
      <species id="a_5HIDAC" compartment="cell" initialAmount="1" boundaryCondition="false" />
      <species id="SEANSMET" compartment="cell" initialAmount="1" boundaryCondition="false" />
      <species id="PROTEIN" compartment="cell" initialAmount="1" boundaryCondition="false" />
      <species id="DHMP" compartment="cell" initialAmount="1" boundaryCondition="false" />
      <species id="DTGAL" compartment="cell" initialAmount="1" boundaryCondition="false" />
      <species id="DG" compartment="cell" initialAmount="1" boundaryCondition="false" />
      <species id="MSALC" compartment="cell" initialAmount="1" boundaryCondition="false" />
      <species id="DC" compartment="cell" initialAmount="1" boundaryCondition="false" />
      <species id="GLUCxt" compartment="cell" initialAmount="1" boundaryCondition="true" />
      <species id="DA" compartment="cell" initialAmount="1" boundaryCondition="false" />
      <species id="HORD" compartment="cell" initialAmount="1" boundaryCondition="false" />
      <species id="ORNxt" compartment="cell" initialAmount="1" boundaryCondition="true" />
      <species id="DMBZMZ" compartment="cell" initialAmount="1" boundaryCondition="false" />
      <species id="THBN" compartment="cell" initialAmount="1" boundaryCondition="false" />
      <species id="ADCOMN" compartment="cell" initialAmount="1" boundaryCondition="false" />
      <species id="GL3P" compartment="cell" initialAmount="1" boundaryCondition="false" />
      <species id="FORMxt" compartment="cell" initialAmount="1" boundaryCondition="true" />
      <species id="ACAL" compartment="cell" initialAmount="1" boundaryCondition="false" />
      <species id="CITxt" compartment="cell" initialAmount="1" boundaryCondition="true" />
      <species id="N4ACAMBL" compartment="cell" initialAmount="1" boundaryCondition="false" />
      <species id="ACAB" compartment="cell" initialAmount="1" boundaryCondition="false" />
      <species id="AN" compartment="cell" initialAmount="1" boundaryCondition="false" />
      <species id="TGLU" compartment="cell" initialAmount="1" boundaryCondition="false" />
      <species id="PIPD2CAR" compartment="cell" initialAmount="1" boundaryCondition="false" />
      <species id="AC" compartment="cell" initialAmount="1" boundaryCondition="false" />
      <species id="DPCOA" compartment="cell" initialAmount="1" boundaryCondition="false" />
      <species id="CYALA" compartment="cell" initialAmount="1" boundaryCondition="false" />
      <species id="AD" compartment="cell" initialAmount="1" boundaryCondition="false" />
      <species id="GLC2xt" compartment="cell" initialAmount="1" boundaryCondition="true" />
      <species id="SUC6P" compartment="cell" initialAmount="1" boundaryCondition="false" />
      <species id="PEPTIDE" compartment="cell" initialAmount="1" boundaryCondition="false" />
      <species id="PEPTIDO" compartment="cell" initialAmount="1" boundaryCondition="false" />
      <species id="CLLT" compartment="cell" initialAmount="1" boundaryCondition="false" />
      <species id="SMBDH" compartment="cell" initialAmount="1" boundaryCondition="false" />
      <species id="GPP" compartment="cell" initialAmount="1" boundaryCondition="false" />
      <species id="HMNAPTH" compartment="cell" initialAmount="1" boundaryCondition="false" />
      <species id="CYS" compartment="cell" initialAmount="1" boundaryCondition="false" />
      <species id="GSN" compartment="cell" initialAmount="1" boundaryCondition="false" />
      <species id="TYRxt" compartment="cell" initialAmount="1" boundaryCondition="true" />
      <species id="LTG" compartment="cell" initialAmount="1" boundaryCondition="false" />
      <species id="CYSGLY" compartment="cell" initialAmount="1" boundaryCondition="false" />
      <species id="a_2PCDPMDE" compartment="cell" initialAmount="1" boundaryCondition="false" />
      <species id="K6PG" compartment="cell" initialAmount="1" boundaryCondition="false" />
      <species id="GGSEMSC" compartment="cell" initialAmount="1" boundaryCondition="false" />
      <species id="GSA" compartment="cell" initialAmount="1" boundaryCondition="false" />
      <species id="TAGCR" compartment="cell" initialAmount="1" boundaryCondition="false" />
      <species id="ACOA" compartment="cell" initialAmount="1" boundaryCondition="false" />
      <species id="PANT" compartment="cell" initialAmount="1" boundaryCondition="false" />
      <species id="MKH2" compartment="cell" initialAmount="1" boundaryCondition="false" />
      <species id="MGLUCOA" compartment="cell" initialAmount="1" boundaryCondition="false" />
      <species id="ACACP" compartment="cell" initialAmount="1" boundaryCondition="false" />
      <species id="a_4HBZxt" compartment="cell" initialAmount="1" boundaryCondition="true" />
      <species id="TTHSTB" compartment="cell" initialAmount="1" boundaryCondition="false" />
      <species id="RSALA" compartment="cell" initialAmount="1" boundaryCondition="false" />
      <species id="SHDHACOA" compartment="cell" initialAmount="1" boundaryCondition="false" />
      <species id="SUCARG" compartment="cell" initialAmount="1" boundaryCondition="false" />
      <species id="G1COA" compartment="cell" initialAmount="1" boundaryCondition="false" />
      <species id="URGLY" compartment="cell" initialAmount="1" boundaryCondition="false" />
      <species id="URA" compartment="cell" initialAmount="1" boundaryCondition="false" />
      <species id="PHT" compartment="cell" initialAmount="1" boundaryCondition="false" />
      <species id="MGPPIX" compartment="cell" initialAmount="1" boundaryCondition="false" />
      <species id="SERxt" compartment="cell" initialAmount="1" boundaryCondition="true" />
      <species id="XTHE" compartment="cell" initialAmount="1" boundaryCondition="false" />
      <species id="GLYCOLATE" compartment="cell" initialAmount="1" boundaryCondition="false" />
      <species id="HDECOA" compartment="cell" initialAmount="1" boundaryCondition="false" />
      <species id="DAA" compartment="cell" initialAmount="1" boundaryCondition="false" />
      <species id="NAPTHMSUCCOA" compartment="cell" initialAmount="1" boundaryCondition="false" />
      <species id="a_3H26DM5MHCOA" compartment="cell" initialAmount="1" boundaryCondition="false" />
      <species id="ppGpp" compartment="cell" initialAmount="1" boundaryCondition="false" />
      <species id="UDPGAL" compartment="cell" initialAmount="1" boundaryCondition="false" />
      <species id="DB4P" compartment="cell" initialAmount="1" boundaryCondition="false" />
      <species id="a_2O23DHFAC" compartment="cell" initialAmount="1" boundaryCondition="false" />
      <species id="UCNA" compartment="cell" initialAmount="1" boundaryCondition="false" />
      <species id="HOMOGEN" compartment="cell" initialAmount="1" boundaryCondition="false" />
      <species id="PC3A" compartment="cell" initialAmount="1" boundaryCondition="false" />
      <species id="PIN" compartment="cell" initialAmount="1" boundaryCondition="false" />
      <species id="METHMASAL" compartment="cell" initialAmount="1" boundaryCondition="false" />
      <species id="IVCOA" compartment="cell" initialAmount="1" boundaryCondition="false" />
      <species id="SFALA" compartment="cell" initialAmount="1" boundaryCondition="false" />
      <species id="PRBATP" compartment="cell" initialAmount="1" boundaryCondition="false" />
      <species id="MANN" compartment="cell" initialAmount="1" boundaryCondition="false" />
      <species id="SFIPYR" compartment="cell" initialAmount="1" boundaryCondition="false" />
      <species id="H3OP" compartment="cell" initialAmount="1" boundaryCondition="false" />
      <species id="GLU" compartment="cell" initialAmount="1" boundaryCondition="false" />
      <species id="PHEAM" compartment="cell" initialAmount="1" boundaryCondition="false" />
      <species id="DADP" compartment="cell" initialAmount="1" boundaryCondition="false" />
      <species id="PPAC" compartment="cell" initialAmount="1" boundaryCondition="false" />
      <species id="DUTP" compartment="cell" initialAmount="1" boundaryCondition="false" />
      <species id="PC6B" compartment="cell" initialAmount="1" boundaryCondition="false" />
      <species id="PC6A" compartment="cell" initialAmount="1" boundaryCondition="false" />
      <species id="ADCOHEX" compartment="cell" initialAmount="1" boundaryCondition="false" />
      <species id="UNAGA" compartment="cell" initialAmount="1" boundaryCondition="false" />
      <species id="FCYTC" compartment="cell" initialAmount="1" boundaryCondition="false" />
      <species id="CHOR" compartment="cell" initialAmount="1" boundaryCondition="false" />
      <species id="CATOL" compartment="cell" initialAmount="1" boundaryCondition="false" />
      <species id="PABA" compartment="cell" initialAmount="1" boundaryCondition="false" />
      <species id="UDPNAGEP" compartment="cell" initialAmount="1" boundaryCondition="false" />
      <species id="DTDP4ADDG" compartment="cell" initialAmount="1" boundaryCondition="false" />
      <species id="RMNxt" compartment="cell" initialAmount="1" boundaryCondition="true" />
      <species id="UDPG2AA" compartment="cell" initialAmount="1" boundaryCondition="false" />
      <species id="LPS" compartment="cell" initialAmount="1" boundaryCondition="false" />
      <species id="HTDECOA" compartment="cell" initialAmount="1" boundaryCondition="false" />
      <species id="a_3PG" compartment="cell" initialAmount="1" boundaryCondition="false" />
      <species id="RHTDHACOA" compartment="cell" initialAmount="1" boundaryCondition="false" />
      <species id="ABUT" compartment="cell" initialAmount="1" boundaryCondition="false" />
      <species id="COUM" compartment="cell" initialAmount="1" boundaryCondition="false" />
      <species id="RHDHACOA" compartment="cell" initialAmount="1" boundaryCondition="false" />
      <species id="DAPIM" compartment="cell" initialAmount="1" boundaryCondition="false" />
      <species id="SUCC" compartment="cell" initialAmount="1" boundaryCondition="false" />
      <species id="BZ12DOL" compartment="cell" initialAmount="1" boundaryCondition="false" />
      <species id="MDAPIM" compartment="cell" initialAmount="1" boundaryCondition="false" />
      <species id="CO2xt" compartment="cell" initialAmount="1" boundaryCondition="true" />
      <species id="GLUCR" compartment="cell" initialAmount="1" boundaryCondition="false" />
      <species id="MPPCOA" compartment="cell" initialAmount="1" boundaryCondition="false" />
      <species id="TAU" compartment="cell" initialAmount="1" boundaryCondition="false" />
      <species id="DANNA" compartment="cell" initialAmount="1" boundaryCondition="false" />
      <species id="HGLUSA" compartment="cell" initialAmount="1" boundaryCondition="false" />
      <species id="NFM" compartment="cell" initialAmount="1" boundaryCondition="false" />
      <species id="AACCOA" compartment="cell" initialAmount="1" boundaryCondition="false" />
      <species id="SAP" compartment="cell" initialAmount="1" boundaryCondition="false" />
      <species id="LACTOSExt" compartment="cell" initialAmount="1" boundaryCondition="true" />
      <species id="HDDOCOA" compartment="cell" initialAmount="1" boundaryCondition="false" />
      <species id="DCTP" compartment="cell" initialAmount="1" boundaryCondition="false" />
      <species id="rGLUCYA" compartment="cell" initialAmount="1" boundaryCondition="false" />
      <species id="CNGLCS" compartment="cell" initialAmount="1" boundaryCondition="false" />
      <species id="BIOMASS" compartment="cell" initialAmount="1" boundaryCondition="true" />
      <species id="PHEACTxt" compartment="cell" initialAmount="1" boundaryCondition="true" />
      <species id="GMANU" compartment="cell" initialAmount="1" boundaryCondition="false" />
      <species id="ASPxt" compartment="cell" initialAmount="1" boundaryCondition="true" />
      <species id="PRFICA" compartment="cell" initialAmount="1" boundaryCondition="false" />
      <species id="GLUAM" compartment="cell" initialAmount="1" boundaryCondition="false" />
      <species id="DTDPGLU" compartment="cell" initialAmount="1" boundaryCondition="false" />
      <species id="HSER" compartment="cell" initialAmount="1" boundaryCondition="false" />
      <species id="ACLAC" compartment="cell" initialAmount="1" boundaryCondition="false" />
      <species id="UPPMN_GN_LADGNMD_G_5DADA" compartment="cell" initialAmount="1" boundaryCondition="false" />
      <species id="RHBHACOA" compartment="cell" initialAmount="1" boundaryCondition="false" />
      <species id="NACxt" compartment="cell" initialAmount="1" boundaryCondition="true" />
      <species id="ASN" compartment="cell" initialAmount="1" boundaryCondition="false" />
      <species id="CHETAL" compartment="cell" initialAmount="1" boundaryCondition="false" />
      <species id="bDG6P" compartment="cell" initialAmount="1" boundaryCondition="false" />
      <species id="ASB" compartment="cell" initialAmount="1" boundaryCondition="false" />
      <species id="METHF" compartment="cell" initialAmount="1" boundaryCondition="false" />
      <species id="CAIR" compartment="cell" initialAmount="1" boundaryCondition="false" />
      <species id="DHMVA" compartment="cell" initialAmount="1" boundaryCondition="false" />
      <species id="D6PGL" compartment="cell" initialAmount="1" boundaryCondition="false" />
      <species id="ASP" compartment="cell" initialAmount="1" boundaryCondition="false" />
      <species id="PYRDXxt" compartment="cell" initialAmount="1" boundaryCondition="true" />
      <species id="Pi" compartment="cell" initialAmount="1" boundaryCondition="false" />
      <species id="DPHE" compartment="cell" initialAmount="1" boundaryCondition="false" />
      <species id="D6PGC" compartment="cell" initialAmount="1" boundaryCondition="false" />
      <species id="a_2OPMP" compartment="cell" initialAmount="1" boundaryCondition="false" />
      <species id="PPARDBZ" compartment="cell" initialAmount="1" boundaryCondition="false" />
      <species id="a_6HCHECBCOA" compartment="cell" initialAmount="1" boundaryCondition="false" />
      <species id="MCATOL" compartment="cell" initialAmount="1" boundaryCondition="false" />
      <species id="UPRG" compartment="cell" initialAmount="1" boundaryCondition="false" />
      <species id="HYGBYR" compartment="cell" initialAmount="1" boundaryCondition="false" />
      <species id="CHAC" compartment="cell" initialAmount="1" boundaryCondition="false" />
      <species id="ACCOA" compartment="cell" initialAmount="1" boundaryCondition="false" />
      <species id="a_2OPMB" compartment="cell" initialAmount="1" boundaryCondition="false" />
      <species id="SOT" compartment="cell" initialAmount="1" boundaryCondition="false" />
      <species id="FTHF" compartment="cell" initialAmount="1" boundaryCondition="false" />
      <species id="CHAM" compartment="cell" initialAmount="1" boundaryCondition="false" />
      <species id="PRPP" compartment="cell" initialAmount="1" boundaryCondition="false" />
      <species id="PRBAMP" compartment="cell" initialAmount="1" boundaryCondition="false" />
      <species id="OTHIO" compartment="cell" initialAmount="1" boundaryCondition="false" />
      <species id="GTAH" compartment="cell" initialAmount="1" boundaryCondition="false" />
      <species id="HST" compartment="cell" initialAmount="1" boundaryCondition="false" />
      <species id="CTP" compartment="cell" initialAmount="1" boundaryCondition="false" />
      <species id="HH" compartment="cell" initialAmount="1" boundaryCondition="false" />
      <species id="P3H5C" compartment="cell" initialAmount="1" boundaryCondition="false" />
      <species id="C100xt" compartment="cell" initialAmount="1" boundaryCondition="true" />
      <species id="HEPPP" compartment="cell" initialAmount="1" boundaryCondition="false" />
      <species id="DISAC1P" compartment="cell" initialAmount="1" boundaryCondition="false" />
      <species id="MAN1P" compartment="cell" initialAmount="1" boundaryCondition="false" />
      <species id="SO4" compartment="cell" initialAmount="1" boundaryCondition="false" />
      <species id="E4HGLU" compartment="cell" initialAmount="1" boundaryCondition="false" />
      <species id="SO3" compartment="cell" initialAmount="1" boundaryCondition="false" />
      <species id="XMP" compartment="cell" initialAmount="1" boundaryCondition="false" />
      <species id="MACO" compartment="cell" initialAmount="1" boundaryCondition="false" />
      <species id="OLGRNS" compartment="cell" initialAmount="1" boundaryCondition="false" />
      <species id="MSALC4" compartment="cell" initialAmount="1" boundaryCondition="false" />
      <species id="ADCHOR" compartment="cell" initialAmount="1" boundaryCondition="false" />
      <species id="SME" compartment="cell" initialAmount="1" boundaryCondition="false" />
      <species id="a_4PHEACCOA" compartment="cell" initialAmount="1" boundaryCondition="false" />
      <species id="MANxt" compartment="cell" initialAmount="1" boundaryCondition="true" />
      <species id="SMTDR1P" compartment="cell" initialAmount="1" boundaryCondition="false" />
      <species id="HGCOA" compartment="cell" initialAmount="1" boundaryCondition="false" />
      <species id="AGL3P" compartment="cell" initialAmount="1" boundaryCondition="false" />
      <species id="S2MDH" compartment="cell" initialAmount="1" boundaryCondition="false" />
      <species id="CITR" compartment="cell" initialAmount="1" boundaryCondition="false" />
      <species id="ETFLA" compartment="cell" initialAmount="1" boundaryCondition="false" />
      <species id="HMB4PP" compartment="cell" initialAmount="1" boundaryCondition="false" />
      <species id="E4P" compartment="cell" initialAmount="1" boundaryCondition="false" />
      <species id="XTSINE" compartment="cell" initialAmount="1" boundaryCondition="false" />
      <species id="MALE" compartment="cell" initialAmount="1" boundaryCondition="false" />
      <species id="ARGSUCC" compartment="cell" initialAmount="1" boundaryCondition="false" />
      <species id="a_3KbGALC" compartment="cell" initialAmount="1" boundaryCondition="false" />
      <species id="GLxt" compartment="cell" initialAmount="1" boundaryCondition="true" />
      <species id="DHLIPOYLPROTEIN" compartment="cell" initialAmount="1" boundaryCondition="false" />
      <species id="LIPOYLPROTEIN" compartment="cell" initialAmount="1" boundaryCondition="false" />
      <species id="GA6P" compartment="cell" initialAmount="1" boundaryCondition="false" />
      <species id="UACMAM" compartment="cell" initialAmount="1" boundaryCondition="false" />
      <species id="GLYCOLATExt" compartment="cell" initialAmount="1" boundaryCondition="true" />
      <species id="ASNxt" compartment="cell" initialAmount="1" boundaryCondition="true" />
      <species id="PHTD" compartment="cell" initialAmount="1" boundaryCondition="false" />
      <species id="PHEN" compartment="cell" initialAmount="1" boundaryCondition="false" />
      <species id="FERCOA" compartment="cell" initialAmount="1" boundaryCondition="false" />
      <species id="GLUTAU" compartment="cell" initialAmount="1" boundaryCondition="false" />
      <species id="NAD" compartment="cell" initialAmount="1" boundaryCondition="false" />
      <species id="ATPxt" compartment="cell" initialAmount="1" boundaryCondition="true" />
      <species id="DCMP" compartment="cell" initialAmount="1" boundaryCondition="false" />
      <species id="OA" compartment="cell" initialAmount="1" boundaryCondition="false" />
      <species id="NAC" compartment="cell" initialAmount="1" boundaryCondition="false" />
      <species id="ARG" compartment="cell" initialAmount="1" boundaryCondition="false" />
      <species id="NAM" compartment="cell" initialAmount="1" boundaryCondition="false" />
      <species id="IMACP" compartment="cell" initialAmount="1" boundaryCondition="false" />
      <species id="DHAP" compartment="cell" initialAmount="1" boundaryCondition="false" />
      <species id="G3P" compartment="cell" initialAmount="1" boundaryCondition="false" />
      <species id="NAORN" compartment="cell" initialAmount="1" boundaryCondition="false" />
      <species id="LEUxt" compartment="cell" initialAmount="1" boundaryCondition="true" />
      <species id="GLCxt" compartment="cell" initialAmount="1" boundaryCondition="true" />
      <species id="CABM" compartment="cell" initialAmount="1" boundaryCondition="false" />
      <species id="TYRM" compartment="cell" initialAmount="1" boundaryCondition="false" />
      <species id="SLNMET" compartment="cell" initialAmount="1" boundaryCondition="false" />
      <species id="CAFFxt" compartment="cell" initialAmount="1" boundaryCondition="true" />
      <species id="PNTO" compartment="cell" initialAmount="1" boundaryCondition="false" />
      <species id="a_3IP6OHCOAS" compartment="cell" initialAmount="1" boundaryCondition="false" />
      <species id="D1AP2OP" compartment="cell" initialAmount="1" boundaryCondition="false" />
      <species id="LYS" compartment="cell" initialAmount="1" boundaryCondition="false" />
      <species id="PIxt" compartment="cell" initialAmount="1" boundaryCondition="true" />
      <species id="FSALAC" compartment="cell" initialAmount="1" boundaryCondition="false" />
      <species id="C100ACP" compartment="cell" initialAmount="1" boundaryCondition="false" />
      <species id="SAOPIM" compartment="cell" initialAmount="1" boundaryCondition="false" />
      <species id="SAH" compartment="cell" initialAmount="1" boundaryCondition="false" />
      <species id="A6RP" compartment="cell" initialAmount="1" boundaryCondition="false" />
      <species id="RHOHACOA" compartment="cell" initialAmount="1" boundaryCondition="false" />
      <species id="SAM" compartment="cell" initialAmount="1" boundaryCondition="false" />
      <species id="PPADSEL" compartment="cell" initialAmount="1" boundaryCondition="false" />
      <species id="a_2MBTCOA" compartment="cell" initialAmount="1" boundaryCondition="false" />
      <species id="CYTDxt" compartment="cell" initialAmount="1" boundaryCondition="true" />
      <species id="DGLYCERATE" compartment="cell" initialAmount="1" boundaryCondition="false" />
      <species id="NTBZxt" compartment="cell" initialAmount="1" boundaryCondition="true" />
      <species id="PHEACT" compartment="cell" initialAmount="1" boundaryCondition="false" />
      <species id="DTC" compartment="cell" initialAmount="1" boundaryCondition="false" />
      <species id="ABUTA" compartment="cell" initialAmount="1" boundaryCondition="false" />
      <species id="GA1P" compartment="cell" initialAmount="1" boundaryCondition="false" />
      <species id="R3R3HBUT" compartment="cell" initialAmount="1" boundaryCondition="false" />
      <species id="ATP" compartment="cell" initialAmount="1" boundaryCondition="false" />
      <species id="NO2" compartment="cell" initialAmount="1" boundaryCondition="false" />
      <species id="RTHIO" compartment="cell" initialAmount="1" boundaryCondition="false" />
      <species id="C080ACP" compartment="cell" initialAmount="1" boundaryCondition="false" />
      <species id="FERxt" compartment="cell" initialAmount="1" boundaryCondition="true" />
      <species id="ADCOMNP" compartment="cell" initialAmount="1" boundaryCondition="false" />
      <species id="CYST" compartment="cell" initialAmount="1" boundaryCondition="false" />
      <species id="DX5P" compartment="cell" initialAmount="1" boundaryCondition="false" />
      <species id="HIVCOA" compartment="cell" initialAmount="1" boundaryCondition="false" />
      <species id="a_4ACAMBA" compartment="cell" initialAmount="1" boundaryCondition="false" />
      <species id="AMACAL" compartment="cell" initialAmount="1" boundaryCondition="false" />
      <species id="GTP" compartment="cell" initialAmount="1" boundaryCondition="false" />
      <species id="AKG" compartment="cell" initialAmount="1" boundaryCondition="false" />
      <species id="KDPG" compartment="cell" initialAmount="1" boundaryCondition="false" />
      <species id="CHMUC" compartment="cell" initialAmount="1" boundaryCondition="false" />
      <species id="MTG" compartment="cell" initialAmount="1" boundaryCondition="false" />
      <species id="FMNH2" compartment="cell" initialAmount="1" boundaryCondition="false" />
      <species id="CHCOA" compartment="cell" initialAmount="1" boundaryCondition="false" />
      <species id="HHXACOA" compartment="cell" initialAmount="1" boundaryCondition="false" />
      <species id="BASP" compartment="cell" initialAmount="1" boundaryCondition="false" />
      <species id="Kxt" compartment="cell" initialAmount="1" boundaryCondition="false" />
      <species id="APACP" compartment="cell" initialAmount="1" boundaryCondition="false" />
      <species id="F6P" compartment="cell" initialAmount="1" boundaryCondition="false" />
      <species id="MLTxt" compartment="cell" initialAmount="1" boundaryCondition="true" />
      <species id="LEU" compartment="cell" initialAmount="1" boundaryCondition="false" />
      <species id="ADIPCOA" compartment="cell" initialAmount="1" boundaryCondition="false" />
      <species id="GTRNA" compartment="cell" initialAmount="1" boundaryCondition="false" />
      <species id="CAFF" compartment="cell" initialAmount="1" boundaryCondition="false" />
      <species id="CHETOH" compartment="cell" initialAmount="1" boundaryCondition="false" />
      <species id="AONA" compartment="cell" initialAmount="1" boundaryCondition="false" />
      <species id="a_3OADIPCOA" compartment="cell" initialAmount="1" boundaryCondition="false" />
      <species id="HX" compartment="cell" initialAmount="1" boundaryCondition="false" />
      <species id="HBNQ" compartment="cell" initialAmount="1" boundaryCondition="false" />
      <species id="MEOH" compartment="cell" initialAmount="1" boundaryCondition="false" />
      <species id="CAASP" compartment="cell" initialAmount="1" boundaryCondition="false" />
      <species id="NTBZ" compartment="cell" initialAmount="1" boundaryCondition="false" />
      <species id="PAPS" compartment="cell" initialAmount="1" boundaryCondition="false" />
      <species id="Cuxt" compartment="cell" initialAmount="1" boundaryCondition="false" />
      <species id="a_13PDG" compartment="cell" initialAmount="1" boundaryCondition="false" />
      <species id="Cd" compartment="cell" initialAmount="1" boundaryCondition="false" />
      <species id="a_3IP6OHCOA" compartment="cell" initialAmount="1" boundaryCondition="false" />
      <species id="NH3" compartment="cell" initialAmount="1" boundaryCondition="false" />
      <species id="AKGxt" compartment="cell" initialAmount="1" boundaryCondition="true" />
      <species id="bG2HCOUM" compartment="cell" initialAmount="1" boundaryCondition="false" />
      <species id="C060ACP" compartment="cell" initialAmount="1" boundaryCondition="false" />
      <species id="CHFAM" compartment="cell" initialAmount="1" boundaryCondition="false" />
      <species id="Cdxt" compartment="cell" initialAmount="1" boundaryCondition="false" />
      <species id="PYR" compartment="cell" initialAmount="1" boundaryCondition="false" />
      <species id="DHPY" compartment="cell" initialAmount="1" boundaryCondition="false" />
      <species id="SO4xt" compartment="cell" initialAmount="1" boundaryCondition="true" />
      <species id="ACMUR" compartment="cell" initialAmount="1" boundaryCondition="false" />
      <species id="AHM" compartment="cell" initialAmount="1" boundaryCondition="false" />
      <species id="SER" compartment="cell" initialAmount="1" boundaryCondition="false" />
      <species id="Naxt" compartment="cell" initialAmount="1" boundaryCondition="true" />
      <species id="MALxt" compartment="cell" initialAmount="1" boundaryCondition="true" />
      <species id="DAMBUT" compartment="cell" initialAmount="1" boundaryCondition="false" />
      <species id="CTCOA" compartment="cell" initialAmount="1" boundaryCondition="false" />
      <species id="a_4OMC" compartment="cell" initialAmount="1" boundaryCondition="false" />
      <species id="MTYRM" compartment="cell" initialAmount="1" boundaryCondition="false" />
      <species id="HISTAMINE" compartment="cell" initialAmount="1" boundaryCondition="false" />
      <species id="PRY" compartment="cell" initialAmount="1" boundaryCondition="false" />
      <species id="C160ACP" compartment="cell" initialAmount="1" boundaryCondition="false" />
      <species id="F1P" compartment="cell" initialAmount="1" boundaryCondition="false" />
      <species id="HCYSI" compartment="cell" initialAmount="1" boundaryCondition="false" />
      <species id="UGAT" compartment="cell" initialAmount="1" boundaryCondition="false" />
      <species id="bLEU" compartment="cell" initialAmount="1" boundaryCondition="false" />
      <species id="SUCHSER" compartment="cell" initialAmount="1" boundaryCondition="false" />
      <species id="a_5HKN" compartment="cell" initialAmount="1" boundaryCondition="false" />
      <species id="PRLP" compartment="cell" initialAmount="1" boundaryCondition="false" />
      <species id="ALGNT" compartment="cell" initialAmount="1" boundaryCondition="false" />
      <species id="H3MCOA" compartment="cell" initialAmount="1" boundaryCondition="false" />
      <species id="BTNO" compartment="cell" initialAmount="1" boundaryCondition="false" />
      <species id="UPRGI" compartment="cell" initialAmount="1" boundaryCondition="false" />
      <species id="MOPCOA" compartment="cell" initialAmount="1" boundaryCondition="false" />
      <species id="HN6TL" compartment="cell" initialAmount="1" boundaryCondition="false" />
      <species id="LMDOL" compartment="cell" initialAmount="1" boundaryCondition="false" />
      <species id="a_2IPM" compartment="cell" initialAmount="1" boundaryCondition="false" />
      <species id="DMPP" compartment="cell" initialAmount="1" boundaryCondition="false" />
      <species id="CYTD" compartment="cell" initialAmount="1" boundaryCondition="false" />
      <species id="DHMAH" compartment="cell" initialAmount="1" boundaryCondition="false" />
      <species id="PRLC" compartment="cell" initialAmount="1" boundaryCondition="false" />
      <species id="F2P" compartment="cell" initialAmount="1" boundaryCondition="false" />
      <species id="LLAC" compartment="cell" initialAmount="1" boundaryCondition="false" />
      <species id="CYTC" compartment="cell" initialAmount="1" boundaryCondition="false" />
      <species id="AIR" compartment="cell" initialAmount="1" boundaryCondition="false" />
      <species id="PROxt" compartment="cell" initialAmount="1" boundaryCondition="true" />
      <species id="OADIPCOA" compartment="cell" initialAmount="1" boundaryCondition="false" />
      <species id="METTHF" compartment="cell" initialAmount="1" boundaryCondition="false" />
      <species id="LAC" compartment="cell" initialAmount="1" boundaryCondition="false" />
      <species id="D4DG" compartment="cell" initialAmount="1" boundaryCondition="false" />
      <species id="HMSALCAH" compartment="cell" initialAmount="1" boundaryCondition="false" />
      <species id="TMANB" compartment="cell" initialAmount="1" boundaryCondition="false" />
      <species id="UDP" compartment="cell" initialAmount="1" boundaryCondition="false" />
      <species id="THSUL" compartment="cell" initialAmount="1" boundaryCondition="false" />
      <species id="PRAM" compartment="cell" initialAmount="1" boundaryCondition="false" />
      <species id="B1OL" compartment="cell" initialAmount="1" boundaryCondition="false" />
      <species id="VNxt" compartment="cell" initialAmount="1" boundaryCondition="true" />
      <species id="HXSP" compartment="cell" initialAmount="1" boundaryCondition="false" />
      <species id="a_4PPNTE" compartment="cell" initialAmount="1" boundaryCondition="false" />
      <species id="C100" compartment="cell" initialAmount="1" boundaryCondition="false" />
      <species id="A4IZM" compartment="cell" initialAmount="1" boundaryCondition="false" />
      <species id="UPPMNLADGMDDADA" compartment="cell" initialAmount="1" boundaryCondition="false" />
      <species id="GL3PCHOL" compartment="cell" initialAmount="1" boundaryCondition="false" />
      <species id="a_4PPNTO" compartment="cell" initialAmount="1" boundaryCondition="false" />
      <species id="IDZATAH" compartment="cell" initialAmount="1" boundaryCondition="false" />
      <species id="LLCT" compartment="cell" initialAmount="1" boundaryCondition="false" />
      <species id="DTDP4D6DM" compartment="cell" initialAmount="1" boundaryCondition="false" />
      <species id="ALA" compartment="cell" initialAmount="1" boundaryCondition="false" />
      <species id="URBUT" compartment="cell" initialAmount="1" boundaryCondition="false" />
      <species id="a_5HKNN" compartment="cell" initialAmount="1" boundaryCondition="false" />
      <species id="COB2ACDM" compartment="cell" initialAmount="1" boundaryCondition="false" />
      <species id="DTDP4D6DG" compartment="cell" initialAmount="1" boundaryCondition="false" />
      <species id="D6RP5P" compartment="cell" initialAmount="1" boundaryCondition="false" />
      <species id="GLR" compartment="cell" initialAmount="1" boundaryCondition="false" />
      <species id="FORM" compartment="cell" initialAmount="1" boundaryCondition="false" />
      <species id="DALT" compartment="cell" initialAmount="1" boundaryCondition="false" />
      <species id="GLY" compartment="cell" initialAmount="1" boundaryCondition="false" />
      <species id="GLX" compartment="cell" initialAmount="1" boundaryCondition="false" />
      <species id="ACP" compartment="cell" initialAmount="1" boundaryCondition="false" />
      <species id="PROP" compartment="cell" initialAmount="1" boundaryCondition="false" />
      <species id="N2SORN" compartment="cell" initialAmount="1" boundaryCondition="false" />
      <species id="GLC" compartment="cell" initialAmount="1" boundaryCondition="false" />
      <species id="a_4PHEACG" compartment="cell" initialAmount="1" boundaryCondition="false" />
      <species id="GLRSAH" compartment="cell" initialAmount="1" boundaryCondition="false" />
      <species id="AMOHEX" compartment="cell" initialAmount="1" boundaryCondition="false" />
      <species id="GLN" compartment="cell" initialAmount="1" boundaryCondition="false" />
      <species id="PHSER" compartment="cell" initialAmount="1" boundaryCondition="false" />
      <species id="DGTP" compartment="cell" initialAmount="1" boundaryCondition="false" />
      <species id="UDPG2A" compartment="cell" initialAmount="1" boundaryCondition="false" />
      <species id="DAxt" compartment="cell" initialAmount="1" boundaryCondition="true" />
      <species id="UDPMNLADGMDDADA" compartment="cell" initialAmount="1" boundaryCondition="false" />
      <species id="BUTANAL" compartment="cell" initialAmount="1" boundaryCondition="false" />
      <species id="FGAR" compartment="cell" initialAmount="1" boundaryCondition="false" />
      <species id="RIBxt" compartment="cell" initialAmount="1" boundaryCondition="true" />
      <species id="GSNxt" compartment="cell" initialAmount="1" boundaryCondition="true" />
      <species id="UDCPP" compartment="cell" initialAmount="1" boundaryCondition="false" />
      <species id="FADH" compartment="cell" initialAmount="1" boundaryCondition="false" />
      <species id="NH3xt" compartment="cell" initialAmount="1" boundaryCondition="true" />
      <species id="RIBFLAV" compartment="cell" initialAmount="1" boundaryCondition="false" />
      <species id="FGAM" compartment="cell" initialAmount="1" boundaryCondition="false" />
      <species id="DIG3P" compartment="cell" initialAmount="1" boundaryCondition="false" />
      <species id="I3AC" compartment="cell" initialAmount="1" boundaryCondition="false" />
      <species id="CN" compartment="cell" initialAmount="1" boundaryCondition="false" />
      <species id="AMP" compartment="cell" initialAmount="1" boundaryCondition="false" />
      <species id="OADIP" compartment="cell" initialAmount="1" boundaryCondition="false" />
      <species id="MDECPP" compartment="cell" initialAmount="1" boundaryCondition="false" />
      <species id="CMAR" compartment="cell" initialAmount="1" boundaryCondition="false" />
      <species id="COB1ACDM" compartment="cell" initialAmount="1" boundaryCondition="false" />
      <species id="DTMP" compartment="cell" initialAmount="1" boundaryCondition="false" />
      <species id="Cu" compartment="cell" initialAmount="1" boundaryCondition="false" />
      <species id="AM2OXH" compartment="cell" initialAmount="1" boundaryCondition="false" />
      <species id="GLUC" compartment="cell" initialAmount="1" boundaryCondition="false" />
      <species id="GMP" compartment="cell" initialAmount="1" boundaryCondition="false" />
      <species id="RSGLTH" compartment="cell" initialAmount="1" boundaryCondition="false" />
      <species id="UDPNAMA" compartment="cell" initialAmount="1" boundaryCondition="false" />
      <species id="C140" compartment="cell" initialAmount="1" boundaryCondition="false" />
      <species id="NAMN" compartment="cell" initialAmount="1" boundaryCondition="false" />
      <species id="RL5P" compartment="cell" initialAmount="1" boundaryCondition="false" />
      <species id="C040COA" compartment="cell" initialAmount="1" boundaryCondition="false" />
      <species id="FOCYT" compartment="cell" initialAmount="1" boundaryCondition="false" />
      <species id="THFG" compartment="cell" initialAmount="1" boundaryCondition="false" />
      <species id="THSTB" compartment="cell" initialAmount="1" boundaryCondition="false" />
      <species id="SUCCSAL" compartment="cell" initialAmount="1" boundaryCondition="false" />
      <species id="NAPTHAH2" compartment="cell" initialAmount="1" boundaryCondition="false" />
      <species id="PRFP" compartment="cell" initialAmount="1" boundaryCondition="false" />
      <species id="a_3URDPP" compartment="cell" initialAmount="1" boundaryCondition="false" />
      <species id="G6P" compartment="cell" initialAmount="1" boundaryCondition="false" />
      <species id="P5P" compartment="cell" initialAmount="1" boundaryCondition="false" />
      <species id="MICIT" compartment="cell" initialAmount="1" boundaryCondition="false" />
      <species id="a_4HBA" compartment="cell" initialAmount="1" boundaryCondition="false" />
      <species id="BZQ" compartment="cell" initialAmount="1" boundaryCondition="false" />
      <species id="FDP" compartment="cell" initialAmount="1" boundaryCondition="false" />
      <species id="HBECOA" compartment="cell" initialAmount="1" boundaryCondition="false" />
      <species id="NAGLUS" compartment="cell" initialAmount="1" boundaryCondition="false" />
      <species id="P5C" compartment="cell" initialAmount="1" boundaryCondition="false" />
      <species id="C120xt" compartment="cell" initialAmount="1" boundaryCondition="true" />
      <species id="NAGLUP" compartment="cell" initialAmount="1" boundaryCondition="false" />
      <species id="TCHCATOL" compartment="cell" initialAmount="1" boundaryCondition="false" />
      <species id="a_2HPHEAC" compartment="cell" initialAmount="1" boundaryCondition="false" />
      <species id="HMSALC" compartment="cell" initialAmount="1" boundaryCondition="false" />
      <species id="UNAGAMUF" compartment="cell" initialAmount="1" boundaryCondition="false" />
      <species id="a_4HBZ" compartment="cell" initialAmount="1" boundaryCondition="false" />
      <species id="AGM" compartment="cell" initialAmount="1" boundaryCondition="false" />
      <species id="B1AL" compartment="cell" initialAmount="1" boundaryCondition="false" />
      <species id="GLACxt" compartment="cell" initialAmount="1" boundaryCondition="true" />
      <species id="LIPA" compartment="cell" initialAmount="1" boundaryCondition="false" />
      <species id="HDDECOA" compartment="cell" initialAmount="1" boundaryCondition="false" />
      <species id="a_2HHPDD" compartment="cell" initialAmount="1" boundaryCondition="false" />
      <species id="LIPX" compartment="cell" initialAmount="1" boundaryCondition="false" />
      <species id="THMPP" compartment="cell" initialAmount="1" boundaryCondition="false" />
      <species id="C160" compartment="cell" initialAmount="1" boundaryCondition="false" />
      <species id="SENCYS" compartment="cell" initialAmount="1" boundaryCondition="false" />
      <species id="a_5MDR" compartment="cell" initialAmount="1" boundaryCondition="false" />
      <species id="HCYS" compartment="cell" initialAmount="1" boundaryCondition="false" />
      <species id="N6AL" compartment="cell" initialAmount="1" boundaryCondition="false" />
      <species id="DTGC" compartment="cell" initialAmount="1" boundaryCondition="false" />
      <species id="UPPMN_GN_LADGNMDDADA" compartment="cell" initialAmount="1" boundaryCondition="false" />
      <species id="DINxt" compartment="cell" initialAmount="1" boundaryCondition="true" />
      <species id="OCRO" compartment="cell" initialAmount="1" boundaryCondition="false" />
      <species id="NPRAN" compartment="cell" initialAmount="1" boundaryCondition="false" />
      <species id="CPP" compartment="cell" initialAmount="1" boundaryCondition="false" />
      <species id="PIPCxt" compartment="cell" initialAmount="1" boundaryCondition="true" />
      <species id="HBUT" compartment="cell" initialAmount="1" boundaryCondition="false" />
      <species id="DT" compartment="cell" initialAmount="1" boundaryCondition="false" />
      <species id="AAC" compartment="cell" initialAmount="1" boundaryCondition="false" />
      <species id="a_4HPHEACCOA" compartment="cell" initialAmount="1" boundaryCondition="false" />
      <species id="A6RP5P2" compartment="cell" initialAmount="1" boundaryCondition="false" />
      <species id="a_3HADIPCOA" compartment="cell" initialAmount="1" boundaryCondition="false" />
      <species id="BUTANOL" compartment="cell" initialAmount="1" boundaryCondition="false" />
      <species id="A6RP5P" compartment="cell" initialAmount="1" boundaryCondition="false" />
      <species id="a_4HPHEAC" compartment="cell" initialAmount="1" boundaryCondition="false" />
      <species id="IPP" compartment="cell" initialAmount="1" boundaryCondition="false" />
      <species id="DGMP" compartment="cell" initialAmount="1" boundaryCondition="false" />
      <species id="O2xt" compartment="cell" initialAmount="1" boundaryCondition="true" />
      <species id="MSLACAH" compartment="cell" initialAmount="1" boundaryCondition="false" />
      <species id="C121ACP" compartment="cell" initialAmount="1" boundaryCondition="false" />
      <species id="ADP" compartment="cell" initialAmount="1" boundaryCondition="false" />
      <species id="MAN6P" compartment="cell" initialAmount="1" boundaryCondition="false" />
      <species id="ADN" compartment="cell" initialAmount="1" boundaryCondition="false" />
      <species id="a_4H4M2OGLUT" compartment="cell" initialAmount="1" boundaryCondition="false" />
      <species id="DTDP" compartment="cell" initialAmount="1" boundaryCondition="false" />
      <species id="DHPHE" compartment="cell" initialAmount="1" boundaryCondition="false" />
      <species id="HHXOCOA" compartment="cell" initialAmount="1" boundaryCondition="false" />
      <species id="FUMACTAC" compartment="cell" initialAmount="1" boundaryCondition="false" />
      <species id="HAC" compartment="cell" initialAmount="1" boundaryCondition="false" />
      <species id="UDPDGLUC" compartment="cell" initialAmount="1" boundaryCondition="false" />
      <species id="DGLU" compartment="cell" initialAmount="1" boundaryCondition="false" />
      <species id="GDP" compartment="cell" initialAmount="1" boundaryCondition="false" />
      <species id="THF" compartment="cell" initialAmount="1" boundaryCondition="false" />
      <species id="DGLS" compartment="cell" initialAmount="1" boundaryCondition="false" />
      <species id="VAL" compartment="cell" initialAmount="1" boundaryCondition="false" />
      <species id="PPACAL" compartment="cell" initialAmount="1" boundaryCondition="false" />
      <species id="R5P" compartment="cell" initialAmount="1" boundaryCondition="false" />
      <species id="aRIBAZOLE" compartment="cell" initialAmount="1" boundaryCondition="false" />
      <species id="HDOCOA" compartment="cell" initialAmount="1" boundaryCondition="false" />
      <species id="INO3P" compartment="cell" initialAmount="1" boundaryCondition="false" />
      <species id="H2O" compartment="cell" initialAmount="1" boundaryCondition="false" />
      <species id="FPP" compartment="cell" initialAmount="1" boundaryCondition="false" />
      <species id="RSALGLY" compartment="cell" initialAmount="1" boundaryCondition="false" />
      <species id="C140xt" compartment="cell" initialAmount="1" boundaryCondition="false" />
      <species id="DUxt" compartment="cell" initialAmount="1" boundaryCondition="true" />
      <species id="a_5C2PCOA" compartment="cell" initialAmount="1" boundaryCondition="false" />
      <species id="HIBUTCOA" compartment="cell" initialAmount="1" boundaryCondition="false" />
      <species id="HOACOA" compartment="cell" initialAmount="1" boundaryCondition="false" />
      <species id="a_3MOP" compartment="cell" initialAmount="1" boundaryCondition="false" />
      <species id="THCYN" compartment="cell" initialAmount="1" boundaryCondition="false" />
      <species id="OSLHSER" compartment="cell" initialAmount="1" boundaryCondition="false" />
      <species id="IPPMAL" compartment="cell" initialAmount="1" boundaryCondition="false" />
      <species id="SELD" compartment="cell" initialAmount="1" boundaryCondition="false" />
      <species id="LYSxt" compartment="cell" initialAmount="1" boundaryCondition="true" />
      <species id="Q" compartment="cell" initialAmount="1" boundaryCondition="false" />
      <species id="C120" compartment="cell" initialAmount="1" boundaryCondition="false" />
      <species id="SELN" compartment="cell" initialAmount="1" boundaryCondition="false" />
      <species id="K" compartment="cell" initialAmount="1" boundaryCondition="false" />
      <species id="SUCCOA" compartment="cell" initialAmount="1" boundaryCondition="false" />
      <species id="HDACOA" compartment="cell" initialAmount="1" boundaryCondition="false" />
      <species id="SELT" compartment="cell" initialAmount="1" boundaryCondition="false" />
      <species id="AHHMP" compartment="cell" initialAmount="1" boundaryCondition="false" />
      <species id="TTRHBP" compartment="cell" initialAmount="1" boundaryCondition="false" />
      <species id="SMTDRB1P" compartment="cell" initialAmount="1" boundaryCondition="false" />
      <species id="URAxt" compartment="cell" initialAmount="1" boundaryCondition="true" />
      <species id="RIB" compartment="cell" initialAmount="1" boundaryCondition="false" />
      <species id="GDPRMN" compartment="cell" initialAmount="1" boundaryCondition="false" />
      <species id="AHHMD" compartment="cell" initialAmount="1" boundaryCondition="false" />
      <species id="DST" compartment="cell" initialAmount="1" boundaryCondition="false" />
      <species id="a_6O2HCHCBCOA" compartment="cell" initialAmount="1" boundaryCondition="false" />
      <species id="SAMOB" compartment="cell" initialAmount="1" boundaryCondition="false" />
      <species id="I3ACT" compartment="cell" initialAmount="1" boundaryCondition="false" />
      <species id="ITC" compartment="cell" initialAmount="1" boundaryCondition="false" />
      <species id="CHOL" compartment="cell" initialAmount="1" boundaryCondition="false" />
      <species id="GLYCOGEN" compartment="cell" initialAmount="1" boundaryCondition="false" />
      <species id="DTDP4AADDG" compartment="cell" initialAmount="1" boundaryCondition="false" />
      <species id="a_3IP6OH" compartment="cell" initialAmount="1" boundaryCondition="false" />
      <species id="BETAH" compartment="cell" initialAmount="1" boundaryCondition="false" />
      <species id="MCIT" compartment="cell" initialAmount="1" boundaryCondition="false" />
      <species id="a_2M5IPH25Cc" compartment="cell" initialAmount="1" boundaryCondition="false" />
      <species id="HPMMBZQ" compartment="cell" initialAmount="1" boundaryCondition="false" />
      <species id="C040ACP" compartment="cell" initialAmount="1" boundaryCondition="false" />
      <species id="NAPTHAH" compartment="cell" initialAmount="1" boundaryCondition="false" />
      <species id="ITP" compartment="cell" initialAmount="1" boundaryCondition="false" />
      <species id="RNA" compartment="cell" initialAmount="1" boundaryCondition="false" />
      <species id="a_2M5IPH25Ct" compartment="cell" initialAmount="1" boundaryCondition="false" />
      <species id="ALAV" compartment="cell" initialAmount="1" boundaryCondition="false" />
      <species id="PL5P" compartment="cell" initialAmount="1" boundaryCondition="false" />
      <species id="ACETYLP" compartment="cell" initialAmount="1" boundaryCondition="false" />
      <species id="FADH2" compartment="cell" initialAmount="1" boundaryCondition="false" />
      <species id="NAPTHOCOA" compartment="cell" initialAmount="1" boundaryCondition="false" />
      <species id="a_2H3CBNPYR" compartment="cell" initialAmount="1" boundaryCondition="false" />
      <species id="DGAL" compartment="cell" initialAmount="1" boundaryCondition="false" />
      <species id="KDOLIPIV" compartment="cell" initialAmount="1" boundaryCondition="false" />
      <species id="PPADY" compartment="cell" initialAmount="1" boundaryCondition="false" />
      <species id="MET" compartment="cell" initialAmount="1" boundaryCondition="false" />
      <species id="OHO" compartment="cell" initialAmount="1" boundaryCondition="false" />
      <species id="a_3IPB3EC" compartment="cell" initialAmount="1" boundaryCondition="false" />
      <species id="OROA" compartment="cell" initialAmount="1" boundaryCondition="false" />
      <species id="SUCCOAxt" compartment="cell" initialAmount="1" boundaryCondition="true" />
      <species id="CBIO" compartment="cell" initialAmount="1" boundaryCondition="false" />
      <species id="AVALAM" compartment="cell" initialAmount="1" boundaryCondition="false" />
      <species id="PIPD6CAR" compartment="cell" initialAmount="1" boundaryCondition="false" />
      <species id="DGLUxt" compartment="cell" initialAmount="1" boundaryCondition="true" />
      <species id="C181ACP" compartment="cell" initialAmount="1" boundaryCondition="false" />
      <species id="ROH" compartment="cell" initialAmount="1" boundaryCondition="false" />
      <species id="C140ACP" compartment="cell" initialAmount="1" boundaryCondition="false" />
      <species id="K2LIPIV" compartment="cell" initialAmount="1" boundaryCondition="false" />
      <species id="a_2MBECOA" compartment="cell" initialAmount="1" boundaryCondition="false" />
      <species id="PHOSPHOLIPID" compartment="cell" initialAmount="1" boundaryCondition="false" />
      <species id="CHBIO" compartment="cell" initialAmount="1" boundaryCondition="false" />
      <species id="VNLxt" compartment="cell" initialAmount="1" boundaryCondition="true" />
      <species id="a_3A2OPP" compartment="cell" initialAmount="1" boundaryCondition="false" />
      <species id="IMZAC" compartment="cell" initialAmount="1" boundaryCondition="false" />
      <species id="CINVLIN" compartment="cell" initialAmount="1" boundaryCondition="false" />
      <species id="a_4H2OHEP" compartment="cell" initialAmount="1" boundaryCondition="false" />
      <species id="GCL" compartment="cell" initialAmount="1" boundaryCondition="false" />
      <species id="KDG" compartment="cell" initialAmount="1" boundaryCondition="false" />
      <species id="PNTOxt" compartment="cell" initialAmount="1" boundaryCondition="true" />
      <species id="a_2PY46DC" compartment="cell" initialAmount="1" boundaryCondition="false" />
      <species id="ALAxt" compartment="cell" initialAmount="1" boundaryCondition="true" />
      <species id="FMGT" compartment="cell" initialAmount="1" boundaryCondition="false" />
      <species id="INO4P" compartment="cell" initialAmount="1" boundaryCondition="false" />
      <species id="MALACP" compartment="cell" initialAmount="1" boundaryCondition="false" />
      <species id="THIAMIN" compartment="cell" initialAmount="1" boundaryCondition="false" />
      <species id="SRLH" compartment="cell" initialAmount="1" boundaryCondition="false" />
      <species id="a_2OMHMB" compartment="cell" initialAmount="1" boundaryCondition="false" />
      <species id="FMN" compartment="cell" initialAmount="1" boundaryCondition="false" />
      <species id="KDOP" compartment="cell" initialAmount="1" boundaryCondition="false" />
      <species id="HISxt" compartment="cell" initialAmount="1" boundaryCondition="true" />
      <species id="SEMSC" compartment="cell" initialAmount="1" boundaryCondition="false" />
      <species id="AMADIPSAH" compartment="cell" initialAmount="1" boundaryCondition="false" />
      <species id="a_4HLT" compartment="cell" initialAmount="1" boundaryCondition="false" />
      <species id="RMN" compartment="cell" initialAmount="1" boundaryCondition="false" />
      <species id="UTP" compartment="cell" initialAmount="1" boundaryCondition="false" />
      <species id="INO1P" compartment="cell" initialAmount="1" boundaryCondition="false" />
      <species id="PIPC" compartment="cell" initialAmount="1" boundaryCondition="false" />
      <species id="THMP" compartment="cell" initialAmount="1" boundaryCondition="false" />
      <species id="cAMP" compartment="cell" initialAmount="1" boundaryCondition="false" />
      <species id="a_3CMUC" compartment="cell" initialAmount="1" boundaryCondition="false" />
      <species id="PRLAH" compartment="cell" initialAmount="1" boundaryCondition="false" />
      <species id="MACTAC" compartment="cell" initialAmount="1" boundaryCondition="false" />
      <species id="GAR" compartment="cell" initialAmount="1" boundaryCondition="false" />
      <species id="PPCOA" compartment="cell" initialAmount="1" boundaryCondition="false" />
      <species id="a_3DDAH7P" compartment="cell" initialAmount="1" boundaryCondition="false" />
      <species id="MCPYR" compartment="cell" initialAmount="1" boundaryCondition="false" />
      <species id="HIS" compartment="cell" initialAmount="1" boundaryCondition="false" />
      <species id="ITCCOA" compartment="cell" initialAmount="1" boundaryCondition="false" />
      <species id="TDHDP" compartment="cell" initialAmount="1" boundaryCondition="false" />
      <species id="a_5FTHF" compartment="cell" initialAmount="1" boundaryCondition="false" />
      <species id="SFLN" compartment="cell" initialAmount="1" boundaryCondition="false" />
      <species id="ACMAM" compartment="cell" initialAmount="1" boundaryCondition="false" />
      <species id="OPP" compartment="cell" initialAmount="1" boundaryCondition="false" />
      <species id="a_1APP2OL" compartment="cell" initialAmount="1" boundaryCondition="false" />
      <species id="OICAP" compartment="cell" initialAmount="1" boundaryCondition="false" />
      <species id="a_2PG" compartment="cell" initialAmount="1" boundaryCondition="false" />
      <species id="O4HBZ" compartment="cell" initialAmount="1" boundaryCondition="false" />
      <species id="DGDP" compartment="cell" initialAmount="1" boundaryCondition="false" />
      <species id="a_2MATACOA" compartment="cell" initialAmount="1" boundaryCondition="false" />
      <species id="MAL" compartment="cell" initialAmount="1" boundaryCondition="false" />
      <species id="a_2O6H" compartment="cell" initialAmount="1" boundaryCondition="false" />
      <species id="PQQH2" compartment="cell" initialAmount="1" boundaryCondition="false" />
      <species id="a_3IP6OHS" compartment="cell" initialAmount="1" boundaryCondition="false" />
      <species id="TCHMUC" compartment="cell" initialAmount="1" boundaryCondition="false" />
      <species id="CIT" compartment="cell" initialAmount="1" boundaryCondition="false" />
      <species id="PRLOH" compartment="cell" initialAmount="1" boundaryCondition="false" />
      <species id="HLCARX" compartment="cell" initialAmount="1" boundaryCondition="false" />
      <species id="UDPNAG" compartment="cell" initialAmount="1" boundaryCondition="false" />
      <species id="UDPNAM" compartment="cell" initialAmount="1" boundaryCondition="false" />
      <species id="MLT" compartment="cell" initialAmount="1" boundaryCondition="false" />
      <species id="ER4P" compartment="cell" initialAmount="1" boundaryCondition="false" />
      <species id="a_2D3DX" compartment="cell" initialAmount="1" boundaryCondition="false" />
      <species id="a_3OPPA" compartment="cell" initialAmount="1" boundaryCondition="false" />
      <species id="PHEAMxt" compartment="cell" initialAmount="1" boundaryCondition="true" />
      <species id="a_12DH8CNAPTH" compartment="cell" initialAmount="1" boundaryCondition="false" />
      <species id="HTDACOA" compartment="cell" initialAmount="1" boundaryCondition="false" />
      <species id="HYDROXYAKG" compartment="cell" initialAmount="1" boundaryCondition="false" />
      <species id="MTHPG" compartment="cell" initialAmount="1" boundaryCondition="false" />
      <species id="OAHSER" compartment="cell" initialAmount="1" boundaryCondition="false" />
      <species id="RHHXHACOA" compartment="cell" initialAmount="1" boundaryCondition="false" />
      <species id="AMBUT" compartment="cell" initialAmount="1" boundaryCondition="false" />
      <species id="CPPI" compartment="cell" initialAmount="1" boundaryCondition="false" />
      <species id="H2S" compartment="cell" initialAmount="1" boundaryCondition="false" />
      <species id="PHB" compartment="cell" initialAmount="1" boundaryCondition="false" />
      <species id="HISOLP" compartment="cell" initialAmount="1" boundaryCondition="false" />
      <species id="PHA" compartment="cell" initialAmount="1" boundaryCondition="false" />
      <species id="PHD" compartment="cell" initialAmount="1" boundaryCondition="false" />
      <species id="PHE" compartment="cell" initialAmount="1" boundaryCondition="false" />
      <species id="a_2OPMMB" compartment="cell" initialAmount="1" boundaryCondition="false" />
      <species id="PHO" compartment="cell" initialAmount="1" boundaryCondition="false" />
      <species id="a_2OHEPED" compartment="cell" initialAmount="1" boundaryCondition="false" />
      <species id="PHP" compartment="cell" initialAmount="1" boundaryCondition="false" />
      <species id="PHQ" compartment="cell" initialAmount="1" boundaryCondition="false" />
      <species id="ASER" compartment="cell" initialAmount="1" boundaryCondition="false" />
      <species id="ADNxt" compartment="cell" initialAmount="1" boundaryCondition="true" />
      <species id="ACxt" compartment="cell" initialAmount="1" boundaryCondition="true" />
      <species id="PTYR" compartment="cell" initialAmount="1" boundaryCondition="false" />
      <species id="OPCOA" compartment="cell" initialAmount="1" boundaryCondition="false" />
      <species id="SHHXHACOA" compartment="cell" initialAmount="1" boundaryCondition="false" />
      <species id="MTHF" compartment="cell" initialAmount="1" boundaryCondition="false" />
      <species id="COA" compartment="cell" initialAmount="1" boundaryCondition="false" />
      <species id="TRYP" compartment="cell" initialAmount="1" boundaryCondition="false" />
      <species id="DHBZxt" compartment="cell" initialAmount="1" boundaryCondition="true" />
      <species id="UDPMNLADGMD" compartment="cell" initialAmount="1" boundaryCondition="false" />
      <species id="DCxt" compartment="cell" initialAmount="1" boundaryCondition="true" />
      <species id="CO2" compartment="cell" initialAmount="1" boundaryCondition="false" />
      <species id="A3H6P" compartment="cell" initialAmount="1" boundaryCondition="false" />
      <species id="DALAxt" compartment="cell" initialAmount="1" boundaryCondition="true" />
      <species id="CONOL" compartment="cell" initialAmount="1" boundaryCondition="false" />
      <species id="MCTCOA" compartment="cell" initialAmount="1" boundaryCondition="false" />
      <species id="HMB" compartment="cell" initialAmount="1" boundaryCondition="false" />
    </listOfSpecies>
    <listOfReactions>
      <reaction id="ATPM" reversible="false">
        <listOfReactants>
          <speciesReference species="ATP" stoichiometry="1" />
        </listOfReactants>
        <listOfProducts>
          <speciesReference species="ADP" stoichiometry="1" />
          <speciesReference species="PI" stoichiometry="1" />
        </listOfProducts>
        <kineticLaw>
          <math xmlns="http://www.w3.org/1998/Math/MathML">
            <apply>
              <ci>v_1</ci>
            </apply>
          </math>
          <listOfParameters>
            <parameter id="v_1" value="1" />
          </listOfParameters>
        </kineticLaw>
      </reaction>
      <reaction id="I106" reversible="false">
        <listOfReactants>
          <speciesReference species="GLY" stoichiometry="5" />
          <speciesReference species="UPPMN_GN_LADGNMDDADA" stoichiometry="1" />
        </listOfReactants>
        <listOfProducts>
          <speciesReference species="UPPMN_GN_LADGNMD_G_5DADA" stoichiometry="1" />
        </listOfProducts>
        <kineticLaw>
          <math xmlns="http://www.w3.org/1998/Math/MathML">
            <apply>
              <ci>v_2</ci>
            </apply>
          </math>
          <listOfParameters>
            <parameter id="v_2" value="1" />
          </listOfParameters>
        </kineticLaw>
      </reaction>
      <reaction id="I107" reversible="false">
        <listOfReactants>
          <speciesReference species="PPEPTIDO" stoichiometry="1" />
          <speciesReference species="DALA" stoichiometry="1" />
        </listOfReactants>
        <listOfProducts>
          <speciesReference species="PEPTIDO" stoichiometry="1" />
          <speciesReference species="DALAxt" stoichiometry="1" />
        </listOfProducts>
        <kineticLaw>
          <math xmlns="http://www.w3.org/1998/Math/MathML">
            <apply>
              <ci>v_3</ci>
            </apply>
          </math>
          <listOfParameters>
            <parameter id="v_3" value="1" />
          </listOfParameters>
        </kineticLaw>
      </reaction>
      <reaction id="I108" reversible="false">
        <listOfReactants>
          <speciesReference species="DB4P" stoichiometry="1" />
          <speciesReference species="A6RP" stoichiometry="1" />
        </listOfReactants>
        <listOfProducts>
          <speciesReference species="D8RL" stoichiometry="1" />
          <speciesReference species="PI" stoichiometry="1" />
        </listOfProducts>
        <kineticLaw>
          <math xmlns="http://www.w3.org/1998/Math/MathML">
            <apply>
              <ci>v_4</ci>
            </apply>
          </math>
          <listOfParameters>
            <parameter id="v_4" value="1" />
          </listOfParameters>
        </kineticLaw>
      </reaction>
      <reaction id="I109" reversible="false">
        <listOfReactants>
          <speciesReference species="A6RP5P2" stoichiometry="1" />
        </listOfReactants>
        <listOfProducts>
          <speciesReference species="A6RP" stoichiometry="1" />
          <speciesReference species="PI" stoichiometry="1" />
        </listOfProducts>
        <kineticLaw>
          <math xmlns="http://www.w3.org/1998/Math/MathML">
            <apply>
              <ci>v_5</ci>
            </apply>
          </math>
          <listOfParameters>
            <parameter id="v_5" value="1" />
          </listOfParameters>
        </kineticLaw>
      </reaction>
      <reaction id="I116" reversible="false">
        <listOfReactants>
          <speciesReference species="RL5P" stoichiometry="1" />
        </listOfReactants>
        <listOfProducts>
          <speciesReference species="DB4P" stoichiometry="1" />
          <speciesReference species="FORM" stoichiometry="1" />
        </listOfProducts>
        <kineticLaw>
          <math xmlns="http://www.w3.org/1998/Math/MathML">
            <apply>
              <ci>v_6</ci>
            </apply>
          </math>
          <listOfParameters>
            <parameter id="v_6" value="1" />
          </listOfParameters>
        </kineticLaw>
      </reaction>
      <reaction id="I51" reversible="false">
        <listOfReactants>
          <speciesReference species="GLAL" stoichiometry="1" />
          <speciesReference species="NAD" stoichiometry="1" />
        </listOfReactants>
        <listOfProducts>
          <speciesReference species="NADH" stoichiometry="1" />
          <speciesReference species="GLYCOLATE" stoichiometry="1" />
        </listOfProducts>
        <kineticLaw>
          <math xmlns="http://www.w3.org/1998/Math/MathML">
            <apply>
              <ci>v_7</ci>
            </apply>
          </math>
          <listOfParameters>
            <parameter id="v_7" value="1" />
          </listOfParameters>
        </kineticLaw>
      </reaction>
      <reaction id="I96" reversible="false">
        <listOfReactants>
          <speciesReference species="SAH" stoichiometry="1" />
        </listOfReactants>
        <listOfProducts>
          <speciesReference species="HCYS" stoichiometry="1" />
          <speciesReference species="ADN" stoichiometry="1" />
        </listOfProducts>
        <kineticLaw>
          <math xmlns="http://www.w3.org/1998/Math/MathML">
            <apply>
              <ci>v_8</ci>
            </apply>
          </math>
          <listOfParameters>
            <parameter id="v_8" value="1" />
          </listOfParameters>
        </kineticLaw>
      </reaction>
      <reaction id="m10" reversible="false">
        <listOfReactants>
          <speciesReference species="HEPPP" stoichiometry="1" />
          <speciesReference species="IPP" stoichiometry="1" />
        </listOfReactants>
        <listOfProducts>
          <speciesReference species="OPP" stoichiometry="1" />
          <speciesReference species="PPI" stoichiometry="1" />
        </listOfProducts>
        <kineticLaw>
          <math xmlns="http://www.w3.org/1998/Math/MathML">
            <apply>
              <ci>v_9</ci>
            </apply>
          </math>
          <listOfParameters>
            <parameter id="v_9" value="1" />
          </listOfParameters>
        </kineticLaw>
      </reaction>
      <reaction id="m11" reversible="true">
        <listOfReactants>
          <speciesReference species="DTMP" stoichiometry="1" />
          <speciesReference species="ATP" stoichiometry="1" />
        </listOfReactants>
        <listOfProducts>
          <speciesReference species="DTDP" stoichiometry="1" />
          <speciesReference species="ADP" stoichiometry="1" />
        </listOfProducts>
        <kineticLaw>
          <math xmlns="http://www.w3.org/1998/Math/MathML">
            <apply>
              <ci>v_10</ci>
            </apply>
          </math>
          <listOfParameters>
            <parameter id="v_10" value="1" />
          </listOfParameters>
        </kineticLaw>
      </reaction>
      <reaction id="m14" reversible="false">
        <listOfReactants>
          <speciesReference species="HISOLP" stoichiometry="1" />
        </listOfReactants>
        <listOfProducts>
          <speciesReference species="PI" stoichiometry="1" />
          <speciesReference species="HISOL" stoichiometry="1" />
        </listOfProducts>
        <kineticLaw>
          <math xmlns="http://www.w3.org/1998/Math/MathML">
            <apply>
              <ci>v_11</ci>
            </apply>
          </math>
          <listOfParameters>
            <parameter id="v_11" value="1" />
          </listOfParameters>
        </kineticLaw>
      </reaction>
      <reaction id="m17" reversible="false">
        <listOfReactants>
          <speciesReference species="PNTO" stoichiometry="1" />
          <speciesReference species="ATP" stoichiometry="1" />
        </listOfReactants>
        <listOfProducts>
          <speciesReference species="ADP" stoichiometry="1" />
          <speciesReference species="a_4PPNTO" stoichiometry="1" />
        </listOfProducts>
        <kineticLaw>
          <math xmlns="http://www.w3.org/1998/Math/MathML">
            <apply>
              <ci>v_12</ci>
            </apply>
          </math>
          <listOfParameters>
            <parameter id="v_12" value="1" />
          </listOfParameters>
        </kineticLaw>
      </reaction>
      <reaction id="m18" reversible="false">
        <listOfReactants>
          <speciesReference species="ASP" stoichiometry="1" />
        </listOfReactants>
        <listOfProducts>
          <speciesReference species="CO2" stoichiometry="1" />
          <speciesReference species="bALA" stoichiometry="1" />
        </listOfProducts>
        <kineticLaw>
          <math xmlns="http://www.w3.org/1998/Math/MathML">
            <apply>
              <ci>v_13</ci>
            </apply>
          </math>
          <listOfParameters>
            <parameter id="v_13" value="1" />
          </listOfParameters>
        </kineticLaw>
      </reaction>
      <reaction id="m5" reversible="true">
        <listOfReactants>
          <speciesReference species="IPP" stoichiometry="1" />
        </listOfReactants>
        <listOfProducts>
          <speciesReference species="DMPP" stoichiometry="1" />
        </listOfProducts>
        <kineticLaw>
          <math xmlns="http://www.w3.org/1998/Math/MathML">
            <apply>
              <ci>v_14</ci>
            </apply>
          </math>
          <listOfParameters>
            <parameter id="v_14" value="1" />
          </listOfParameters>
        </kineticLaw>
      </reaction>
      <reaction id="m6" reversible="false">
        <listOfReactants>
          <speciesReference species="FPP" stoichiometry="1" />
          <speciesReference species="IPP" stoichiometry="1" />
        </listOfReactants>
        <listOfProducts>
          <speciesReference species="GGPP" stoichiometry="1" />
          <speciesReference species="PPI" stoichiometry="1" />
        </listOfProducts>
        <kineticLaw>
          <math xmlns="http://www.w3.org/1998/Math/MathML">
            <apply>
              <ci>v_15</ci>
            </apply>
          </math>
          <listOfParameters>
            <parameter id="v_15" value="1" />
          </listOfParameters>
        </kineticLaw>
      </reaction>
      <reaction id="m7" reversible="false">
        <listOfReactants>
          <speciesReference species="GGPP" stoichiometry="1" />
          <speciesReference species="IPP" stoichiometry="1" />
        </listOfReactants>
        <listOfProducts>
          <speciesReference species="PPPP" stoichiometry="1" />
          <speciesReference species="PPI" stoichiometry="1" />
        </listOfProducts>
        <kineticLaw>
          <math xmlns="http://www.w3.org/1998/Math/MathML">
            <apply>
              <ci>v_16</ci>
            </apply>
          </math>
          <listOfParameters>
            <parameter id="v_16" value="1" />
          </listOfParameters>
        </kineticLaw>
      </reaction>
      <reaction id="m8" reversible="false">
        <listOfReactants>
          <speciesReference species="PPPP" stoichiometry="1" />
          <speciesReference species="IPP" stoichiometry="1" />
        </listOfReactants>
        <listOfProducts>
          <speciesReference species="HPPP" stoichiometry="1" />
          <speciesReference species="PPI" stoichiometry="1" />
        </listOfProducts>
        <kineticLaw>
          <math xmlns="http://www.w3.org/1998/Math/MathML">
            <apply>
              <ci>v_17</ci>
            </apply>
          </math>
          <listOfParameters>
            <parameter id="v_17" value="1" />
          </listOfParameters>
        </kineticLaw>
      </reaction>
      <reaction id="m9" reversible="false">
        <listOfReactants>
          <speciesReference species="HPPP" stoichiometry="1" />
          <speciesReference species="IPP" stoichiometry="1" />
        </listOfReactants>
        <listOfProducts>
          <speciesReference species="HEPPP" stoichiometry="1" />
          <speciesReference species="PPI" stoichiometry="1" />
        </listOfProducts>
        <kineticLaw>
          <math xmlns="http://www.w3.org/1998/Math/MathML">
            <apply>
              <ci>v_18</ci>
            </apply>
          </math>
          <listOfParameters>
            <parameter id="v_18" value="1" />
          </listOfParameters>
        </kineticLaw>
      </reaction>
      <reaction id="R_Biomass" reversible="false">
        <listOfReactants>
          <speciesReference species="PROTEIN" stoichiometry="0.5" />
          <speciesReference species="DNA" stoichiometry="0.028" />
          <speciesReference species="RNA" stoichiometry="0.2" />
          <speciesReference species="PHOSPHOLIPID" stoichiometry="0.3" />
          <speciesReference species="CAV" stoichiometry="0.03" />
          <speciesReference species="LPS" stoichiometry="0.025" />
          <speciesReference species="PEPTIDO" stoichiometry="0.2266" />
          <speciesReference species="ATP" stoichiometry="2.9" />
        </listOfReactants>
        <listOfProducts>
          <speciesReference species="BIOMASS" stoichiometry="1" />
          <speciesReference species="ADP" stoichiometry="2.9" />
          <speciesReference species="PI" stoichiometry="2.9" />
        </listOfProducts>
        <kineticLaw>
          <math xmlns="http://www.w3.org/1998/Math/MathML">
            <apply>
              <ci>v_19</ci>
            </apply>
          </math>
          <listOfParameters>
            <parameter id="v_19" value="1" />
          </listOfParameters>
        </kineticLaw>
      </reaction>
      <reaction id="R_Cofvit" reversible="false">
        <listOfReactants>
          <speciesReference species="COA" stoichiometry="0.145" />
          <speciesReference species="FAD" stoichiometry="0.141" />
          <speciesReference species="FMN" stoichiometry="0.243" />
          <speciesReference species="NAD" stoichiometry="0.167" />
          <speciesReference species="NADP" stoichiometry="0.149" />
          <speciesReference species="THF" stoichiometry="0.249" />
        </listOfReactants>
        <listOfProducts>
          <speciesReference species="CAV" stoichiometry="1" />
        </listOfProducts>
        <kineticLaw>
          <math xmlns="http://www.w3.org/1998/Math/MathML">
            <apply>
              <ci>v_20</ci>
            </apply>
          </math>
          <listOfParameters>
            <parameter id="v_20" value="1" />
          </listOfParameters>
        </kineticLaw>
      </reaction>
      <reaction id="R_DNA" reversible="false">
        <listOfReactants>
          <speciesReference species="DATP" stoichiometry="0.621" />
          <speciesReference species="DCTP" stoichiometry="0.997" />
          <speciesReference species="DTTP" stoichiometry="0.621" />
          <speciesReference species="DGTP" stoichiometry="0.997" />
          <speciesReference species="ATP" stoichiometry="4.4" />
        </listOfReactants>
        <listOfProducts>
          <speciesReference species="ADP" stoichiometry="4.4" />
          <speciesReference species="PI" stoichiometry="4.4" />
          <speciesReference species="DNA" stoichiometry="1" />
        </listOfProducts>
        <kineticLaw>
          <math xmlns="http://www.w3.org/1998/Math/MathML">
            <apply>
              <ci>v_21</ci>
            </apply>
          </math>
          <listOfParameters>
            <parameter id="v_21" value="1" />
          </listOfParameters>
        </kineticLaw>
      </reaction>
      <reaction id="R_LPS" reversible="false">
        <listOfReactants>
          <speciesReference species="LIPA" stoichiometry="1.908" />
          <speciesReference species="ADPHEP" stoichiometry="3.229" />
          <speciesReference species="UDPG" stoichiometry="16.96" />
          <speciesReference species="UDPNAG" stoichiometry="29.03" />
          <speciesReference species="NAGA1P" stoichiometry="5.64" />
        </listOfReactants>
        <listOfProducts>
          <speciesReference species="LPS" stoichiometry="1" />
          <speciesReference species="ADP" stoichiometry="3.229" />
          <speciesReference species="UDP" stoichiometry="46" />
        </listOfProducts>
        <kineticLaw>
          <math xmlns="http://www.w3.org/1998/Math/MathML">
            <apply>
              <ci>v_22</ci>
            </apply>
          </math>
          <listOfParameters>
            <parameter id="v_22" value="1" />
          </listOfParameters>
        </kineticLaw>
      </reaction>
      <reaction id="R_Peptido" reversible="false">
        <listOfReactants>
          <speciesReference species="UDPNAM" stoichiometry="1.01" />
          <speciesReference species="UDPNAG" stoichiometry="1.012" />
          <speciesReference species="ALAALA" stoichiometry="2.185" />
          <speciesReference species="ALA" stoichiometry="1.092" />
          <speciesReference species="MDAPIM" stoichiometry="1.168" />
          <speciesReference species="DGLU" stoichiometry="1.157" />
          <speciesReference species="GLY" stoichiometry="0.025" />
          <speciesReference species="SER" stoichiometry="0.055" />
          <speciesReference species="THR" stoichiometry="0.016" />
          <speciesReference species="LEU" stoichiometry="0.014" />
          <speciesReference species="LYS" stoichiometry="0.129" />
          <speciesReference species="ASP" stoichiometry="0.018" />
          <speciesReference species="ATP" stoichiometry="6.788" />
          <speciesReference species="PPEPTIDO" stoichiometry="1" />
        </listOfReactants>
        <listOfProducts>
          <speciesReference species="PEPTIDO" stoichiometry="1" />
          <speciesReference species="DALAxt" stoichiometry="1.092" />
          <speciesReference species="UDP" stoichiometry="1.012" />
          <speciesReference species="UMP" stoichiometry="1.01" />
          <speciesReference species="ADP" stoichiometry="6.788" />
          <speciesReference species="PI" stoichiometry="6.788" />
        </listOfProducts>
        <kineticLaw>
          <math xmlns="http://www.w3.org/1998/Math/MathML">
            <apply>
              <ci>v_23</ci>
            </apply>
          </math>
          <listOfParameters>
            <parameter id="v_23" value="1" />
          </listOfParameters>
        </kineticLaw>
      </reaction>
      <reaction id="R_Phospholipid" reversible="false">
        <listOfReactants>
          <speciesReference species="PE" stoichiometry="0.944" />
          <speciesReference species="PG" stoichiometry="0.306" />
          <speciesReference species="CL" stoichiometry="0.074" />
        </listOfReactants>
        <listOfProducts>
          <speciesReference species="PHOSPHOLIPID" stoichiometry="1" />
        </listOfProducts>
        <kineticLaw>
          <math xmlns="http://www.w3.org/1998/Math/MathML">
            <apply>
              <ci>v_24</ci>
            </apply>
          </math>
          <listOfParameters>
            <parameter id="v_24" value="1" />
          </listOfParameters>
        </kineticLaw>
      </reaction>
      <reaction id="R_Protein" reversible="false">
        <listOfReactants>
          <speciesReference species="ALA" stoichiometry="2.54256" />
          <speciesReference species="ARG" stoichiometry="1.166434" />
          <speciesReference species="ASN" stoichiometry="2.23596" />
          <speciesReference species="ASP" stoichiometry="2.23596" />
          <speciesReference species="CYS" stoichiometry="0.080219" />
          <speciesReference species="GLN" stoichiometry="2.389426" />
          <speciesReference species="GLU" stoichiometry="2.389426" />
          <speciesReference species="GLY" stoichiometry="2.488502" />
          <speciesReference species="HIS" stoichiometry="0.491274" />
          <speciesReference species="ILE" stoichiometry="1.179365" />
          <speciesReference species="LEU" stoichiometry="2.084902" />
          <speciesReference species="LYS" stoichiometry="1.366511" />
          <speciesReference species="MET" stoichiometry="0.461356" />
          <speciesReference species="PHE" stoichiometry="0.776364" />
          <speciesReference species="PRO" stoichiometry="1.183293" />
          <speciesReference species="SER" stoichiometry="1.1742" />
          <speciesReference species="THR" stoichiometry="1.26003" />
          <speciesReference species="TRP" stoichiometry="0.002456" />
          <speciesReference species="TYR" stoichiometry="0.267417" />
          <speciesReference species="VAL" stoichiometry="1.851398" />
          <speciesReference species="ATP" stoichiometry="40" />
        </listOfReactants>
        <listOfProducts>
          <speciesReference species="ADP" stoichiometry="40" />
          <speciesReference species="PI" stoichiometry="40" />
          <speciesReference species="PROTEIN" stoichiometry="1" />
        </listOfProducts>
        <kineticLaw>
          <math xmlns="http://www.w3.org/1998/Math/MathML">
            <apply>
              <ci>v_25</ci>
            </apply>
          </math>
          <listOfParameters>
            <parameter id="v_25" value="1" />
          </listOfParameters>
        </kineticLaw>
      </reaction>
      <reaction id="R_RNA" reversible="false">
        <listOfReactants>
          <speciesReference species="ATP" stoichiometry="1.63" />
          <speciesReference species="GTP" stoichiometry="0.339" />
          <speciesReference species="CTP" stoichiometry="0.25" />
          <speciesReference species="UTP" stoichiometry="0.27" />
        </listOfReactants>
        <listOfProducts>
          <speciesReference species="ADP" stoichiometry="1.25" />
          <speciesReference species="PI" stoichiometry="1.25" />
          <speciesReference species="RNA" stoichiometry="1" />
        </listOfProducts>
        <kineticLaw>
          <math xmlns="http://www.w3.org/1998/Math/MathML">
            <apply>
              <ci>v_26</ci>
            </apply>
          </math>
          <listOfParameters>
            <parameter id="v_26" value="1" />
          </listOfParameters>
        </kineticLaw>
      </reaction>
      <reaction id="GLY_pgi1" reversible="true">
        <listOfReactants>
          <speciesReference species="G6P" stoichiometry="1" />
        </listOfReactants>
        <listOfProducts>
          <speciesReference species="bDG6P" stoichiometry="1" />
        </listOfProducts>
        <kineticLaw>
          <math xmlns="http://www.w3.org/1998/Math/MathML">
            <apply>
              <ci>v_27</ci>
            </apply>
          </math>
          <listOfParameters>
            <parameter id="v_27" value="1" />
          </listOfParameters>
        </kineticLaw>
      </reaction>
      <reaction id="GLY_pgi2" reversible="true">
        <listOfReactants>
          <speciesReference species="G6P" stoichiometry="1" />
        </listOfReactants>
        <listOfProducts>
          <speciesReference species="F6P" stoichiometry="1" />
        </listOfProducts>
        <kineticLaw>
          <math xmlns="http://www.w3.org/1998/Math/MathML">
            <apply>
              <ci>v_28</ci>
            </apply>
          </math>
          <listOfParameters>
            <parameter id="v_28" value="1" />
          </listOfParameters>
        </kineticLaw>
      </reaction>
      <reaction id="GLY_pgi3" reversible="true">
        <listOfReactants>
          <speciesReference species="bDG6P" stoichiometry="1" />
        </listOfReactants>
        <listOfProducts>
          <speciesReference species="F6P" stoichiometry="1" />
        </listOfProducts>
        <kineticLaw>
          <math xmlns="http://www.w3.org/1998/Math/MathML">
            <apply>
              <ci>v_29</ci>
            </apply>
          </math>
          <listOfParameters>
            <parameter id="v_29" value="1" />
          </listOfParameters>
        </kineticLaw>
      </reaction>
      <reaction id="GLY_xanA" reversible="true">
        <listOfReactants>
          <speciesReference species="G6P" stoichiometry="1" />
        </listOfReactants>
        <listOfProducts>
          <speciesReference species="G1P" stoichiometry="1" />
        </listOfProducts>
        <kineticLaw>
          <math xmlns="http://www.w3.org/1998/Math/MathML">
            <apply>
              <ci>v_30</ci>
            </apply>
          </math>
          <listOfParameters>
            <parameter id="v_30" value="1" />
          </listOfParameters>
        </kineticLaw>
      </reaction>
      <reaction id="GLY_fbp" reversible="false">
        <listOfReactants>
          <speciesReference species="FDP" stoichiometry="1" />
        </listOfReactants>
        <listOfProducts>
          <speciesReference species="F6P" stoichiometry="1" />
          <speciesReference species="PI" stoichiometry="1" />
        </listOfProducts>
        <kineticLaw>
          <math xmlns="http://www.w3.org/1998/Math/MathML">
            <apply>
              <ci>v_31</ci>
            </apply>
          </math>
          <listOfParameters>
            <parameter id="v_31" value="1" />
          </listOfParameters>
        </kineticLaw>
      </reaction>
      <reaction id="GLY_fda" reversible="true">
        <listOfReactants>
          <speciesReference species="FDP" stoichiometry="1" />
        </listOfReactants>
        <listOfProducts>
          <speciesReference species="G3P" stoichiometry="1" />
          <speciesReference species="DHAP" stoichiometry="1" />
        </listOfProducts>
        <kineticLaw>
          <math xmlns="http://www.w3.org/1998/Math/MathML">
            <apply>
              <ci>v_32</ci>
            </apply>
          </math>
          <listOfParameters>
            <parameter id="v_32" value="1" />
          </listOfParameters>
        </kineticLaw>
      </reaction>
      <reaction id="GLY_tpiA" reversible="true">
        <listOfReactants>
          <speciesReference species="DHAP" stoichiometry="1" />
        </listOfReactants>
        <listOfProducts>
          <speciesReference species="G3P" stoichiometry="1" />
        </listOfProducts>
        <kineticLaw>
          <math xmlns="http://www.w3.org/1998/Math/MathML">
            <apply>
              <ci>v_33</ci>
            </apply>
          </math>
          <listOfParameters>
            <parameter id="v_33" value="1" />
          </listOfParameters>
        </kineticLaw>
      </reaction>
      <reaction id="GLY_gap" reversible="true">
        <listOfReactants>
          <speciesReference species="G3P" stoichiometry="1" />
          <speciesReference species="PI" stoichiometry="1" />
          <speciesReference species="NAD" stoichiometry="1" />
        </listOfReactants>
        <listOfProducts>
          <speciesReference species="NADH" stoichiometry="1" />
          <speciesReference species="a_13PDG" stoichiometry="1" />
        </listOfProducts>
        <kineticLaw>
          <math xmlns="http://www.w3.org/1998/Math/MathML">
            <apply>
              <ci>v_34</ci>
            </apply>
          </math>
          <listOfParameters>
            <parameter id="v_34" value="1" />
          </listOfParameters>
        </kineticLaw>
      </reaction>
      <reaction id="GLY_pgk" reversible="true">
        <listOfReactants>
          <speciesReference species="a_13PDG" stoichiometry="1" />
          <speciesReference species="ADP" stoichiometry="1" />
        </listOfReactants>
        <listOfProducts>
          <speciesReference species="a_3PG" stoichiometry="1" />
          <speciesReference species="ATP" stoichiometry="1" />
        </listOfProducts>
        <kineticLaw>
          <math xmlns="http://www.w3.org/1998/Math/MathML">
            <apply>
              <ci>v_35</ci>
            </apply>
          </math>
          <listOfParameters>
            <parameter id="v_35" value="1" />
          </listOfParameters>
        </kineticLaw>
      </reaction>
      <reaction id="GLY_pgm" reversible="true">
        <listOfReactants>
          <speciesReference species="a_3PG" stoichiometry="1" />
        </listOfReactants>
        <listOfProducts>
          <speciesReference species="a_2PG" stoichiometry="1" />
        </listOfProducts>
        <kineticLaw>
          <math xmlns="http://www.w3.org/1998/Math/MathML">
            <apply>
              <ci>v_36</ci>
            </apply>
          </math>
          <listOfParameters>
            <parameter id="v_36" value="1" />
          </listOfParameters>
        </kineticLaw>
      </reaction>
      <reaction id="GLY_eno" reversible="true">
        <listOfReactants>
          <speciesReference species="a_2PG" stoichiometry="1" />
        </listOfReactants>
        <listOfProducts>
          <speciesReference species="PEP" stoichiometry="1" />
        </listOfProducts>
        <kineticLaw>
          <math xmlns="http://www.w3.org/1998/Math/MathML">
            <apply>
              <ci>v_37</ci>
            </apply>
          </math>
          <listOfParameters>
            <parameter id="v_37" value="1" />
          </listOfParameters>
        </kineticLaw>
      </reaction>
      <reaction id="GLY_pykAF" reversible="false">
        <listOfReactants>
          <speciesReference species="PEP" stoichiometry="1" />
          <speciesReference species="ADP" stoichiometry="1" />
        </listOfReactants>
        <listOfProducts>
          <speciesReference species="PYR" stoichiometry="1" />
          <speciesReference species="ATP" stoichiometry="1" />
        </listOfProducts>
        <kineticLaw>
          <math xmlns="http://www.w3.org/1998/Math/MathML">
            <apply>
              <ci>v_38</ci>
            </apply>
          </math>
          <listOfParameters>
            <parameter id="v_38" value="1" />
          </listOfParameters>
        </kineticLaw>
      </reaction>
      <reaction id="GLY_fad" reversible="false">
        <listOfReactants>
          <speciesReference species="ATP" stoichiometry="1" />
          <speciesReference species="AC" stoichiometry="1" />
          <speciesReference species="COA" stoichiometry="1" />
        </listOfReactants>
        <listOfProducts>
          <speciesReference species="AMP" stoichiometry="1" />
          <speciesReference species="PPI" stoichiometry="1" />
          <speciesReference species="ACCOA" stoichiometry="1" />
        </listOfProducts>
        <kineticLaw>
          <math xmlns="http://www.w3.org/1998/Math/MathML">
            <apply>
              <ci>v_39</ci>
            </apply>
          </math>
          <listOfParameters>
            <parameter id="v_39" value="1" />
          </listOfParameters>
        </kineticLaw>
      </reaction>
      <reaction id="GLY_R1" reversible="true">
        <listOfReactants>
          <speciesReference species="ACAL" stoichiometry="1" />
          <speciesReference species="NADH" stoichiometry="1" />
        </listOfReactants>
        <listOfProducts>
          <speciesReference species="ETH" stoichiometry="1" />
          <speciesReference species="NAD" stoichiometry="1" />
        </listOfProducts>
        <kineticLaw>
          <math xmlns="http://www.w3.org/1998/Math/MathML">
            <apply>
              <ci>v_40</ci>
            </apply>
          </math>
          <listOfParameters>
            <parameter id="v_40" value="1" />
          </listOfParameters>
        </kineticLaw>
      </reaction>
      <reaction id="GLY_R2" reversible="true">
        <listOfReactants>
          <speciesReference species="AC" stoichiometry="1" />
          <speciesReference species="NADH" stoichiometry="1" />
        </listOfReactants>
        <listOfProducts>
          <speciesReference species="ACAL" stoichiometry="1" />
          <speciesReference species="NAD" stoichiometry="1" />
        </listOfProducts>
        <kineticLaw>
          <math xmlns="http://www.w3.org/1998/Math/MathML">
            <apply>
              <ci>v_41</ci>
            </apply>
          </math>
          <listOfParameters>
            <parameter id="v_41" value="1" />
          </listOfParameters>
        </kineticLaw>
      </reaction>
      <reaction id="GLY_qedH" reversible="false">
        <listOfReactants>
          <speciesReference species="ETH" stoichiometry="1" />
          <speciesReference species="PQQ" stoichiometry="1" />
        </listOfReactants>
        <listOfProducts>
          <speciesReference species="PQQH2" stoichiometry="1" />
          <speciesReference species="ACAL" stoichiometry="1" />
        </listOfProducts>
        <kineticLaw>
          <math xmlns="http://www.w3.org/1998/Math/MathML">
            <apply>
              <ci>v_42</ci>
            </apply>
          </math>
          <listOfParameters>
            <parameter id="v_42" value="1" />
          </listOfParameters>
        </kineticLaw>
      </reaction>
      <reaction id="TCA_gltA" reversible="false">
        <listOfReactants>
          <speciesReference species="ACCOA" stoichiometry="1" />
          <speciesReference species="OA" stoichiometry="1" />
        </listOfReactants>
        <listOfProducts>
          <speciesReference species="COA" stoichiometry="1" />
          <speciesReference species="CIT" stoichiometry="1" />
        </listOfProducts>
        <kineticLaw>
          <math xmlns="http://www.w3.org/1998/Math/MathML">
            <apply>
              <ci>v_43</ci>
            </apply>
          </math>
          <listOfParameters>
            <parameter id="v_43" value="1" />
          </listOfParameters>
        </kineticLaw>
      </reaction>
      <reaction id="TCA_acnAB" reversible="true">
        <listOfReactants>
          <speciesReference species="CIT" stoichiometry="1" />
        </listOfReactants>
        <listOfProducts>
          <speciesReference species="ICIT" stoichiometry="1" />
        </listOfProducts>
        <kineticLaw>
          <math xmlns="http://www.w3.org/1998/Math/MathML">
            <apply>
              <ci>v_44</ci>
            </apply>
          </math>
          <listOfParameters>
            <parameter id="v_44" value="1" />
          </listOfParameters>
        </kineticLaw>
      </reaction>
      <reaction id="TCA_icd" reversible="true">
        <listOfReactants>
          <speciesReference species="ICIT" stoichiometry="1" />
          <speciesReference species="NADP" stoichiometry="1" />
        </listOfReactants>
        <listOfProducts>
          <speciesReference species="NADPH" stoichiometry="1" />
          <speciesReference species="AKG" stoichiometry="1" />
          <speciesReference species="CO2" stoichiometry="1" />
        </listOfProducts>
        <kineticLaw>
          <math xmlns="http://www.w3.org/1998/Math/MathML">
            <apply>
              <ci>v_45</ci>
            </apply>
          </math>
          <listOfParameters>
            <parameter id="v_45" value="1" />
          </listOfParameters>
        </kineticLaw>
      </reaction>
      <reaction id="TCA_kgdAB" reversible="false">
        <listOfReactants>
          <speciesReference species="AKG" stoichiometry="1" />
          <speciesReference species="COA" stoichiometry="1" />
          <speciesReference species="NAD" stoichiometry="1" />
        </listOfReactants>
        <listOfProducts>
          <speciesReference species="SUCCOA" stoichiometry="1" />
          <speciesReference species="CO2" stoichiometry="1" />
          <speciesReference species="NADH" stoichiometry="1" />
        </listOfProducts>
        <kineticLaw>
          <math xmlns="http://www.w3.org/1998/Math/MathML">
            <apply>
              <ci>v_46</ci>
            </apply>
          </math>
          <listOfParameters>
            <parameter id="v_46" value="1" />
          </listOfParameters>
        </kineticLaw>
      </reaction>
      <reaction id="TCA_sucDC" reversible="true">
        <listOfReactants>
          <speciesReference species="ADP" stoichiometry="1" />
          <speciesReference species="PI" stoichiometry="1" />
          <speciesReference species="SUCCOA" stoichiometry="1" />
        </listOfReactants>
        <listOfProducts>
          <speciesReference species="ATP" stoichiometry="1" />
          <speciesReference species="SUCC" stoichiometry="1" />
          <speciesReference species="COA" stoichiometry="1" />
        </listOfProducts>
        <kineticLaw>
          <math xmlns="http://www.w3.org/1998/Math/MathML">
            <apply>
              <ci>v_47</ci>
            </apply>
          </math>
          <listOfParameters>
            <parameter id="v_47" value="1" />
          </listOfParameters>
        </kineticLaw>
      </reaction>
      <reaction id="TCA_sdhBA" reversible="false">
        <listOfReactants>
          <speciesReference species="SUCC" stoichiometry="1" />
          <speciesReference species="Q" stoichiometry="1" />
        </listOfReactants>
        <listOfProducts>
          <speciesReference species="FUM" stoichiometry="1" />
          <speciesReference species="QH2" stoichiometry="1" />
        </listOfProducts>
        <kineticLaw>
          <math xmlns="http://www.w3.org/1998/Math/MathML">
            <apply>
              <ci>v_48</ci>
            </apply>
          </math>
          <listOfParameters>
            <parameter id="v_48" value="1" />
          </listOfParameters>
        </kineticLaw>
      </reaction>
      <reaction id="TCA_fumC" reversible="true">
        <listOfReactants>
          <speciesReference species="FUM" stoichiometry="1" />
        </listOfReactants>
        <listOfProducts>
          <speciesReference species="MAL" stoichiometry="1" />
        </listOfProducts>
        <kineticLaw>
          <math xmlns="http://www.w3.org/1998/Math/MathML">
            <apply>
              <ci>v_49</ci>
            </apply>
          </math>
          <listOfParameters>
            <parameter id="v_49" value="1" />
          </listOfParameters>
        </kineticLaw>
      </reaction>
      <reaction id="TCA_mdh" reversible="true">
        <listOfReactants>
          <speciesReference species="MAL" stoichiometry="1" />
          <speciesReference species="NAD" stoichiometry="1" />
        </listOfReactants>
        <listOfProducts>
          <speciesReference species="NADH" stoichiometry="1" />
          <speciesReference species="OA" stoichiometry="1" />
        </listOfProducts>
        <kineticLaw>
          <math xmlns="http://www.w3.org/1998/Math/MathML">
            <apply>
              <ci>v_50</ci>
            </apply>
          </math>
          <listOfParameters>
            <parameter id="v_50" value="1" />
          </listOfParameters>
        </kineticLaw>
      </reaction>
      <reaction id="TCA_accC" reversible="false">
        <listOfReactants>
          <speciesReference species="PYR" stoichiometry="1" />
          <speciesReference species="ATP" stoichiometry="1" />
          <speciesReference species="CO2" stoichiometry="1" />
        </listOfReactants>
        <listOfProducts>
          <speciesReference species="OA" stoichiometry="1" />
          <speciesReference species="ADP" stoichiometry="1" />
          <speciesReference species="PI" stoichiometry="1" />
        </listOfProducts>
        <kineticLaw>
          <math xmlns="http://www.w3.org/1998/Math/MathML">
            <apply>
              <ci>v_51</ci>
            </apply>
          </math>
          <listOfParameters>
            <parameter id="v_51" value="1" />
          </listOfParameters>
        </kineticLaw>
      </reaction>
      <reaction id="PPP_zwf" reversible="true">
        <listOfReactants>
          <speciesReference species="G6P" stoichiometry="1" />
          <speciesReference species="NADP" stoichiometry="1" />
        </listOfReactants>
        <listOfProducts>
          <speciesReference species="D6PGL" stoichiometry="1" />
          <speciesReference species="NADPH" stoichiometry="1" />
        </listOfProducts>
        <kineticLaw>
          <math xmlns="http://www.w3.org/1998/Math/MathML">
            <apply>
              <ci>v_52</ci>
            </apply>
          </math>
          <listOfParameters>
            <parameter id="v_52" value="1" />
          </listOfParameters>
        </kineticLaw>
      </reaction>
      <reaction id="PPP_pgl" reversible="false">
        <listOfReactants>
          <speciesReference species="D6PGL" stoichiometry="1" />
        </listOfReactants>
        <listOfProducts>
          <speciesReference species="D6PGC" stoichiometry="1" />
        </listOfProducts>
        <kineticLaw>
          <math xmlns="http://www.w3.org/1998/Math/MathML">
            <apply>
              <ci>v_53</ci>
            </apply>
          </math>
          <listOfParameters>
            <parameter id="v_53" value="1" />
          </listOfParameters>
        </kineticLaw>
      </reaction>
      <reaction id="PPP_gnd" reversible="false">
        <listOfReactants>
          <speciesReference species="D6PGC" stoichiometry="1" />
          <speciesReference species="NADP" stoichiometry="1" />
        </listOfReactants>
        <listOfProducts>
          <speciesReference species="NADPH" stoichiometry="1" />
          <speciesReference species="CO2" stoichiometry="1" />
          <speciesReference species="RL5P" stoichiometry="1" />
        </listOfProducts>
        <kineticLaw>
          <math xmlns="http://www.w3.org/1998/Math/MathML">
            <apply>
              <ci>v_54</ci>
            </apply>
          </math>
          <listOfParameters>
            <parameter id="v_54" value="1" />
          </listOfParameters>
        </kineticLaw>
      </reaction>
      <reaction id="PPP_rpe" reversible="true">
        <listOfReactants>
          <speciesReference species="RL5P" stoichiometry="1" />
        </listOfReactants>
        <listOfProducts>
          <speciesReference species="X5P" stoichiometry="1" />
        </listOfProducts>
        <kineticLaw>
          <math xmlns="http://www.w3.org/1998/Math/MathML">
            <apply>
              <ci>v_55</ci>
            </apply>
          </math>
          <listOfParameters>
            <parameter id="v_55" value="1" />
          </listOfParameters>
        </kineticLaw>
      </reaction>
      <reaction id="PPP_rpiA" reversible="true">
        <listOfReactants>
          <speciesReference species="RL5P" stoichiometry="1" />
        </listOfReactants>
        <listOfProducts>
          <speciesReference species="R5P" stoichiometry="1" />
        </listOfProducts>
        <kineticLaw>
          <math xmlns="http://www.w3.org/1998/Math/MathML">
            <apply>
              <ci>v_56</ci>
            </apply>
          </math>
          <listOfParameters>
            <parameter id="v_56" value="1" />
          </listOfParameters>
        </kineticLaw>
      </reaction>
      <reaction id="PPP_xanA" reversible="true">
        <listOfReactants>
          <speciesReference species="R1P" stoichiometry="1" />
        </listOfReactants>
        <listOfProducts>
          <speciesReference species="R5P" stoichiometry="1" />
        </listOfProducts>
        <kineticLaw>
          <math xmlns="http://www.w3.org/1998/Math/MathML">
            <apply>
              <ci>v_57</ci>
            </apply>
          </math>
          <listOfParameters>
            <parameter id="v_57" value="1" />
          </listOfParameters>
        </kineticLaw>
      </reaction>
      <reaction id="PPP_tktA1" reversible="true">
        <listOfReactants>
          <speciesReference species="R5P" stoichiometry="1" />
          <speciesReference species="X5P" stoichiometry="1" />
        </listOfReactants>
        <listOfProducts>
          <speciesReference species="G3P" stoichiometry="1" />
          <speciesReference species="S7P" stoichiometry="1" />
        </listOfProducts>
        <kineticLaw>
          <math xmlns="http://www.w3.org/1998/Math/MathML">
            <apply>
              <ci>v_58</ci>
            </apply>
          </math>
          <listOfParameters>
            <parameter id="v_58" value="1" />
          </listOfParameters>
        </kineticLaw>
      </reaction>
      <reaction id="PPP_tktA2" reversible="true">
        <listOfReactants>
          <speciesReference species="X5P" stoichiometry="1" />
          <speciesReference species="E4P" stoichiometry="1" />
        </listOfReactants>
        <listOfProducts>
          <speciesReference species="F6P" stoichiometry="1" />
          <speciesReference species="G3P" stoichiometry="1" />
        </listOfProducts>
        <kineticLaw>
          <math xmlns="http://www.w3.org/1998/Math/MathML">
            <apply>
              <ci>v_59</ci>
            </apply>
          </math>
          <listOfParameters>
            <parameter id="v_59" value="1" />
          </listOfParameters>
        </kineticLaw>
      </reaction>
      <reaction id="PPP_tal" reversible="true">
        <listOfReactants>
          <speciesReference species="G3P" stoichiometry="1" />
          <speciesReference species="S7P" stoichiometry="1" />
        </listOfReactants>
        <listOfProducts>
          <speciesReference species="E4P" stoichiometry="1" />
          <speciesReference species="F6P" stoichiometry="1" />
        </listOfProducts>
        <kineticLaw>
          <math xmlns="http://www.w3.org/1998/Math/MathML">
            <apply>
              <ci>v_60</ci>
            </apply>
          </math>
          <listOfParameters>
            <parameter id="v_60" value="1" />
          </listOfParameters>
        </kineticLaw>
      </reaction>
      <reaction id="PPP_rbsK" reversible="false">
        <listOfReactants>
          <speciesReference species="RIB" stoichiometry="1" />
          <speciesReference species="ATP" stoichiometry="1" />
        </listOfReactants>
        <listOfProducts>
          <speciesReference species="R5P" stoichiometry="1" />
          <speciesReference species="ADP" stoichiometry="1" />
        </listOfProducts>
        <kineticLaw>
          <math xmlns="http://www.w3.org/1998/Math/MathML">
            <apply>
              <ci>v_61</ci>
            </apply>
          </math>
          <listOfParameters>
            <parameter id="v_61" value="1" />
          </listOfParameters>
        </kineticLaw>
      </reaction>
      <reaction id="PPP_gcd" reversible="false">
        <listOfReactants>
          <speciesReference species="GLC" stoichiometry="1" />
          <speciesReference species="Q" stoichiometry="1" />
        </listOfReactants>
        <listOfProducts>
          <speciesReference species="G15L" stoichiometry="1" />
          <speciesReference species="QH2" stoichiometry="1" />
        </listOfProducts>
        <kineticLaw>
          <math xmlns="http://www.w3.org/1998/Math/MathML">
            <apply>
              <ci>v_62</ci>
            </apply>
          </math>
          <listOfParameters>
            <parameter id="v_62" value="1" />
          </listOfParameters>
        </kineticLaw>
      </reaction>
      <reaction id="PPP_R1" reversible="true">
        <listOfReactants>
          <speciesReference species="GLUC" stoichiometry="1" />
          <speciesReference species="FAD" stoichiometry="1" />
        </listOfReactants>
        <listOfProducts>
          <speciesReference species="DHGL" stoichiometry="1" />
          <speciesReference species="FADH2" stoichiometry="1" />
        </listOfProducts>
        <kineticLaw>
          <math xmlns="http://www.w3.org/1998/Math/MathML">
            <apply>
              <ci>v_63</ci>
            </apply>
          </math>
          <listOfParameters>
            <parameter id="v_63" value="1" />
          </listOfParameters>
        </kineticLaw>
      </reaction>
      <reaction id="PPP_R2" reversible="false">
        <listOfReactants>
          <speciesReference species="DALT" stoichiometry="1" />
        </listOfReactants>
        <listOfProducts>
          <speciesReference species="KDG" stoichiometry="1" />
        </listOfProducts>
        <kineticLaw>
          <math xmlns="http://www.w3.org/1998/Math/MathML">
            <apply>
              <ci>v_64</ci>
            </apply>
          </math>
          <listOfParameters>
            <parameter id="v_64" value="1" />
          </listOfParameters>
        </kineticLaw>
      </reaction>
      <reaction id="PPP_R3" reversible="false">
        <listOfReactants>
          <speciesReference species="UDPG" stoichiometry="1" />
          <speciesReference species="NAD" stoichiometry="2" />
        </listOfReactants>
        <listOfProducts>
          <speciesReference species="UDPDGLUC" stoichiometry="1" />
          <speciesReference species="NADH" stoichiometry="2" />
        </listOfProducts>
        <kineticLaw>
          <math xmlns="http://www.w3.org/1998/Math/MathML">
            <apply>
              <ci>v_65</ci>
            </apply>
          </math>
          <listOfParameters>
            <parameter id="v_65" value="1" />
          </listOfParameters>
        </kineticLaw>
      </reaction>
      <reaction id="ED_eda" reversible="true">
        <listOfReactants>
          <speciesReference species="KDPG" stoichiometry="1" />
        </listOfReactants>
        <listOfProducts>
          <speciesReference species="PYR" stoichiometry="1" />
          <speciesReference species="G3P" stoichiometry="1" />
        </listOfProducts>
        <kineticLaw>
          <math xmlns="http://www.w3.org/1998/Math/MathML">
            <apply>
              <ci>v_66</ci>
            </apply>
          </math>
          <listOfParameters>
            <parameter id="v_66" value="1" />
          </listOfParameters>
        </kineticLaw>
      </reaction>
      <reaction id="ED_kguK" reversible="false">
        <listOfReactants>
          <speciesReference species="KDG" stoichiometry="1" />
          <speciesReference species="ATP" stoichiometry="1" />
        </listOfReactants>
        <listOfProducts>
          <speciesReference species="K6PG" stoichiometry="1" />
          <speciesReference species="ADP" stoichiometry="1" />
        </listOfProducts>
        <kineticLaw>
          <math xmlns="http://www.w3.org/1998/Math/MathML">
            <apply>
              <ci>v_67</ci>
            </apply>
          </math>
          <listOfParameters>
            <parameter id="v_67" value="1" />
          </listOfParameters>
        </kineticLaw>
      </reaction>
      <reaction id="ED_kguD" reversible="false">
        <listOfReactants>
          <speciesReference species="K6PG" stoichiometry="1" />
          <speciesReference species="NADPH" stoichiometry="1" />
        </listOfReactants>
        <listOfProducts>
          <speciesReference species="D6PGC" stoichiometry="1" />
          <speciesReference species="NADP" stoichiometry="1" />
        </listOfProducts>
        <kineticLaw>
          <math xmlns="http://www.w3.org/1998/Math/MathML">
            <apply>
              <ci>v_68</ci>
            </apply>
          </math>
          <listOfParameters>
            <parameter id="v_68" value="1" />
          </listOfParameters>
        </kineticLaw>
      </reaction>
      <reaction id="ED_gnuK" reversible="false">
        <listOfReactants>
          <speciesReference species="GLUC" stoichiometry="1" />
          <speciesReference species="ATP" stoichiometry="1" />
        </listOfReactants>
        <listOfProducts>
          <speciesReference species="D6PGC" stoichiometry="1" />
          <speciesReference species="ADP" stoichiometry="1" />
        </listOfProducts>
        <kineticLaw>
          <math xmlns="http://www.w3.org/1998/Math/MathML">
            <apply>
              <ci>v_69</ci>
            </apply>
          </math>
          <listOfParameters>
            <parameter id="v_69" value="1" />
          </listOfParameters>
        </kineticLaw>
      </reaction>
      <reaction id="ED_edd" reversible="true">
        <listOfReactants>
          <speciesReference species="D6PGC" stoichiometry="1" />
        </listOfReactants>
        <listOfProducts>
          <speciesReference species="KDPG" stoichiometry="1" />
        </listOfProducts>
        <kineticLaw>
          <math xmlns="http://www.w3.org/1998/Math/MathML">
            <apply>
              <ci>v_70</ci>
            </apply>
          </math>
          <listOfParameters>
            <parameter id="v_70" value="1" />
          </listOfParameters>
        </kineticLaw>
      </reaction>
      <reaction id="FRUC_fruK" reversible="true">
        <listOfReactants>
          <speciesReference species="F1P" stoichiometry="1" />
          <speciesReference species="ATP" stoichiometry="1" />
        </listOfReactants>
        <listOfProducts>
          <speciesReference species="FDP" stoichiometry="1" />
          <speciesReference species="ADP" stoichiometry="1" />
        </listOfProducts>
        <kineticLaw>
          <math xmlns="http://www.w3.org/1998/Math/MathML">
            <apply>
              <ci>v_71</ci>
            </apply>
          </math>
          <listOfParameters>
            <parameter id="v_71" value="1" />
          </listOfParameters>
        </kineticLaw>
      </reaction>
      <reaction id="FRUC_fda" reversible="false">
        <listOfReactants>
          <speciesReference species="F1P" stoichiometry="1" />
        </listOfReactants>
        <listOfProducts>
          <speciesReference species="DHAP" stoichiometry="1" />
          <speciesReference species="T3" stoichiometry="1" />
        </listOfProducts>
        <kineticLaw>
          <math xmlns="http://www.w3.org/1998/Math/MathML">
            <apply>
              <ci>v_72</ci>
            </apply>
          </math>
          <listOfParameters>
            <parameter id="v_72" value="1" />
          </listOfParameters>
        </kineticLaw>
      </reaction>
      <reaction id="FRUC_adh" reversible="true">
        <listOfReactants>
          <speciesReference species="SOT" stoichiometry="1" />
          <speciesReference species="NAD" stoichiometry="1" />
        </listOfReactants>
        <listOfProducts>
          <speciesReference species="FRU" stoichiometry="1" />
          <speciesReference species="NADH" stoichiometry="1" />
        </listOfProducts>
        <kineticLaw>
          <math xmlns="http://www.w3.org/1998/Math/MathML">
            <apply>
              <ci>v_73</ci>
            </apply>
          </math>
          <listOfParameters>
            <parameter id="v_73" value="1" />
          </listOfParameters>
        </kineticLaw>
      </reaction>
      <reaction id="FRUC_aceK" reversible="false">
        <listOfReactants>
          <speciesReference species="F2P" stoichiometry="1" />
        </listOfReactants>
        <listOfProducts>
          <speciesReference species="FRU" stoichiometry="1" />
          <speciesReference species="PI" stoichiometry="1" />
        </listOfProducts>
        <kineticLaw>
          <math xmlns="http://www.w3.org/1998/Math/MathML">
            <apply>
              <ci>v_74</ci>
            </apply>
          </math>
          <listOfParameters>
            <parameter id="v_74" value="1" />
          </listOfParameters>
        </kineticLaw>
      </reaction>
      <reaction id="FRUC_gbd" reversible="true">
        <listOfReactants>
          <speciesReference species="S6P" stoichiometry="1" />
          <speciesReference species="NADP" stoichiometry="1" />
        </listOfReactants>
        <listOfProducts>
          <speciesReference species="SB1P" stoichiometry="1" />
          <speciesReference species="NADPH" stoichiometry="1" />
        </listOfProducts>
        <kineticLaw>
          <math xmlns="http://www.w3.org/1998/Math/MathML">
            <apply>
              <ci>v_75</ci>
            </apply>
          </math>
          <listOfParameters>
            <parameter id="v_75" value="1" />
          </listOfParameters>
        </kineticLaw>
      </reaction>
      <reaction id="MANN_R1" reversible="true">
        <listOfReactants>
          <speciesReference species="MAN6P" stoichiometry="1" />
        </listOfReactants>
        <listOfProducts>
          <speciesReference species="F6P" stoichiometry="1" />
        </listOfProducts>
        <kineticLaw>
          <math xmlns="http://www.w3.org/1998/Math/MathML">
            <apply>
              <ci>v_76</ci>
            </apply>
          </math>
          <listOfParameters>
            <parameter id="v_76" value="1" />
          </listOfParameters>
        </kineticLaw>
      </reaction>
      <reaction id="MANN_xanA" reversible="true">
        <listOfReactants>
          <speciesReference species="MAN6P" stoichiometry="1" />
        </listOfReactants>
        <listOfProducts>
          <speciesReference species="MAN1P" stoichiometry="1" />
        </listOfProducts>
        <kineticLaw>
          <math xmlns="http://www.w3.org/1998/Math/MathML">
            <apply>
              <ci>v_77</ci>
            </apply>
          </math>
          <listOfParameters>
            <parameter id="v_77" value="1" />
          </listOfParameters>
        </kineticLaw>
      </reaction>
      <reaction id="MANN_algD" reversible="false">
        <listOfReactants>
          <speciesReference species="GDPMAN" stoichiometry="1" />
          <speciesReference species="NAD" stoichiometry="2" />
        </listOfReactants>
        <listOfProducts>
          <speciesReference species="GMANU" stoichiometry="1" />
          <speciesReference species="NADH" stoichiometry="2" />
        </listOfProducts>
        <kineticLaw>
          <math xmlns="http://www.w3.org/1998/Math/MathML">
            <apply>
              <ci>v_78</ci>
            </apply>
          </math>
          <listOfParameters>
            <parameter id="v_78" value="1" />
          </listOfParameters>
        </kineticLaw>
      </reaction>
      <reaction id="MANN_algL" reversible="false">
        <listOfReactants>
          <speciesReference species="ALGNT" stoichiometry="1" />
        </listOfReactants>
        <listOfProducts>
          <speciesReference species="OLGRNS" stoichiometry="1" />
        </listOfProducts>
        <kineticLaw>
          <math xmlns="http://www.w3.org/1998/Math/MathML">
            <apply>
              <ci>v_79</ci>
            </apply>
          </math>
          <listOfParameters>
            <parameter id="v_79" value="1" />
          </listOfParameters>
        </kineticLaw>
      </reaction>
      <reaction id="MANN_algA" reversible="false">
        <listOfReactants>
          <speciesReference species="GDP" stoichiometry="1" />
          <speciesReference species="MAN1P" stoichiometry="1" />
        </listOfReactants>
        <listOfProducts>
          <speciesReference species="PI" stoichiometry="1" />
          <speciesReference species="GDPMAN" stoichiometry="1" />
        </listOfProducts>
        <kineticLaw>
          <math xmlns="http://www.w3.org/1998/Math/MathML">
            <apply>
              <ci>v_80</ci>
            </apply>
          </math>
          <listOfParameters>
            <parameter id="v_80" value="1" />
          </listOfParameters>
        </kineticLaw>
      </reaction>
      <reaction id="MANN_gmd" reversible="false">
        <listOfReactants>
          <speciesReference species="GDPMAN" stoichiometry="1" />
        </listOfReactants>
        <listOfProducts>
          <speciesReference species="G4D6DMAN" stoichiometry="1" />
        </listOfProducts>
        <kineticLaw>
          <math xmlns="http://www.w3.org/1998/Math/MathML">
            <apply>
              <ci>v_81</ci>
            </apply>
          </math>
          <listOfParameters>
            <parameter id="v_81" value="1" />
          </listOfParameters>
        </kineticLaw>
      </reaction>
      <reaction id="MANN_phaG" reversible="false">
        <listOfReactants>
          <speciesReference species="GDPMAN" stoichiometry="1" />
          <speciesReference species="MANN" stoichiometry="1" />
        </listOfReactants>
        <listOfProducts>
          <speciesReference species="GDP" stoichiometry="1" />
          <speciesReference species="MANN1" stoichiometry="1" />
        </listOfProducts>
        <kineticLaw>
          <math xmlns="http://www.w3.org/1998/Math/MathML">
            <apply>
              <ci>v_82</ci>
            </apply>
          </math>
          <listOfParameters>
            <parameter id="v_82" value="1" />
          </listOfParameters>
        </kineticLaw>
      </reaction>
      <reaction id="GALC_galE" reversible="true">
        <listOfReactants>
          <speciesReference species="UDPG" stoichiometry="1" />
        </listOfReactants>
        <listOfProducts>
          <speciesReference species="UDPGAL" stoichiometry="1" />
        </listOfProducts>
        <kineticLaw>
          <math xmlns="http://www.w3.org/1998/Math/MathML">
            <apply>
              <ci>v_83</ci>
            </apply>
          </math>
          <listOfParameters>
            <parameter id="v_83" value="1" />
          </listOfParameters>
        </kineticLaw>
      </reaction>
      <reaction id="GALC_galU" reversible="true">
        <listOfReactants>
          <speciesReference species="G1P" stoichiometry="1" />
          <speciesReference species="UTP" stoichiometry="1" />
        </listOfReactants>
        <listOfProducts>
          <speciesReference species="UDPG" stoichiometry="1" />
          <speciesReference species="PPI" stoichiometry="1" />
        </listOfProducts>
        <kineticLaw>
          <math xmlns="http://www.w3.org/1998/Math/MathML">
            <apply>
              <ci>v_84</ci>
            </apply>
          </math>
          <listOfParameters>
            <parameter id="v_84" value="1" />
          </listOfParameters>
        </kineticLaw>
      </reaction>
      <reaction id="GALC_gbd" reversible="true">
        <listOfReactants>
          <speciesReference species="bGLAC" stoichiometry="1" />
          <speciesReference species="NADPH" stoichiometry="1" />
        </listOfReactants>
        <listOfProducts>
          <speciesReference species="a_3KbGALC" stoichiometry="1" />
          <speciesReference species="NADP" stoichiometry="1" />
        </listOfProducts>
        <kineticLaw>
          <math xmlns="http://www.w3.org/1998/Math/MathML">
            <apply>
              <ci>v_85</ci>
            </apply>
          </math>
          <listOfParameters>
            <parameter id="v_85" value="1" />
          </listOfParameters>
        </kineticLaw>
      </reaction>
      <reaction id="GALC_glgc" reversible="false">
        <listOfReactants>
          <speciesReference species="ATP" stoichiometry="1" />
          <speciesReference species="G1P" stoichiometry="1" />
        </listOfReactants>
        <listOfProducts>
          <speciesReference species="PPI" stoichiometry="1" />
          <speciesReference species="ADPG" stoichiometry="1" />
        </listOfProducts>
        <kineticLaw>
          <math xmlns="http://www.w3.org/1998/Math/MathML">
            <apply>
              <ci>v_86</ci>
            </apply>
          </math>
          <listOfParameters>
            <parameter id="v_86" value="1" />
          </listOfParameters>
        </kineticLaw>
      </reaction>
      <reaction id="GALC_glcs1" reversible="false">
        <listOfReactants>
          <speciesReference species="ADPG" stoichiometry="1" />
        </listOfReactants>
        <listOfProducts>
          <speciesReference species="ADP" stoichiometry="1" />
          <speciesReference species="GLYCOGEN" stoichiometry="1" />
        </listOfProducts>
        <kineticLaw>
          <math xmlns="http://www.w3.org/1998/Math/MathML">
            <apply>
              <ci>v_87</ci>
            </apply>
          </math>
          <listOfParameters>
            <parameter id="v_87" value="1" />
          </listOfParameters>
        </kineticLaw>
      </reaction>
      <reaction id="GALC_glcp" reversible="false">
        <listOfReactants>
          <speciesReference species="GLYCOGEN" stoichiometry="1" />
          <speciesReference species="PI" stoichiometry="1" />
        </listOfReactants>
        <listOfProducts>
          <speciesReference species="G1P" stoichiometry="1" />
        </listOfProducts>
        <kineticLaw>
          <math xmlns="http://www.w3.org/1998/Math/MathML">
            <apply>
              <ci>v_88</ci>
            </apply>
          </math>
          <listOfParameters>
            <parameter id="v_88" value="1" />
          </listOfParameters>
        </kineticLaw>
      </reaction>
      <reaction id="R0071" reversible="false">
        <listOfReactants>
          <speciesReference species="DGAL" stoichiometry="1" />
        </listOfReactants>
        <listOfProducts>
          <speciesReference species="D4DG" stoichiometry="1" />
        </listOfProducts>
        <kineticLaw>
          <math xmlns="http://www.w3.org/1998/Math/MathML">
            <apply>
              <ci>v_89</ci>
            </apply>
          </math>
          <listOfParameters>
            <parameter id="v_89" value="1" />
          </listOfParameters>
        </kineticLaw>
      </reaction>
      <reaction id="R0072" reversible="true">
        <listOfReactants>
          <speciesReference species="GCL" stoichiometry="1" />
          <speciesReference species="NAD" stoichiometry="1" />
        </listOfReactants>
        <listOfProducts>
          <speciesReference species="GLUCR" stoichiometry="1" />
          <speciesReference species="NADH" stoichiometry="1" />
        </listOfProducts>
        <kineticLaw>
          <math xmlns="http://www.w3.org/1998/Math/MathML">
            <apply>
              <ci>v_90</ci>
            </apply>
          </math>
          <listOfParameters>
            <parameter id="v_90" value="1" />
          </listOfParameters>
        </kineticLaw>
      </reaction>
      <reaction id="R0073" reversible="true">
        <listOfReactants>
          <speciesReference species="D4DG" stoichiometry="1" />
        </listOfReactants>
        <listOfProducts>
          <speciesReference species="a_25DOP" stoichiometry="1" />
          <speciesReference species="CO2" stoichiometry="1" />
        </listOfProducts>
        <kineticLaw>
          <math xmlns="http://www.w3.org/1998/Math/MathML">
            <apply>
              <ci>v_91</ci>
            </apply>
          </math>
          <listOfParameters>
            <parameter id="v_91" value="1" />
          </listOfParameters>
        </kineticLaw>
      </reaction>
      <reaction id="R0074" reversible="false">
        <listOfReactants>
          <speciesReference species="GLUCR" stoichiometry="1" />
        </listOfReactants>
        <listOfProducts>
          <speciesReference species="D4DG" stoichiometry="1" />
        </listOfProducts>
        <kineticLaw>
          <math xmlns="http://www.w3.org/1998/Math/MathML">
            <apply>
              <ci>v_92</ci>
            </apply>
          </math>
          <listOfParameters>
            <parameter id="v_92" value="1" />
          </listOfParameters>
        </kineticLaw>
      </reaction>
      <reaction id="R0075" reversible="true">
        <listOfReactants>
          <speciesReference species="a_2D3DX" stoichiometry="1" />
          <speciesReference species="NAD" stoichiometry="1" />
        </listOfReactants>
        <listOfProducts>
          <speciesReference species="a_5H24DP" stoichiometry="1" />
          <speciesReference species="NADH" stoichiometry="1" />
        </listOfProducts>
        <kineticLaw>
          <math xmlns="http://www.w3.org/1998/Math/MathML">
            <apply>
              <ci>v_93</ci>
            </apply>
          </math>
          <listOfParameters>
            <parameter id="v_93" value="1" />
          </listOfParameters>
        </kineticLaw>
      </reaction>
      <reaction id="R0076" reversible="false">
        <listOfReactants>
          <speciesReference species="ASB" stoichiometry="1" />
        </listOfReactants>
        <listOfProducts>
          <speciesReference species="MDAC" stoichiometry="1" />
        </listOfProducts>
        <kineticLaw>
          <math xmlns="http://www.w3.org/1998/Math/MathML">
            <apply>
              <ci>v_94</ci>
            </apply>
          </math>
          <listOfParameters>
            <parameter id="v_94" value="1" />
          </listOfParameters>
        </kineticLaw>
      </reaction>
      <reaction id="R0077" reversible="false">
        <listOfReactants>
          <speciesReference species="MLT" stoichiometry="1" />
        </listOfReactants>
        <listOfProducts>
          <speciesReference species="GLC" stoichiometry="2" />
        </listOfProducts>
        <kineticLaw>
          <math xmlns="http://www.w3.org/1998/Math/MathML">
            <apply>
              <ci>v_95</ci>
            </apply>
          </math>
          <listOfParameters>
            <parameter id="v_95" value="1" />
          </listOfParameters>
        </kineticLaw>
      </reaction>
      <reaction id="R0079" reversible="false">
        <listOfReactants>
          <speciesReference species="DGLS" stoichiometry="1" />
        </listOfReactants>
        <listOfProducts>
          <speciesReference species="ROH" stoichiometry="1" />
          <speciesReference species="GLC" stoichiometry="1" />
        </listOfProducts>
        <kineticLaw>
          <math xmlns="http://www.w3.org/1998/Math/MathML">
            <apply>
              <ci>v_96</ci>
            </apply>
          </math>
          <listOfParameters>
            <parameter id="v_96" value="1" />
          </listOfParameters>
        </kineticLaw>
      </reaction>
      <reaction id="R0080" reversible="false">
        <listOfReactants>
          <speciesReference species="CBIO" stoichiometry="1" />
        </listOfReactants>
        <listOfProducts>
          <speciesReference species="bDGLC" stoichiometry="2" />
        </listOfProducts>
        <kineticLaw>
          <math xmlns="http://www.w3.org/1998/Math/MathML">
            <apply>
              <ci>v_97</ci>
            </apply>
          </math>
          <listOfParameters>
            <parameter id="v_97" value="1" />
          </listOfParameters>
        </kineticLaw>
      </reaction>
      <reaction id="R0084" reversible="false">
        <listOfReactants>
          <speciesReference species="F6P" stoichiometry="1" />
          <speciesReference species="GLN" stoichiometry="1" />
        </listOfReactants>
        <listOfProducts>
          <speciesReference species="GLU" stoichiometry="1" />
          <speciesReference species="GA6P" stoichiometry="1" />
        </listOfProducts>
        <kineticLaw>
          <math xmlns="http://www.w3.org/1998/Math/MathML">
            <apply>
              <ci>v_98</ci>
            </apply>
          </math>
          <listOfParameters>
            <parameter id="v_98" value="1" />
          </listOfParameters>
        </kineticLaw>
      </reaction>
      <reaction id="R0085" reversible="false">
        <listOfReactants>
          <speciesReference species="ACCOA" stoichiometry="1" />
          <speciesReference species="GA1P" stoichiometry="1" />
        </listOfReactants>
        <listOfProducts>
          <speciesReference species="NAGA1P" stoichiometry="1" />
          <speciesReference species="COA" stoichiometry="1" />
        </listOfProducts>
        <kineticLaw>
          <math xmlns="http://www.w3.org/1998/Math/MathML">
            <apply>
              <ci>v_99</ci>
            </apply>
          </math>
          <listOfParameters>
            <parameter id="v_99" value="1" />
          </listOfParameters>
        </kineticLaw>
      </reaction>
      <reaction id="R0086" reversible="false">
        <listOfReactants>
          <speciesReference species="UTP" stoichiometry="1" />
          <speciesReference species="NAGA1P" stoichiometry="1" />
        </listOfReactants>
        <listOfProducts>
          <speciesReference species="UDPNAG" stoichiometry="1" />
          <speciesReference species="PPI" stoichiometry="1" />
        </listOfProducts>
        <kineticLaw>
          <math xmlns="http://www.w3.org/1998/Math/MathML">
            <apply>
              <ci>v_100</ci>
            </apply>
          </math>
          <listOfParameters>
            <parameter id="v_100" value="1" />
          </listOfParameters>
        </kineticLaw>
      </reaction>
      <reaction id="R0087" reversible="false">
        <listOfReactants>
          <speciesReference species="UDPNAG" stoichiometry="1" />
          <speciesReference species="PEP" stoichiometry="1" />
        </listOfReactants>
        <listOfProducts>
          <speciesReference species="UDPNAGEP" stoichiometry="1" />
          <speciesReference species="PI" stoichiometry="1" />
        </listOfProducts>
        <kineticLaw>
          <math xmlns="http://www.w3.org/1998/Math/MathML">
            <apply>
              <ci>v_101</ci>
            </apply>
          </math>
          <listOfParameters>
            <parameter id="v_101" value="1" />
          </listOfParameters>
        </kineticLaw>
      </reaction>
      <reaction id="R0088" reversible="false">
        <listOfReactants>
          <speciesReference species="UDPNAGEP" stoichiometry="1" />
          <speciesReference species="NADPH" stoichiometry="1" />
        </listOfReactants>
        <listOfProducts>
          <speciesReference species="UDPNAM" stoichiometry="1" />
          <speciesReference species="NADP" stoichiometry="1" />
        </listOfProducts>
        <kineticLaw>
          <math xmlns="http://www.w3.org/1998/Math/MathML">
            <apply>
              <ci>v_102</ci>
            </apply>
          </math>
          <listOfParameters>
            <parameter id="v_102" value="1" />
          </listOfParameters>
        </kineticLaw>
      </reaction>
      <reaction id="R0090" reversible="false">
        <listOfReactants>
          <speciesReference species="CHBIO" stoichiometry="1" />
        </listOfReactants>
        <listOfProducts>
          <speciesReference species="NADG" stoichiometry="2" />
        </listOfProducts>
        <kineticLaw>
          <math xmlns="http://www.w3.org/1998/Math/MathML">
            <apply>
              <ci>v_103</ci>
            </apply>
          </math>
          <listOfParameters>
            <parameter id="v_103" value="1" />
          </listOfParameters>
        </kineticLaw>
      </reaction>
      <reaction id="R0092" reversible="true">
        <listOfReactants>
          <speciesReference species="ACMAM" stoichiometry="1" />
          <speciesReference species="PI" stoichiometry="1" />
        </listOfReactants>
        <listOfProducts>
          <speciesReference species="NAM6P" stoichiometry="1" />
        </listOfProducts>
        <kineticLaw>
          <math xmlns="http://www.w3.org/1998/Math/MathML">
            <apply>
              <ci>v_104</ci>
            </apply>
          </math>
          <listOfParameters>
            <parameter id="v_104" value="1" />
          </listOfParameters>
        </kineticLaw>
      </reaction>
      <reaction id="R0093" reversible="true">
        <listOfReactants>
          <speciesReference species="UDPNAG" stoichiometry="1" />
        </listOfReactants>
        <listOfProducts>
          <speciesReference species="UACMAM" stoichiometry="1" />
        </listOfProducts>
        <kineticLaw>
          <math xmlns="http://www.w3.org/1998/Math/MathML">
            <apply>
              <ci>v_105</ci>
            </apply>
          </math>
          <listOfParameters>
            <parameter id="v_105" value="1" />
          </listOfParameters>
        </kineticLaw>
      </reaction>
      <reaction id="R0094" reversible="true">
        <listOfReactants>
          <speciesReference species="UDPNAG" stoichiometry="1" />
        </listOfReactants>
        <listOfProducts>
          <speciesReference species="ACMAM" stoichiometry="1" />
          <speciesReference species="UDP" stoichiometry="1" />
        </listOfProducts>
        <kineticLaw>
          <math xmlns="http://www.w3.org/1998/Math/MathML">
            <apply>
              <ci>v_106</ci>
            </apply>
          </math>
          <listOfParameters>
            <parameter id="v_106" value="1" />
          </listOfParameters>
        </kineticLaw>
      </reaction>
      <reaction id="R0095" reversible="true">
        <listOfReactants>
          <speciesReference species="DTDPGLU" stoichiometry="1" />
        </listOfReactants>
        <listOfProducts>
          <speciesReference species="DTGAL" stoichiometry="1" />
        </listOfProducts>
        <kineticLaw>
          <math xmlns="http://www.w3.org/1998/Math/MathML">
            <apply>
              <ci>v_107</ci>
            </apply>
          </math>
          <listOfParameters>
            <parameter id="v_107" value="1" />
          </listOfParameters>
        </kineticLaw>
      </reaction>
      <reaction id="R0098" reversible="true">
        <listOfReactants>
          <speciesReference species="UDPGAL" stoichiometry="1" />
          <speciesReference species="NAD" stoichiometry="2" />
        </listOfReactants>
        <listOfProducts>
          <speciesReference species="UGAT" stoichiometry="1" />
          <speciesReference species="NADH" stoichiometry="2" />
        </listOfProducts>
        <kineticLaw>
          <math xmlns="http://www.w3.org/1998/Math/MathML">
            <apply>
              <ci>v_108</ci>
            </apply>
          </math>
          <listOfParameters>
            <parameter id="v_108" value="1" />
          </listOfParameters>
        </kineticLaw>
      </reaction>
      <reaction id="R0099" reversible="false">
        <listOfReactants>
          <speciesReference species="DTDPGLU" stoichiometry="1" />
          <speciesReference species="NADP" stoichiometry="2" />
        </listOfReactants>
        <listOfProducts>
          <speciesReference species="DTGC" stoichiometry="1" />
          <speciesReference species="NADPH" stoichiometry="2" />
        </listOfProducts>
        <kineticLaw>
          <math xmlns="http://www.w3.org/1998/Math/MathML">
            <apply>
              <ci>v_109</ci>
            </apply>
          </math>
          <listOfParameters>
            <parameter id="v_109" value="1" />
          </listOfParameters>
        </kineticLaw>
      </reaction>
      <reaction id="R0100" reversible="false">
        <listOfReactants>
          <speciesReference species="DTDP4D6DG" stoichiometry="1" />
        </listOfReactants>
        <listOfProducts>
          <speciesReference species="GDP4D6DM" stoichiometry="1" />
        </listOfProducts>
        <kineticLaw>
          <math xmlns="http://www.w3.org/1998/Math/MathML">
            <apply>
              <ci>v_110</ci>
            </apply>
          </math>
          <listOfParameters>
            <parameter id="v_110" value="1" />
          </listOfParameters>
        </kineticLaw>
      </reaction>
      <reaction id="R0101" reversible="false">
        <listOfReactants>
          <speciesReference species="GDP4D6DM" stoichiometry="1" />
          <speciesReference species="NADPH" stoichiometry="1" />
        </listOfReactants>
        <listOfProducts>
          <speciesReference species="GDPRMN" stoichiometry="1" />
          <speciesReference species="NADP" stoichiometry="1" />
        </listOfProducts>
        <kineticLaw>
          <math xmlns="http://www.w3.org/1998/Math/MathML">
            <apply>
              <ci>v_111</ci>
            </apply>
          </math>
          <listOfParameters>
            <parameter id="v_111" value="1" />
          </listOfParameters>
        </kineticLaw>
      </reaction>
      <reaction id="R0102" reversible="false">
        <listOfReactants>
          <speciesReference species="ACAL" stoichiometry="1" />
          <speciesReference species="NAD" stoichiometry="1" />
        </listOfReactants>
        <listOfProducts>
          <speciesReference species="NADH" stoichiometry="1" />
          <speciesReference species="AC" stoichiometry="1" />
        </listOfProducts>
        <kineticLaw>
          <math xmlns="http://www.w3.org/1998/Math/MathML">
            <apply>
              <ci>v_112</ci>
            </apply>
          </math>
          <listOfParameters>
            <parameter id="v_112" value="1" />
          </listOfParameters>
        </kineticLaw>
      </reaction>
      <reaction id="PYR_ldhA" reversible="true">
        <listOfReactants>
          <speciesReference species="LAC" stoichiometry="1" />
          <speciesReference species="NAD" stoichiometry="1" />
        </listOfReactants>
        <listOfProducts>
          <speciesReference species="PYR" stoichiometry="1" />
          <speciesReference species="NADH" stoichiometry="1" />
        </listOfProducts>
        <kineticLaw>
          <math xmlns="http://www.w3.org/1998/Math/MathML">
            <apply>
              <ci>v_113</ci>
            </apply>
          </math>
          <listOfParameters>
            <parameter id="v_113" value="1" />
          </listOfParameters>
        </kineticLaw>
      </reaction>
      <reaction id="PYR_pta" reversible="true">
        <listOfReactants>
          <speciesReference species="ACETYLP" stoichiometry="1" />
          <speciesReference species="COA" stoichiometry="1" />
        </listOfReactants>
        <listOfProducts>
          <speciesReference species="ACCOA" stoichiometry="1" />
          <speciesReference species="PI" stoichiometry="1" />
        </listOfProducts>
        <kineticLaw>
          <math xmlns="http://www.w3.org/1998/Math/MathML">
            <apply>
              <ci>v_114</ci>
            </apply>
          </math>
          <listOfParameters>
            <parameter id="v_114" value="1" />
          </listOfParameters>
        </kineticLaw>
      </reaction>
      <reaction id="PYR_ppc" reversible="false">
        <listOfReactants>
          <speciesReference species="PEP" stoichiometry="1" />
          <speciesReference species="CO2" stoichiometry="1" />
        </listOfReactants>
        <listOfProducts>
          <speciesReference species="OA" stoichiometry="1" />
          <speciesReference species="PI" stoichiometry="1" />
        </listOfProducts>
        <kineticLaw>
          <math xmlns="http://www.w3.org/1998/Math/MathML">
            <apply>
              <ci>v_115</ci>
            </apply>
          </math>
          <listOfParameters>
            <parameter id="v_115" value="1" />
          </listOfParameters>
        </kineticLaw>
      </reaction>
      <reaction id="PYR_oadA" reversible="false">
        <listOfReactants>
          <speciesReference species="MAL" stoichiometry="1" />
          <speciesReference species="NAD" stoichiometry="1" />
        </listOfReactants>
        <listOfProducts>
          <speciesReference species="PYR" stoichiometry="1" />
          <speciesReference species="CO2" stoichiometry="1" />
          <speciesReference species="NADH" stoichiometry="1" />
        </listOfProducts>
        <kineticLaw>
          <math xmlns="http://www.w3.org/1998/Math/MathML">
            <apply>
              <ci>v_116</ci>
            </apply>
          </math>
          <listOfParameters>
            <parameter id="v_116" value="1" />
          </listOfParameters>
        </kineticLaw>
      </reaction>
      <reaction id="R0109" reversible="false">
        <listOfReactants>
          <speciesReference species="OA" stoichiometry="1" />
        </listOfReactants>
        <listOfProducts>
          <speciesReference species="PYR" stoichiometry="1" />
          <speciesReference species="CO2" stoichiometry="1" />
        </listOfProducts>
        <kineticLaw>
          <math xmlns="http://www.w3.org/1998/Math/MathML">
            <apply>
              <ci>v_117</ci>
            </apply>
          </math>
          <listOfParameters>
            <parameter id="v_117" value="1" />
          </listOfParameters>
        </kineticLaw>
      </reaction>
      <reaction id="R0110" reversible="false">
        <listOfReactants>
          <speciesReference species="RGT" stoichiometry="1" />
          <speciesReference species="MTG" stoichiometry="1" />
        </listOfReactants>
        <listOfProducts>
          <speciesReference species="LTG" stoichiometry="1" />
        </listOfProducts>
        <kineticLaw>
          <math xmlns="http://www.w3.org/1998/Math/MathML">
            <apply>
              <ci>v_118</ci>
            </apply>
          </math>
          <listOfParameters>
            <parameter id="v_118" value="1" />
          </listOfParameters>
        </kineticLaw>
      </reaction>
      <reaction id="R0111" reversible="false">
        <listOfReactants>
          <speciesReference species="LTG" stoichiometry="1" />
        </listOfReactants>
        <listOfProducts>
          <speciesReference species="RGT" stoichiometry="1" />
          <speciesReference species="LAC" stoichiometry="1" />
        </listOfProducts>
        <kineticLaw>
          <math xmlns="http://www.w3.org/1998/Math/MathML">
            <apply>
              <ci>v_119</ci>
            </apply>
          </math>
          <listOfParameters>
            <parameter id="v_119" value="1" />
          </listOfParameters>
        </kineticLaw>
      </reaction>
      <reaction id="R0112" reversible="false">
        <listOfReactants>
          <speciesReference species="PYR" stoichiometry="1" />
          <speciesReference species="COA" stoichiometry="1" />
          <speciesReference species="NAD" stoichiometry="1" />
        </listOfReactants>
        <listOfProducts>
          <speciesReference species="ACCOA" stoichiometry="1" />
          <speciesReference species="CO2" stoichiometry="1" />
          <speciesReference species="NADH" stoichiometry="1" />
        </listOfProducts>
        <kineticLaw>
          <math xmlns="http://www.w3.org/1998/Math/MathML">
            <apply>
              <ci>v_120</ci>
            </apply>
          </math>
          <listOfParameters>
            <parameter id="v_120" value="1" />
          </listOfParameters>
        </kineticLaw>
      </reaction>
      <reaction id="R0113" reversible="false">
        <listOfReactants>
          <speciesReference species="LLAC" stoichiometry="1" />
          <speciesReference species="FCYTC" stoichiometry="2" />
        </listOfReactants>
        <listOfProducts>
          <speciesReference species="PYR" stoichiometry="1" />
          <speciesReference species="FOCYT" stoichiometry="2" />
        </listOfProducts>
        <kineticLaw>
          <math xmlns="http://www.w3.org/1998/Math/MathML">
            <apply>
              <ci>v_121</ci>
            </apply>
          </math>
          <listOfParameters>
            <parameter id="v_121" value="1" />
          </listOfParameters>
        </kineticLaw>
      </reaction>
      <reaction id="R0114" reversible="false">
        <listOfReactants>
          <speciesReference species="ATP" stoichiometry="1" />
          <speciesReference species="PYR" stoichiometry="1" />
        </listOfReactants>
        <listOfProducts>
          <speciesReference species="AMP" stoichiometry="1" />
          <speciesReference species="PEP" stoichiometry="1" />
          <speciesReference species="PI" stoichiometry="1" />
        </listOfProducts>
        <kineticLaw>
          <math xmlns="http://www.w3.org/1998/Math/MathML">
            <apply>
              <ci>v_122</ci>
            </apply>
          </math>
          <listOfParameters>
            <parameter id="v_122" value="1" />
          </listOfParameters>
        </kineticLaw>
      </reaction>
      <reaction id="R0115" reversible="false">
        <listOfReactants>
          <speciesReference species="MAL" stoichiometry="1" />
          <speciesReference species="FAD" stoichiometry="1" />
        </listOfReactants>
        <listOfProducts>
          <speciesReference species="FADH2" stoichiometry="1" />
          <speciesReference species="OA" stoichiometry="1" />
        </listOfProducts>
        <kineticLaw>
          <math xmlns="http://www.w3.org/1998/Math/MathML">
            <apply>
              <ci>v_123</ci>
            </apply>
          </math>
          <listOfParameters>
            <parameter id="v_123" value="1" />
          </listOfParameters>
        </kineticLaw>
      </reaction>
      <reaction id="R0116" reversible="false">
        <listOfReactants>
          <speciesReference species="ACCOA" stoichiometry="1" />
          <speciesReference species="GLX" stoichiometry="1" />
        </listOfReactants>
        <listOfProducts>
          <speciesReference species="MAL" stoichiometry="1" />
          <speciesReference species="COA" stoichiometry="1" />
        </listOfProducts>
        <kineticLaw>
          <math xmlns="http://www.w3.org/1998/Math/MathML">
            <apply>
              <ci>v_124</ci>
            </apply>
          </math>
          <listOfParameters>
            <parameter id="v_124" value="1" />
          </listOfParameters>
        </kineticLaw>
      </reaction>
      <reaction id="R0118" reversible="false">
        <listOfReactants>
          <speciesReference species="FORM" stoichiometry="1" />
          <speciesReference species="NAD" stoichiometry="1" />
        </listOfReactants>
        <listOfProducts>
          <speciesReference species="CO2" stoichiometry="1" />
          <speciesReference species="NADH" stoichiometry="1" />
        </listOfProducts>
        <kineticLaw>
          <math xmlns="http://www.w3.org/1998/Math/MathML">
            <apply>
              <ci>v_125</ci>
            </apply>
          </math>
          <listOfParameters>
            <parameter id="v_125" value="1" />
          </listOfParameters>
        </kineticLaw>
      </reaction>
      <reaction id="R0119" reversible="false">
        <listOfReactants>
          <speciesReference species="H3OP" stoichiometry="1" />
          <speciesReference species="NADH" stoichiometry="1" />
        </listOfReactants>
        <listOfProducts>
          <speciesReference species="DGLYCERATE" stoichiometry="1" />
          <speciesReference species="NAD" stoichiometry="1" />
        </listOfProducts>
        <kineticLaw>
          <math xmlns="http://www.w3.org/1998/Math/MathML">
            <apply>
              <ci>v_126</ci>
            </apply>
          </math>
          <listOfParameters>
            <parameter id="v_126" value="1" />
          </listOfParameters>
        </kineticLaw>
      </reaction>
      <reaction id="R0120" reversible="false">
        <listOfReactants>
          <speciesReference species="HYDROXYAKG" stoichiometry="1" />
        </listOfReactants>
        <listOfProducts>
          <speciesReference species="PYR" stoichiometry="1" />
          <speciesReference species="GLX" stoichiometry="1" />
        </listOfProducts>
        <kineticLaw>
          <math xmlns="http://www.w3.org/1998/Math/MathML">
            <apply>
              <ci>v_127</ci>
            </apply>
          </math>
          <listOfParameters>
            <parameter id="v_127" value="1" />
          </listOfParameters>
        </kineticLaw>
      </reaction>
      <reaction id="R0121" reversible="false">
        <listOfReactants>
          <speciesReference species="a_2PPG" stoichiometry="1" />
        </listOfReactants>
        <listOfProducts>
          <speciesReference species="GLYCOLATE" stoichiometry="1" />
          <speciesReference species="PI" stoichiometry="1" />
        </listOfProducts>
        <kineticLaw>
          <math xmlns="http://www.w3.org/1998/Math/MathML">
            <apply>
              <ci>v_128</ci>
            </apply>
          </math>
          <listOfParameters>
            <parameter id="v_128" value="1" />
          </listOfParameters>
        </kineticLaw>
      </reaction>
      <reaction id="R0123" reversible="false">
        <listOfReactants>
          <speciesReference species="GLX" stoichiometry="2" />
        </listOfReactants>
        <listOfProducts>
          <speciesReference species="H3OP" stoichiometry="1" />
          <speciesReference species="CO2" stoichiometry="1" />
        </listOfProducts>
        <kineticLaw>
          <math xmlns="http://www.w3.org/1998/Math/MathML">
            <apply>
              <ci>v_129</ci>
            </apply>
          </math>
          <listOfParameters>
            <parameter id="v_129" value="1" />
          </listOfParameters>
        </kineticLaw>
      </reaction>
      <reaction id="R0124" reversible="false">
        <listOfReactants>
          <speciesReference species="ICIT" stoichiometry="1" />
        </listOfReactants>
        <listOfProducts>
          <speciesReference species="SUCC" stoichiometry="1" />
          <speciesReference species="GLX" stoichiometry="1" />
        </listOfProducts>
        <kineticLaw>
          <math xmlns="http://www.w3.org/1998/Math/MathML">
            <apply>
              <ci>v_130</ci>
            </apply>
          </math>
          <listOfParameters>
            <parameter id="v_130" value="1" />
          </listOfParameters>
        </kineticLaw>
      </reaction>
      <reaction id="R0125" reversible="true">
        <listOfReactants>
          <speciesReference species="HPYR" stoichiometry="1" />
        </listOfReactants>
        <listOfProducts>
          <speciesReference species="H3OP" stoichiometry="1" />
        </listOfProducts>
        <kineticLaw>
          <math xmlns="http://www.w3.org/1998/Math/MathML">
            <apply>
              <ci>v_131</ci>
            </apply>
          </math>
          <listOfParameters>
            <parameter id="v_131" value="1" />
          </listOfParameters>
        </kineticLaw>
      </reaction>
      <reaction id="R0127" reversible="false">
        <listOfReactants>
          <speciesReference species="HPYR" stoichiometry="1" />
          <speciesReference species="NADPH" stoichiometry="1" />
        </listOfReactants>
        <listOfProducts>
          <speciesReference species="DGLYCERATE" stoichiometry="1" />
          <speciesReference species="NADP" stoichiometry="1" />
        </listOfProducts>
        <kineticLaw>
          <math xmlns="http://www.w3.org/1998/Math/MathML">
            <apply>
              <ci>v_132</ci>
            </apply>
          </math>
          <listOfParameters>
            <parameter id="v_132" value="1" />
          </listOfParameters>
        </kineticLaw>
      </reaction>
      <reaction id="R0128" reversible="true">
        <listOfReactants>
          <speciesReference species="GLYCOLATE" stoichiometry="1" />
          <speciesReference species="Q" stoichiometry="1" />
        </listOfReactants>
        <listOfProducts>
          <speciesReference species="GLX" stoichiometry="1" />
          <speciesReference species="QH2" stoichiometry="1" />
        </listOfProducts>
        <kineticLaw>
          <math xmlns="http://www.w3.org/1998/Math/MathML">
            <apply>
              <ci>v_133</ci>
            </apply>
          </math>
          <listOfParameters>
            <parameter id="v_133" value="1" />
          </listOfParameters>
        </kineticLaw>
      </reaction>
      <reaction id="R0129" reversible="false">
        <listOfReactants>
          <speciesReference species="GLYCOLATE" stoichiometry="1" />
          <speciesReference species="O2" stoichiometry="1" />
        </listOfReactants>
        <listOfProducts>
          <speciesReference species="GLX" stoichiometry="1" />
          <speciesReference species="H2O2" stoichiometry="1" />
        </listOfProducts>
        <kineticLaw>
          <math xmlns="http://www.w3.org/1998/Math/MathML">
            <apply>
              <ci>v_134</ci>
            </apply>
          </math>
          <listOfParameters>
            <parameter id="v_134" value="1" />
          </listOfParameters>
        </kineticLaw>
      </reaction>
      <reaction id="R0130" reversible="true">
        <listOfReactants>
          <speciesReference species="PPIP" stoichiometry="1" />
          <speciesReference species="COA" stoichiometry="1" />
        </listOfReactants>
        <listOfProducts>
          <speciesReference species="PPCOA" stoichiometry="1" />
          <speciesReference species="PI" stoichiometry="1" />
        </listOfProducts>
        <kineticLaw>
          <math xmlns="http://www.w3.org/1998/Math/MathML">
            <apply>
              <ci>v_135</ci>
            </apply>
          </math>
          <listOfParameters>
            <parameter id="v_135" value="1" />
          </listOfParameters>
        </kineticLaw>
      </reaction>
      <reaction id="R0131" reversible="true">
        <listOfReactants>
          <speciesReference species="HPCOA" stoichiometry="1" />
          <speciesReference species="NADP" stoichiometry="1" />
        </listOfReactants>
        <listOfProducts>
          <speciesReference species="OPCOA" stoichiometry="1" />
          <speciesReference species="NADPH" stoichiometry="1" />
        </listOfProducts>
        <kineticLaw>
          <math xmlns="http://www.w3.org/1998/Math/MathML">
            <apply>
              <ci>v_136</ci>
            </apply>
          </math>
          <listOfParameters>
            <parameter id="v_136" value="1" />
          </listOfParameters>
        </kineticLaw>
      </reaction>
      <reaction id="R0132" reversible="true">
        <listOfReactants>
          <speciesReference species="OPCOA" stoichiometry="1" />
          <speciesReference species="O2" stoichiometry="1" />
          <speciesReference species="NADPH" stoichiometry="1" />
        </listOfReactants>
        <listOfProducts>
          <speciesReference species="MALCOA" stoichiometry="1" />
          <speciesReference species="NADP" stoichiometry="1" />
        </listOfProducts>
        <kineticLaw>
          <math xmlns="http://www.w3.org/1998/Math/MathML">
            <apply>
              <ci>v_137</ci>
            </apply>
          </math>
          <listOfParameters>
            <parameter id="v_137" value="1" />
          </listOfParameters>
        </kineticLaw>
      </reaction>
      <reaction id="R0133" reversible="false">
        <listOfReactants>
          <speciesReference species="P1AL" stoichiometry="1" />
          <speciesReference species="NAD" stoichiometry="1" />
        </listOfReactants>
        <listOfProducts>
          <speciesReference species="PROPYNOATE" stoichiometry="1" />
          <speciesReference species="NADH" stoichiometry="1" />
        </listOfProducts>
        <kineticLaw>
          <math xmlns="http://www.w3.org/1998/Math/MathML">
            <apply>
              <ci>v_138</ci>
            </apply>
          </math>
          <listOfParameters>
            <parameter id="v_138" value="1" />
          </listOfParameters>
        </kineticLaw>
      </reaction>
      <reaction id="R0134" reversible="true">
        <listOfReactants>
          <speciesReference species="ACCOA" stoichiometry="2" />
        </listOfReactants>
        <listOfProducts>
          <speciesReference species="COA" stoichiometry="1" />
          <speciesReference species="AACCOA" stoichiometry="1" />
        </listOfProducts>
        <kineticLaw>
          <math xmlns="http://www.w3.org/1998/Math/MathML">
            <apply>
              <ci>v_139</ci>
            </apply>
          </math>
          <listOfParameters>
            <parameter id="v_139" value="1" />
          </listOfParameters>
        </kineticLaw>
      </reaction>
      <reaction id="R0135" reversible="true">
        <listOfReactants>
          <speciesReference species="bALA" stoichiometry="1" />
          <speciesReference species="AKG" stoichiometry="1" />
        </listOfReactants>
        <listOfProducts>
          <speciesReference species="a_3OPPA" stoichiometry="1" />
          <speciesReference species="GLU" stoichiometry="1" />
        </listOfProducts>
        <kineticLaw>
          <math xmlns="http://www.w3.org/1998/Math/MathML">
            <apply>
              <ci>v_140</ci>
            </apply>
          </math>
          <listOfParameters>
            <parameter id="v_140" value="1" />
          </listOfParameters>
        </kineticLaw>
      </reaction>
      <reaction id="R0136" reversible="true">
        <listOfReactants>
          <speciesReference species="ALA" stoichiometry="1" />
          <speciesReference species="a_3OPPA" stoichiometry="1" />
        </listOfReactants>
        <listOfProducts>
          <speciesReference species="PYR" stoichiometry="1" />
          <speciesReference species="bALA" stoichiometry="1" />
        </listOfProducts>
        <kineticLaw>
          <math xmlns="http://www.w3.org/1998/Math/MathML">
            <apply>
              <ci>v_141</ci>
            </apply>
          </math>
          <listOfParameters>
            <parameter id="v_141" value="1" />
          </listOfParameters>
        </kineticLaw>
      </reaction>
      <reaction id="R0137" reversible="true">
        <listOfReactants>
          <speciesReference species="HPCOA" stoichiometry="1" />
          <speciesReference species="PI" stoichiometry="1" />
          <speciesReference species="ADP" stoichiometry="1" />
        </listOfReactants>
        <listOfProducts>
          <speciesReference species="HPPA" stoichiometry="1" />
          <speciesReference species="COA" stoichiometry="1" />
          <speciesReference species="ATP" stoichiometry="1" />
        </listOfProducts>
        <kineticLaw>
          <math xmlns="http://www.w3.org/1998/Math/MathML">
            <apply>
              <ci>v_142</ci>
            </apply>
          </math>
          <listOfParameters>
            <parameter id="v_142" value="1" />
          </listOfParameters>
        </kineticLaw>
      </reaction>
      <reaction id="R0138" reversible="true">
        <listOfReactants>
          <speciesReference species="HPCOA" stoichiometry="1" />
        </listOfReactants>
        <listOfProducts>
          <speciesReference species="PNCOA" stoichiometry="1" />
        </listOfProducts>
        <kineticLaw>
          <math xmlns="http://www.w3.org/1998/Math/MathML">
            <apply>
              <ci>v_143</ci>
            </apply>
          </math>
          <listOfParameters>
            <parameter id="v_143" value="1" />
          </listOfParameters>
        </kineticLaw>
      </reaction>
      <reaction id="R0139" reversible="true">
        <listOfReactants>
          <speciesReference species="ETFLA" stoichiometry="1" />
          <speciesReference species="PPCOA" stoichiometry="1" />
        </listOfReactants>
        <listOfProducts>
          <speciesReference species="RTFLA" stoichiometry="1" />
          <speciesReference species="PNCOA" stoichiometry="1" />
        </listOfProducts>
        <kineticLaw>
          <math xmlns="http://www.w3.org/1998/Math/MathML">
            <apply>
              <ci>v_144</ci>
            </apply>
          </math>
          <listOfParameters>
            <parameter id="v_144" value="1" />
          </listOfParameters>
        </kineticLaw>
      </reaction>
      <reaction id="R0140" reversible="true">
        <listOfReactants>
          <speciesReference species="ATP" stoichiometry="1" />
          <speciesReference species="PROP" stoichiometry="1" />
        </listOfReactants>
        <listOfProducts>
          <speciesReference species="PPI" stoichiometry="1" />
          <speciesReference species="PPADY" stoichiometry="1" />
        </listOfProducts>
        <kineticLaw>
          <math xmlns="http://www.w3.org/1998/Math/MathML">
            <apply>
              <ci>v_145</ci>
            </apply>
          </math>
          <listOfParameters>
            <parameter id="v_145" value="1" />
          </listOfParameters>
        </kineticLaw>
      </reaction>
      <reaction id="R0141" reversible="true">
        <listOfReactants>
          <speciesReference species="PPADY" stoichiometry="1" />
          <speciesReference species="COA" stoichiometry="1" />
        </listOfReactants>
        <listOfProducts>
          <speciesReference species="AMP" stoichiometry="1" />
          <speciesReference species="PPCOA" stoichiometry="1" />
        </listOfProducts>
        <kineticLaw>
          <math xmlns="http://www.w3.org/1998/Math/MathML">
            <apply>
              <ci>v_146</ci>
            </apply>
          </math>
          <listOfParameters>
            <parameter id="v_146" value="1" />
          </listOfParameters>
        </kineticLaw>
      </reaction>
      <reaction id="R0142" reversible="true">
        <listOfReactants>
          <speciesReference species="PPADY" stoichiometry="1" />
          <speciesReference species="COA" stoichiometry="1" />
        </listOfReactants>
        <listOfProducts>
          <speciesReference species="AMP" stoichiometry="1" />
          <speciesReference species="PPCOA" stoichiometry="1" />
        </listOfProducts>
        <kineticLaw>
          <math xmlns="http://www.w3.org/1998/Math/MathML">
            <apply>
              <ci>v_147</ci>
            </apply>
          </math>
          <listOfParameters>
            <parameter id="v_147" value="1" />
          </listOfParameters>
        </kineticLaw>
      </reaction>
      <reaction id="R0143" reversible="false">
        <listOfReactants>
          <speciesReference species="ATP" stoichiometry="1" />
          <speciesReference species="PPCOA" stoichiometry="1" />
          <speciesReference species="CO2" stoichiometry="1" />
        </listOfReactants>
        <listOfProducts>
          <speciesReference species="ADP" stoichiometry="1" />
          <speciesReference species="PI" stoichiometry="1" />
          <speciesReference species="MOPCOA" stoichiometry="1" />
        </listOfProducts>
        <kineticLaw>
          <math xmlns="http://www.w3.org/1998/Math/MathML">
            <apply>
              <ci>v_148</ci>
            </apply>
          </math>
          <listOfParameters>
            <parameter id="v_148" value="1" />
          </listOfParameters>
        </kineticLaw>
      </reaction>
      <reaction id="R0144" reversible="false">
        <listOfReactants>
          <speciesReference species="METHMASAL" stoichiometry="1" />
          <speciesReference species="COA" stoichiometry="1" />
          <speciesReference species="NAD" stoichiometry="1" />
        </listOfReactants>
        <listOfProducts>
          <speciesReference species="PPCOA" stoichiometry="1" />
          <speciesReference species="CO2" stoichiometry="1" />
          <speciesReference species="NADH" stoichiometry="1" />
        </listOfProducts>
        <kineticLaw>
          <math xmlns="http://www.w3.org/1998/Math/MathML">
            <apply>
              <ci>v_149</ci>
            </apply>
          </math>
          <listOfParameters>
            <parameter id="v_149" value="1" />
          </listOfParameters>
        </kineticLaw>
      </reaction>
      <reaction id="R0145" reversible="false">
        <listOfReactants>
          <speciesReference species="PPCOA" stoichiometry="1" />
          <speciesReference species="OA" stoichiometry="1" />
        </listOfReactants>
        <listOfProducts>
          <speciesReference species="MCIT" stoichiometry="1" />
          <speciesReference species="COA" stoichiometry="1" />
        </listOfProducts>
        <kineticLaw>
          <math xmlns="http://www.w3.org/1998/Math/MathML">
            <apply>
              <ci>v_150</ci>
            </apply>
          </math>
          <listOfParameters>
            <parameter id="v_150" value="1" />
          </listOfParameters>
        </kineticLaw>
      </reaction>
      <reaction id="R0146" reversible="false">
        <listOfReactants>
          <speciesReference species="MCIT" stoichiometry="1" />
        </listOfReactants>
        <listOfProducts>
          <speciesReference species="MACO" stoichiometry="1" />
        </listOfProducts>
        <kineticLaw>
          <math xmlns="http://www.w3.org/1998/Math/MathML">
            <apply>
              <ci>v_151</ci>
            </apply>
          </math>
          <listOfParameters>
            <parameter id="v_151" value="1" />
          </listOfParameters>
        </kineticLaw>
      </reaction>
      <reaction id="R0147" reversible="true">
        <listOfReactants>
          <speciesReference species="MICIT" stoichiometry="1" />
        </listOfReactants>
        <listOfProducts>
          <speciesReference species="PYR" stoichiometry="1" />
          <speciesReference species="SUCC" stoichiometry="1" />
        </listOfProducts>
        <kineticLaw>
          <math xmlns="http://www.w3.org/1998/Math/MathML">
            <apply>
              <ci>v_152</ci>
            </apply>
          </math>
          <listOfParameters>
            <parameter id="v_152" value="1" />
          </listOfParameters>
        </kineticLaw>
      </reaction>
      <reaction id="R0149" reversible="false">
        <listOfReactants>
          <speciesReference species="SUCC" stoichiometry="1" />
          <speciesReference species="FAD" stoichiometry="1" />
        </listOfReactants>
        <listOfProducts>
          <speciesReference species="FADH2" stoichiometry="1" />
          <speciesReference species="FUM" stoichiometry="1" />
        </listOfProducts>
        <kineticLaw>
          <math xmlns="http://www.w3.org/1998/Math/MathML">
            <apply>
              <ci>v_153</ci>
            </apply>
          </math>
          <listOfParameters>
            <parameter id="v_153" value="1" />
          </listOfParameters>
        </kineticLaw>
      </reaction>
      <reaction id="R0150" reversible="false">
        <listOfReactants>
          <speciesReference species="SUCCSAL" stoichiometry="1" />
          <speciesReference species="NAD" stoichiometry="1" />
        </listOfReactants>
        <listOfProducts>
          <speciesReference species="SUCC" stoichiometry="1" />
          <speciesReference species="NADH" stoichiometry="1" />
        </listOfProducts>
        <kineticLaw>
          <math xmlns="http://www.w3.org/1998/Math/MathML">
            <apply>
              <ci>v_154</ci>
            </apply>
          </math>
          <listOfParameters>
            <parameter id="v_154" value="1" />
          </listOfParameters>
        </kineticLaw>
      </reaction>
      <reaction id="R0151" reversible="false">
        <listOfReactants>
          <speciesReference species="GABA" stoichiometry="1" />
          <speciesReference species="AKG" stoichiometry="1" />
        </listOfReactants>
        <listOfProducts>
          <speciesReference species="SUCCSAL" stoichiometry="1" />
          <speciesReference species="GLU" stoichiometry="1" />
        </listOfProducts>
        <kineticLaw>
          <math xmlns="http://www.w3.org/1998/Math/MathML">
            <apply>
              <ci>v_155</ci>
            </apply>
          </math>
          <listOfParameters>
            <parameter id="v_155" value="1" />
          </listOfParameters>
        </kineticLaw>
      </reaction>
      <reaction id="R0152" reversible="false">
        <listOfReactants>
          <speciesReference species="B1OL" stoichiometry="1" />
          <speciesReference species="PQQ" stoichiometry="1" />
        </listOfReactants>
        <listOfProducts>
          <speciesReference species="B1AL" stoichiometry="1" />
          <speciesReference species="PQQH2" stoichiometry="1" />
        </listOfProducts>
        <kineticLaw>
          <math xmlns="http://www.w3.org/1998/Math/MathML">
            <apply>
              <ci>v_156</ci>
            </apply>
          </math>
          <listOfParameters>
            <parameter id="v_156" value="1" />
          </listOfParameters>
        </kineticLaw>
      </reaction>
      <reaction id="R0153" reversible="false">
        <listOfReactants>
          <speciesReference species="B1AL" stoichiometry="1" />
          <speciesReference species="NAD" stoichiometry="1" />
        </listOfReactants>
        <listOfProducts>
          <speciesReference species="BTNO" stoichiometry="1" />
          <speciesReference species="NADH" stoichiometry="1" />
        </listOfProducts>
        <kineticLaw>
          <math xmlns="http://www.w3.org/1998/Math/MathML">
            <apply>
              <ci>v_157</ci>
            </apply>
          </math>
          <listOfParameters>
            <parameter id="v_157" value="1" />
          </listOfParameters>
        </kineticLaw>
      </reaction>
      <reaction id="R0154" reversible="true">
        <listOfReactants>
          <speciesReference species="HBUT" stoichiometry="1" />
          <speciesReference species="NAD" stoichiometry="1" />
        </listOfReactants>
        <listOfProducts>
          <speciesReference species="AAC" stoichiometry="1" />
          <speciesReference species="NADH" stoichiometry="1" />
        </listOfProducts>
        <kineticLaw>
          <math xmlns="http://www.w3.org/1998/Math/MathML">
            <apply>
              <ci>v_158</ci>
            </apply>
          </math>
          <listOfParameters>
            <parameter id="v_158" value="1" />
          </listOfParameters>
        </kineticLaw>
      </reaction>
      <reaction id="R0156" reversible="false">
        <listOfReactants>
          <speciesReference species="RHBCOA" stoichiometry="1" />
        </listOfReactants>
        <listOfProducts>
          <speciesReference species="PHB" stoichiometry="1" />
        </listOfProducts>
        <kineticLaw>
          <math xmlns="http://www.w3.org/1998/Math/MathML">
            <apply>
              <ci>v_159</ci>
            </apply>
          </math>
          <listOfParameters>
            <parameter id="v_159" value="1" />
          </listOfParameters>
        </kineticLaw>
      </reaction>
      <reaction id="R0157" reversible="true">
        <listOfReactants>
          <speciesReference species="SHBCOA" stoichiometry="1" />
        </listOfReactants>
        <listOfProducts>
          <speciesReference species="RHBCOA" stoichiometry="1" />
        </listOfProducts>
        <kineticLaw>
          <math xmlns="http://www.w3.org/1998/Math/MathML">
            <apply>
              <ci>v_160</ci>
            </apply>
          </math>
          <listOfParameters>
            <parameter id="v_160" value="1" />
          </listOfParameters>
        </kineticLaw>
      </reaction>
      <reaction id="R0158" reversible="true">
        <listOfReactants>
          <speciesReference species="C040COA" stoichiometry="1" />
          <speciesReference species="NAD" stoichiometry="1" />
        </listOfReactants>
        <listOfProducts>
          <speciesReference species="CTCOA" stoichiometry="1" />
          <speciesReference species="NADH" stoichiometry="1" />
        </listOfProducts>
        <kineticLaw>
          <math xmlns="http://www.w3.org/1998/Math/MathML">
            <apply>
              <ci>v_161</ci>
            </apply>
          </math>
          <listOfParameters>
            <parameter id="v_161" value="1" />
          </listOfParameters>
        </kineticLaw>
      </reaction>
      <reaction id="R0159" reversible="true">
        <listOfReactants>
          <speciesReference species="SHBCOA" stoichiometry="1" />
        </listOfReactants>
        <listOfProducts>
          <speciesReference species="CTCOA" stoichiometry="1" />
        </listOfProducts>
        <kineticLaw>
          <math xmlns="http://www.w3.org/1998/Math/MathML">
            <apply>
              <ci>v_162</ci>
            </apply>
          </math>
          <listOfParameters>
            <parameter id="v_162" value="1" />
          </listOfParameters>
        </kineticLaw>
      </reaction>
      <reaction id="R0161" reversible="true">
        <listOfReactants>
          <speciesReference species="SHBCOA" stoichiometry="1" />
          <speciesReference species="NADP" stoichiometry="1" />
        </listOfReactants>
        <listOfProducts>
          <speciesReference species="AACCOA" stoichiometry="1" />
          <speciesReference species="NADPH" stoichiometry="1" />
        </listOfProducts>
        <kineticLaw>
          <math xmlns="http://www.w3.org/1998/Math/MathML">
            <apply>
              <ci>v_163</ci>
            </apply>
          </math>
          <listOfParameters>
            <parameter id="v_163" value="1" />
          </listOfParameters>
        </kineticLaw>
      </reaction>
      <reaction id="R0162" reversible="true">
        <listOfReactants>
          <speciesReference species="SUCCOA" stoichiometry="1" />
          <speciesReference species="AAC" stoichiometry="1" />
        </listOfReactants>
        <listOfProducts>
          <speciesReference species="SUCC" stoichiometry="1" />
          <speciesReference species="AACCOA" stoichiometry="1" />
        </listOfProducts>
        <kineticLaw>
          <math xmlns="http://www.w3.org/1998/Math/MathML">
            <apply>
              <ci>v_164</ci>
            </apply>
          </math>
          <listOfParameters>
            <parameter id="v_164" value="1" />
          </listOfParameters>
        </kineticLaw>
      </reaction>
      <reaction id="R0163" reversible="true">
        <listOfReactants>
          <speciesReference species="G1COA" stoichiometry="1" />
        </listOfReactants>
        <listOfProducts>
          <speciesReference species="HGCOA" stoichiometry="1" />
        </listOfProducts>
        <kineticLaw>
          <math xmlns="http://www.w3.org/1998/Math/MathML">
            <apply>
              <ci>v_165</ci>
            </apply>
          </math>
          <listOfParameters>
            <parameter id="v_165" value="1" />
          </listOfParameters>
        </kineticLaw>
      </reaction>
      <reaction id="R0164" reversible="false">
        <listOfReactants>
          <speciesReference species="H3MCOA" stoichiometry="1" />
        </listOfReactants>
        <listOfProducts>
          <speciesReference species="ACCOA" stoichiometry="1" />
          <speciesReference species="AAC" stoichiometry="1" />
        </listOfProducts>
        <kineticLaw>
          <math xmlns="http://www.w3.org/1998/Math/MathML">
            <apply>
              <ci>v_166</ci>
            </apply>
          </math>
          <listOfParameters>
            <parameter id="v_166" value="1" />
          </listOfParameters>
        </kineticLaw>
      </reaction>
      <reaction id="R0165" reversible="true">
        <listOfReactants>
          <speciesReference species="BUTANAL" stoichiometry="1" />
          <speciesReference species="NADH" stoichiometry="1" />
        </listOfReactants>
        <listOfProducts>
          <speciesReference species="BUTANOL" stoichiometry="1" />
          <speciesReference species="NAD" stoichiometry="1" />
        </listOfProducts>
        <kineticLaw>
          <math xmlns="http://www.w3.org/1998/Math/MathML">
            <apply>
              <ci>v_167</ci>
            </apply>
          </math>
          <listOfParameters>
            <parameter id="v_167" value="1" />
          </listOfParameters>
        </kineticLaw>
      </reaction>
      <reaction id="R0166" reversible="true">
        <listOfReactants>
          <speciesReference species="ATP" stoichiometry="1" />
          <speciesReference species="ITC" stoichiometry="1" />
          <speciesReference species="COA" stoichiometry="1" />
        </listOfReactants>
        <listOfProducts>
          <speciesReference species="ADP" stoichiometry="1" />
          <speciesReference species="PI" stoichiometry="1" />
          <speciesReference species="ITCCOA" stoichiometry="1" />
        </listOfProducts>
        <kineticLaw>
          <math xmlns="http://www.w3.org/1998/Math/MathML">
            <apply>
              <ci>v_168</ci>
            </apply>
          </math>
          <listOfParameters>
            <parameter id="v_168" value="1" />
          </listOfParameters>
        </kineticLaw>
      </reaction>
      <reaction id="R0167" reversible="false">
        <listOfReactants>
          <speciesReference species="a_3OPPA" stoichiometry="1" />
          <speciesReference species="COA" stoichiometry="1" />
          <speciesReference species="NAD" stoichiometry="1" />
        </listOfReactants>
        <listOfProducts>
          <speciesReference species="ACCOA" stoichiometry="1" />
          <speciesReference species="CO2" stoichiometry="1" />
          <speciesReference species="NADH" stoichiometry="1" />
        </listOfProducts>
        <kineticLaw>
          <math xmlns="http://www.w3.org/1998/Math/MathML">
            <apply>
              <ci>v_169</ci>
            </apply>
          </math>
          <listOfParameters>
            <parameter id="v_169" value="1" />
          </listOfParameters>
        </kineticLaw>
      </reaction>
      <reaction id="R0168" reversible="false">
        <listOfReactants>
          <speciesReference species="INO1P" stoichiometry="1" />
        </listOfReactants>
        <listOfProducts>
          <speciesReference species="MI" stoichiometry="1" />
          <speciesReference species="PI" stoichiometry="1" />
        </listOfProducts>
        <kineticLaw>
          <math xmlns="http://www.w3.org/1998/Math/MathML">
            <apply>
              <ci>v_170</ci>
            </apply>
          </math>
          <listOfParameters>
            <parameter id="v_170" value="1" />
          </listOfParameters>
        </kineticLaw>
      </reaction>
      <reaction id="R0169" reversible="false">
        <listOfReactants>
          <speciesReference species="INO3P" stoichiometry="1" />
        </listOfReactants>
        <listOfProducts>
          <speciesReference species="MI" stoichiometry="1" />
          <speciesReference species="PI" stoichiometry="1" />
        </listOfProducts>
        <kineticLaw>
          <math xmlns="http://www.w3.org/1998/Math/MathML">
            <apply>
              <ci>v_171</ci>
            </apply>
          </math>
          <listOfParameters>
            <parameter id="v_171" value="1" />
          </listOfParameters>
        </kineticLaw>
      </reaction>
      <reaction id="R0170" reversible="false">
        <listOfReactants>
          <speciesReference species="INO4P" stoichiometry="1" />
        </listOfReactants>
        <listOfProducts>
          <speciesReference species="MI" stoichiometry="1" />
          <speciesReference species="PI" stoichiometry="1" />
        </listOfProducts>
        <kineticLaw>
          <math xmlns="http://www.w3.org/1998/Math/MathML">
            <apply>
              <ci>v_172</ci>
            </apply>
          </math>
          <listOfParameters>
            <parameter id="v_172" value="1" />
          </listOfParameters>
        </kineticLaw>
      </reaction>
      <reaction id="R0171" reversible="false">
        <listOfReactants>
          <speciesReference species="NADH" stoichiometry="1" />
          <speciesReference species="Q" stoichiometry="1" />
        </listOfReactants>
        <listOfProducts>
          <speciesReference species="NAD" stoichiometry="1" />
          <speciesReference species="QH2" stoichiometry="1" />
        </listOfProducts>
        <kineticLaw>
          <math xmlns="http://www.w3.org/1998/Math/MathML">
            <apply>
              <ci>v_173</ci>
            </apply>
          </math>
          <listOfParameters>
            <parameter id="v_173" value="1" />
          </listOfParameters>
        </kineticLaw>
      </reaction>
      <reaction id="R0172" reversible="false">
        <listOfReactants>
          <speciesReference species="NADH" stoichiometry="1" />
          <speciesReference species="Q" stoichiometry="1" />
        </listOfReactants>
        <listOfProducts>
          <speciesReference species="NAD" stoichiometry="1" />
          <speciesReference species="QH2" stoichiometry="1" />
          <speciesReference species="Hxt" stoichiometry="3" />
        </listOfProducts>
        <kineticLaw>
          <math xmlns="http://www.w3.org/1998/Math/MathML">
            <apply>
              <ci>v_174</ci>
            </apply>
          </math>
          <listOfParameters>
            <parameter id="v_174" value="1" />
          </listOfParameters>
        </kineticLaw>
      </reaction>
      <reaction id="OXY_atpS" reversible="true">
        <listOfReactants>
          <speciesReference species="ADP" stoichiometry="1" />
          <speciesReference species="PI" stoichiometry="1" />
          <speciesReference species="Hxt" stoichiometry="4" />
        </listOfReactants>
        <listOfProducts>
          <speciesReference species="ATP" stoichiometry="1" />
        </listOfProducts>
        <kineticLaw>
          <math xmlns="http://www.w3.org/1998/Math/MathML">
            <apply>
              <ci>v_175</ci>
            </apply>
          </math>
          <listOfParameters>
            <parameter id="v_175" value="1" />
          </listOfParameters>
        </kineticLaw>
      </reaction>
      <reaction id="OXY_cyt1" reversible="false">
        <listOfReactants>
          <speciesReference species="QH2" stoichiometry="1" />
          <speciesReference species="O2" stoichiometry="0.5" />
        </listOfReactants>
        <listOfProducts>
          <speciesReference species="Q" stoichiometry="1" />
          <speciesReference species="Hxt" stoichiometry="2" />
        </listOfProducts>
        <kineticLaw>
          <math xmlns="http://www.w3.org/1998/Math/MathML">
            <apply>
              <ci>v_176</ci>
            </apply>
          </math>
          <listOfParameters>
            <parameter id="v_176" value="1" />
          </listOfParameters>
        </kineticLaw>
      </reaction>
      <reaction id="OXY_cyt2" reversible="false">
        <listOfReactants>
          <speciesReference species="QH2" stoichiometry="1" />
          <speciesReference species="O2" stoichiometry="0.5" />
        </listOfReactants>
        <listOfProducts>
          <speciesReference species="Q" stoichiometry="1" />
          <speciesReference species="Hxt" stoichiometry="4" />
        </listOfProducts>
        <kineticLaw>
          <math xmlns="http://www.w3.org/1998/Math/MathML">
            <apply>
              <ci>v_177</ci>
            </apply>
          </math>
          <listOfParameters>
            <parameter id="v_177" value="1" />
          </listOfParameters>
        </kineticLaw>
      </reaction>
      <reaction id="OXY_pet1" reversible="false">
        <listOfReactants>
          <speciesReference species="QH2" stoichiometry="1" />
          <speciesReference species="FCYTC" stoichiometry="2" />
        </listOfReactants>
        <listOfProducts>
          <speciesReference species="Q" stoichiometry="1" />
          <speciesReference species="FOCYTC" stoichiometry="2" />
        </listOfProducts>
        <kineticLaw>
          <math xmlns="http://www.w3.org/1998/Math/MathML">
            <apply>
              <ci>v_178</ci>
            </apply>
          </math>
          <listOfParameters>
            <parameter id="v_178" value="1" />
          </listOfParameters>
        </kineticLaw>
      </reaction>
      <reaction id="OXY_pet2" reversible="false">
        <listOfReactants>
          <speciesReference species="FOCYTC" stoichiometry="2" />
          <speciesReference species="O2" stoichiometry="0.5" />
        </listOfReactants>
        <listOfProducts>
          <speciesReference species="FCYTC" stoichiometry="2" />
        </listOfProducts>
        <kineticLaw>
          <math xmlns="http://www.w3.org/1998/Math/MathML">
            <apply>
              <ci>v_179</ci>
            </apply>
          </math>
          <listOfParameters>
            <parameter id="v_179" value="1" />
          </listOfParameters>
        </kineticLaw>
      </reaction>
      <reaction id="OXY_ppa" reversible="false">
        <listOfReactants>
          <speciesReference species="PPI" stoichiometry="1" />
        </listOfReactants>
        <listOfProducts>
          <speciesReference species="PI" stoichiometry="2" />
          <speciesReference species="Hxt" stoichiometry="1" />
        </listOfProducts>
        <kineticLaw>
          <math xmlns="http://www.w3.org/1998/Math/MathML">
            <apply>
              <ci>v_180</ci>
            </apply>
          </math>
          <listOfParameters>
            <parameter id="v_180" value="1" />
          </listOfParameters>
        </kineticLaw>
      </reaction>
      <reaction id="OXY_ppk" reversible="false">
        <listOfReactants>
          <speciesReference species="ATP" stoichiometry="1" />
          <speciesReference species="PPI" stoichiometry="1" />
        </listOfReactants>
        <listOfProducts>
          <speciesReference species="ADP" stoichiometry="1" />
          <speciesReference species="PPPI" stoichiometry="1" />
        </listOfProducts>
        <kineticLaw>
          <math xmlns="http://www.w3.org/1998/Math/MathML">
            <apply>
              <ci>v_181</ci>
            </apply>
          </math>
          <listOfParameters>
            <parameter id="v_181" value="1" />
          </listOfParameters>
        </kineticLaw>
      </reaction>
      <reaction id="R0179" reversible="false">
        <listOfReactants>
          <speciesReference species="DHAP" stoichiometry="1" />
          <speciesReference species="E4P" stoichiometry="1" />
        </listOfReactants>
        <listOfProducts>
          <speciesReference species="S17BP" stoichiometry="1" />
        </listOfProducts>
        <kineticLaw>
          <math xmlns="http://www.w3.org/1998/Math/MathML">
            <apply>
              <ci>v_182</ci>
            </apply>
          </math>
          <listOfParameters>
            <parameter id="v_182" value="1" />
          </listOfParameters>
        </kineticLaw>
      </reaction>
      <reaction id="R0180" reversible="true">
        <listOfReactants>
          <speciesReference species="MEOH" stoichiometry="1" />
          <speciesReference species="PQQ" stoichiometry="1" />
        </listOfReactants>
        <listOfProducts>
          <speciesReference species="PQQH2" stoichiometry="1" />
          <speciesReference species="FALD" stoichiometry="1" />
        </listOfProducts>
        <kineticLaw>
          <math xmlns="http://www.w3.org/1998/Math/MathML">
            <apply>
              <ci>v_183</ci>
            </apply>
          </math>
          <listOfParameters>
            <parameter id="v_183" value="1" />
          </listOfParameters>
        </kineticLaw>
      </reaction>
      <reaction id="R0181" reversible="false">
        <listOfReactants>
          <speciesReference species="FOCYTC" stoichiometry="2" />
          <speciesReference species="FALD" stoichiometry="2" />
          <speciesReference species="O2" stoichiometry="1" />
        </listOfReactants>
        <listOfProducts>
          <speciesReference species="CYTC" stoichiometry="2" />
          <speciesReference species="FORM" stoichiometry="2" />
          <speciesReference species="Hxt" stoichiometry="4" />
        </listOfProducts>
        <kineticLaw>
          <math xmlns="http://www.w3.org/1998/Math/MathML">
            <apply>
              <ci>v_184</ci>
            </apply>
          </math>
          <listOfParameters>
            <parameter id="v_184" value="1" />
          </listOfParameters>
        </kineticLaw>
      </reaction>
      <reaction id="Test1" reversible="false">
        <listOfReactants>
          <speciesReference species="FALD" stoichiometry="1" />
          <speciesReference species="NAD" stoichiometry="1" />
        </listOfReactants>
        <listOfProducts>
          <speciesReference species="FORM" stoichiometry="1" />
          <speciesReference species="NADH" stoichiometry="1" />
        </listOfProducts>
        <kineticLaw>
          <math xmlns="http://www.w3.org/1998/Math/MathML">
            <apply>
              <ci>v_185</ci>
            </apply>
          </math>
          <listOfParameters>
            <parameter id="v_185" value="1" />
          </listOfParameters>
        </kineticLaw>
      </reaction>
      <reaction id="R0182" reversible="false">
        <listOfReactants>
          <speciesReference species="MEOH" stoichiometry="1" />
          <speciesReference species="H2O2" stoichiometry="1" />
        </listOfReactants>
        <listOfProducts>
          <speciesReference species="FALD" stoichiometry="1" />
        </listOfProducts>
        <kineticLaw>
          <math xmlns="http://www.w3.org/1998/Math/MathML">
            <apply>
              <ci>v_186</ci>
            </apply>
          </math>
          <listOfParameters>
            <parameter id="v_186" value="1" />
          </listOfParameters>
        </kineticLaw>
      </reaction>
      <reaction id="R0183" reversible="true">
        <listOfReactants>
          <speciesReference species="HMGT" stoichiometry="1" />
          <speciesReference species="NAD" stoichiometry="1" />
        </listOfReactants>
        <listOfProducts>
          <speciesReference species="FMGT" stoichiometry="1" />
          <speciesReference species="NADH" stoichiometry="1" />
        </listOfProducts>
        <kineticLaw>
          <math xmlns="http://www.w3.org/1998/Math/MathML">
            <apply>
              <ci>v_187</ci>
            </apply>
          </math>
          <listOfParameters>
            <parameter id="v_187" value="1" />
          </listOfParameters>
        </kineticLaw>
      </reaction>
      <reaction id="R0185" reversible="false">
        <listOfReactants>
          <speciesReference species="RL5P" stoichiometry="1" />
          <speciesReference species="FALD" stoichiometry="1" />
        </listOfReactants>
        <listOfProducts>
          <speciesReference species="A3H6P" stoichiometry="1" />
        </listOfProducts>
        <kineticLaw>
          <math xmlns="http://www.w3.org/1998/Math/MathML">
            <apply>
              <ci>v_188</ci>
            </apply>
          </math>
          <listOfParameters>
            <parameter id="v_188" value="1" />
          </listOfParameters>
        </kineticLaw>
      </reaction>
      <reaction id="R0186" reversible="true">
        <listOfReactants>
          <speciesReference species="A3H6P" stoichiometry="1" />
        </listOfReactants>
        <listOfProducts>
          <speciesReference species="F6P" stoichiometry="1" />
        </listOfProducts>
        <kineticLaw>
          <math xmlns="http://www.w3.org/1998/Math/MathML">
            <apply>
              <ci>v_189</ci>
            </apply>
          </math>
          <listOfParameters>
            <parameter id="v_189" value="1" />
          </listOfParameters>
        </kineticLaw>
      </reaction>
      <reaction id="R0188" reversible="false">
        <listOfReactants>
          <speciesReference species="ATP" stoichiometry="1" />
          <speciesReference species="CABM" stoichiometry="1" />
        </listOfReactants>
        <listOfProducts>
          <speciesReference species="ADP" stoichiometry="1" />
          <speciesReference species="CAP" stoichiometry="1" />
        </listOfProducts>
        <kineticLaw>
          <math xmlns="http://www.w3.org/1998/Math/MathML">
            <apply>
              <ci>v_190</ci>
            </apply>
          </math>
          <listOfParameters>
            <parameter id="v_190" value="1" />
          </listOfParameters>
        </kineticLaw>
      </reaction>
      <reaction id="R0189" reversible="true">
        <listOfReactants>
          <speciesReference species="ATP" stoichiometry="1" />
          <speciesReference species="NH3" stoichiometry="1" />
          <speciesReference species="CO2" stoichiometry="1" />
        </listOfReactants>
        <listOfProducts>
          <speciesReference species="ADP" stoichiometry="1" />
          <speciesReference species="CAP" stoichiometry="1" />
        </listOfProducts>
        <kineticLaw>
          <math xmlns="http://www.w3.org/1998/Math/MathML">
            <apply>
              <ci>v_191</ci>
            </apply>
          </math>
          <listOfParameters>
            <parameter id="v_191" value="1" />
          </listOfParameters>
        </kineticLaw>
      </reaction>
      <reaction id="R0190" reversible="false">
        <listOfReactants>
          <speciesReference species="METTHF" stoichiometry="1" />
          <speciesReference species="NADH" stoichiometry="1" />
          <speciesReference species="CO2" stoichiometry="1" />
          <speciesReference species="NH3" stoichiometry="1" />
        </listOfReactants>
        <listOfProducts>
          <speciesReference species="GLY" stoichiometry="1" />
          <speciesReference species="THF" stoichiometry="1" />
          <speciesReference species="NAD" stoichiometry="1" />
        </listOfProducts>
        <kineticLaw>
          <math xmlns="http://www.w3.org/1998/Math/MathML">
            <apply>
              <ci>v_192</ci>
            </apply>
          </math>
          <listOfParameters>
            <parameter id="v_192" value="1" />
          </listOfParameters>
        </kineticLaw>
      </reaction>
      <reaction id="R0192" reversible="false">
        <listOfReactants>
          <speciesReference species="DALA" stoichiometry="1" />
          <speciesReference species="FAD" stoichiometry="1" />
        </listOfReactants>
        <listOfProducts>
          <speciesReference species="PYR" stoichiometry="1" />
          <speciesReference species="NH3" stoichiometry="1" />
          <speciesReference species="FADH" stoichiometry="1" />
        </listOfProducts>
        <kineticLaw>
          <math xmlns="http://www.w3.org/1998/Math/MathML">
            <apply>
              <ci>v_193</ci>
            </apply>
          </math>
          <listOfParameters>
            <parameter id="v_193" value="1" />
          </listOfParameters>
        </kineticLaw>
      </reaction>
      <reaction id="R0193" reversible="false">
        <listOfReactants>
          <speciesReference species="NO2" stoichiometry="1" />
          <speciesReference species="NADH" stoichiometry="3" />
        </listOfReactants>
        <listOfProducts>
          <speciesReference species="NAD" stoichiometry="3" />
          <speciesReference species="NH3" stoichiometry="1" />
        </listOfProducts>
        <kineticLaw>
          <math xmlns="http://www.w3.org/1998/Math/MathML">
            <apply>
              <ci>v_194</ci>
            </apply>
          </math>
          <listOfParameters>
            <parameter id="v_194" value="1" />
          </listOfParameters>
        </kineticLaw>
      </reaction>
      <reaction id="R0194" reversible="false">
        <listOfReactants>
          <speciesReference species="ASP" stoichiometry="1" />
        </listOfReactants>
        <listOfProducts>
          <speciesReference species="FUM" stoichiometry="1" />
          <speciesReference species="NH3" stoichiometry="1" />
        </listOfProducts>
        <kineticLaw>
          <math xmlns="http://www.w3.org/1998/Math/MathML">
            <apply>
              <ci>v_195</ci>
            </apply>
          </math>
          <listOfParameters>
            <parameter id="v_195" value="1" />
          </listOfParameters>
        </kineticLaw>
      </reaction>
      <reaction id="R0196" reversible="true">
        <listOfReactants>
          <speciesReference species="ASP" stoichiometry="1" />
          <speciesReference species="NH3" stoichiometry="1" />
        </listOfReactants>
        <listOfProducts>
          <speciesReference species="ASN" stoichiometry="1" />
        </listOfProducts>
        <kineticLaw>
          <math xmlns="http://www.w3.org/1998/Math/MathML">
            <apply>
              <ci>v_196</ci>
            </apply>
          </math>
          <listOfParameters>
            <parameter id="v_196" value="1" />
          </listOfParameters>
        </kineticLaw>
      </reaction>
      <reaction id="R0198" reversible="false">
        <listOfReactants>
          <speciesReference species="AKG" stoichiometry="1" />
          <speciesReference species="GLN" stoichiometry="1" />
          <speciesReference species="NADPH" stoichiometry="1" />
        </listOfReactants>
        <listOfProducts>
          <speciesReference species="NADP" stoichiometry="1" />
          <speciesReference species="GLU" stoichiometry="2" />
        </listOfProducts>
        <kineticLaw>
          <math xmlns="http://www.w3.org/1998/Math/MathML">
            <apply>
              <ci>v_197</ci>
            </apply>
          </math>
          <listOfParameters>
            <parameter id="v_197" value="1" />
          </listOfParameters>
        </kineticLaw>
      </reaction>
      <reaction id="R0199" reversible="false">
        <listOfReactants>
          <speciesReference species="SO4" stoichiometry="1" />
          <speciesReference species="ATP" stoichiometry="1" />
          <speciesReference species="GTP" stoichiometry="1" />
        </listOfReactants>
        <listOfProducts>
          <speciesReference species="APS" stoichiometry="1" />
          <speciesReference species="GDP" stoichiometry="1" />
          <speciesReference species="PPI" stoichiometry="1" />
          <speciesReference species="PI" stoichiometry="1" />
        </listOfProducts>
        <kineticLaw>
          <math xmlns="http://www.w3.org/1998/Math/MathML">
            <apply>
              <ci>v_198</ci>
            </apply>
          </math>
          <listOfParameters>
            <parameter id="v_198" value="1" />
          </listOfParameters>
        </kineticLaw>
      </reaction>
      <reaction id="R0200" reversible="false">
        <listOfReactants>
          <speciesReference species="APS" stoichiometry="1" />
          <speciesReference species="ATP" stoichiometry="1" />
        </listOfReactants>
        <listOfProducts>
          <speciesReference species="ADP" stoichiometry="1" />
          <speciesReference species="PAPS" stoichiometry="1" />
        </listOfProducts>
        <kineticLaw>
          <math xmlns="http://www.w3.org/1998/Math/MathML">
            <apply>
              <ci>v_199</ci>
            </apply>
          </math>
          <listOfParameters>
            <parameter id="v_199" value="1" />
          </listOfParameters>
        </kineticLaw>
      </reaction>
      <reaction id="R0201" reversible="false">
        <listOfReactants>
          <speciesReference species="PAPS" stoichiometry="1" />
          <speciesReference species="RTHIO" stoichiometry="1" />
        </listOfReactants>
        <listOfProducts>
          <speciesReference species="OTHIO" stoichiometry="1" />
          <speciesReference species="SO3" stoichiometry="1" />
          <speciesReference species="PAP" stoichiometry="1" />
        </listOfProducts>
        <kineticLaw>
          <math xmlns="http://www.w3.org/1998/Math/MathML">
            <apply>
              <ci>v_200</ci>
            </apply>
          </math>
          <listOfParameters>
            <parameter id="v_200" value="1" />
          </listOfParameters>
        </kineticLaw>
      </reaction>
      <reaction id="R0202" reversible="true">
        <listOfReactants>
          <speciesReference species="SO3" stoichiometry="1" />
          <speciesReference species="NADPH" stoichiometry="3" />
        </listOfReactants>
        <listOfProducts>
          <speciesReference species="H2S" stoichiometry="1" />
          <speciesReference species="NADP" stoichiometry="3" />
          <speciesReference species="Hxt" stoichiometry="4" />
        </listOfProducts>
        <kineticLaw>
          <math xmlns="http://www.w3.org/1998/Math/MathML">
            <apply>
              <ci>v_201</ci>
            </apply>
          </math>
          <listOfParameters>
            <parameter id="v_201" value="1" />
          </listOfParameters>
        </kineticLaw>
      </reaction>
      <reaction id="R0203" reversible="false">
        <listOfReactants>
          <speciesReference species="ACCOA" stoichiometry="1" />
          <speciesReference species="ATP" stoichiometry="1" />
          <speciesReference species="CO2" stoichiometry="1" />
        </listOfReactants>
        <listOfProducts>
          <speciesReference species="MALCOA" stoichiometry="1" />
          <speciesReference species="ADP" stoichiometry="1" />
          <speciesReference species="PI" stoichiometry="1" />
        </listOfProducts>
        <kineticLaw>
          <math xmlns="http://www.w3.org/1998/Math/MathML">
            <apply>
              <ci>v_202</ci>
            </apply>
          </math>
          <listOfParameters>
            <parameter id="v_202" value="1" />
          </listOfParameters>
        </kineticLaw>
      </reaction>
      <reaction id="R0204" reversible="true">
        <listOfReactants>
          <speciesReference species="MALCOA" stoichiometry="1" />
          <speciesReference species="ACP" stoichiometry="1" />
        </listOfReactants>
        <listOfProducts>
          <speciesReference species="MALACP" stoichiometry="1" />
          <speciesReference species="COA" stoichiometry="1" />
        </listOfProducts>
        <kineticLaw>
          <math xmlns="http://www.w3.org/1998/Math/MathML">
            <apply>
              <ci>v_203</ci>
            </apply>
          </math>
          <listOfParameters>
            <parameter id="v_203" value="1" />
          </listOfParameters>
        </kineticLaw>
      </reaction>
      <reaction id="R0205" reversible="false">
        <listOfReactants>
          <speciesReference species="ACCOA" stoichiometry="1" />
          <speciesReference species="ACP" stoichiometry="1" />
        </listOfReactants>
        <listOfProducts>
          <speciesReference species="ACACP" stoichiometry="1" />
          <speciesReference species="COA" stoichiometry="1" />
        </listOfProducts>
        <kineticLaw>
          <math xmlns="http://www.w3.org/1998/Math/MathML">
            <apply>
              <ci>v_204</ci>
            </apply>
          </math>
          <listOfParameters>
            <parameter id="v_204" value="1" />
          </listOfParameters>
        </kineticLaw>
      </reaction>
      <reaction id="FAS_B" reversible="false">
        <listOfReactants>
          <speciesReference species="ACACP" stoichiometry="1" />
          <speciesReference species="MALACP" stoichiometry="1" />
          <speciesReference species="NADPH" stoichiometry="2" />
        </listOfReactants>
        <listOfProducts>
          <speciesReference species="NADP" stoichiometry="2" />
          <speciesReference species="C040ACP" stoichiometry="1" />
          <speciesReference species="CO2" stoichiometry="1" />
          <speciesReference species="ACP" stoichiometry="1" />
        </listOfProducts>
        <kineticLaw>
          <math xmlns="http://www.w3.org/1998/Math/MathML">
            <apply>
              <ci>v_205</ci>
            </apply>
          </math>
          <listOfParameters>
            <parameter id="v_205" value="1" />
          </listOfParameters>
        </kineticLaw>
      </reaction>
      <reaction id="FAS_HX" reversible="false">
        <listOfReactants>
          <speciesReference species="ACACP" stoichiometry="1" />
          <speciesReference species="MALACP" stoichiometry="2" />
          <speciesReference species="NADPH" stoichiometry="4" />
        </listOfReactants>
        <listOfProducts>
          <speciesReference species="NADP" stoichiometry="4" />
          <speciesReference species="C060ACP" stoichiometry="1" />
          <speciesReference species="CO2" stoichiometry="2" />
          <speciesReference species="ACP" stoichiometry="2" />
        </listOfProducts>
        <kineticLaw>
          <math xmlns="http://www.w3.org/1998/Math/MathML">
            <apply>
              <ci>v_206</ci>
            </apply>
          </math>
          <listOfParameters>
            <parameter id="v_206" value="1" />
          </listOfParameters>
        </kineticLaw>
      </reaction>
      <reaction id="FAS_O" reversible="false">
        <listOfReactants>
          <speciesReference species="ACACP" stoichiometry="1" />
          <speciesReference species="MALACP" stoichiometry="3" />
          <speciesReference species="NADPH" stoichiometry="6" />
        </listOfReactants>
        <listOfProducts>
          <speciesReference species="NADP" stoichiometry="6" />
          <speciesReference species="C080ACP" stoichiometry="1" />
          <speciesReference species="CO2" stoichiometry="3" />
          <speciesReference species="ACP" stoichiometry="3" />
        </listOfProducts>
        <kineticLaw>
          <math xmlns="http://www.w3.org/1998/Math/MathML">
            <apply>
              <ci>v_207</ci>
            </apply>
          </math>
          <listOfParameters>
            <parameter id="v_207" value="1" />
          </listOfParameters>
        </kineticLaw>
      </reaction>
      <reaction id="FAS_D" reversible="false">
        <listOfReactants>
          <speciesReference species="ACACP" stoichiometry="1" />
          <speciesReference species="MALACP" stoichiometry="4" />
          <speciesReference species="NADPH" stoichiometry="8" />
        </listOfReactants>
        <listOfProducts>
          <speciesReference species="NADP" stoichiometry="8" />
          <speciesReference species="C100ACP" stoichiometry="1" />
          <speciesReference species="CO2" stoichiometry="4" />
          <speciesReference species="ACP" stoichiometry="4" />
        </listOfProducts>
        <kineticLaw>
          <math xmlns="http://www.w3.org/1998/Math/MathML">
            <apply>
              <ci>v_208</ci>
            </apply>
          </math>
          <listOfParameters>
            <parameter id="v_208" value="1" />
          </listOfParameters>
        </kineticLaw>
      </reaction>
      <reaction id="FAS_DD" reversible="false">
        <listOfReactants>
          <speciesReference species="ACACP" stoichiometry="1" />
          <speciesReference species="MALACP" stoichiometry="5" />
          <speciesReference species="NADPH" stoichiometry="10" />
        </listOfReactants>
        <listOfProducts>
          <speciesReference species="NADP" stoichiometry="10" />
          <speciesReference species="C120ACP" stoichiometry="1" />
          <speciesReference species="CO2" stoichiometry="5" />
          <speciesReference species="ACP" stoichiometry="5" />
        </listOfProducts>
        <kineticLaw>
          <math xmlns="http://www.w3.org/1998/Math/MathML">
            <apply>
              <ci>v_209</ci>
            </apply>
          </math>
          <listOfParameters>
            <parameter id="v_209" value="1" />
          </listOfParameters>
        </kineticLaw>
      </reaction>
      <reaction id="FAS_ODU1" reversible="false">
        <listOfReactants>
          <speciesReference species="ACACP" stoichiometry="1" />
          <speciesReference species="MALACP" stoichiometry="5" />
          <speciesReference species="NADPH" stoichiometry="9" />
        </listOfReactants>
        <listOfProducts>
          <speciesReference species="NADP" stoichiometry="9" />
          <speciesReference species="C121ACP" stoichiometry="1" />
          <speciesReference species="CO2" stoichiometry="5" />
          <speciesReference species="ACP" stoichiometry="5" />
        </listOfProducts>
        <kineticLaw>
          <math xmlns="http://www.w3.org/1998/Math/MathML">
            <apply>
              <ci>v_210</ci>
            </apply>
          </math>
          <listOfParameters>
            <parameter id="v_210" value="1" />
          </listOfParameters>
        </kineticLaw>
      </reaction>
      <reaction id="FAS_TD" reversible="false">
        <listOfReactants>
          <speciesReference species="ACACP" stoichiometry="1" />
          <speciesReference species="MALACP" stoichiometry="6" />
          <speciesReference species="NADPH" stoichiometry="12" />
        </listOfReactants>
        <listOfProducts>
          <speciesReference species="NADP" stoichiometry="12" />
          <speciesReference species="C140ACP" stoichiometry="1" />
          <speciesReference species="CO2" stoichiometry="6" />
          <speciesReference species="ACP" stoichiometry="6" />
        </listOfProducts>
        <kineticLaw>
          <math xmlns="http://www.w3.org/1998/Math/MathML">
            <apply>
              <ci>v_211</ci>
            </apply>
          </math>
          <listOfParameters>
            <parameter id="v_211" value="1" />
          </listOfParameters>
        </kineticLaw>
      </reaction>
      <reaction id="FAS_ODU2" reversible="false">
        <listOfReactants>
          <speciesReference species="ACACP" stoichiometry="1" />
          <speciesReference species="MALACP" stoichiometry="6" />
          <speciesReference species="NADPH" stoichiometry="11" />
        </listOfReactants>
        <listOfProducts>
          <speciesReference species="NADP" stoichiometry="11" />
          <speciesReference species="C141ACP" stoichiometry="1" />
          <speciesReference species="CO2" stoichiometry="6" />
          <speciesReference species="ACP" stoichiometry="6" />
        </listOfProducts>
        <kineticLaw>
          <math xmlns="http://www.w3.org/1998/Math/MathML">
            <apply>
              <ci>v_212</ci>
            </apply>
          </math>
          <listOfParameters>
            <parameter id="v_212" value="1" />
          </listOfParameters>
        </kineticLaw>
      </reaction>
      <reaction id="FAS_HD" reversible="false">
        <listOfReactants>
          <speciesReference species="ACACP" stoichiometry="1" />
          <speciesReference species="MALACP" stoichiometry="7" />
          <speciesReference species="NADPH" stoichiometry="14" />
        </listOfReactants>
        <listOfProducts>
          <speciesReference species="NADP" stoichiometry="14" />
          <speciesReference species="C160ACP" stoichiometry="1" />
          <speciesReference species="CO2" stoichiometry="7" />
          <speciesReference species="ACP" stoichiometry="7" />
        </listOfProducts>
        <kineticLaw>
          <math xmlns="http://www.w3.org/1998/Math/MathML">
            <apply>
              <ci>v_213</ci>
            </apply>
          </math>
          <listOfParameters>
            <parameter id="v_213" value="1" />
          </listOfParameters>
        </kineticLaw>
      </reaction>
      <reaction id="FAS_ODU3" reversible="false">
        <listOfReactants>
          <speciesReference species="ACACP" stoichiometry="1" />
          <speciesReference species="MALACP" stoichiometry="7" />
          <speciesReference species="NADPH" stoichiometry="13" />
        </listOfReactants>
        <listOfProducts>
          <speciesReference species="NADP" stoichiometry="13" />
          <speciesReference species="C161ACP" stoichiometry="1" />
          <speciesReference species="CO2" stoichiometry="7" />
          <speciesReference species="ACP" stoichiometry="7" />
        </listOfProducts>
        <kineticLaw>
          <math xmlns="http://www.w3.org/1998/Math/MathML">
            <apply>
              <ci>v_214</ci>
            </apply>
          </math>
          <listOfParameters>
            <parameter id="v_214" value="1" />
          </listOfParameters>
        </kineticLaw>
      </reaction>
      <reaction id="FAS_OD" reversible="false">
        <listOfReactants>
          <speciesReference species="ACACP" stoichiometry="1" />
          <speciesReference species="MALACP" stoichiometry="8" />
          <speciesReference species="NADPH" stoichiometry="16" />
        </listOfReactants>
        <listOfProducts>
          <speciesReference species="NADP" stoichiometry="16" />
          <speciesReference species="C180ACP" stoichiometry="1" />
          <speciesReference species="CO2" stoichiometry="8" />
          <speciesReference species="ACP" stoichiometry="8" />
        </listOfProducts>
        <kineticLaw>
          <math xmlns="http://www.w3.org/1998/Math/MathML">
            <apply>
              <ci>v_215</ci>
            </apply>
          </math>
          <listOfParameters>
            <parameter id="v_215" value="1" />
          </listOfParameters>
        </kineticLaw>
      </reaction>
      <reaction id="FAS_ODU4" reversible="false">
        <listOfReactants>
          <speciesReference species="ACACP" stoichiometry="1" />
          <speciesReference species="MALACP" stoichiometry="8" />
          <speciesReference species="NADPH" stoichiometry="15" />
        </listOfReactants>
        <listOfProducts>
          <speciesReference species="NADP" stoichiometry="15" />
          <speciesReference species="C181ACP" stoichiometry="1" />
          <speciesReference species="CO2" stoichiometry="8" />
          <speciesReference species="ACP" stoichiometry="8" />
        </listOfProducts>
        <kineticLaw>
          <math xmlns="http://www.w3.org/1998/Math/MathML">
            <apply>
              <ci>v_216</ci>
            </apply>
          </math>
          <listOfParameters>
            <parameter id="v_216" value="1" />
          </listOfParameters>
        </kineticLaw>
      </reaction>
      <reaction id="R0212" reversible="false">
        <listOfReactants>
          <speciesReference species="ATP" stoichiometry="1" />
          <speciesReference species="COA" stoichiometry="8" />
          <speciesReference species="FAD" stoichiometry="7" />
          <speciesReference species="C160" stoichiometry="1" />
          <speciesReference species="NAD" stoichiometry="7" />
        </listOfReactants>
        <listOfProducts>
          <speciesReference species="ACCOA" stoichiometry="8" />
          <speciesReference species="AMP" stoichiometry="1" />
          <speciesReference species="FADH2" stoichiometry="7" />
          <speciesReference species="NADH" stoichiometry="7" />
          <speciesReference species="PPI" stoichiometry="1" />
        </listOfProducts>
        <kineticLaw>
          <math xmlns="http://www.w3.org/1998/Math/MathML">
            <apply>
              <ci>v_217</ci>
            </apply>
          </math>
          <listOfParameters>
            <parameter id="v_217" value="1" />
          </listOfParameters>
        </kineticLaw>
      </reaction>
      <reaction id="R0213" reversible="false">
        <listOfReactants>
          <speciesReference species="ATP" stoichiometry="1" />
          <speciesReference species="COA" stoichiometry="5" />
          <speciesReference species="FAD" stoichiometry="4" />
          <speciesReference species="C100" stoichiometry="1" />
          <speciesReference species="NAD" stoichiometry="4" />
        </listOfReactants>
        <listOfProducts>
          <speciesReference species="ACCOA" stoichiometry="5" />
          <speciesReference species="AMP" stoichiometry="1" />
          <speciesReference species="FADH2" stoichiometry="4" />
          <speciesReference species="NADH" stoichiometry="4" />
          <speciesReference species="PPI" stoichiometry="1" />
        </listOfProducts>
        <kineticLaw>
          <math xmlns="http://www.w3.org/1998/Math/MathML">
            <apply>
              <ci>v_218</ci>
            </apply>
          </math>
          <listOfParameters>
            <parameter id="v_218" value="1" />
          </listOfParameters>
        </kineticLaw>
      </reaction>
      <reaction id="R0214" reversible="false">
        <listOfReactants>
          <speciesReference species="ATP" stoichiometry="1" />
          <speciesReference species="COA" stoichiometry="3" />
          <speciesReference species="FAD" stoichiometry="2" />
          <speciesReference species="C060" stoichiometry="1" />
          <speciesReference species="NAD" stoichiometry="2" />
        </listOfReactants>
        <listOfProducts>
          <speciesReference species="ACCOA" stoichiometry="3" />
          <speciesReference species="AMP" stoichiometry="1" />
          <speciesReference species="FADH2" stoichiometry="2" />
          <speciesReference species="NADH" stoichiometry="2" />
          <speciesReference species="PPI" stoichiometry="1" />
        </listOfProducts>
        <kineticLaw>
          <math xmlns="http://www.w3.org/1998/Math/MathML">
            <apply>
              <ci>v_219</ci>
            </apply>
          </math>
          <listOfParameters>
            <parameter id="v_219" value="1" />
          </listOfParameters>
        </kineticLaw>
      </reaction>
      <reaction id="R0215" reversible="false">
        <listOfReactants>
          <speciesReference species="PYR" stoichiometry="1" />
          <speciesReference species="G3P" stoichiometry="1" />
        </listOfReactants>
        <listOfProducts>
          <speciesReference species="DX5P" stoichiometry="1" />
          <speciesReference species="CO2" stoichiometry="1" />
        </listOfProducts>
        <kineticLaw>
          <math xmlns="http://www.w3.org/1998/Math/MathML">
            <apply>
              <ci>v_220</ci>
            </apply>
          </math>
          <listOfParameters>
            <parameter id="v_220" value="1" />
          </listOfParameters>
        </kineticLaw>
      </reaction>
      <reaction id="R0216" reversible="false">
        <listOfReactants>
          <speciesReference species="DX5P" stoichiometry="1" />
          <speciesReference species="NADPH" stoichiometry="1" />
        </listOfReactants>
        <listOfProducts>
          <speciesReference species="MDE4P" stoichiometry="1" />
          <speciesReference species="NADP" stoichiometry="1" />
        </listOfProducts>
        <kineticLaw>
          <math xmlns="http://www.w3.org/1998/Math/MathML">
            <apply>
              <ci>v_221</ci>
            </apply>
          </math>
          <listOfParameters>
            <parameter id="v_221" value="1" />
          </listOfParameters>
        </kineticLaw>
      </reaction>
      <reaction id="R0217" reversible="false">
        <listOfReactants>
          <speciesReference species="MDE4P" stoichiometry="1" />
          <speciesReference species="CTP" stoichiometry="1" />
        </listOfReactants>
        <listOfProducts>
          <speciesReference species="CDPMDE" stoichiometry="1" />
          <speciesReference species="PPI" stoichiometry="1" />
        </listOfProducts>
        <kineticLaw>
          <math xmlns="http://www.w3.org/1998/Math/MathML">
            <apply>
              <ci>v_222</ci>
            </apply>
          </math>
          <listOfParameters>
            <parameter id="v_222" value="1" />
          </listOfParameters>
        </kineticLaw>
      </reaction>
      <reaction id="R0218" reversible="false">
        <listOfReactants>
          <speciesReference species="CDPMDE" stoichiometry="1" />
          <speciesReference species="ATP" stoichiometry="1" />
        </listOfReactants>
        <listOfProducts>
          <speciesReference species="a_2PCDPMDE" stoichiometry="1" />
          <speciesReference species="ADP" stoichiometry="1" />
        </listOfProducts>
        <kineticLaw>
          <math xmlns="http://www.w3.org/1998/Math/MathML">
            <apply>
              <ci>v_223</ci>
            </apply>
          </math>
          <listOfParameters>
            <parameter id="v_223" value="1" />
          </listOfParameters>
        </kineticLaw>
      </reaction>
      <reaction id="R0219" reversible="false">
        <listOfReactants>
          <speciesReference species="a_2PCDPMDE" stoichiometry="1" />
        </listOfReactants>
        <listOfProducts>
          <speciesReference species="MDECPP" stoichiometry="1" />
          <speciesReference species="CMP" stoichiometry="1" />
        </listOfProducts>
        <kineticLaw>
          <math xmlns="http://www.w3.org/1998/Math/MathML">
            <apply>
              <ci>v_224</ci>
            </apply>
          </math>
          <listOfParameters>
            <parameter id="v_224" value="1" />
          </listOfParameters>
        </kineticLaw>
      </reaction>
      <reaction id="R0220" reversible="false">
        <listOfReactants>
          <speciesReference species="MDECPP" stoichiometry="1" />
          <speciesReference species="NADH" stoichiometry="1" />
        </listOfReactants>
        <listOfProducts>
          <speciesReference species="NAD" stoichiometry="1" />
          <speciesReference species="HMB4PP" stoichiometry="1" />
        </listOfProducts>
        <kineticLaw>
          <math xmlns="http://www.w3.org/1998/Math/MathML">
            <apply>
              <ci>v_225</ci>
            </apply>
          </math>
          <listOfParameters>
            <parameter id="v_225" value="1" />
          </listOfParameters>
        </kineticLaw>
      </reaction>
      <reaction id="R0221" reversible="false">
        <listOfReactants>
          <speciesReference species="HMB4PP" stoichiometry="1" />
          <speciesReference species="NADH" stoichiometry="1" />
        </listOfReactants>
        <listOfProducts>
          <speciesReference species="NAD" stoichiometry="1" />
          <speciesReference species="IPP" stoichiometry="1" />
        </listOfProducts>
        <kineticLaw>
          <math xmlns="http://www.w3.org/1998/Math/MathML">
            <apply>
              <ci>v_226</ci>
            </apply>
          </math>
          <listOfParameters>
            <parameter id="v_226" value="1" />
          </listOfParameters>
        </kineticLaw>
      </reaction>
      <reaction id="R0222" reversible="false">
        <listOfReactants>
          <speciesReference species="DMPP" stoichiometry="1" />
          <speciesReference species="IPP" stoichiometry="1" />
        </listOfReactants>
        <listOfProducts>
          <speciesReference species="GPP" stoichiometry="1" />
          <speciesReference species="PPI" stoichiometry="1" />
        </listOfProducts>
        <kineticLaw>
          <math xmlns="http://www.w3.org/1998/Math/MathML">
            <apply>
              <ci>v_227</ci>
            </apply>
          </math>
          <listOfParameters>
            <parameter id="v_227" value="1" />
          </listOfParameters>
        </kineticLaw>
      </reaction>
      <reaction id="R0223" reversible="false">
        <listOfReactants>
          <speciesReference species="GPP" stoichiometry="1" />
          <speciesReference species="IPP" stoichiometry="1" />
        </listOfReactants>
        <listOfProducts>
          <speciesReference species="FPP" stoichiometry="1" />
          <speciesReference species="PPI" stoichiometry="1" />
        </listOfProducts>
        <kineticLaw>
          <math xmlns="http://www.w3.org/1998/Math/MathML">
            <apply>
              <ci>v_228</ci>
            </apply>
          </math>
          <listOfParameters>
            <parameter id="v_228" value="1" />
          </listOfParameters>
        </kineticLaw>
      </reaction>
      <reaction id="R0224" reversible="false">
        <listOfReactants>
          <speciesReference species="RVK" stoichiometry="1" />
          <speciesReference species="NADH" stoichiometry="1" />
        </listOfReactants>
        <listOfProducts>
          <speciesReference species="VK" stoichiometry="1" />
          <speciesReference species="NAD" stoichiometry="1" />
        </listOfProducts>
        <kineticLaw>
          <math xmlns="http://www.w3.org/1998/Math/MathML">
            <apply>
              <ci>v_229</ci>
            </apply>
          </math>
          <listOfParameters>
            <parameter id="v_229" value="1" />
          </listOfParameters>
        </kineticLaw>
      </reaction>
      <reaction id="R0225" reversible="false">
        <listOfReactants>
          <speciesReference species="GL" stoichiometry="1" />
          <speciesReference species="ATP" stoichiometry="1" />
        </listOfReactants>
        <listOfProducts>
          <speciesReference species="GL3P" stoichiometry="1" />
          <speciesReference species="ADP" stoichiometry="1" />
        </listOfProducts>
        <kineticLaw>
          <math xmlns="http://www.w3.org/1998/Math/MathML">
            <apply>
              <ci>v_230</ci>
            </apply>
          </math>
          <listOfParameters>
            <parameter id="v_230" value="1" />
          </listOfParameters>
        </kineticLaw>
      </reaction>
      <reaction id="R0226" reversible="true">
        <listOfReactants>
          <speciesReference species="GL" stoichiometry="1" />
          <speciesReference species="NAD" stoichiometry="1" />
        </listOfReactants>
        <listOfProducts>
          <speciesReference species="T3" stoichiometry="1" />
          <speciesReference species="NADH" stoichiometry="1" />
        </listOfProducts>
        <kineticLaw>
          <math xmlns="http://www.w3.org/1998/Math/MathML">
            <apply>
              <ci>v_231</ci>
            </apply>
          </math>
          <listOfParameters>
            <parameter id="v_231" value="1" />
          </listOfParameters>
        </kineticLaw>
      </reaction>
      <reaction id="R0228" reversible="true">
        <listOfReactants>
          <speciesReference species="T3" stoichiometry="1" />
          <speciesReference species="NAD" stoichiometry="1" />
        </listOfReactants>
        <listOfProducts>
          <speciesReference species="NADH" stoichiometry="1" />
          <speciesReference species="DGLYCERATE" stoichiometry="1" />
        </listOfProducts>
        <kineticLaw>
          <math xmlns="http://www.w3.org/1998/Math/MathML">
            <apply>
              <ci>v_232</ci>
            </apply>
          </math>
          <listOfParameters>
            <parameter id="v_232" value="1" />
          </listOfParameters>
        </kineticLaw>
      </reaction>
      <reaction id="R0229" reversible="false">
        <listOfReactants>
          <speciesReference species="DGLYCERATE" stoichiometry="1" />
          <speciesReference species="ATP" stoichiometry="1" />
        </listOfReactants>
        <listOfProducts>
          <speciesReference species="a_3PG" stoichiometry="1" />
          <speciesReference species="ADP" stoichiometry="1" />
        </listOfProducts>
        <kineticLaw>
          <math xmlns="http://www.w3.org/1998/Math/MathML">
            <apply>
              <ci>v_233</ci>
            </apply>
          </math>
          <listOfParameters>
            <parameter id="v_233" value="1" />
          </listOfParameters>
        </kineticLaw>
      </reaction>
      <reaction id="R0230" reversible="false">
        <listOfReactants>
          <speciesReference species="DGR" stoichiometry="1" />
        </listOfReactants>
        <listOfProducts>
          <speciesReference species="AGCR" stoichiometry="1" />
          <speciesReference species="C160" stoichiometry="1" />
        </listOfProducts>
        <kineticLaw>
          <math xmlns="http://www.w3.org/1998/Math/MathML">
            <apply>
              <ci>v_234</ci>
            </apply>
          </math>
          <listOfParameters>
            <parameter id="v_234" value="1" />
          </listOfParameters>
        </kineticLaw>
      </reaction>
      <reaction id="R0231" reversible="false">
        <listOfReactants>
          <speciesReference species="TAGCR" stoichiometry="1" />
        </listOfReactants>
        <listOfProducts>
          <speciesReference species="DGR" stoichiometry="1" />
          <speciesReference species="C160" stoichiometry="1" />
        </listOfProducts>
        <kineticLaw>
          <math xmlns="http://www.w3.org/1998/Math/MathML">
            <apply>
              <ci>v_235</ci>
            </apply>
          </math>
          <listOfParameters>
            <parameter id="v_235" value="1" />
          </listOfParameters>
        </kineticLaw>
      </reaction>
      <reaction id="R0232" reversible="false">
        <listOfReactants>
          <speciesReference species="GL3P" stoichiometry="1" />
          <speciesReference species="Q" stoichiometry="1" />
        </listOfReactants>
        <listOfProducts>
          <speciesReference species="DHAP" stoichiometry="1" />
          <speciesReference species="QH2" stoichiometry="1" />
        </listOfProducts>
        <kineticLaw>
          <math xmlns="http://www.w3.org/1998/Math/MathML">
            <apply>
              <ci>v_236</ci>
            </apply>
          </math>
          <listOfParameters>
            <parameter id="v_236" value="1" />
          </listOfParameters>
        </kineticLaw>
      </reaction>
      <reaction id="R0233" reversible="false">
        <listOfReactants>
          <speciesReference species="IMP" stoichiometry="1" />
        </listOfReactants>
        <listOfProducts>
          <speciesReference species="INS" stoichiometry="1" />
          <speciesReference species="PI" stoichiometry="1" />
        </listOfProducts>
        <kineticLaw>
          <math xmlns="http://www.w3.org/1998/Math/MathML">
            <apply>
              <ci>v_237</ci>
            </apply>
          </math>
          <listOfParameters>
            <parameter id="v_237" value="1" />
          </listOfParameters>
        </kineticLaw>
      </reaction>
      <reaction id="R0234" reversible="false">
        <listOfReactants>
          <speciesReference species="XMP" stoichiometry="1" />
        </listOfReactants>
        <listOfProducts>
          <speciesReference species="XTSINE" stoichiometry="1" />
          <speciesReference species="PI" stoichiometry="1" />
        </listOfProducts>
        <kineticLaw>
          <math xmlns="http://www.w3.org/1998/Math/MathML">
            <apply>
              <ci>v_238</ci>
            </apply>
          </math>
          <listOfParameters>
            <parameter id="v_238" value="1" />
          </listOfParameters>
        </kineticLaw>
      </reaction>
      <reaction id="R0235" reversible="false">
        <listOfReactants>
          <speciesReference species="PA" stoichiometry="1" />
          <speciesReference species="CTP" stoichiometry="1" />
        </listOfReactants>
        <listOfProducts>
          <speciesReference species="CDPDG" stoichiometry="1" />
          <speciesReference species="PPI" stoichiometry="1" />
        </listOfProducts>
        <kineticLaw>
          <math xmlns="http://www.w3.org/1998/Math/MathML">
            <apply>
              <ci>v_239</ci>
            </apply>
          </math>
          <listOfParameters>
            <parameter id="v_239" value="1" />
          </listOfParameters>
        </kineticLaw>
      </reaction>
      <reaction id="R0236" reversible="true">
        <listOfReactants>
          <speciesReference species="CDPDG" stoichiometry="1" />
          <speciesReference species="SER" stoichiometry="1" />
        </listOfReactants>
        <listOfProducts>
          <speciesReference species="CMP" stoichiometry="1" />
          <speciesReference species="PS" stoichiometry="1" />
        </listOfProducts>
        <kineticLaw>
          <math xmlns="http://www.w3.org/1998/Math/MathML">
            <apply>
              <ci>v_240</ci>
            </apply>
          </math>
          <listOfParameters>
            <parameter id="v_240" value="1" />
          </listOfParameters>
        </kineticLaw>
      </reaction>
      <reaction id="R0237" reversible="false">
        <listOfReactants>
          <speciesReference species="PS" stoichiometry="1" />
        </listOfReactants>
        <listOfProducts>
          <speciesReference species="PE" stoichiometry="1" />
          <speciesReference species="CO2" stoichiometry="1" />
        </listOfProducts>
        <kineticLaw>
          <math xmlns="http://www.w3.org/1998/Math/MathML">
            <apply>
              <ci>v_241</ci>
            </apply>
          </math>
          <listOfParameters>
            <parameter id="v_241" value="1" />
          </listOfParameters>
        </kineticLaw>
      </reaction>
      <reaction id="R0238" reversible="true">
        <listOfReactants>
          <speciesReference species="DHAP" stoichiometry="1" />
          <speciesReference species="NADPH" stoichiometry="1" />
        </listOfReactants>
        <listOfProducts>
          <speciesReference species="GL3P" stoichiometry="1" />
          <speciesReference species="NADP" stoichiometry="1" />
        </listOfProducts>
        <kineticLaw>
          <math xmlns="http://www.w3.org/1998/Math/MathML">
            <apply>
              <ci>v_242</ci>
            </apply>
          </math>
          <listOfParameters>
            <parameter id="v_242" value="1" />
          </listOfParameters>
        </kineticLaw>
      </reaction>
      <reaction id="R0239" reversible="true">
        <listOfReactants>
          <speciesReference species="CDPDG" stoichiometry="1" />
          <speciesReference species="GL3P" stoichiometry="1" />
        </listOfReactants>
        <listOfProducts>
          <speciesReference species="CMP" stoichiometry="1" />
          <speciesReference species="PGP" stoichiometry="1" />
        </listOfProducts>
        <kineticLaw>
          <math xmlns="http://www.w3.org/1998/Math/MathML">
            <apply>
              <ci>v_243</ci>
            </apply>
          </math>
          <listOfParameters>
            <parameter id="v_243" value="1" />
          </listOfParameters>
        </kineticLaw>
      </reaction>
      <reaction id="R0240" reversible="false">
        <listOfReactants>
          <speciesReference species="PGP" stoichiometry="1" />
        </listOfReactants>
        <listOfProducts>
          <speciesReference species="PI" stoichiometry="1" />
          <speciesReference species="PG" stoichiometry="1" />
        </listOfProducts>
        <kineticLaw>
          <math xmlns="http://www.w3.org/1998/Math/MathML">
            <apply>
              <ci>v_244</ci>
            </apply>
          </math>
          <listOfParameters>
            <parameter id="v_244" value="1" />
          </listOfParameters>
        </kineticLaw>
      </reaction>
      <reaction id="R0241" reversible="false">
        <listOfReactants>
          <speciesReference species="CDPDG" stoichiometry="1" />
          <speciesReference species="PG" stoichiometry="1" />
        </listOfReactants>
        <listOfProducts>
          <speciesReference species="CMP" stoichiometry="1" />
          <speciesReference species="CL" stoichiometry="1" />
        </listOfProducts>
        <kineticLaw>
          <math xmlns="http://www.w3.org/1998/Math/MathML">
            <apply>
              <ci>v_245</ci>
            </apply>
          </math>
          <listOfParameters>
            <parameter id="v_245" value="1" />
          </listOfParameters>
        </kineticLaw>
      </reaction>
      <reaction id="R0242" reversible="false">
        <listOfReactants>
          <speciesReference species="GL3P" stoichiometry="1" />
          <speciesReference species="ACOA" stoichiometry="1" />
        </listOfReactants>
        <listOfProducts>
          <speciesReference species="AGL3P" stoichiometry="1" />
          <speciesReference species="COA" stoichiometry="1" />
        </listOfProducts>
        <kineticLaw>
          <math xmlns="http://www.w3.org/1998/Math/MathML">
            <apply>
              <ci>v_246</ci>
            </apply>
          </math>
          <listOfParameters>
            <parameter id="v_246" value="1" />
          </listOfParameters>
        </kineticLaw>
      </reaction>
      <reaction id="R0243" reversible="true">
        <listOfReactants>
          <speciesReference species="R5P" stoichiometry="1" />
          <speciesReference species="ATP" stoichiometry="1" />
        </listOfReactants>
        <listOfProducts>
          <speciesReference species="PRPP" stoichiometry="1" />
          <speciesReference species="AMP" stoichiometry="1" />
        </listOfProducts>
        <kineticLaw>
          <math xmlns="http://www.w3.org/1998/Math/MathML">
            <apply>
              <ci>v_247</ci>
            </apply>
          </math>
          <listOfParameters>
            <parameter id="v_247" value="1" />
          </listOfParameters>
        </kineticLaw>
      </reaction>
      <reaction id="R0244" reversible="false">
        <listOfReactants>
          <speciesReference species="PRPP" stoichiometry="1" />
          <speciesReference species="GLN" stoichiometry="1" />
        </listOfReactants>
        <listOfProducts>
          <speciesReference species="PRAM" stoichiometry="1" />
          <speciesReference species="PPI" stoichiometry="1" />
          <speciesReference species="GLU" stoichiometry="1" />
        </listOfProducts>
        <kineticLaw>
          <math xmlns="http://www.w3.org/1998/Math/MathML">
            <apply>
              <ci>v_248</ci>
            </apply>
          </math>
          <listOfParameters>
            <parameter id="v_248" value="1" />
          </listOfParameters>
        </kineticLaw>
      </reaction>
      <reaction id="R0245" reversible="false">
        <listOfReactants>
          <speciesReference species="PRAM" stoichiometry="1" />
          <speciesReference species="ATP" stoichiometry="1" />
          <speciesReference species="GLY" stoichiometry="1" />
        </listOfReactants>
        <listOfProducts>
          <speciesReference species="GAR" stoichiometry="1" />
          <speciesReference species="ADP" stoichiometry="1" />
          <speciesReference species="PI" stoichiometry="1" />
        </listOfProducts>
        <kineticLaw>
          <math xmlns="http://www.w3.org/1998/Math/MathML">
            <apply>
              <ci>v_249</ci>
            </apply>
          </math>
          <listOfParameters>
            <parameter id="v_249" value="1" />
          </listOfParameters>
        </kineticLaw>
      </reaction>
      <reaction id="R0246" reversible="false">
        <listOfReactants>
          <speciesReference species="GAR" stoichiometry="1" />
          <speciesReference species="FTHF" stoichiometry="1" />
        </listOfReactants>
        <listOfProducts>
          <speciesReference species="FGAR" stoichiometry="1" />
          <speciesReference species="THF" stoichiometry="1" />
        </listOfProducts>
        <kineticLaw>
          <math xmlns="http://www.w3.org/1998/Math/MathML">
            <apply>
              <ci>v_250</ci>
            </apply>
          </math>
          <listOfParameters>
            <parameter id="v_250" value="1" />
          </listOfParameters>
        </kineticLaw>
      </reaction>
      <reaction id="R0247" reversible="false">
        <listOfReactants>
          <speciesReference species="FGAR" stoichiometry="1" />
          <speciesReference species="ATP" stoichiometry="1" />
          <speciesReference species="GLN" stoichiometry="1" />
        </listOfReactants>
        <listOfProducts>
          <speciesReference species="FGAM" stoichiometry="1" />
          <speciesReference species="GLU" stoichiometry="1" />
          <speciesReference species="ADP" stoichiometry="1" />
          <speciesReference species="PI" stoichiometry="1" />
        </listOfProducts>
        <kineticLaw>
          <math xmlns="http://www.w3.org/1998/Math/MathML">
            <apply>
              <ci>v_251</ci>
            </apply>
          </math>
          <listOfParameters>
            <parameter id="v_251" value="1" />
          </listOfParameters>
        </kineticLaw>
      </reaction>
      <reaction id="R0248" reversible="false">
        <listOfReactants>
          <speciesReference species="FGAM" stoichiometry="1" />
          <speciesReference species="ATP" stoichiometry="1" />
        </listOfReactants>
        <listOfProducts>
          <speciesReference species="AIR" stoichiometry="1" />
          <speciesReference species="ADP" stoichiometry="1" />
          <speciesReference species="PI" stoichiometry="1" />
        </listOfProducts>
        <kineticLaw>
          <math xmlns="http://www.w3.org/1998/Math/MathML">
            <apply>
              <ci>v_252</ci>
            </apply>
          </math>
          <listOfParameters>
            <parameter id="v_252" value="1" />
          </listOfParameters>
        </kineticLaw>
      </reaction>
      <reaction id="R0249" reversible="false">
        <listOfReactants>
          <speciesReference species="AIR" stoichiometry="1" />
          <speciesReference species="CO2" stoichiometry="1" />
          <speciesReference species="ATP" stoichiometry="1" />
        </listOfReactants>
        <listOfProducts>
          <speciesReference species="CAIR" stoichiometry="1" />
          <speciesReference species="ADP" stoichiometry="1" />
          <speciesReference species="PI" stoichiometry="1" />
        </listOfProducts>
        <kineticLaw>
          <math xmlns="http://www.w3.org/1998/Math/MathML">
            <apply>
              <ci>v_253</ci>
            </apply>
          </math>
          <listOfParameters>
            <parameter id="v_253" value="1" />
          </listOfParameters>
        </kineticLaw>
      </reaction>
      <reaction id="R0250" reversible="true">
        <listOfReactants>
          <speciesReference species="CAIR" stoichiometry="1" />
          <speciesReference species="ATP" stoichiometry="1" />
          <speciesReference species="ASP" stoichiometry="1" />
        </listOfReactants>
        <listOfProducts>
          <speciesReference species="SAICAR" stoichiometry="1" />
          <speciesReference species="ADP" stoichiometry="1" />
          <speciesReference species="PI" stoichiometry="1" />
        </listOfProducts>
        <kineticLaw>
          <math xmlns="http://www.w3.org/1998/Math/MathML">
            <apply>
              <ci>v_254</ci>
            </apply>
          </math>
          <listOfParameters>
            <parameter id="v_254" value="1" />
          </listOfParameters>
        </kineticLaw>
      </reaction>
      <reaction id="R0251" reversible="true">
        <listOfReactants>
          <speciesReference species="SAICAR" stoichiometry="1" />
        </listOfReactants>
        <listOfProducts>
          <speciesReference species="AICAR" stoichiometry="1" />
          <speciesReference species="FUM" stoichiometry="1" />
        </listOfProducts>
        <kineticLaw>
          <math xmlns="http://www.w3.org/1998/Math/MathML">
            <apply>
              <ci>v_255</ci>
            </apply>
          </math>
          <listOfParameters>
            <parameter id="v_255" value="1" />
          </listOfParameters>
        </kineticLaw>
      </reaction>
      <reaction id="R0252" reversible="false">
        <listOfReactants>
          <speciesReference species="AICAR" stoichiometry="1" />
          <speciesReference species="FTHF" stoichiometry="1" />
        </listOfReactants>
        <listOfProducts>
          <speciesReference species="PRFICA" stoichiometry="1" />
          <speciesReference species="THF" stoichiometry="1" />
        </listOfProducts>
        <kineticLaw>
          <math xmlns="http://www.w3.org/1998/Math/MathML">
            <apply>
              <ci>v_256</ci>
            </apply>
          </math>
          <listOfParameters>
            <parameter id="v_256" value="1" />
          </listOfParameters>
        </kineticLaw>
      </reaction>
      <reaction id="R0253" reversible="true">
        <listOfReactants>
          <speciesReference species="PRFICA" stoichiometry="1" />
        </listOfReactants>
        <listOfProducts>
          <speciesReference species="IMP" stoichiometry="1" />
        </listOfProducts>
        <kineticLaw>
          <math xmlns="http://www.w3.org/1998/Math/MathML">
            <apply>
              <ci>v_257</ci>
            </apply>
          </math>
          <listOfParameters>
            <parameter id="v_257" value="1" />
          </listOfParameters>
        </kineticLaw>
      </reaction>
      <reaction id="R0254" reversible="false">
        <listOfReactants>
          <speciesReference species="IMP" stoichiometry="1" />
          <speciesReference species="GTP" stoichiometry="1" />
          <speciesReference species="ASP" stoichiometry="1" />
        </listOfReactants>
        <listOfProducts>
          <speciesReference species="DCAMP" stoichiometry="1" />
          <speciesReference species="GDP" stoichiometry="1" />
          <speciesReference species="PI" stoichiometry="1" />
        </listOfProducts>
        <kineticLaw>
          <math xmlns="http://www.w3.org/1998/Math/MathML">
            <apply>
              <ci>v_258</ci>
            </apply>
          </math>
          <listOfParameters>
            <parameter id="v_258" value="1" />
          </listOfParameters>
        </kineticLaw>
      </reaction>
      <reaction id="R0255" reversible="false">
        <listOfReactants>
          <speciesReference species="DCAMP" stoichiometry="1" />
        </listOfReactants>
        <listOfProducts>
          <speciesReference species="FUM" stoichiometry="1" />
          <speciesReference species="AMP" stoichiometry="1" />
        </listOfProducts>
        <kineticLaw>
          <math xmlns="http://www.w3.org/1998/Math/MathML">
            <apply>
              <ci>v_259</ci>
            </apply>
          </math>
          <listOfParameters>
            <parameter id="v_259" value="1" />
          </listOfParameters>
        </kineticLaw>
      </reaction>
      <reaction id="R0256" reversible="false">
        <listOfReactants>
          <speciesReference species="IMP" stoichiometry="1" />
          <speciesReference species="NAD" stoichiometry="1" />
        </listOfReactants>
        <listOfProducts>
          <speciesReference species="XMP" stoichiometry="1" />
          <speciesReference species="NADH" stoichiometry="1" />
        </listOfProducts>
        <kineticLaw>
          <math xmlns="http://www.w3.org/1998/Math/MathML">
            <apply>
              <ci>v_260</ci>
            </apply>
          </math>
          <listOfParameters>
            <parameter id="v_260" value="1" />
          </listOfParameters>
        </kineticLaw>
      </reaction>
      <reaction id="R0257" reversible="false">
        <listOfReactants>
          <speciesReference species="XMP" stoichiometry="1" />
          <speciesReference species="ATP" stoichiometry="1" />
          <speciesReference species="GLN" stoichiometry="1" />
        </listOfReactants>
        <listOfProducts>
          <speciesReference species="GMP" stoichiometry="1" />
          <speciesReference species="GLU" stoichiometry="1" />
          <speciesReference species="AMP" stoichiometry="1" />
          <speciesReference species="PPI" stoichiometry="1" />
        </listOfProducts>
        <kineticLaw>
          <math xmlns="http://www.w3.org/1998/Math/MathML">
            <apply>
              <ci>v_261</ci>
            </apply>
          </math>
          <listOfParameters>
            <parameter id="v_261" value="1" />
          </listOfParameters>
        </kineticLaw>
      </reaction>
      <reaction id="R0258" reversible="false">
        <listOfReactants>
          <speciesReference species="ATP" stoichiometry="1" />
          <speciesReference species="XMP" stoichiometry="1" />
          <speciesReference species="NH3" stoichiometry="1" />
        </listOfReactants>
        <listOfProducts>
          <speciesReference species="AMP" stoichiometry="1" />
          <speciesReference species="PPI" stoichiometry="1" />
          <speciesReference species="GMP" stoichiometry="1" />
        </listOfProducts>
        <kineticLaw>
          <math xmlns="http://www.w3.org/1998/Math/MathML">
            <apply>
              <ci>v_262</ci>
            </apply>
          </math>
          <listOfParameters>
            <parameter id="v_262" value="1" />
          </listOfParameters>
        </kineticLaw>
      </reaction>
      <reaction id="R0259" reversible="false">
        <listOfReactants>
          <speciesReference species="ATP" stoichiometry="1" />
        </listOfReactants>
        <listOfProducts>
          <speciesReference species="cAMP" stoichiometry="1" />
          <speciesReference species="PPI" stoichiometry="1" />
        </listOfProducts>
        <kineticLaw>
          <math xmlns="http://www.w3.org/1998/Math/MathML">
            <apply>
              <ci>v_263</ci>
            </apply>
          </math>
          <listOfParameters>
            <parameter id="v_263" value="1" />
          </listOfParameters>
        </kineticLaw>
      </reaction>
      <reaction id="R0260" reversible="false">
        <listOfReactants>
          <speciesReference species="GTP" stoichiometry="1" />
        </listOfReactants>
        <listOfProducts>
          <speciesReference species="cGMP" stoichiometry="1" />
          <speciesReference species="PPI" stoichiometry="1" />
        </listOfProducts>
        <kineticLaw>
          <math xmlns="http://www.w3.org/1998/Math/MathML">
            <apply>
              <ci>v_264</ci>
            </apply>
          </math>
          <listOfParameters>
            <parameter id="v_264" value="1" />
          </listOfParameters>
        </kineticLaw>
      </reaction>
      <reaction id="R0261" reversible="true">
        <listOfReactants>
          <speciesReference species="DGMP" stoichiometry="1" />
          <speciesReference species="ATP" stoichiometry="1" />
        </listOfReactants>
        <listOfProducts>
          <speciesReference species="DGDP" stoichiometry="1" />
          <speciesReference species="ADP" stoichiometry="1" />
        </listOfProducts>
        <kineticLaw>
          <math xmlns="http://www.w3.org/1998/Math/MathML">
            <apply>
              <ci>v_265</ci>
            </apply>
          </math>
          <listOfParameters>
            <parameter id="v_265" value="1" />
          </listOfParameters>
        </kineticLaw>
      </reaction>
      <reaction id="R0262" reversible="true">
        <listOfReactants>
          <speciesReference species="IDP" stoichiometry="1" />
          <speciesReference species="ATP" stoichiometry="1" />
        </listOfReactants>
        <listOfProducts>
          <speciesReference species="ITP" stoichiometry="1" />
          <speciesReference species="ADP" stoichiometry="1" />
        </listOfProducts>
        <kineticLaw>
          <math xmlns="http://www.w3.org/1998/Math/MathML">
            <apply>
              <ci>v_266</ci>
            </apply>
          </math>
          <listOfParameters>
            <parameter id="v_266" value="1" />
          </listOfParameters>
        </kineticLaw>
      </reaction>
      <reaction id="R0263" reversible="false">
        <listOfReactants>
          <speciesReference species="AD" stoichiometry="1" />
          <speciesReference species="PRPP" stoichiometry="1" />
        </listOfReactants>
        <listOfProducts>
          <speciesReference species="PPI" stoichiometry="1" />
          <speciesReference species="AMP" stoichiometry="1" />
        </listOfProducts>
        <kineticLaw>
          <math xmlns="http://www.w3.org/1998/Math/MathML">
            <apply>
              <ci>v_267</ci>
            </apply>
          </math>
          <listOfParameters>
            <parameter id="v_267" value="1" />
          </listOfParameters>
        </kineticLaw>
      </reaction>
      <reaction id="R0264" reversible="false">
        <listOfReactants>
          <speciesReference species="GN" stoichiometry="1" />
          <speciesReference species="PRPP" stoichiometry="1" />
        </listOfReactants>
        <listOfProducts>
          <speciesReference species="PPI" stoichiometry="1" />
          <speciesReference species="GMP" stoichiometry="1" />
        </listOfProducts>
        <kineticLaw>
          <math xmlns="http://www.w3.org/1998/Math/MathML">
            <apply>
              <ci>v_268</ci>
            </apply>
          </math>
          <listOfParameters>
            <parameter id="v_268" value="1" />
          </listOfParameters>
        </kineticLaw>
      </reaction>
      <reaction id="R0265" reversible="false">
        <listOfReactants>
          <speciesReference species="HYXN" stoichiometry="1" />
          <speciesReference species="PRPP" stoichiometry="1" />
        </listOfReactants>
        <listOfProducts>
          <speciesReference species="PPI" stoichiometry="1" />
          <speciesReference species="IMP" stoichiometry="1" />
        </listOfProducts>
        <kineticLaw>
          <math xmlns="http://www.w3.org/1998/Math/MathML">
            <apply>
              <ci>v_269</ci>
            </apply>
          </math>
          <listOfParameters>
            <parameter id="v_269" value="1" />
          </listOfParameters>
        </kineticLaw>
      </reaction>
      <reaction id="R0266" reversible="false">
        <listOfReactants>
          <speciesReference species="XAN" stoichiometry="1" />
          <speciesReference species="PRPP" stoichiometry="1" />
        </listOfReactants>
        <listOfProducts>
          <speciesReference species="PPI" stoichiometry="1" />
          <speciesReference species="XMP" stoichiometry="1" />
        </listOfProducts>
        <kineticLaw>
          <math xmlns="http://www.w3.org/1998/Math/MathML">
            <apply>
              <ci>v_270</ci>
            </apply>
          </math>
          <listOfParameters>
            <parameter id="v_270" value="1" />
          </listOfParameters>
        </kineticLaw>
      </reaction>
      <reaction id="R0267" reversible="false">
        <listOfReactants>
          <speciesReference species="DGTP" stoichiometry="1" />
        </listOfReactants>
        <listOfProducts>
          <speciesReference species="DG" stoichiometry="1" />
          <speciesReference species="PPPI" stoichiometry="1" />
        </listOfProducts>
        <kineticLaw>
          <math xmlns="http://www.w3.org/1998/Math/MathML">
            <apply>
              <ci>v_271</ci>
            </apply>
          </math>
          <listOfParameters>
            <parameter id="v_271" value="1" />
          </listOfParameters>
        </kineticLaw>
      </reaction>
      <reaction id="R0268" reversible="false">
        <listOfReactants>
          <speciesReference species="ATP" stoichiometry="1" />
          <speciesReference species="GTP" stoichiometry="1" />
        </listOfReactants>
        <listOfProducts>
          <speciesReference species="pppGpp" stoichiometry="1" />
          <speciesReference species="AMP" stoichiometry="1" />
        </listOfProducts>
        <kineticLaw>
          <math xmlns="http://www.w3.org/1998/Math/MathML">
            <apply>
              <ci>v_272</ci>
            </apply>
          </math>
          <listOfParameters>
            <parameter id="v_272" value="1" />
          </listOfParameters>
        </kineticLaw>
      </reaction>
      <reaction id="R0269" reversible="false">
        <listOfReactants>
          <speciesReference species="ppGpp" stoichiometry="1" />
        </listOfReactants>
        <listOfProducts>
          <speciesReference species="GDP" stoichiometry="1" />
          <speciesReference species="PPI" stoichiometry="1" />
        </listOfProducts>
        <kineticLaw>
          <math xmlns="http://www.w3.org/1998/Math/MathML">
            <apply>
              <ci>v_273</ci>
            </apply>
          </math>
          <listOfParameters>
            <parameter id="v_273" value="1" />
          </listOfParameters>
        </kineticLaw>
      </reaction>
      <reaction id="R0270" reversible="false">
        <listOfReactants>
          <speciesReference species="ATP" stoichiometry="1" />
          <speciesReference species="AMP" stoichiometry="1" />
        </listOfReactants>
        <listOfProducts>
          <speciesReference species="ADP" stoichiometry="2" />
        </listOfProducts>
        <kineticLaw>
          <math xmlns="http://www.w3.org/1998/Math/MathML">
            <apply>
              <ci>v_274</ci>
            </apply>
          </math>
          <listOfParameters>
            <parameter id="v_274" value="1" />
          </listOfParameters>
        </kineticLaw>
      </reaction>
      <reaction id="R0271" reversible="false">
        <listOfReactants>
          <speciesReference species="ADP" stoichiometry="1" />
          <speciesReference species="RTHIO" stoichiometry="1" />
        </listOfReactants>
        <listOfProducts>
          <speciesReference species="DADP" stoichiometry="1" />
          <speciesReference species="OTHIO" stoichiometry="1" />
        </listOfProducts>
        <kineticLaw>
          <math xmlns="http://www.w3.org/1998/Math/MathML">
            <apply>
              <ci>v_275</ci>
            </apply>
          </math>
          <listOfParameters>
            <parameter id="v_275" value="1" />
          </listOfParameters>
        </kineticLaw>
      </reaction>
      <reaction id="R0272" reversible="true">
        <listOfReactants>
          <speciesReference species="DADP" stoichiometry="1" />
          <speciesReference species="ATP" stoichiometry="1" />
        </listOfReactants>
        <listOfProducts>
          <speciesReference species="DATP" stoichiometry="1" />
          <speciesReference species="ADP" stoichiometry="1" />
        </listOfProducts>
        <kineticLaw>
          <math xmlns="http://www.w3.org/1998/Math/MathML">
            <apply>
              <ci>v_276</ci>
            </apply>
          </math>
          <listOfParameters>
            <parameter id="v_276" value="1" />
          </listOfParameters>
        </kineticLaw>
      </reaction>
      <reaction id="R0273" reversible="true">
        <listOfReactants>
          <speciesReference species="GMP" stoichiometry="1" />
          <speciesReference species="ATP" stoichiometry="1" />
        </listOfReactants>
        <listOfProducts>
          <speciesReference species="GDP" stoichiometry="1" />
          <speciesReference species="ADP" stoichiometry="1" />
        </listOfProducts>
        <kineticLaw>
          <math xmlns="http://www.w3.org/1998/Math/MathML">
            <apply>
              <ci>v_277</ci>
            </apply>
          </math>
          <listOfParameters>
            <parameter id="v_277" value="1" />
          </listOfParameters>
        </kineticLaw>
      </reaction>
      <reaction id="R0274" reversible="true">
        <listOfReactants>
          <speciesReference species="GDP" stoichiometry="1" />
          <speciesReference species="ATP" stoichiometry="1" />
        </listOfReactants>
        <listOfProducts>
          <speciesReference species="GTP" stoichiometry="1" />
          <speciesReference species="ADP" stoichiometry="1" />
        </listOfProducts>
        <kineticLaw>
          <math xmlns="http://www.w3.org/1998/Math/MathML">
            <apply>
              <ci>v_278</ci>
            </apply>
          </math>
          <listOfParameters>
            <parameter id="v_278" value="1" />
          </listOfParameters>
        </kineticLaw>
      </reaction>
      <reaction id="R0275" reversible="false">
        <listOfReactants>
          <speciesReference species="GDP" stoichiometry="1" />
          <speciesReference species="RTHIO" stoichiometry="1" />
        </listOfReactants>
        <listOfProducts>
          <speciesReference species="DGDP" stoichiometry="1" />
          <speciesReference species="OTHIO" stoichiometry="1" />
        </listOfProducts>
        <kineticLaw>
          <math xmlns="http://www.w3.org/1998/Math/MathML">
            <apply>
              <ci>v_279</ci>
            </apply>
          </math>
          <listOfParameters>
            <parameter id="v_279" value="1" />
          </listOfParameters>
        </kineticLaw>
      </reaction>
      <reaction id="R0276" reversible="true">
        <listOfReactants>
          <speciesReference species="DGDP" stoichiometry="1" />
          <speciesReference species="ATP" stoichiometry="1" />
        </listOfReactants>
        <listOfProducts>
          <speciesReference species="DGTP" stoichiometry="1" />
          <speciesReference species="ADP" stoichiometry="1" />
        </listOfProducts>
        <kineticLaw>
          <math xmlns="http://www.w3.org/1998/Math/MathML">
            <apply>
              <ci>v_280</ci>
            </apply>
          </math>
          <listOfParameters>
            <parameter id="v_280" value="1" />
          </listOfParameters>
        </kineticLaw>
      </reaction>
      <reaction id="R0277" reversible="false">
        <listOfReactants>
          <speciesReference species="ARIB" stoichiometry="1" />
        </listOfReactants>
        <listOfProducts>
          <speciesReference species="AMP" stoichiometry="1" />
          <speciesReference species="R5P" stoichiometry="1" />
        </listOfProducts>
        <kineticLaw>
          <math xmlns="http://www.w3.org/1998/Math/MathML">
            <apply>
              <ci>v_281</ci>
            </apply>
          </math>
          <listOfParameters>
            <parameter id="v_281" value="1" />
          </listOfParameters>
        </kineticLaw>
      </reaction>
      <reaction id="R0278" reversible="true">
        <listOfReactants>
          <speciesReference species="ATP" stoichiometry="1" />
          <speciesReference species="DAMP" stoichiometry="1" />
        </listOfReactants>
        <listOfProducts>
          <speciesReference species="ADP" stoichiometry="1" />
          <speciesReference species="DADP" stoichiometry="1" />
        </listOfProducts>
        <kineticLaw>
          <math xmlns="http://www.w3.org/1998/Math/MathML">
            <apply>
              <ci>v_282</ci>
            </apply>
          </math>
          <listOfParameters>
            <parameter id="v_282" value="1" />
          </listOfParameters>
        </kineticLaw>
      </reaction>
      <reaction id="R0279" reversible="true">
        <listOfReactants>
          <speciesReference species="pppGpp" stoichiometry="1" />
        </listOfReactants>
        <listOfProducts>
          <speciesReference species="ppGpp" stoichiometry="1" />
          <speciesReference species="PI" stoichiometry="1" />
        </listOfProducts>
        <kineticLaw>
          <math xmlns="http://www.w3.org/1998/Math/MathML">
            <apply>
              <ci>v_283</ci>
            </apply>
          </math>
          <listOfParameters>
            <parameter id="v_283" value="1" />
          </listOfParameters>
        </kineticLaw>
      </reaction>
      <reaction id="R0280" reversible="false">
        <listOfReactants>
          <speciesReference species="AppppA" stoichiometry="1" />
        </listOfReactants>
        <listOfProducts>
          <speciesReference species="ADP" stoichiometry="2" />
        </listOfProducts>
        <kineticLaw>
          <math xmlns="http://www.w3.org/1998/Math/MathML">
            <apply>
              <ci>v_284</ci>
            </apply>
          </math>
          <listOfParameters>
            <parameter id="v_284" value="1" />
          </listOfParameters>
        </kineticLaw>
      </reaction>
      <reaction id="R0281" reversible="true">
        <listOfReactants>
          <speciesReference species="AICAR" stoichiometry="1" />
          <speciesReference species="PPI" stoichiometry="1" />
        </listOfReactants>
        <listOfProducts>
          <speciesReference species="A4IZM" stoichiometry="1" />
          <speciesReference species="PRPP" stoichiometry="1" />
        </listOfProducts>
        <kineticLaw>
          <math xmlns="http://www.w3.org/1998/Math/MathML">
            <apply>
              <ci>v_285</ci>
            </apply>
          </math>
          <listOfParameters>
            <parameter id="v_285" value="1" />
          </listOfParameters>
        </kineticLaw>
      </reaction>
      <reaction id="R0282" reversible="false">
        <listOfReactants>
          <speciesReference species="DGMP" stoichiometry="1" />
        </listOfReactants>
        <listOfProducts>
          <speciesReference species="DG" stoichiometry="1" />
          <speciesReference species="PI" stoichiometry="1" />
        </listOfProducts>
        <kineticLaw>
          <math xmlns="http://www.w3.org/1998/Math/MathML">
            <apply>
              <ci>v_286</ci>
            </apply>
          </math>
          <listOfParameters>
            <parameter id="v_286" value="1" />
          </listOfParameters>
        </kineticLaw>
      </reaction>
      <reaction id="R0283" reversible="false">
        <listOfReactants>
          <speciesReference species="GMP" stoichiometry="1" />
        </listOfReactants>
        <listOfProducts>
          <speciesReference species="GSN" stoichiometry="1" />
          <speciesReference species="PI" stoichiometry="1" />
        </listOfProducts>
        <kineticLaw>
          <math xmlns="http://www.w3.org/1998/Math/MathML">
            <apply>
              <ci>v_287</ci>
            </apply>
          </math>
          <listOfParameters>
            <parameter id="v_287" value="1" />
          </listOfParameters>
        </kineticLaw>
      </reaction>
      <reaction id="R0293" reversible="true">
        <listOfReactants>
          <speciesReference species="GMP" stoichiometry="1" />
          <speciesReference species="PPI" stoichiometry="1" />
        </listOfReactants>
        <listOfProducts>
          <speciesReference species="GN" stoichiometry="1" />
          <speciesReference species="PRPP" stoichiometry="1" />
        </listOfProducts>
        <kineticLaw>
          <math xmlns="http://www.w3.org/1998/Math/MathML">
            <apply>
              <ci>v_288</ci>
            </apply>
          </math>
          <listOfParameters>
            <parameter id="v_288" value="1" />
          </listOfParameters>
        </kineticLaw>
      </reaction>
      <reaction id="R0294" reversible="true">
        <listOfReactants>
          <speciesReference species="DAMP" stoichiometry="1" />
        </listOfReactants>
        <listOfProducts>
          <speciesReference species="DA" stoichiometry="1" />
          <speciesReference species="PI" stoichiometry="1" />
        </listOfProducts>
        <kineticLaw>
          <math xmlns="http://www.w3.org/1998/Math/MathML">
            <apply>
              <ci>v_289</ci>
            </apply>
          </math>
          <listOfParameters>
            <parameter id="v_289" value="1" />
          </listOfParameters>
        </kineticLaw>
      </reaction>
      <reaction id="R0301" reversible="false">
        <listOfReactants>
          <speciesReference species="AMP" stoichiometry="1" />
        </listOfReactants>
        <listOfProducts>
          <speciesReference species="ADN" stoichiometry="1" />
          <speciesReference species="PI" stoichiometry="1" />
        </listOfProducts>
        <kineticLaw>
          <math xmlns="http://www.w3.org/1998/Math/MathML">
            <apply>
              <ci>v_290</ci>
            </apply>
          </math>
          <listOfParameters>
            <parameter id="v_290" value="1" />
          </listOfParameters>
        </kineticLaw>
      </reaction>
      <reaction id="R0302" reversible="false">
        <listOfReactants>
          <speciesReference species="AMP" stoichiometry="1" />
        </listOfReactants>
        <listOfProducts>
          <speciesReference species="AD" stoichiometry="1" />
          <speciesReference species="R5P" stoichiometry="1" />
        </listOfProducts>
        <kineticLaw>
          <math xmlns="http://www.w3.org/1998/Math/MathML">
            <apply>
              <ci>v_291</ci>
            </apply>
          </math>
          <listOfParameters>
            <parameter id="v_291" value="1" />
          </listOfParameters>
        </kineticLaw>
      </reaction>
      <reaction id="R0303" reversible="true">
        <listOfReactants>
          <speciesReference species="DA" stoichiometry="1" />
        </listOfReactants>
        <listOfProducts>
          <speciesReference species="DIN" stoichiometry="1" />
          <speciesReference species="NH3" stoichiometry="1" />
        </listOfProducts>
        <kineticLaw>
          <math xmlns="http://www.w3.org/1998/Math/MathML">
            <apply>
              <ci>v_292</ci>
            </apply>
          </math>
          <listOfParameters>
            <parameter id="v_292" value="1" />
          </listOfParameters>
        </kineticLaw>
      </reaction>
      <reaction id="R0304" reversible="false">
        <listOfReactants>
          <speciesReference species="ADN" stoichiometry="1" />
        </listOfReactants>
        <listOfProducts>
          <speciesReference species="AD" stoichiometry="1" />
          <speciesReference species="RIB" stoichiometry="1" />
        </listOfProducts>
        <kineticLaw>
          <math xmlns="http://www.w3.org/1998/Math/MathML">
            <apply>
              <ci>v_293</ci>
            </apply>
          </math>
          <listOfParameters>
            <parameter id="v_293" value="1" />
          </listOfParameters>
        </kineticLaw>
      </reaction>
      <reaction id="R0305" reversible="false">
        <listOfReactants>
          <speciesReference species="ADN" stoichiometry="1" />
        </listOfReactants>
        <listOfProducts>
          <speciesReference species="INS" stoichiometry="1" />
          <speciesReference species="NH3" stoichiometry="1" />
        </listOfProducts>
        <kineticLaw>
          <math xmlns="http://www.w3.org/1998/Math/MathML">
            <apply>
              <ci>v_294</ci>
            </apply>
          </math>
          <listOfParameters>
            <parameter id="v_294" value="1" />
          </listOfParameters>
        </kineticLaw>
      </reaction>
      <reaction id="R0306" reversible="false">
        <listOfReactants>
          <speciesReference species="INS" stoichiometry="1" />
        </listOfReactants>
        <listOfProducts>
          <speciesReference species="HYXN" stoichiometry="1" />
          <speciesReference species="RIB" stoichiometry="1" />
        </listOfProducts>
        <kineticLaw>
          <math xmlns="http://www.w3.org/1998/Math/MathML">
            <apply>
              <ci>v_295</ci>
            </apply>
          </math>
          <listOfParameters>
            <parameter id="v_295" value="1" />
          </listOfParameters>
        </kineticLaw>
      </reaction>
      <reaction id="R0309" reversible="false">
        <listOfReactants>
          <speciesReference species="XTSINE" stoichiometry="1" />
        </listOfReactants>
        <listOfProducts>
          <speciesReference species="XAN" stoichiometry="1" />
          <speciesReference species="RIB" stoichiometry="1" />
        </listOfProducts>
        <kineticLaw>
          <math xmlns="http://www.w3.org/1998/Math/MathML">
            <apply>
              <ci>v_296</ci>
            </apply>
          </math>
          <listOfParameters>
            <parameter id="v_296" value="1" />
          </listOfParameters>
        </kineticLaw>
      </reaction>
      <reaction id="R0311" reversible="false">
        <listOfReactants>
          <speciesReference species="GSN" stoichiometry="1" />
        </listOfReactants>
        <listOfProducts>
          <speciesReference species="GN" stoichiometry="1" />
          <speciesReference species="RIB" stoichiometry="1" />
        </listOfProducts>
        <kineticLaw>
          <math xmlns="http://www.w3.org/1998/Math/MathML">
            <apply>
              <ci>v_297</ci>
            </apply>
          </math>
          <listOfParameters>
            <parameter id="v_297" value="1" />
          </listOfParameters>
        </kineticLaw>
      </reaction>
      <reaction id="R0315" reversible="false">
        <listOfReactants>
          <speciesReference species="CAP" stoichiometry="1" />
          <speciesReference species="ASP" stoichiometry="1" />
        </listOfReactants>
        <listOfProducts>
          <speciesReference species="CAASP" stoichiometry="1" />
          <speciesReference species="PI" stoichiometry="1" />
        </listOfProducts>
        <kineticLaw>
          <math xmlns="http://www.w3.org/1998/Math/MathML">
            <apply>
              <ci>v_298</ci>
            </apply>
          </math>
          <listOfParameters>
            <parameter id="v_298" value="1" />
          </listOfParameters>
        </kineticLaw>
      </reaction>
      <reaction id="R0316" reversible="true">
        <listOfReactants>
          <speciesReference species="CAASP" stoichiometry="1" />
        </listOfReactants>
        <listOfProducts>
          <speciesReference species="DOROA" stoichiometry="1" />
        </listOfProducts>
        <kineticLaw>
          <math xmlns="http://www.w3.org/1998/Math/MathML">
            <apply>
              <ci>v_299</ci>
            </apply>
          </math>
          <listOfParameters>
            <parameter id="v_299" value="1" />
          </listOfParameters>
        </kineticLaw>
      </reaction>
      <reaction id="R0318" reversible="false">
        <listOfReactants>
          <speciesReference species="DOROA" stoichiometry="1" />
          <speciesReference species="Q" stoichiometry="1" />
        </listOfReactants>
        <listOfProducts>
          <speciesReference species="QH2" stoichiometry="1" />
          <speciesReference species="OROA" stoichiometry="1" />
        </listOfProducts>
        <kineticLaw>
          <math xmlns="http://www.w3.org/1998/Math/MathML">
            <apply>
              <ci>v_300</ci>
            </apply>
          </math>
          <listOfParameters>
            <parameter id="v_300" value="1" />
          </listOfParameters>
        </kineticLaw>
      </reaction>
      <reaction id="R0319" reversible="true">
        <listOfReactants>
          <speciesReference species="OROA" stoichiometry="1" />
          <speciesReference species="PRPP" stoichiometry="1" />
        </listOfReactants>
        <listOfProducts>
          <speciesReference species="PPI" stoichiometry="1" />
          <speciesReference species="OMP" stoichiometry="1" />
        </listOfProducts>
        <kineticLaw>
          <math xmlns="http://www.w3.org/1998/Math/MathML">
            <apply>
              <ci>v_301</ci>
            </apply>
          </math>
          <listOfParameters>
            <parameter id="v_301" value="1" />
          </listOfParameters>
        </kineticLaw>
      </reaction>
      <reaction id="R0320" reversible="false">
        <listOfReactants>
          <speciesReference species="OMP" stoichiometry="1" />
        </listOfReactants>
        <listOfProducts>
          <speciesReference species="CO2" stoichiometry="1" />
          <speciesReference species="UMP" stoichiometry="1" />
        </listOfProducts>
        <kineticLaw>
          <math xmlns="http://www.w3.org/1998/Math/MathML">
            <apply>
              <ci>v_302</ci>
            </apply>
          </math>
          <listOfParameters>
            <parameter id="v_302" value="1" />
          </listOfParameters>
        </kineticLaw>
      </reaction>
      <reaction id="R0321" reversible="true">
        <listOfReactants>
          <speciesReference species="ATP" stoichiometry="1" />
          <speciesReference species="UMP" stoichiometry="1" />
        </listOfReactants>
        <listOfProducts>
          <speciesReference species="ADP" stoichiometry="1" />
          <speciesReference species="UDP" stoichiometry="1" />
        </listOfProducts>
        <kineticLaw>
          <math xmlns="http://www.w3.org/1998/Math/MathML">
            <apply>
              <ci>v_303</ci>
            </apply>
          </math>
          <listOfParameters>
            <parameter id="v_303" value="1" />
          </listOfParameters>
        </kineticLaw>
      </reaction>
      <reaction id="R0322" reversible="true">
        <listOfReactants>
          <speciesReference species="UDP" stoichiometry="1" />
          <speciesReference species="ATP" stoichiometry="1" />
        </listOfReactants>
        <listOfProducts>
          <speciesReference species="UTP" stoichiometry="1" />
          <speciesReference species="ADP" stoichiometry="1" />
        </listOfProducts>
        <kineticLaw>
          <math xmlns="http://www.w3.org/1998/Math/MathML">
            <apply>
              <ci>v_304</ci>
            </apply>
          </math>
          <listOfParameters>
            <parameter id="v_304" value="1" />
          </listOfParameters>
        </kineticLaw>
      </reaction>
      <reaction id="R0323" reversible="false">
        <listOfReactants>
          <speciesReference species="UTP" stoichiometry="1" />
          <speciesReference species="GLN" stoichiometry="1" />
          <speciesReference species="ATP" stoichiometry="1" />
        </listOfReactants>
        <listOfProducts>
          <speciesReference species="GLU" stoichiometry="1" />
          <speciesReference species="CTP" stoichiometry="1" />
          <speciesReference species="ADP" stoichiometry="1" />
          <speciesReference species="PI" stoichiometry="1" />
        </listOfProducts>
        <kineticLaw>
          <math xmlns="http://www.w3.org/1998/Math/MathML">
            <apply>
              <ci>v_305</ci>
            </apply>
          </math>
          <listOfParameters>
            <parameter id="v_305" value="1" />
          </listOfParameters>
        </kineticLaw>
      </reaction>
      <reaction id="R0324" reversible="false">
        <listOfReactants>
          <speciesReference species="ATP" stoichiometry="1" />
          <speciesReference species="UTP" stoichiometry="1" />
          <speciesReference species="NH3" stoichiometry="1" />
        </listOfReactants>
        <listOfProducts>
          <speciesReference species="ADP" stoichiometry="1" />
          <speciesReference species="PI" stoichiometry="1" />
          <speciesReference species="CTP" stoichiometry="1" />
        </listOfProducts>
        <kineticLaw>
          <math xmlns="http://www.w3.org/1998/Math/MathML">
            <apply>
              <ci>v_306</ci>
            </apply>
          </math>
          <listOfParameters>
            <parameter id="v_306" value="1" />
          </listOfParameters>
        </kineticLaw>
      </reaction>
      <reaction id="R0325" reversible="true">
        <listOfReactants>
          <speciesReference species="CDP" stoichiometry="1" />
          <speciesReference species="ATP" stoichiometry="1" />
        </listOfReactants>
        <listOfProducts>
          <speciesReference species="CTP" stoichiometry="1" />
          <speciesReference species="ADP" stoichiometry="1" />
        </listOfProducts>
        <kineticLaw>
          <math xmlns="http://www.w3.org/1998/Math/MathML">
            <apply>
              <ci>v_307</ci>
            </apply>
          </math>
          <listOfParameters>
            <parameter id="v_307" value="1" />
          </listOfParameters>
        </kineticLaw>
      </reaction>
      <reaction id="R0326" reversible="false">
        <listOfReactants>
          <speciesReference species="CDP" stoichiometry="1" />
          <speciesReference species="RTHIO" stoichiometry="1" />
        </listOfReactants>
        <listOfProducts>
          <speciesReference species="DCDP" stoichiometry="1" />
          <speciesReference species="OTHIO" stoichiometry="1" />
        </listOfProducts>
        <kineticLaw>
          <math xmlns="http://www.w3.org/1998/Math/MathML">
            <apply>
              <ci>v_308</ci>
            </apply>
          </math>
          <listOfParameters>
            <parameter id="v_308" value="1" />
          </listOfParameters>
        </kineticLaw>
      </reaction>
      <reaction id="R0327" reversible="true">
        <listOfReactants>
          <speciesReference species="DCDP" stoichiometry="1" />
          <speciesReference species="ATP" stoichiometry="1" />
        </listOfReactants>
        <listOfProducts>
          <speciesReference species="DCTP" stoichiometry="1" />
          <speciesReference species="ADP" stoichiometry="1" />
        </listOfProducts>
        <kineticLaw>
          <math xmlns="http://www.w3.org/1998/Math/MathML">
            <apply>
              <ci>v_309</ci>
            </apply>
          </math>
          <listOfParameters>
            <parameter id="v_309" value="1" />
          </listOfParameters>
        </kineticLaw>
      </reaction>
      <reaction id="R0328" reversible="false">
        <listOfReactants>
          <speciesReference species="DCTP" stoichiometry="1" />
        </listOfReactants>
        <listOfProducts>
          <speciesReference species="DUTP" stoichiometry="1" />
          <speciesReference species="NH3" stoichiometry="1" />
        </listOfProducts>
        <kineticLaw>
          <math xmlns="http://www.w3.org/1998/Math/MathML">
            <apply>
              <ci>v_310</ci>
            </apply>
          </math>
          <listOfParameters>
            <parameter id="v_310" value="1" />
          </listOfParameters>
        </kineticLaw>
      </reaction>
      <reaction id="R0329" reversible="false">
        <listOfReactants>
          <speciesReference species="DUTP" stoichiometry="1" />
        </listOfReactants>
        <listOfProducts>
          <speciesReference species="PPI" stoichiometry="1" />
          <speciesReference species="DUMP" stoichiometry="1" />
        </listOfProducts>
        <kineticLaw>
          <math xmlns="http://www.w3.org/1998/Math/MathML">
            <apply>
              <ci>v_311</ci>
            </apply>
          </math>
          <listOfParameters>
            <parameter id="v_311" value="1" />
          </listOfParameters>
        </kineticLaw>
      </reaction>
      <reaction id="R0330" reversible="true">
        <listOfReactants>
          <speciesReference species="DTDP" stoichiometry="1" />
          <speciesReference species="ATP" stoichiometry="1" />
        </listOfReactants>
        <listOfProducts>
          <speciesReference species="DTTP" stoichiometry="1" />
          <speciesReference species="ADP" stoichiometry="1" />
        </listOfProducts>
        <kineticLaw>
          <math xmlns="http://www.w3.org/1998/Math/MathML">
            <apply>
              <ci>v_312</ci>
            </apply>
          </math>
          <listOfParameters>
            <parameter id="v_312" value="1" />
          </listOfParameters>
        </kineticLaw>
      </reaction>
      <reaction id="R0331" reversible="true">
        <listOfReactants>
          <speciesReference species="CMP" stoichiometry="1" />
          <speciesReference species="ATP" stoichiometry="1" />
        </listOfReactants>
        <listOfProducts>
          <speciesReference species="ADP" stoichiometry="1" />
          <speciesReference species="CDP" stoichiometry="1" />
        </listOfProducts>
        <kineticLaw>
          <math xmlns="http://www.w3.org/1998/Math/MathML">
            <apply>
              <ci>v_313</ci>
            </apply>
          </math>
          <listOfParameters>
            <parameter id="v_313" value="1" />
          </listOfParameters>
        </kineticLaw>
      </reaction>
      <reaction id="R0332" reversible="false">
        <listOfReactants>
          <speciesReference species="OTHIO" stoichiometry="1" />
          <speciesReference species="NADPH" stoichiometry="1" />
        </listOfReactants>
        <listOfProducts>
          <speciesReference species="RTHIO" stoichiometry="1" />
          <speciesReference species="NADP" stoichiometry="1" />
        </listOfProducts>
        <kineticLaw>
          <math xmlns="http://www.w3.org/1998/Math/MathML">
            <apply>
              <ci>v_314</ci>
            </apply>
          </math>
          <listOfParameters>
            <parameter id="v_314" value="1" />
          </listOfParameters>
        </kineticLaw>
      </reaction>
      <reaction id="R0333" reversible="true">
        <listOfReactants>
          <speciesReference species="DCMP" stoichiometry="1" />
          <speciesReference species="ATP" stoichiometry="1" />
        </listOfReactants>
        <listOfProducts>
          <speciesReference species="ADP" stoichiometry="1" />
          <speciesReference species="DCDP" stoichiometry="1" />
        </listOfProducts>
        <kineticLaw>
          <math xmlns="http://www.w3.org/1998/Math/MathML">
            <apply>
              <ci>v_315</ci>
            </apply>
          </math>
          <listOfParameters>
            <parameter id="v_315" value="1" />
          </listOfParameters>
        </kineticLaw>
      </reaction>
      <reaction id="R0334" reversible="false">
        <listOfReactants>
          <speciesReference species="URA" stoichiometry="1" />
          <speciesReference species="PRPP" stoichiometry="1" />
        </listOfReactants>
        <listOfProducts>
          <speciesReference species="UMP" stoichiometry="1" />
          <speciesReference species="PPI" stoichiometry="1" />
        </listOfProducts>
        <kineticLaw>
          <math xmlns="http://www.w3.org/1998/Math/MathML">
            <apply>
              <ci>v_316</ci>
            </apply>
          </math>
          <listOfParameters>
            <parameter id="v_316" value="1" />
          </listOfParameters>
        </kineticLaw>
      </reaction>
      <reaction id="R0335" reversible="true">
        <listOfReactants>
          <speciesReference species="URA" stoichiometry="1" />
          <speciesReference species="R5P" stoichiometry="1" />
        </listOfReactants>
        <listOfProducts>
          <speciesReference species="PURI5P" stoichiometry="1" />
        </listOfProducts>
        <kineticLaw>
          <math xmlns="http://www.w3.org/1998/Math/MathML">
            <apply>
              <ci>v_317</ci>
            </apply>
          </math>
          <listOfParameters>
            <parameter id="v_317" value="1" />
          </listOfParameters>
        </kineticLaw>
      </reaction>
      <reaction id="R0336" reversible="false">
        <listOfReactants>
          <speciesReference species="DUMP" stoichiometry="1" />
          <speciesReference species="METTHF" stoichiometry="1" />
        </listOfReactants>
        <listOfProducts>
          <speciesReference species="DHF" stoichiometry="1" />
          <speciesReference species="DTMP" stoichiometry="1" />
        </listOfProducts>
        <kineticLaw>
          <math xmlns="http://www.w3.org/1998/Math/MathML">
            <apply>
              <ci>v_318</ci>
            </apply>
          </math>
          <listOfParameters>
            <parameter id="v_318" value="1" />
          </listOfParameters>
        </kineticLaw>
      </reaction>
      <reaction id="R0337" reversible="true">
        <listOfReactants>
          <speciesReference species="DUDP" stoichiometry="1" />
          <speciesReference species="ATP" stoichiometry="1" />
        </listOfReactants>
        <listOfProducts>
          <speciesReference species="DUTP" stoichiometry="1" />
          <speciesReference species="ADP" stoichiometry="1" />
        </listOfProducts>
        <kineticLaw>
          <math xmlns="http://www.w3.org/1998/Math/MathML">
            <apply>
              <ci>v_319</ci>
            </apply>
          </math>
          <listOfParameters>
            <parameter id="v_319" value="1" />
          </listOfParameters>
        </kineticLaw>
      </reaction>
      <reaction id="R0338" reversible="false">
        <listOfReactants>
          <speciesReference species="UDP" stoichiometry="1" />
          <speciesReference species="RTHIO" stoichiometry="1" />
        </listOfReactants>
        <listOfProducts>
          <speciesReference species="OTHIO" stoichiometry="1" />
          <speciesReference species="DUDP" stoichiometry="1" />
        </listOfProducts>
        <kineticLaw>
          <math xmlns="http://www.w3.org/1998/Math/MathML">
            <apply>
              <ci>v_320</ci>
            </apply>
          </math>
          <listOfParameters>
            <parameter id="v_320" value="1" />
          </listOfParameters>
        </kineticLaw>
      </reaction>
      <reaction id="R0341" reversible="false">
        <listOfReactants>
          <speciesReference species="CTP" stoichiometry="1" />
        </listOfReactants>
        <listOfProducts>
          <speciesReference species="UTP" stoichiometry="1" />
          <speciesReference species="NH3" stoichiometry="1" />
        </listOfProducts>
        <kineticLaw>
          <math xmlns="http://www.w3.org/1998/Math/MathML">
            <apply>
              <ci>v_321</ci>
            </apply>
          </math>
          <listOfParameters>
            <parameter id="v_321" value="1" />
          </listOfParameters>
        </kineticLaw>
      </reaction>
      <reaction id="R0344" reversible="false">
        <listOfReactants>
          <speciesReference species="CMP" stoichiometry="1" />
        </listOfReactants>
        <listOfProducts>
          <speciesReference species="CYTD" stoichiometry="1" />
          <speciesReference species="PI" stoichiometry="1" />
        </listOfProducts>
        <kineticLaw>
          <math xmlns="http://www.w3.org/1998/Math/MathML">
            <apply>
              <ci>v_322</ci>
            </apply>
          </math>
          <listOfParameters>
            <parameter id="v_322" value="1" />
          </listOfParameters>
        </kineticLaw>
      </reaction>
      <reaction id="R0345" reversible="false">
        <listOfReactants>
          <speciesReference species="CYTS" stoichiometry="1" />
        </listOfReactants>
        <listOfProducts>
          <speciesReference species="URA" stoichiometry="1" />
          <speciesReference species="NH3" stoichiometry="1" />
        </listOfProducts>
        <kineticLaw>
          <math xmlns="http://www.w3.org/1998/Math/MathML">
            <apply>
              <ci>v_323</ci>
            </apply>
          </math>
          <listOfParameters>
            <parameter id="v_323" value="1" />
          </listOfParameters>
        </kineticLaw>
      </reaction>
      <reaction id="R0346" reversible="false">
        <listOfReactants>
          <speciesReference species="a_3URDPP" stoichiometry="1" />
        </listOfReactants>
        <listOfProducts>
          <speciesReference species="bALA" stoichiometry="1" />
          <speciesReference species="CO2" stoichiometry="1" />
          <speciesReference species="NH3" stoichiometry="1" />
        </listOfProducts>
        <kineticLaw>
          <math xmlns="http://www.w3.org/1998/Math/MathML">
            <apply>
              <ci>v_324</ci>
            </apply>
          </math>
          <listOfParameters>
            <parameter id="v_324" value="1" />
          </listOfParameters>
        </kineticLaw>
      </reaction>
      <reaction id="R0347" reversible="false">
        <listOfReactants>
          <speciesReference species="DCMP" stoichiometry="1" />
        </listOfReactants>
        <listOfProducts>
          <speciesReference species="DC" stoichiometry="1" />
          <speciesReference species="PI" stoichiometry="1" />
        </listOfProducts>
        <kineticLaw>
          <math xmlns="http://www.w3.org/1998/Math/MathML">
            <apply>
              <ci>v_325</ci>
            </apply>
          </math>
          <listOfParameters>
            <parameter id="v_325" value="1" />
          </listOfParameters>
        </kineticLaw>
      </reaction>
      <reaction id="R0350" reversible="false">
        <listOfReactants>
          <speciesReference species="DTMP" stoichiometry="1" />
        </listOfReactants>
        <listOfProducts>
          <speciesReference species="DT" stoichiometry="1" />
          <speciesReference species="PI" stoichiometry="1" />
        </listOfProducts>
        <kineticLaw>
          <math xmlns="http://www.w3.org/1998/Math/MathML">
            <apply>
              <ci>v_326</ci>
            </apply>
          </math>
          <listOfParameters>
            <parameter id="v_326" value="1" />
          </listOfParameters>
        </kineticLaw>
      </reaction>
      <reaction id="R0351" reversible="false">
        <listOfReactants>
          <speciesReference species="a_5MCYT" stoichiometry="1" />
        </listOfReactants>
        <listOfProducts>
          <speciesReference species="DT" stoichiometry="1" />
          <speciesReference species="NH3" stoichiometry="1" />
        </listOfProducts>
        <kineticLaw>
          <math xmlns="http://www.w3.org/1998/Math/MathML">
            <apply>
              <ci>v_327</ci>
            </apply>
          </math>
          <listOfParameters>
            <parameter id="v_327" value="1" />
          </listOfParameters>
        </kineticLaw>
      </reaction>
      <reaction id="R0352" reversible="false">
        <listOfReactants>
          <speciesReference species="URBUT" stoichiometry="1" />
        </listOfReactants>
        <listOfProducts>
          <speciesReference species="AMBUT" stoichiometry="1" />
          <speciesReference species="CO2" stoichiometry="1" />
          <speciesReference species="NH3" stoichiometry="1" />
        </listOfProducts>
        <kineticLaw>
          <math xmlns="http://www.w3.org/1998/Math/MathML">
            <apply>
              <ci>v_328</ci>
            </apply>
          </math>
          <listOfParameters>
            <parameter id="v_328" value="1" />
          </listOfParameters>
        </kineticLaw>
      </reaction>
      <reaction id="R0353" reversible="false">
        <listOfReactants>
          <speciesReference species="UMP" stoichiometry="1" />
        </listOfReactants>
        <listOfProducts>
          <speciesReference species="URI" stoichiometry="1" />
          <speciesReference species="PI" stoichiometry="1" />
        </listOfProducts>
        <kineticLaw>
          <math xmlns="http://www.w3.org/1998/Math/MathML">
            <apply>
              <ci>v_329</ci>
            </apply>
          </math>
          <listOfParameters>
            <parameter id="v_329" value="1" />
          </listOfParameters>
        </kineticLaw>
      </reaction>
      <reaction id="R0354" reversible="false">
        <listOfReactants>
          <speciesReference species="GLU" stoichiometry="1" />
          <speciesReference species="NH3" stoichiometry="1" />
          <speciesReference species="ATP" stoichiometry="1" />
        </listOfReactants>
        <listOfProducts>
          <speciesReference species="GLN" stoichiometry="1" />
          <speciesReference species="ADP" stoichiometry="1" />
          <speciesReference species="PI" stoichiometry="1" />
        </listOfProducts>
        <kineticLaw>
          <math xmlns="http://www.w3.org/1998/Math/MathML">
            <apply>
              <ci>v_330</ci>
            </apply>
          </math>
          <listOfParameters>
            <parameter id="v_330" value="1" />
          </listOfParameters>
        </kineticLaw>
      </reaction>
      <reaction id="R0355" reversible="true">
        <listOfReactants>
          <speciesReference species="AKG" stoichiometry="1" />
          <speciesReference species="NH3" stoichiometry="1" />
          <speciesReference species="NADPH" stoichiometry="1" />
        </listOfReactants>
        <listOfProducts>
          <speciesReference species="GLU" stoichiometry="1" />
          <speciesReference species="NADP" stoichiometry="1" />
        </listOfProducts>
        <kineticLaw>
          <math xmlns="http://www.w3.org/1998/Math/MathML">
            <apply>
              <ci>v_331</ci>
            </apply>
          </math>
          <listOfParameters>
            <parameter id="v_331" value="1" />
          </listOfParameters>
        </kineticLaw>
      </reaction>
      <reaction id="R0356" reversible="false">
        <listOfReactants>
          <speciesReference species="GLN" stoichiometry="1" />
          <speciesReference species="ATP" stoichiometry="2" />
          <speciesReference species="CO2" stoichiometry="1" />
        </listOfReactants>
        <listOfProducts>
          <speciesReference species="GLU" stoichiometry="1" />
          <speciesReference species="CAP" stoichiometry="1" />
          <speciesReference species="ADP" stoichiometry="2" />
          <speciesReference species="PI" stoichiometry="1" />
        </listOfProducts>
        <kineticLaw>
          <math xmlns="http://www.w3.org/1998/Math/MathML">
            <apply>
              <ci>v_332</ci>
            </apply>
          </math>
          <listOfParameters>
            <parameter id="v_332" value="1" />
          </listOfParameters>
        </kineticLaw>
      </reaction>
      <reaction id="R0357" reversible="false">
        <listOfReactants>
          <speciesReference species="ATP" stoichiometry="1" />
          <speciesReference species="GLU" stoichiometry="1" />
          <speciesReference species="CYS" stoichiometry="1" />
        </listOfReactants>
        <listOfProducts>
          <speciesReference species="ADP" stoichiometry="1" />
          <speciesReference species="PI" stoichiometry="1" />
          <speciesReference species="GCYS" stoichiometry="1" />
        </listOfProducts>
        <kineticLaw>
          <math xmlns="http://www.w3.org/1998/Math/MathML">
            <apply>
              <ci>v_333</ci>
            </apply>
          </math>
          <listOfParameters>
            <parameter id="v_333" value="1" />
          </listOfParameters>
        </kineticLaw>
      </reaction>
      <reaction id="R0358" reversible="false">
        <listOfReactants>
          <speciesReference species="ATP" stoichiometry="1" />
          <speciesReference species="GCYS" stoichiometry="1" />
          <speciesReference species="GLY" stoichiometry="1" />
        </listOfReactants>
        <listOfProducts>
          <speciesReference species="ADP" stoichiometry="1" />
          <speciesReference species="PI" stoichiometry="1" />
          <speciesReference species="RGT" stoichiometry="1" />
        </listOfProducts>
        <kineticLaw>
          <math xmlns="http://www.w3.org/1998/Math/MathML">
            <apply>
              <ci>v_334</ci>
            </apply>
          </math>
          <listOfParameters>
            <parameter id="v_334" value="1" />
          </listOfParameters>
        </kineticLaw>
      </reaction>
      <reaction id="R0360" reversible="false">
        <listOfReactants>
          <speciesReference species="OGT" stoichiometry="1" />
          <speciesReference species="NADPH" stoichiometry="1" />
        </listOfReactants>
        <listOfProducts>
          <speciesReference species="NADP" stoichiometry="1" />
          <speciesReference species="RGT" stoichiometry="2" />
        </listOfProducts>
        <kineticLaw>
          <math xmlns="http://www.w3.org/1998/Math/MathML">
            <apply>
              <ci>v_335</ci>
            </apply>
          </math>
          <listOfParameters>
            <parameter id="v_335" value="1" />
          </listOfParameters>
        </kineticLaw>
      </reaction>
      <reaction id="R0361" reversible="false">
        <listOfReactants>
          <speciesReference species="GLN" stoichiometry="1" />
        </listOfReactants>
        <listOfProducts>
          <speciesReference species="GLU" stoichiometry="1" />
          <speciesReference species="NH3" stoichiometry="1" />
        </listOfProducts>
        <kineticLaw>
          <math xmlns="http://www.w3.org/1998/Math/MathML">
            <apply>
              <ci>v_336</ci>
            </apply>
          </math>
          <listOfParameters>
            <parameter id="v_336" value="1" />
          </listOfParameters>
        </kineticLaw>
      </reaction>
      <reaction id="R0362" reversible="false">
        <listOfReactants>
          <speciesReference species="GLU" stoichiometry="1" />
        </listOfReactants>
        <listOfProducts>
          <speciesReference species="GABA" stoichiometry="1" />
          <speciesReference species="CO2" stoichiometry="1" />
        </listOfProducts>
        <kineticLaw>
          <math xmlns="http://www.w3.org/1998/Math/MathML">
            <apply>
              <ci>v_337</ci>
            </apply>
          </math>
          <listOfParameters>
            <parameter id="v_337" value="1" />
          </listOfParameters>
        </kineticLaw>
      </reaction>
      <reaction id="R0367" reversible="false">
        <listOfReactants>
          <speciesReference species="ASP" stoichiometry="1" />
          <speciesReference species="GLN" stoichiometry="1" />
          <speciesReference species="ATP" stoichiometry="1" />
        </listOfReactants>
        <listOfProducts>
          <speciesReference species="ASN" stoichiometry="1" />
          <speciesReference species="GLU" stoichiometry="1" />
          <speciesReference species="AMP" stoichiometry="1" />
          <speciesReference species="PPI" stoichiometry="1" />
        </listOfProducts>
        <kineticLaw>
          <math xmlns="http://www.w3.org/1998/Math/MathML">
            <apply>
              <ci>v_338</ci>
            </apply>
          </math>
          <listOfParameters>
            <parameter id="v_338" value="1" />
          </listOfParameters>
        </kineticLaw>
      </reaction>
      <reaction id="R0369" reversible="false">
        <listOfReactants>
          <speciesReference species="ASP" stoichiometry="1" />
          <speciesReference species="O2" stoichiometry="1" />
        </listOfReactants>
        <listOfProducts>
          <speciesReference species="OA" stoichiometry="1" />
          <speciesReference species="NH3" stoichiometry="1" />
          <speciesReference species="H2O2" stoichiometry="1" />
        </listOfProducts>
        <kineticLaw>
          <math xmlns="http://www.w3.org/1998/Math/MathML">
            <apply>
              <ci>v_339</ci>
            </apply>
          </math>
          <listOfParameters>
            <parameter id="v_339" value="1" />
          </listOfParameters>
        </kineticLaw>
      </reaction>
      <reaction id="R0373" reversible="true">
        <listOfReactants>
          <speciesReference species="ASP" stoichiometry="1" />
          <speciesReference species="ATP" stoichiometry="1" />
        </listOfReactants>
        <listOfProducts>
          <speciesReference species="ADP" stoichiometry="1" />
          <speciesReference species="BASP" stoichiometry="1" />
        </listOfProducts>
        <kineticLaw>
          <math xmlns="http://www.w3.org/1998/Math/MathML">
            <apply>
              <ci>v_340</ci>
            </apply>
          </math>
          <listOfParameters>
            <parameter id="v_340" value="1" />
          </listOfParameters>
        </kineticLaw>
      </reaction>
      <reaction id="R0374" reversible="true">
        <listOfReactants>
          <speciesReference species="BASP" stoichiometry="1" />
          <speciesReference species="NADPH" stoichiometry="1" />
        </listOfReactants>
        <listOfProducts>
          <speciesReference species="NADP" stoichiometry="1" />
          <speciesReference species="PI" stoichiometry="1" />
          <speciesReference species="ASPSA" stoichiometry="1" />
        </listOfProducts>
        <kineticLaw>
          <math xmlns="http://www.w3.org/1998/Math/MathML">
            <apply>
              <ci>v_341</ci>
            </apply>
          </math>
          <listOfParameters>
            <parameter id="v_341" value="1" />
          </listOfParameters>
        </kineticLaw>
      </reaction>
      <reaction id="R0375" reversible="true">
        <listOfReactants>
          <speciesReference species="ASPSA" stoichiometry="1" />
          <speciesReference species="NADPH" stoichiometry="1" />
        </listOfReactants>
        <listOfProducts>
          <speciesReference species="NADP" stoichiometry="1" />
          <speciesReference species="HSER" stoichiometry="1" />
        </listOfProducts>
        <kineticLaw>
          <math xmlns="http://www.w3.org/1998/Math/MathML">
            <apply>
              <ci>v_342</ci>
            </apply>
          </math>
          <listOfParameters>
            <parameter id="v_342" value="1" />
          </listOfParameters>
        </kineticLaw>
      </reaction>
      <reaction id="R0376" reversible="false">
        <listOfReactants>
          <speciesReference species="HSER" stoichiometry="1" />
          <speciesReference species="ATP" stoichiometry="1" />
        </listOfReactants>
        <listOfProducts>
          <speciesReference species="ADP" stoichiometry="1" />
          <speciesReference species="PHSER" stoichiometry="1" />
        </listOfProducts>
        <kineticLaw>
          <math xmlns="http://www.w3.org/1998/Math/MathML">
            <apply>
              <ci>v_343</ci>
            </apply>
          </math>
          <listOfParameters>
            <parameter id="v_343" value="1" />
          </listOfParameters>
        </kineticLaw>
      </reaction>
      <reaction id="R0377" reversible="false">
        <listOfReactants>
          <speciesReference species="PHSER" stoichiometry="1" />
        </listOfReactants>
        <listOfProducts>
          <speciesReference species="THR" stoichiometry="1" />
          <speciesReference species="PI" stoichiometry="1" />
        </listOfProducts>
        <kineticLaw>
          <math xmlns="http://www.w3.org/1998/Math/MathML">
            <apply>
              <ci>v_344</ci>
            </apply>
          </math>
          <listOfParameters>
            <parameter id="v_344" value="1" />
          </listOfParameters>
        </kineticLaw>
      </reaction>
      <reaction id="R0378" reversible="true">
        <listOfReactants>
          <speciesReference species="a_3PG" stoichiometry="1" />
          <speciesReference species="NAD" stoichiometry="1" />
        </listOfReactants>
        <listOfProducts>
          <speciesReference species="NADH" stoichiometry="1" />
          <speciesReference species="PHP" stoichiometry="1" />
        </listOfProducts>
        <kineticLaw>
          <math xmlns="http://www.w3.org/1998/Math/MathML">
            <apply>
              <ci>v_345</ci>
            </apply>
          </math>
          <listOfParameters>
            <parameter id="v_345" value="1" />
          </listOfParameters>
        </kineticLaw>
      </reaction>
      <reaction id="R0379" reversible="true">
        <listOfReactants>
          <speciesReference species="PHP" stoichiometry="1" />
          <speciesReference species="GLU" stoichiometry="1" />
        </listOfReactants>
        <listOfProducts>
          <speciesReference species="AKG" stoichiometry="1" />
          <speciesReference species="a_3PSER" stoichiometry="1" />
        </listOfProducts>
        <kineticLaw>
          <math xmlns="http://www.w3.org/1998/Math/MathML">
            <apply>
              <ci>v_346</ci>
            </apply>
          </math>
          <listOfParameters>
            <parameter id="v_346" value="1" />
          </listOfParameters>
        </kineticLaw>
      </reaction>
      <reaction id="R0380" reversible="false">
        <listOfReactants>
          <speciesReference species="a_3PSER" stoichiometry="1" />
        </listOfReactants>
        <listOfProducts>
          <speciesReference species="PI" stoichiometry="1" />
          <speciesReference species="SER" stoichiometry="1" />
        </listOfProducts>
        <kineticLaw>
          <math xmlns="http://www.w3.org/1998/Math/MathML">
            <apply>
              <ci>v_347</ci>
            </apply>
          </math>
          <listOfParameters>
            <parameter id="v_347" value="1" />
          </listOfParameters>
        </kineticLaw>
      </reaction>
      <reaction id="R0381" reversible="true">
        <listOfReactants>
          <speciesReference species="THF" stoichiometry="1" />
          <speciesReference species="SER" stoichiometry="1" />
        </listOfReactants>
        <listOfProducts>
          <speciesReference species="GLY" stoichiometry="1" />
          <speciesReference species="METTHF" stoichiometry="1" />
        </listOfProducts>
        <kineticLaw>
          <math xmlns="http://www.w3.org/1998/Math/MathML">
            <apply>
              <ci>v_348</ci>
            </apply>
          </math>
          <listOfParameters>
            <parameter id="v_348" value="1" />
          </listOfParameters>
        </kineticLaw>
      </reaction>
      <reaction id="R0382" reversible="true">
        <listOfReactants>
          <speciesReference species="THR" stoichiometry="1" />
        </listOfReactants>
        <listOfProducts>
          <speciesReference species="GLY" stoichiometry="1" />
          <speciesReference species="ACAL" stoichiometry="1" />
        </listOfProducts>
        <kineticLaw>
          <math xmlns="http://www.w3.org/1998/Math/MathML">
            <apply>
              <ci>v_349</ci>
            </apply>
          </math>
          <listOfParameters>
            <parameter id="v_349" value="1" />
          </listOfParameters>
        </kineticLaw>
      </reaction>
      <reaction id="R0383" reversible="false">
        <listOfReactants>
          <speciesReference species="THF" stoichiometry="1" />
          <speciesReference species="SAP" stoichiometry="1" />
        </listOfReactants>
        <listOfProducts>
          <speciesReference species="METTHF" stoichiometry="1" />
          <speciesReference species="NH3" stoichiometry="1" />
          <speciesReference species="DHLIPOYLPROTEIN" stoichiometry="1" />
        </listOfProducts>
        <kineticLaw>
          <math xmlns="http://www.w3.org/1998/Math/MathML">
            <apply>
              <ci>v_350</ci>
            </apply>
          </math>
          <listOfParameters>
            <parameter id="v_350" value="1" />
          </listOfParameters>
        </kineticLaw>
      </reaction>
      <reaction id="R0384" reversible="false">
        <listOfReactants>
          <speciesReference species="GLY" stoichiometry="1" />
          <speciesReference species="LIPOYLPROTEIN" stoichiometry="1" />
        </listOfReactants>
        <listOfProducts>
          <speciesReference species="SAP" stoichiometry="1" />
          <speciesReference species="CO2" stoichiometry="1" />
        </listOfProducts>
        <kineticLaw>
          <math xmlns="http://www.w3.org/1998/Math/MathML">
            <apply>
              <ci>v_351</ci>
            </apply>
          </math>
          <listOfParameters>
            <parameter id="v_351" value="1" />
          </listOfParameters>
        </kineticLaw>
      </reaction>
      <reaction id="R0385" reversible="false">
        <listOfReactants>
          <speciesReference species="DHLIPOYLPROTEIN" stoichiometry="1" />
          <speciesReference species="NAD" stoichiometry="1" />
        </listOfReactants>
        <listOfProducts>
          <speciesReference species="NADH" stoichiometry="1" />
          <speciesReference species="LIPOYLPROTEIN" stoichiometry="1" />
        </listOfProducts>
        <kineticLaw>
          <math xmlns="http://www.w3.org/1998/Math/MathML">
            <apply>
              <ci>v_352</ci>
            </apply>
          </math>
          <listOfParameters>
            <parameter id="v_352" value="1" />
          </listOfParameters>
        </kineticLaw>
      </reaction>
      <reaction id="R0386" reversible="false">
        <listOfReactants>
          <speciesReference species="SER" stoichiometry="1" />
        </listOfReactants>
        <listOfProducts>
          <speciesReference species="PYR" stoichiometry="1" />
          <speciesReference species="NH3" stoichiometry="1" />
        </listOfProducts>
        <kineticLaw>
          <math xmlns="http://www.w3.org/1998/Math/MathML">
            <apply>
              <ci>v_353</ci>
            </apply>
          </math>
          <listOfParameters>
            <parameter id="v_353" value="1" />
          </listOfParameters>
        </kineticLaw>
      </reaction>
      <reaction id="R0387" reversible="false">
        <listOfReactants>
          <speciesReference species="THR" stoichiometry="1" />
        </listOfReactants>
        <listOfProducts>
          <speciesReference species="OBUT" stoichiometry="1" />
          <speciesReference species="NH3" stoichiometry="1" />
        </listOfProducts>
        <kineticLaw>
          <math xmlns="http://www.w3.org/1998/Math/MathML">
            <apply>
              <ci>v_354</ci>
            </apply>
          </math>
          <listOfParameters>
            <parameter id="v_354" value="1" />
          </listOfParameters>
        </kineticLaw>
      </reaction>
      <reaction id="R0388" reversible="true">
        <listOfReactants>
          <speciesReference species="LLCT" stoichiometry="1" />
        </listOfReactants>
        <listOfProducts>
          <speciesReference species="CYS" stoichiometry="1" />
          <speciesReference species="NH3" stoichiometry="1" />
          <speciesReference species="OBUT" stoichiometry="1" />
        </listOfProducts>
        <kineticLaw>
          <math xmlns="http://www.w3.org/1998/Math/MathML">
            <apply>
              <ci>v_355</ci>
            </apply>
          </math>
          <listOfParameters>
            <parameter id="v_355" value="1" />
          </listOfParameters>
        </kineticLaw>
      </reaction>
      <reaction id="R0389" reversible="false">
        <listOfReactants>
          <speciesReference species="CHOL" stoichiometry="1" />
          <speciesReference species="NAD" stoichiometry="1" />
        </listOfReactants>
        <listOfProducts>
          <speciesReference species="BETAH" stoichiometry="1" />
          <speciesReference species="NADH" stoichiometry="1" />
        </listOfProducts>
        <kineticLaw>
          <math xmlns="http://www.w3.org/1998/Math/MathML">
            <apply>
              <ci>v_356</ci>
            </apply>
          </math>
          <listOfParameters>
            <parameter id="v_356" value="1" />
          </listOfParameters>
        </kineticLaw>
      </reaction>
      <reaction id="R0390" reversible="false">
        <listOfReactants>
          <speciesReference species="BETAH" stoichiometry="1" />
          <speciesReference species="NAD" stoichiometry="1" />
        </listOfReactants>
        <listOfProducts>
          <speciesReference species="BET" stoichiometry="1" />
          <speciesReference species="NADH" stoichiometry="1" />
        </listOfProducts>
        <kineticLaw>
          <math xmlns="http://www.w3.org/1998/Math/MathML">
            <apply>
              <ci>v_357</ci>
            </apply>
          </math>
          <listOfParameters>
            <parameter id="v_357" value="1" />
          </listOfParameters>
        </kineticLaw>
      </reaction>
      <reaction id="R0391" reversible="false">
        <listOfReactants>
          <speciesReference species="BETAH" stoichiometry="1" />
          <speciesReference species="NADP" stoichiometry="1" />
        </listOfReactants>
        <listOfProducts>
          <speciesReference species="BET" stoichiometry="1" />
          <speciesReference species="NADPH" stoichiometry="1" />
        </listOfProducts>
        <kineticLaw>
          <math xmlns="http://www.w3.org/1998/Math/MathML">
            <apply>
              <ci>v_358</ci>
            </apply>
          </math>
          <listOfParameters>
            <parameter id="v_358" value="1" />
          </listOfParameters>
        </kineticLaw>
      </reaction>
      <reaction id="R0392" reversible="false">
        <listOfReactants>
          <speciesReference species="SARC" stoichiometry="1" />
          <speciesReference species="O2" stoichiometry="1" />
        </listOfReactants>
        <listOfProducts>
          <speciesReference species="GLY" stoichiometry="1" />
          <speciesReference species="FALD" stoichiometry="1" />
          <speciesReference species="H2O2" stoichiometry="1" />
        </listOfProducts>
        <kineticLaw>
          <math xmlns="http://www.w3.org/1998/Math/MathML">
            <apply>
              <ci>v_359</ci>
            </apply>
          </math>
          <listOfParameters>
            <parameter id="v_359" value="1" />
          </listOfParameters>
        </kineticLaw>
      </reaction>
      <reaction id="R0394" reversible="false">
        <listOfReactants>
          <speciesReference species="GLU" stoichiometry="1" />
          <speciesReference species="ASPSA" stoichiometry="1" />
        </listOfReactants>
        <listOfProducts>
          <speciesReference species="AKG" stoichiometry="1" />
          <speciesReference species="DAMBUT" stoichiometry="1" />
        </listOfProducts>
        <kineticLaw>
          <math xmlns="http://www.w3.org/1998/Math/MathML">
            <apply>
              <ci>v_360</ci>
            </apply>
          </math>
          <listOfParameters>
            <parameter id="v_360" value="1" />
          </listOfParameters>
        </kineticLaw>
      </reaction>
      <reaction id="R0395" reversible="false">
        <listOfReactants>
          <speciesReference species="MTG" stoichiometry="1" />
          <speciesReference species="NADPH" stoichiometry="1" />
        </listOfReactants>
        <listOfProducts>
          <speciesReference species="HAC" stoichiometry="1" />
          <speciesReference species="NADP" stoichiometry="1" />
        </listOfProducts>
        <kineticLaw>
          <math xmlns="http://www.w3.org/1998/Math/MathML">
            <apply>
              <ci>v_361</ci>
            </apply>
          </math>
          <listOfParameters>
            <parameter id="v_361" value="1" />
          </listOfParameters>
        </kineticLaw>
      </reaction>
      <reaction id="R0399" reversible="false">
        <listOfReactants>
          <speciesReference species="CYS" stoichiometry="1" />
          <speciesReference species="OSLHSER" stoichiometry="1" />
        </listOfReactants>
        <listOfProducts>
          <speciesReference species="LLCT" stoichiometry="1" />
          <speciesReference species="SUCC" stoichiometry="1" />
        </listOfProducts>
        <kineticLaw>
          <math xmlns="http://www.w3.org/1998/Math/MathML">
            <apply>
              <ci>v_362</ci>
            </apply>
          </math>
          <listOfParameters>
            <parameter id="v_362" value="1" />
          </listOfParameters>
        </kineticLaw>
      </reaction>
      <reaction id="R0400" reversible="true">
        <listOfReactants>
          <speciesReference species="HCYS" stoichiometry="1" />
          <speciesReference species="MTHF" stoichiometry="1" />
        </listOfReactants>
        <listOfProducts>
          <speciesReference species="THF" stoichiometry="1" />
          <speciesReference species="MET" stoichiometry="1" />
        </listOfProducts>
        <kineticLaw>
          <math xmlns="http://www.w3.org/1998/Math/MathML">
            <apply>
              <ci>v_363</ci>
            </apply>
          </math>
          <listOfParameters>
            <parameter id="v_363" value="1" />
          </listOfParameters>
        </kineticLaw>
      </reaction>
      <reaction id="R0401" reversible="false">
        <listOfReactants>
          <speciesReference species="MTHPG" stoichiometry="1" />
          <speciesReference species="HCYS" stoichiometry="1" />
        </listOfReactants>
        <listOfProducts>
          <speciesReference species="THPG" stoichiometry="1" />
          <speciesReference species="MET" stoichiometry="1" />
        </listOfProducts>
        <kineticLaw>
          <math xmlns="http://www.w3.org/1998/Math/MathML">
            <apply>
              <ci>v_364</ci>
            </apply>
          </math>
          <listOfParameters>
            <parameter id="v_364" value="1" />
          </listOfParameters>
        </kineticLaw>
      </reaction>
      <reaction id="R0402" reversible="true">
        <listOfReactants>
          <speciesReference species="ACCOA" stoichiometry="1" />
          <speciesReference species="HSER" stoichiometry="1" />
        </listOfReactants>
        <listOfProducts>
          <speciesReference species="COA" stoichiometry="1" />
          <speciesReference species="OAHSER" stoichiometry="1" />
        </listOfProducts>
        <kineticLaw>
          <math xmlns="http://www.w3.org/1998/Math/MathML">
            <apply>
              <ci>v_365</ci>
            </apply>
          </math>
          <listOfParameters>
            <parameter id="v_365" value="1" />
          </listOfParameters>
        </kineticLaw>
      </reaction>
      <reaction id="R0403" reversible="true">
        <listOfReactants>
          <speciesReference species="OSLHSER" stoichiometry="1" />
          <speciesReference species="H2S" stoichiometry="1" />
        </listOfReactants>
        <listOfProducts>
          <speciesReference species="HCYS" stoichiometry="1" />
          <speciesReference species="SUCC" stoichiometry="1" />
        </listOfProducts>
        <kineticLaw>
          <math xmlns="http://www.w3.org/1998/Math/MathML">
            <apply>
              <ci>v_366</ci>
            </apply>
          </math>
          <listOfParameters>
            <parameter id="v_366" value="1" />
          </listOfParameters>
        </kineticLaw>
      </reaction>
      <reaction id="R0404" reversible="true">
        <listOfReactants>
          <speciesReference species="OSLHSER" stoichiometry="1" />
        </listOfReactants>
        <listOfProducts>
          <speciesReference species="SUCC" stoichiometry="1" />
          <speciesReference species="OBUT" stoichiometry="1" />
          <speciesReference species="NH3" stoichiometry="1" />
        </listOfProducts>
        <kineticLaw>
          <math xmlns="http://www.w3.org/1998/Math/MathML">
            <apply>
              <ci>v_367</ci>
            </apply>
          </math>
          <listOfParameters>
            <parameter id="v_367" value="1" />
          </listOfParameters>
        </kineticLaw>
      </reaction>
      <reaction id="R0406" reversible="false">
        <listOfReactants>
          <speciesReference species="MET" stoichiometry="1" />
          <speciesReference species="ATP" stoichiometry="1" />
        </listOfReactants>
        <listOfProducts>
          <speciesReference species="PPI" stoichiometry="1" />
          <speciesReference species="PI" stoichiometry="1" />
          <speciesReference species="SAM" stoichiometry="1" />
        </listOfProducts>
        <kineticLaw>
          <math xmlns="http://www.w3.org/1998/Math/MathML">
            <apply>
              <ci>v_368</ci>
            </apply>
          </math>
          <listOfParameters>
            <parameter id="v_368" value="1" />
          </listOfParameters>
        </kineticLaw>
      </reaction>
      <reaction id="R0407" reversible="false">
        <listOfReactants>
          <speciesReference species="SAH" stoichiometry="1" />
        </listOfReactants>
        <listOfProducts>
          <speciesReference species="SRLH" stoichiometry="1" />
          <speciesReference species="AD" stoichiometry="1" />
        </listOfProducts>
        <kineticLaw>
          <math xmlns="http://www.w3.org/1998/Math/MathML">
            <apply>
              <ci>v_369</ci>
            </apply>
          </math>
          <listOfParameters>
            <parameter id="v_369" value="1" />
          </listOfParameters>
        </kineticLaw>
      </reaction>
      <reaction id="R0409" reversible="true">
        <listOfReactants>
          <speciesReference species="OAHSER" stoichiometry="1" />
          <speciesReference species="CYS" stoichiometry="1" />
        </listOfReactants>
        <listOfProducts>
          <speciesReference species="LLCT" stoichiometry="1" />
          <speciesReference species="AC" stoichiometry="1" />
        </listOfProducts>
        <kineticLaw>
          <math xmlns="http://www.w3.org/1998/Math/MathML">
            <apply>
              <ci>v_370</ci>
            </apply>
          </math>
          <listOfParameters>
            <parameter id="v_370" value="1" />
          </listOfParameters>
        </kineticLaw>
      </reaction>
      <reaction id="R0410" reversible="false">
        <listOfReactants>
          <speciesReference species="OAHSER" stoichiometry="1" />
          <speciesReference species="H2S" stoichiometry="1" />
        </listOfReactants>
        <listOfProducts>
          <speciesReference species="HCYS" stoichiometry="1" />
          <speciesReference species="AC" stoichiometry="1" />
        </listOfProducts>
        <kineticLaw>
          <math xmlns="http://www.w3.org/1998/Math/MathML">
            <apply>
              <ci>v_371</ci>
            </apply>
          </math>
          <listOfParameters>
            <parameter id="v_371" value="1" />
          </listOfParameters>
        </kineticLaw>
      </reaction>
      <reaction id="R0411" reversible="false">
        <listOfReactants>
          <speciesReference species="OAHSER" stoichiometry="1" />
          <speciesReference species="THSUL" stoichiometry="1" />
          <speciesReference species="RTHIO" stoichiometry="1" />
        </listOfReactants>
        <listOfProducts>
          <speciesReference species="HCYS" stoichiometry="1" />
          <speciesReference species="SO3" stoichiometry="1" />
          <speciesReference species="OTHIO" stoichiometry="1" />
          <speciesReference species="AC" stoichiometry="1" />
        </listOfProducts>
        <kineticLaw>
          <math xmlns="http://www.w3.org/1998/Math/MathML">
            <apply>
              <ci>v_372</ci>
            </apply>
          </math>
          <listOfParameters>
            <parameter id="v_372" value="1" />
          </listOfParameters>
        </kineticLaw>
      </reaction>
      <reaction id="R0414" reversible="false">
        <listOfReactants>
          <speciesReference species="CYS" stoichiometry="1" />
        </listOfReactants>
        <listOfProducts>
          <speciesReference species="H2S" stoichiometry="1" />
          <speciesReference species="PYR" stoichiometry="1" />
          <speciesReference species="NH3" stoichiometry="1" />
        </listOfProducts>
        <kineticLaw>
          <math xmlns="http://www.w3.org/1998/Math/MathML">
            <apply>
              <ci>v_373</ci>
            </apply>
          </math>
          <listOfParameters>
            <parameter id="v_373" value="1" />
          </listOfParameters>
        </kineticLaw>
      </reaction>
      <reaction id="R0415" reversible="true">
        <listOfReactants>
          <speciesReference species="SER" stoichiometry="1" />
          <speciesReference species="ACCOA" stoichiometry="1" />
        </listOfReactants>
        <listOfProducts>
          <speciesReference species="COA" stoichiometry="1" />
          <speciesReference species="ASER" stoichiometry="1" />
        </listOfProducts>
        <kineticLaw>
          <math xmlns="http://www.w3.org/1998/Math/MathML">
            <apply>
              <ci>v_374</ci>
            </apply>
          </math>
          <listOfParameters>
            <parameter id="v_374" value="1" />
          </listOfParameters>
        </kineticLaw>
      </reaction>
      <reaction id="R0416" reversible="false">
        <listOfReactants>
          <speciesReference species="ASER" stoichiometry="1" />
          <speciesReference species="H2S" stoichiometry="1" />
        </listOfReactants>
        <listOfProducts>
          <speciesReference species="CYS" stoichiometry="1" />
          <speciesReference species="AC" stoichiometry="1" />
        </listOfProducts>
        <kineticLaw>
          <math xmlns="http://www.w3.org/1998/Math/MathML">
            <apply>
              <ci>v_375</ci>
            </apply>
          </math>
          <listOfParameters>
            <parameter id="v_375" value="1" />
          </listOfParameters>
        </kineticLaw>
      </reaction>
      <reaction id="R0417" reversible="false">
        <listOfReactants>
          <speciesReference species="SER" stoichiometry="1" />
        </listOfReactants>
        <listOfProducts>
          <speciesReference species="AACL" stoichiometry="1" />
        </listOfProducts>
        <kineticLaw>
          <math xmlns="http://www.w3.org/1998/Math/MathML">
            <apply>
              <ci>v_376</ci>
            </apply>
          </math>
          <listOfParameters>
            <parameter id="v_376" value="1" />
          </listOfParameters>
        </kineticLaw>
      </reaction>
      <reaction id="R0418" reversible="false">
        <listOfReactants>
          <speciesReference species="CYSI" stoichiometry="1" />
        </listOfReactants>
        <listOfProducts>
          <speciesReference species="PYR" stoichiometry="1" />
          <speciesReference species="NH3" stoichiometry="1" />
          <speciesReference species="TCYS" stoichiometry="1" />
        </listOfProducts>
        <kineticLaw>
          <math xmlns="http://www.w3.org/1998/Math/MathML">
            <apply>
              <ci>v_377</ci>
            </apply>
          </math>
          <listOfParameters>
            <parameter id="v_377" value="1" />
          </listOfParameters>
        </kineticLaw>
      </reaction>
      <reaction id="R0419" reversible="false">
        <listOfReactants>
          <speciesReference species="MCPYR" stoichiometry="1" />
          <speciesReference species="GLU" stoichiometry="1" />
        </listOfReactants>
        <listOfProducts>
          <speciesReference species="CYS" stoichiometry="1" />
          <speciesReference species="AKG" stoichiometry="1" />
        </listOfProducts>
        <kineticLaw>
          <math xmlns="http://www.w3.org/1998/Math/MathML">
            <apply>
              <ci>v_378</ci>
            </apply>
          </math>
          <listOfParameters>
            <parameter id="v_378" value="1" />
          </listOfParameters>
        </kineticLaw>
      </reaction>
      <reaction id="R0420" reversible="true">
        <listOfReactants>
          <speciesReference species="CYST" stoichiometry="1" />
          <speciesReference species="AKG" stoichiometry="1" />
        </listOfReactants>
        <listOfProducts>
          <speciesReference species="SFPYR" stoichiometry="1" />
          <speciesReference species="GLU" stoichiometry="1" />
        </listOfProducts>
        <kineticLaw>
          <math xmlns="http://www.w3.org/1998/Math/MathML">
            <apply>
              <ci>v_379</ci>
            </apply>
          </math>
          <listOfParameters>
            <parameter id="v_379" value="1" />
          </listOfParameters>
        </kineticLaw>
      </reaction>
      <reaction id="R0421" reversible="false">
        <listOfReactants>
          <speciesReference species="SFALA" stoichiometry="1" />
          <speciesReference species="AKG" stoichiometry="1" />
        </listOfReactants>
        <listOfProducts>
          <speciesReference species="SFIPYR" stoichiometry="1" />
          <speciesReference species="GLU" stoichiometry="1" />
        </listOfProducts>
        <kineticLaw>
          <math xmlns="http://www.w3.org/1998/Math/MathML">
            <apply>
              <ci>v_380</ci>
            </apply>
          </math>
          <listOfParameters>
            <parameter id="v_380" value="1" />
          </listOfParameters>
        </kineticLaw>
      </reaction>
      <reaction id="R0422" reversible="false">
        <listOfReactants>
          <speciesReference species="ASER" stoichiometry="1" />
          <speciesReference species="THSUL" stoichiometry="1" />
        </listOfReactants>
        <listOfProducts>
          <speciesReference species="SSCYS" stoichiometry="1" />
          <speciesReference species="AC" stoichiometry="1" />
        </listOfProducts>
        <kineticLaw>
          <math xmlns="http://www.w3.org/1998/Math/MathML">
            <apply>
              <ci>v_381</ci>
            </apply>
          </math>
          <listOfParameters>
            <parameter id="v_381" value="1" />
          </listOfParameters>
        </kineticLaw>
      </reaction>
      <reaction id="R0424" reversible="false">
        <listOfReactants>
          <speciesReference species="ASER" stoichiometry="1" />
          <speciesReference species="THSUL" stoichiometry="1" />
          <speciesReference species="RTHIO" stoichiometry="1" />
        </listOfReactants>
        <listOfProducts>
          <speciesReference species="CYS" stoichiometry="1" />
          <speciesReference species="SO3" stoichiometry="1" />
          <speciesReference species="OTHIO" stoichiometry="1" />
          <speciesReference species="AC" stoichiometry="1" />
        </listOfProducts>
        <kineticLaw>
          <math xmlns="http://www.w3.org/1998/Math/MathML">
            <apply>
              <ci>v_382</ci>
            </apply>
          </math>
          <listOfParameters>
            <parameter id="v_382" value="1" />
          </listOfParameters>
        </kineticLaw>
      </reaction>
      <reaction id="R0425" reversible="false">
        <listOfReactants>
          <speciesReference species="PYR" stoichiometry="2" />
        </listOfReactants>
        <listOfProducts>
          <speciesReference species="ACLAC" stoichiometry="1" />
          <speciesReference species="CO2" stoichiometry="1" />
        </listOfProducts>
        <kineticLaw>
          <math xmlns="http://www.w3.org/1998/Math/MathML">
            <apply>
              <ci>v_383</ci>
            </apply>
          </math>
          <listOfParameters>
            <parameter id="v_383" value="1" />
          </listOfParameters>
        </kineticLaw>
      </reaction>
      <reaction id="R0426" reversible="true">
        <listOfReactants>
          <speciesReference species="ACLAC" stoichiometry="1" />
          <speciesReference species="NADPH" stoichiometry="1" />
        </listOfReactants>
        <listOfProducts>
          <speciesReference species="NADP" stoichiometry="1" />
          <speciesReference species="DHMVA" stoichiometry="1" />
        </listOfProducts>
        <kineticLaw>
          <math xmlns="http://www.w3.org/1998/Math/MathML">
            <apply>
              <ci>v_384</ci>
            </apply>
          </math>
          <listOfParameters>
            <parameter id="v_384" value="1" />
          </listOfParameters>
        </kineticLaw>
      </reaction>
      <reaction id="R0427" reversible="false">
        <listOfReactants>
          <speciesReference species="DHMVA" stoichiometry="1" />
        </listOfReactants>
        <listOfProducts>
          <speciesReference species="OIVAL" stoichiometry="1" />
        </listOfProducts>
        <kineticLaw>
          <math xmlns="http://www.w3.org/1998/Math/MathML">
            <apply>
              <ci>v_385</ci>
            </apply>
          </math>
          <listOfParameters>
            <parameter id="v_385" value="1" />
          </listOfParameters>
        </kineticLaw>
      </reaction>
      <reaction id="R0428" reversible="true">
        <listOfReactants>
          <speciesReference species="OIVAL" stoichiometry="1" />
          <speciesReference species="GLU" stoichiometry="1" />
        </listOfReactants>
        <listOfProducts>
          <speciesReference species="AKG" stoichiometry="1" />
          <speciesReference species="VAL" stoichiometry="1" />
        </listOfProducts>
        <kineticLaw>
          <math xmlns="http://www.w3.org/1998/Math/MathML">
            <apply>
              <ci>v_386</ci>
            </apply>
          </math>
          <listOfParameters>
            <parameter id="v_386" value="1" />
          </listOfParameters>
        </kineticLaw>
      </reaction>
      <reaction id="R0429" reversible="false">
        <listOfReactants>
          <speciesReference species="OIVAL" stoichiometry="1" />
          <speciesReference species="NH3" stoichiometry="1" />
          <speciesReference species="NADH" stoichiometry="1" />
        </listOfReactants>
        <listOfProducts>
          <speciesReference species="VAL" stoichiometry="1" />
          <speciesReference species="NAD" stoichiometry="1" />
        </listOfProducts>
        <kineticLaw>
          <math xmlns="http://www.w3.org/1998/Math/MathML">
            <apply>
              <ci>v_387</ci>
            </apply>
          </math>
          <listOfParameters>
            <parameter id="v_387" value="1" />
          </listOfParameters>
        </kineticLaw>
      </reaction>
      <reaction id="R0431" reversible="false">
        <listOfReactants>
          <speciesReference species="PYR" stoichiometry="1" />
          <speciesReference species="OBUT" stoichiometry="1" />
        </listOfReactants>
        <listOfProducts>
          <speciesReference species="ABUT" stoichiometry="1" />
          <speciesReference species="CO2" stoichiometry="1" />
        </listOfProducts>
        <kineticLaw>
          <math xmlns="http://www.w3.org/1998/Math/MathML">
            <apply>
              <ci>v_388</ci>
            </apply>
          </math>
          <listOfParameters>
            <parameter id="v_388" value="1" />
          </listOfParameters>
        </kineticLaw>
      </reaction>
      <reaction id="R0432" reversible="true">
        <listOfReactants>
          <speciesReference species="ABUT" stoichiometry="1" />
          <speciesReference species="NADPH" stoichiometry="1" />
        </listOfReactants>
        <listOfProducts>
          <speciesReference species="NADP" stoichiometry="1" />
          <speciesReference species="DHMP" stoichiometry="1" />
        </listOfProducts>
        <kineticLaw>
          <math xmlns="http://www.w3.org/1998/Math/MathML">
            <apply>
              <ci>v_389</ci>
            </apply>
          </math>
          <listOfParameters>
            <parameter id="v_389" value="1" />
          </listOfParameters>
        </kineticLaw>
      </reaction>
      <reaction id="R0433" reversible="false">
        <listOfReactants>
          <speciesReference species="DHMP" stoichiometry="1" />
        </listOfReactants>
        <listOfProducts>
          <speciesReference species="a_3MOP" stoichiometry="1" />
        </listOfProducts>
        <kineticLaw>
          <math xmlns="http://www.w3.org/1998/Math/MathML">
            <apply>
              <ci>v_390</ci>
            </apply>
          </math>
          <listOfParameters>
            <parameter id="v_390" value="1" />
          </listOfParameters>
        </kineticLaw>
      </reaction>
      <reaction id="R0434" reversible="true">
        <listOfReactants>
          <speciesReference species="a_3MOP" stoichiometry="1" />
          <speciesReference species="GLU" stoichiometry="1" />
        </listOfReactants>
        <listOfProducts>
          <speciesReference species="AKG" stoichiometry="1" />
          <speciesReference species="ILE" stoichiometry="1" />
        </listOfProducts>
        <kineticLaw>
          <math xmlns="http://www.w3.org/1998/Math/MathML">
            <apply>
              <ci>v_391</ci>
            </apply>
          </math>
          <listOfParameters>
            <parameter id="v_391" value="1" />
          </listOfParameters>
        </kineticLaw>
      </reaction>
      <reaction id="R0435" reversible="false">
        <listOfReactants>
          <speciesReference species="a_3MOP" stoichiometry="1" />
          <speciesReference species="NH3" stoichiometry="1" />
          <speciesReference species="NADH" stoichiometry="1" />
        </listOfReactants>
        <listOfProducts>
          <speciesReference species="ILE" stoichiometry="1" />
          <speciesReference species="NAD" stoichiometry="1" />
        </listOfProducts>
        <kineticLaw>
          <math xmlns="http://www.w3.org/1998/Math/MathML">
            <apply>
              <ci>v_392</ci>
            </apply>
          </math>
          <listOfParameters>
            <parameter id="v_392" value="1" />
          </listOfParameters>
        </kineticLaw>
      </reaction>
      <reaction id="R0437" reversible="false">
        <listOfReactants>
          <speciesReference species="ACCOA" stoichiometry="1" />
          <speciesReference species="OIVAL" stoichiometry="1" />
        </listOfReactants>
        <listOfProducts>
          <speciesReference species="COA" stoichiometry="1" />
          <speciesReference species="IPPMAL" stoichiometry="1" />
        </listOfProducts>
        <kineticLaw>
          <math xmlns="http://www.w3.org/1998/Math/MathML">
            <apply>
              <ci>v_393</ci>
            </apply>
          </math>
          <listOfParameters>
            <parameter id="v_393" value="1" />
          </listOfParameters>
        </kineticLaw>
      </reaction>
      <reaction id="R0438" reversible="true">
        <listOfReactants>
          <speciesReference species="IPPMAL" stoichiometry="1" />
        </listOfReactants>
        <listOfProducts>
          <speciesReference species="a_2IPM" stoichiometry="1" />
        </listOfProducts>
        <kineticLaw>
          <math xmlns="http://www.w3.org/1998/Math/MathML">
            <apply>
              <ci>v_394</ci>
            </apply>
          </math>
          <listOfParameters>
            <parameter id="v_394" value="1" />
          </listOfParameters>
        </kineticLaw>
      </reaction>
      <reaction id="R0439" reversible="true">
        <listOfReactants>
          <speciesReference species="a_2IPM" stoichiometry="1" />
        </listOfReactants>
        <listOfProducts>
          <speciesReference species="a_3IPM" stoichiometry="1" />
        </listOfProducts>
        <kineticLaw>
          <math xmlns="http://www.w3.org/1998/Math/MathML">
            <apply>
              <ci>v_395</ci>
            </apply>
          </math>
          <listOfParameters>
            <parameter id="v_395" value="1" />
          </listOfParameters>
        </kineticLaw>
      </reaction>
      <reaction id="R0440" reversible="true">
        <listOfReactants>
          <speciesReference species="a_3IPM" stoichiometry="1" />
          <speciesReference species="NAD" stoichiometry="1" />
        </listOfReactants>
        <listOfProducts>
          <speciesReference species="NADH" stoichiometry="1" />
          <speciesReference species="OICAP" stoichiometry="1" />
        </listOfProducts>
        <kineticLaw>
          <math xmlns="http://www.w3.org/1998/Math/MathML">
            <apply>
              <ci>v_396</ci>
            </apply>
          </math>
          <listOfParameters>
            <parameter id="v_396" value="1" />
          </listOfParameters>
        </kineticLaw>
      </reaction>
      <reaction id="R0441" reversible="false">
        <listOfReactants>
          <speciesReference species="OICAP" stoichiometry="1" />
        </listOfReactants>
        <listOfProducts>
          <speciesReference species="a_4MOP" stoichiometry="1" />
          <speciesReference species="CO2" stoichiometry="1" />
        </listOfProducts>
        <kineticLaw>
          <math xmlns="http://www.w3.org/1998/Math/MathML">
            <apply>
              <ci>v_397</ci>
            </apply>
          </math>
          <listOfParameters>
            <parameter id="v_397" value="1" />
          </listOfParameters>
        </kineticLaw>
      </reaction>
      <reaction id="R0442" reversible="true">
        <listOfReactants>
          <speciesReference species="a_4MOP" stoichiometry="1" />
          <speciesReference species="GLU" stoichiometry="1" />
        </listOfReactants>
        <listOfProducts>
          <speciesReference species="AKG" stoichiometry="1" />
          <speciesReference species="LEU" stoichiometry="1" />
        </listOfProducts>
        <kineticLaw>
          <math xmlns="http://www.w3.org/1998/Math/MathML">
            <apply>
              <ci>v_398</ci>
            </apply>
          </math>
          <listOfParameters>
            <parameter id="v_398" value="1" />
          </listOfParameters>
        </kineticLaw>
      </reaction>
      <reaction id="R0444" reversible="false">
        <listOfReactants>
          <speciesReference species="HIBUT" stoichiometry="1" />
          <speciesReference species="NAD" stoichiometry="1" />
        </listOfReactants>
        <listOfProducts>
          <speciesReference species="METHMASAL" stoichiometry="1" />
          <speciesReference species="NADH" stoichiometry="1" />
        </listOfProducts>
        <kineticLaw>
          <math xmlns="http://www.w3.org/1998/Math/MathML">
            <apply>
              <ci>v_399</ci>
            </apply>
          </math>
          <listOfParameters>
            <parameter id="v_399" value="1" />
          </listOfParameters>
        </kineticLaw>
      </reaction>
      <reaction id="R0445" reversible="true">
        <listOfReactants>
          <speciesReference species="LEU" stoichiometry="1" />
          <speciesReference species="NAD" stoichiometry="1" />
        </listOfReactants>
        <listOfProducts>
          <speciesReference species="a_4MOP" stoichiometry="1" />
          <speciesReference species="NH3" stoichiometry="1" />
          <speciesReference species="NADH" stoichiometry="1" />
        </listOfProducts>
        <kineticLaw>
          <math xmlns="http://www.w3.org/1998/Math/MathML">
            <apply>
              <ci>v_400</ci>
            </apply>
          </math>
          <listOfParameters>
            <parameter id="v_400" value="1" />
          </listOfParameters>
        </kineticLaw>
      </reaction>
      <reaction id="R0446" reversible="false">
        <listOfReactants>
          <speciesReference species="bLEU" stoichiometry="1" />
          <speciesReference species="NAD" stoichiometry="1" />
        </listOfReactants>
        <listOfProducts>
          <speciesReference species="O4MP" stoichiometry="1" />
          <speciesReference species="NH3" stoichiometry="1" />
          <speciesReference species="NADH" stoichiometry="1" />
        </listOfProducts>
        <kineticLaw>
          <math xmlns="http://www.w3.org/1998/Math/MathML">
            <apply>
              <ci>v_401</ci>
            </apply>
          </math>
          <listOfParameters>
            <parameter id="v_401" value="1" />
          </listOfParameters>
        </kineticLaw>
      </reaction>
      <reaction id="R0448" reversible="false">
        <listOfReactants>
          <speciesReference species="a_4MOP" stoichiometry="1" />
        </listOfReactants>
        <listOfProducts>
          <speciesReference species="SMBDH" stoichiometry="1" />
          <speciesReference species="CO2" stoichiometry="1" />
        </listOfProducts>
        <kineticLaw>
          <math xmlns="http://www.w3.org/1998/Math/MathML">
            <apply>
              <ci>v_402</ci>
            </apply>
          </math>
          <listOfParameters>
            <parameter id="v_402" value="1" />
          </listOfParameters>
        </kineticLaw>
      </reaction>
      <reaction id="R0449" reversible="false">
        <listOfReactants>
          <speciesReference species="SMBDH" stoichiometry="1" />
          <speciesReference species="COA" stoichiometry="1" />
        </listOfReactants>
        <listOfProducts>
          <speciesReference species="IVCOA" stoichiometry="1" />
        </listOfProducts>
        <kineticLaw>
          <math xmlns="http://www.w3.org/1998/Math/MathML">
            <apply>
              <ci>v_403</ci>
            </apply>
          </math>
          <listOfParameters>
            <parameter id="v_403" value="1" />
          </listOfParameters>
        </kineticLaw>
      </reaction>
      <reaction id="R0450" reversible="false">
        <listOfReactants>
          <speciesReference species="IVCOA" stoichiometry="1" />
          <speciesReference species="FAD" stoichiometry="1" />
        </listOfReactants>
        <listOfProducts>
          <speciesReference species="MCTCOA" stoichiometry="1" />
          <speciesReference species="FADH2" stoichiometry="1" />
        </listOfProducts>
        <kineticLaw>
          <math xmlns="http://www.w3.org/1998/Math/MathML">
            <apply>
              <ci>v_404</ci>
            </apply>
          </math>
          <listOfParameters>
            <parameter id="v_404" value="1" />
          </listOfParameters>
        </kineticLaw>
      </reaction>
      <reaction id="R0451" reversible="true">
        <listOfReactants>
          <speciesReference species="IVCOA" stoichiometry="1" />
          <speciesReference species="FAD" stoichiometry="1" />
        </listOfReactants>
        <listOfProducts>
          <speciesReference species="MCTCOA" stoichiometry="1" />
          <speciesReference species="FADH2" stoichiometry="1" />
        </listOfProducts>
        <kineticLaw>
          <math xmlns="http://www.w3.org/1998/Math/MathML">
            <apply>
              <ci>v_405</ci>
            </apply>
          </math>
          <listOfParameters>
            <parameter id="v_405" value="1" />
          </listOfParameters>
        </kineticLaw>
      </reaction>
      <reaction id="R0452" reversible="true">
        <listOfReactants>
          <speciesReference species="HIVCOA" stoichiometry="1" />
        </listOfReactants>
        <listOfProducts>
          <speciesReference species="MCTCOA" stoichiometry="1" />
        </listOfProducts>
        <kineticLaw>
          <math xmlns="http://www.w3.org/1998/Math/MathML">
            <apply>
              <ci>v_406</ci>
            </apply>
          </math>
          <listOfParameters>
            <parameter id="v_406" value="1" />
          </listOfParameters>
        </kineticLaw>
      </reaction>
      <reaction id="R0454" reversible="false">
        <listOfReactants>
          <speciesReference species="OIVAL" stoichiometry="1" />
        </listOfReactants>
        <listOfProducts>
          <speciesReference species="S2MDH" stoichiometry="1" />
          <speciesReference species="CO2" stoichiometry="1" />
        </listOfProducts>
        <kineticLaw>
          <math xmlns="http://www.w3.org/1998/Math/MathML">
            <apply>
              <ci>v_407</ci>
            </apply>
          </math>
          <listOfParameters>
            <parameter id="v_407" value="1" />
          </listOfParameters>
        </kineticLaw>
      </reaction>
      <reaction id="ADD1" reversible="false">
        <listOfReactants>
          <speciesReference species="a_4MOP" stoichiometry="1" />
          <speciesReference species="COA" stoichiometry="1" />
          <speciesReference species="NAD" stoichiometry="1" />
        </listOfReactants>
        <listOfProducts>
          <speciesReference species="IVCOA" stoichiometry="1" />
          <speciesReference species="CO2" stoichiometry="1" />
          <speciesReference species="NADH" stoichiometry="1" />
        </listOfProducts>
        <kineticLaw>
          <math xmlns="http://www.w3.org/1998/Math/MathML">
            <apply>
              <ci>v_408</ci>
            </apply>
          </math>
          <listOfParameters>
            <parameter id="v_408" value="1" />
          </listOfParameters>
        </kineticLaw>
      </reaction>
      <reaction id="ADD2" reversible="false">
        <listOfReactants>
          <speciesReference species="MCTCOA" stoichiometry="1" />
          <speciesReference species="ATP" stoichiometry="1" />
          <speciesReference species="CO2" stoichiometry="1" />
        </listOfReactants>
        <listOfProducts>
          <speciesReference species="MGLUCOA" stoichiometry="1" />
          <speciesReference species="ADP" stoichiometry="1" />
          <speciesReference species="PI" stoichiometry="1" />
        </listOfProducts>
        <kineticLaw>
          <math xmlns="http://www.w3.org/1998/Math/MathML">
            <apply>
              <ci>v_409</ci>
            </apply>
          </math>
          <listOfParameters>
            <parameter id="v_409" value="1" />
          </listOfParameters>
        </kineticLaw>
      </reaction>
      <reaction id="ADD3" reversible="false">
        <listOfReactants>
          <speciesReference species="MGLUCOA" stoichiometry="1" />
        </listOfReactants>
        <listOfProducts>
          <speciesReference species="H3MCOA" stoichiometry="1" />
        </listOfProducts>
        <kineticLaw>
          <math xmlns="http://www.w3.org/1998/Math/MathML">
            <apply>
              <ci>v_410</ci>
            </apply>
          </math>
          <listOfParameters>
            <parameter id="v_410" value="1" />
          </listOfParameters>
        </kineticLaw>
      </reaction>
      <reaction id="ADD4" reversible="false">
        <listOfReactants>
          <speciesReference species="OIVAL" stoichiometry="1" />
          <speciesReference species="COA" stoichiometry="1" />
          <speciesReference species="NAD" stoichiometry="1" />
        </listOfReactants>
        <listOfProducts>
          <speciesReference species="MPPCOA" stoichiometry="1" />
          <speciesReference species="CO2" stoichiometry="1" />
          <speciesReference species="NADH" stoichiometry="1" />
        </listOfProducts>
        <kineticLaw>
          <math xmlns="http://www.w3.org/1998/Math/MathML">
            <apply>
              <ci>v_411</ci>
            </apply>
          </math>
          <listOfParameters>
            <parameter id="v_411" value="1" />
          </listOfParameters>
        </kineticLaw>
      </reaction>
      <reaction id="ADD5" reversible="false">
        <listOfReactants>
          <speciesReference species="HIBUTCOA" stoichiometry="1" />
        </listOfReactants>
        <listOfProducts>
          <speciesReference species="HIBUT" stoichiometry="1" />
          <speciesReference species="COA" stoichiometry="1" />
        </listOfProducts>
        <kineticLaw>
          <math xmlns="http://www.w3.org/1998/Math/MathML">
            <apply>
              <ci>v_412</ci>
            </apply>
          </math>
          <listOfParameters>
            <parameter id="v_412" value="1" />
          </listOfParameters>
        </kineticLaw>
      </reaction>
      <reaction id="ADD6" reversible="false">
        <listOfReactants>
          <speciesReference species="a_3MOP" stoichiometry="1" />
          <speciesReference species="COA" stoichiometry="1" />
          <speciesReference species="NAD" stoichiometry="1" />
        </listOfReactants>
        <listOfProducts>
          <speciesReference species="a_2MBTCOA" stoichiometry="1" />
          <speciesReference species="CO2" stoichiometry="1" />
          <speciesReference species="NADH" stoichiometry="1" />
        </listOfProducts>
        <kineticLaw>
          <math xmlns="http://www.w3.org/1998/Math/MathML">
            <apply>
              <ci>v_413</ci>
            </apply>
          </math>
          <listOfParameters>
            <parameter id="v_413" value="1" />
          </listOfParameters>
        </kineticLaw>
      </reaction>
      <reaction id="R0456" reversible="false">
        <listOfReactants>
          <speciesReference species="S2MDH" stoichiometry="1" />
          <speciesReference species="COA" stoichiometry="1" />
        </listOfReactants>
        <listOfProducts>
          <speciesReference species="MPPCOA" stoichiometry="1" />
        </listOfProducts>
        <kineticLaw>
          <math xmlns="http://www.w3.org/1998/Math/MathML">
            <apply>
              <ci>v_414</ci>
            </apply>
          </math>
          <listOfParameters>
            <parameter id="v_414" value="1" />
          </listOfParameters>
        </kineticLaw>
      </reaction>
      <reaction id="R0457" reversible="false">
        <listOfReactants>
          <speciesReference species="MPPCOA" stoichiometry="1" />
          <speciesReference species="O2" stoichiometry="1" />
        </listOfReactants>
        <listOfProducts>
          <speciesReference species="a_2MPECOA" stoichiometry="1" />
        </listOfProducts>
        <kineticLaw>
          <math xmlns="http://www.w3.org/1998/Math/MathML">
            <apply>
              <ci>v_415</ci>
            </apply>
          </math>
          <listOfParameters>
            <parameter id="v_415" value="1" />
          </listOfParameters>
        </kineticLaw>
      </reaction>
      <reaction id="R0458" reversible="true">
        <listOfReactants>
          <speciesReference species="MPPCOA" stoichiometry="1" />
          <speciesReference species="FAD" stoichiometry="1" />
        </listOfReactants>
        <listOfProducts>
          <speciesReference species="a_2MPECOA" stoichiometry="1" />
          <speciesReference species="FADH2" stoichiometry="1" />
        </listOfProducts>
        <kineticLaw>
          <math xmlns="http://www.w3.org/1998/Math/MathML">
            <apply>
              <ci>v_416</ci>
            </apply>
          </math>
          <listOfParameters>
            <parameter id="v_416" value="1" />
          </listOfParameters>
        </kineticLaw>
      </reaction>
      <reaction id="R0459" reversible="false">
        <listOfReactants>
          <speciesReference species="a_2MPECOA" stoichiometry="1" />
        </listOfReactants>
        <listOfProducts>
          <speciesReference species="HIBUTCOA" stoichiometry="1" />
        </listOfProducts>
        <kineticLaw>
          <math xmlns="http://www.w3.org/1998/Math/MathML">
            <apply>
              <ci>v_417</ci>
            </apply>
          </math>
          <listOfParameters>
            <parameter id="v_417" value="1" />
          </listOfParameters>
        </kineticLaw>
      </reaction>
[truncated: 457,764 more chars]
