# Supplementary material for: Do genome-scale models need exact solvers or clearer standards?
Source: Mol Syst Biol. 2015 Oct 14;11(10):831. doi: 10.15252/msb.20156157 (PMC4631202; doi:10.15252/msb.20156157)
Supplement: Supplementary file 2 — Dataset EV1 [file msb0011-0831-sd2.zip › m_model_collection-master/sbml/S_coilicolor_fixed.xml]

<?xml version="1.0" encoding="UTF-8"?>
<sbml xmlns="http://www.sbml.org/sbml/level2" level="2" version="1">
  <model id="sco2013">
    <listOfUnitDefinitions>
      <unitDefinition id="mmol_per_gDW_per_hr">
        <listOfUnits>
          <unit kind="mole" scale="-3"/>
          <unit kind="gram" exponent="-1"/>
          <unit kind="second" exponent="-1" multiplier="0.000277777777777778"/>
        </listOfUnits>
      </unitDefinition>
    </listOfUnitDefinitions>
    <listOfCompartments>
      <compartment id="p" name="periplasm" size="1"/>
      <compartment id="c" name="cytosol" size="1"/>
      <compartment id="e" name="extracellular" size="1"/>
    </listOfCompartments>
    <listOfSpecies>
      <species id="M_GLC_c_None_" name="GLC" charge="0">
        <notes>
          <html xmlns="http://www.w3.org/1999/xhtml">
            <p>FORMULA: </p>
          </html>
        </notes>
      </species>
      <species id="M_ATP_c_None_" name="ATP" charge="0">
        <notes>
          <html xmlns="http://www.w3.org/1999/xhtml">
            <p>FORMULA: </p>
          </html>
        </notes>
      </species>
      <species id="M_GLC6P_c_None_" name="GLC6P" charge="0">
        <notes>
          <html xmlns="http://www.w3.org/1999/xhtml">
            <p>FORMULA: </p>
          </html>
        </notes>
      </species>
      <species id="M_ADP_c_None_" name="ADP" charge="0">
        <notes>
          <html xmlns="http://www.w3.org/1999/xhtml">
            <p>FORMULA: </p>
          </html>
        </notes>
      </species>
      <species id="M_bGLC_c_None_" name="bGLC" charge="0">
        <notes>
          <html xmlns="http://www.w3.org/1999/xhtml">
            <p>FORMULA: </p>
          </html>
        </notes>
      </species>
      <species id="M_bGLC6P_c_None_" name="bGLC6P" charge="0">
        <notes>
          <html xmlns="http://www.w3.org/1999/xhtml">
            <p>FORMULA: </p>
          </html>
        </notes>
      </species>
      <species id="M_GLC1P_c_None_" name="GLC1P" charge="0">
        <notes>
          <html xmlns="http://www.w3.org/1999/xhtml">
            <p>FORMULA: </p>
          </html>
        </notes>
      </species>
      <species id="M_F6P_c_None_" name="F6P" charge="0">
        <notes>
          <html xmlns="http://www.w3.org/1999/xhtml">
            <p>FORMULA: </p>
          </html>
        </notes>
      </species>
      <species id="M_F16DP_c_None_" name="F16DP" charge="0">
        <notes>
          <html xmlns="http://www.w3.org/1999/xhtml">
            <p>FORMULA: </p>
          </html>
        </notes>
      </species>
      <species id="M_WATER_c_None_" name="WATER" charge="0">
        <notes>
          <html xmlns="http://www.w3.org/1999/xhtml">
            <p>FORMULA: </p>
          </html>
        </notes>
      </species>
      <species id="M_PI_c_None_" name="PI" charge="0">
        <notes>
          <html xmlns="http://www.w3.org/1999/xhtml">
            <p>FORMULA: </p>
          </html>
        </notes>
      </species>
      <species id="M_DHAP_c_None_" name="DHAP" charge="0">
        <notes>
          <html xmlns="http://www.w3.org/1999/xhtml">
            <p>FORMULA: </p>
          </html>
        </notes>
      </species>
      <species id="M_GAP_c_None_" name="GAP" charge="0">
        <notes>
          <html xmlns="http://www.w3.org/1999/xhtml">
            <p>FORMULA: </p>
          </html>
        </notes>
      </species>
      <species id="M_NAD_c_None_" name="NAD" charge="0">
        <notes>
          <html xmlns="http://www.w3.org/1999/xhtml">
            <p>FORMULA: </p>
          </html>
        </notes>
      </species>
      <species id="M_DPG_c_None_" name="DPG" charge="0">
        <notes>
          <html xmlns="http://www.w3.org/1999/xhtml">
            <p>FORMULA: </p>
          </html>
        </notes>
      </species>
      <species id="M_NADH_c_None_" name="NADH" charge="0">
        <notes>
          <html xmlns="http://www.w3.org/1999/xhtml">
            <p>FORMULA: </p>
          </html>
        </notes>
      </species>
      <species id="M_H_c_None_" name="H" charge="0">
        <notes>
          <html xmlns="http://www.w3.org/1999/xhtml">
            <p>FORMULA: </p>
          </html>
        </notes>
      </species>
      <species id="M_G3P_c_None_" name="G3P" charge="0">
        <notes>
          <html xmlns="http://www.w3.org/1999/xhtml">
            <p>FORMULA: </p>
          </html>
        </notes>
      </species>
      <species id="M_PG2_c_None_" name="PG2" charge="0">
        <notes>
          <html xmlns="http://www.w3.org/1999/xhtml">
            <p>FORMULA: </p>
          </html>
        </notes>
      </species>
      <species id="M_PEP_c_None_" name="PEP" charge="0">
        <notes>
          <html xmlns="http://www.w3.org/1999/xhtml">
            <p>FORMULA: </p>
          </html>
        </notes>
      </species>
      <species id="M_PYR_c_None_" name="PYR" charge="0">
        <notes>
          <html xmlns="http://www.w3.org/1999/xhtml">
            <p>FORMULA: </p>
          </html>
        </notes>
      </species>
      <species id="M_LAC_c_None_" name="LAC" charge="0">
        <notes>
          <html xmlns="http://www.w3.org/1999/xhtml">
            <p>FORMULA: </p>
          </html>
        </notes>
      </species>
      <species id="M_COA_c_None_" name="COA" charge="0">
        <notes>
          <html xmlns="http://www.w3.org/1999/xhtml">
            <p>FORMULA: </p>
          </html>
        </notes>
      </species>
      <species id="M_AC_c_None_" name="AC" charge="0">
        <notes>
          <html xmlns="http://www.w3.org/1999/xhtml">
            <p>FORMULA: </p>
          </html>
        </notes>
      </species>
      <species id="M_ACOA_c_None_" name="ACOA" charge="0">
        <notes>
          <html xmlns="http://www.w3.org/1999/xhtml">
            <p>FORMULA: </p>
          </html>
        </notes>
      </species>
      <species id="M_PPI_c_None_" name="PPI" charge="0">
        <notes>
          <html xmlns="http://www.w3.org/1999/xhtml">
            <p>FORMULA: </p>
          </html>
        </notes>
      </species>
      <species id="M_AMP_c_None_" name="AMP" charge="0">
        <notes>
          <html xmlns="http://www.w3.org/1999/xhtml">
            <p>FORMULA: </p>
          </html>
        </notes>
      </species>
      <species id="M_MAL_c_None_" name="MAL" charge="0">
        <notes>
          <html xmlns="http://www.w3.org/1999/xhtml">
            <p>FORMULA: </p>
          </html>
        </notes>
      </species>
      <species id="M_CO2_c_None_" name="CO2" charge="0">
        <notes>
          <html xmlns="http://www.w3.org/1999/xhtml">
            <p>FORMULA: </p>
          </html>
        </notes>
      </species>
      <species id="M_NADP_c_None_" name="NADP" charge="0">
        <notes>
          <html xmlns="http://www.w3.org/1999/xhtml">
            <p>FORMULA: </p>
          </html>
        </notes>
      </species>
      <species id="M_NADPH_c_None_" name="NADPH" charge="0">
        <notes>
          <html xmlns="http://www.w3.org/1999/xhtml">
            <p>FORMULA: </p>
          </html>
        </notes>
      </species>
      <species id="M_OXACET_c_None_" name="OXACET" charge="0">
        <notes>
          <html xmlns="http://www.w3.org/1999/xhtml">
            <p>FORMULA: </p>
          </html>
        </notes>
      </species>
      <species id="M_ACAL_c_None_" name="ACAL" charge="0">
        <notes>
          <html xmlns="http://www.w3.org/1999/xhtml">
            <p>FORMULA: </p>
          </html>
        </notes>
      </species>
      <species id="M_ETH_c_None_" name="ETH" charge="0">
        <notes>
          <html xmlns="http://www.w3.org/1999/xhtml">
            <p>FORMULA: </p>
          </html>
        </notes>
      </species>
      <species id="M_UBIQON_c_None_" name="UBIQON" charge="0">
        <notes>
          <html xmlns="http://www.w3.org/1999/xhtml">
            <p>FORMULA: </p>
          </html>
        </notes>
      </species>
      <species id="M_UBIQOL_c_None_" name="UBIQOL" charge="0">
        <notes>
          <html xmlns="http://www.w3.org/1999/xhtml">
            <p>FORMULA: </p>
          </html>
        </notes>
      </species>
      <species id="M_HCO3_c_None_" name="HCO3" charge="0">
        <notes>
          <html xmlns="http://www.w3.org/1999/xhtml">
            <p>FORMULA: </p>
          </html>
        </notes>
      </species>
      <species id="M_MALCOA_c_None_" name="MALCOA" charge="0">
        <notes>
          <html xmlns="http://www.w3.org/1999/xhtml">
            <p>FORMULA: </p>
          </html>
        </notes>
      </species>
      <species id="M_CCCP_c_None_" name="CCCP" charge="0">
        <notes>
          <html xmlns="http://www.w3.org/1999/xhtml">
            <p>FORMULA: </p>
          </html>
        </notes>
      </species>
      <species id="M_BCCP_c_None_" name="BCCP" charge="0">
        <notes>
          <html xmlns="http://www.w3.org/1999/xhtml">
            <p>FORMULA: </p>
          </html>
        </notes>
      </species>
      <species id="M_GDP_c_None_" name="GDP" charge="0">
        <notes>
          <html xmlns="http://www.w3.org/1999/xhtml">
            <p>FORMULA: </p>
          </html>
        </notes>
      </species>
      <species id="M_GTP_c_None_" name="GTP" charge="0">
        <notes>
          <html xmlns="http://www.w3.org/1999/xhtml">
            <p>FORMULA: </p>
          </html>
        </notes>
      </species>
      <species id="M_CIT_c_None_" name="CIT" charge="0">
        <notes>
          <html xmlns="http://www.w3.org/1999/xhtml">
            <p>FORMULA: </p>
          </html>
        </notes>
      </species>
      <species id="M_THISOCIT_c_None_" name="THISOCIT" charge="0">
        <notes>
          <html xmlns="http://www.w3.org/1999/xhtml">
            <p>FORMULA: </p>
          </html>
        </notes>
      </species>
      <species id="M_CACONITATE_c_None_" name="CACONITATE" charge="0">
        <notes>
          <html xmlns="http://www.w3.org/1999/xhtml">
            <p>FORMULA: </p>
          </html>
        </notes>
      </species>
      <species id="M_GLYOX_c_None_" name="GLYOX" charge="0">
        <notes>
          <html xmlns="http://www.w3.org/1999/xhtml">
            <p>FORMULA: </p>
          </html>
        </notes>
      </species>
      <species id="M_SUCC_c_None_" name="SUCC" charge="0">
        <notes>
          <html xmlns="http://www.w3.org/1999/xhtml">
            <p>FORMULA: </p>
          </html>
        </notes>
      </species>
      <species id="M_AKG_c_None_" name="AKG" charge="0">
        <notes>
          <html xmlns="http://www.w3.org/1999/xhtml">
            <p>FORMULA: </p>
          </html>
        </notes>
      </species>
      <species id="M_LIPOAMIDE_c_None_" name="LIPOAMIDE" charge="0">
        <notes>
          <html xmlns="http://www.w3.org/1999/xhtml">
            <p>FORMULA: </p>
          </html>
        </notes>
      </species>
      <species id="M_SSUCDLIPOAMIDE_c_None_" name="SSUCDLIPOAMIDE" charge="0">
        <notes>
          <html xmlns="http://www.w3.org/1999/xhtml">
            <p>FORMULA: </p>
          </html>
        </notes>
      </species>
      <species id="M_DHLAMIDE_c_None_" name="DHLAMIDE" charge="0">
        <notes>
          <html xmlns="http://www.w3.org/1999/xhtml">
            <p>FORMULA: </p>
          </html>
        </notes>
      </species>
      <species id="M_SUCCOA_c_None_" name="SUCCOA" charge="0">
        <notes>
          <html xmlns="http://www.w3.org/1999/xhtml">
            <p>FORMULA: </p>
          </html>
        </notes>
      </species>
      <species id="M_FERI_c_None_" name="FERI" charge="0">
        <notes>
          <html xmlns="http://www.w3.org/1999/xhtml">
            <p>FORMULA: </p>
          </html>
        </notes>
      </species>
      <species id="M_FERO_c_None_" name="FERO" charge="0">
        <notes>
          <html xmlns="http://www.w3.org/1999/xhtml">
            <p>FORMULA: </p>
          </html>
        </notes>
      </species>
      <species id="M_FUM_c_None_" name="FUM" charge="0">
        <notes>
          <html xmlns="http://www.w3.org/1999/xhtml">
            <p>FORMULA: </p>
          </html>
        </notes>
      </species>
      <species id="M_FADH2_c_None_" name="FADH2" charge="0">
        <notes>
          <html xmlns="http://www.w3.org/1999/xhtml">
            <p>FORMULA: </p>
          </html>
        </notes>
      </species>
      <species id="M_FAD_c_None_" name="FAD" charge="0">
        <notes>
          <html xmlns="http://www.w3.org/1999/xhtml">
            <p>FORMULA: </p>
          </html>
        </notes>
      </species>
      <species id="M_GLCLAC_c_None_" name="GLCLAC" charge="0">
        <notes>
          <html xmlns="http://www.w3.org/1999/xhtml">
            <p>FORMULA: </p>
          </html>
        </notes>
      </species>
      <species id="M_MKH2_c_None_" name="MKH2" charge="0">
        <notes>
          <html xmlns="http://www.w3.org/1999/xhtml">
            <p>FORMULA: </p>
          </html>
        </notes>
      </species>
      <species id="M_O2_c_None_" name="O2" charge="0">
        <notes>
          <html xmlns="http://www.w3.org/1999/xhtml">
            <p>FORMULA: </p>
          </html>
        </notes>
      </species>
      <species id="M_MK_c_None_" name="MK" charge="0">
        <notes>
          <html xmlns="http://www.w3.org/1999/xhtml">
            <p>FORMULA: </p>
          </html>
        </notes>
      </species>
      <species id="M_H_e_None_" name="H" charge="0">
        <notes>
          <html xmlns="http://www.w3.org/1999/xhtml">
            <p>FORMULA: </p>
          </html>
        </notes>
      </species>
      <species id="M_GLUC_c_None_" name="GLUC" charge="0">
        <notes>
          <html xmlns="http://www.w3.org/1999/xhtml">
            <p>FORMULA: </p>
          </html>
        </notes>
      </species>
      <species id="M_P6GLUCONATE_c_None_" name="P6GLUCONATE" charge="0">
        <notes>
          <html xmlns="http://www.w3.org/1999/xhtml">
            <p>FORMULA: </p>
          </html>
        </notes>
      </species>
      <species id="M_LRIBULOSE5P_c_None_" name="LRIBULOSE5P" charge="0">
        <notes>
          <html xmlns="http://www.w3.org/1999/xhtml">
            <p>FORMULA: </p>
          </html>
        </notes>
      </species>
      <species id="M_XYL5P_c_None_" name="XYL5P" charge="0">
        <notes>
          <html xmlns="http://www.w3.org/1999/xhtml">
            <p>FORMULA: </p>
          </html>
        </notes>
      </species>
      <species id="M_RIBUL1P_c_None_" name="RIBUL1P" charge="0">
        <notes>
          <html xmlns="http://www.w3.org/1999/xhtml">
            <p>FORMULA: </p>
          </html>
        </notes>
      </species>
      <species id="M_RIB_c_None_" name="RIB" charge="0">
        <notes>
          <html xmlns="http://www.w3.org/1999/xhtml">
            <p>FORMULA: </p>
          </html>
        </notes>
      </species>
      <species id="M_R5P_c_None_" name="R5P" charge="0">
        <notes>
          <html xmlns="http://www.w3.org/1999/xhtml">
            <p>FORMULA: </p>
          </html>
        </notes>
      </species>
      <species id="M_DRIB_c_None_" name="DRIB" charge="0">
        <notes>
          <html xmlns="http://www.w3.org/1999/xhtml">
            <p>FORMULA: </p>
          </html>
        </notes>
      </species>
      <species id="M_DR5P_c_None_" name="DR5P" charge="0">
        <notes>
          <html xmlns="http://www.w3.org/1999/xhtml">
            <p>FORMULA: </p>
          </html>
        </notes>
      </species>
      <species id="M_DR1P_c_None_" name="DR1P" charge="0">
        <notes>
          <html xmlns="http://www.w3.org/1999/xhtml">
            <p>FORMULA: </p>
          </html>
        </notes>
      </species>
      <species id="M_R1P_c_None_" name="R1P" charge="0">
        <notes>
          <html xmlns="http://www.w3.org/1999/xhtml">
            <p>FORMULA: </p>
          </html>
        </notes>
      </species>
      <species id="M_ERY4P_c_None_" name="ERY4P" charge="0">
        <notes>
          <html xmlns="http://www.w3.org/1999/xhtml">
            <p>FORMULA: </p>
          </html>
        </notes>
      </species>
      <species id="M_S17BP_c_None_" name="S17BP" charge="0">
        <notes>
          <html xmlns="http://www.w3.org/1999/xhtml">
            <p>FORMULA: </p>
          </html>
        </notes>
      </species>
      <species id="M_SHEPTP_c_None_" name="SHEPTP" charge="0">
        <notes>
          <html xmlns="http://www.w3.org/1999/xhtml">
            <p>FORMULA: </p>
          </html>
        </notes>
      </species>
      <species id="M_D6PGDLAC_c_None_" name="D6PGDLAC" charge="0">
        <notes>
          <html xmlns="http://www.w3.org/1999/xhtml">
            <p>FORMULA: </p>
          </html>
        </notes>
      </species>
      <species id="M_DDG_c_None_" name="DDG" charge="0">
        <notes>
          <html xmlns="http://www.w3.org/1999/xhtml">
            <p>FORMULA: </p>
          </html>
        </notes>
      </species>
      <species id="M_KDG_c_None_" name="KDG" charge="0">
        <notes>
          <html xmlns="http://www.w3.org/1999/xhtml">
            <p>FORMULA: </p>
          </html>
        </notes>
      </species>
      <species id="M_KD6PGLUCONATE_c_None_" name="KD6PGLUCONATE" charge="0">
        <notes>
          <html xmlns="http://www.w3.org/1999/xhtml">
            <p>FORMULA: </p>
          </html>
        </notes>
      </species>
      <species id="M_LRIBULOSE_c_None_" name="LRIBULOSE" charge="0">
        <notes>
          <html xmlns="http://www.w3.org/1999/xhtml">
            <p>FORMULA: </p>
          </html>
        </notes>
      </species>
      <species id="M_LARABINOSE_c_None_" name="LARABINOSE" charge="0">
        <notes>
          <html xmlns="http://www.w3.org/1999/xhtml">
            <p>FORMULA: </p>
          </html>
        </notes>
      </species>
      <species id="M_ARABITOL_c_None_" name="ARABITOL" charge="0">
        <notes>
          <html xmlns="http://www.w3.org/1999/xhtml">
            <p>FORMULA: </p>
          </html>
        </notes>
      </species>
      <species id="M_LXYLULOSE_c_None_" name="LXYLULOSE" charge="0">
        <notes>
          <html xmlns="http://www.w3.org/1999/xhtml">
            <p>FORMULA: </p>
          </html>
        </notes>
      </species>
      <species id="M_LXYLULOSE5P_c_None_" name="LXYLULOSE5P" charge="0">
        <notes>
          <html xmlns="http://www.w3.org/1999/xhtml">
            <p>FORMULA: </p>
          </html>
        </notes>
      </species>
      <species id="M_LLYXOSE_c_None_" name="LLYXOSE" charge="0">
        <notes>
          <html xmlns="http://www.w3.org/1999/xhtml">
            <p>FORMULA: </p>
          </html>
        </notes>
      </species>
      <species id="M_XYLITOL_c_None_" name="XYLITOL" charge="0">
        <notes>
          <html xmlns="http://www.w3.org/1999/xhtml">
            <p>FORMULA: </p>
          </html>
        </notes>
      </species>
      <species id="M_XYL_c_None_" name="XYL" charge="0">
        <notes>
          <html xmlns="http://www.w3.org/1999/xhtml">
            <p>FORMULA: </p>
          </html>
        </notes>
      </species>
      <species id="M_DXYL_c_None_" name="DXYL" charge="0">
        <notes>
          <html xmlns="http://www.w3.org/1999/xhtml">
            <p>FORMULA: </p>
          </html>
        </notes>
      </species>
      <species id="M_RMN_c_None_" name="RMN" charge="0">
        <notes>
          <html xmlns="http://www.w3.org/1999/xhtml">
            <p>FORMULA: </p>
          </html>
        </notes>
      </species>
      <species id="M_RHAMN_c_None_" name="RHAMN" charge="0">
        <notes>
          <html xmlns="http://www.w3.org/1999/xhtml">
            <p>FORMULA: </p>
          </html>
        </notes>
      </species>
      <species id="M_RHAMN1P_c_None_" name="RHAMN1P" charge="0">
        <notes>
          <html xmlns="http://www.w3.org/1999/xhtml">
            <p>FORMULA: </p>
          </html>
        </notes>
      </species>
      <species id="M_LACTAL_c_None_" name="LACTAL" charge="0">
        <notes>
          <html xmlns="http://www.w3.org/1999/xhtml">
            <p>FORMULA: </p>
          </html>
        </notes>
      </species>
      <species id="M_LLAC_c_None_" name="LLAC" charge="0">
        <notes>
          <html xmlns="http://www.w3.org/1999/xhtml">
            <p>FORMULA: </p>
          </html>
        </notes>
      </species>
      <species id="M_CELB_c_None_" name="CELB" charge="0">
        <notes>
          <html xmlns="http://www.w3.org/1999/xhtml">
            <p>FORMULA: </p>
          </html>
        </notes>
      </species>
      <species id="M_TRE6P_c_None_" name="TRE6P" charge="0">
        <notes>
          <html xmlns="http://www.w3.org/1999/xhtml">
            <p>FORMULA: </p>
          </html>
        </notes>
      </species>
      <species id="M_TRE_c_None_" name="TRE" charge="0">
        <notes>
          <html xmlns="http://www.w3.org/1999/xhtml">
            <p>FORMULA: </p>
          </html>
        </notes>
      </species>
      <species id="M_MAN_c_None_" name="MAN" charge="0">
        <notes>
          <html xmlns="http://www.w3.org/1999/xhtml">
            <p>FORMULA: </p>
          </html>
        </notes>
      </species>
      <species id="M_MAN6P_c_None_" name="MAN6P" charge="0">
        <notes>
          <html xmlns="http://www.w3.org/1999/xhtml">
            <p>FORMULA: </p>
          </html>
        </notes>
      </species>
      <species id="M_MAN1P_c_None_" name="MAN1P" charge="0">
        <notes>
          <html xmlns="http://www.w3.org/1999/xhtml">
            <p>FORMULA: </p>
          </html>
        </notes>
      </species>
      <species id="M_GMAN_c_None_" name="GMAN" charge="0">
        <notes>
          <html xmlns="http://www.w3.org/1999/xhtml">
            <p>FORMULA: </p>
          </html>
        </notes>
      </species>
      <species id="M_G4D6DMAN_c_None_" name="G4D6DMAN" charge="0">
        <notes>
          <html xmlns="http://www.w3.org/1999/xhtml">
            <p>FORMULA: </p>
          </html>
        </notes>
      </species>
      <species id="M_FRU_c_None_" name="FRU" charge="0">
        <notes>
          <html xmlns="http://www.w3.org/1999/xhtml">
            <p>FORMULA: </p>
          </html>
        </notes>
      </species>
      <species id="M_F1P_c_None_" name="F1P" charge="0">
        <notes>
          <html xmlns="http://www.w3.org/1999/xhtml">
            <p>FORMULA: </p>
          </html>
        </notes>
      </species>
      <species id="M_T3_c_None_" name="T3" charge="0">
        <notes>
          <html xmlns="http://www.w3.org/1999/xhtml">
            <p>FORMULA: </p>
          </html>
        </notes>
      </species>
      <species id="M_MELI_c_None_" name="MELI" charge="0">
        <notes>
          <html xmlns="http://www.w3.org/1999/xhtml">
            <p>FORMULA: </p>
          </html>
        </notes>
      </species>
      <species id="M_GLAC_c_None_" name="GLAC" charge="0">
        <notes>
          <html xmlns="http://www.w3.org/1999/xhtml">
            <p>FORMULA: </p>
          </html>
        </notes>
      </species>
      <species id="M_DTTP_c_None_" name="DTTP" charge="0">
        <notes>
          <html xmlns="http://www.w3.org/1999/xhtml">
            <p>FORMULA: </p>
          </html>
        </notes>
      </species>
      <species id="M_TDPDGLUCOSE_c_None_" name="TDPDGLUCOSE" charge="0">
        <notes>
          <html xmlns="http://www.w3.org/1999/xhtml">
            <p>FORMULA: </p>
          </html>
        </notes>
      </species>
      <species id="M_TDPGAL_c_None_" name="TDPGAL" charge="0">
        <notes>
          <html xmlns="http://www.w3.org/1999/xhtml">
            <p>FORMULA: </p>
          </html>
        </notes>
      </species>
      <species id="M_GALC_c_None_" name="GALC" charge="0">
        <notes>
          <html xmlns="http://www.w3.org/1999/xhtml">
            <p>FORMULA: </p>
          </html>
        </notes>
      </species>
      <species id="M_GALC1P_c_None_" name="GALC1P" charge="0">
        <notes>
          <html xmlns="http://www.w3.org/1999/xhtml">
            <p>FORMULA: </p>
          </html>
        </notes>
      </species>
      <species id="M_UTP_c_None_" name="UTP" charge="0">
        <notes>
          <html xmlns="http://www.w3.org/1999/xhtml">
            <p>FORMULA: </p>
          </html>
        </notes>
      </species>
      <species id="M_UDPGAL_c_None_" name="UDPGAL" charge="0">
        <notes>
          <html xmlns="http://www.w3.org/1999/xhtml">
            <p>FORMULA: </p>
          </html>
        </notes>
      </species>
      <species id="M_UDPGLU_c_None_" name="UDPGLU" charge="0">
        <notes>
          <html xmlns="http://www.w3.org/1999/xhtml">
            <p>FORMULA: </p>
          </html>
        </notes>
      </species>
      <species id="M_UDPGLUCUR_c_None_" name="UDPGLUCUR" charge="0">
        <notes>
          <html xmlns="http://www.w3.org/1999/xhtml">
            <p>FORMULA: </p>
          </html>
        </notes>
      </species>
      <species id="M_UDP_c_None_" name="UDP" charge="0">
        <notes>
          <html xmlns="http://www.w3.org/1999/xhtml">
            <p>FORMULA: </p>
          </html>
        </notes>
      </species>
      <species id="M_MLT_c_None_" name="MLT" charge="0">
        <notes>
          <html xmlns="http://www.w3.org/1999/xhtml">
            <p>FORMULA: </p>
          </html>
        </notes>
      </species>
      <species id="M_LACTOSE_c_None_" name="LACTOSE" charge="0">
        <notes>
          <html xmlns="http://www.w3.org/1999/xhtml">
            <p>FORMULA: </p>
          </html>
        </notes>
      </species>
      <species id="M_GALACTINOL_c_None_" name="GALACTINOL" charge="0">
        <notes>
          <html xmlns="http://www.w3.org/1999/xhtml">
            <p>FORMULA: </p>
          </html>
        </notes>
      </species>
      <species id="M_MYOINOSITOL_c_None_" name="MYOINOSITOL" charge="0">
        <notes>
          <html xmlns="http://www.w3.org/1999/xhtml">
            <p>FORMULA: </p>
          </html>
        </notes>
      </species>
      <species id="M_RAF_c_None_" name="RAF" charge="0">
        <notes>
          <html xmlns="http://www.w3.org/1999/xhtml">
            <p>FORMULA: </p>
          </html>
        </notes>
      </species>
      <species id="M_SUCROSE_c_None_" name="SUCROSE" charge="0">
        <notes>
          <html xmlns="http://www.w3.org/1999/xhtml">
            <p>FORMULA: </p>
          </html>
        </notes>
      </species>
      <species id="M_STACHYOSE_c_None_" name="STACHYOSE" charge="0">
        <notes>
          <html xmlns="http://www.w3.org/1999/xhtml">
            <p>FORMULA: </p>
          </html>
        </notes>
      </species>
      <species id="M_EPM_c_None_" name="EPM" charge="0">
        <notes>
          <html xmlns="http://www.w3.org/1999/xhtml">
            <p>FORMULA: </p>
          </html>
        </notes>
      </species>
      <species id="M_GGL_c_None_" name="GGL" charge="0">
        <notes>
          <html xmlns="http://www.w3.org/1999/xhtml">
            <p>FORMULA: </p>
          </html>
        </notes>
      </species>
      <species id="M_GL_c_None_" name="GL" charge="0">
        <notes>
          <html xmlns="http://www.w3.org/1999/xhtml">
            <p>FORMULA: </p>
          </html>
        </notes>
      </species>
      <species id="M_MELIT_c_None_" name="MELIT" charge="0">
        <notes>
          <html xmlns="http://www.w3.org/1999/xhtml">
            <p>FORMULA: </p>
          </html>
        </notes>
      </species>
      <species id="M_SOT_c_None_" name="SOT" charge="0">
        <notes>
          <html xmlns="http://www.w3.org/1999/xhtml">
            <p>FORMULA: </p>
          </html>
        </notes>
      </species>
      <species id="M_PIn_c_None_" name="PIn" charge="0">
        <notes>
          <html xmlns="http://www.w3.org/1999/xhtml">
            <p>FORMULA: </p>
          </html>
        </notes>
      </species>
      <species id="M_PIn1_c_None_" name="PIn1" charge="0">
        <notes>
          <html xmlns="http://www.w3.org/1999/xhtml">
            <p>FORMULA: </p>
          </html>
        </notes>
      </species>
      <species id="M_SAL6P_c_None_" name="SAL6P" charge="0">
        <notes>
          <html xmlns="http://www.w3.org/1999/xhtml">
            <p>FORMULA: </p>
          </html>
        </notes>
      </species>
      <species id="M_HXMP_c_None_" name="HXMP" charge="0">
        <notes>
          <html xmlns="http://www.w3.org/1999/xhtml">
            <p>FORMULA: </p>
          </html>
        </notes>
      </species>
      <species id="M_DARABITOL_c_None_" name="DARABITOL" charge="0">
        <notes>
          <html xmlns="http://www.w3.org/1999/xhtml">
            <p>FORMULA: </p>
          </html>
        </notes>
      </species>
      <species id="M_DLYXOSE_c_None_" name="DLYXOSE" charge="0">
        <notes>
          <html xmlns="http://www.w3.org/1999/xhtml">
            <p>FORMULA: </p>
          </html>
        </notes>
      </species>
      <species id="M_GLN_c_None_" name="GLN" charge="0">
        <notes>
          <html xmlns="http://www.w3.org/1999/xhtml">
            <p>FORMULA: </p>
          </html>
        </notes>
      </species>
      <species id="M_CARBAMOYLP_c_None_" name="CARBAMOYLP" charge="0">
        <notes>
          <html xmlns="http://www.w3.org/1999/xhtml">
            <p>FORMULA: </p>
          </html>
        </notes>
      </species>
      <species id="M_GLT_c_None_" name="GLT" charge="0">
        <notes>
          <html xmlns="http://www.w3.org/1999/xhtml">
            <p>FORMULA: </p>
          </html>
        </notes>
      </species>
      <species id="M_ASP_c_None_" name="ASP" charge="0">
        <notes>
          <html xmlns="http://www.w3.org/1999/xhtml">
            <p>FORMULA: </p>
          </html>
        </notes>
      </species>
      <species id="M_CARBAMYULASP_c_None_" name="CARBAMYULASP" charge="0">
        <notes>
          <html xmlns="http://www.w3.org/1999/xhtml">
            <p>FORMULA: </p>
          </html>
        </notes>
      </species>
      <species id="M_DIHOROT_c_None_" name="DIHOROT" charge="0">
        <notes>
          <html xmlns="http://www.w3.org/1999/xhtml">
            <p>FORMULA: </p>
          </html>
        </notes>
      </species>
      <species id="M_OROTATE_c_None_" name="OROTATE" charge="0">
        <notes>
          <html xmlns="http://www.w3.org/1999/xhtml">
            <p>FORMULA: </p>
          </html>
        </notes>
      </species>
      <species id="M_H2O2_c_None_" name="H2O2" charge="0">
        <notes>
          <html xmlns="http://www.w3.org/1999/xhtml">
            <p>FORMULA: </p>
          </html>
        </notes>
      </species>
      <species id="M_PRPP_c_None_" name="PRPP" charge="0">
        <notes>
          <html xmlns="http://www.w3.org/1999/xhtml">
            <p>FORMULA: </p>
          </html>
        </notes>
      </species>
      <species id="M_ORO5P_c_None_" name="ORO5P" charge="0">
        <notes>
          <html xmlns="http://www.w3.org/1999/xhtml">
            <p>FORMULA: </p>
          </html>
        </notes>
      </species>
      <species id="M_UMP_c_None_" name="UMP" charge="0">
        <notes>
          <html xmlns="http://www.w3.org/1999/xhtml">
            <p>FORMULA: </p>
          </html>
        </notes>
      </species>
      <species id="M_URI_c_None_" name="URI" charge="0">
        <notes>
          <html xmlns="http://www.w3.org/1999/xhtml">
            <p>FORMULA: </p>
          </html>
        </notes>
      </species>
      <species id="M_URA_c_None_" name="URA" charge="0">
        <notes>
          <html xmlns="http://www.w3.org/1999/xhtml">
            <p>FORMULA: </p>
          </html>
        </notes>
      </species>
      <species id="M_CTP_c_None_" name="CTP" charge="0">
        <notes>
          <html xmlns="http://www.w3.org/1999/xhtml">
            <p>FORMULA: </p>
          </html>
        </notes>
      </species>
      <species id="M_NH3_c_None_" name="NH3" charge="0">
        <notes>
          <html xmlns="http://www.w3.org/1999/xhtml">
            <p>FORMULA: </p>
          </html>
        </notes>
      </species>
      <species id="M_CDP_c_None_" name="CDP" charge="0">
        <notes>
          <html xmlns="http://www.w3.org/1999/xhtml">
            <p>FORMULA: </p>
          </html>
        </notes>
      </species>
      <species id="M_RThioredoxin_c_None_" name="RThioredoxin" charge="0">
        <notes>
          <html xmlns="http://www.w3.org/1999/xhtml">
            <p>FORMULA: </p>
          </html>
        </notes>
      </species>
      <species id="M_OXTHIOREDOXIN_c_None_" name="OXTHIOREDOXIN" charge="0">
        <notes>
          <html xmlns="http://www.w3.org/1999/xhtml">
            <p>FORMULA: </p>
          </html>
        </notes>
      </species>
      <species id="M_DCDP_c_None_" name="DCDP" charge="0">
        <notes>
          <html xmlns="http://www.w3.org/1999/xhtml">
            <p>FORMULA: </p>
          </html>
        </notes>
      </species>
      <species id="M_DCMP_c_None_" name="DCMP" charge="0">
        <notes>
          <html xmlns="http://www.w3.org/1999/xhtml">
            <p>FORMULA: </p>
          </html>
        </notes>
      </species>
      <species id="M_DC_c_None_" name="DC" charge="0">
        <notes>
          <html xmlns="http://www.w3.org/1999/xhtml">
            <p>FORMULA: </p>
          </html>
        </notes>
      </species>
      <species id="M_DCTP_c_None_" name="DCTP" charge="0">
        <notes>
          <html xmlns="http://www.w3.org/1999/xhtml">
            <p>FORMULA: </p>
          </html>
        </notes>
      </species>
      <species id="M_DU_c_None_" name="DU" charge="0">
        <notes>
          <html xmlns="http://www.w3.org/1999/xhtml">
            <p>FORMULA: </p>
          </html>
        </notes>
      </species>
      <species id="M_DUMP_c_None_" name="DUMP" charge="0">
        <notes>
          <html xmlns="http://www.w3.org/1999/xhtml">
            <p>FORMULA: </p>
          </html>
        </notes>
      </species>
      <species id="M_DUTP_c_None_" name="DUTP" charge="0">
        <notes>
          <html xmlns="http://www.w3.org/1999/xhtml">
            <p>FORMULA: </p>
          </html>
        </notes>
      </species>
      <species id="M_DTMP_c_None_" name="DTMP" charge="0">
        <notes>
          <html xmlns="http://www.w3.org/1999/xhtml">
            <p>FORMULA: </p>
          </html>
        </notes>
      </species>
      <species id="M_DGTP_c_None_" name="DGTP" charge="0">
        <notes>
          <html xmlns="http://www.w3.org/1999/xhtml">
            <p>FORMULA: </p>
          </html>
        </notes>
      </species>
      <species id="M_DGMP_c_None_" name="DGMP" charge="0">
        <notes>
          <html xmlns="http://www.w3.org/1999/xhtml">
            <p>FORMULA: </p>
          </html>
        </notes>
      </species>
      <species id="M_CMP_c_None_" name="CMP" charge="0">
        <notes>
          <html xmlns="http://www.w3.org/1999/xhtml">
            <p>FORMULA: </p>
          </html>
        </notes>
      </species>
      <species id="M_GMP_c_None_" name="GMP" charge="0">
        <notes>
          <html xmlns="http://www.w3.org/1999/xhtml">
            <p>FORMULA: </p>
          </html>
        </notes>
      </species>
      <species id="M_ITP_c_None_" name="ITP" charge="0">
        <notes>
          <html xmlns="http://www.w3.org/1999/xhtml">
            <p>FORMULA: </p>
          </html>
        </notes>
      </species>
      <species id="M_IMP_c_None_" name="IMP" charge="0">
        <notes>
          <html xmlns="http://www.w3.org/1999/xhtml">
            <p>FORMULA: </p>
          </html>
        </notes>
      </species>
      <species id="M_DTDP_c_None_" name="DTDP" charge="0">
        <notes>
          <html xmlns="http://www.w3.org/1999/xhtml">
            <p>FORMULA: </p>
          </html>
        </notes>
      </species>
      <species id="M_METHTHF_c_None_" name="METHTHF" charge="0">
        <notes>
          <html xmlns="http://www.w3.org/1999/xhtml">
            <p>FORMULA: </p>
          </html>
        </notes>
      </species>
      <species id="M_THF_c_None_" name="THF" charge="0">
        <notes>
          <html xmlns="http://www.w3.org/1999/xhtml">
            <p>FORMULA: </p>
          </html>
        </notes>
      </species>
      <species id="M_TMP_c_None_" name="TMP" charge="0">
        <notes>
          <html xmlns="http://www.w3.org/1999/xhtml">
            <p>FORMULA: </p>
          </html>
        </notes>
      </species>
      <species id="M_TDP_c_None_" name="TDP" charge="0">
        <notes>
          <html xmlns="http://www.w3.org/1999/xhtml">
            <p>FORMULA: </p>
          </html>
        </notes>
      </species>
      <species id="M_DT_c_None_" name="DT" charge="0">
        <notes>
          <html xmlns="http://www.w3.org/1999/xhtml">
            <p>FORMULA: </p>
          </html>
        </notes>
      </species>
      <species id="M_CYTD_c_None_" name="CYTD" charge="0">
        <notes>
          <html xmlns="http://www.w3.org/1999/xhtml">
            <p>FORMULA: </p>
          </html>
        </notes>
      </species>
      <species id="M_THYMINE_c_None_" name="THYMINE" charge="0">
        <notes>
          <html xmlns="http://www.w3.org/1999/xhtml">
            <p>FORMULA: </p>
          </html>
        </notes>
      </species>
      <species id="M_BRIBAMINP_c_None_" name="BRIBAMINP" charge="0">
        <notes>
          <html xmlns="http://www.w3.org/1999/xhtml">
            <p>FORMULA: </p>
          </html>
        </notes>
      </species>
      <species id="M_GLY_c_None_" name="GLY" charge="0">
        <notes>
          <html xmlns="http://www.w3.org/1999/xhtml">
            <p>FORMULA: </p>
          </html>
        </notes>
      </species>
      <species id="M_PRGLYCINEAMIDE_c_None_" name="PRGLYCINEAMIDE" charge="0">
        <notes>
          <html xmlns="http://www.w3.org/1999/xhtml">
            <p>FORMULA: </p>
          </html>
        </notes>
      </species>
      <species id="M_RFGLYCINEAMIDEP_c_None_" name="RFGLYCINEAMIDEP" charge="0">
        <notes>
          <html xmlns="http://www.w3.org/1999/xhtml">
            <p>FORMULA: </p>
          </html>
        </notes>
      </species>
      <species id="M_PRFGLYCINEAMIDE_c_None_" name="PRFGLYCINEAMIDE" charge="0">
        <notes>
          <html xmlns="http://www.w3.org/1999/xhtml">
            <p>FORMULA: </p>
          </html>
        </notes>
      </species>
      <species id="M_PRAIMIDAZOLE_c_None_" name="PRAIMIDAZOLE" charge="0">
        <notes>
          <html xmlns="http://www.w3.org/1999/xhtml">
            <p>FORMULA: </p>
          </html>
        </notes>
      </species>
      <species id="M_PRIBCAIMID_c_None_" name="PRIBCAIMID" charge="0">
        <notes>
          <html xmlns="http://www.w3.org/1999/xhtml">
            <p>FORMULA: </p>
          </html>
        </notes>
      </species>
      <species id="M_PR4SAIMID_c_None_" name="PR4SAIMID" charge="0">
        <notes>
          <html xmlns="http://www.w3.org/1999/xhtml">
            <p>FORMULA: </p>
          </html>
        </notes>
      </species>
      <species id="M_AICAR_c_None_" name="AICAR" charge="0">
        <notes>
          <html xmlns="http://www.w3.org/1999/xhtml">
            <p>FORMULA: </p>
          </html>
        </notes>
      </species>
      <species id="M_AIC_c_None_" name="AIC" charge="0">
        <notes>
          <html xmlns="http://www.w3.org/1999/xhtml">
            <p>FORMULA: </p>
          </html>
        </notes>
      </species>
      <species id="M_F10THF_c_None_" name="F10THF" charge="0">
        <notes>
          <html xmlns="http://www.w3.org/1999/xhtml">
            <p>FORMULA: </p>
          </html>
        </notes>
      </species>
      <species id="M_PRIBFCARBOXAMIDE_c_None_" name="PRIBFCARBOXAMIDE" charge="0">
        <notes>
          <html xmlns="http://www.w3.org/1999/xhtml">
            <p>FORMULA: </p>
          </html>
        </notes>
      </species>
      <species id="M_ADN_c_None_" name="ADN" charge="0">
        <notes>
          <html xmlns="http://www.w3.org/1999/xhtml">
            <p>FORMULA: </p>
          </html>
        </notes>
      </species>
      <species id="M_XNSN5P_c_None_" name="XNSN5P" charge="0">
        <notes>
          <html xmlns="http://www.w3.org/1999/xhtml">
            <p>FORMULA: </p>
          </html>
        </notes>
      </species>
      <species id="M_XNSN_c_None_" name="XNSN" charge="0">
        <notes>
          <html xmlns="http://www.w3.org/1999/xhtml">
            <p>FORMULA: </p>
          </html>
        </notes>
      </species>
      <species id="M_GSN_c_None_" name="GSN" charge="0">
        <notes>
          <html xmlns="http://www.w3.org/1999/xhtml">
            <p>FORMULA: </p>
          </html>
        </notes>
      </species>
      <species id="M_INS_c_None_" name="INS" charge="0">
        <notes>
          <html xmlns="http://www.w3.org/1999/xhtml">
            <p>FORMULA: </p>
          </html>
        </notes>
      </species>
      <species id="M_DAMP_c_None_" name="DAMP" charge="0">
        <notes>
          <html xmlns="http://www.w3.org/1999/xhtml">
            <p>FORMULA: </p>
          </html>
        </notes>
      </species>
      <species id="M_DA_c_None_" name="DA" charge="0">
        <notes>
          <html xmlns="http://www.w3.org/1999/xhtml">
            <p>FORMULA: </p>
          </html>
        </notes>
      </species>
      <species id="M_DG_c_None_" name="DG" charge="0">
        <notes>
          <html xmlns="http://www.w3.org/1999/xhtml">
            <p>FORMULA: </p>
          </html>
        </notes>
      </species>
      <species id="M_HYXN_c_None_" name="HYXN" charge="0">
        <notes>
          <html xmlns="http://www.w3.org/1999/xhtml">
            <p>FORMULA: </p>
          </html>
        </notes>
      </species>
      <species id="M_DIN_c_None_" name="DIN" charge="0">
        <notes>
          <html xmlns="http://www.w3.org/1999/xhtml">
            <p>FORMULA: </p>
          </html>
        </notes>
      </species>
      <species id="M_AD_c_None_" name="AD" charge="0">
        <notes>
          <html xmlns="http://www.w3.org/1999/xhtml">
            <p>FORMULA: </p>
          </html>
        </notes>
      </species>
      <species id="M_DGDP_c_None_" name="DGDP" charge="0">
        <notes>
          <html xmlns="http://www.w3.org/1999/xhtml">
            <p>FORMULA: </p>
          </html>
        </notes>
      </species>
      <species id="M_CAMP_c_None_" name="CAMP" charge="0">
        <notes>
          <html xmlns="http://www.w3.org/1999/xhtml">
            <p>FORMULA: </p>
          </html>
        </notes>
      </species>
      <species id="M_CGMP_c_None_" name="CGMP" charge="0">
        <notes>
          <html xmlns="http://www.w3.org/1999/xhtml">
            <p>FORMULA: </p>
          </html>
        </notes>
      </species>
      <species id="M_IDP_c_None_" name="IDP" charge="0">
        <notes>
          <html xmlns="http://www.w3.org/1999/xhtml">
            <p>FORMULA: </p>
          </html>
        </notes>
      </species>
      <species id="M_DUDP_c_None_" name="DUDP" charge="0">
        <notes>
          <html xmlns="http://www.w3.org/1999/xhtml">
            <p>FORMULA: </p>
          </html>
        </notes>
      </species>
      <species id="M_GN_c_None_" name="GN" charge="0">
        <notes>
          <html xmlns="http://www.w3.org/1999/xhtml">
            <p>FORMULA: </p>
          </html>
        </notes>
      </species>
      <species id="M_XAN_c_None_" name="XAN" charge="0">
        <notes>
          <html xmlns="http://www.w3.org/1999/xhtml">
            <p>FORMULA: </p>
          </html>
        </notes>
      </species>
      <species id="M_URATE_c_None_" name="URATE" charge="0">
        <notes>
          <html xmlns="http://www.w3.org/1999/xhtml">
            <p>FORMULA: </p>
          </html>
        </notes>
      </species>
      <species id="M_HIU_c_None_" name="HIU" charge="0">
        <notes>
          <html xmlns="http://www.w3.org/1999/xhtml">
            <p>FORMULA: </p>
          </html>
        </notes>
      </species>
      <species id="M_ALLANTOIN_c_None_" name="ALLANTOIN" charge="0">
        <notes>
          <html xmlns="http://www.w3.org/1999/xhtml">
            <p>FORMULA: </p>
          </html>
        </notes>
      </species>
      <species id="M_ALLANTOATE_c_None_" name="ALLANTOATE" charge="0">
        <notes>
          <html xmlns="http://www.w3.org/1999/xhtml">
            <p>FORMULA: </p>
          </html>
        </notes>
      </species>
      <species id="M_UGLYCOLATE_c_None_" name="UGLYCOLATE" charge="0">
        <notes>
          <html xmlns="http://www.w3.org/1999/xhtml">
            <p>FORMULA: </p>
          </html>
        </notes>
      </species>
      <species id="M_UREA_c_None_" name="UREA" charge="0">
        <notes>
          <html xmlns="http://www.w3.org/1999/xhtml">
            <p>FORMULA: </p>
          </html>
        </notes>
      </species>
      <species id="M_P3I_c_None_" name="P3I" charge="0">
        <notes>
          <html xmlns="http://www.w3.org/1999/xhtml">
            <p>FORMULA: </p>
          </html>
        </notes>
      </species>
      <species id="M_GDPTP_c_None_" name="GDPTP" charge="0">
        <notes>
          <html xmlns="http://www.w3.org/1999/xhtml">
            <p>FORMULA: </p>
          </html>
        </notes>
      </species>
      <species id="M_GU5DP3DP_c_None_" name="GU5DP3DP" charge="0">
        <notes>
          <html xmlns="http://www.w3.org/1999/xhtml">
            <p>FORMULA: </p>
          </html>
        </notes>
      </species>
      <species id="M_ADENYLOSUCC_c_None_" name="ADENYLOSUCC" charge="0">
        <notes>
          <html xmlns="http://www.w3.org/1999/xhtml">
            <p>FORMULA: </p>
          </html>
        </notes>
      </species>
      <species id="M_DADP_c_None_" name="DADP" charge="0">
        <notes>
          <html xmlns="http://www.w3.org/1999/xhtml">
            <p>FORMULA: </p>
          </html>
        </notes>
      </species>
      <species id="M_DATP_c_None_" name="DATP" charge="0">
        <notes>
          <html xmlns="http://www.w3.org/1999/xhtml">
            <p>FORMULA: </p>
          </html>
        </notes>
      </species>
      <species id="M_THIAMINE_c_None_" name="THIAMINE" charge="0">
        <notes>
          <html xmlns="http://www.w3.org/1999/xhtml">
            <p>FORMULA: </p>
          </html>
        </notes>
      </species>
      <species id="M_THP_c_None_" name="THP" charge="0">
        <notes>
          <html xmlns="http://www.w3.org/1999/xhtml">
            <p>FORMULA: </p>
          </html>
        </notes>
      </species>
      <species id="M_HMP_c_None_" name="HMP" charge="0">
        <notes>
          <html xmlns="http://www.w3.org/1999/xhtml">
            <p>FORMULA: </p>
          </html>
        </notes>
      </species>
      <species id="M_AHMMPYRP_c_None_" name="AHMMPYRP" charge="0">
        <notes>
          <html xmlns="http://www.w3.org/1999/xhtml">
            <p>FORMULA: </p>
          </html>
        </notes>
      </species>
      <species id="M_AHMMPYRPP_c_None_" name="AHMMPYRPP" charge="0">
        <notes>
          <html xmlns="http://www.w3.org/1999/xhtml">
            <p>FORMULA: </p>
          </html>
        </notes>
      </species>
      <species id="M_THZP_c_None_" name="THZP" charge="0">
        <notes>
          <html xmlns="http://www.w3.org/1999/xhtml">
            <p>FORMULA: </p>
          </html>
        </notes>
      </species>
      <species id="M_THPP_c_None_" name="THPP" charge="0">
        <notes>
          <html xmlns="http://www.w3.org/1999/xhtml">
            <p>FORMULA: </p>
          </html>
        </notes>
      </species>
      <species id="M_DX5P_c_None_" name="DX5P" charge="0">
        <notes>
          <html xmlns="http://www.w3.org/1999/xhtml">
            <p>FORMULA: </p>
          </html>
        </notes>
      </species>
      <species id="M_MEP_c_None_" name="MEP" charge="0">
        <notes>
          <html xmlns="http://www.w3.org/1999/xhtml">
            <p>FORMULA: </p>
          </html>
        </notes>
      </species>
      <species id="M_DP2CME_c_None_" name="DP2CME" charge="0">
        <notes>
          <html xmlns="http://www.w3.org/1999/xhtml">
            <p>FORMULA: </p>
          </html>
        </notes>
      </species>
      <species id="M_DP2CMEP_c_None_" name="DP2CMEP" charge="0">
        <notes>
          <html xmlns="http://www.w3.org/1999/xhtml">
            <p>FORMULA: </p>
          </html>
        </notes>
      </species>
      <species id="M_MECYCLOP_c_None_" name="MECYCLOP" charge="0">
        <notes>
          <html xmlns="http://www.w3.org/1999/xhtml">
            <p>FORMULA: </p>
          </html>
        </notes>
      </species>
      <species id="M_HMBDIP_c_None_" name="HMBDIP" charge="0">
        <notes>
          <html xmlns="http://www.w3.org/1999/xhtml">
            <p>FORMULA: </p>
          </html>
        </notes>
      </species>
      <species id="M_D3IPENTYLPP_c_None_" name="D3IPENTYLPP" charge="0">
        <notes>
          <html xmlns="http://www.w3.org/1999/xhtml">
            <p>FORMULA: </p>
          </html>
        </notes>
      </species>
      <species id="M_DMPP_c_None_" name="DMPP" charge="0">
        <notes>
          <html xmlns="http://www.w3.org/1999/xhtml">
            <p>FORMULA: </p>
          </html>
        </notes>
      </species>
      <species id="M_GPP_c_None_" name="GPP" charge="0">
        <notes>
          <html xmlns="http://www.w3.org/1999/xhtml">
            <p>FORMULA: </p>
          </html>
        </notes>
      </species>
      <species id="M_FARPP_c_None_" name="FARPP" charge="0">
        <notes>
          <html xmlns="http://www.w3.org/1999/xhtml">
            <p>FORMULA: </p>
          </html>
        </notes>
      </species>
      <species id="M_GGPP_c_None_" name="GGPP" charge="0">
        <notes>
          <html xmlns="http://www.w3.org/1999/xhtml">
            <p>FORMULA: </p>
          </html>
        </notes>
      </species>
      <species id="M_PPPP_c_None_" name="PPPP" charge="0">
        <notes>
          <html xmlns="http://www.w3.org/1999/xhtml">
            <p>FORMULA: </p>
          </html>
        </notes>
      </species>
      <species id="M_HPPP_c_None_" name="HPPP" charge="0">
        <notes>
          <html xmlns="http://www.w3.org/1999/xhtml">
            <p>FORMULA: </p>
          </html>
        </notes>
      </species>
      <species id="M_HEPPP_c_None_" name="HEPPP" charge="0">
        <notes>
          <html xmlns="http://www.w3.org/1999/xhtml">
            <p>FORMULA: </p>
          </html>
        </notes>
      </species>
      <species id="M_OPP_c_None_" name="OPP" charge="0">
        <notes>
          <html xmlns="http://www.w3.org/1999/xhtml">
            <p>FORMULA: </p>
          </html>
        </notes>
      </species>
      <species id="M_NPP_c_None_" name="NPP" charge="0">
        <notes>
          <html xmlns="http://www.w3.org/1999/xhtml">
            <p>FORMULA: </p>
          </html>
        </notes>
      </species>
      <species id="M_ASN_c_None_" name="ASN" charge="0">
        <notes>
          <html xmlns="http://www.w3.org/1999/xhtml">
            <p>FORMULA: </p>
          </html>
        </notes>
      </species>
      <species id="M_BALA_c_None_" name="BALA" charge="0">
        <notes>
          <html xmlns="http://www.w3.org/1999/xhtml">
            <p>FORMULA: </p>
          </html>
        </notes>
      </species>
      <species id="M_ALAC_c_None_" name="ALAC" charge="0">
        <notes>
          <html xmlns="http://www.w3.org/1999/xhtml">
            <p>FORMULA: </p>
          </html>
        </notes>
      </species>
      <species id="M_DIVALER_c_None_" name="DIVALER" charge="0">
        <notes>
          <html xmlns="http://www.w3.org/1999/xhtml">
            <p>FORMULA: </p>
          </html>
        </notes>
      </species>
      <species id="M_KISOVALERATE_c_None_" name="KISOVALERATE" charge="0">
        <notes>
          <html xmlns="http://www.w3.org/1999/xhtml">
            <p>FORMULA: </p>
          </html>
        </notes>
      </species>
      <species id="M_VAL_c_None_" name="VAL" charge="0">
        <notes>
          <html xmlns="http://www.w3.org/1999/xhtml">
            <p>FORMULA: </p>
          </html>
        </notes>
      </species>
      <species id="M_SER_c_None_" name="SER" charge="0">
        <notes>
          <html xmlns="http://www.w3.org/1999/xhtml">
            <p>FORMULA: </p>
          </html>
        </notes>
      </species>
      <species id="M_THR_c_None_" name="THR" charge="0">
        <notes>
          <html xmlns="http://www.w3.org/1999/xhtml">
            <p>FORMULA: </p>
          </html>
        </notes>
      </species>
      <species id="M_OXOBUTANOATE_c_None_" name="OXOBUTANOATE" charge="0">
        <notes>
          <html xmlns="http://www.w3.org/1999/xhtml">
            <p>FORMULA: </p>
          </html>
        </notes>
      </species>
      <species id="M_AHBUT_c_None_" name="AHBUT" charge="0">
        <notes>
          <html xmlns="http://www.w3.org/1999/xhtml">
            <p>FORMULA: </p>
          </html>
        </notes>
      </species>
      <species id="M_KMV_c_None_" name="KMV" charge="0">
        <notes>
          <html xmlns="http://www.w3.org/1999/xhtml">
            <p>FORMULA: </p>
          </html>
        </notes>
      </species>
      <species id="M_KMVALERATE_c_None_" name="KMVALERATE" charge="0">
        <notes>
          <html xmlns="http://www.w3.org/1999/xhtml">
            <p>FORMULA: </p>
          </html>
        </notes>
      </species>
      <species id="M_ILE_c_None_" name="ILE" charge="0">
        <notes>
          <html xmlns="http://www.w3.org/1999/xhtml">
            <p>FORMULA: </p>
          </html>
        </notes>
      </species>
      <species id="M_CHISOCARPOATE_c_None_" name="CHISOCARPOATE" charge="0">
        <notes>
          <html xmlns="http://www.w3.org/1999/xhtml">
            <p>FORMULA: </p>
          </html>
        </notes>
      </species>
      <species id="M_THCISOCAPROATE_c_None_" name="THCISOCAPROATE" charge="0">
        <notes>
          <html xmlns="http://www.w3.org/1999/xhtml">
            <p>FORMULA: </p>
          </html>
        </notes>
      </species>
      <species id="M_CMO_c_None_" name="CMO" charge="0">
        <notes>
          <html xmlns="http://www.w3.org/1999/xhtml">
            <p>FORMULA: </p>
          </html>
        </notes>
      </species>
      <species id="M_MPENTANOATE_c_None_" name="MPENTANOATE" charge="0">
        <notes>
          <html xmlns="http://www.w3.org/1999/xhtml">
            <p>FORMULA: </p>
          </html>
        </notes>
      </species>
      <species id="M_LEU_c_None_" name="LEU" charge="0">
        <notes>
          <html xmlns="http://www.w3.org/1999/xhtml">
            <p>FORMULA: </p>
          </html>
        </notes>
      </species>
      <species id="M_AGLU_c_None_" name="AGLU" charge="0">
        <notes>
          <html xmlns="http://www.w3.org/1999/xhtml">
            <p>FORMULA: </p>
          </html>
        </notes>
      </species>
      <species id="M_NAGLUP_c_None_" name="NAGLUP" charge="0">
        <notes>
          <html xmlns="http://www.w3.org/1999/xhtml">
            <p>FORMULA: </p>
          </html>
        </notes>
      </species>
      <species id="M_NAGLUSALD_c_None_" name="NAGLUSALD" charge="0">
        <notes>
          <html xmlns="http://www.w3.org/1999/xhtml">
            <p>FORMULA: </p>
          </html>
        </notes>
      </species>
      <species id="M_NAACORN_c_None_" name="NAACORN" charge="0">
        <notes>
          <html xmlns="http://www.w3.org/1999/xhtml">
            <p>FORMULA: </p>
          </html>
        </notes>
      </species>
      <species id="M_ORN_c_None_" name="ORN" charge="0">
        <notes>
          <html xmlns="http://www.w3.org/1999/xhtml">
            <p>FORMULA: </p>
          </html>
        </notes>
      </species>
      <species id="M_CITR_c_None_" name="CITR" charge="0">
        <notes>
          <html xmlns="http://www.w3.org/1999/xhtml">
            <p>FORMULA: </p>
          </html>
        </notes>
      </species>
      <species id="M_ARGSUCC_c_None_" name="ARGSUCC" charge="0">
        <notes>
          <html xmlns="http://www.w3.org/1999/xhtml">
            <p>FORMULA: </p>
          </html>
        </notes>
      </species>
      <species id="M_ARG_c_None_" name="ARG" charge="0">
        <notes>
          <html xmlns="http://www.w3.org/1999/xhtml">
            <p>FORMULA: </p>
          </html>
        </notes>
      </species>
      <species id="M_HOMOSER_c_None_" name="HOMOSER" charge="0">
        <notes>
          <html xmlns="http://www.w3.org/1999/xhtml">
            <p>FORMULA: </p>
          </html>
        </notes>
      </species>
      <species id="M_OPHSER_c_None_" name="OPHSER" charge="0">
        <notes>
          <html xmlns="http://www.w3.org/1999/xhtml">
            <p>FORMULA: </p>
          </html>
        </notes>
      </species>
      <species id="M_ASER_c_None_" name="ASER" charge="0">
        <notes>
          <html xmlns="http://www.w3.org/1999/xhtml">
            <p>FORMULA: </p>
          </html>
        </notes>
      </species>
      <species id="M_H2S_c_None_" name="H2S" charge="0">
        <notes>
          <html xmlns="http://www.w3.org/1999/xhtml">
            <p>FORMULA: </p>
          </html>
        </notes>
      </species>
      <species id="M_CYS_c_None_" name="CYS" charge="0">
        <notes>
          <html xmlns="http://www.w3.org/1999/xhtml">
            <p>FORMULA: </p>
          </html>
        </notes>
      </species>
      <species id="M_ALA_c_None_" name="ALA" charge="0">
        <notes>
          <html xmlns="http://www.w3.org/1999/xhtml">
            <p>FORMULA: </p>
          </html>
        </notes>
      </species>
      <species id="M_PRIBATP_c_None_" name="PRIBATP" charge="0">
        <notes>
          <html xmlns="http://www.w3.org/1999/xhtml">
            <p>FORMULA: </p>
          </html>
        </notes>
      </species>
      <species id="M_PRIBAMP_c_None_" name="PRIBAMP" charge="0">
        <notes>
          <html xmlns="http://www.w3.org/1999/xhtml">
            <p>FORMULA: </p>
          </html>
        </notes>
      </species>
      <species id="M_PRIBOFAICARP_c_None_" name="PRIBOFAICARP" charge="0">
        <notes>
          <html xmlns="http://www.w3.org/1999/xhtml">
            <p>FORMULA: </p>
          </html>
        </notes>
      </species>
      <species id="M_PRIBULOFAICARP_c_None_" name="PRIBULOFAICARP" charge="0">
        <notes>
          <html xmlns="http://www.w3.org/1999/xhtml">
            <p>FORMULA: </p>
          </html>
        </notes>
      </species>
      <species id="M_DEIGP_c_None_" name="DEIGP" charge="0">
        <notes>
          <html xmlns="http://www.w3.org/1999/xhtml">
            <p>FORMULA: </p>
          </html>
        </notes>
      </species>
      <species id="M_IACETOLP_c_None_" name="IACETOLP" charge="0">
        <notes>
          <html xmlns="http://www.w3.org/1999/xhtml">
            <p>FORMULA: </p>
          </html>
        </notes>
      </species>
      <species id="M_HISTIDINOLP_c_None_" name="HISTIDINOLP" charge="0">
        <notes>
          <html xmlns="http://www.w3.org/1999/xhtml">
            <p>FORMULA: </p>
          </html>
        </notes>
      </species>
      <species id="M_HISTIDINOL_c_None_" name="HISTIDINOL" charge="0">
        <notes>
          <html xmlns="http://www.w3.org/1999/xhtml">
            <p>FORMULA: </p>
          </html>
        </notes>
      </species>
      <species id="M_HIS_c_None_" name="HIS" charge="0">
        <notes>
          <html xmlns="http://www.w3.org/1999/xhtml">
            <p>FORMULA: </p>
          </html>
        </notes>
      </species>
      <species id="M_ASPSALD_c_None_" name="ASPSALD" charge="0">
        <notes>
          <html xmlns="http://www.w3.org/1999/xhtml">
            <p>FORMULA: </p>
          </html>
        </notes>
      </species>
      <species id="M_DDCOL_c_None_" name="DDCOL" charge="0">
        <notes>
          <html xmlns="http://www.w3.org/1999/xhtml">
            <p>FORMULA: </p>
          </html>
        </notes>
      </species>
      <species id="M_D1PDICARBOXYLATE_c_None_" name="D1PDICARBOXYLATE" charge="0">
        <notes>
          <html xmlns="http://www.w3.org/1999/xhtml">
            <p>FORMULA: </p>
          </html>
        </notes>
      </species>
      <species id="M_NSUC2A6KP_c_None_" name="NSUC2A6KP" charge="0">
        <notes>
          <html xmlns="http://www.w3.org/1999/xhtml">
            <p>FORMULA: </p>
          </html>
        </notes>
      </species>
      <species id="M_NSUC26DAP_c_None_" name="NSUC26DAP" charge="0">
        <notes>
          <html xmlns="http://www.w3.org/1999/xhtml">
            <p>FORMULA: </p>
          </html>
        </notes>
      </species>
      <species id="M_DAPIM_c_None_" name="DAPIM" charge="0">
        <notes>
          <html xmlns="http://www.w3.org/1999/xhtml">
            <p>FORMULA: </p>
          </html>
        </notes>
      </species>
      <species id="M_MDAPIM_c_None_" name="MDAPIM" charge="0">
        <notes>
          <html xmlns="http://www.w3.org/1999/xhtml">
            <p>FORMULA: </p>
          </html>
        </notes>
      </species>
      <species id="M_LYS_c_None_" name="LYS" charge="0">
        <notes>
          <html xmlns="http://www.w3.org/1999/xhtml">
            <p>FORMULA: </p>
          </html>
        </notes>
      </species>
      <species id="M_OSUCHSER_c_None_" name="OSUCHSER" charge="0">
        <notes>
          <html xmlns="http://www.w3.org/1999/xhtml">
            <p>FORMULA: </p>
          </html>
        </notes>
      </species>
      <species id="M_CYSTATHIONINE_c_None_" name="CYSTATHIONINE" charge="0">
        <notes>
          <html xmlns="http://www.w3.org/1999/xhtml">
            <p>FORMULA: </p>
          </html>
        </notes>
      </species>
      <species id="M_HOMOCYC_c_None_" name="HOMOCYC" charge="0">
        <notes>
          <html xmlns="http://www.w3.org/1999/xhtml">
            <p>FORMULA: </p>
          </html>
        </notes>
      </species>
      <species id="M_SAMET_c_None_" name="SAMET" charge="0">
        <notes>
          <html xmlns="http://www.w3.org/1999/xhtml">
            <p>FORMULA: </p>
          </html>
        </notes>
      </species>
      <species id="M_MET_c_None_" name="MET" charge="0">
        <notes>
          <html xmlns="http://www.w3.org/1999/xhtml">
            <p>FORMULA: </p>
          </html>
        </notes>
      </species>
      <species id="M_AHOMOCYC_c_None_" name="AHOMOCYC" charge="0">
        <notes>
          <html xmlns="http://www.w3.org/1999/xhtml">
            <p>FORMULA: </p>
          </html>
        </notes>
      </species>
      <species id="M_MTHF_c_None_" name="MTHF" charge="0">
        <notes>
          <html xmlns="http://www.w3.org/1999/xhtml">
            <p>FORMULA: </p>
          </html>
        </notes>
      </species>
      <species id="M_M5THTGLU_c_None_" name="M5THTGLU" charge="0">
        <notes>
          <html xmlns="http://www.w3.org/1999/xhtml">
            <p>FORMULA: </p>
          </html>
        </notes>
      </species>
      <species id="M_THTGLU_c_None_" name="THTGLU" charge="0">
        <notes>
          <html xmlns="http://www.w3.org/1999/xhtml">
            <p>FORMULA: </p>
          </html>
        </notes>
      </species>
      <species id="M_DGLYCERATE_c_None_" name="DGLYCERATE" charge="0">
        <notes>
          <html xmlns="http://www.w3.org/1999/xhtml">
            <p>FORMULA: </p>
          </html>
        </notes>
      </species>
      <species id="M_HPYRP_c_None_" name="HPYRP" charge="0">
        <notes>
          <html xmlns="http://www.w3.org/1999/xhtml">
            <p>FORMULA: </p>
          </html>
        </notes>
      </species>
      <species id="M_SER3P_c_None_" name="SER3P" charge="0">
        <notes>
          <html xmlns="http://www.w3.org/1999/xhtml">
            <p>FORMULA: </p>
          </html>
        </notes>
      </species>
      <species id="M_GLU5P_c_None_" name="GLU5P" charge="0">
        <notes>
          <html xmlns="http://www.w3.org/1999/xhtml">
            <p>FORMULA: </p>
          </html>
        </notes>
      </species>
      <species id="M_GGSALD_c_None_" name="GGSALD" charge="0">
        <notes>
          <html xmlns="http://www.w3.org/1999/xhtml">
            <p>FORMULA: </p>
          </html>
        </notes>
      </species>
      <species id="M_P5C_c_None_" name="P5C" charge="0">
        <notes>
          <html xmlns="http://www.w3.org/1999/xhtml">
            <p>FORMULA: </p>
          </html>
        </notes>
      </species>
      <species id="M_PRO_c_None_" name="PRO" charge="0">
        <notes>
          <html xmlns="http://www.w3.org/1999/xhtml">
            <p>FORMULA: </p>
          </html>
        </notes>
      </species>
      <species id="M_CHORISMATE_c_None_" name="CHORISMATE" charge="0">
        <notes>
          <html xmlns="http://www.w3.org/1999/xhtml">
            <p>FORMULA: </p>
          </html>
        </notes>
      </species>
      <species id="M_PREPHENATE_c_None_" name="PREPHENATE" charge="0">
        <notes>
          <html xmlns="http://www.w3.org/1999/xhtml">
            <p>FORMULA: </p>
          </html>
        </notes>
      </species>
      <species id="M_PHPYR_c_None_" name="PHPYR" charge="0">
        <notes>
          <html xmlns="http://www.w3.org/1999/xhtml">
            <p>FORMULA: </p>
          </html>
        </notes>
      </species>
      <species id="M_PHPPYR_c_None_" name="PHPPYR" charge="0">
        <notes>
          <html xmlns="http://www.w3.org/1999/xhtml">
            <p>FORMULA: </p>
          </html>
        </notes>
      </species>
      <species id="M_AN_c_None_" name="AN" charge="0">
        <notes>
          <html xmlns="http://www.w3.org/1999/xhtml">
            <p>FORMULA: </p>
          </html>
        </notes>
      </species>
      <species id="M_N5PRANTHRA_c_None_" name="N5PRANTHRA" charge="0">
        <notes>
          <html xmlns="http://www.w3.org/1999/xhtml">
            <p>FORMULA: </p>
          </html>
        </notes>
      </species>
      <species id="M_CPADRIBULOSEP_c_None_" name="CPADRIBULOSEP" charge="0">
        <notes>
          <html xmlns="http://www.w3.org/1999/xhtml">
            <p>FORMULA: </p>
          </html>
        </notes>
      </species>
      <species id="M_I3GLP_c_None_" name="I3GLP" charge="0">
        <notes>
          <html xmlns="http://www.w3.org/1999/xhtml">
            <p>FORMULA: </p>
          </html>
        </notes>
      </species>
      <species id="M_TRP_c_None_" name="TRP" charge="0">
        <notes>
          <html xmlns="http://www.w3.org/1999/xhtml">
            <p>FORMULA: </p>
          </html>
        </notes>
      </species>
      <species id="M_INDOLE_c_None_" name="INDOLE" charge="0">
        <notes>
          <html xmlns="http://www.w3.org/1999/xhtml">
            <p>FORMULA: </p>
          </html>
        </notes>
      </species>
      <species id="M_FKYN_c_None_" name="FKYN" charge="0">
        <notes>
          <html xmlns="http://www.w3.org/1999/xhtml">
            <p>FORMULA: </p>
          </html>
        </notes>
      </species>
      <species id="M_FOR_c_None_" name="FOR" charge="0">
        <notes>
          <html xmlns="http://www.w3.org/1999/xhtml">
            <p>FORMULA: </p>
          </html>
        </notes>
      </species>
      <species id="M_KYN_c_None_" name="KYN" charge="0">
        <notes>
          <html xmlns="http://www.w3.org/1999/xhtml">
            <p>FORMULA: </p>
          </html>
        </notes>
      </species>
      <species id="M_FAN_c_None_" name="FAN" charge="0">
        <notes>
          <html xmlns="http://www.w3.org/1999/xhtml">
            <p>FORMULA: </p>
          </html>
        </notes>
      </species>
      <species id="M_TYR_c_None_" name="TYR" charge="0">
        <notes>
          <html xmlns="http://www.w3.org/1999/xhtml">
            <p>FORMULA: </p>
          </html>
        </notes>
      </species>
      <species id="M_HOMOGENTISATE_c_None_" name="HOMOGENTISATE" charge="0">
        <notes>
          <html xmlns="http://www.w3.org/1999/xhtml">
            <p>FORMULA: </p>
          </html>
        </notes>
      </species>
      <species id="M_MACETOACETATE_c_None_" name="MACETOACETATE" charge="0">
        <notes>
          <html xmlns="http://www.w3.org/1999/xhtml">
            <p>FORMULA: </p>
          </html>
        </notes>
      </species>
      <species id="M_FACETOACETATE_c_None_" name="FACETOACETATE" charge="0">
        <notes>
          <html xmlns="http://www.w3.org/1999/xhtml">
            <p>FORMULA: </p>
          </html>
        </notes>
      </species>
      <species id="M_KBUT_c_None_" name="KBUT" charge="0">
        <notes>
          <html xmlns="http://www.w3.org/1999/xhtml">
            <p>FORMULA: </p>
          </html>
        </notes>
      </species>
      <species id="M_PHE_c_None_" name="PHE" charge="0">
        <notes>
          <html xmlns="http://www.w3.org/1999/xhtml">
            <p>FORMULA: </p>
          </html>
        </notes>
      </species>
      <species id="M_PHAC_c_None_" name="PHAC" charge="0">
        <notes>
          <html xmlns="http://www.w3.org/1999/xhtml">
            <p>FORMULA: </p>
          </html>
        </notes>
      </species>
      <species id="M_PAC_c_None_" name="PAC" charge="0">
        <notes>
          <html xmlns="http://www.w3.org/1999/xhtml">
            <p>FORMULA: </p>
          </html>
        </notes>
      </species>
      <species id="M_PACCOA_c_None_" name="PACCOA" charge="0">
        <notes>
          <html xmlns="http://www.w3.org/1999/xhtml">
            <p>FORMULA: </p>
          </html>
        </notes>
      </species>
      <species id="M_AGMATHINE_c_None_" name="AGMATHINE" charge="0">
        <notes>
          <html xmlns="http://www.w3.org/1999/xhtml">
            <p>FORMULA: </p>
          </html>
        </notes>
      </species>
      <species id="M_PUTRESCINE_c_None_" name="PUTRESCINE" charge="0">
        <notes>
          <html xmlns="http://www.w3.org/1999/xhtml">
            <p>FORMULA: </p>
          </html>
        </notes>
      </species>
      <species id="M_P35C_c_None_" name="P35C" charge="0">
        <notes>
          <html xmlns="http://www.w3.org/1999/xhtml">
            <p>FORMULA: </p>
          </html>
        </notes>
      </species>
      <species id="M_HPRO_c_None_" name="HPRO" charge="0">
        <notes>
          <html xmlns="http://www.w3.org/1999/xhtml">
            <p>FORMULA: </p>
          </html>
        </notes>
      </species>
      <species id="M_HYDROXYAKG_c_None_" name="HYDROXYAKG" charge="0">
        <notes>
          <html xmlns="http://www.w3.org/1999/xhtml">
            <p>FORMULA: </p>
          </html>
        </notes>
      </species>
      <species id="M_L4HG_c_None_" name="L4HG" charge="0">
        <notes>
          <html xmlns="http://www.w3.org/1999/xhtml">
            <p>FORMULA: </p>
          </html>
        </notes>
      </species>
      <species id="M_E4HG_c_None_" name="E4HG" charge="0">
        <notes>
          <html xmlns="http://www.w3.org/1999/xhtml">
            <p>FORMULA: </p>
          </html>
        </notes>
      </species>
      <species id="M_L4HGSA_c_None_" name="L4HGSA" charge="0">
        <notes>
          <html xmlns="http://www.w3.org/1999/xhtml">
            <p>FORMULA: </p>
          </html>
        </notes>
      </species>
      <species id="M_CYTOSINE_c_None_" name="CYTOSINE" charge="0">
        <notes>
          <html xmlns="http://www.w3.org/1999/xhtml">
            <p>FORMULA: </p>
          </html>
        </notes>
      </species>
      <species id="M_M5CSN_c_None_" name="M5CSN" charge="0">
        <notes>
          <html xmlns="http://www.w3.org/1999/xhtml">
            <p>FORMULA: </p>
          </html>
        </notes>
      </species>
      <species id="M_SPERMINE_c_None_" name="SPERMINE" charge="0">
        <notes>
          <html xmlns="http://www.w3.org/1999/xhtml">
            <p>FORMULA: </p>
          </html>
        </notes>
      </species>
      <species id="M_MTADENOSINE_c_None_" name="MTADENOSINE" charge="0">
        <notes>
          <html xmlns="http://www.w3.org/1999/xhtml">
            <p>FORMULA: </p>
          </html>
        </notes>
      </species>
      <species id="M_SPERMIDINE_c_None_" name="SPERMIDINE" charge="0">
        <notes>
          <html xmlns="http://www.w3.org/1999/xhtml">
            <p>FORMULA: </p>
          </html>
        </notes>
      </species>
      <species id="M_SAMETA_c_None_" name="SAMETA" charge="0">
        <notes>
          <html xmlns="http://www.w3.org/1999/xhtml">
            <p>FORMULA: </p>
          </html>
        </notes>
      </species>
      <species id="M_MTRP_c_None_" name="MTRP" charge="0">
        <notes>
          <html xmlns="http://www.w3.org/1999/xhtml">
            <p>FORMULA: </p>
          </html>
        </notes>
      </species>
      <species id="M_MTRIP_c_None_" name="MTRIP" charge="0">
        <notes>
          <html xmlns="http://www.w3.org/1999/xhtml">
            <p>FORMULA: </p>
          </html>
        </notes>
      </species>
      <species id="M_GABA_c_None_" name="GABA" charge="0">
        <notes>
          <html xmlns="http://www.w3.org/1999/xhtml">
            <p>FORMULA: </p>
          </html>
        </notes>
      </species>
      <species id="M_SUCCALD_c_None_" name="SUCCALD" charge="0">
        <notes>
          <html xmlns="http://www.w3.org/1999/xhtml">
            <p>FORMULA: </p>
          </html>
        </notes>
      </species>
      <species id="M_AOXOBUT_c_None_" name="AOXOBUT" charge="0">
        <notes>
          <html xmlns="http://www.w3.org/1999/xhtml">
            <p>FORMULA: </p>
          </html>
        </notes>
      </species>
      <species id="M_DDLGCVH_c_None_" name="DDLGCVH" charge="0">
        <notes>
          <html xmlns="http://www.w3.org/1999/xhtml">
            <p>FORMULA: </p>
          </html>
        </notes>
      </species>
      <species id="M_PLIPOYLLYSINE_c_None_" name="PLIPOYLLYSINE" charge="0">
        <notes>
          <html xmlns="http://www.w3.org/1999/xhtml">
            <p>FORMULA: </p>
          </html>
        </notes>
      </species>
      <species id="M_AMDLGCVH_c_None_" name="AMDLGCVH" charge="0">
        <notes>
          <html xmlns="http://www.w3.org/1999/xhtml">
            <p>FORMULA: </p>
          </html>
        </notes>
      </species>
      <species id="M_UROCANATE_c_None_" name="UROCANATE" charge="0">
        <notes>
          <html xmlns="http://www.w3.org/1999/xhtml">
            <p>FORMULA: </p>
          </html>
        </notes>
      </species>
      <species id="M_IMI5PROP_c_None_" name="IMI5PROP" charge="0">
        <notes>
          <html xmlns="http://www.w3.org/1999/xhtml">
            <p>FORMULA: </p>
          </html>
        </notes>
      </species>
      <species id="M_NFORMIGLU_c_None_" name="NFORMIGLU" charge="0">
        <notes>
          <html xmlns="http://www.w3.org/1999/xhtml">
            <p>FORMULA: </p>
          </html>
        </notes>
      </species>
      <species id="M_FORMAMIDE_c_None_" name="FORMAMIDE" charge="0">
        <notes>
          <html xmlns="http://www.w3.org/1999/xhtml">
            <p>FORMULA: </p>
          </html>
        </notes>
      </species>
      <species id="M_CADA_c_None_" name="CADA" charge="0">
        <notes>
          <html xmlns="http://www.w3.org/1999/xhtml">
            <p>FORMULA: </p>
          </html>
        </notes>
      </species>
      <species id="M_PIPER_c_None_" name="PIPER" charge="0">
        <notes>
          <html xmlns="http://www.w3.org/1999/xhtml">
            <p>FORMULA: </p>
          </html>
        </notes>
      </species>
      <species id="M_AMINOVAL_c_None_" name="AMINOVAL" charge="0">
        <notes>
          <html xmlns="http://www.w3.org/1999/xhtml">
            <p>FORMULA: </p>
          </html>
        </notes>
      </species>
      <species id="M_GLUTSEMI_c_None_" name="GLUTSEMI" charge="0">
        <notes>
          <html xmlns="http://www.w3.org/1999/xhtml">
            <p>FORMULA: </p>
          </html>
        </notes>
      </species>
      <species id="M_GLUT_c_None_" name="GLUT" charge="0">
        <notes>
          <html xmlns="http://www.w3.org/1999/xhtml">
            <p>FORMULA: </p>
          </html>
        </notes>
      </species>
      <species id="M_GLUTCOA_c_None_" name="GLUTCOA" charge="0">
        <notes>
          <html xmlns="http://www.w3.org/1999/xhtml">
            <p>FORMULA: </p>
          </html>
        </notes>
      </species>
      <species id="M_OADIPATE_c_None_" name="OADIPATE" charge="0">
        <notes>
          <html xmlns="http://www.w3.org/1999/xhtml">
            <p>FORMULA: </p>
          </html>
        </notes>
      </species>
      <species id="M_CROTCOA_c_None_" name="CROTCOA" charge="0">
        <notes>
          <html xmlns="http://www.w3.org/1999/xhtml">
            <p>FORMULA: </p>
          </html>
        </notes>
      </species>
      <species id="M_H3BUTCOA_c_None_" name="H3BUTCOA" charge="0">
        <notes>
          <html xmlns="http://www.w3.org/1999/xhtml">
            <p>FORMULA: </p>
          </html>
        </notes>
      </species>
      <species id="M_AACETYLCOA_c_None_" name="AACETYLCOA" charge="0">
        <notes>
          <html xmlns="http://www.w3.org/1999/xhtml">
            <p>FORMULA: </p>
          </html>
        </notes>
      </species>
      <species id="M_RH3BUTCOA_c_None_" name="RH3BUTCOA" charge="0">
        <notes>
          <html xmlns="http://www.w3.org/1999/xhtml">
            <p>FORMULA: </p>
          </html>
        </notes>
      </species>
      <species id="M_RH3BUT_c_None_" name="RH3BUT" charge="0">
        <notes>
          <html xmlns="http://www.w3.org/1999/xhtml">
            <p>FORMULA: </p>
          </html>
        </notes>
      </species>
      <species id="M_MB2COA_c_None_" name="MB2COA" charge="0">
        <notes>
          <html xmlns="http://www.w3.org/1999/xhtml">
            <p>FORMULA: </p>
          </html>
        </notes>
      </species>
      <species id="M_TIGCOA_c_None_" name="TIGCOA" charge="0">
        <notes>
          <html xmlns="http://www.w3.org/1999/xhtml">
            <p>FORMULA: </p>
          </html>
        </notes>
      </species>
      <species id="M_MHBUTCOA_c_None_" name="MHBUTCOA" charge="0">
        <notes>
          <html xmlns="http://www.w3.org/1999/xhtml">
            <p>FORMULA: </p>
          </html>
        </notes>
      </species>
      <species id="M_MAACOA_c_None_" name="MAACOA" charge="0">
        <notes>
          <html xmlns="http://www.w3.org/1999/xhtml">
            <p>FORMULA: </p>
          </html>
        </notes>
      </species>
      <species id="M_PROPIONYLCOA_c_None_" name="PROPIONYLCOA" charge="0">
        <notes>
          <html xmlns="http://www.w3.org/1999/xhtml">
            <p>FORMULA: </p>
          </html>
        </notes>
      </species>
      <species id="M_SMMCOA_c_None_" name="SMMCOA" charge="0">
        <notes>
          <html xmlns="http://www.w3.org/1999/xhtml">
            <p>FORMULA: </p>
          </html>
        </notes>
      </species>
      <species id="M_MMCOA_c_None_" name="MMCOA" charge="0">
        <notes>
          <html xmlns="http://www.w3.org/1999/xhtml">
            <p>FORMULA: </p>
          </html>
        </notes>
      </species>
      <species id="M_MB3COA_c_None_" name="MB3COA" charge="0">
        <notes>
          <html xmlns="http://www.w3.org/1999/xhtml">
            <p>FORMULA: </p>
          </html>
        </notes>
      </species>
      <species id="M_MCROTCOA_c_None_" name="MCROTCOA" charge="0">
        <notes>
          <html xmlns="http://www.w3.org/1999/xhtml">
            <p>FORMULA: </p>
          </html>
        </notes>
      </species>
      <species id="M_ISOVALCOA_c_None_" name="ISOVALCOA" charge="0">
        <notes>
          <html xmlns="http://www.w3.org/1999/xhtml">
            <p>FORMULA: </p>
          </html>
        </notes>
      </species>
      <species id="M_T3METGLUCOA_c_None_" name="T3METGLUCOA" charge="0">
        <notes>
          <html xmlns="http://www.w3.org/1999/xhtml">
            <p>FORMULA: </p>
          </html>
        </notes>
      </species>
      <species id="M_HMGCOA_c_None_" name="HMGCOA" charge="0">
        <notes>
          <html xmlns="http://www.w3.org/1999/xhtml">
            <p>FORMULA: </p>
          </html>
        </notes>
      </species>
      <species id="M_ISOBUTCOA_c_None_" name="ISOBUTCOA" charge="0">
        <notes>
          <html xmlns="http://www.w3.org/1999/xhtml">
            <p>FORMULA: </p>
          </html>
        </notes>
      </species>
      <species id="M_MCCOA_c_None_" name="MCCOA" charge="0">
        <notes>
          <html xmlns="http://www.w3.org/1999/xhtml">
            <p>FORMULA: </p>
          </html>
        </notes>
      </species>
      <species id="M_HISOBUTCOA_c_None_" name="HISOBUTCOA" charge="0">
        <notes>
          <html xmlns="http://www.w3.org/1999/xhtml">
            <p>FORMULA: </p>
          </html>
        </notes>
      </species>
      <species id="M_HISOBUT_c_None_" name="HISOBUT" charge="0">
        <notes>
          <html xmlns="http://www.w3.org/1999/xhtml">
            <p>FORMULA: </p>
          </html>
        </notes>
      </species>
      <species id="M_MMALONATEALD_c_None_" name="MMALONATEALD" charge="0">
        <notes>
          <html xmlns="http://www.w3.org/1999/xhtml">
            <p>FORMULA: </p>
          </html>
        </notes>
      </species>
      <species id="M_MMAL_c_None_" name="MMAL" charge="0">
        <notes>
          <html xmlns="http://www.w3.org/1999/xhtml">
            <p>FORMULA: </p>
          </html>
        </notes>
      </species>
      <species id="M_AACETONE_c_None_" name="AACETONE" charge="0">
        <notes>
          <html xmlns="http://www.w3.org/1999/xhtml">
            <p>FORMULA: </p>
          </html>
        </notes>
      </species>
      <species id="M_APROPANOL_c_None_" name="APROPANOL" charge="0">
        <notes>
          <html xmlns="http://www.w3.org/1999/xhtml">
            <p>FORMULA: </p>
          </html>
        </notes>
      </species>
      <species id="M_LIBUTANOATE_c_None_" name="LIBUTANOATE" charge="0">
        <notes>
          <html xmlns="http://www.w3.org/1999/xhtml">
            <p>FORMULA: </p>
          </html>
        </notes>
      </species>
      <species id="M_NADBUT_c_None_" name="NADBUT" charge="0">
        <notes>
          <html xmlns="http://www.w3.org/1999/xhtml">
            <p>FORMULA: </p>
          </html>
        </notes>
      </species>
      <species id="M_ECTOINE_c_None_" name="ECTOINE" charge="0">
        <notes>
          <html xmlns="http://www.w3.org/1999/xhtml">
            <p>FORMULA: </p>
          </html>
        </notes>
      </species>
      <species id="M_BASPARTYLP_c_None_" name="BASPARTYLP" charge="0">
        <notes>
          <html xmlns="http://www.w3.org/1999/xhtml">
            <p>FORMULA: </p>
          </html>
        </notes>
      </species>
      <species id="M_G3PI_c_None_" name="G3PI" charge="0">
        <notes>
          <html xmlns="http://www.w3.org/1999/xhtml">
            <p>FORMULA: </p>
          </html>
        </notes>
      </species>
      <species id="M_GL3P_c_None_" name="GL3P" charge="0">
        <notes>
          <html xmlns="http://www.w3.org/1999/xhtml">
            <p>FORMULA: </p>
          </html>
        </notes>
      </species>
      <species id="M_MINO1P_c_None_" name="MINO1P" charge="0">
        <notes>
          <html xmlns="http://www.w3.org/1999/xhtml">
            <p>FORMULA: </p>
          </html>
        </notes>
      </species>
      <species id="M_K2MINOSITOL_c_None_" name="K2MINOSITOL" charge="0">
        <notes>
          <html xmlns="http://www.w3.org/1999/xhtml">
            <p>FORMULA: </p>
          </html>
        </notes>
      </species>
      <species id="M_DKDI_c_None_" name="DKDI" charge="0">
        <notes>
          <html xmlns="http://www.w3.org/1999/xhtml">
            <p>FORMULA: </p>
          </html>
        </notes>
      </species>
      <species id="M_DGA_c_None_" name="DGA" charge="0">
        <notes>
          <html xmlns="http://www.w3.org/1999/xhtml">
            <p>FORMULA: </p>
          </html>
        </notes>
      </species>
      <species id="M_DKH_c_None_" name="DKH" charge="0">
        <notes>
          <html xmlns="http://www.w3.org/1999/xhtml">
            <p>FORMULA: </p>
          </html>
        </notes>
      </species>
      <species id="M_DKHP_c_None_" name="DKHP" charge="0">
        <notes>
          <html xmlns="http://www.w3.org/1999/xhtml">
            <p>FORMULA: </p>
          </html>
        </notes>
      </species>
      <species id="M_MSALD_c_None_" name="MSALD" charge="0">
        <notes>
          <html xmlns="http://www.w3.org/1999/xhtml">
            <p>FORMULA: </p>
          </html>
        </notes>
      </species>
      <species id="M_GA6P_c_None_" name="GA6P" charge="0">
        <notes>
          <html xmlns="http://www.w3.org/1999/xhtml">
            <p>FORMULA: </p>
          </html>
        </notes>
      </species>
      <species id="M_NADGLUCOSA6P_c_None_" name="NADGLUCOSA6P" charge="0">
        <notes>
          <html xmlns="http://www.w3.org/1999/xhtml">
            <p>FORMULA: </p>
          </html>
        </notes>
      </species>
      <species id="M_GLUCOSAMINE1P_c_None_" name="GLUCOSAMINE1P" charge="0">
        <notes>
          <html xmlns="http://www.w3.org/1999/xhtml">
            <p>FORMULA: </p>
          </html>
        </notes>
      </species>
      <species id="M_NADGLUCOSA1P_c_None_" name="NADGLUCOSA1P" charge="0">
        <notes>
          <html xmlns="http://www.w3.org/1999/xhtml">
            <p>FORMULA: </p>
          </html>
        </notes>
      </species>
      <species id="M_UDPNAG_c_None_" name="UDPNAG" charge="0">
        <notes>
          <html xmlns="http://www.w3.org/1999/xhtml">
            <p>FORMULA: </p>
          </html>
        </notes>
      </species>
      <species id="M_UDPACCVGLUCOS_c_None_" name="UDPACCVGLUCOS" charge="0">
        <notes>
          <html xmlns="http://www.w3.org/1999/xhtml">
            <p>FORMULA: </p>
          </html>
        </notes>
      </species>
      <species id="M_UDPNAM_c_None_" name="UDPNAM" charge="0">
        <notes>
          <html xmlns="http://www.w3.org/1999/xhtml">
            <p>FORMULA: </p>
          </html>
        </notes>
      </species>
      <species id="M_UDPACMURALA_c_None_" name="UDPACMURALA" charge="0">
        <notes>
          <html xmlns="http://www.w3.org/1999/xhtml">
            <p>FORMULA: </p>
          </html>
        </notes>
      </species>
      <species id="M_GLU_c_None_" name="GLU" charge="0">
        <notes>
          <html xmlns="http://www.w3.org/1999/xhtml">
            <p>FORMULA: </p>
          </html>
        </notes>
      </species>
      <species id="M_UDPAAGLU_c_None_" name="UDPAAGLU" charge="0">
        <notes>
          <html xmlns="http://www.w3.org/1999/xhtml">
            <p>FORMULA: </p>
          </html>
        </notes>
      </species>
      <species id="M_UDPAAGMDHDIOATE_c_None_" name="UDPAAGMDHDIOATE" charge="0">
        <notes>
          <html xmlns="http://www.w3.org/1999/xhtml">
            <p>FORMULA: </p>
          </html>
        </notes>
      </species>
      <species id="M_DALA_c_None_" name="DALA" charge="0">
        <notes>
          <html xmlns="http://www.w3.org/1999/xhtml">
            <p>FORMULA: </p>
          </html>
        </notes>
      </species>
      <species id="M_ALAALA_c_None_" name="ALAALA" charge="0">
        <notes>
          <html xmlns="http://www.w3.org/1999/xhtml">
            <p>FORMULA: </p>
          </html>
        </notes>
      </species>
      <species id="M_PANT_c_None_" name="PANT" charge="0">
        <notes>
          <html xmlns="http://www.w3.org/1999/xhtml">
            <p>FORMULA: </p>
          </html>
        </notes>
      </species>
      <species id="M_PANTOTHENP_c_None_" name="PANTOTHENP" charge="0">
        <notes>
          <html xmlns="http://www.w3.org/1999/xhtml">
            <p>FORMULA: </p>
          </html>
        </notes>
      </species>
      <species id="M_R4PPTCYC_c_None_" name="R4PPTCYC" charge="0">
        <notes>
          <html xmlns="http://www.w3.org/1999/xhtml">
            <p>FORMULA: </p>
          </html>
        </notes>
      </species>
      <species id="M_PANTP_c_None_" name="PANTP" charge="0">
        <notes>
          <html xmlns="http://www.w3.org/1999/xhtml">
            <p>FORMULA: </p>
          </html>
        </notes>
      </species>
      <species id="M_DPCOA_c_None_" name="DPCOA" charge="0">
        <notes>
          <html xmlns="http://www.w3.org/1999/xhtml">
            <p>FORMULA: </p>
          </html>
        </notes>
      </species>
      <species id="M_PAP_c_None_" name="PAP" charge="0">
        <notes>
          <html xmlns="http://www.w3.org/1999/xhtml">
            <p>FORMULA: </p>
          </html>
        </notes>
      </species>
      <species id="M_ACP_c_None_" name="ACP" charge="0">
        <notes>
          <html xmlns="http://www.w3.org/1999/xhtml">
            <p>FORMULA: </p>
          </html>
        </notes>
      </species>
      <species id="M_NICOTINAMIDE_c_None_" name="NICOTINAMIDE" charge="0">
        <notes>
          <html xmlns="http://www.w3.org/1999/xhtml">
            <p>FORMULA: </p>
          </html>
        </notes>
      </species>
      <species id="M_NAC_c_None_" name="NAC" charge="0">
        <notes>
          <html xmlns="http://www.w3.org/1999/xhtml">
            <p>FORMULA: </p>
          </html>
        </notes>
      </species>
      <species id="M_NTNUCS_c_None_" name="NTNUCS" charge="0">
        <notes>
          <html xmlns="http://www.w3.org/1999/xhtml">
            <p>FORMULA: </p>
          </html>
        </notes>
      </species>
      <species id="M_NTNUC_c_None_" name="NTNUC" charge="0">
        <notes>
          <html xmlns="http://www.w3.org/1999/xhtml">
            <p>FORMULA: </p>
          </html>
        </notes>
      </species>
      <species id="M_DEAMIDONAD_c_None_" name="DEAMIDONAD" charge="0">
        <notes>
          <html xmlns="http://www.w3.org/1999/xhtml">
            <p>FORMULA: </p>
          </html>
        </notes>
      </species>
      <species id="M_QUINOLINATE_c_None_" name="QUINOLINATE" charge="0">
        <notes>
          <html xmlns="http://www.w3.org/1999/xhtml">
            <p>FORMULA: </p>
          </html>
        </notes>
      </species>
      <species id="M_IMINOASPARTATE_c_None_" name="IMINOASPARTATE" charge="0">
        <notes>
          <html xmlns="http://www.w3.org/1999/xhtml">
            <p>FORMULA: </p>
          </html>
        </notes>
      </species>
      <species id="M_NMN_c_None_" name="NMN" charge="0">
        <notes>
          <html xmlns="http://www.w3.org/1999/xhtml">
            <p>FORMULA: </p>
          </html>
        </notes>
      </species>
      <species id="M_RNICOT_c_None_" name="RNICOT" charge="0">
        <notes>
          <html xmlns="http://www.w3.org/1999/xhtml">
            <p>FORMULA: </p>
          </html>
        </notes>
      </species>
      <species id="M_CHEXANOYLCOA_c_None_" name="CHEXANOYLCOA" charge="0">
        <notes>
          <html xmlns="http://www.w3.org/1999/xhtml">
            <p>FORMULA: </p>
          </html>
        </notes>
      </species>
      <species id="M_A8OXO7NONANOATE_c_None_" name="A8OXO7NONANOATE" charge="0">
        <notes>
          <html xmlns="http://www.w3.org/1999/xhtml">
            <p>FORMULA: </p>
          </html>
        </notes>
      </species>
      <species id="M_SA4M2OXBUTANOATE_c_None_" name="SA4M2OXBUTANOATE" charge="0">
        <notes>
          <html xmlns="http://www.w3.org/1999/xhtml">
            <p>FORMULA: </p>
          </html>
        </notes>
      </species>
      <species id="M_DIAMINONONANOATE_c_None_" name="DIAMINONONANOATE" charge="0">
        <notes>
          <html xmlns="http://www.w3.org/1999/xhtml">
            <p>FORMULA: </p>
          </html>
        </notes>
      </species>
      <species id="M_DETHIOBIOTIN_c_None_" name="DETHIOBIOTIN" charge="0">
        <notes>
          <html xmlns="http://www.w3.org/1999/xhtml">
            <p>FORMULA: </p>
          </html>
        </notes>
      </species>
      <species id="M_S_c_None_" name="S" charge="0">
        <notes>
          <html xmlns="http://www.w3.org/1999/xhtml">
            <p>FORMULA: </p>
          </html>
        </notes>
      </species>
      <species id="M_BIOTIN_c_None_" name="BIOTIN" charge="0">
        <notes>
          <html xmlns="http://www.w3.org/1999/xhtml">
            <p>FORMULA: </p>
          </html>
        </notes>
      </species>
      <species id="M_CH33ADO_c_None_" name="CH33ADO" charge="0">
        <notes>
          <html xmlns="http://www.w3.org/1999/xhtml">
            <p>FORMULA: </p>
          </html>
        </notes>
      </species>
      <species id="M_B5AMP_c_None_" name="B5AMP" charge="0">
        <notes>
          <html xmlns="http://www.w3.org/1999/xhtml">
            <p>FORMULA: </p>
          </html>
        </notes>
      </species>
      <species id="M_ACARB_c_None_" name="ACARB" charge="0">
        <notes>
          <html xmlns="http://www.w3.org/1999/xhtml">
            <p>FORMULA: </p>
          </html>
        </notes>
      </species>
      <species id="M_FPNTP_c_None_" name="FPNTP" charge="0">
        <notes>
          <html xmlns="http://www.w3.org/1999/xhtml">
            <p>FORMULA: </p>
          </html>
        </notes>
      </species>
      <species id="M_DPNTP_c_None_" name="DPNTP" charge="0">
        <notes>
          <html xmlns="http://www.w3.org/1999/xhtml">
            <p>FORMULA: </p>
          </html>
        </notes>
      </species>
      <species id="M_DTTOAO_c_None_" name="DTTOAO" charge="0">
        <notes>
          <html xmlns="http://www.w3.org/1999/xhtml">
            <p>FORMULA: </p>
          </html>
        </notes>
      </species>
      <species id="M_DNPTERINP3_c_None_" name="DNPTERINP3" charge="0">
        <notes>
          <html xmlns="http://www.w3.org/1999/xhtml">
            <p>FORMULA: </p>
          </html>
        </notes>
      </species>
      <species id="M_DNPTERINP_c_None_" name="DNPTERINP" charge="0">
        <notes>
          <html xmlns="http://www.w3.org/1999/xhtml">
            <p>FORMULA: </p>
          </html>
        </notes>
      </species>
      <species id="M_DNPTERIN_c_None_" name="DNPTERIN" charge="0">
        <notes>
          <html xmlns="http://www.w3.org/1999/xhtml">
            <p>FORMULA: </p>
          </html>
        </notes>
      </species>
      <species id="M_GLYCOLALD_c_None_" name="GLYCOLALD" charge="0">
        <notes>
          <html xmlns="http://www.w3.org/1999/xhtml">
            <p>FORMULA: </p>
          </html>
        </notes>
      </species>
      <species id="M_AHMDPTERIDINE_c_None_" name="AHMDPTERIDINE" charge="0">
        <notes>
          <html xmlns="http://www.w3.org/1999/xhtml">
            <p>FORMULA: </p>
          </html>
        </notes>
      </species>
      <species id="M_DPTERINPP_c_None_" name="DPTERINPP" charge="0">
        <notes>
          <html xmlns="http://www.w3.org/1999/xhtml">
            <p>FORMULA: </p>
          </html>
        </notes>
      </species>
      <species id="M_ADCHOR_c_None_" name="ADCHOR" charge="0">
        <notes>
          <html xmlns="http://www.w3.org/1999/xhtml">
            <p>FORMULA: </p>
          </html>
        </notes>
      </species>
      <species id="M_PABENZOATE_c_None_" name="PABENZOATE" charge="0">
        <notes>
          <html xmlns="http://www.w3.org/1999/xhtml">
            <p>FORMULA: </p>
          </html>
        </notes>
      </species>
      <species id="M_DIHTDROPTEROATE_c_None_" name="DIHTDROPTEROATE" charge="0">
        <notes>
          <html xmlns="http://www.w3.org/1999/xhtml">
            <p>FORMULA: </p>
          </html>
        </notes>
      </species>
      <species id="M_DHFOL_c_None_" name="DHFOL" charge="0">
        <notes>
          <html xmlns="http://www.w3.org/1999/xhtml">
            <p>FORMULA: </p>
          </html>
        </notes>
      </species>
      <species id="M_THFGLU_c_None_" name="THFGLU" charge="0">
        <notes>
          <html xmlns="http://www.w3.org/1999/xhtml">
            <p>FORMULA: </p>
          </html>
        </notes>
      </species>
      <species id="M_METHENYLTHF_c_None_" name="METHENYLTHF" charge="0">
        <notes>
          <html xmlns="http://www.w3.org/1999/xhtml">
            <p>FORMULA: </p>
          </html>
        </notes>
      </species>
      <species id="M_F5THF_c_None_" name="F5THF" charge="0">
        <notes>
          <html xmlns="http://www.w3.org/1999/xhtml">
            <p>FORMULA: </p>
          </html>
        </notes>
      </species>
      <species id="M_HBUTP_c_None_" name="HBUTP" charge="0">
        <notes>
          <html xmlns="http://www.w3.org/1999/xhtml">
            <p>FORMULA: </p>
          </html>
        </notes>
      </species>
      <species id="M_DPRAPYR_c_None_" name="DPRAPYR" charge="0">
        <notes>
          <html xmlns="http://www.w3.org/1999/xhtml">
            <p>FORMULA: </p>
          </html>
        </notes>
      </species>
      <species id="M_A6PRsylAU_c_None_" name="A6PRsylAU" charge="0">
        <notes>
          <html xmlns="http://www.w3.org/1999/xhtml">
            <p>FORMULA: </p>
          </html>
        </notes>
      </species>
      <species id="M_A6PRtylAU_c_None_" name="A6PRtylAU" charge="0">
        <notes>
          <html xmlns="http://www.w3.org/1999/xhtml">
            <p>FORMULA: </p>
          </html>
        </notes>
      </species>
      <species id="M_ARA1H3HPYRDIONE_c_None_" name="ARA1H3HPYRDIONE" charge="0">
        <notes>
          <html xmlns="http://www.w3.org/1999/xhtml">
            <p>FORMULA: </p>
          </html>
        </notes>
      </species>
      <species id="M_DRLUMAZINE_c_None_" name="DRLUMAZINE" charge="0">
        <notes>
          <html xmlns="http://www.w3.org/1999/xhtml">
            <p>FORMULA: </p>
          </html>
        </notes>
      </species>
      <species id="M_RIBOFLAVIN_c_None_" name="RIBOFLAVIN" charge="0">
        <notes>
          <html xmlns="http://www.w3.org/1999/xhtml">
            <p>FORMULA: </p>
          </html>
        </notes>
      </species>
      <species id="M_FMN_c_None_" name="FMN" charge="0">
        <notes>
          <html xmlns="http://www.w3.org/1999/xhtml">
            <p>FORMULA: </p>
          </html>
        </notes>
      </species>
      <species id="M_C140ACP_c_None_" name="C140ACP" charge="0">
        <notes>
          <html xmlns="http://www.w3.org/1999/xhtml">
            <p>FORMULA: </p>
          </html>
        </notes>
      </species>
      <species id="M_C150ACP_c_None_" name="C150ACP" charge="0">
        <notes>
          <html xmlns="http://www.w3.org/1999/xhtml">
            <p>FORMULA: </p>
          </html>
        </notes>
      </species>
      <species id="M_C160ACP_c_None_" name="C160ACP" charge="0">
        <notes>
          <html xmlns="http://www.w3.org/1999/xhtml">
            <p>FORMULA: </p>
          </html>
        </notes>
      </species>
      <species id="M_C170ACP_c_None_" name="C170ACP" charge="0">
        <notes>
          <html xmlns="http://www.w3.org/1999/xhtml">
            <p>FORMULA: </p>
          </html>
        </notes>
      </species>
      <species id="M_C181ACP_c_None_" name="C181ACP" charge="0">
        <notes>
          <html xmlns="http://www.w3.org/1999/xhtml">
            <p>FORMULA: </p>
          </html>
        </notes>
      </species>
      <species id="M_AGL3P_c_None_" name="AGL3P" charge="0">
        <notes>
          <html xmlns="http://www.w3.org/1999/xhtml">
            <p>FORMULA: </p>
          </html>
        </notes>
      </species>
      <species id="M_ADHAP_c_None_" name="ADHAP" charge="0">
        <notes>
          <html xmlns="http://www.w3.org/1999/xhtml">
            <p>FORMULA: </p>
          </html>
        </notes>
      </species>
      <species id="M_PHOSPHATIDATE_c_None_" name="PHOSPHATIDATE" charge="0">
        <notes>
          <html xmlns="http://www.w3.org/1999/xhtml">
            <p>FORMULA: </p>
          </html>
        </notes>
      </species>
      <species id="M_CDPDIACYLGLYCEROL_c_None_" name="CDPDIACYLGLYCEROL" charge="0">
        <notes>
          <html xmlns="http://www.w3.org/1999/xhtml">
            <p>FORMULA: </p>
          </html>
        </notes>
      </species>
      <species id="M_PSER_c_None_" name="PSER" charge="0">
        <notes>
          <html xmlns="http://www.w3.org/1999/xhtml">
            <p>FORMULA: </p>
          </html>
        </notes>
      </species>
      <species id="M_PE_c_None_" name="PE" charge="0">
        <notes>
          <html xmlns="http://www.w3.org/1999/xhtml">
            <p>FORMULA: </p>
          </html>
        </notes>
      </species>
      <species id="M_PGP_c_None_" name="PGP" charge="0">
        <notes>
          <html xmlns="http://www.w3.org/1999/xhtml">
            <p>FORMULA: </p>
          </html>
        </notes>
      </species>
      <species id="M_PG_c_None_" name="PG" charge="0">
        <notes>
          <html xmlns="http://www.w3.org/1999/xhtml">
            <p>FORMULA: </p>
          </html>
        </notes>
      </species>
      <species id="M_CDL_c_None_" name="CDL" charge="0">
        <notes>
          <html xmlns="http://www.w3.org/1999/xhtml">
            <p>FORMULA: </p>
          </html>
        </notes>
      </species>
      <species id="M_DAHP_c_None_" name="DAHP" charge="0">
        <notes>
          <html xmlns="http://www.w3.org/1999/xhtml">
            <p>FORMULA: </p>
          </html>
        </notes>
      </species>
      <species id="M_DQUINATE_c_None_" name="DQUINATE" charge="0">
        <notes>
          <html xmlns="http://www.w3.org/1999/xhtml">
            <p>FORMULA: </p>
          </html>
        </notes>
      </species>
      <species id="M_DSHIK_c_None_" name="DSHIK" charge="0">
        <notes>
          <html xmlns="http://www.w3.org/1999/xhtml">
            <p>FORMULA: </p>
          </html>
        </notes>
      </species>
      <species id="M_SHIKIMATE_c_None_" name="SHIKIMATE" charge="0">
        <notes>
          <html xmlns="http://www.w3.org/1999/xhtml">
            <p>FORMULA: </p>
          </html>
        </notes>
      </species>
      <species id="M_SHIKIMATE5P_c_None_" name="SHIKIMATE5P" charge="0">
        <notes>
          <html xmlns="http://www.w3.org/1999/xhtml">
            <p>FORMULA: </p>
          </html>
        </notes>
      </species>
      <species id="M_EPSHIKP_c_None_" name="EPSHIKP" charge="0">
        <notes>
          <html xmlns="http://www.w3.org/1999/xhtml">
            <p>FORMULA: </p>
          </html>
        </notes>
      </species>
      <species id="M_HYDROXYPYRUVATE_c_None_" name="HYDROXYPYRUVATE" charge="0">
        <notes>
          <html xmlns="http://www.w3.org/1999/xhtml">
            <p>FORMULA: </p>
          </html>
        </notes>
      </species>
      <species id="M_TARTALD_c_None_" name="TARTALD" charge="0">
        <notes>
          <html xmlns="http://www.w3.org/1999/xhtml">
            <p>FORMULA: </p>
          </html>
        </notes>
      </species>
      <species id="M_ACETYLEP_c_None_" name="ACETYLEP" charge="0">
        <notes>
          <html xmlns="http://www.w3.org/1999/xhtml">
            <p>FORMULA: </p>
          </html>
        </notes>
      </species>
      <species id="M_ADLIPO_c_None_" name="ADLIPO" charge="0">
        <notes>
          <html xmlns="http://www.w3.org/1999/xhtml">
            <p>FORMULA: </p>
          </html>
        </notes>
      </species>
      <species id="M_SUPEROXIDE_c_None_" name="SUPEROXIDE" charge="0">
        <notes>
          <html xmlns="http://www.w3.org/1999/xhtml">
            <p>FORMULA: </p>
          </html>
        </notes>
      </species>
      <species id="M_GLYCOLATE_c_None_" name="GLYCOLATE" charge="0">
        <notes>
          <html xmlns="http://www.w3.org/1999/xhtml">
            <p>FORMULA: </p>
          </html>
        </notes>
      </species>
      <species id="M_GLYCERON_c_None_" name="GLYCERON" charge="0">
        <notes>
          <html xmlns="http://www.w3.org/1999/xhtml">
            <p>FORMULA: </p>
          </html>
        </notes>
      </species>
      <species id="M_PROPIONYLP_c_None_" name="PROPIONYLP" charge="0">
        <notes>
          <html xmlns="http://www.w3.org/1999/xhtml">
            <p>FORMULA: </p>
          </html>
        </notes>
      </species>
      <species id="M_PROPANOATE_c_None_" name="PROPANOATE" charge="0">
        <notes>
          <html xmlns="http://www.w3.org/1999/xhtml">
            <p>FORMULA: </p>
          </html>
        </notes>
      </species>
      <species id="M_PADNLT_c_None_" name="PADNLT" charge="0">
        <notes>
          <html xmlns="http://www.w3.org/1999/xhtml">
            <p>FORMULA: </p>
          </html>
        </notes>
      </species>
      <species id="M_ACRCOA_c_None_" name="ACRCOA" charge="0">
        <notes>
          <html xmlns="http://www.w3.org/1999/xhtml">
            <p>FORMULA: </p>
          </html>
        </notes>
      </species>
      <species id="M_HPCOA_c_None_" name="HPCOA" charge="0">
        <notes>
          <html xmlns="http://www.w3.org/1999/xhtml">
            <p>FORMULA: </p>
          </html>
        </notes>
      </species>
      <species id="M_OPCOA_c_None_" name="OPCOA" charge="0">
        <notes>
          <html xmlns="http://www.w3.org/1999/xhtml">
            <p>FORMULA: </p>
          </html>
        </notes>
      </species>
      <species id="M_VANILLATE_c_None_" name="VANILLATE" charge="0">
        <notes>
          <html xmlns="http://www.w3.org/1999/xhtml">
            <p>FORMULA: </p>
          </html>
        </notes>
      </species>
      <species id="M_DIBENZOATE_c_None_" name="DIBENZOATE" charge="0">
        <notes>
          <html xmlns="http://www.w3.org/1999/xhtml">
            <p>FORMULA: </p>
          </html>
        </notes>
      </species>
      <species id="M_C3MUCO_c_None_" name="C3MUCO" charge="0">
        <notes>
          <html xmlns="http://www.w3.org/1999/xhtml">
            <p>FORMULA: </p>
          </html>
        </notes>
      </species>
      <species id="M_C2DOF5ACET_c_None_" name="C2DOF5ACET" charge="0">
        <notes>
          <html xmlns="http://www.w3.org/1999/xhtml">
            <p>FORMULA: </p>
          </html>
        </notes>
      </species>
      <species id="M_OAELAC_c_None_" name="OAELAC" charge="0">
        <notes>
          <html xmlns="http://www.w3.org/1999/xhtml">
            <p>FORMULA: </p>
          </html>
        </notes>
      </species>
      <species id="M_KADIPATE_c_None_" name="KADIPATE" charge="0">
        <notes>
          <html xmlns="http://www.w3.org/1999/xhtml">
            <p>FORMULA: </p>
          </html>
        </notes>
      </species>
      <species id="M_KADCOA_c_None_" name="KADCOA" charge="0">
        <notes>
          <html xmlns="http://www.w3.org/1999/xhtml">
            <p>FORMULA: </p>
          </html>
        </notes>
      </species>
      <species id="M_SALICYLATE_c_None_" name="SALICYLATE" charge="0">
        <notes>
          <html xmlns="http://www.w3.org/1999/xhtml">
            <p>FORMULA: </p>
          </html>
        </notes>
      </species>
      <species id="M_CATECHOL_c_None_" name="CATECHOL" charge="0">
        <notes>
          <html xmlns="http://www.w3.org/1999/xhtml">
            <p>FORMULA: </p>
          </html>
        </notes>
      </species>
      <species id="M_SLF_c_None_" name="SLF" charge="0">
        <notes>
          <html xmlns="http://www.w3.org/1999/xhtml">
            <p>FORMULA: </p>
          </html>
        </notes>
      </species>
      <species id="M_APS_c_None_" name="APS" charge="0">
        <notes>
          <html xmlns="http://www.w3.org/1999/xhtml">
            <p>FORMULA: </p>
          </html>
        </notes>
      </species>
      <species id="M_PAPS_c_None_" name="PAPS" charge="0">
        <notes>
          <html xmlns="http://www.w3.org/1999/xhtml">
            <p>FORMULA: </p>
          </html>
        </notes>
      </species>
      <species id="M_H2SO3_c_None_" name="H2SO3" charge="0">
        <notes>
          <html xmlns="http://www.w3.org/1999/xhtml">
            <p>FORMULA: </p>
          </html>
        </notes>
      </species>
      <species id="M_NO3_c_None_" name="NO3" charge="0">
        <notes>
          <html xmlns="http://www.w3.org/1999/xhtml">
            <p>FORMULA: </p>
          </html>
        </notes>
      </species>
      <species id="M_NO2_c_None_" name="NO2" charge="0">
        <notes>
          <html xmlns="http://www.w3.org/1999/xhtml">
            <p>FORMULA: </p>
          </html>
        </notes>
      </species>
      <species id="M_H2CO3_c_None_" name="H2CO3" charge="0">
        <notes>
          <html xmlns="http://www.w3.org/1999/xhtml">
            <p>FORMULA: </p>
          </html>
        </notes>
      </species>
      <species id="M_CYSGLY_c_None_" name="CYSGLY" charge="0">
        <notes>
          <html xmlns="http://www.w3.org/1999/xhtml">
            <p>FORMULA: </p>
          </html>
        </notes>
      </species>
      <species id="M_GSH_c_None_" name="GSH" charge="0">
        <notes>
          <html xmlns="http://www.w3.org/1999/xhtml">
            <p>FORMULA: </p>
          </html>
        </notes>
      </species>
      <species id="M_GSSG_c_None_" name="GSSG" charge="0">
        <notes>
          <html xmlns="http://www.w3.org/1999/xhtml">
            <p>FORMULA: </p>
          </html>
        </notes>
      </species>
      <species id="M_DDPAN_c_None_" name="DDPAN" charge="0">
        <notes>
          <html xmlns="http://www.w3.org/1999/xhtml">
            <p>FORMULA: </p>
          </html>
        </notes>
      </species>
      <species id="M_PANTOATE_c_None_" name="PANTOATE" charge="0">
        <notes>
          <html xmlns="http://www.w3.org/1999/xhtml">
            <p>FORMULA: </p>
          </html>
        </notes>
      </species>
      <species id="M_MALONATE_c_None_" name="MALONATE" charge="0">
        <notes>
          <html xmlns="http://www.w3.org/1999/xhtml">
            <p>FORMULA: </p>
          </html>
        </notes>
      </species>
      <species id="M_CHOLINE_c_None_" name="CHOLINE" charge="0">
        <notes>
          <html xmlns="http://www.w3.org/1999/xhtml">
            <p>FORMULA: </p>
          </html>
        </notes>
      </species>
      <species id="M_BETAINEALD_c_None_" name="BETAINEALD" charge="0">
        <notes>
          <html xmlns="http://www.w3.org/1999/xhtml">
            <p>FORMULA: </p>
          </html>
        </notes>
      </species>
      <species id="M_BETAINE_c_None_" name="BETAINE" charge="0">
        <notes>
          <html xmlns="http://www.w3.org/1999/xhtml">
            <p>FORMULA: </p>
          </html>
        </notes>
      </species>
      <species id="M_ICHOR_c_None_" name="ICHOR" charge="0">
        <notes>
          <html xmlns="http://www.w3.org/1999/xhtml">
            <p>FORMULA: </p>
          </html>
        </notes>
      </species>
      <species id="M_SHCHC_c_None_" name="SHCHC" charge="0">
        <notes>
          <html xmlns="http://www.w3.org/1999/xhtml">
            <p>FORMULA: </p>
          </html>
        </notes>
      </species>
      <species id="M_OSB_c_None_" name="OSB" charge="0">
        <notes>
          <html xmlns="http://www.w3.org/1999/xhtml">
            <p>FORMULA: </p>
          </html>
        </notes>
      </species>
      <species id="M_OSBCOA_c_None_" name="OSBCOA" charge="0">
        <notes>
          <html xmlns="http://www.w3.org/1999/xhtml">
            <p>FORMULA: </p>
          </html>
        </notes>
      </species>
      <species id="M_DHN_c_None_" name="DHN" charge="0">
        <notes>
          <html xmlns="http://www.w3.org/1999/xhtml">
            <p>FORMULA: </p>
          </html>
        </notes>
      </species>
      <species id="M_DMK_c_None_" name="DMK" charge="0">
        <notes>
          <html xmlns="http://www.w3.org/1999/xhtml">
            <p>FORMULA: </p>
          </html>
        </notes>
      </species>
      <species id="M_METH_c_None_" name="METH" charge="0">
        <notes>
          <html xmlns="http://www.w3.org/1999/xhtml">
            <p>FORMULA: </p>
          </html>
        </notes>
      </species>
      <species id="M_FORMAL_c_None_" name="FORMAL" charge="0">
        <notes>
          <html xmlns="http://www.w3.org/1999/xhtml">
            <p>FORMULA: </p>
          </html>
        </notes>
      </species>
      <species id="M_C16H17O8_c_None_" name="C16H17O8" charge="0">
        <notes>
          <html xmlns="http://www.w3.org/1999/xhtml">
            <p>FORMULA: </p>
          </html>
        </notes>
      </species>
      <species id="M_C16H19O8_c_None_" name="C16H19O8" charge="0">
        <notes>
          <html xmlns="http://www.w3.org/1999/xhtml">
            <p>FORMULA: </p>
          </html>
        </notes>
      </species>
      <species id="M_C16H20O9_c_None_" name="C16H20O9" charge="0">
        <notes>
          <html xmlns="http://www.w3.org/1999/xhtml">
            <p>FORMULA: </p>
          </html>
        </notes>
      </species>
      <species id="M_C16H16O7_c_None_" name="C16H16O7" charge="0">
        <notes>
          <html xmlns="http://www.w3.org/1999/xhtml">
            <p>FORMULA: </p>
          </html>
        </notes>
      </species>
      <species id="M_C16H14O6_1_c_None_" name="C16H14O6_1" charge="0">
        <notes>
          <html xmlns="http://www.w3.org/1999/xhtml">
            <p>FORMULA: </p>
          </html>
        </notes>
      </species>
      <species id="M_C16H16O5_c_None_" name="C16H16O5" charge="0">
        <notes>
          <html xmlns="http://www.w3.org/1999/xhtml">
            <p>FORMULA: </p>
          </html>
        </notes>
      </species>
      <species id="M_C16H14O5_c_None_" name="C16H14O5" charge="0">
        <notes>
          <html xmlns="http://www.w3.org/1999/xhtml">
            <p>FORMULA: </p>
          </html>
        </notes>
      </species>
      <species id="M_C16H14O6_c_None_" name="C16H14O6" charge="0">
        <notes>
          <html xmlns="http://www.w3.org/1999/xhtml">
            <p>FORMULA: </p>
          </html>
        </notes>
      </species>
      <species id="M_C32H26O12_c_None_" name="C32H26O12" charge="0">
        <notes>
          <html xmlns="http://www.w3.org/1999/xhtml">
            <p>FORMULA: </p>
          </html>
        </notes>
      </species>
      <species id="M_ACT_c_None_" name="ACT" charge="0">
        <notes>
          <html xmlns="http://www.w3.org/1999/xhtml">
            <p>FORMULA: </p>
          </html>
        </notes>
      </species>
      <species id="M_TOLUENE_c_None_" name="TOLUENE" charge="0">
        <notes>
          <html xmlns="http://www.w3.org/1999/xhtml">
            <p>FORMULA: </p>
          </html>
        </notes>
      </species>
      <species id="M_TOLUENECISDHDIOL_c_None_" name="TOLUENECISDHDIOL" charge="0">
        <notes>
          <html xmlns="http://www.w3.org/1999/xhtml">
            <p>FORMULA: </p>
          </html>
        </notes>
      </species>
      <species id="M_HKVALERATE_c_None_" name="HKVALERATE" charge="0">
        <notes>
          <html xmlns="http://www.w3.org/1999/xhtml">
            <p>FORMULA: </p>
          </html>
        </notes>
      </species>
      <species id="M_OXOPENTENOATE_c_None_" name="OXOPENTENOATE" charge="0">
        <notes>
          <html xmlns="http://www.w3.org/1999/xhtml">
            <p>FORMULA: </p>
          </html>
        </notes>
      </species>
      <species id="M_A5LEVULINATE_c_None_" name="A5LEVULINATE" charge="0">
        <notes>
          <html xmlns="http://www.w3.org/1999/xhtml">
            <p>FORMULA: </p>
          </html>
        </notes>
      </species>
      <species id="M_trnaGLT_c_None_" name="trnaGLT" charge="0">
        <notes>
          <html xmlns="http://www.w3.org/1999/xhtml">
            <p>FORMULA: </p>
          </html>
        </notes>
      </species>
      <species id="M_PORPHOBILINOGEN_c_None_" name="PORPHOBILINOGEN" charge="0">
        <notes>
          <html xmlns="http://www.w3.org/1999/xhtml">
            <p>FORMULA: </p>
          </html>
        </notes>
      </species>
      <species id="M_HYDROXYMETHYLBILANE_c_None_" name="HYDROXYMETHYLBILANE" charge="0">
        <notes>
          <html xmlns="http://www.w3.org/1999/xhtml">
            <p>FORMULA: </p>
          </html>
        </notes>
      </species>
      <species id="M_UROPORPHYRINOGEN3_c_None_" name="UROPORPHYRINOGEN3" charge="0">
        <notes>
          <html xmlns="http://www.w3.org/1999/xhtml">
            <p>FORMULA: </p>
          </html>
        </notes>
      </species>
      <species id="M_COPROPORPHYRINOGEN3_c_None_" name="COPROPORPHYRINOGEN3" charge="0">
        <notes>
          <html xmlns="http://www.w3.org/1999/xhtml">
            <p>FORMULA: </p>
          </html>
        </notes>
      </species>
      <species id="M_PROTOPORPHYRINOGEN_c_None_" name="PROTOPORPHYRINOGEN" charge="0">
        <notes>
          <html xmlns="http://www.w3.org/1999/xhtml">
            <p>FORMULA: </p>
          </html>
        </notes>
      </species>
      <species id="M_PROTOPORPHYRIN9_c_None_" name="PROTOPORPHYRIN9" charge="0">
        <notes>
          <html xmlns="http://www.w3.org/1999/xhtml">
            <p>FORMULA: </p>
          </html>
        </notes>
      </species>
      <species id="M_FE_c_None_" name="FE" charge="0">
        <notes>
          <html xmlns="http://www.w3.org/1999/xhtml">
            <p>FORMULA: </p>
          </html>
        </notes>
      </species>
      <species id="M_PROTOHEME_c_None_" name="PROTOHEME" charge="0">
        <notes>
          <html xmlns="http://www.w3.org/1999/xhtml">
            <p>FORMULA: </p>
          </html>
        </notes>
      </species>
      <species id="M_HEMEO_c_None_" name="HEMEO" charge="0">
        <notes>
          <html xmlns="http://www.w3.org/1999/xhtml">
            <p>FORMULA: </p>
          </html>
        </notes>
      </species>
      <species id="M_HEME_c_None_" name="HEME" charge="0">
        <notes>
          <html xmlns="http://www.w3.org/1999/xhtml">
            <p>FORMULA: </p>
          </html>
        </notes>
      </species>
      <species id="M_PRECORRIN1_c_None_" name="PRECORRIN1" charge="0">
        <notes>
          <html xmlns="http://www.w3.org/1999/xhtml">
            <p>FORMULA: </p>
          </html>
        </notes>
      </species>
      <species id="M_DSHCLORIN_c_None_" name="DSHCLORIN" charge="0">
        <notes>
          <html xmlns="http://www.w3.org/1999/xhtml">
            <p>FORMULA: </p>
          </html>
        </notes>
      </species>
      <species id="M_SIROHYDROCHLORIN_c_None_" name="SIROHYDROCHLORIN" charge="0">
        <notes>
          <html xmlns="http://www.w3.org/1999/xhtml">
            <p>FORMULA: </p>
          </html>
        </notes>
      </species>
      <species id="M_SIROHEME_c_None_" name="SIROHEME" charge="0">
        <notes>
          <html xmlns="http://www.w3.org/1999/xhtml">
            <p>FORMULA: </p>
          </html>
        </notes>
      </species>
      <species id="M_PRECORRIN3A_c_None_" name="PRECORRIN3A" charge="0">
        <notes>
          <html xmlns="http://www.w3.org/1999/xhtml">
            <p>FORMULA: </p>
          </html>
        </notes>
      </species>
      <species id="M_PRECORRIN3B_c_None_" name="PRECORRIN3B" charge="0">
        <notes>
          <html xmlns="http://www.w3.org/1999/xhtml">
            <p>FORMULA: </p>
          </html>
        </notes>
      </species>
      <species id="M_PRECORRIN4B_c_None_" name="PRECORRIN4B" charge="0">
        <notes>
          <html xmlns="http://www.w3.org/1999/xhtml">
            <p>FORMULA: </p>
          </html>
        </notes>
      </species>
      <species id="M_PRECORRIN5_c_None_" name="PRECORRIN5" charge="0">
        <notes>
          <html xmlns="http://www.w3.org/1999/xhtml">
            <p>FORMULA: </p>
          </html>
        </notes>
      </species>
      <species id="M_PRCN_c_None_" name="PRCN" charge="0">
        <notes>
          <html xmlns="http://www.w3.org/1999/xhtml">
            <p>FORMULA: </p>
          </html>
        </notes>
      </species>
      <species id="M_PRECORRIN6B_c_None_" name="PRECORRIN6B" charge="0">
        <notes>
          <html xmlns="http://www.w3.org/1999/xhtml">
            <p>FORMULA: </p>
          </html>
        </notes>
      </species>
      <species id="M_PRECORRIN8X_c_None_" name="PRECORRIN8X" charge="0">
        <notes>
          <html xmlns="http://www.w3.org/1999/xhtml">
            <p>FORMULA: </p>
          </html>
        </notes>
      </species>
      <species id="M_HGBYRINATE_c_None_" name="HGBYRINATE" charge="0">
        <notes>
          <html xmlns="http://www.w3.org/1999/xhtml">
            <p>FORMULA: </p>
          </html>
        </notes>
      </species>
      <species id="M_HGBYRINATED_c_None_" name="HGBYRINATED" charge="0">
        <notes>
          <html xmlns="http://www.w3.org/1999/xhtml">
            <p>FORMULA: </p>
          </html>
        </notes>
      </species>
      <species id="M_COBALT_c_None_" name="COBALT" charge="0">
        <notes>
          <html xmlns="http://www.w3.org/1999/xhtml">
            <p>FORMULA: </p>
          </html>
        </notes>
      </species>
      <species id="M_CAACDIM2_c_None_" name="CAACDIM2" charge="0">
        <notes>
          <html xmlns="http://www.w3.org/1999/xhtml">
            <p>FORMULA: </p>
          </html>
        </notes>
      </species>
      <species id="M_CAACDIM1_c_None_" name="CAACDIM1" charge="0">
        <notes>
          <html xmlns="http://www.w3.org/1999/xhtml">
            <p>FORMULA: </p>
          </html>
        </notes>
      </species>
      <species id="M_ACACDIM_c_None_" name="ACACDIM" charge="0">
        <notes>
          <html xmlns="http://www.w3.org/1999/xhtml">
            <p>FORMULA: </p>
          </html>
        </notes>
      </species>
      <species id="M_ACOBYRATE_c_None_" name="ACOBYRATE" charge="0">
        <notes>
          <html xmlns="http://www.w3.org/1999/xhtml">
            <p>FORMULA: </p>
          </html>
        </notes>
      </species>
      <species id="M_ACOBINAMIDE_c_None_" name="ACOBINAMIDE" charge="0">
        <notes>
          <html xmlns="http://www.w3.org/1999/xhtml">
            <p>FORMULA: </p>
          </html>
        </notes>
      </species>
      <species id="M_ACOBINAMIDEP_c_None_" name="ACOBINAMIDEP" charge="0">
        <notes>
          <html xmlns="http://www.w3.org/1999/xhtml">
            <p>FORMULA: </p>
          </html>
        </notes>
      </species>
      <species id="M_ACOBINAMIDEGDP_c_None_" name="ACOBINAMIDEGDP" charge="0">
        <notes>
          <html xmlns="http://www.w3.org/1999/xhtml">
            <p>FORMULA: </p>
          </html>
        </notes>
      </species>
      <species id="M_DBENZIMIDAZOLE_c_None_" name="DBENZIMIDAZOLE" charge="0">
        <notes>
          <html xmlns="http://www.w3.org/1999/xhtml">
            <p>FORMULA: </p>
          </html>
        </notes>
      </species>
      <species id="M_ARIBAZOLE5P_c_None_" name="ARIBAZOLE5P" charge="0">
        <notes>
          <html xmlns="http://www.w3.org/1999/xhtml">
            <p>FORMULA: </p>
          </html>
        </notes>
      </species>
      <species id="M_ARIBAZOLE_c_None_" name="ARIBAZOLE" charge="0">
        <notes>
          <html xmlns="http://www.w3.org/1999/xhtml">
            <p>FORMULA: </p>
          </html>
        </notes>
      </species>
      <species id="M_ACOBALAMIN_c_None_" name="ACOBALAMIN" charge="0">
        <notes>
          <html xmlns="http://www.w3.org/1999/xhtml">
            <p>FORMULA: </p>
          </html>
        </notes>
      </species>
      <species id="M_CDPGL_c_None_" name="CDPGL" charge="0">
        <notes>
          <html xmlns="http://www.w3.org/1999/xhtml">
            <p>FORMULA: </p>
          </html>
        </notes>
      </species>
      <species id="M_POLYGP_c_None_" name="POLYGP" charge="0">
        <notes>
          <html xmlns="http://www.w3.org/1999/xhtml">
            <p>FORMULA: </p>
          </html>
        </notes>
      </species>
      <species id="M_MALACP_c_None_" name="MALACP" charge="0">
        <notes>
          <html xmlns="http://www.w3.org/1999/xhtml">
            <p>FORMULA: </p>
          </html>
        </notes>
      </species>
      <species id="M_ACACP_c_None_" name="ACACP" charge="0">
        <notes>
          <html xmlns="http://www.w3.org/1999/xhtml">
            <p>FORMULA: </p>
          </html>
        </notes>
      </species>
      <species id="M_C040ACP_c_None_" name="C040ACP" charge="0">
        <notes>
          <html xmlns="http://www.w3.org/1999/xhtml">
            <p>FORMULA: </p>
          </html>
        </notes>
      </species>
      <species id="M_C060ACP_c_None_" name="C060ACP" charge="0">
        <notes>
          <html xmlns="http://www.w3.org/1999/xhtml">
            <p>FORMULA: </p>
          </html>
        </notes>
      </species>
      <species id="M_C080ACP_c_None_" name="C080ACP" charge="0">
        <notes>
          <html xmlns="http://www.w3.org/1999/xhtml">
            <p>FORMULA: </p>
          </html>
        </notes>
      </species>
      <species id="M_C100ACP_c_None_" name="C100ACP" charge="0">
        <notes>
          <html xmlns="http://www.w3.org/1999/xhtml">
            <p>FORMULA: </p>
          </html>
        </notes>
      </species>
      <species id="M_C120ACP_c_None_" name="C120ACP" charge="0">
        <notes>
          <html xmlns="http://www.w3.org/1999/xhtml">
            <p>FORMULA: </p>
          </html>
        </notes>
      </species>
      <species id="M_PROPIONYLACP_c_None_" name="PROPIONYLACP" charge="0">
        <notes>
          <html xmlns="http://www.w3.org/1999/xhtml">
            <p>FORMULA: </p>
          </html>
        </notes>
      </species>
      <species id="M_C040COA_c_None_" name="C040COA" charge="0">
        <notes>
          <html xmlns="http://www.w3.org/1999/xhtml">
            <p>FORMULA: </p>
          </html>
        </notes>
      </species>
      <species id="M_C060COA_c_None_" name="C060COA" charge="0">
        <notes>
          <html xmlns="http://www.w3.org/1999/xhtml">
            <p>FORMULA: </p>
          </html>
        </notes>
      </species>
      <species id="M_C080COA_c_None_" name="C080COA" charge="0">
        <notes>
          <html xmlns="http://www.w3.org/1999/xhtml">
            <p>FORMULA: </p>
          </html>
        </notes>
      </species>
      <species id="M_C100COA_c_None_" name="C100COA" charge="0">
        <notes>
          <html xmlns="http://www.w3.org/1999/xhtml">
            <p>FORMULA: </p>
          </html>
        </notes>
      </species>
      <species id="M_C120COA_c_None_" name="C120COA" charge="0">
        <notes>
          <html xmlns="http://www.w3.org/1999/xhtml">
            <p>FORMULA: </p>
          </html>
        </notes>
      </species>
      <species id="M_C140COA_c_None_" name="C140COA" charge="0">
        <notes>
          <html xmlns="http://www.w3.org/1999/xhtml">
            <p>FORMULA: </p>
          </html>
        </notes>
      </species>
      <species id="M_C160COA_c_None_" name="C160COA" charge="0">
        <notes>
          <html xmlns="http://www.w3.org/1999/xhtml">
            <p>FORMULA: </p>
          </html>
        </notes>
      </species>
      <species id="M_HEXANOATE_c_None_" name="HEXANOATE" charge="0">
        <notes>
          <html xmlns="http://www.w3.org/1999/xhtml">
            <p>FORMULA: </p>
          </html>
        </notes>
      </species>
      <species id="M_OCTANOATE_c_None_" name="OCTANOATE" charge="0">
        <notes>
          <html xmlns="http://www.w3.org/1999/xhtml">
            <p>FORMULA: </p>
          </html>
        </notes>
      </species>
      <species id="M_DECANOATE_c_None_" name="DECANOATE" charge="0">
        <notes>
          <html xmlns="http://www.w3.org/1999/xhtml">
            <p>FORMULA: </p>
          </html>
        </notes>
      </species>
      <species id="M_DODECANOATE_c_None_" name="DODECANOATE" charge="0">
        <notes>
          <html xmlns="http://www.w3.org/1999/xhtml">
            <p>FORMULA: </p>
          </html>
        </notes>
      </species>
      <species id="M_TETRADECANOATE_c_None_" name="TETRADECANOATE" charge="0">
        <notes>
          <html xmlns="http://www.w3.org/1999/xhtml">
            <p>FORMULA: </p>
          </html>
        </notes>
      </species>
      <species id="M_HEXADECANOATE_c_None_" name="HEXADECANOATE" charge="0">
        <notes>
          <html xmlns="http://www.w3.org/1999/xhtml">
            <p>FORMULA: </p>
          </html>
        </notes>
      </species>
      <species id="M_HEPTADECANOATE_c_None_" name="HEPTADECANOATE" charge="0">
        <notes>
          <html xmlns="http://www.w3.org/1999/xhtml">
            <p>FORMULA: </p>
          </html>
        </notes>
      </species>
      <species id="M_C170COA_c_None_" name="C170COA" charge="0">
        <notes>
          <html xmlns="http://www.w3.org/1999/xhtml">
            <p>FORMULA: </p>
          </html>
        </notes>
      </species>
      <species id="M_THCOA_c_None_" name="THCOA" charge="0">
        <notes>
          <html xmlns="http://www.w3.org/1999/xhtml">
            <p>FORMULA: </p>
          </html>
        </notes>
      </species>
      <species id="M_EHCOA_c_None_" name="EHCOA" charge="0">
        <notes>
          <html xmlns="http://www.w3.org/1999/xhtml">
            <p>FORMULA: </p>
          </html>
        </notes>
      </species>
      <species id="M_L4HMACID_c_None_" name="L4HMACID" charge="0">
        <notes>
          <html xmlns="http://www.w3.org/1999/xhtml">
            <p>FORMULA: </p>
          </html>
        </notes>
      </species>
      <species id="M_HPGLYOXYLATE_c_None_" name="HPGLYOXYLATE" charge="0">
        <notes>
          <html xmlns="http://www.w3.org/1999/xhtml">
            <p>FORMULA: </p>
          </html>
        </notes>
      </species>
      <species id="M_LHPG_c_None_" name="LHPG" charge="0">
        <notes>
          <html xmlns="http://www.w3.org/1999/xhtml">
            <p>FORMULA: </p>
          </html>
        </notes>
      </species>
      <species id="M_MGLT_c_None_" name="MGLT" charge="0">
        <notes>
          <html xmlns="http://www.w3.org/1999/xhtml">
            <p>FORMULA: </p>
          </html>
        </notes>
      </species>
      <species id="M_HYDROXYASN_c_None_" name="HYDROXYASN" charge="0">
        <notes>
          <html xmlns="http://www.w3.org/1999/xhtml">
            <p>FORMULA: </p>
          </html>
        </notes>
      </species>
      <species id="M_PHYDROXYASN_c_None_" name="PHYDROXYASN" charge="0">
        <notes>
          <html xmlns="http://www.w3.org/1999/xhtml">
            <p>FORMULA: </p>
          </html>
        </notes>
      </species>
      <species id="M_CDA_c_None_" name="CDA" charge="0">
        <notes>
          <html xmlns="http://www.w3.org/1999/xhtml">
            <p>FORMULA: </p>
          </html>
        </notes>
      </species>
      <species id="M_qDDT_c_None_" name="qDDT" charge="0">
        <notes>
          <html xmlns="http://www.w3.org/1999/xhtml">
            <p>FORMULA: </p>
          </html>
        </notes>
      </species>
      <species id="M_DDMT_c_None_" name="DDMT" charge="0">
        <notes>
          <html xmlns="http://www.w3.org/1999/xhtml">
            <p>FORMULA: </p>
          </html>
        </notes>
      </species>
      <species id="M_KMT_c_None_" name="KMT" charge="0">
        <notes>
          <html xmlns="http://www.w3.org/1999/xhtml">
            <p>FORMULA: </p>
          </html>
        </notes>
      </species>
      <species id="M_KUDPYRROLE_c_None_" name="KUDPYRROLE" charge="0">
        <notes>
          <html xmlns="http://www.w3.org/1999/xhtml">
            <p>FORMULA: </p>
          </html>
        </notes>
      </species>
      <species id="M_UDPYRROLE_c_None_" name="UDPYRROLE" charge="0">
        <notes>
          <html xmlns="http://www.w3.org/1999/xhtml">
            <p>FORMULA: </p>
          </html>
        </notes>
      </species>
      <species id="M_oPROCT_c_None_" name="oPROCT" charge="0">
        <notes>
          <html xmlns="http://www.w3.org/1999/xhtml">
            <p>FORMULA: </p>
          </html>
        </notes>
      </species>
      <species id="M_oPYRROLECT_c_None_" name="oPYRROLECT" charge="0">
        <notes>
          <html xmlns="http://www.w3.org/1999/xhtml">
            <p>FORMULA: </p>
          </html>
        </notes>
      </species>
      <species id="M_xksPYRROLECT_c_None_" name="xksPYRROLECT" charge="0">
        <notes>
          <html xmlns="http://www.w3.org/1999/xhtml">
            <p>FORMULA: </p>
          </html>
        </notes>
      </species>
      <species id="M_nACPPKT_c_None_" name="nACPPKT" charge="0">
        <notes>
          <html xmlns="http://www.w3.org/1999/xhtml">
            <p>FORMULA: </p>
          </html>
        </notes>
      </species>
      <species id="M_HBM_c_None_" name="HBM" charge="0">
        <notes>
          <html xmlns="http://www.w3.org/1999/xhtml">
            <p>FORMULA: </p>
          </html>
        </notes>
      </species>
      <species id="M_HBC_c_None_" name="HBC" charge="0">
        <notes>
          <html xmlns="http://www.w3.org/1999/xhtml">
            <p>FORMULA: </p>
          </html>
        </notes>
      </species>
      <species id="M_MBC_c_None_" name="MBC" charge="0">
        <notes>
          <html xmlns="http://www.w3.org/1999/xhtml">
            <p>FORMULA: </p>
          </html>
        </notes>
      </species>
      <species id="M_UP_c_None_" name="UP" charge="0">
        <notes>
          <html xmlns="http://www.w3.org/1999/xhtml">
            <p>FORMULA: </p>
          </html>
        </notes>
      </species>
      <species id="M_DNA_c_None_" name="DNA" charge="0">
        <notes>
          <html xmlns="http://www.w3.org/1999/xhtml">
            <p>FORMULA: </p>
          </html>
        </notes>
      </species>
      <species id="M_RNA_c_None_" name="RNA" charge="0">
        <notes>
          <html xmlns="http://www.w3.org/1999/xhtml">
            <p>FORMULA: </p>
          </html>
        </notes>
      </species>
      <species id="M_PROTEIN_c_None_" name="PROTEIN" charge="0">
        <notes>
          <html xmlns="http://www.w3.org/1999/xhtml">
            <p>FORMULA: </p>
          </html>
        </notes>
      </species>
      <species id="M_TAG_c_None_" name="TAG" charge="0">
        <notes>
          <html xmlns="http://www.w3.org/1999/xhtml">
            <p>FORMULA: </p>
          </html>
        </notes>
      </species>
      <species id="M_PEPTIDOGLYCAN_c_None_" name="PEPTIDOGLYCAN" charge="0">
        <notes>
          <html xmlns="http://www.w3.org/1999/xhtml">
            <p>FORMULA: </p>
          </html>
        </notes>
      </species>
      <species id="M_DALA_e_None_" name="DALA" charge="0">
        <notes>
          <html xmlns="http://www.w3.org/1999/xhtml">
            <p>FORMULA: </p>
          </html>
        </notes>
      </species>
      <species id="M_TEICH_c_None_" name="TEICH" charge="0">
        <notes>
          <html xmlns="http://www.w3.org/1999/xhtml">
            <p>FORMULA: </p>
          </html>
        </notes>
      </species>
      <species id="M_PHOSPHOLIPID_c_None_" name="PHOSPHOLIPID" charge="0">
        <notes>
          <html xmlns="http://www.w3.org/1999/xhtml">
            <p>FORMULA: </p>
          </html>
        </notes>
      </species>
      <species id="M_CARBOHYDRATE_c_None_" name="CARBOHYDRATE" charge="0">
        <notes>
          <html xmlns="http://www.w3.org/1999/xhtml">
            <p>FORMULA: </p>
          </html>
        </notes>
      </species>
      <species id="M_SMALLMOLECULES_c_None_" name="SMALLMOLECULES" charge="0">
        <notes>
          <html xmlns="http://www.w3.org/1999/xhtml">
            <p>FORMULA: </p>
          </html>
        </notes>
      </species>
      <species id="M_ACAL_e_None_" name="ACAL" charge="0">
        <notes>
          <html xmlns="http://www.w3.org/1999/xhtml">
            <p>FORMULA: </p>
          </html>
        </notes>
      </species>
      <species id="M_AC_e_None_" name="AC" charge="0">
        <notes>
          <html xmlns="http://www.w3.org/1999/xhtml">
            <p>FORMULA: </p>
          </html>
        </notes>
      </species>
      <species id="M_ACT_e_None_" name="ACT" charge="0">
        <notes>
          <html xmlns="http://www.w3.org/1999/xhtml">
            <p>FORMULA: </p>
          </html>
        </notes>
      </species>
      <species id="M_AD_e_None_" name="AD" charge="0">
        <notes>
          <html xmlns="http://www.w3.org/1999/xhtml">
            <p>FORMULA: </p>
          </html>
        </notes>
      </species>
      <species id="M_ADN_e_None_" name="ADN" charge="0">
        <notes>
          <html xmlns="http://www.w3.org/1999/xhtml">
            <p>FORMULA: </p>
          </html>
        </notes>
      </species>
      <species id="M_AKG_e_None_" name="AKG" charge="0">
        <notes>
          <html xmlns="http://www.w3.org/1999/xhtml">
            <p>FORMULA: </p>
          </html>
        </notes>
      </species>
      <species id="M_ALA_e_None_" name="ALA" charge="0">
        <notes>
          <html xmlns="http://www.w3.org/1999/xhtml">
            <p>FORMULA: </p>
          </html>
        </notes>
      </species>
      <species id="M_AN_e_None_" name="AN" charge="0">
        <notes>
          <html xmlns="http://www.w3.org/1999/xhtml">
            <p>FORMULA: </p>
          </html>
        </notes>
      </species>
      <species id="M_ARG_e_None_" name="ARG" charge="0">
        <notes>
          <html xmlns="http://www.w3.org/1999/xhtml">
            <p>FORMULA: </p>
          </html>
        </notes>
      </species>
      <species id="M_ORN_e_None_" name="ORN" charge="0">
        <notes>
          <html xmlns="http://www.w3.org/1999/xhtml">
            <p>FORMULA: </p>
          </html>
        </notes>
      </species>
      <species id="M_ASN_e_None_" name="ASN" charge="0">
        <notes>
          <html xmlns="http://www.w3.org/1999/xhtml">
            <p>FORMULA: </p>
          </html>
        </notes>
      </species>
      <species id="M_ASP_e_None_" name="ASP" charge="0">
        <notes>
          <html xmlns="http://www.w3.org/1999/xhtml">
            <p>FORMULA: </p>
          </html>
        </notes>
      </species>
      <species id="M_CDA_e_None_" name="CDA" charge="0">
        <notes>
          <html xmlns="http://www.w3.org/1999/xhtml">
            <p>FORMULA: </p>
          </html>
        </notes>
      </species>
      <species id="M_CELB_e_None_" name="CELB" charge="0">
        <notes>
          <html xmlns="http://www.w3.org/1999/xhtml">
            <p>FORMULA: </p>
          </html>
        </notes>
      </species>
      <species id="M_CHOLINE_e_None_" name="CHOLINE" charge="0">
        <notes>
          <html xmlns="http://www.w3.org/1999/xhtml">
            <p>FORMULA: </p>
          </html>
        </notes>
      </species>
      <species id="M_CIT_e_None_" name="CIT" charge="0">
        <notes>
          <html xmlns="http://www.w3.org/1999/xhtml">
            <p>FORMULA: </p>
          </html>
        </notes>
      </species>
      <species id="M_SUCC_e_None_" name="SUCC" charge="0">
        <notes>
          <html xmlns="http://www.w3.org/1999/xhtml">
            <p>FORMULA: </p>
          </html>
        </notes>
      </species>
      <species id="M_CITR_e_None_" name="CITR" charge="0">
        <notes>
          <html xmlns="http://www.w3.org/1999/xhtml">
            <p>FORMULA: </p>
          </html>
        </notes>
      </species>
      <species id="M_CO2_e_None_" name="CO2" charge="0">
        <notes>
          <html xmlns="http://www.w3.org/1999/xhtml">
            <p>FORMULA: </p>
          </html>
        </notes>
      </species>
      <species id="M_CYS_e_None_" name="CYS" charge="0">
        <notes>
          <html xmlns="http://www.w3.org/1999/xhtml">
            <p>FORMULA: </p>
          </html>
        </notes>
      </species>
      <species id="M_CYTD_e_None_" name="CYTD" charge="0">
        <notes>
          <html xmlns="http://www.w3.org/1999/xhtml">
            <p>FORMULA: </p>
          </html>
        </notes>
      </species>
      <species id="M_CYTS_e_None_" name="CYTS" charge="0">
        <notes>
          <html xmlns="http://www.w3.org/1999/xhtml">
            <p>FORMULA: </p>
          </html>
        </notes>
      </species>
      <species id="M_CYTS_c_None_" name="CYTS" charge="0">
        <notes>
          <html xmlns="http://www.w3.org/1999/xhtml">
            <p>FORMULA: </p>
          </html>
        </notes>
      </species>
      <species id="M_DA_e_None_" name="DA" charge="0">
        <notes>
          <html xmlns="http://www.w3.org/1999/xhtml">
            <p>FORMULA: </p>
          </html>
        </notes>
      </species>
      <species id="M_DAPIM_e_None_" name="DAPIM" charge="0">
        <notes>
          <html xmlns="http://www.w3.org/1999/xhtml">
            <p>FORMULA: </p>
          </html>
        </notes>
      </species>
      <species id="M_DARABINOSE_e_None_" name="DARABINOSE" charge="0">
        <notes>
          <html xmlns="http://www.w3.org/1999/xhtml">
            <p>FORMULA: </p>
          </html>
        </notes>
      </species>
      <species id="M_DARABINOSE_c_None_" name="DARABINOSE" charge="0">
        <notes>
          <html xmlns="http://www.w3.org/1999/xhtml">
            <p>FORMULA: </p>
          </html>
        </notes>
      </species>
      <species id="M_DARABITOL_e_None_" name="DARABITOL" charge="0">
        <notes>
          <html xmlns="http://www.w3.org/1999/xhtml">
            <p>FORMULA: </p>
          </html>
        </notes>
      </species>
      <species id="M_DC_e_None_" name="DC" charge="0">
        <notes>
          <html xmlns="http://www.w3.org/1999/xhtml">
            <p>FORMULA: </p>
          </html>
        </notes>
      </species>
      <species id="M_DG_e_None_" name="DG" charge="0">
        <notes>
          <html xmlns="http://www.w3.org/1999/xhtml">
            <p>FORMULA: </p>
          </html>
        </notes>
      </species>
      <species id="M_DGLYCERATE_e_None_" name="DGLYCERATE" charge="0">
        <notes>
          <html xmlns="http://www.w3.org/1999/xhtml">
            <p>FORMULA: </p>
          </html>
        </notes>
      </species>
      <species id="M_Na_e_None_" name="Na" charge="0">
        <notes>
          <html xmlns="http://www.w3.org/1999/xhtml">
            <p>FORMULA: </p>
          </html>
        </notes>
      </species>
      <species id="M_Na_c_None_" name="Na" charge="0">
        <notes>
          <html xmlns="http://www.w3.org/1999/xhtml">
            <p>FORMULA: </p>
          </html>
        </notes>
      </species>
      <species id="M_DIN_e_None_" name="DIN" charge="0">
        <notes>
          <html xmlns="http://www.w3.org/1999/xhtml">
            <p>FORMULA: </p>
          </html>
        </notes>
      </species>
      <species id="M_DLYXOSE_e_None_" name="DLYXOSE" charge="0">
        <notes>
          <html xmlns="http://www.w3.org/1999/xhtml">
            <p>FORMULA: </p>
          </html>
        </notes>
      </species>
      <species id="M_DSER_e_None_" name="DSER" charge="0">
        <notes>
          <html xmlns="http://www.w3.org/1999/xhtml">
            <p>FORMULA: </p>
          </html>
        </notes>
      </species>
      <species id="M_DSER_c_None_" name="DSER" charge="0">
        <notes>
          <html xmlns="http://www.w3.org/1999/xhtml">
            <p>FORMULA: </p>
          </html>
        </notes>
      </species>
      <species id="M_DT_e_None_" name="DT" charge="0">
        <notes>
          <html xmlns="http://www.w3.org/1999/xhtml">
            <p>FORMULA: </p>
          </html>
        </notes>
      </species>
      <species id="M_DU_e_None_" name="DU" charge="0">
        <notes>
          <html xmlns="http://www.w3.org/1999/xhtml">
            <p>FORMULA: </p>
          </html>
        </notes>
      </species>
      <species id="M_ETH_e_None_" name="ETH" charge="0">
        <notes>
          <html xmlns="http://www.w3.org/1999/xhtml">
            <p>FORMULA: </p>
          </html>
        </notes>
      </species>
      <species id="M_FAN_e_None_" name="FAN" charge="0">
        <notes>
          <html xmlns="http://www.w3.org/1999/xhtml">
            <p>FORMULA: </p>
          </html>
        </notes>
      </species>
      <species id="M_FE_e_None_" name="FE" charge="0">
        <notes>
          <html xmlns="http://www.w3.org/1999/xhtml">
            <p>FORMULA: </p>
          </html>
        </notes>
      </species>
      <species id="M_FOR_e_None_" name="FOR" charge="0">
        <notes>
          <html xmlns="http://www.w3.org/1999/xhtml">
            <p>FORMULA: </p>
          </html>
        </notes>
      </species>
      <species id="M_FRU_e_None_" name="FRU" charge="0">
        <notes>
          <html xmlns="http://www.w3.org/1999/xhtml">
            <p>FORMULA: </p>
          </html>
        </notes>
      </species>
      <species id="M_FUM_e_None_" name="FUM" charge="0">
        <notes>
          <html xmlns="http://www.w3.org/1999/xhtml">
            <p>FORMULA: </p>
          </html>
        </notes>
      </species>
      <species id="M_GABA_e_None_" name="GABA" charge="0">
        <notes>
          <html xmlns="http://www.w3.org/1999/xhtml">
            <p>FORMULA: </p>
          </html>
        </notes>
      </species>
      <species id="M_GL3P_e_None_" name="GL3P" charge="0">
        <notes>
          <html xmlns="http://www.w3.org/1999/xhtml">
            <p>FORMULA: </p>
          </html>
        </notes>
      </species>
      <species id="M_PI_e_None_" name="PI" charge="0">
        <notes>
          <html xmlns="http://www.w3.org/1999/xhtml">
            <p>FORMULA: </p>
          </html>
        </notes>
      </species>
      <species id="M_GLAC_e_None_" name="GLAC" charge="0">
        <notes>
          <html xmlns="http://www.w3.org/1999/xhtml">
            <p>FORMULA: </p>
          </html>
        </notes>
      </species>
      <species id="M_GLAM_e_None_" name="GLAM" charge="0">
        <notes>
          <html xmlns="http://www.w3.org/1999/xhtml">
            <p>FORMULA: </p>
          </html>
        </notes>
      </species>
      <species id="M_GLC_e_None_" name="GLC" charge="0">
        <notes>
          <html xmlns="http://www.w3.org/1999/xhtml">
            <p>FORMULA: </p>
          </html>
        </notes>
      </species>
      <species id="M_GL_e_None_" name="GL" charge="0">
        <notes>
          <html xmlns="http://www.w3.org/1999/xhtml">
            <p>FORMULA: </p>
          </html>
        </notes>
      </species>
      <species id="M_GLN_e_None_" name="GLN" charge="0">
        <notes>
          <html xmlns="http://www.w3.org/1999/xhtml">
            <p>FORMULA: </p>
          </html>
        </notes>
      </species>
      <species id="M_GLT_e_None_" name="GLT" charge="0">
        <notes>
          <html xmlns="http://www.w3.org/1999/xhtml">
            <p>FORMULA: </p>
          </html>
        </notes>
      </species>
      <species id="M_GLUC_e_None_" name="GLUC" charge="0">
        <notes>
          <html xmlns="http://www.w3.org/1999/xhtml">
            <p>FORMULA: </p>
          </html>
        </notes>
      </species>
      <species id="M_GLYCOLATE_e_None_" name="GLYCOLATE" charge="0">
        <notes>
          <html xmlns="http://www.w3.org/1999/xhtml">
            <p>FORMULA: </p>
          </html>
        </notes>
      </species>
      <species id="M_GLY_e_None_" name="GLY" charge="0">
        <notes>
          <html xmlns="http://www.w3.org/1999/xhtml">
            <p>FORMULA: </p>
          </html>
        </notes>
      </species>
      <species id="M_GN_e_None_" name="GN" charge="0">
        <notes>
          <html xmlns="http://www.w3.org/1999/xhtml">
            <p>FORMULA: </p>
          </html>
        </notes>
      </species>
      <species id="M_GSN_e_None_" name="GSN" charge="0">
        <notes>
          <html xmlns="http://www.w3.org/1999/xhtml">
            <p>FORMULA: </p>
          </html>
        </notes>
      </species>
      <species id="M_HIS_e_None_" name="HIS" charge="0">
        <notes>
          <html xmlns="http://www.w3.org/1999/xhtml">
            <p>FORMULA: </p>
          </html>
        </notes>
      </species>
      <species id="M_HMP_e_None_" name="HMP" charge="0">
        <notes>
          <html xmlns="http://www.w3.org/1999/xhtml">
            <p>FORMULA: </p>
          </html>
        </notes>
      </species>
      <species id="M_HXMP_e_None_" name="HXMP" charge="0">
        <notes>
          <html xmlns="http://www.w3.org/1999/xhtml">
            <p>FORMULA: </p>
          </html>
        </notes>
      </species>
      <species id="M_HYXN_e_None_" name="HYXN" charge="0">
        <notes>
          <html xmlns="http://www.w3.org/1999/xhtml">
            <p>FORMULA: </p>
          </html>
        </notes>
      </species>
      <species id="M_ILE_e_None_" name="ILE" charge="0">
        <notes>
          <html xmlns="http://www.w3.org/1999/xhtml">
            <p>FORMULA: </p>
          </html>
        </notes>
      </species>
      <species id="M_INDOLE_e_None_" name="INDOLE" charge="0">
        <notes>
          <html xmlns="http://www.w3.org/1999/xhtml">
            <p>FORMULA: </p>
          </html>
        </notes>
      </species>
      <species id="M_INS_e_None_" name="INS" charge="0">
        <notes>
          <html xmlns="http://www.w3.org/1999/xhtml">
            <p>FORMULA: </p>
          </html>
        </notes>
      </species>
      <species id="M_KDG_e_None_" name="KDG" charge="0">
        <notes>
          <html xmlns="http://www.w3.org/1999/xhtml">
            <p>FORMULA: </p>
          </html>
        </notes>
      </species>
      <species id="M_K_e_None_" name="K" charge="0">
        <notes>
          <html xmlns="http://www.w3.org/1999/xhtml">
            <p>FORMULA: </p>
          </html>
        </notes>
      </species>
      <species id="M_K_c_None_" name="K" charge="0">
        <notes>
          <html xmlns="http://www.w3.org/1999/xhtml">
            <p>FORMULA: </p>
          </html>
        </notes>
      </species>
      <species id="M_LAC_e_None_" name="LAC" charge="0">
        <notes>
          <html xmlns="http://www.w3.org/1999/xhtml">
            <p>FORMULA: </p>
          </html>
        </notes>
      </species>
      <species id="M_LACTOSE_e_None_" name="LACTOSE" charge="0">
        <notes>
          <html xmlns="http://www.w3.org/1999/xhtml">
            <p>FORMULA: </p>
          </html>
        </notes>
      </species>
      <species id="M_LARABINOSE_e_None_" name="LARABINOSE" charge="0">
        <notes>
          <html xmlns="http://www.w3.org/1999/xhtml">
            <p>FORMULA: </p>
          </html>
        </notes>
      </species>
      <species id="M_LEU_e_None_" name="LEU" charge="0">
        <notes>
          <html xmlns="http://www.w3.org/1999/xhtml">
            <p>FORMULA: </p>
          </html>
        </notes>
      </species>
      <species id="M_LLAC_e_None_" name="LLAC" charge="0">
        <notes>
          <html xmlns="http://www.w3.org/1999/xhtml">
            <p>FORMULA: </p>
          </html>
        </notes>
      </species>
      <species id="M_LLYXOSE_e_None_" name="LLYXOSE" charge="0">
        <notes>
          <html xmlns="http://www.w3.org/1999/xhtml">
            <p>FORMULA: </p>
          </html>
        </notes>
      </species>
      <species id="M_LYS_e_None_" name="LYS" charge="0">
        <notes>
          <html xmlns="http://www.w3.org/1999/xhtml">
            <p>FORMULA: </p>
          </html>
        </notes>
      </species>
      <species id="M_CADA_e_None_" name="CADA" charge="0">
        <notes>
          <html xmlns="http://www.w3.org/1999/xhtml">
            <p>FORMULA: </p>
          </html>
        </notes>
      </species>
      <species id="M_MAL_e_None_" name="MAL" charge="0">
        <notes>
          <html xmlns="http://www.w3.org/1999/xhtml">
            <p>FORMULA: </p>
          </html>
        </notes>
      </species>
      <species id="M_MAN_e_None_" name="MAN" charge="0">
        <notes>
          <html xmlns="http://www.w3.org/1999/xhtml">
            <p>FORMULA: </p>
          </html>
        </notes>
      </species>
      <species id="M_MANNITOL_e_None_" name="MANNITOL" charge="0">
        <notes>
          <html xmlns="http://www.w3.org/1999/xhtml">
            <p>FORMULA: </p>
          </html>
        </notes>
      </species>
      <species id="M_MANNITOL1P_c_None_" name="MANNITOL1P" charge="0">
        <notes>
          <html xmlns="http://www.w3.org/1999/xhtml">
            <p>FORMULA: </p>
          </html>
        </notes>
      </species>
      <species id="M_MELI_e_None_" name="MELI" charge="0">
        <notes>
          <html xmlns="http://www.w3.org/1999/xhtml">
            <p>FORMULA: </p>
          </html>
        </notes>
      </species>
      <species id="M_MET_e_None_" name="MET" charge="0">
        <notes>
          <html xmlns="http://www.w3.org/1999/xhtml">
            <p>FORMULA: </p>
          </html>
        </notes>
      </species>
      <species id="M_MLT_e_None_" name="MLT" charge="0">
        <notes>
          <html xmlns="http://www.w3.org/1999/xhtml">
            <p>FORMULA: </p>
          </html>
        </notes>
      </species>
      <species id="M_MLT6P_c_None_" name="MLT6P" charge="0">
        <notes>
          <html xmlns="http://www.w3.org/1999/xhtml">
            <p>FORMULA: </p>
          </html>
        </notes>
      </species>
      <species id="M_NAC_e_None_" name="NAC" charge="0">
        <notes>
          <html xmlns="http://www.w3.org/1999/xhtml">
            <p>FORMULA: </p>
          </html>
        </notes>
      </species>
      <species id="M_NH3_e_None_" name="NH3" charge="0">
        <notes>
          <html xmlns="http://www.w3.org/1999/xhtml">
            <p>FORMULA: </p>
          </html>
        </notes>
      </species>
      <species id="M_NO2_e_None_" name="NO2" charge="0">
        <notes>
          <html xmlns="http://www.w3.org/1999/xhtml">
            <p>FORMULA: </p>
          </html>
        </notes>
      </species>
      <species id="M_NO3_e_None_" name="NO3" charge="0">
        <notes>
          <html xmlns="http://www.w3.org/1999/xhtml">
            <p>FORMULA: </p>
          </html>
        </notes>
      </species>
      <species id="M_O2_e_None_" name="O2" charge="0">
        <notes>
          <html xmlns="http://www.w3.org/1999/xhtml">
            <p>FORMULA: </p>
          </html>
        </notes>
      </species>
      <species id="M_PAC_e_None_" name="PAC" charge="0">
        <notes>
          <html xmlns="http://www.w3.org/1999/xhtml">
            <p>FORMULA: </p>
          </html>
        </notes>
      </species>
      <species id="M_PHE_e_None_" name="PHE" charge="0">
        <notes>
          <html xmlns="http://www.w3.org/1999/xhtml">
            <p>FORMULA: </p>
          </html>
        </notes>
      </species>
      <species id="M_PRO_e_None_" name="PRO" charge="0">
        <notes>
          <html xmlns="http://www.w3.org/1999/xhtml">
            <p>FORMULA: </p>
          </html>
        </notes>
      </species>
      <species id="M_PROPANOATE_e_None_" name="PROPANOATE" charge="0">
        <notes>
          <html xmlns="http://www.w3.org/1999/xhtml">
            <p>FORMULA: </p>
          </html>
        </notes>
      </species>
      <species id="M_PYR_e_None_" name="PYR" charge="0">
        <notes>
          <html xmlns="http://www.w3.org/1999/xhtml">
            <p>FORMULA: </p>
          </html>
        </notes>
      </species>
      <species id="M_PYRAPCP_c_None_" name="PYRAPCP" charge="0">
        <notes>
          <html xmlns="http://www.w3.org/1999/xhtml">
            <p>FORMULA: </p>
          </html>
        </notes>
      </species>
      <species id="M_PYRAPCP_e_None_" name="PYRAPCP" charge="0">
        <notes>
          <html xmlns="http://www.w3.org/1999/xhtml">
            <p>FORMULA: </p>
          </html>
        </notes>
      </species>
      <species id="M_RIB_e_None_" name="RIB" charge="0">
        <notes>
          <html xmlns="http://www.w3.org/1999/xhtml">
            <p>FORMULA: </p>
          </html>
        </notes>
      </species>
      <species id="M_RMN_e_None_" name="RMN" charge="0">
        <notes>
          <html xmlns="http://www.w3.org/1999/xhtml">
            <p>FORMULA: </p>
          </html>
        </notes>
      </species>
      <species id="M_SALICIN_e_None_" name="SALICIN" charge="0">
        <notes>
          <html xmlns="http://www.w3.org/1999/xhtml">
            <p>FORMULA: </p>
          </html>
        </notes>
      </species>
      <species id="M_SER_e_None_" name="SER" charge="0">
        <notes>
          <html xmlns="http://www.w3.org/1999/xhtml">
            <p>FORMULA: </p>
          </html>
        </notes>
      </species>
      <species id="M_SLF_e_None_" name="SLF" charge="0">
        <notes>
          <html xmlns="http://www.w3.org/1999/xhtml">
            <p>FORMULA: </p>
          </html>
        </notes>
      </species>
      <species id="M_SOT_e_None_" name="SOT" charge="0">
        <notes>
          <html xmlns="http://www.w3.org/1999/xhtml">
            <p>FORMULA: </p>
          </html>
        </notes>
      </species>
      <species id="M_SPERMIDINE_e_None_" name="SPERMIDINE" charge="0">
        <notes>
          <html xmlns="http://www.w3.org/1999/xhtml">
            <p>FORMULA: </p>
          </html>
        </notes>
      </species>
      <species id="M_SUCROSE_e_None_" name="SUCROSE" charge="0">
        <notes>
          <html xmlns="http://www.w3.org/1999/xhtml">
            <p>FORMULA: </p>
          </html>
        </notes>
      </species>
      <species id="M_T3_e_None_" name="T3" charge="0">
        <notes>
          <html xmlns="http://www.w3.org/1999/xhtml">
            <p>FORMULA: </p>
          </html>
        </notes>
      </species>
      <species id="M_TARTRATE_e_None_" name="TARTRATE" charge="0">
        <notes>
          <html xmlns="http://www.w3.org/1999/xhtml">
            <p>FORMULA: </p>
          </html>
        </notes>
      </species>
      <species id="M_TARTRATE_c_None_" name="TARTRATE" charge="0">
        <notes>
          <html xmlns="http://www.w3.org/1999/xhtml">
            <p>FORMULA: </p>
          </html>
        </notes>
      </species>
      <species id="M_THR_e_None_" name="THR" charge="0">
        <notes>
          <html xmlns="http://www.w3.org/1999/xhtml">
            <p>FORMULA: </p>
          </html>
        </notes>
      </species>
      <species id="M_THYMINE_e_None_" name="THYMINE" charge="0">
        <notes>
          <html xmlns="http://www.w3.org/1999/xhtml">
            <p>FORMULA: </p>
          </html>
        </notes>
      </species>
      <species id="M_TRE_e_None_" name="TRE" charge="0">
        <notes>
          <html xmlns="http://www.w3.org/1999/xhtml">
            <p>FORMULA: </p>
          </html>
        </notes>
      </species>
      <species id="M_TRP_e_None_" name="TRP" charge="0">
        <notes>
          <html xmlns="http://www.w3.org/1999/xhtml">
            <p>FORMULA: </p>
          </html>
        </notes>
      </species>
      <species id="M_TYR_e_None_" name="TYR" charge="0">
        <notes>
          <html xmlns="http://www.w3.org/1999/xhtml">
            <p>FORMULA: </p>
          </html>
        </notes>
      </species>
      <species id="M_UDPNAG_e_None_" name="UDPNAG" charge="0">
        <notes>
          <html xmlns="http://www.w3.org/1999/xhtml">
            <p>FORMULA: </p>
          </html>
        </notes>
      </species>
      <species id="M_URA_e_None_" name="URA" charge="0">
        <notes>
          <html xmlns="http://www.w3.org/1999/xhtml">
            <p>FORMULA: </p>
          </html>
        </notes>
      </species>
      <species id="M_UREA_e_None_" name="UREA" charge="0">
        <notes>
          <html xmlns="http://www.w3.org/1999/xhtml">
            <p>FORMULA: </p>
          </html>
        </notes>
      </species>
      <species id="M_UP_e_None_" name="UP" charge="0">
        <notes>
          <html xmlns="http://www.w3.org/1999/xhtml">
            <p>FORMULA: </p>
          </html>
        </notes>
      </species>
      <species id="M_URI_e_None_" name="URI" charge="0">
        <notes>
          <html xmlns="http://www.w3.org/1999/xhtml">
            <p>FORMULA: </p>
          </html>
        </notes>
      </species>
      <species id="M_VAL_e_None_" name="VAL" charge="0">
        <notes>
          <html xmlns="http://www.w3.org/1999/xhtml">
            <p>FORMULA: </p>
          </html>
        </notes>
      </species>
      <species id="M_WATER_e_None_" name="WATER" charge="0">
        <notes>
          <html xmlns="http://www.w3.org/1999/xhtml">
            <p>FORMULA: </p>
          </html>
        </notes>
      </species>
      <species id="M_XAN_e_None_" name="XAN" charge="0">
        <notes>
          <html xmlns="http://www.w3.org/1999/xhtml">
            <p>FORMULA: </p>
          </html>
        </notes>
      </species>
      <species id="M_XYL_e_None_" name="XYL" charge="0">
        <notes>
          <html xmlns="http://www.w3.org/1999/xhtml">
            <p>FORMULA: </p>
          </html>
        </notes>
      </species>
      <species id="M_XYLITOL_e_None_" name="XYLITOL" charge="0">
        <notes>
          <html xmlns="http://www.w3.org/1999/xhtml">
            <p>FORMULA: </p>
          </html>
        </notes>
      </species>
      <species id="M_H_e_None__boundary" name="H" boundaryCondition="true" charge="0">
        <notes>
          <html xmlns="http://www.w3.org/1999/xhtml">
            <p>FORMULA: </p>
          </html>
        </notes>
      </species>
      <species id="M_DALA_e_None__boundary" name="DALA" boundaryCondition="true" charge="0">
        <notes>
          <html xmlns="http://www.w3.org/1999/xhtml">
            <p>FORMULA: </p>
          </html>
        </notes>
      </species>
      <species id="M_ACAL_e_None__boundary" name="ACAL" boundaryCondition="true" charge="0">
        <notes>
          <html xmlns="http://www.w3.org/1999/xhtml">
            <p>FORMULA: </p>
          </html>
        </notes>
      </species>
      <species id="M_AC_e_None__boundary" name="AC" boundaryCondition="true" charge="0">
        <notes>
          <html xmlns="http://www.w3.org/1999/xhtml">
            <p>FORMULA: </p>
          </html>
        </notes>
      </species>
      <species id="M_ACT_e_None__boundary" name="ACT" boundaryCondition="true" charge="0">
        <notes>
          <html xmlns="http://www.w3.org/1999/xhtml">
            <p>FORMULA: </p>
          </html>
        </notes>
      </species>
      <species id="M_AD_e_None__boundary" name="AD" boundaryCondition="true" charge="0">
        <notes>
          <html xmlns="http://www.w3.org/1999/xhtml">
            <p>FORMULA: </p>
          </html>
        </notes>
      </species>
      <species id="M_ADN_e_None__boundary" name="ADN" boundaryCondition="true" charge="0">
        <notes>
          <html xmlns="http://www.w3.org/1999/xhtml">
            <p>FORMULA: </p>
          </html>
        </notes>
      </species>
      <species id="M_AKG_e_None__boundary" name="AKG" boundaryCondition="true" charge="0">
        <notes>
          <html xmlns="http://www.w3.org/1999/xhtml">
            <p>FORMULA: </p>
          </html>
        </notes>
      </species>
      <species id="M_ALA_e_None__boundary" name="ALA" boundaryCondition="true" charge="0">
        <notes>
          <html xmlns="http://www.w3.org/1999/xhtml">
            <p>FORMULA: </p>
          </html>
        </notes>
      </species>
      <species id="M_AN_e_None__boundary" name="AN" boundaryCondition="true" charge="0">
        <notes>
          <html xmlns="http://www.w3.org/1999/xhtml">
            <p>FORMULA: </p>
          </html>
        </notes>
      </species>
      <species id="M_ARG_e_None__boundary" name="ARG" boundaryCondition="true" charge="0">
        <notes>
          <html xmlns="http://www.w3.org/1999/xhtml">
            <p>FORMULA: </p>
          </html>
        </notes>
      </species>
      <species id="M_ORN_e_None__boundary" name="ORN" boundaryCondition="true" charge="0">
        <notes>
          <html xmlns="http://www.w3.org/1999/xhtml">
            <p>FORMULA: </p>
          </html>
        </notes>
      </species>
      <species id="M_ASN_e_None__boundary" name="ASN" boundaryCondition="true" charge="0">
        <notes>
          <html xmlns="http://www.w3.org/1999/xhtml">
            <p>FORMULA: </p>
          </html>
        </notes>
      </species>
      <species id="M_ASP_e_None__boundary" name="ASP" boundaryCondition="true" charge="0">
        <notes>
          <html xmlns="http://www.w3.org/1999/xhtml">
            <p>FORMULA: </p>
          </html>
        </notes>
      </species>
      <species id="M_CDA_e_None__boundary" name="CDA" boundaryCondition="true" charge="0">
        <notes>
          <html xmlns="http://www.w3.org/1999/xhtml">
            <p>FORMULA: </p>
          </html>
        </notes>
      </species>
      <species id="M_CELB_e_None__boundary" name="CELB" boundaryCondition="true" charge="0">
        <notes>
          <html xmlns="http://www.w3.org/1999/xhtml">
            <p>FORMULA: </p>
          </html>
        </notes>
      </species>
      <species id="M_CHOLINE_e_None__boundary" name="CHOLINE" boundaryCondition="true" charge="0">
        <notes>
          <html xmlns="http://www.w3.org/1999/xhtml">
            <p>FORMULA: </p>
          </html>
        </notes>
      </species>
      <species id="M_CIT_e_None__boundary" name="CIT" boundaryCondition="true" charge="0">
        <notes>
          <html xmlns="http://www.w3.org/1999/xhtml">
            <p>FORMULA: </p>
          </html>
        </notes>
      </species>
      <species id="M_SUCC_e_None__boundary" name="SUCC" boundaryCondition="true" charge="0">
        <notes>
          <html xmlns="http://www.w3.org/1999/xhtml">
            <p>FORMULA: </p>
          </html>
        </notes>
      </species>
      <species id="M_CITR_e_None__boundary" name="CITR" boundaryCondition="true" charge="0">
        <notes>
          <html xmlns="http://www.w3.org/1999/xhtml">
            <p>FORMULA: </p>
          </html>
        </notes>
      </species>
      <species id="M_CO2_e_None__boundary" name="CO2" boundaryCondition="true" charge="0">
        <notes>
          <html xmlns="http://www.w3.org/1999/xhtml">
            <p>FORMULA: </p>
          </html>
        </notes>
      </species>
      <species id="M_CYS_e_None__boundary" name="CYS" boundaryCondition="true" charge="0">
        <notes>
          <html xmlns="http://www.w3.org/1999/xhtml">
            <p>FORMULA: </p>
          </html>
        </notes>
      </species>
      <species id="M_CYTD_e_None__boundary" name="CYTD" boundaryCondition="true" charge="0">
        <notes>
          <html xmlns="http://www.w3.org/1999/xhtml">
            <p>FORMULA: </p>
          </html>
        </notes>
      </species>
      <species id="M_CYTS_e_None__boundary" name="CYTS" boundaryCondition="true" charge="0">
        <notes>
          <html xmlns="http://www.w3.org/1999/xhtml">
            <p>FORMULA: </p>
          </html>
        </notes>
      </species>
      <species id="M_DA_e_None__boundary" name="DA" boundaryCondition="true" charge="0">
        <notes>
          <html xmlns="http://www.w3.org/1999/xhtml">
            <p>FORMULA: </p>
          </html>
        </notes>
      </species>
      <species id="M_DAPIM_e_None__boundary" name="DAPIM" boundaryCondition="true" charge="0">
        <notes>
          <html xmlns="http://www.w3.org/1999/xhtml">
            <p>FORMULA: </p>
          </html>
        </notes>
      </species>
      <species id="M_DARABINOSE_e_None__boundary" name="DARABINOSE" boundaryCondition="true" charge="0">
        <notes>
          <html xmlns="http://www.w3.org/1999/xhtml">
            <p>FORMULA: </p>
          </html>
        </notes>
      </species>
      <species id="M_DARABITOL_e_None__boundary" name="DARABITOL" boundaryCondition="true" charge="0">
        <notes>
          <html xmlns="http://www.w3.org/1999/xhtml">
            <p>FORMULA: </p>
          </html>
        </notes>
      </species>
      <species id="M_DC_e_None__boundary" name="DC" boundaryCondition="true" charge="0">
        <notes>
          <html xmlns="http://www.w3.org/1999/xhtml">
            <p>FORMULA: </p>
          </html>
        </notes>
      </species>
      <species id="M_DG_e_None__boundary" name="DG" boundaryCondition="true" charge="0">
        <notes>
          <html xmlns="http://www.w3.org/1999/xhtml">
            <p>FORMULA: </p>
          </html>
        </notes>
      </species>
      <species id="M_DGLYCERATE_e_None__boundary" name="DGLYCERATE" boundaryCondition="true" charge="0">
        <notes>
          <html xmlns="http://www.w3.org/1999/xhtml">
            <p>FORMULA: </p>
          </html>
        </notes>
      </species>
      <species id="M_Na_e_None__boundary" name="Na" boundaryCondition="true" charge="0">
        <notes>
          <html xmlns="http://www.w3.org/1999/xhtml">
            <p>FORMULA: </p>
          </html>
        </notes>
      </species>
      <species id="M_DIN_e_None__boundary" name="DIN" boundaryCondition="true" charge="0">
        <notes>
          <html xmlns="http://www.w3.org/1999/xhtml">
            <p>FORMULA: </p>
          </html>
        </notes>
      </species>
      <species id="M_DLYXOSE_e_None__boundary" name="DLYXOSE" boundaryCondition="true" charge="0">
        <notes>
          <html xmlns="http://www.w3.org/1999/xhtml">
            <p>FORMULA: </p>
          </html>
        </notes>
      </species>
      <species id="M_DSER_e_None__boundary" name="DSER" boundaryCondition="true" charge="0">
        <notes>
          <html xmlns="http://www.w3.org/1999/xhtml">
            <p>FORMULA: </p>
          </html>
        </notes>
      </species>
      <species id="M_DT_e_None__boundary" name="DT" boundaryCondition="true" charge="0">
        <notes>
          <html xmlns="http://www.w3.org/1999/xhtml">
            <p>FORMULA: </p>
          </html>
        </notes>
      </species>
      <species id="M_DU_e_None__boundary" name="DU" boundaryCondition="true" charge="0">
        <notes>
          <html xmlns="http://www.w3.org/1999/xhtml">
            <p>FORMULA: </p>
          </html>
        </notes>
      </species>
      <species id="M_ETH_e_None__boundary" name="ETH" boundaryCondition="true" charge="0">
        <notes>
          <html xmlns="http://www.w3.org/1999/xhtml">
            <p>FORMULA: </p>
          </html>
        </notes>
      </species>
      <species id="M_FAN_e_None__boundary" name="FAN" boundaryCondition="true" charge="0">
        <notes>
          <html xmlns="http://www.w3.org/1999/xhtml">
            <p>FORMULA: </p>
          </html>
        </notes>
      </species>
      <species id="M_FE_e_None__boundary" name="FE" boundaryCondition="true" charge="0">
        <notes>
          <html xmlns="http://www.w3.org/1999/xhtml">
            <p>FORMULA: </p>
          </html>
        </notes>
      </species>
      <species id="M_FOR_e_None__boundary" name="FOR" boundaryCondition="true" charge="0">
        <notes>
          <html xmlns="http://www.w3.org/1999/xhtml">
            <p>FORMULA: </p>
          </html>
        </notes>
      </species>
      <species id="M_FRU_e_None__boundary" name="FRU" boundaryCondition="true" charge="0">
        <notes>
          <html xmlns="http://www.w3.org/1999/xhtml">
            <p>FORMULA: </p>
          </html>
        </notes>
      </species>
      <species id="M_FUM_e_None__boundary" name="FUM" boundaryCondition="true" charge="0">
        <notes>
          <html xmlns="http://www.w3.org/1999/xhtml">
            <p>FORMULA: </p>
          </html>
        </notes>
      </species>
      <species id="M_GABA_e_None__boundary" name="GABA" boundaryCondition="true" charge="0">
        <notes>
          <html xmlns="http://www.w3.org/1999/xhtml">
            <p>FORMULA: </p>
          </html>
        </notes>
      </species>
      <species id="M_GL3P_e_None__boundary" name="GL3P" boundaryCondition="true" charge="0">
        <notes>
          <html xmlns="http://www.w3.org/1999/xhtml">
            <p>FORMULA: </p>
          </html>
        </notes>
      </species>
      <species id="M_PI_e_None__boundary" name="PI" boundaryCondition="true" charge="0">
        <notes>
          <html xmlns="http://www.w3.org/1999/xhtml">
            <p>FORMULA: </p>
          </html>
        </notes>
      </species>
      <species id="M_GLAC_e_None__boundary" name="GLAC" boundaryCondition="true" charge="0">
        <notes>
          <html xmlns="http://www.w3.org/1999/xhtml">
            <p>FORMULA: </p>
          </html>
        </notes>
      </species>
      <species id="M_GLAM_e_None__boundary" name="GLAM" boundaryCondition="true" charge="0">
        <notes>
          <html xmlns="http://www.w3.org/1999/xhtml">
            <p>FORMULA: </p>
          </html>
        </notes>
      </species>
      <species id="M_GLC_e_None__boundary" name="GLC" boundaryCondition="true" charge="0">
        <notes>
          <html xmlns="http://www.w3.org/1999/xhtml">
            <p>FORMULA: </p>
          </html>
        </notes>
      </species>
      <species id="M_GL_e_None__boundary" name="GL" boundaryCondition="true" charge="0">
        <notes>
          <html xmlns="http://www.w3.org/1999/xhtml">
            <p>FORMULA: </p>
          </html>
        </notes>
      </species>
      <species id="M_GLN_e_None__boundary" name="GLN" boundaryCondition="true" charge="0">
        <notes>
          <html xmlns="http://www.w3.org/1999/xhtml">
            <p>FORMULA: </p>
          </html>
        </notes>
      </species>
      <species id="M_GLT_e_None__boundary" name="GLT" boundaryCondition="true" charge="0">
        <notes>
          <html xmlns="http://www.w3.org/1999/xhtml">
            <p>FORMULA: </p>
          </html>
        </notes>
      </species>
      <species id="M_GLUC_e_None__boundary" name="GLUC" boundaryCondition="true" charge="0">
        <notes>
          <html xmlns="http://www.w3.org/1999/xhtml">
            <p>FORMULA: </p>
          </html>
        </notes>
      </species>
      <species id="M_GLYCOLATE_e_None__boundary" name="GLYCOLATE" boundaryCondition="true" charge="0">
        <notes>
          <html xmlns="http://www.w3.org/1999/xhtml">
            <p>FORMULA: </p>
          </html>
        </notes>
      </species>
      <species id="M_GLY_e_None__boundary" name="GLY" boundaryCondition="true" charge="0">
        <notes>
          <html xmlns="http://www.w3.org/1999/xhtml">
            <p>FORMULA: </p>
          </html>
        </notes>
      </species>
      <species id="M_GN_e_None__boundary" name="GN" boundaryCondition="true" charge="0">
        <notes>
          <html xmlns="http://www.w3.org/1999/xhtml">
            <p>FORMULA: </p>
          </html>
        </notes>
      </species>
      <species id="M_GSN_e_None__boundary" name="GSN" boundaryCondition="true" charge="0">
        <notes>
          <html xmlns="http://www.w3.org/1999/xhtml">
            <p>FORMULA: </p>
          </html>
        </notes>
      </species>
      <species id="M_HIS_e_None__boundary" name="HIS" boundaryCondition="true" charge="0">
        <notes>
          <html xmlns="http://www.w3.org/1999/xhtml">
            <p>FORMULA: </p>
          </html>
        </notes>
      </species>
      <species id="M_HMP_e_None__boundary" name="HMP" boundaryCondition="true" charge="0">
        <notes>
          <html xmlns="http://www.w3.org/1999/xhtml">
            <p>FORMULA: </p>
          </html>
        </notes>
      </species>
      <species id="M_HXMP_e_None__boundary" name="HXMP" boundaryCondition="true" charge="0">
        <notes>
          <html xmlns="http://www.w3.org/1999/xhtml">
            <p>FORMULA: </p>
          </html>
        </notes>
      </species>
      <species id="M_HYXN_e_None__boundary" name="HYXN" boundaryCondition="true" charge="0">
        <notes>
          <html xmlns="http://www.w3.org/1999/xhtml">
            <p>FORMULA: </p>
          </html>
        </notes>
      </species>
      <species id="M_ILE_e_None__boundary" name="ILE" boundaryCondition="true" charge="0">
        <notes>
          <html xmlns="http://www.w3.org/1999/xhtml">
            <p>FORMULA: </p>
          </html>
        </notes>
      </species>
      <species id="M_INDOLE_e_None__boundary" name="INDOLE" boundaryCondition="true" charge="0">
        <notes>
          <html xmlns="http://www.w3.org/1999/xhtml">
            <p>FORMULA: </p>
          </html>
        </notes>
      </species>
      <species id="M_INS_e_None__boundary" name="INS" boundaryCondition="true" charge="0">
        <notes>
          <html xmlns="http://www.w3.org/1999/xhtml">
            <p>FORMULA: </p>
          </html>
        </notes>
      </species>
      <species id="M_KDG_e_None__boundary" name="KDG" boundaryCondition="true" charge="0">
        <notes>
          <html xmlns="http://www.w3.org/1999/xhtml">
            <p>FORMULA: </p>
          </html>
        </notes>
      </species>
      <species id="M_K_e_None__boundary" name="K" boundaryCondition="true" charge="0">
        <notes>
          <html xmlns="http://www.w3.org/1999/xhtml">
            <p>FORMULA: </p>
          </html>
        </notes>
      </species>
      <species id="M_LAC_e_None__boundary" name="LAC" boundaryCondition="true" charge="0">
        <notes>
          <html xmlns="http://www.w3.org/1999/xhtml">
            <p>FORMULA: </p>
          </html>
        </notes>
      </species>
      <species id="M_LACTOSE_e_None__boundary" name="LACTOSE" boundaryCondition="true" charge="0">
        <notes>
          <html xmlns="http://www.w3.org/1999/xhtml">
            <p>FORMULA: </p>
          </html>
        </notes>
      </species>
      <species id="M_LARABINOSE_e_None__boundary" name="LARABINOSE" boundaryCondition="true" charge="0">
        <notes>
          <html xmlns="http://www.w3.org/1999/xhtml">
            <p>FORMULA: </p>
          </html>
        </notes>
      </species>
      <species id="M_LEU_e_None__boundary" name="LEU" boundaryCondition="true" charge="0">
        <notes>
          <html xmlns="http://www.w3.org/1999/xhtml">
            <p>FORMULA: </p>
          </html>
        </notes>
      </species>
      <species id="M_LLAC_e_None__boundary" name="LLAC" boundaryCondition="true" charge="0">
        <notes>
          <html xmlns="http://www.w3.org/1999/xhtml">
            <p>FORMULA: </p>
          </html>
        </notes>
      </species>
      <species id="M_LLYXOSE_e_None__boundary" name="LLYXOSE" boundaryCondition="true" charge="0">
        <notes>
          <html xmlns="http://www.w3.org/1999/xhtml">
            <p>FORMULA: </p>
          </html>
        </notes>
      </species>
      <species id="M_LYS_e_None__boundary" name="LYS" boundaryCondition="true" charge="0">
        <notes>
          <html xmlns="http://www.w3.org/1999/xhtml">
            <p>FORMULA: </p>
          </html>
        </notes>
      </species>
      <species id="M_CADA_e_None__boundary" name="CADA" boundaryCondition="true" charge="0">
        <notes>
          <html xmlns="http://www.w3.org/1999/xhtml">
            <p>FORMULA: </p>
          </html>
        </notes>
      </species>
      <species id="M_MAL_e_None__boundary" name="MAL" boundaryCondition="true" charge="0">
        <notes>
          <html xmlns="http://www.w3.org/1999/xhtml">
            <p>FORMULA: </p>
          </html>
        </notes>
      </species>
      <species id="M_MAN_e_None__boundary" name="MAN" boundaryCondition="true" charge="0">
        <notes>
          <html xmlns="http://www.w3.org/1999/xhtml">
            <p>FORMULA: </p>
          </html>
        </notes>
      </species>
      <species id="M_MANNITOL_e_None__boundary" name="MANNITOL" boundaryCondition="true" charge="0">
        <notes>
          <html xmlns="http://www.w3.org/1999/xhtml">
            <p>FORMULA: </p>
          </html>
        </notes>
      </species>
      <species id="M_MELI_e_None__boundary" name="MELI" boundaryCondition="true" charge="0">
        <notes>
          <html xmlns="http://www.w3.org/1999/xhtml">
            <p>FORMULA: </p>
          </html>
        </notes>
      </species>
      <species id="M_MET_e_None__boundary" name="MET" boundaryCondition="true" charge="0">
        <notes>
          <html xmlns="http://www.w3.org/1999/xhtml">
            <p>FORMULA: </p>
          </html>
        </notes>
      </species>
      <species id="M_MLT_e_None__boundary" name="MLT" boundaryCondition="true" charge="0">
        <notes>
          <html xmlns="http://www.w3.org/1999/xhtml">
            <p>FORMULA: </p>
          </html>
        </notes>
      </species>
      <species id="M_NAC_e_None__boundary" name="NAC" boundaryCondition="true" charge="0">
        <notes>
          <html xmlns="http://www.w3.org/1999/xhtml">
            <p>FORMULA: </p>
          </html>
        </notes>
      </species>
      <species id="M_NH3_e_None__boundary" name="NH3" boundaryCondition="true" charge="0">
        <notes>
          <html xmlns="http://www.w3.org/1999/xhtml">
            <p>FORMULA: </p>
          </html>
        </notes>
      </species>
      <species id="M_NO2_e_None__boundary" name="NO2" boundaryCondition="true" charge="0">
        <notes>
          <html xmlns="http://www.w3.org/1999/xhtml">
            <p>FORMULA: </p>
          </html>
        </notes>
      </species>
      <species id="M_NO3_e_None__boundary" name="NO3" boundaryCondition="true" charge="0">
        <notes>
          <html xmlns="http://www.w3.org/1999/xhtml">
            <p>FORMULA: </p>
          </html>
        </notes>
      </species>
      <species id="M_O2_e_None__boundary" name="O2" boundaryCondition="true" charge="0">
        <notes>
          <html xmlns="http://www.w3.org/1999/xhtml">
            <p>FORMULA: </p>
          </html>
        </notes>
      </species>
      <species id="M_PAC_e_None__boundary" name="PAC" boundaryCondition="true" charge="0">
        <notes>
          <html xmlns="http://www.w3.org/1999/xhtml">
            <p>FORMULA: </p>
          </html>
        </notes>
      </species>
      <species id="M_PHE_e_None__boundary" name="PHE" boundaryCondition="true" charge="0">
        <notes>
          <html xmlns="http://www.w3.org/1999/xhtml">
            <p>FORMULA: </p>
          </html>
        </notes>
      </species>
      <species id="M_PRO_e_None__boundary" name="PRO" boundaryCondition="true" charge="0">
        <notes>
          <html xmlns="http://www.w3.org/1999/xhtml">
            <p>FORMULA: </p>
          </html>
        </notes>
      </species>
      <species id="M_PROPANOATE_e_None__boundary" name="PROPANOATE" boundaryCondition="true" charge="0">
        <notes>
          <html xmlns="http://www.w3.org/1999/xhtml">
            <p>FORMULA: </p>
          </html>
        </notes>
      </species>
      <species id="M_PYR_e_None__boundary" name="PYR" boundaryCondition="true" charge="0">
        <notes>
          <html xmlns="http://www.w3.org/1999/xhtml">
            <p>FORMULA: </p>
          </html>
        </notes>
      </species>
      <species id="M_PYRAPCP_e_None__boundary" name="PYRAPCP" boundaryCondition="true" charge="0">
        <notes>
          <html xmlns="http://www.w3.org/1999/xhtml">
            <p>FORMULA: </p>
          </html>
        </notes>
      </species>
      <species id="M_RIB_e_None__boundary" name="RIB" boundaryCondition="true" charge="0">
        <notes>
          <html xmlns="http://www.w3.org/1999/xhtml">
            <p>FORMULA: </p>
          </html>
        </notes>
      </species>
      <species id="M_RMN_e_None__boundary" name="RMN" boundaryCondition="true" charge="0">
        <notes>
          <html xmlns="http://www.w3.org/1999/xhtml">
            <p>FORMULA: </p>
          </html>
        </notes>
      </species>
      <species id="M_SALICIN_e_None__boundary" name="SALICIN" boundaryCondition="true" charge="0">
        <notes>
          <html xmlns="http://www.w3.org/1999/xhtml">
            <p>FORMULA: </p>
          </html>
        </notes>
      </species>
      <species id="M_SER_e_None__boundary" name="SER" boundaryCondition="true" charge="0">
        <notes>
          <html xmlns="http://www.w3.org/1999/xhtml">
            <p>FORMULA: </p>
          </html>
        </notes>
      </species>
      <species id="M_SLF_e_None__boundary" name="SLF" boundaryCondition="true" charge="0">
        <notes>
          <html xmlns="http://www.w3.org/1999/xhtml">
            <p>FORMULA: </p>
          </html>
        </notes>
      </species>
      <species id="M_SOT_e_None__boundary" name="SOT" boundaryCondition="true" charge="0">
        <notes>
          <html xmlns="http://www.w3.org/1999/xhtml">
            <p>FORMULA: </p>
          </html>
        </notes>
      </species>
      <species id="M_SPERMIDINE_e_None__boundary" name="SPERMIDINE" boundaryCondition="true" charge="0">
        <notes>
          <html xmlns="http://www.w3.org/1999/xhtml">
            <p>FORMULA: </p>
          </html>
        </notes>
      </species>
      <species id="M_SUCROSE_e_None__boundary" name="SUCROSE" boundaryCondition="true" charge="0">
        <notes>
          <html xmlns="http://www.w3.org/1999/xhtml">
            <p>FORMULA: </p>
          </html>
        </notes>
      </species>
      <species id="M_T3_e_None__boundary" name="T3" boundaryCondition="true" charge="0">
        <notes>
          <html xmlns="http://www.w3.org/1999/xhtml">
            <p>FORMULA: </p>
          </html>
        </notes>
      </species>
      <species id="M_TARTRATE_e_None__boundary" name="TARTRATE" boundaryCondition="true" charge="0">
        <notes>
          <html xmlns="http://www.w3.org/1999/xhtml">
            <p>FORMULA: </p>
          </html>
        </notes>
      </species>
      <species id="M_THR_e_None__boundary" name="THR" boundaryCondition="true" charge="0">
        <notes>
          <html xmlns="http://www.w3.org/1999/xhtml">
            <p>FORMULA: </p>
          </html>
        </notes>
      </species>
      <species id="M_THYMINE_e_None__boundary" name="THYMINE" boundaryCondition="true" charge="0">
        <notes>
          <html xmlns="http://www.w3.org/1999/xhtml">
            <p>FORMULA: </p>
          </html>
        </notes>
      </species>
      <species id="M_TRE_e_None__boundary" name="TRE" boundaryCondition="true" charge="0">
        <notes>
          <html xmlns="http://www.w3.org/1999/xhtml">
            <p>FORMULA: </p>
          </html>
        </notes>
      </species>
      <species id="M_TRP_e_None__boundary" name="TRP" boundaryCondition="true" charge="0">
        <notes>
          <html xmlns="http://www.w3.org/1999/xhtml">
            <p>FORMULA: </p>
          </html>
        </notes>
      </species>
      <species id="M_TYR_e_None__boundary" name="TYR" boundaryCondition="true" charge="0">
        <notes>
          <html xmlns="http://www.w3.org/1999/xhtml">
            <p>FORMULA: </p>
          </html>
        </notes>
      </species>
      <species id="M_UDPNAG_e_None__boundary" name="UDPNAG" boundaryCondition="true" charge="0">
        <notes>
          <html xmlns="http://www.w3.org/1999/xhtml">
            <p>FORMULA: </p>
          </html>
        </notes>
      </species>
      <species id="M_URA_e_None__boundary" name="URA" boundaryCondition="true" charge="0">
        <notes>
          <html xmlns="http://www.w3.org/1999/xhtml">
            <p>FORMULA: </p>
          </html>
        </notes>
      </species>
      <species id="M_UREA_e_None__boundary" name="UREA" boundaryCondition="true" charge="0">
        <notes>
          <html xmlns="http://www.w3.org/1999/xhtml">
            <p>FORMULA: </p>
          </html>
        </notes>
      </species>
      <species id="M_UP_e_None__boundary" name="UP" boundaryCondition="true" charge="0">
        <notes>
          <html xmlns="http://www.w3.org/1999/xhtml">
            <p>FORMULA: </p>
          </html>
        </notes>
      </species>
      <species id="M_URI_e_None__boundary" name="URI" boundaryCondition="true" charge="0">
        <notes>
          <html xmlns="http://www.w3.org/1999/xhtml">
            <p>FORMULA: </p>
          </html>
        </notes>
      </species>
      <species id="M_VAL_e_None__boundary" name="VAL" boundaryCondition="true" charge="0">
        <notes>
          <html xmlns="http://www.w3.org/1999/xhtml">
            <p>FORMULA: </p>
          </html>
        </notes>
      </species>
      <species id="M_WATER_e_None__boundary" name="WATER" boundaryCondition="true" charge="0">
        <notes>
          <html xmlns="http://www.w3.org/1999/xhtml">
            <p>FORMULA: </p>
          </html>
        </notes>
      </species>
      <species id="M_XAN_e_None__boundary" name="XAN" boundaryCondition="true" charge="0">
        <notes>
          <html xmlns="http://www.w3.org/1999/xhtml">
            <p>FORMULA: </p>
          </html>
        </notes>
      </species>
      <species id="M_XYL_e_None__boundary" name="XYL" boundaryCondition="true" charge="0">
        <notes>
          <html xmlns="http://www.w3.org/1999/xhtml">
            <p>FORMULA: </p>
          </html>
        </notes>
      </species>
      <species id="M_XYLITOL_e_None__boundary" name="XYLITOL" boundaryCondition="true" charge="0">
        <notes>
          <html xmlns="http://www.w3.org/1999/xhtml">
            <p>FORMULA: </p>
          </html>
        </notes>
      </species>
    </listOfSpecies>
    <listOfReactions>
      <reaction id="R_1" name="glucokinase-glc" reversible="true">
        <notes>
          <html xmlns="http://www.w3.org/1999/xhtml">
            <p>GENE_ASSOCIATION: </p>
            <p>SUBSYSTEM: Exchange</p>
          </html>
        </notes>
        <listOfReactants>
          <speciesReference species="M_ATP_c_None_" stoichiometry="1"/>
          <speciesReference species="M_GLC_c_None_" stoichiometry="1"/>
        </listOfReactants>
        <listOfProducts>
          <speciesReference species="M_ADP_c_None_" stoichiometry="1"/>
          <speciesReference species="M_GLC6P_c_None_" stoichiometry="1"/>
        </listOfProducts>
        <kineticLaw>
          <math xmlns="http://www.w3.org/1998/Math/MathML">
            <ci> FLUX_VALUE </ci>
          </math>
          <listOfParameters>
            <parameter id="LOWER_BOUND" value="-1000" units="mmol_per_gDW_per_hr"/>
            <parameter id="OBJECTIVE_COEFFICIENT" value="0" units="dimensionless"/>
            <parameter id="UPPER_BOUND" value="1000" units="mmol_per_gDW_per_hr"/>
            <parameter id="FLUX_VALUE" value="0" units="mmol_per_gDW_per_hr"/>
          </listOfParameters>
        </kineticLaw>
      </reaction>
      <reaction id="R_2" name="glucokinase-bglc" reversible="true">
        <notes>
          <html xmlns="http://www.w3.org/1999/xhtml">
            <p>GENE_ASSOCIATION: </p>
            <p>SUBSYSTEM: Exchange</p>
          </html>
        </notes>
        <listOfReactants>
          <speciesReference species="M_ATP_c_None_" stoichiometry="1"/>
          <speciesReference species="M_bGLC_c_None_" stoichiometry="1"/>
        </listOfReactants>
        <listOfProducts>
          <speciesReference species="M_bGLC6P_c_None_" stoichiometry="1"/>
          <speciesReference species="M_ADP_c_None_" stoichiometry="1"/>
        </listOfProducts>
        <kineticLaw>
          <math xmlns="http://www.w3.org/1998/Math/MathML">
            <ci> FLUX_VALUE </ci>
          </math>
          <listOfParameters>
            <parameter id="LOWER_BOUND" value="-1000" units="mmol_per_gDW_per_hr"/>
            <parameter id="OBJECTIVE_COEFFICIENT" value="0" units="dimensionless"/>
            <parameter id="UPPER_BOUND" value="1000" units="mmol_per_gDW_per_hr"/>
            <parameter id="FLUX_VALUE" value="0" units="mmol_per_gDW_per_hr"/>
          </listOfParameters>
        </kineticLaw>
      </reaction>
      <reaction id="R_3" name="Phosphoglucomutase g1p" reversible="true">
        <notes>
          <html xmlns="http://www.w3.org/1999/xhtml">
            <p>GENE_ASSOCIATION: </p>
            <p>SUBSYSTEM: Exchange</p>
          </html>
        </notes>
        <listOfReactants>
          <speciesReference species="M_GLC1P_c_None_" stoichiometry="1"/>
        </listOfReactants>
        <listOfProducts>
          <speciesReference species="M_GLC6P_c_None_" stoichiometry="1"/>
        </listOfProducts>
        <kineticLaw>
          <math xmlns="http://www.w3.org/1998/Math/MathML">
            <ci> FLUX_VALUE </ci>
          </math>
          <listOfParameters>
            <parameter id="LOWER_BOUND" value="-1000" units="mmol_per_gDW_per_hr"/>
            <parameter id="OBJECTIVE_COEFFICIENT" value="0" units="dimensionless"/>
            <parameter id="UPPER_BOUND" value="1000" units="mmol_per_gDW_per_hr"/>
            <parameter id="FLUX_VALUE" value="0" units="mmol_per_gDW_per_hr"/>
          </listOfParameters>
        </kineticLaw>
      </reaction>
      <reaction id="R_4" name="Glucose-6-phosphate isomerase 1" reversible="true">
        <notes>
          <html xmlns="http://www.w3.org/1999/xhtml">
            <p>GENE_ASSOCIATION: </p>
            <p>SUBSYSTEM: Exchange</p>
          </html>
        </notes>
        <listOfReactants>
          <speciesReference species="M_GLC6P_c_None_" stoichiometry="1"/>
        </listOfReactants>
        <listOfProducts>
          <speciesReference species="M_F6P_c_None_" stoichiometry="1"/>
        </listOfProducts>
        <kineticLaw>
          <math xmlns="http://www.w3.org/1998/Math/MathML">
            <ci> FLUX_VALUE </ci>
          </math>
          <listOfParameters>
            <parameter id="LOWER_BOUND" value="-1000" units="mmol_per_gDW_per_hr"/>
            <parameter id="OBJECTIVE_COEFFICIENT" value="0" units="dimensionless"/>
            <parameter id="UPPER_BOUND" value="1000" units="mmol_per_gDW_per_hr"/>
            <parameter id="FLUX_VALUE" value="0" units="mmol_per_gDW_per_hr"/>
          </listOfParameters>
        </kineticLaw>
      </reaction>
      <reaction id="R_5" name="Glucose-6-phosphate isomerase 2" reversible="true">
        <notes>
          <html xmlns="http://www.w3.org/1999/xhtml">
            <p>GENE_ASSOCIATION: </p>
            <p>SUBSYSTEM: Exchange</p>
          </html>
        </notes>
        <listOfReactants>
          <speciesReference species="M_bGLC6P_c_None_" stoichiometry="1"/>
        </listOfReactants>
        <listOfProducts>
          <speciesReference species="M_GLC6P_c_None_" stoichiometry="1"/>
        </listOfProducts>
        <kineticLaw>
          <math xmlns="http://www.w3.org/1998/Math/MathML">
            <ci> FLUX_VALUE </ci>
          </math>
          <listOfParameters>
            <parameter id="LOWER_BOUND" value="-1000" units="mmol_per_gDW_per_hr"/>
            <parameter id="OBJECTIVE_COEFFICIENT" value="0" units="dimensionless"/>
            <parameter id="UPPER_BOUND" value="1000" units="mmol_per_gDW_per_hr"/>
            <parameter id="FLUX_VALUE" value="0" units="mmol_per_gDW_per_hr"/>
          </listOfParameters>
        </kineticLaw>
      </reaction>
      <reaction id="R_6" name="Glucose-6-phosphate isomerase 3" reversible="true">
        <notes>
          <html xmlns="http://www.w3.org/1999/xhtml">
            <p>GENE_ASSOCIATION: </p>
            <p>SUBSYSTEM: Exchange</p>
          </html>
        </notes>
        <listOfReactants>
          <speciesReference species="M_bGLC6P_c_None_" stoichiometry="1"/>
        </listOfReactants>
        <listOfProducts>
          <speciesReference species="M_F6P_c_None_" stoichiometry="1"/>
        </listOfProducts>
        <kineticLaw>
          <math xmlns="http://www.w3.org/1998/Math/MathML">
            <ci> FLUX_VALUE </ci>
          </math>
          <listOfParameters>
            <parameter id="LOWER_BOUND" value="-1000" units="mmol_per_gDW_per_hr"/>
            <parameter id="OBJECTIVE_COEFFICIENT" value="0" units="dimensionless"/>
            <parameter id="UPPER_BOUND" value="1000" units="mmol_per_gDW_per_hr"/>
            <parameter id="FLUX_VALUE" value="0" units="mmol_per_gDW_per_hr"/>
          </listOfParameters>
        </kineticLaw>
      </reaction>
      <reaction id="R_7" name="6-phosphofructokinase" reversible="true">
        <notes>
          <html xmlns="http://www.w3.org/1999/xhtml">
            <p>GENE_ASSOCIATION: </p>
            <p>SUBSYSTEM: Exchange</p>
          </html>
        </notes>
        <listOfReactants>
          <speciesReference species="M_ATP_c_None_" stoichiometry="1"/>
          <speciesReference species="M_F6P_c_None_" stoichiometry="1"/>
        </listOfReactants>
        <listOfProducts>
          <speciesReference species="M_F16DP_c_None_" stoichiometry="1"/>
          <speciesReference species="M_ADP_c_None_" stoichiometry="1"/>
        </listOfProducts>
        <kineticLaw>
          <math xmlns="http://www.w3.org/1998/Math/MathML">
            <ci> FLUX_VALUE </ci>
          </math>
          <listOfParameters>
            <parameter id="LOWER_BOUND" value="-1000" units="mmol_per_gDW_per_hr"/>
            <parameter id="OBJECTIVE_COEFFICIENT" value="0" units="dimensionless"/>
            <parameter id="UPPER_BOUND" value="1000" units="mmol_per_gDW_per_hr"/>
            <parameter id="FLUX_VALUE" value="0" units="mmol_per_gDW_per_hr"/>
          </listOfParameters>
        </kineticLaw>
      </reaction>
      <reaction id="R_8" name="Fructose-bisphosphatase" reversible="true">
        <notes>
          <html xmlns="http://www.w3.org/1999/xhtml">
            <p>GENE_ASSOCIATION: </p>
            <p>SUBSYSTEM: Exchange</p>
          </html>
        </notes>
        <listOfReactants>
          <speciesReference species="M_F16DP_c_None_" stoichiometry="1"/>
          <speciesReference species="M_WATER_c_None_" stoichiometry="1"/>
        </listOfReactants>
        <listOfProducts>
          <speciesReference species="M_F6P_c_None_" stoichiometry="1"/>
          <speciesReference species="M_PI_c_None_" stoichiometry="1"/>
        </listOfProducts>
        <kineticLaw>
          <math xmlns="http://www.w3.org/1998/Math/MathML">
            <ci> FLUX_VALUE </ci>
          </math>
          <listOfParameters>
            <parameter id="LOWER_BOUND" value="-1000" units="mmol_per_gDW_per_hr"/>
            <parameter id="OBJECTIVE_COEFFICIENT" value="0" units="dimensionless"/>
            <parameter id="UPPER_BOUND" value="1000" units="mmol_per_gDW_per_hr"/>
            <parameter id="FLUX_VALUE" value="0" units="mmol_per_gDW_per_hr"/>
          </listOfParameters>
        </kineticLaw>
      </reaction>
      <reaction id="R_9" name="Fructose-bisphosphate aldolase" reversible="true">
        <notes>
          <html xmlns="http://www.w3.org/1999/xhtml">
            <p>GENE_ASSOCIATION: </p>
            <p>SUBSYSTEM: Exchange</p>
          </html>
        </notes>
        <listOfReactants>
          <speciesReference species="M_F16DP_c_None_" stoichiometry="1"/>
        </listOfReactants>
        <listOfProducts>
          <speciesReference species="M_DHAP_c_None_" stoichiometry="1"/>
          <speciesReference species="M_GAP_c_None_" stoichiometry="1"/>
        </listOfProducts>
        <kineticLaw>
          <math xmlns="http://www.w3.org/1998/Math/MathML">
            <ci> FLUX_VALUE </ci>
          </math>
          <listOfParameters>
            <parameter id="LOWER_BOUND" value="-1000" units="mmol_per_gDW_per_hr"/>
            <parameter id="OBJECTIVE_COEFFICIENT" value="0" units="dimensionless"/>
            <parameter id="UPPER_BOUND" value="1000" units="mmol_per_gDW_per_hr"/>
            <parameter id="FLUX_VALUE" value="0" units="mmol_per_gDW_per_hr"/>
          </listOfParameters>
        </kineticLaw>
      </reaction>
      <reaction id="R_10" name="Glyceraldehyde 3-phosphate dehydrogenase (phosphorylating)" reversible="true">
        <notes>
          <html xmlns="http://www.w3.org/1999/xhtml">
            <p>GENE_ASSOCIATION: </p>
            <p>SUBSYSTEM: Exchange</p>
          </html>
        </notes>
        <listOfReactants>
          <speciesReference species="M_NAD_c_None_" stoichiometry="1"/>
          <speciesReference species="M_PI_c_None_" stoichiometry="1"/>
          <speciesReference species="M_GAP_c_None_" stoichiometry="1"/>
        </listOfReactants>
        <listOfProducts>
          <speciesReference species="M_H_c_None_" stoichiometry="1"/>
          <speciesReference species="M_DPG_c_None_" stoichiometry="1"/>
          <speciesReference species="M_NADH_c_None_" stoichiometry="1"/>
        </listOfProducts>
        <kineticLaw>
          <math xmlns="http://www.w3.org/1998/Math/MathML">
            <ci> FLUX_VALUE </ci>
          </math>
          <listOfParameters>
            <parameter id="LOWER_BOUND" value="-1000" units="mmol_per_gDW_per_hr"/>
            <parameter id="OBJECTIVE_COEFFICIENT" value="0" units="dimensionless"/>
            <parameter id="UPPER_BOUND" value="1000" units="mmol_per_gDW_per_hr"/>
            <parameter id="FLUX_VALUE" value="0" units="mmol_per_gDW_per_hr"/>
          </listOfParameters>
        </kineticLaw>
      </reaction>
      <reaction id="R_11" name="Phosphoglycerate mutase" reversible="true">
        <notes>
          <html xmlns="http://www.w3.org/1999/xhtml">
            <p>GENE_ASSOCIATION: </p>
            <p>SUBSYSTEM: Exchange</p>
          </html>
        </notes>
        <listOfReactants>
          <speciesReference species="M_G3P_c_None_" stoichiometry="1"/>
        </listOfReactants>
        <listOfProducts>
          <speciesReference species="M_PG2_c_None_" stoichiometry="1"/>
        </listOfProducts>
        <kineticLaw>
          <math xmlns="http://www.w3.org/1998/Math/MathML">
            <ci> FLUX_VALUE </ci>
          </math>
          <listOfParameters>
            <parameter id="LOWER_BOUND" value="-1000" units="mmol_per_gDW_per_hr"/>
            <parameter id="OBJECTIVE_COEFFICIENT" value="0" units="dimensionless"/>
            <parameter id="UPPER_BOUND" value="1000" units="mmol_per_gDW_per_hr"/>
            <parameter id="FLUX_VALUE" value="0" units="mmol_per_gDW_per_hr"/>
          </listOfParameters>
        </kineticLaw>
      </reaction>
      <reaction id="R_12" name="Phosphopyruvate hydratase" reversible="true">
        <notes>
          <html xmlns="http://www.w3.org/1999/xhtml">
            <p>GENE_ASSOCIATION: </p>
            <p>SUBSYSTEM: Exchange</p>
          </html>
        </notes>
        <listOfReactants>
          <speciesReference species="M_PG2_c_None_" stoichiometry="1"/>
        </listOfReactants>
        <listOfProducts>
          <speciesReference species="M_WATER_c_None_" stoichiometry="1"/>
          <speciesReference species="M_PEP_c_None_" stoichiometry="1"/>
        </listOfProducts>
        <kineticLaw>
          <math xmlns="http://www.w3.org/1998/Math/MathML">
            <ci> FLUX_VALUE </ci>
          </math>
          <listOfParameters>
            <parameter id="LOWER_BOUND" value="-1000" units="mmol_per_gDW_per_hr"/>
            <parameter id="OBJECTIVE_COEFFICIENT" value="0" units="dimensionless"/>
            <parameter id="UPPER_BOUND" value="1000" units="mmol_per_gDW_per_hr"/>
            <parameter id="FLUX_VALUE" value="0" units="mmol_per_gDW_per_hr"/>
          </listOfParameters>
        </kineticLaw>
      </reaction>
      <reaction id="R_13" name="Pyruvate kinase" reversible="true">
        <notes>
          <html xmlns="http://www.w3.org/1999/xhtml">
            <p>GENE_ASSOCIATION: </p>
            <p>SUBSYSTEM: Exchange</p>
          </html>
        </notes>
        <listOfReactants>
          <speciesReference species="M_ADP_c_None_" stoichiometry="1"/>
          <speciesReference species="M_PEP_c_None_" stoichiometry="1"/>
        </listOfReactants>
        <listOfProducts>
          <speciesReference species="M_ATP_c_None_" stoichiometry="1"/>
          <speciesReference species="M_PYR_c_None_" stoichiometry="1"/>
        </listOfProducts>
        <kineticLaw>
          <math xmlns="http://www.w3.org/1998/Math/MathML">
            <ci> FLUX_VALUE </ci>
          </math>
          <listOfParameters>
            <parameter id="LOWER_BOUND" value="-1000" units="mmol_per_gDW_per_hr"/>
            <parameter id="OBJECTIVE_COEFFICIENT" value="0" units="dimensionless"/>
            <parameter id="UPPER_BOUND" value="1000" units="mmol_per_gDW_per_hr"/>
            <parameter id="FLUX_VALUE" value="0" units="mmol_per_gDW_per_hr"/>
          </listOfParameters>
        </kineticLaw>
      </reaction>
      <reaction id="R_14" name="D-lactate dehydrogenase" reversible="true">
        <notes>
          <html xmlns="http://www.w3.org/1999/xhtml">
            <p>GENE_ASSOCIATION: </p>
            <p>SUBSYSTEM: Exchange</p>
          </html>
        </notes>
        <listOfReactants>
          <speciesReference species="M_NADH_c_None_" stoichiometry="1"/>
          <speciesReference species="M_H_c_None_" stoichiometry="1"/>
          <speciesReference species="M_PYR_c_None_" stoichiometry="1"/>
        </listOfReactants>
        <listOfProducts>
          <speciesReference species="M_LAC_c_None_" stoichiometry="1"/>
          <speciesReference species="M_NAD_c_None_" stoichiometry="1"/>
        </listOfProducts>
        <kineticLaw>
          <math xmlns="http://www.w3.org/1998/Math/MathML">
            <ci> FLUX_VALUE </ci>
          </math>
          <listOfParameters>
            <parameter id="LOWER_BOUND" value="-1000" units="mmol_per_gDW_per_hr"/>
            <parameter id="OBJECTIVE_COEFFICIENT" value="0" units="dimensionless"/>
            <parameter id="UPPER_BOUND" value="1000" units="mmol_per_gDW_per_hr"/>
            <parameter id="FLUX_VALUE" value="0" units="mmol_per_gDW_per_hr"/>
          </listOfParameters>
        </kineticLaw>
      </reaction>
      <reaction id="R_15" name="acetate--CoA ligase" reversible="true">
        <notes>
          <html xmlns="http://www.w3.org/1999/xhtml">
            <p>GENE_ASSOCIATION: </p>
            <p>SUBSYSTEM: Exchange</p>
          </html>
        </notes>
        <listOfReactants>
          <speciesReference species="M_ATP_c_None_" stoichiometry="1"/>
          <speciesReference species="M_COA_c_None_" stoichiometry="1"/>
          <speciesReference species="M_AC_c_None_" stoichiometry="1"/>
        </listOfReactants>
        <listOfProducts>
          <speciesReference species="M_AMP_c_None_" stoichiometry="1"/>
          <speciesReference species="M_PPI_c_None_" stoichiometry="1"/>
          <speciesReference species="M_ACOA_c_None_" stoichiometry="1"/>
        </listOfProducts>
        <kineticLaw>
          <math xmlns="http://www.w3.org/1998/Math/MathML">
            <ci> FLUX_VALUE </ci>
          </math>
          <listOfParameters>
            <parameter id="LOWER_BOUND" value="-1000" units="mmol_per_gDW_per_hr"/>
            <parameter id="OBJECTIVE_COEFFICIENT" value="0" units="dimensionless"/>
            <parameter id="UPPER_BOUND" value="1000" units="mmol_per_gDW_per_hr"/>
            <parameter id="FLUX_VALUE" value="0" units="mmol_per_gDW_per_hr"/>
          </listOfParameters>
        </kineticLaw>
      </reaction>
      <reaction id="R_16" name="Malate dehydrogenase (oxaloacetate decarboxylating)" reversible="true">
        <notes>
          <html xmlns="http://www.w3.org/1999/xhtml">
            <p>GENE_ASSOCIATION: </p>
            <p>SUBSYSTEM: Exchange</p>
          </html>
        </notes>
        <listOfReactants>
          <speciesReference species="M_NAD_c_None_" stoichiometry="1"/>
          <speciesReference species="M_MAL_c_None_" stoichiometry="1"/>
        </listOfReactants>
        <listOfProducts>
          <speciesReference species="M_PYR_c_None_" stoichiometry="1"/>
          <speciesReference species="M_CO2_c_None_" stoichiometry="1"/>
          <speciesReference species="M_NADH_c_None_" stoichiometry="1"/>
          <speciesReference species="M_H_c_None_" stoichiometry="1"/>
        </listOfProducts>
        <kineticLaw>
          <math xmlns="http://www.w3.org/1998/Math/MathML">
            <ci> FLUX_VALUE </ci>
          </math>
          <listOfParameters>
            <parameter id="LOWER_BOUND" value="-1000" units="mmol_per_gDW_per_hr"/>
            <parameter id="OBJECTIVE_COEFFICIENT" value="0" units="dimensionless"/>
            <parameter id="UPPER_BOUND" value="1000" units="mmol_per_gDW_per_hr"/>
            <parameter id="FLUX_VALUE" value="0" units="mmol_per_gDW_per_hr"/>
          </listOfParameters>
        </kineticLaw>
      </reaction>
      <reaction id="R_17" name="Malate dehydrogenase (oxaloacetate decarboxylating) (NADP+)" reversible="true">
        <notes>
          <html xmlns="http://www.w3.org/1999/xhtml">
            <p>GENE_ASSOCIATION: </p>
            <p>SUBSYSTEM: Exchange</p>
          </html>
        </notes>
        <listOfReactants>
          <speciesReference species="M_NADP_c_None_" stoichiometry="1"/>
          <speciesReference species="M_MAL_c_None_" stoichiometry="1"/>
        </listOfReactants>
        <listOfProducts>
          <speciesReference species="M_CO2_c_None_" stoichiometry="1"/>
          <speciesReference species="M_PYR_c_None_" stoichiometry="1"/>
          <speciesReference species="M_NADPH_c_None_" stoichiometry="1"/>
          <speciesReference species="M_H_c_None_" stoichiometry="1"/>
        </listOfProducts>
        <kineticLaw>
          <math xmlns="http://www.w3.org/1998/Math/MathML">
            <ci> FLUX_VALUE </ci>
          </math>
          <listOfParameters>
            <parameter id="LOWER_BOUND" value="-1000" units="mmol_per_gDW_per_hr"/>
            <parameter id="OBJECTIVE_COEFFICIENT" value="0" units="dimensionless"/>
            <parameter id="UPPER_BOUND" value="1000" units="mmol_per_gDW_per_hr"/>
            <parameter id="FLUX_VALUE" value="0" units="mmol_per_gDW_per_hr"/>
          </listOfParameters>
        </kineticLaw>
      </reaction>
      <reaction id="R_18" name="Pyruvate,water dikinase" reversible="true">
        <notes>
          <html xmlns="http://www.w3.org/1999/xhtml">
            <p>GENE_ASSOCIATION: </p>
            <p>SUBSYSTEM: Exchange</p>
          </html>
        </notes>
        <listOfReactants>
          <speciesReference species="M_ATP_c_None_" stoichiometry="1"/>
          <speciesReference species="M_WATER_c_None_" stoichiometry="1"/>
          <speciesReference species="M_PYR_c_None_" stoichiometry="1"/>
        </listOfReactants>
        <listOfProducts>
          <speciesReference species="M_PI_c_None_" stoichiometry="1"/>
          <speciesReference species="M_AMP_c_None_" stoichiometry="1"/>
          <speciesReference species="M_PEP_c_None_" stoichiometry="1"/>
        </listOfProducts>
        <kineticLaw>
          <math xmlns="http://www.w3.org/1998/Math/MathML">
            <ci> FLUX_VALUE </ci>
          </math>
          <listOfParameters>
            <parameter id="LOWER_BOUND" value="-1000" units="mmol_per_gDW_per_hr"/>
            <parameter id="OBJECTIVE_COEFFICIENT" value="0" units="dimensionless"/>
            <parameter id="UPPER_BOUND" value="1000" units="mmol_per_gDW_per_hr"/>
            <parameter id="FLUX_VALUE" value="0" units="mmol_per_gDW_per_hr"/>
          </listOfParameters>
        </kineticLaw>
      </reaction>
      <reaction id="R_19" name="Pyruvate,phosphate dikinase" reversible="true">
        <notes>
          <html xmlns="http://www.w3.org/1999/xhtml">
            <p>GENE_ASSOCIATION: </p>
            <p>SUBSYSTEM: Exchange</p>
          </html>
        </notes>
        <listOfReactants>
          <speciesReference species="M_ATP_c_None_" stoichiometry="1"/>
          <speciesReference species="M_PYR_c_None_" stoichiometry="1"/>
          <speciesReference species="M_PI_c_None_" stoichiometry="1"/>
        </listOfReactants>
        <listOfProducts>
          <speciesReference species="M_PPI_c_None_" stoichiometry="1"/>
          <speciesReference species="M_AMP_c_None_" stoichiometry="1"/>
          <speciesReference species="M_PEP_c_None_" stoichiometry="1"/>
        </listOfProducts>
        <kineticLaw>
          <math xmlns="http://www.w3.org/1998/Math/MathML">
            <ci> FLUX_VALUE </ci>
          </math>
          <listOfParameters>
            <parameter id="LOWER_BOUND" value="-1000" units="mmol_per_gDW_per_hr"/>
            <parameter id="OBJECTIVE_COEFFICIENT" value="0" units="dimensionless"/>
            <parameter id="UPPER_BOUND" value="1000" units="mmol_per_gDW_per_hr"/>
            <parameter id="FLUX_VALUE" value="0" units="mmol_per_gDW_per_hr"/>
          </listOfParameters>
        </kineticLaw>
      </reaction>
      <reaction id="R_20" name="Phosphoenolpyruvate carboxylase" reversible="true">
        <notes>
          <html xmlns="http://www.w3.org/1999/xhtml">
            <p>GENE_ASSOCIATION: </p>
            <p>SUBSYSTEM: Exchange</p>
          </html>
        </notes>
        <listOfReactants>
          <speciesReference species="M_CO2_c_None_" stoichiometry="1"/>
          <speciesReference species="M_WATER_c_None_" stoichiometry="1"/>
          <speciesReference species="M_PEP_c_None_" stoichiometry="1"/>
        </listOfReactants>
        <listOfProducts>
          <speciesReference species="M_PI_c_None_" stoichiometry="1"/>
          <speciesReference species="M_OXACET_c_None_" stoichiometry="1"/>
        </listOfProducts>
        <kineticLaw>
          <math xmlns="http://www.w3.org/1998/Math/MathML">
            <ci> FLUX_VALUE </ci>
          </math>
          <listOfParameters>
            <parameter id="LOWER_BOUND" value="-1000" units="mmol_per_gDW_per_hr"/>
            <parameter id="OBJECTIVE_COEFFICIENT" value="0" units="dimensionless"/>
            <parameter id="UPPER_BOUND" value="1000" units="mmol_per_gDW_per_hr"/>
            <parameter id="FLUX_VALUE" value="0" units="mmol_per_gDW_per_hr"/>
          </listOfParameters>
        </kineticLaw>
      </reaction>
      <reaction id="R_21" name="Phosphoenolpyruvate carboxykinase (ATP)" reversible="true">
        <notes>
          <html xmlns="http://www.w3.org/1999/xhtml">
            <p>GENE_ASSOCIATION: </p>
            <p>SUBSYSTEM: Exchange</p>
          </html>
        </notes>
        <listOfReactants>
          <speciesReference species="M_ATP_c_None_" stoichiometry="1"/>
          <speciesReference species="M_OXACET_c_None_" stoichiometry="1"/>
        </listOfReactants>
        <listOfProducts>
          <speciesReference species="M_PEP_c_None_" stoichiometry="1"/>
          <speciesReference species="M_ADP_c_None_" stoichiometry="1"/>
          <speciesReference species="M_CO2_c_None_" stoichiometry="1"/>
        </listOfProducts>
        <kineticLaw>
          <math xmlns="http://www.w3.org/1998/Math/MathML">
            <ci> FLUX_VALUE </ci>
          </math>
          <listOfParameters>
            <parameter id="LOWER_BOUND" value="-1000" units="mmol_per_gDW_per_hr"/>
            <parameter id="OBJECTIVE_COEFFICIENT" value="0" units="dimensionless"/>
            <parameter id="UPPER_BOUND" value="1000" units="mmol_per_gDW_per_hr"/>
            <parameter id="FLUX_VALUE" value="0" units="mmol_per_gDW_per_hr"/>
          </listOfParameters>
        </kineticLaw>
      </reaction>
      <reaction id="R_22" name="Phosphoglycerate kinase" reversible="true">
        <notes>
          <html xmlns="http://www.w3.org/1999/xhtml">
            <p>GENE_ASSOCIATION: </p>
            <p>SUBSYSTEM: Exchange</p>
          </html>
        </notes>
        <listOfReactants>
          <speciesReference species="M_ATP_c_None_" stoichiometry="1"/>
          <speciesReference species="M_G3P_c_None_" stoichiometry="1"/>
        </listOfReactants>
        <listOfProducts>
          <speciesReference species="M_ADP_c_None_" stoichiometry="1"/>
          <speciesReference species="M_DPG_c_None_" stoichiometry="1"/>
        </listOfProducts>
        <kineticLaw>
          <math xmlns="http://www.w3.org/1998/Math/MathML">
            <ci> FLUX_VALUE </ci>
          </math>
          <listOfParameters>
            <parameter id="LOWER_BOUND" value="-1000" units="mmol_per_gDW_per_hr"/>
            <parameter id="OBJECTIVE_COEFFICIENT" value="0" units="dimensionless"/>
            <parameter id="UPPER_BOUND" value="1000" units="mmol_per_gDW_per_hr"/>
            <parameter id="FLUX_VALUE" value="0" units="mmol_per_gDW_per_hr"/>
          </listOfParameters>
        </kineticLaw>
      </reaction>
      <reaction id="R_23" name="alcohol dehydrogenase" reversible="true">
        <notes>
          <html xmlns="http://www.w3.org/1999/xhtml">
            <p>GENE_ASSOCIATION: </p>
            <p>SUBSYSTEM: Exchange</p>
          </html>
        </notes>
        <listOfReactants>
          <speciesReference species="M_NADH_c_None_" stoichiometry="1"/>
          <speciesReference species="M_H_c_None_" stoichiometry="1"/>
          <speciesReference species="M_ACAL_c_None_" stoichiometry="1"/>
        </listOfReactants>
        <listOfProducts>
          <speciesReference species="M_ETH_c_None_" stoichiometry="1"/>
          <speciesReference species="M_NAD_c_None_" stoichiometry="1"/>
        </listOfProducts>
        <kineticLaw>
          <math xmlns="http://www.w3.org/1998/Math/MathML">
            <ci> FLUX_VALUE </ci>
          </math>
          <listOfParameters>
            <parameter id="LOWER_BOUND" value="-1000" units="mmol_per_gDW_per_hr"/>
            <parameter id="OBJECTIVE_COEFFICIENT" value="0" units="dimensionless"/>
            <parameter id="UPPER_BOUND" value="1000" units="mmol_per_gDW_per_hr"/>
            <parameter id="FLUX_VALUE" value="0" units="mmol_per_gDW_per_hr"/>
          </listOfParameters>
        </kineticLaw>
      </reaction>
      <reaction id="R_24" name="Alcohol dehydrogenase (NADP+)" reversible="true">
        <notes>
          <html xmlns="http://www.w3.org/1999/xhtml">
            <p>GENE_ASSOCIATION: </p>
            <p>SUBSYSTEM: Exchange</p>
          </html>
        </notes>
        <listOfReactants>
          <speciesReference species="M_ETH_c_None_" stoichiometry="1"/>
          <speciesReference species="M_NADP_c_None_" stoichiometry="1"/>
        </listOfReactants>
        <listOfProducts>
          <speciesReference species="M_ACAL_c_None_" stoichiometry="1"/>
          <speciesReference species="M_NADPH_c_None_" stoichiometry="1"/>
          <speciesReference species="M_H_c_None_" stoichiometry="1"/>
        </listOfProducts>
        <kineticLaw>
          <math xmlns="http://www.w3.org/1998/Math/MathML">
            <ci> FLUX_VALUE </ci>
          </math>
          <listOfParameters>
            <parameter id="LOWER_BOUND" value="-1000" units="mmol_per_gDW_per_hr"/>
            <parameter id="OBJECTIVE_COEFFICIENT" value="0" units="dimensionless"/>
            <parameter id="UPPER_BOUND" value="1000" units="mmol_per_gDW_per_hr"/>
            <parameter id="FLUX_VALUE" value="0" units="mmol_per_gDW_per_hr"/>
          </listOfParameters>
        </kineticLaw>
      </reaction>
      <reaction id="R_25" name="Pyruvate dehydrogenase (cytochrome)" reversible="true">
        <notes>
          <html xmlns="http://www.w3.org/1999/xhtml">
            <p>GENE_ASSOCIATION: </p>
            <p>SUBSYSTEM: Exchange</p>
          </html>
        </notes>
        <listOfReactants>
          <speciesReference species="M_WATER_c_None_" stoichiometry="1"/>
          <speciesReference species="M_PYR_c_None_" stoichiometry="1"/>
          <speciesReference species="M_UBIQON_c_None_" stoichiometry="1"/>
        </listOfReactants>
        <listOfProducts>
          <speciesReference species="M_CO2_c_None_" stoichiometry="1"/>
          <speciesReference species="M_AC_c_None_" stoichiometry="1"/>
          <speciesReference species="M_UBIQOL_c_None_" stoichiometry="1"/>
        </listOfProducts>
        <kineticLaw>
          <math xmlns="http://www.w3.org/1998/Math/MathML">
            <ci> FLUX_VALUE </ci>
          </math>
          <listOfParameters>
            <parameter id="LOWER_BOUND" value="-1000" units="mmol_per_gDW_per_hr"/>
            <parameter id="OBJECTIVE_COEFFICIENT" value="0" units="dimensionless"/>
            <parameter id="UPPER_BOUND" value="1000" units="mmol_per_gDW_per_hr"/>
            <parameter id="FLUX_VALUE" value="0" units="mmol_per_gDW_per_hr"/>
          </listOfParameters>
        </kineticLaw>
      </reaction>
      <reaction id="R_26" name="Aldehyde dehydrogenase (NAD+)" reversible="true">
        <notes>
          <html xmlns="http://www.w3.org/1999/xhtml">
            <p>GENE_ASSOCIATION: </p>
            <p>SUBSYSTEM: Exchange</p>
          </html>
        </notes>
        <listOfReactants>
          <speciesReference species="M_ACAL_c_None_" stoichiometry="1"/>
          <speciesReference species="M_WATER_c_None_" stoichiometry="1"/>
          <speciesReference species="M_NAD_c_None_" stoichiometry="1"/>
        </listOfReactants>
        <listOfProducts>
          <speciesReference species="M_NADH_c_None_" stoichiometry="1"/>
          <speciesReference species="M_AC_c_None_" stoichiometry="1"/>
          <speciesReference species="M_H_c_None_" stoichiometry="1"/>
        </listOfProducts>
        <kineticLaw>
          <math xmlns="http://www.w3.org/1998/Math/MathML">
            <ci> FLUX_VALUE </ci>
          </math>
          <listOfParameters>
            <parameter id="LOWER_BOUND" value="-1000" units="mmol_per_gDW_per_hr"/>
            <parameter id="OBJECTIVE_COEFFICIENT" value="0" units="dimensionless"/>
            <parameter id="UPPER_BOUND" value="1000" units="mmol_per_gDW_per_hr"/>
            <parameter id="FLUX_VALUE" value="0" units="mmol_per_gDW_per_hr"/>
          </listOfParameters>
        </kineticLaw>
      </reaction>
      <reaction id="R_27" name="putative acetyl CoA carboxylase (alpha and beta subunits)" reversible="true">
        <notes>
          <html xmlns="http://www.w3.org/1999/xhtml">
            <p>GENE_ASSOCIATION: </p>
            <p>SUBSYSTEM: Exchange</p>
          </html>
        </notes>
        <listOfReactants>
          <speciesReference species="M_ATP_c_None_" stoichiometry="1"/>
          <speciesReference species="M_HCO3_c_None_" stoichiometry="1"/>
          <speciesReference species="M_H_c_None_" stoichiometry="1"/>
          <speciesReference species="M_ACOA_c_None_" stoichiometry="1"/>
        </listOfReactants>
        <listOfProducts>
          <speciesReference species="M_MALCOA_c_None_" stoichiometry="1"/>
          <speciesReference species="M_PI_c_None_" stoichiometry="1"/>
          <speciesReference species="M_ADP_c_None_" stoichiometry="1"/>
        </listOfProducts>
        <kineticLaw>
          <math xmlns="http://www.w3.org/1998/Math/MathML">
            <ci> FLUX_VALUE </ci>
          </math>
          <listOfParameters>
            <parameter id="LOWER_BOUND" value="-1000" units="mmol_per_gDW_per_hr"/>
            <parameter id="OBJECTIVE_COEFFICIENT" value="0" units="dimensionless"/>
            <parameter id="UPPER_BOUND" value="1000" units="mmol_per_gDW_per_hr"/>
            <parameter id="FLUX_VALUE" value="0" units="mmol_per_gDW_per_hr"/>
          </listOfParameters>
        </kineticLaw>
      </reaction>
      <reaction id="R_28" name="putative acetyl CoA carboxylase (alpha and beta subunits)" reversible="true">
        <notes>
          <html xmlns="http://www.w3.org/1999/xhtml">
            <p>GENE_ASSOCIATION: </p>
            <p>SUBSYSTEM: Exchange</p>
          </html>
        </notes>
        <listOfReactants>
          <speciesReference species="M_H_c_None_" stoichiometry="1"/>
          <speciesReference species="M_ACOA_c_None_" stoichiometry="1"/>
          <speciesReference species="M_CCCP_c_None_" stoichiometry="1"/>
        </listOfReactants>
        <listOfProducts>
          <speciesReference species="M_BCCP_c_None_" stoichiometry="1"/>
          <speciesReference species="M_MALCOA_c_None_" stoichiometry="1"/>
        </listOfProducts>
        <kineticLaw>
          <math xmlns="http://www.w3.org/1998/Math/MathML">
            <ci> FLUX_VALUE </ci>
          </math>
          <listOfParameters>
            <parameter id="LOWER_BOUND" value="-1000" units="mmol_per_gDW_per_hr"/>
            <parameter id="OBJECTIVE_COEFFICIENT" value="0" units="dimensionless"/>
            <parameter id="UPPER_BOUND" value="1000" units="mmol_per_gDW_per_hr"/>
            <parameter id="FLUX_VALUE" value="0" units="mmol_per_gDW_per_hr"/>
          </listOfParameters>
        </kineticLaw>
      </reaction>
      <reaction id="R_29" name="Pyruvate carboxylase" reversible="true">
        <notes>
          <html xmlns="http://www.w3.org/1999/xhtml">
            <p>GENE_ASSOCIATION: </p>
            <p>SUBSYSTEM: Exchange</p>
          </html>
        </notes>
        <listOfReactants>
          <speciesReference species="M_ATP_c_None_" stoichiometry="1"/>
          <speciesReference species="M_HCO3_c_None_" stoichiometry="1"/>
          <speciesReference species="M_PYR_c_None_" stoichiometry="1"/>
        </listOfReactants>
        <listOfProducts>
          <speciesReference species="M_PI_c_None_" stoichiometry="1"/>
          <speciesReference species="M_ADP_c_None_" stoichiometry="1"/>
          <speciesReference species="M_OXACET_c_None_" stoichiometry="1"/>
        </listOfProducts>
        <kineticLaw>
          <math xmlns="http://www.w3.org/1998/Math/MathML">
            <ci> FLUX_VALUE </ci>
          </math>
          <listOfParameters>
            <parameter id="LOWER_BOUND" value="-1000" units="mmol_per_gDW_per_hr"/>
            <parameter id="OBJECTIVE_COEFFICIENT" value="0" units="dimensionless"/>
            <parameter id="UPPER_BOUND" value="1000" units="mmol_per_gDW_per_hr"/>
            <parameter id="FLUX_VALUE" value="0" units="mmol_per_gDW_per_hr"/>
          </listOfParameters>
        </kineticLaw>
      </reaction>
      <reaction id="R_30" name="Phosphoenolpyruvate carboxykinase (GTP)" reversible="true">
        <notes>
          <html xmlns="http://www.w3.org/1999/xhtml">
            <p>GENE_ASSOCIATION: </p>
            <p>SUBSYSTEM: Exchange</p>
          </html>
        </notes>
        <listOfReactants>
          <speciesReference species="M_PEP_c_None_" stoichiometry="1"/>
          <speciesReference species="M_GDP_c_None_" stoichiometry="1"/>
          <speciesReference species="M_CO2_c_None_" stoichiometry="1"/>
        </listOfReactants>
        <listOfProducts>
          <speciesReference species="M_GTP_c_None_" stoichiometry="1"/>
          <speciesReference species="M_OXACET_c_None_" stoichiometry="1"/>
        </listOfProducts>
        <kineticLaw>
          <math xmlns="http://www.w3.org/1998/Math/MathML">
            <ci> FLUX_VALUE </ci>
          </math>
          <listOfParameters>
            <parameter id="LOWER_BOUND" value="-1000" units="mmol_per_gDW_per_hr"/>
            <parameter id="OBJECTIVE_COEFFICIENT" value="0" units="dimensionless"/>
            <parameter id="UPPER_BOUND" value="1000" units="mmol_per_gDW_per_hr"/>
            <parameter id="FLUX_VALUE" value="0" units="mmol_per_gDW_per_hr"/>
          </listOfParameters>
        </kineticLaw>
      </reaction>
      <reaction id="R_31" name="Citrate (si)-synthase" reversible="true">
        <notes>
          <html xmlns="http://www.w3.org/1999/xhtml">
            <p>GENE_ASSOCIATION: </p>
            <p>SUBSYSTEM: Exchange</p>
          </html>
        </notes>
        <listOfReactants>
          <speciesReference species="M_WATER_c_None_" stoichiometry="1"/>
          <speciesReference species="M_ACOA_c_None_" stoichiometry="1"/>
          <speciesReference species="M_OXACET_c_None_" stoichiometry="1"/>
        </listOfReactants>
        <listOfProducts>
          <speciesReference species="M_COA_c_None_" stoichiometry="1"/>
          <speciesReference species="M_CIT_c_None_" stoichiometry="1"/>
        </listOfProducts>
        <kineticLaw>
          <math xmlns="http://www.w3.org/1998/Math/MathML">
            <ci> FLUX_VALUE </ci>
          </math>
          <listOfParameters>
            <parameter id="LOWER_BOUND" value="-1000" units="mmol_per_gDW_per_hr"/>
            <parameter id="OBJECTIVE_COEFFICIENT" value="0" units="dimensionless"/>
            <parameter id="UPPER_BOUND" value="1000" units="mmol_per_gDW_per_hr"/>
            <parameter id="FLUX_VALUE" value="0" units="mmol_per_gDW_per_hr"/>
          </listOfParameters>
        </kineticLaw>
      </reaction>
      <reaction id="R_32" name="Citrate lyase" reversible="true">
        <notes>
          <html xmlns="http://www.w3.org/1999/xhtml">
            <p>GENE_ASSOCIATION: </p>
            <p>SUBSYSTEM: Exchange</p>
          </html>
        </notes>
        <listOfReactants>
          <speciesReference species="M_CIT_c_None_" stoichiometry="1"/>
        </listOfReactants>
        <listOfProducts>
          <speciesReference species="M_AC_c_None_" stoichiometry="1"/>
          <speciesReference species="M_OXACET_c_None_" stoichiometry="1"/>
        </listOfProducts>
        <kineticLaw>
          <math xmlns="http://www.w3.org/1998/Math/MathML">
            <ci> FLUX_VALUE </ci>
          </math>
          <listOfParameters>
            <parameter id="LOWER_BOUND" value="-1000" units="mmol_per_gDW_per_hr"/>
            <parameter id="OBJECTIVE_COEFFICIENT" value="0" units="dimensionless"/>
            <parameter id="UPPER_BOUND" value="1000" units="mmol_per_gDW_per_hr"/>
            <parameter id="FLUX_VALUE" value="0" units="mmol_per_gDW_per_hr"/>
          </listOfParameters>
        </kineticLaw>
      </reaction>
      <reaction id="R_33" name="Citrate lyase" reversible="true">
        <notes>
          <html xmlns="http://www.w3.org/1999/xhtml">
            <p>GENE_ASSOCIATION: </p>
            <p>SUBSYSTEM: Exchange</p>
          </html>
        </notes>
        <listOfReactants>
          <speciesReference species="M_CIT_c_None_" stoichiometry="1"/>
        </listOfReactants>
        <listOfProducts>
          <speciesReference species="M_THISOCIT_c_None_" stoichiometry="1"/>
        </listOfProducts>
        <kineticLaw>
          <math xmlns="http://www.w3.org/1998/Math/MathML">
            <ci> FLUX_VALUE </ci>
          </math>
          <listOfParameters>
            <parameter id="LOWER_BOUND" value="-1000" units="mmol_per_gDW_per_hr"/>
            <parameter id="OBJECTIVE_COEFFICIENT" value="0" units="dimensionless"/>
            <parameter id="UPPER_BOUND" value="1000" units="mmol_per_gDW_per_hr"/>
            <parameter id="FLUX_VALUE" value="0" units="mmol_per_gDW_per_hr"/>
          </listOfParameters>
        </kineticLaw>
      </reaction>
      <reaction id="R_34" name="Aconitate hydratase 2" reversible="true">
        <notes>
          <html xmlns="http://www.w3.org/1999/xhtml">
            <p>GENE_ASSOCIATION: </p>
            <p>SUBSYSTEM: Exchange</p>
          </html>
        </notes>
        <listOfReactants>
          <speciesReference species="M_CIT_c_None_" stoichiometry="1"/>
        </listOfReactants>
        <listOfProducts>
          <speciesReference species="M_WATER_c_None_" stoichiometry="1"/>
          <speciesReference species="M_CACONITATE_c_None_" stoichiometry="1"/>
        </listOfProducts>
        <kineticLaw>
          <math xmlns="http://www.w3.org/1998/Math/MathML">
            <ci> FLUX_VALUE </ci>
          </math>
          <listOfParameters>
            <parameter id="LOWER_BOUND" value="-1000" units="mmol_per_gDW_per_hr"/>
            <parameter id="OBJECTIVE_COEFFICIENT" value="0" units="dimensionless"/>
            <parameter id="UPPER_BOUND" value="1000" units="mmol_per_gDW_per_hr"/>
            <parameter id="FLUX_VALUE" value="0" units="mmol_per_gDW_per_hr"/>
          </listOfParameters>
        </kineticLaw>
      </reaction>
      <reaction id="R_35" name="Aconitate hydratase 3" reversible="true">
        <notes>
          <html xmlns="http://www.w3.org/1999/xhtml">
            <p>GENE_ASSOCIATION: </p>
            <p>SUBSYSTEM: Exchange</p>
          </html>
        </notes>
        <listOfReactants>
          <speciesReference species="M_CACONITATE_c_None_" stoichiometry="1"/>
          <speciesReference species="M_WATER_c_None_" stoichiometry="1"/>
        </listOfReactants>
        <listOfProducts>
          <speciesReference species="M_THISOCIT_c_None_" stoichiometry="1"/>
        </listOfProducts>
        <kineticLaw>
          <math xmlns="http://www.w3.org/1998/Math/MathML">
            <ci> FLUX_VALUE </ci>
          </math>
          <listOfParameters>
            <parameter id="LOWER_BOUND" value="-1000" units="mmol_per_gDW_per_hr"/>
            <parameter id="OBJECTIVE_COEFFICIENT" value="0" units="dimensionless"/>
            <parameter id="UPPER_BOUND" value="1000" units="mmol_per_gDW_per_hr"/>
            <parameter id="FLUX_VALUE" value="0" units="mmol_per_gDW_per_hr"/>
          </listOfParameters>
        </kineticLaw>
      </reaction>
      <reaction id="R_36" name="Isocitrate lyase" reversible="true">
        <notes>
          <html xmlns="http://www.w3.org/1999/xhtml">
            <p>GENE_ASSOCIATION: </p>
            <p>SUBSYSTEM: Exchange</p>
          </html>
        </notes>
        <listOfReactants>
          <speciesReference species="M_THISOCIT_c_None_" stoichiometry="1"/>
        </listOfReactants>
        <listOfProducts>
          <speciesReference species="M_SUCC_c_None_" stoichiometry="1"/>
          <speciesReference species="M_GLYOX_c_None_" stoichiometry="1"/>
        </listOfProducts>
        <kineticLaw>
          <math xmlns="http://www.w3.org/1998/Math/MathML">
            <ci> FLUX_VALUE </ci>
          </math>
          <listOfParameters>
            <parameter id="LOWER_BOUND" value="-1000" units="mmol_per_gDW_per_hr"/>
            <parameter id="OBJECTIVE_COEFFICIENT" value="0" units="dimensionless"/>
            <parameter id="UPPER_BOUND" value="1000" units="mmol_per_gDW_per_hr"/>
            <parameter id="FLUX_VALUE" value="0" units="mmol_per_gDW_per_hr"/>
          </listOfParameters>
        </kineticLaw>
      </reaction>
      <reaction id="R_37" name="Isocitrate dehydrogenase (NADP+)" reversible="true">
        <notes>
          <html xmlns="http://www.w3.org/1999/xhtml">
            <p>GENE_ASSOCIATION: </p>
            <p>SUBSYSTEM: Exchange</p>
          </html>
        </notes>
        <listOfReactants>
          <speciesReference species="M_NADP_c_None_" stoichiometry="1"/>
          <speciesReference species="M_THISOCIT_c_None_" stoichiometry="1"/>
        </listOfReactants>
        <listOfProducts>
          <speciesReference species="M_CO2_c_None_" stoichiometry="1"/>
          <speciesReference species="M_NADPH_c_None_" stoichiometry="1"/>
          <speciesReference species="M_AKG_c_None_" stoichiometry="1"/>
          <speciesReference species="M_H_c_None_" stoichiometry="1"/>
        </listOfProducts>
        <kineticLaw>
          <math xmlns="http://www.w3.org/1998/Math/MathML">
            <ci> FLUX_VALUE </ci>
          </math>
          <listOfParameters>
            <parameter id="LOWER_BOUND" value="-1000" units="mmol_per_gDW_per_hr"/>
            <parameter id="OBJECTIVE_COEFFICIENT" value="0" units="dimensionless"/>
            <parameter id="UPPER_BOUND" value="1000" units="mmol_per_gDW_per_hr"/>
            <parameter id="FLUX_VALUE" value="0" units="mmol_per_gDW_per_hr"/>
          </listOfParameters>
        </kineticLaw>
      </reaction>
      <reaction id="R_38" name="Oxoglutarate dehydrogenase (lipoamide)" reversible="true">
        <notes>
          <html xmlns="http://www.w3.org/1999/xhtml">
            <p>GENE_ASSOCIATION: </p>
            <p>SUBSYSTEM: Exchange</p>
          </html>
        </notes>
        <listOfReactants>
          <speciesReference species="M_AKG_c_None_" stoichiometry="1"/>
          <speciesReference species="M_LIPOAMIDE_c_None_" stoichiometry="1"/>
        </listOfReactants>
        <listOfProducts>
          <speciesReference species="M_SSUCDLIPOAMIDE_c_None_" stoichiometry="1"/>
          <speciesReference species="M_CO2_c_None_" stoichiometry="1"/>
        </listOfProducts>
        <kineticLaw>
          <math xmlns="http://www.w3.org/1998/Math/MathML">
            <ci> FLUX_VALUE </ci>
          </math>
          <listOfParameters>
            <parameter id="LOWER_BOUND" value="-1000" units="mmol_per_gDW_per_hr"/>
            <parameter id="OBJECTIVE_COEFFICIENT" value="0" units="dimensionless"/>
            <parameter id="UPPER_BOUND" value="1000" units="mmol_per_gDW_per_hr"/>
            <parameter id="FLUX_VALUE" value="0" units="mmol_per_gDW_per_hr"/>
          </listOfParameters>
        </kineticLaw>
      </reaction>
      <reaction id="R_39" name="Dihydrolipoamide S-succinyltransferase" reversible="true">
        <notes>
          <html xmlns="http://www.w3.org/1999/xhtml">
            <p>GENE_ASSOCIATION: </p>
            <p>SUBSYSTEM: Exchange</p>
          </html>
        </notes>
        <listOfReactants>
          <speciesReference species="M_COA_c_None_" stoichiometry="1"/>
          <speciesReference species="M_SSUCDLIPOAMIDE_c_None_" stoichiometry="1"/>
        </listOfReactants>
        <listOfProducts>
          <speciesReference species="M_SUCCOA_c_None_" stoichiometry="1"/>
          <speciesReference species="M_DHLAMIDE_c_None_" stoichiometry="1"/>
        </listOfProducts>
        <kineticLaw>
          <math xmlns="http://www.w3.org/1998/Math/MathML">
            <ci> FLUX_VALUE </ci>
          </math>
          <listOfParameters>
            <parameter id="LOWER_BOUND" value="-1000" units="mmol_per_gDW_per_hr"/>
            <parameter id="OBJECTIVE_COEFFICIENT" value="0" units="dimensionless"/>
            <parameter id="UPPER_BOUND" value="1000" units="mmol_per_gDW_per_hr"/>
            <parameter id="FLUX_VALUE" value="0" units="mmol_per_gDW_per_hr"/>
          </listOfParameters>
        </kineticLaw>
      </reaction>
      <reaction id="R_40" name="2-oxoglutarate synthase" reversible="true">
        <notes>
          <html xmlns="http://www.w3.org/1999/xhtml">
            <p>GENE_ASSOCIATION: </p>
            <p>SUBSYSTEM: Exchange</p>
          </html>
        </notes>
        <listOfReactants>
          <speciesReference species="M_FERI_c_None_" stoichiometry="2"/>
          <speciesReference species="M_COA_c_None_" stoichiometry="1"/>
          <speciesReference species="M_AKG_c_None_" stoichiometry="1"/>
        </listOfReactants>
        <listOfProducts>
          <speciesReference species="M_CO2_c_None_" stoichiometry="1"/>
          <speciesReference species="M_SUCCOA_c_None_" stoichiometry="1"/>
          <speciesReference species="M_FERO_c_None_" stoichiometry="2"/>
          <speciesReference species="M_H_c_None_" stoichiometry="2"/>
        </listOfProducts>
        <kineticLaw>
          <math xmlns="http://www.w3.org/1998/Math/MathML">
            <ci> FLUX_VALUE </ci>
          </math>
          <listOfParameters>
            <parameter id="LOWER_BOUND" value="-1000" units="mmol_per_gDW_per_hr"/>
            <parameter id="OBJECTIVE_COEFFICIENT" value="0" units="dimensionless"/>
            <parameter id="UPPER_BOUND" value="1000" units="mmol_per_gDW_per_hr"/>
            <parameter id="FLUX_VALUE" value="0" units="mmol_per_gDW_per_hr"/>
          </listOfParameters>
        </kineticLaw>
      </reaction>
      <reaction id="R_41" name="Succinate--CoA ligase (ADP-forming)" reversible="true">
        <notes>
          <html xmlns="http://www.w3.org/1999/xhtml">
            <p>GENE_ASSOCIATION: </p>
            <p>SUBSYSTEM: Exchange</p>
          </html>
        </notes>
        <listOfReactants>
          <speciesReference species="M_SUCCOA_c_None_" stoichiometry="1"/>
          <speciesReference species="M_PI_c_None_" stoichiometry="1"/>
          <speciesReference species="M_ADP_c_None_" stoichiometry="1"/>
        </listOfReactants>
        <listOfProducts>
          <speciesReference species="M_ATP_c_None_" stoichiometry="1"/>
          <speciesReference species="M_COA_c_None_" stoichiometry="1"/>
          <speciesReference species="M_SUCC_c_None_" stoichiometry="1"/>
        </listOfProducts>
        <kineticLaw>
          <math xmlns="http://www.w3.org/1998/Math/MathML">
            <ci> FLUX_VALUE </ci>
          </math>
          <listOfParameters>
            <parameter id="LOWER_BOUND" value="-1000" units="mmol_per_gDW_per_hr"/>
            <parameter id="OBJECTIVE_COEFFICIENT" value="0" units="dimensionless"/>
            <parameter id="UPPER_BOUND" value="1000" units="mmol_per_gDW_per_hr"/>
            <parameter id="FLUX_VALUE" value="0" units="mmol_per_gDW_per_hr"/>
          </listOfParameters>
        </kineticLaw>
      </reaction>
      <reaction id="R_42" name="Succinate dehydrogenase" reversible="true">
        <notes>
          <html xmlns="http://www.w3.org/1999/xhtml">
            <p>GENE_ASSOCIATION: </p>
            <p>SUBSYSTEM: Exchange</p>
          </html>
        </notes>
        <listOfReactants>
          <speciesReference species="M_FUM_c_None_" stoichiometry="1"/>
          <speciesReference species="M_FADH2_c_None_" stoichiometry="1"/>
        </listOfReactants>
        <listOfProducts>
          <speciesReference species="M_SUCC_c_None_" stoichiometry="1"/>
          <speciesReference species="M_FAD_c_None_" stoichiometry="1"/>
        </listOfProducts>
        <kineticLaw>
          <math xmlns="http://www.w3.org/1998/Math/MathML">
            <ci> FLUX_VALUE </ci>
          </math>
          <listOfParameters>
            <parameter id="LOWER_BOUND" value="-1000" units="mmol_per_gDW_per_hr"/>
            <parameter id="OBJECTIVE_COEFFICIENT" value="0" units="dimensionless"/>
            <parameter id="UPPER_BOUND" value="1000" units="mmol_per_gDW_per_hr"/>
            <parameter id="FLUX_VALUE" value="0" units="mmol_per_gDW_per_hr"/>
          </listOfParameters>
        </kineticLaw>
      </reaction>
      <reaction id="R_43" name="Succinate dehydrogenase" reversible="true">
        <notes>
          <html xmlns="http://www.w3.org/1999/xhtml">
            <p>GENE_ASSOCIATION: </p>
            <p>SUBSYSTEM: Exchange</p>
          </html>
        </notes>
        <listOfReactants>
          <speciesReference species="M_UBIQOL_c_None_" stoichiometry="1"/>
          <speciesReference species="M_FUM_c_None_" stoichiometry="1"/>
        </listOfReactants>
        <listOfProducts>
          <speciesReference species="M_UBIQON_c_None_" stoichiometry="1"/>
          <speciesReference species="M_SUCC_c_None_" stoichiometry="1"/>
        </listOfProducts>
        <kineticLaw>
          <math xmlns="http://www.w3.org/1998/Math/MathML">
            <ci> FLUX_VALUE </ci>
          </math>
          <listOfParameters>
            <parameter id="LOWER_BOUND" value="-1000" units="mmol_per_gDW_per_hr"/>
            <parameter id="OBJECTIVE_COEFFICIENT" value="0" units="dimensionless"/>
            <parameter id="UPPER_BOUND" value="1000" units="mmol_per_gDW_per_hr"/>
            <parameter id="FLUX_VALUE" value="0" units="mmol_per_gDW_per_hr"/>
          </listOfParameters>
        </kineticLaw>
      </reaction>
      <reaction id="R_44" name="Fumarate hydratase" reversible="true">
        <notes>
          <html xmlns="http://www.w3.org/1999/xhtml">
            <p>GENE_ASSOCIATION: </p>
            <p>SUBSYSTEM: Exchange</p>
          </html>
        </notes>
        <listOfReactants>
          <speciesReference species="M_WATER_c_None_" stoichiometry="1"/>
          <speciesReference species="M_FUM_c_None_" stoichiometry="1"/>
        </listOfReactants>
        <listOfProducts>
          <speciesReference species="M_MAL_c_None_" stoichiometry="1"/>
        </listOfProducts>
        <kineticLaw>
          <math xmlns="http://www.w3.org/1998/Math/MathML">
            <ci> FLUX_VALUE </ci>
          </math>
          <listOfParameters>
            <parameter id="LOWER_BOUND" value="-1000" units="mmol_per_gDW_per_hr"/>
            <parameter id="OBJECTIVE_COEFFICIENT" value="0" units="dimensionless"/>
            <parameter id="UPPER_BOUND" value="1000" units="mmol_per_gDW_per_hr"/>
            <parameter id="FLUX_VALUE" value="0" units="mmol_per_gDW_per_hr"/>
          </listOfParameters>
        </kineticLaw>
      </reaction>
      <reaction id="R_45" name="Malate dehydrogenase" reversible="true">
        <notes>
          <html xmlns="http://www.w3.org/1999/xhtml">
            <p>GENE_ASSOCIATION: </p>
            <p>SUBSYSTEM: Exchange</p>
          </html>
        </notes>
        <listOfReactants>
          <speciesReference species="M_MAL_c_None_" stoichiometry="1"/>
          <speciesReference species="M_NAD_c_None_" stoichiometry="1"/>
        </listOfReactants>
        <listOfProducts>
          <speciesReference species="M_OXACET_c_None_" stoichiometry="1"/>
          <speciesReference species="M_NADH_c_None_" stoichiometry="1"/>
          <speciesReference species="M_H_c_None_" stoichiometry="1"/>
        </listOfProducts>
        <kineticLaw>
          <math xmlns="http://www.w3.org/1998/Math/MathML">
            <ci> FLUX_VALUE </ci>
          </math>
          <listOfParameters>
            <parameter id="LOWER_BOUND" value="-1000" units="mmol_per_gDW_per_hr"/>
            <parameter id="OBJECTIVE_COEFFICIENT" value="0" units="dimensionless"/>
            <parameter id="UPPER_BOUND" value="1000" units="mmol_per_gDW_per_hr"/>
            <parameter id="FLUX_VALUE" value="0" units="mmol_per_gDW_per_hr"/>
          </listOfParameters>
        </kineticLaw>
      </reaction>
      <reaction id="R_46" name="D-glucose dehydrogenase (NAD(P)+)" reversible="true">
        <notes>
          <html xmlns="http://www.w3.org/1999/xhtml">
            <p>GENE_ASSOCIATION: </p>
            <p>SUBSYSTEM: Exchange</p>
          </html>
        </notes>
        <listOfReactants>
          <speciesReference species="M_GLC_c_None_" stoichiometry="1"/>
          <speciesReference species="M_NAD_c_None_" stoichiometry="1"/>
        </listOfReactants>
        <listOfProducts>
          <speciesReference species="M_NADH_c_None_" stoichiometry="1"/>
          <speciesReference species="M_GLCLAC_c_None_" stoichiometry="1"/>
        </listOfProducts>
        <kineticLaw>
          <math xmlns="http://www.w3.org/1998/Math/MathML">
            <ci> FLUX_VALUE </ci>
          </math>
          <listOfParameters>
            <parameter id="LOWER_BOUND" value="-1000" units="mmol_per_gDW_per_hr"/>
            <parameter id="OBJECTIVE_COEFFICIENT" value="0" units="dimensionless"/>
            <parameter id="UPPER_BOUND" value="1000" units="mmol_per_gDW_per_hr"/>
            <parameter id="FLUX_VALUE" value="0" units="mmol_per_gDW_per_hr"/>
          </listOfParameters>
        </kineticLaw>
      </reaction>
      <reaction id="R_47" name="cytochrome bd oxidase  " reversible="true">
        <notes>
          <html xmlns="http://www.w3.org/1999/xhtml">
            <p>GENE_ASSOCIATION: </p>
            <p>SUBSYSTEM: Exchange</p>
          </html>
        </notes>
        <listOfReactants>
          <speciesReference species="M_O2_c_None_" stoichiometry="0.5"/>
          <speciesReference species="M_MKH2_c_None_" stoichiometry="1"/>
          <speciesReference species="M_H_c_None_" stoichiometry="4"/>
        </listOfReactants>
        <listOfProducts>
          <speciesReference species="M_MK_c_None_" stoichiometry="1"/>
          <speciesReference species="M_H_e_None_" stoichiometry="4"/>
          <speciesReference species="M_WATER_c_None_" stoichiometry="1"/>
        </listOfProducts>
        <kineticLaw>
          <math xmlns="http://www.w3.org/1998/Math/MathML">
            <ci> FLUX_VALUE </ci>
          </math>
          <listOfParameters>
            <parameter id="LOWER_BOUND" value="-1000" units="mmol_per_gDW_per_hr"/>
            <parameter id="OBJECTIVE_COEFFICIENT" value="0" units="dimensionless"/>
            <parameter id="UPPER_BOUND" value="1000" units="mmol_per_gDW_per_hr"/>
            <parameter id="FLUX_VALUE" value="0" units="mmol_per_gDW_per_hr"/>
          </listOfParameters>
        </kineticLaw>
      </reaction>
      <reaction id="R_48" name="cytochrome bc1-aa3 supercomplex  " reversible="true">
        <notes>
          <html xmlns="http://www.w3.org/1999/xhtml">
            <p>GENE_ASSOCIATION: </p>
            <p>SUBSYSTEM: Exchange</p>
          </html>
        </notes>
        <listOfReactants>
          <speciesReference species="M_O2_c_None_" stoichiometry="0.5"/>
          <speciesReference species="M_MKH2_c_None_" stoichiometry="1"/>
          <speciesReference species="M_H_c_None_" stoichiometry="2"/>
        </listOfReactants>
        <listOfProducts>
          <speciesReference species="M_MK_c_None_" stoichiometry="1"/>
          <speciesReference species="M_H_e_None_" stoichiometry="2"/>
          <speciesReference species="M_WATER_c_None_" stoichiometry="1"/>
        </listOfProducts>
        <kineticLaw>
          <math xmlns="http://www.w3.org/1998/Math/MathML">
            <ci> FLUX_VALUE </ci>
          </math>
          <listOfParameters>
            <parameter id="LOWER_BOUND" value="-1000" units="mmol_per_gDW_per_hr"/>
            <parameter id="OBJECTIVE_COEFFICIENT" value="0" units="dimensionless"/>
            <parameter id="UPPER_BOUND" value="1000" units="mmol_per_gDW_per_hr"/>
            <parameter id="FLUX_VALUE" value="0" units="mmol_per_gDW_per_hr"/>
          </listOfParameters>
        </kineticLaw>
      </reaction>
      <reaction id="R_49" name="Gluconolactonase" reversible="true">
        <notes>
          <html xmlns="http://www.w3.org/1999/xhtml">
            <p>GENE_ASSOCIATION: </p>
            <p>SUBSYSTEM: Exchange</p>
          </html>
        </notes>
        <listOfReactants>
          <speciesReference species="M_GLCLAC_c_None_" stoichiometry="1"/>
          <speciesReference species="M_WATER_c_None_" stoichiometry="1"/>
        </listOfReactants>
        <listOfProducts>
          <speciesReference species="M_GLUC_c_None_" stoichiometry="1"/>
        </listOfProducts>
        <kineticLaw>
          <math xmlns="http://www.w3.org/1998/Math/MathML">
            <ci> FLUX_VALUE </ci>
          </math>
          <listOfParameters>
            <parameter id="LOWER_BOUND" value="-1000" units="mmol_per_gDW_per_hr"/>
            <parameter id="OBJECTIVE_COEFFICIENT" value="0" units="dimensionless"/>
            <parameter id="UPPER_BOUND" value="1000" units="mmol_per_gDW_per_hr"/>
            <parameter id="FLUX_VALUE" value="0" units="mmol_per_gDW_per_hr"/>
          </listOfParameters>
        </kineticLaw>
      </reaction>
      <reaction id="R_50" name="Gluconokinase" reversible="true">
        <notes>
          <html xmlns="http://www.w3.org/1999/xhtml">
            <p>GENE_ASSOCIATION: </p>
            <p>SUBSYSTEM: Exchange</p>
          </html>
        </notes>
        <listOfReactants>
          <speciesReference species="M_ATP_c_None_" stoichiometry="1"/>
          <speciesReference species="M_GLUC_c_None_" stoichiometry="1"/>
        </listOfReactants>
        <listOfProducts>
          <speciesReference species="M_P6GLUCONATE_c_None_" stoichiometry="1"/>
          <speciesReference species="M_ADP_c_None_" stoichiometry="1"/>
        </listOfProducts>
        <kineticLaw>
          <math xmlns="http://www.w3.org/1998/Math/MathML">
            <ci> FLUX_VALUE </ci>
          </math>
          <listOfParameters>
            <parameter id="LOWER_BOUND" value="-1000" units="mmol_per_gDW_per_hr"/>
            <parameter id="OBJECTIVE_COEFFICIENT" value="0" units="dimensionless"/>
            <parameter id="UPPER_BOUND" value="1000" units="mmol_per_gDW_per_hr"/>
            <parameter id="FLUX_VALUE" value="0" units="mmol_per_gDW_per_hr"/>
          </listOfParameters>
        </kineticLaw>
      </reaction>
      <reaction id="R_51" name="L-ribulose-5-phosphate 4-epimerase" reversible="true">
        <notes>
          <html xmlns="http://www.w3.org/1999/xhtml">
            <p>GENE_ASSOCIATION: </p>
            <p>SUBSYSTEM: Exchange</p>
          </html>
        </notes>
        <listOfReactants>
          <speciesReference species="M_LRIBULOSE5P_c_None_" stoichiometry="1"/>
        </listOfReactants>
        <listOfProducts>
          <speciesReference species="M_XYL5P_c_None_" stoichiometry="1"/>
        </listOfProducts>
        <kineticLaw>
          <math xmlns="http://www.w3.org/1998/Math/MathML">
            <ci> FLUX_VALUE </ci>
          </math>
          <listOfParameters>
            <parameter id="LOWER_BOUND" value="-1000" units="mmol_per_gDW_per_hr"/>
            <parameter id="OBJECTIVE_COEFFICIENT" value="0" units="dimensionless"/>
            <parameter id="UPPER_BOUND" value="1000" units="mmol_per_gDW_per_hr"/>
            <parameter id="FLUX_VALUE" value="0" units="mmol_per_gDW_per_hr"/>
          </listOfParameters>
        </kineticLaw>
      </reaction>
      <reaction id="R_52" name="ribulose phosphate 3-epimerase" reversible="true">
        <notes>
          <html xmlns="http://www.w3.org/1999/xhtml">
            <p>GENE_ASSOCIATION: </p>
            <p>SUBSYSTEM: Exchange</p>
          </html>
        </notes>
        <listOfReactants>
          <speciesReference species="M_XYL5P_c_None_" stoichiometry="1"/>
        </listOfReactants>
        <listOfProducts>
          <speciesReference species="M_RIBUL1P_c_None_" stoichiometry="1"/>
        </listOfProducts>
        <kineticLaw>
          <math xmlns="http://www.w3.org/1998/Math/MathML">
            <ci> FLUX_VALUE </ci>
          </math>
          <listOfParameters>
            <parameter id="LOWER_BOUND" value="-1000" units="mmol_per_gDW_per_hr"/>
            <parameter id="OBJECTIVE_COEFFICIENT" value="0" units="dimensionless"/>
            <parameter id="UPPER_BOUND" value="1000" units="mmol_per_gDW_per_hr"/>
            <parameter id="FLUX_VALUE" value="0" units="mmol_per_gDW_per_hr"/>
          </listOfParameters>
        </kineticLaw>
      </reaction>
      <reaction id="R_53" name="ribokinase" reversible="true">
        <notes>
          <html xmlns="http://www.w3.org/1999/xhtml">
            <p>GENE_ASSOCIATION: </p>
            <p>SUBSYSTEM: Exchange</p>
          </html>
        </notes>
        <listOfReactants>
          <speciesReference species="M_ATP_c_None_" stoichiometry="1"/>
          <speciesReference species="M_RIB_c_None_" stoichiometry="1"/>
        </listOfReactants>
        <listOfProducts>
          <speciesReference species="M_R5P_c_None_" stoichiometry="1"/>
          <speciesReference species="M_ADP_c_None_" stoichiometry="1"/>
        </listOfProducts>
        <kineticLaw>
          <math xmlns="http://www.w3.org/1998/Math/MathML">
            <ci> FLUX_VALUE </ci>
          </math>
          <listOfParameters>
            <parameter id="LOWER_BOUND" value="-1000" units="mmol_per_gDW_per_hr"/>
            <parameter id="OBJECTIVE_COEFFICIENT" value="0" units="dimensionless"/>
            <parameter id="UPPER_BOUND" value="1000" units="mmol_per_gDW_per_hr"/>
            <parameter id="FLUX_VALUE" value="0" units="mmol_per_gDW_per_hr"/>
          </listOfParameters>
        </kineticLaw>
      </reaction>
      <reaction id="R_54" name="Ribokinase" reversible="true">
        <notes>
          <html xmlns="http://www.w3.org/1999/xhtml">
            <p>GENE_ASSOCIATION: </p>
            <p>SUBSYSTEM: Exchange</p>
          </html>
        </notes>
        <listOfReactants>
          <speciesReference species="M_ATP_c_None_" stoichiometry="1"/>
          <speciesReference species="M_DRIB_c_None_" stoichiometry="1"/>
        </listOfReactants>
        <listOfProducts>
          <speciesReference species="M_DR5P_c_None_" stoichiometry="1"/>
          <speciesReference species="M_ADP_c_None_" stoichiometry="1"/>
        </listOfProducts>
        <kineticLaw>
          <math xmlns="http://www.w3.org/1998/Math/MathML">
            <ci> FLUX_VALUE </ci>
          </math>
          <listOfParameters>
            <parameter id="LOWER_BOUND" value="-1000" units="mmol_per_gDW_per_hr"/>
            <parameter id="OBJECTIVE_COEFFICIENT" value="0" units="dimensionless"/>
            <parameter id="UPPER_BOUND" value="1000" units="mmol_per_gDW_per_hr"/>
            <parameter id="FLUX_VALUE" value="0" units="mmol_per_gDW_per_hr"/>
          </listOfParameters>
        </kineticLaw>
      </reaction>
      <reaction id="R_55" name="Deoxyribose-phosphate aldolase" reversible="true">
        <notes>
          <html xmlns="http://www.w3.org/1999/xhtml">
            <p>GENE_ASSOCIATION: </p>
            <p>SUBSYSTEM: Exchange</p>
          </html>
        </notes>
        <listOfReactants>
          <speciesReference species="M_DR5P_c_None_" stoichiometry="1"/>
        </listOfReactants>
        <listOfProducts>
          <speciesReference species="M_ACAL_c_None_" stoichiometry="1"/>
          <speciesReference species="M_GAP_c_None_" stoichiometry="1"/>
        </listOfProducts>
        <kineticLaw>
          <math xmlns="http://www.w3.org/1998/Math/MathML">
            <ci> FLUX_VALUE </ci>
          </math>
          <listOfParameters>
            <parameter id="LOWER_BOUND" value="-1000" units="mmol_per_gDW_per_hr"/>
            <parameter id="OBJECTIVE_COEFFICIENT" value="0" units="dimensionless"/>
            <parameter id="UPPER_BOUND" value="1000" units="mmol_per_gDW_per_hr"/>
            <parameter id="FLUX_VALUE" value="0" units="mmol_per_gDW_per_hr"/>
          </listOfParameters>
        </kineticLaw>
      </reaction>
      <reaction id="R_56" name="Phosphoglucomutase dr1p" reversible="true">
        <notes>
          <html xmlns="http://www.w3.org/1999/xhtml">
            <p>GENE_ASSOCIATION: </p>
            <p>SUBSYSTEM: Exchange</p>
          </html>
        </notes>
        <listOfReactants>
          <speciesReference species="M_DR1P_c_None_" stoichiometry="1"/>
        </listOfReactants>
        <listOfProducts>
          <speciesReference species="M_R5P_c_None_" stoichiometry="1"/>
        </listOfProducts>
        <kineticLaw>
          <math xmlns="http://www.w3.org/1998/Math/MathML">
            <ci> FLUX_VALUE </ci>
          </math>
          <listOfParameters>
            <parameter id="LOWER_BOUND" value="-1000" units="mmol_per_gDW_per_hr"/>
            <parameter id="OBJECTIVE_COEFFICIENT" value="0" units="dimensionless"/>
            <parameter id="UPPER_BOUND" value="1000" units="mmol_per_gDW_per_hr"/>
            <parameter id="FLUX_VALUE" value="0" units="mmol_per_gDW_per_hr"/>
          </listOfParameters>
        </kineticLaw>
      </reaction>
      <reaction id="R_57" name="Phosphoglucomutase r1p" reversible="true">
        <notes>
          <html xmlns="http://www.w3.org/1999/xhtml">
            <p>GENE_ASSOCIATION: </p>
            <p>SUBSYSTEM: Exchange</p>
          </html>
        </notes>
        <listOfReactants>
          <speciesReference species="M_R1P_c_None_" stoichiometry="1"/>
        </listOfReactants>
        <listOfProducts>
          <speciesReference species="M_R5P_c_None_" stoichiometry="1"/>
        </listOfProducts>
        <kineticLaw>
          <math xmlns="http://www.w3.org/1998/Math/MathML">
            <ci> FLUX_VALUE </ci>
          </math>
          <listOfParameters>
            <parameter id="LOWER_BOUND" value="-1000" units="mmol_per_gDW_per_hr"/>
            <parameter id="OBJECTIVE_COEFFICIENT" value="0" units="dimensionless"/>
            <parameter id="UPPER_BOUND" value="1000" units="mmol_per_gDW_per_hr"/>
            <parameter id="FLUX_VALUE" value="0" units="mmol_per_gDW_per_hr"/>
          </listOfParameters>
        </kineticLaw>
      </reaction>
      <reaction id="R_58" name="fructose-bisphosphate aldolase 2" reversible="true">
        <notes>
          <html xmlns="http://www.w3.org/1999/xhtml">
            <p>GENE_ASSOCIATION: </p>
            <p>SUBSYSTEM: Exchange</p>
          </html>
        </notes>
        <listOfReactants>
          <speciesReference species="M_ERY4P_c_None_" stoichiometry="1"/>
          <speciesReference species="M_GAP_c_None_" stoichiometry="1"/>
        </listOfReactants>
        <listOfProducts>
          <speciesReference species="M_S17BP_c_None_" stoichiometry="1"/>
        </listOfProducts>
        <kineticLaw>
          <math xmlns="http://www.w3.org/1998/Math/MathML">
            <ci> FLUX_VALUE </ci>
          </math>
          <listOfParameters>
            <parameter id="LOWER_BOUND" value="-1000" units="mmol_per_gDW_per_hr"/>
            <parameter id="OBJECTIVE_COEFFICIENT" value="0" units="dimensionless"/>
            <parameter id="UPPER_BOUND" value="1000" units="mmol_per_gDW_per_hr"/>
            <parameter id="FLUX_VALUE" value="0" units="mmol_per_gDW_per_hr"/>
          </listOfParameters>
        </kineticLaw>
      </reaction>
      <reaction id="R_59" name="Phosphoric-monoester hydrolases" reversible="true">
        <notes>
          <html xmlns="http://www.w3.org/1999/xhtml">
            <p>GENE_ASSOCIATION: </p>
            <p>SUBSYSTEM: Exchange</p>
          </html>
        </notes>
        <listOfReactants>
          <speciesReference species="M_WATER_c_None_" stoichiometry="1"/>
          <speciesReference species="M_S17BP_c_None_" stoichiometry="1"/>
        </listOfReactants>
        <listOfProducts>
          <speciesReference species="M_PI_c_None_" stoichiometry="1"/>
          <speciesReference species="M_SHEPTP_c_None_" stoichiometry="1"/>
        </listOfProducts>
        <kineticLaw>
          <math xmlns="http://www.w3.org/1998/Math/MathML">
            <ci> FLUX_VALUE </ci>
          </math>
          <listOfParameters>
            <parameter id="LOWER_BOUND" value="-1000" units="mmol_per_gDW_per_hr"/>
            <parameter id="OBJECTIVE_COEFFICIENT" value="0" units="dimensionless"/>
            <parameter id="UPPER_BOUND" value="1000" units="mmol_per_gDW_per_hr"/>
            <parameter id="FLUX_VALUE" value="0" units="mmol_per_gDW_per_hr"/>
          </listOfParameters>
        </kineticLaw>
      </reaction>
      <reaction id="R_60" name="Transketolase" reversible="true">
        <notes>
          <html xmlns="http://www.w3.org/1999/xhtml">
            <p>GENE_ASSOCIATION: </p>
            <p>SUBSYSTEM: Exchange</p>
          </html>
        </notes>
        <listOfReactants>
          <speciesReference species="M_XYL5P_c_None_" stoichiometry="1"/>
          <speciesReference species="M_R5P_c_None_" stoichiometry="1"/>
        </listOfReactants>
        <listOfProducts>
          <speciesReference species="M_SHEPTP_c_None_" stoichiometry="1"/>
          <speciesReference species="M_GAP_c_None_" stoichiometry="1"/>
        </listOfProducts>
        <kineticLaw>
          <math xmlns="http://www.w3.org/1998/Math/MathML">
            <ci> FLUX_VALUE </ci>
          </math>
          <listOfParameters>
            <parameter id="LOWER_BOUND" value="-1000" units="mmol_per_gDW_per_hr"/>
            <parameter id="OBJECTIVE_COEFFICIENT" value="0" units="dimensionless"/>
            <parameter id="UPPER_BOUND" value="1000" units="mmol_per_gDW_per_hr"/>
            <parameter id="FLUX_VALUE" value="0" units="mmol_per_gDW_per_hr"/>
          </listOfParameters>
        </kineticLaw>
      </reaction>
      <reaction id="R_61" name="Transaldolase" reversible="true">
        <notes>
          <html xmlns="http://www.w3.org/1999/xhtml">
            <p>GENE_ASSOCIATION: </p>
            <p>SUBSYSTEM: Exchange</p>
          </html>
        </notes>
        <listOfReactants>
          <speciesReference species="M_GAP_c_None_" stoichiometry="1"/>
          <speciesReference species="M_SHEPTP_c_None_" stoichiometry="1"/>
        </listOfReactants>
        <listOfProducts>
          <speciesReference species="M_F6P_c_None_" stoichiometry="1"/>
          <speciesReference species="M_ERY4P_c_None_" stoichiometry="1"/>
        </listOfProducts>
        <kineticLaw>
          <math xmlns="http://www.w3.org/1998/Math/MathML">
            <ci> FLUX_VALUE </ci>
          </math>
          <listOfParameters>
            <parameter id="LOWER_BOUND" value="-1000" units="mmol_per_gDW_per_hr"/>
            <parameter id="OBJECTIVE_COEFFICIENT" value="0" units="dimensionless"/>
            <parameter id="UPPER_BOUND" value="1000" units="mmol_per_gDW_per_hr"/>
            <parameter id="FLUX_VALUE" value="0" units="mmol_per_gDW_per_hr"/>
          </listOfParameters>
        </kineticLaw>
      </reaction>
      <reaction id="R_62" name="Ribose 5-phosphate epimerase" reversible="true">
        <notes>
          <html xmlns="http://www.w3.org/1999/xhtml">
            <p>GENE_ASSOCIATION: </p>
            <p>SUBSYSTEM: Exchange</p>
          </html>
        </notes>
        <listOfReactants>
          <speciesReference species="M_RIBUL1P_c_None_" stoichiometry="1"/>
        </listOfReactants>
        <listOfProducts>
          <speciesReference species="M_R5P_c_None_" stoichiometry="1"/>
        </listOfProducts>
        <kineticLaw>
          <math xmlns="http://www.w3.org/1998/Math/MathML">
            <ci> FLUX_VALUE </ci>
          </math>
          <listOfParameters>
            <parameter id="LOWER_BOUND" value="-1000" units="mmol_per_gDW_per_hr"/>
            <parameter id="OBJECTIVE_COEFFICIENT" value="0" units="dimensionless"/>
            <parameter id="UPPER_BOUND" value="1000" units="mmol_per_gDW_per_hr"/>
            <parameter id="FLUX_VALUE" value="0" units="mmol_per_gDW_per_hr"/>
          </listOfParameters>
        </kineticLaw>
      </reaction>
      <reaction id="R_63" name="Transketolase" reversible="true">
        <notes>
          <html xmlns="http://www.w3.org/1999/xhtml">
            <p>GENE_ASSOCIATION: </p>
            <p>SUBSYSTEM: Exchange</p>
          </html>
        </notes>
        <listOfReactants>
          <speciesReference species="M_XYL5P_c_None_" stoichiometry="1"/>
          <speciesReference species="M_ERY4P_c_None_" stoichiometry="1"/>
        </listOfReactants>
        <listOfProducts>
          <speciesReference species="M_F6P_c_None_" stoichiometry="1"/>
          <speciesReference species="M_GAP_c_None_" stoichiometry="1"/>
        </listOfProducts>
        <kineticLaw>
          <math xmlns="http://www.w3.org/1998/Math/MathML">
            <ci> FLUX_VALUE </ci>
          </math>
          <listOfParameters>
            <parameter id="LOWER_BOUND" value="-1000" units="mmol_per_gDW_per_hr"/>
            <parameter id="OBJECTIVE_COEFFICIENT" value="0" units="dimensionless"/>
            <parameter id="UPPER_BOUND" value="1000" units="mmol_per_gDW_per_hr"/>
            <parameter id="FLUX_VALUE" value="0" units="mmol_per_gDW_per_hr"/>
          </listOfParameters>
        </kineticLaw>
      </reaction>
      <reaction id="R_64" name="Glucose-6-phosphate 1-dehydrogenase" reversible="true">
        <notes>
          <html xmlns="http://www.w3.org/1999/xhtml">
            <p>GENE_ASSOCIATION: </p>
            <p>SUBSYSTEM: Exchange</p>
          </html>
        </notes>
        <listOfReactants>
          <speciesReference species="M_NAD_c_None_" stoichiometry="1"/>
          <speciesReference species="M_GLC6P_c_None_" stoichiometry="1"/>
        </listOfReactants>
        <listOfProducts>
          <speciesReference species="M_H_c_None_" stoichiometry="1"/>
          <speciesReference species="M_NADH_c_None_" stoichiometry="1"/>
          <speciesReference species="M_D6PGDLAC_c_None_" stoichiometry="1"/>
        </listOfProducts>
        <kineticLaw>
          <math xmlns="http://www.w3.org/1998/Math/MathML">
            <ci> FLUX_VALUE </ci>
          </math>
          <listOfParameters>
            <parameter id="LOWER_BOUND" value="-1000" units="mmol_per_gDW_per_hr"/>
            <parameter id="OBJECTIVE_COEFFICIENT" value="0" units="dimensionless"/>
            <parameter id="UPPER_BOUND" value="1000" units="mmol_per_gDW_per_hr"/>
            <parameter id="FLUX_VALUE" value="0" units="mmol_per_gDW_per_hr"/>
          </listOfParameters>
        </kineticLaw>
      </reaction>
      <reaction id="R_65" name="Glucose-6-phosphate 1-dehydrogenase" reversible="true">
        <notes>
          <html xmlns="http://www.w3.org/1999/xhtml">
            <p>GENE_ASSOCIATION: </p>
            <p>SUBSYSTEM: Exchange</p>
          </html>
        </notes>
        <listOfReactants>
          <speciesReference species="M_GLC6P_c_None_" stoichiometry="1"/>
          <speciesReference species="M_NADP_c_None_" stoichiometry="1"/>
        </listOfReactants>
        <listOfProducts>
          <speciesReference species="M_D6PGDLAC_c_None_" stoichiometry="1"/>
          <speciesReference species="M_H_c_None_" stoichiometry="1"/>
          <speciesReference species="M_NADPH_c_None_" stoichiometry="1"/>
        </listOfProducts>
        <kineticLaw>
          <math xmlns="http://www.w3.org/1998/Math/MathML">
            <ci> FLUX_VALUE </ci>
          </math>
          <listOfParameters>
            <parameter id="LOWER_BOUND" value="-1000" units="mmol_per_gDW_per_hr"/>
            <parameter id="OBJECTIVE_COEFFICIENT" value="0" units="dimensionless"/>
            <parameter id="UPPER_BOUND" value="1000" units="mmol_per_gDW_per_hr"/>
            <parameter id="FLUX_VALUE" value="0" units="mmol_per_gDW_per_hr"/>
          </listOfParameters>
        </kineticLaw>
      </reaction>
      <reaction id="R_66" name="6-phosphogluconolactonase" reversible="true">
        <notes>
          <html xmlns="http://www.w3.org/1999/xhtml">
            <p>GENE_ASSOCIATION: </p>
            <p>SUBSYSTEM: Exchange</p>
          </html>
        </notes>
        <listOfReactants>
          <speciesReference species="M_D6PGDLAC_c_None_" stoichiometry="1"/>
          <speciesReference species="M_WATER_c_None_" stoichiometry="1"/>
        </listOfReactants>
        <listOfProducts>
          <speciesReference species="M_P6GLUCONATE_c_None_" stoichiometry="1"/>
        </listOfProducts>
        <kineticLaw>
          <math xmlns="http://www.w3.org/1998/Math/MathML">
            <ci> FLUX_VALUE </ci>
          </math>
          <listOfParameters>
            <parameter id="LOWER_BOUND" value="-1000" units="mmol_per_gDW_per_hr"/>
            <parameter id="OBJECTIVE_COEFFICIENT" value="0" units="dimensionless"/>
            <parameter id="UPPER_BOUND" value="1000" units="mmol_per_gDW_per_hr"/>
            <parameter id="FLUX_VALUE" value="0" units="mmol_per_gDW_per_hr"/>
          </listOfParameters>
        </kineticLaw>
      </reaction>
      <reaction id="R_67" name="phosphogluconate dehydrogenase" reversible="true">
        <notes>
          <html xmlns="http://www.w3.org/1999/xhtml">
            <p>GENE_ASSOCIATION: </p>
            <p>SUBSYSTEM: Exchange</p>
          </html>
        </notes>
        <listOfReactants>
          <speciesReference species="M_P6GLUCONATE_c_None_" stoichiometry="1"/>
          <speciesReference species="M_NAD_c_None_" stoichiometry="1"/>
        </listOfReactants>
        <listOfProducts>
          <speciesReference species="M_CO2_c_None_" stoichiometry="1"/>
          <speciesReference species="M_NADH_c_None_" stoichiometry="1"/>
          <speciesReference species="M_RIBUL1P_c_None_" stoichiometry="1"/>
          <speciesReference species="M_H_c_None_" stoichiometry="1"/>
        </listOfProducts>
        <kineticLaw>
          <math xmlns="http://www.w3.org/1998/Math/MathML">
            <ci> FLUX_VALUE </ci>
          </math>
          <listOfParameters>
            <parameter id="LOWER_BOUND" value="-1000" units="mmol_per_gDW_per_hr"/>
            <parameter id="OBJECTIVE_COEFFICIENT" value="0" units="dimensionless"/>
            <parameter id="UPPER_BOUND" value="1000" units="mmol_per_gDW_per_hr"/>
            <parameter id="FLUX_VALUE" value="0" units="mmol_per_gDW_per_hr"/>
          </listOfParameters>
        </kineticLaw>
      </reaction>
      <reaction id="R_68" name="2-deoxy-D-gluconate 3-dehydrogenase" reversible="true">
        <notes>
          <html xmlns="http://www.w3.org/1999/xhtml">
            <p>GENE_ASSOCIATION: </p>
            <p>SUBSYSTEM: Exchange</p>
          </html>
        </notes>
        <listOfReactants>
          <speciesReference species="M_NAD_c_None_" stoichiometry="1"/>
          <speciesReference species="M_DDG_c_None_" stoichiometry="1"/>
        </listOfReactants>
        <listOfProducts>
          <speciesReference species="M_KDG_c_None_" stoichiometry="1"/>
          <speciesReference species="M_NADH_c_None_" stoichiometry="1"/>
          <speciesReference species="M_H_c_None_" stoichiometry="1"/>
        </listOfProducts>
        <kineticLaw>
          <math xmlns="http://www.w3.org/1998/Math/MathML">
            <ci> FLUX_VALUE </ci>
          </math>
          <listOfParameters>
            <parameter id="LOWER_BOUND" value="-1000" units="mmol_per_gDW_per_hr"/>
            <parameter id="OBJECTIVE_COEFFICIENT" value="0" units="dimensionless"/>
            <parameter id="UPPER_BOUND" value="1000" units="mmol_per_gDW_per_hr"/>
            <parameter id="FLUX_VALUE" value="0" units="mmol_per_gDW_per_hr"/>
          </listOfParameters>
        </kineticLaw>
      </reaction>
      <reaction id="R_69" name="2-dehydro-3-deoxygluconokinase" reversible="true">
        <notes>
          <html xmlns="http://www.w3.org/1999/xhtml">
            <p>GENE_ASSOCIATION: </p>
            <p>SUBSYSTEM: Exchange</p>
          </html>
        </notes>
        <listOfReactants>
          <speciesReference species="M_ATP_c_None_" stoichiometry="1"/>
          <speciesReference species="M_KDG_c_None_" stoichiometry="1"/>
        </listOfReactants>
        <listOfProducts>
          <speciesReference species="M_ADP_c_None_" stoichiometry="1"/>
          <speciesReference species="M_KD6PGLUCONATE_c_None_" stoichiometry="1"/>
        </listOfProducts>
        <kineticLaw>
          <math xmlns="http://www.w3.org/1998/Math/MathML">
            <ci> FLUX_VALUE </ci>
          </math>
          <listOfParameters>
            <parameter id="LOWER_BOUND" value="-1000" units="mmol_per_gDW_per_hr"/>
            <parameter id="OBJECTIVE_COEFFICIENT" value="0" units="dimensionless"/>
            <parameter id="UPPER_BOUND" value="1000" units="mmol_per_gDW_per_hr"/>
            <parameter id="FLUX_VALUE" value="0" units="mmol_per_gDW_per_hr"/>
          </listOfParameters>
        </kineticLaw>
      </reaction>
      <reaction id="R_70" name="2-dehydro-3-deoxyphosphogluconate aldolase" reversible="true">
        <notes>
          <html xmlns="http://www.w3.org/1999/xhtml">
            <p>GENE_ASSOCIATION: </p>
            <p>SUBSYSTEM: Exchange</p>
          </html>
        </notes>
        <listOfReactants>
          <speciesReference species="M_KD6PGLUCONATE_c_None_" stoichiometry="1"/>
        </listOfReactants>
        <listOfProducts>
          <speciesReference species="M_GAP_c_None_" stoichiometry="1"/>
          <speciesReference species="M_PYR_c_None_" stoichiometry="1"/>
        </listOfProducts>
        <kineticLaw>
          <math xmlns="http://www.w3.org/1998/Math/MathML">
            <ci> FLUX_VALUE </ci>
          </math>
          <listOfParameters>
            <parameter id="LOWER_BOUND" value="-1000" units="mmol_per_gDW_per_hr"/>
            <parameter id="OBJECTIVE_COEFFICIENT" value="0" units="dimensionless"/>
            <parameter id="UPPER_BOUND" value="1000" units="mmol_per_gDW_per_hr"/>
            <parameter id="FLUX_VALUE" value="0" units="mmol_per_gDW_per_hr"/>
          </listOfParameters>
        </kineticLaw>
      </reaction>
      <reaction id="R_71" name="L-arabinose isomerase" reversible="true">
        <notes>
          <html xmlns="http://www.w3.org/1999/xhtml">
            <p>GENE_ASSOCIATION: </p>
            <p>SUBSYSTEM: Exchange</p>
          </html>
        </notes>
        <listOfReactants>
          <speciesReference species="M_LRIBULOSE_c_None_" stoichiometry="1"/>
        </listOfReactants>
        <listOfProducts>
          <speciesReference species="M_LARABINOSE_c_None_" stoichiometry="1"/>
        </listOfProducts>
        <kineticLaw>
          <math xmlns="http://www.w3.org/1998/Math/MathML">
            <ci> FLUX_VALUE </ci>
          </math>
          <listOfParameters>
            <parameter id="LOWER_BOUND" value="-1000" units="mmol_per_gDW_per_hr"/>
            <parameter id="OBJECTIVE_COEFFICIENT" value="0" units="dimensionless"/>
            <parameter id="UPPER_BOUND" value="1000" units="mmol_per_gDW_per_hr"/>
            <parameter id="FLUX_VALUE" value="0" units="mmol_per_gDW_per_hr"/>
          </listOfParameters>
        </kineticLaw>
      </reaction>
      <reaction id="R_72" name="aldehyde reductase" reversible="true">
        <notes>
          <html xmlns="http://www.w3.org/1999/xhtml">
            <p>GENE_ASSOCIATION: </p>
            <p>SUBSYSTEM: Exchange</p>
          </html>
        </notes>
        <listOfReactants>
          <speciesReference species="M_NADH_c_None_" stoichiometry="1"/>
          <speciesReference species="M_LARABINOSE_c_None_" stoichiometry="1"/>
          <speciesReference species="M_H_c_None_" stoichiometry="1"/>
        </listOfReactants>
        <listOfProducts>
          <speciesReference species="M_NAD_c_None_" stoichiometry="1"/>
          <speciesReference species="M_ARABITOL_c_None_" stoichiometry="1"/>
        </listOfProducts>
        <kineticLaw>
          <math xmlns="http://www.w3.org/1998/Math/MathML">
            <ci> FLUX_VALUE </ci>
          </math>
          <listOfParameters>
            <parameter id="LOWER_BOUND" value="-1000" units="mmol_per_gDW_per_hr"/>
            <parameter id="OBJECTIVE_COEFFICIENT" value="0" units="dimensionless"/>
            <parameter id="UPPER_BOUND" value="1000" units="mmol_per_gDW_per_hr"/>
            <parameter id="FLUX_VALUE" value="0" units="mmol_per_gDW_per_hr"/>
          </listOfParameters>
        </kineticLaw>
      </reaction>
      <reaction id="R_73" name="L-arabinitol 2-dehydrogenase" reversible="true">
        <notes>
          <html xmlns="http://www.w3.org/1999/xhtml">
            <p>GENE_ASSOCIATION: </p>
            <p>SUBSYSTEM: Exchange</p>
          </html>
        </notes>
        <listOfReactants>
          <speciesReference species="M_ARABITOL_c_None_" stoichiometry="1"/>
          <speciesReference species="M_NAD_c_None_" stoichiometry="1"/>
        </listOfReactants>
        <listOfProducts>
          <speciesReference species="M_LRIBULOSE_c_None_" stoichiometry="1"/>
          <speciesReference species="M_NADH_c_None_" stoichiometry="1"/>
          <speciesReference species="M_H_c_None_" stoichiometry="1"/>
        </listOfProducts>
        <kineticLaw>
          <math xmlns="http://www.w3.org/1998/Math/MathML">
            <ci> FLUX_VALUE </ci>
          </math>
          <listOfParameters>
            <parameter id="LOWER_BOUND" value="-1000" units="mmol_per_gDW_per_hr"/>
            <parameter id="OBJECTIVE_COEFFICIENT" value="0" units="dimensionless"/>
            <parameter id="UPPER_BOUND" value="1000" units="mmol_per_gDW_per_hr"/>
            <parameter id="FLUX_VALUE" value="0" units="mmol_per_gDW_per_hr"/>
          </listOfParameters>
        </kineticLaw>
      </reaction>
      <reaction id="R_74" name="L-arabinitol 4-dehydrogenase" reversible="true">
        <notes>
          <html xmlns="http://www.w3.org/1999/xhtml">
            <p>GENE_ASSOCIATION: </p>
            <p>SUBSYSTEM: Exchange</p>
          </html>
        </notes>
        <listOfReactants>
          <speciesReference species="M_ARABITOL_c_None_" stoichiometry="1"/>
          <speciesReference species="M_NAD_c_None_" stoichiometry="1"/>
        </listOfReactants>
        <listOfProducts>
          <speciesReference species="M_LXYLULOSE_c_None_" stoichiometry="1"/>
          <speciesReference species="M_NADH_c_None_" stoichiometry="1"/>
          <speciesReference species="M_H_c_None_" stoichiometry="1"/>
        </listOfProducts>
        <kineticLaw>
          <math xmlns="http://www.w3.org/1998/Math/MathML">
            <ci> FLUX_VALUE </ci>
          </math>
          <listOfParameters>
            <parameter id="LOWER_BOUND" value="-1000" units="mmol_per_gDW_per_hr"/>
            <parameter id="OBJECTIVE_COEFFICIENT" value="0" units="dimensionless"/>
            <parameter id="UPPER_BOUND" value="1000" units="mmol_per_gDW_per_hr"/>
            <parameter id="FLUX_VALUE" value="0" units="mmol_per_gDW_per_hr"/>
          </listOfParameters>
        </kineticLaw>
      </reaction>
      <reaction id="R_75" name="ribulokinase" reversible="true">
        <notes>
          <html xmlns="http://www.w3.org/1999/xhtml">
            <p>GENE_ASSOCIATION: </p>
            <p>SUBSYSTEM: Exchange</p>
          </html>
        </notes>
        <listOfReactants>
          <speciesReference species="M_ATP_c_None_" stoichiometry="1"/>
          <speciesReference species="M_LRIBULOSE_c_None_" stoichiometry="1"/>
        </listOfReactants>
        <listOfProducts>
          <speciesReference species="M_ADP_c_None_" stoichiometry="1"/>
          <speciesReference species="M_LRIBULOSE5P_c_None_" stoichiometry="1"/>
        </listOfProducts>
        <kineticLaw>
          <math xmlns="http://www.w3.org/1998/Math/MathML">
            <ci> FLUX_VALUE </ci>
          </math>
          <listOfParameters>
            <parameter id="LOWER_BOUND" value="-1000" units="mmol_per_gDW_per_hr"/>
            <parameter id="OBJECTIVE_COEFFICIENT" value="0" units="dimensionless"/>
            <parameter id="UPPER_BOUND" value="1000" units="mmol_per_gDW_per_hr"/>
            <parameter id="FLUX_VALUE" value="0" units="mmol_per_gDW_per_hr"/>
          </listOfParameters>
        </kineticLaw>
      </reaction>
      <reaction id="R_76" name="isomerase" reversible="true">
        <notes>
          <html xmlns="http://www.w3.org/1999/xhtml">
            <p>GENE_ASSOCIATION: </p>
            <p>SUBSYSTEM: Exchange</p>
          </html>
        </notes>
        <listOfReactants>
          <speciesReference species="M_LRIBULOSE5P_c_None_" stoichiometry="1"/>
        </listOfReactants>
        <listOfProducts>
          <speciesReference species="M_LXYLULOSE5P_c_None_" stoichiometry="1"/>
        </listOfProducts>
        <kineticLaw>
          <math xmlns="http://www.w3.org/1998/Math/MathML">
            <ci> FLUX_VALUE </ci>
          </math>
          <listOfParameters>
            <parameter id="LOWER_BOUND" value="-1000" units="mmol_per_gDW_per_hr"/>
            <parameter id="OBJECTIVE_COEFFICIENT" value="0" units="dimensionless"/>
            <parameter id="UPPER_BOUND" value="1000" units="mmol_per_gDW_per_hr"/>
            <parameter id="FLUX_VALUE" value="0" units="mmol_per_gDW_per_hr"/>
          </listOfParameters>
        </kineticLaw>
      </reaction>
      <reaction id="R_77" name="L-xylulokinase" reversible="true">
        <notes>
          <html xmlns="http://www.w3.org/1999/xhtml">
            <p>GENE_ASSOCIATION: </p>
            <p>SUBSYSTEM: Exchange</p>
          </html>
        </notes>
        <listOfReactants>
          <speciesReference species="M_LXYLULOSE5P_c_None_" stoichiometry="1"/>
          <speciesReference species="M_ADP_c_None_" stoichiometry="1"/>
        </listOfReactants>
        <listOfProducts>
          <speciesReference species="M_ATP_c_None_" stoichiometry="1"/>
          <speciesReference species="M_LXYLULOSE_c_None_" stoichiometry="1"/>
        </listOfProducts>
        <kineticLaw>
          <math xmlns="http://www.w3.org/1998/Math/MathML">
            <ci> FLUX_VALUE </ci>
          </math>
          <listOfParameters>
            <parameter id="LOWER_BOUND" value="-1000" units="mmol_per_gDW_per_hr"/>
            <parameter id="OBJECTIVE_COEFFICIENT" value="0" units="dimensionless"/>
            <parameter id="UPPER_BOUND" value="1000" units="mmol_per_gDW_per_hr"/>
            <parameter id="FLUX_VALUE" value="0" units="mmol_per_gDW_per_hr"/>
          </listOfParameters>
        </kineticLaw>
      </reaction>
      <reaction id="R_78" name="sugar isomerase" reversible="true">
        <notes>
          <html xmlns="http://www.w3.org/1999/xhtml">
            <p>GENE_ASSOCIATION: </p>
            <p>SUBSYSTEM: Exchange</p>
          </html>
        </notes>
        <listOfReactants>
          <speciesReference species="M_LLYXOSE_c_None_" stoichiometry="1"/>
        </listOfReactants>
        <listOfProducts>
          <speciesReference species="M_LXYLULOSE_c_None_" stoichiometry="1"/>
        </listOfProducts>
        <kineticLaw>
          <math xmlns="http://www.w3.org/1998/Math/MathML">
            <ci> FLUX_VALUE </ci>
          </math>
          <listOfParameters>
            <parameter id="LOWER_BOUND" value="-1000" units="mmol_per_gDW_per_hr"/>
            <parameter id="OBJECTIVE_COEFFICIENT" value="0" units="dimensionless"/>
            <parameter id="UPPER_BOUND" value="1000" units="mmol_per_gDW_per_hr"/>
            <parameter id="FLUX_VALUE" value="0" units="mmol_per_gDW_per_hr"/>
          </listOfParameters>
        </kineticLaw>
      </reaction>
      <reaction id="R_79" name="D-iditol 2-dehydrogenase" reversible="true">
        <notes>
          <html xmlns="http://www.w3.org/1999/xhtml">
            <p>GENE_ASSOCIATION: </p>
            <p>SUBSYSTEM: Exchange</p>
          </html>
        </notes>
        <listOfReactants>
          <speciesReference species="M_NAD_c_None_" stoichiometry="1"/>
          <speciesReference species="M_XYLITOL_c_None_" stoichiometry="1"/>
        </listOfReactants>
        <listOfProducts>
          <speciesReference species="M_LXYLULOSE_c_None_" stoichiometry="1"/>
          <speciesReference species="M_NADH_c_None_" stoichiometry="1"/>
          <speciesReference species="M_H_c_None_" stoichiometry="1"/>
        </listOfProducts>
        <kineticLaw>
          <math xmlns="http://www.w3.org/1998/Math/MathML">
            <ci> FLUX_VALUE </ci>
          </math>
          <listOfParameters>
            <parameter id="LOWER_BOUND" value="-1000" units="mmol_per_gDW_per_hr"/>
            <parameter id="OBJECTIVE_COEFFICIENT" value="0" units="dimensionless"/>
            <parameter id="UPPER_BOUND" value="1000" units="mmol_per_gDW_per_hr"/>
            <parameter id="FLUX_VALUE" value="0" units="mmol_per_gDW_per_hr"/>
          </listOfParameters>
        </kineticLaw>
      </reaction>
      <reaction id="R_80" name="aldehyde reductase" reversible="true">
        <notes>
          <html xmlns="http://www.w3.org/1999/xhtml">
            <p>GENE_ASSOCIATION: </p>
            <p>SUBSYSTEM: Exchange</p>
          </html>
        </notes>
        <listOfReactants>
          <speciesReference species="M_H_c_None_" stoichiometry="1"/>
          <speciesReference species="M_XYL_c_None_" stoichiometry="1"/>
          <speciesReference species="M_NADH_c_None_" stoichiometry="1"/>
        </listOfReactants>
        <listOfProducts>
          <speciesReference species="M_XYLITOL_c_None_" stoichiometry="1"/>
          <speciesReference species="M_NAD_c_None_" stoichiometry="1"/>
        </listOfProducts>
        <kineticLaw>
          <math xmlns="http://www.w3.org/1998/Math/MathML">
            <ci> FLUX_VALUE </ci>
          </math>
          <listOfParameters>
            <parameter id="LOWER_BOUND" value="-1000" units="mmol_per_gDW_per_hr"/>
            <parameter id="OBJECTIVE_COEFFICIENT" value="0" units="dimensionless"/>
            <parameter id="UPPER_BOUND" value="1000" units="mmol_per_gDW_per_hr"/>
            <parameter id="FLUX_VALUE" value="0" units="mmol_per_gDW_per_hr"/>
          </listOfParameters>
        </kineticLaw>
      </reaction>
      <reaction id="R_81" name="D-xylulose reductase" reversible="true">
        <notes>
          <html xmlns="http://www.w3.org/1999/xhtml">
            <p>GENE_ASSOCIATION: </p>
            <p>SUBSYSTEM: Exchange</p>
          </html>
        </notes>
        <listOfReactants>
          <speciesReference species="M_NAD_c_None_" stoichiometry="1"/>
          <speciesReference species="M_XYLITOL_c_None_" stoichiometry="1"/>
        </listOfReactants>
        <listOfProducts>
          <speciesReference species="M_DXYL_c_None_" stoichiometry="1"/>
          <speciesReference species="M_NADH_c_None_" stoichiometry="1"/>
          <speciesReference species="M_H_c_None_" stoichiometry="1"/>
        </listOfProducts>
        <kineticLaw>
          <math xmlns="http://www.w3.org/1998/Math/MathML">
            <ci> FLUX_VALUE </ci>
          </math>
          <listOfParameters>
            <parameter id="LOWER_BOUND" value="-1000" units="mmol_per_gDW_per_hr"/>
            <parameter id="OBJECTIVE_COEFFICIENT" value="0" units="dimensionless"/>
            <parameter id="UPPER_BOUND" value="1000" units="mmol_per_gDW_per_hr"/>
            <parameter id="FLUX_VALUE" value="0" units="mmol_per_gDW_per_hr"/>
          </listOfParameters>
        </kineticLaw>
      </reaction>
      <reaction id="R_82" name="L-rhamnose isomerase" reversible="true">
        <notes>
          <html xmlns="http://www.w3.org/1999/xhtml">
            <p>GENE_ASSOCIATION: </p>
            <p>SUBSYSTEM: Exchange</p>
          </html>
        </notes>
        <listOfReactants>
          <speciesReference species="M_RMN_c_None_" stoichiometry="1"/>
        </listOfReactants>
        <listOfProducts>
          <speciesReference species="M_RHAMN_c_None_" stoichiometry="1"/>
        </listOfProducts>
        <kineticLaw>
          <math xmlns="http://www.w3.org/1998/Math/MathML">
            <ci> FLUX_VALUE </ci>
          </math>
          <listOfParameters>
            <parameter id="LOWER_BOUND" value="-1000" units="mmol_per_gDW_per_hr"/>
            <parameter id="OBJECTIVE_COEFFICIENT" value="0" units="dimensionless"/>
            <parameter id="UPPER_BOUND" value="1000" units="mmol_per_gDW_per_hr"/>
            <parameter id="FLUX_VALUE" value="0" units="mmol_per_gDW_per_hr"/>
          </listOfParameters>
        </kineticLaw>
      </reaction>
      <reaction id="R_83" name="rhamnulokinase" reversible="true">
        <notes>
          <html xmlns="http://www.w3.org/1999/xhtml">
            <p>GENE_ASSOCIATION: </p>
            <p>SUBSYSTEM: Exchange</p>
          </html>
        </notes>
        <listOfReactants>
          <speciesReference species="M_ATP_c_None_" stoichiometry="1"/>
          <speciesReference species="M_RHAMN_c_None_" stoichiometry="1"/>
        </listOfReactants>
        <listOfProducts>
          <speciesReference species="M_RHAMN1P_c_None_" stoichiometry="1"/>
          <speciesReference species="M_ADP_c_None_" stoichiometry="1"/>
        </listOfProducts>
        <kineticLaw>
          <math xmlns="http://www.w3.org/1998/Math/MathML">
            <ci> FLUX_VALUE </ci>
          </math>
          <listOfParameters>
            <parameter id="LOWER_BOUND" value="-1000" units="mmol_per_gDW_per_hr"/>
            <parameter id="OBJECTIVE_COEFFICIENT" value="0" units="dimensionless"/>
            <parameter id="UPPER_BOUND" value="1000" units="mmol_per_gDW_per_hr"/>
            <parameter id="FLUX_VALUE" value="0" units="mmol_per_gDW_per_hr"/>
          </listOfParameters>
        </kineticLaw>
      </reaction>
      <reaction id="R_84" name="rhamnulose-1-phosphate aldolase" reversible="true">
        <notes>
          <html xmlns="http://www.w3.org/1999/xhtml">
            <p>GENE_ASSOCIATION: </p>
            <p>SUBSYSTEM: Exchange</p>
          </html>
        </notes>
        <listOfReactants>
          <speciesReference species="M_RHAMN1P_c_None_" stoichiometry="1"/>
        </listOfReactants>
        <listOfProducts>
          <speciesReference species="M_DHAP_c_None_" stoichiometry="1"/>
          <speciesReference species="M_LACTAL_c_None_" stoichiometry="1"/>
        </listOfProducts>
        <kineticLaw>
          <math xmlns="http://www.w3.org/1998/Math/MathML">
            <ci> FLUX_VALUE </ci>
          </math>
          <listOfParameters>
            <parameter id="LOWER_BOUND" value="-1000" units="mmol_per_gDW_per_hr"/>
            <parameter id="OBJECTIVE_COEFFICIENT" value="0" units="dimensionless"/>
            <parameter id="UPPER_BOUND" value="1000" units="mmol_per_gDW_per_hr"/>
            <parameter id="FLUX_VALUE" value="0" units="mmol_per_gDW_per_hr"/>
          </listOfParameters>
        </kineticLaw>
      </reaction>
      <reaction id="R_85" name="lactaldehyde dehydrogenase" reversible="true">
        <notes>
          <html xmlns="http://www.w3.org/1999/xhtml">
            <p>GENE_ASSOCIATION: </p>
            <p>SUBSYSTEM: Exchange</p>
          </html>
        </notes>
        <listOfReactants>
          <speciesReference species="M_WATER_c_None_" stoichiometry="1"/>
          <speciesReference species="M_LACTAL_c_None_" stoichiometry="1"/>
          <speciesReference species="M_NAD_c_None_" stoichiometry="1"/>
        </listOfReactants>
        <listOfProducts>
          <speciesReference species="M_LLAC_c_None_" stoichiometry="1"/>
          <speciesReference species="M_NADH_c_None_" stoichiometry="1"/>
          <speciesReference species="M_H_c_None_" stoichiometry="1"/>
        </listOfProducts>
        <kineticLaw>
          <math xmlns="http://www.w3.org/1998/Math/MathML">
            <ci> FLUX_VALUE </ci>
          </math>
          <listOfParameters>
            <parameter id="LOWER_BOUND" value="-1000" units="mmol_per_gDW_per_hr"/>
            <parameter id="OBJECTIVE_COEFFICIENT" value="0" units="dimensionless"/>
            <parameter id="UPPER_BOUND" value="1000" units="mmol_per_gDW_per_hr"/>
            <parameter id="FLUX_VALUE" value="0" units="mmol_per_gDW_per_hr"/>
          </listOfParameters>
        </kineticLaw>
      </reaction>
      <reaction id="R_86" name="beta-glucosidase " reversible="true">
        <notes>
          <html xmlns="http://www.w3.org/1999/xhtml">
            <p>GENE_ASSOCIATION: </p>
            <p>SUBSYSTEM: Exchange</p>
          </html>
        </notes>
        <listOfReactants>
          <speciesReference species="M_CELB_c_None_" stoichiometry="1"/>
          <speciesReference species="M_WATER_c_None_" stoichiometry="1"/>
        </listOfReactants>
        <listOfProducts>
          <speciesReference species="M_GLC_c_None_" stoichiometry="2"/>
        </listOfProducts>
        <kineticLaw>
          <math xmlns="http://www.w3.org/1998/Math/MathML">
            <ci> FLUX_VALUE </ci>
          </math>
          <listOfParameters>
            <parameter id="LOWER_BOUND" value="-1000" units="mmol_per_gDW_per_hr"/>
            <parameter id="OBJECTIVE_COEFFICIENT" value="0" units="dimensionless"/>
            <parameter id="UPPER_BOUND" value="1000" units="mmol_per_gDW_per_hr"/>
            <parameter id="FLUX_VALUE" value="0" units="mmol_per_gDW_per_hr"/>
          </listOfParameters>
        </kineticLaw>
      </reaction>
      <reaction id="R_87" name="trehalose phosphatase" reversible="true">
        <notes>
          <html xmlns="http://www.w3.org/1999/xhtml">
            <p>GENE_ASSOCIATION: </p>
            <p>SUBSYSTEM: Exchange</p>
          </html>
        </notes>
        <listOfReactants>
          <speciesReference species="M_TRE6P_c_None_" stoichiometry="1"/>
          <speciesReference species="M_WATER_c_None_" stoichiometry="1"/>
        </listOfReactants>
        <listOfProducts>
          <speciesReference species="M_TRE_c_None_" stoichiometry="1"/>
          <speciesReference species="M_PI_c_None_" stoichiometry="1"/>
        </listOfProducts>
        <kineticLaw>
          <math xmlns="http://www.w3.org/1998/Math/MathML">
            <ci> FLUX_VALUE </ci>
          </math>
          <listOfParameters>
            <parameter id="LOWER_BOUND" value="-1000" units="mmol_per_gDW_per_hr"/>
            <parameter id="OBJECTIVE_COEFFICIENT" value="0" units="dimensionless"/>
            <parameter id="UPPER_BOUND" value="1000" units="mmol_per_gDW_per_hr"/>
            <parameter id="FLUX_VALUE" value="0" units="mmol_per_gDW_per_hr"/>
          </listOfParameters>
        </kineticLaw>
      </reaction>
      <reaction id="R_88" name="alpha,alpha-trehalase" reversible="true">
        <notes>
          <html xmlns="http://www.w3.org/1999/xhtml">
            <p>GENE_ASSOCIATION: </p>
            <p>SUBSYSTEM: Exchange</p>
          </html>
        </notes>
        <listOfReactants>
          <speciesReference species="M_TRE_c_None_" stoichiometry="1"/>
          <speciesReference species="M_WATER_c_None_" stoichiometry="1"/>
        </listOfReactants>
        <listOfProducts>
          <speciesReference species="M_GLC_c_None_" stoichiometry="2"/>
        </listOfProducts>
        <kineticLaw>
          <math xmlns="http://www.w3.org/1998/Math/MathML">
            <ci> FLUX_VALUE </ci>
          </math>
          <listOfParameters>
            <parameter id="LOWER_BOUND" value="-1000" units="mmol_per_gDW_per_hr"/>
            <parameter id="OBJECTIVE_COEFFICIENT" value="0" units="dimensionless"/>
            <parameter id="UPPER_BOUND" value="1000" units="mmol_per_gDW_per_hr"/>
            <parameter id="FLUX_VALUE" value="0" units="mmol_per_gDW_per_hr"/>
          </listOfParameters>
        </kineticLaw>
      </reaction>
      <reaction id="R_89" name="Mannokinase" reversible="true">
        <notes>
          <html xmlns="http://www.w3.org/1999/xhtml">
            <p>GENE_ASSOCIATION: </p>
            <p>SUBSYSTEM: Exchange</p>
          </html>
        </notes>
        <listOfReactants>
          <speciesReference species="M_ATP_c_None_" stoichiometry="1"/>
          <speciesReference species="M_MAN_c_None_" stoichiometry="1"/>
        </listOfReactants>
        <listOfProducts>
          <speciesReference species="M_ADP_c_None_" stoichiometry="1"/>
          <speciesReference species="M_MAN6P_c_None_" stoichiometry="1"/>
        </listOfProducts>
        <kineticLaw>
          <math xmlns="http://www.w3.org/1998/Math/MathML">
            <ci> FLUX_VALUE </ci>
          </math>
          <listOfParameters>
            <parameter id="LOWER_BOUND" value="-1000" units="mmol_per_gDW_per_hr"/>
            <parameter id="OBJECTIVE_COEFFICIENT" value="0" units="dimensionless"/>
            <parameter id="UPPER_BOUND" value="1000" units="mmol_per_gDW_per_hr"/>
            <parameter id="FLUX_VALUE" value="0" units="mmol_per_gDW_per_hr"/>
          </listOfParameters>
        </kineticLaw>
      </reaction>
      <reaction id="R_90" name="Mannose-6-phosphate isomerase" reversible="true">
        <notes>
          <html xmlns="http://www.w3.org/1999/xhtml">
            <p>GENE_ASSOCIATION: </p>
            <p>SUBSYSTEM: Exchange</p>
          </html>
        </notes>
        <listOfReactants>
          <speciesReference species="M_MAN6P_c_None_" stoichiometry="1"/>
        </listOfReactants>
        <listOfProducts>
          <speciesReference species="M_F6P_c_None_" stoichiometry="1"/>
        </listOfProducts>
        <kineticLaw>
          <math xmlns="http://www.w3.org/1998/Math/MathML">
            <ci> FLUX_VALUE </ci>
          </math>
          <listOfParameters>
            <parameter id="LOWER_BOUND" value="-1000" units="mmol_per_gDW_per_hr"/>
            <parameter id="OBJECTIVE_COEFFICIENT" value="0" units="dimensionless"/>
            <parameter id="UPPER_BOUND" value="1000" units="mmol_per_gDW_per_hr"/>
            <parameter id="FLUX_VALUE" value="0" units="mmol_per_gDW_per_hr"/>
          </listOfParameters>
        </kineticLaw>
      </reaction>
      <reaction id="R_91" name="Phosphomannomutase" reversible="true">
        <notes>
          <html xmlns="http://www.w3.org/1999/xhtml">
            <p>GENE_ASSOCIATION: </p>
            <p>SUBSYSTEM: Exchange</p>
          </html>
        </notes>
        <listOfReactants>
          <speciesReference species="M_MAN1P_c_None_" stoichiometry="1"/>
        </listOfReactants>
        <listOfProducts>
          <speciesReference species="M_MAN6P_c_None_" stoichiometry="1"/>
        </listOfProducts>
        <kineticLaw>
          <math xmlns="http://www.w3.org/1998/Math/MathML">
            <ci> FLUX_VALUE </ci>
          </math>
          <listOfParameters>
            <parameter id="LOWER_BOUND" value="-1000" units="mmol_per_gDW_per_hr"/>
            <parameter id="OBJECTIVE_COEFFICIENT" value="0" units="dimensionless"/>
            <parameter id="UPPER_BOUND" value="1000" units="mmol_per_gDW_per_hr"/>
            <parameter id="FLUX_VALUE" value="0" units="mmol_per_gDW_per_hr"/>
          </listOfParameters>
        </kineticLaw>
      </reaction>
      <reaction id="R_92" name="Mannose-1-phosphate guanylyltransferase" reversible="true">
        <notes>
          <html xmlns="http://www.w3.org/1999/xhtml">
            <p>GENE_ASSOCIATION: </p>
            <p>SUBSYSTEM: Exchange</p>
          </html>
        </notes>
        <listOfReactants>
          <speciesReference species="M_GTP_c_None_" stoichiometry="1"/>
          <speciesReference species="M_MAN1P_c_None_" stoichiometry="1"/>
        </listOfReactants>
        <listOfProducts>
          <speciesReference species="M_GMAN_c_None_" stoichiometry="1"/>
          <speciesReference species="M_PPI_c_None_" stoichiometry="1"/>
        </listOfProducts>
        <kineticLaw>
          <math xmlns="http://www.w3.org/1998/Math/MathML">
            <ci> FLUX_VALUE </ci>
          </math>
          <listOfParameters>
            <parameter id="LOWER_BOUND" value="-1000" units="mmol_per_gDW_per_hr"/>
            <parameter id="OBJECTIVE_COEFFICIENT" value="0" units="dimensionless"/>
            <parameter id="UPPER_BOUND" value="1000" units="mmol_per_gDW_per_hr"/>
            <parameter id="FLUX_VALUE" value="0" units="mmol_per_gDW_per_hr"/>
          </listOfParameters>
        </kineticLaw>
      </reaction>
      <reaction id="R_93" name="GDP-mannose 4,6-dehydratase" reversible="true">
        <notes>
          <html xmlns="http://www.w3.org/1999/xhtml">
            <p>GENE_ASSOCIATION: </p>
            <p>SUBSYSTEM: Exchange</p>
          </html>
        </notes>
        <listOfReactants>
          <speciesReference species="M_GMAN_c_None_" stoichiometry="1"/>
        </listOfReactants>
        <listOfProducts>
          <speciesReference species="M_WATER_c_None_" stoichiometry="1"/>
          <speciesReference species="M_G4D6DMAN_c_None_" stoichiometry="1"/>
        </listOfProducts>
        <kineticLaw>
          <math xmlns="http://www.w3.org/1998/Math/MathML">
            <ci> FLUX_VALUE </ci>
          </math>
          <listOfParameters>
            <parameter id="LOWER_BOUND" value="-1000" units="mmol_per_gDW_per_hr"/>
            <parameter id="OBJECTIVE_COEFFICIENT" value="0" units="dimensionless"/>
            <parameter id="UPPER_BOUND" value="1000" units="mmol_per_gDW_per_hr"/>
            <parameter id="FLUX_VALUE" value="0" units="mmol_per_gDW_per_hr"/>
          </listOfParameters>
        </kineticLaw>
      </reaction>
      <reaction id="R_94" name="Triosephosphate isomerase" reversible="true">
        <notes>
          <html xmlns="http://www.w3.org/1999/xhtml">
            <p>GENE_ASSOCIATION: </p>
            <p>SUBSYSTEM: Exchange</p>
          </html>
        </notes>
        <listOfReactants>
          <speciesReference species="M_GAP_c_None_" stoichiometry="1"/>
        </listOfReactants>
        <listOfProducts>
          <speciesReference species="M_DHAP_c_None_" stoichiometry="1"/>
        </listOfProducts>
        <kineticLaw>
          <math xmlns="http://www.w3.org/1998/Math/MathML">
            <ci> FLUX_VALUE </ci>
          </math>
          <listOfParameters>
            <parameter id="LOWER_BOUND" value="-1000" units="mmol_per_gDW_per_hr"/>
            <parameter id="OBJECTIVE_COEFFICIENT" value="0" units="dimensionless"/>
            <parameter id="UPPER_BOUND" value="1000" units="mmol_per_gDW_per_hr"/>
            <parameter id="FLUX_VALUE" value="0" units="mmol_per_gDW_per_hr"/>
          </listOfParameters>
        </kineticLaw>
      </reaction>
      <reaction id="R_95" name="D-fructose 1-phosphotransferase" reversible="true">
        <notes>
          <html xmlns="http://www.w3.org/1999/xhtml">
            <p>GENE_ASSOCIATION: </p>
            <p>SUBSYSTEM: Exchange</p>
          </html>
        </notes>
        <listOfReactants>
          <speciesReference species="M_ATP_c_None_" stoichiometry="1"/>
          <speciesReference species="M_FRU_c_None_" stoichiometry="1"/>
        </listOfReactants>
        <listOfProducts>
          <speciesReference species="M_F1P_c_None_" stoichiometry="1"/>
          <speciesReference species="M_ADP_c_None_" stoichiometry="1"/>
        </listOfProducts>
        <kineticLaw>
          <math xmlns="http://www.w3.org/1998/Math/MathML">
            <ci> FLUX_VALUE </ci>
          </math>
          <listOfParameters>
            <parameter id="LOWER_BOUND" value="-1000" units="mmol_per_gDW_per_hr"/>
            <parameter id="OBJECTIVE_COEFFICIENT" value="0" units="dimensionless"/>
            <parameter id="UPPER_BOUND" value="1000" units="mmol_per_gDW_per_hr"/>
            <parameter id="FLUX_VALUE" value="0" units="mmol_per_gDW_per_hr"/>
          </listOfParameters>
        </kineticLaw>
      </reaction>
      <reaction id="R_96" name="1-phosphofructokinase" reversible="true">
        <notes>
          <html xmlns="http://www.w3.org/1999/xhtml">
            <p>GENE_ASSOCIATION: </p>
            <p>SUBSYSTEM: Exchange</p>
          </html>
        </notes>
        <listOfReactants>
          <speciesReference species="M_ATP_c_None_" stoichiometry="1"/>
          <speciesReference species="M_F1P_c_None_" stoichiometry="1"/>
        </listOfReactants>
        <listOfProducts>
          <speciesReference species="M_F16DP_c_None_" stoichiometry="1"/>
          <speciesReference species="M_ADP_c_None_" stoichiometry="1"/>
        </listOfProducts>
        <kineticLaw>
          <math xmlns="http://www.w3.org/1998/Math/MathML">
            <ci> FLUX_VALUE </ci>
          </math>
          <listOfParameters>
            <parameter id="LOWER_BOUND" value="-1000" units="mmol_per_gDW_per_hr"/>
            <parameter id="OBJECTIVE_COEFFICIENT" value="0" units="dimensionless"/>
            <parameter id="UPPER_BOUND" value="1000" units="mmol_per_gDW_per_hr"/>
            <parameter id="FLUX_VALUE" value="0" units="mmol_per_gDW_per_hr"/>
          </listOfParameters>
        </kineticLaw>
      </reaction>
      <reaction id="R_97" name="Fructose-bisphosphate aldolase" reversible="true">
        <notes>
          <html xmlns="http://www.w3.org/1999/xhtml">
            <p>GENE_ASSOCIATION: </p>
            <p>SUBSYSTEM: Exchange</p>
          </html>
        </notes>
        <listOfReactants>
          <speciesReference species="M_F1P_c_None_" stoichiometry="1"/>
        </listOfReactants>
        <listOfProducts>
          <speciesReference species="M_T3_c_None_" stoichiometry="1"/>
          <speciesReference species="M_GAP_c_None_" stoichiometry="1"/>
        </listOfProducts>
        <kineticLaw>
          <math xmlns="http://www.w3.org/1998/Math/MathML">
            <ci> FLUX_VALUE </ci>
          </math>
          <listOfParameters>
            <parameter id="LOWER_BOUND" value="-1000" units="mmol_per_gDW_per_hr"/>
            <parameter id="OBJECTIVE_COEFFICIENT" value="0" units="dimensionless"/>
            <parameter id="UPPER_BOUND" value="1000" units="mmol_per_gDW_per_hr"/>
            <parameter id="FLUX_VALUE" value="0" units="mmol_per_gDW_per_hr"/>
          </listOfParameters>
        </kineticLaw>
      </reaction>
      <reaction id="R_98" name="Fructokinase" reversible="true">
        <notes>
          <html xmlns="http://www.w3.org/1999/xhtml">
            <p>GENE_ASSOCIATION: </p>
            <p>SUBSYSTEM: Exchange</p>
          </html>
        </notes>
        <listOfReactants>
          <speciesReference species="M_ATP_c_None_" stoichiometry="1"/>
          <speciesReference species="M_FRU_c_None_" stoichiometry="1"/>
        </listOfReactants>
        <listOfProducts>
          <speciesReference species="M_F6P_c_None_" stoichiometry="1"/>
          <speciesReference species="M_ADP_c_None_" stoichiometry="1"/>
        </listOfProducts>
        <kineticLaw>
          <math xmlns="http://www.w3.org/1998/Math/MathML">
            <ci> FLUX_VALUE </ci>
          </math>
          <listOfParameters>
            <parameter id="LOWER_BOUND" value="-1000" units="mmol_per_gDW_per_hr"/>
            <parameter id="OBJECTIVE_COEFFICIENT" value="0" units="dimensionless"/>
            <parameter id="UPPER_BOUND" value="1000" units="mmol_per_gDW_per_hr"/>
            <parameter id="FLUX_VALUE" value="0" units="mmol_per_gDW_per_hr"/>
          </listOfParameters>
        </kineticLaw>
      </reaction>
      <reaction id="R_99" name="Xylose isomerase" reversible="true">
        <notes>
          <html xmlns="http://www.w3.org/1999/xhtml">
            <p>GENE_ASSOCIATION: </p>
            <p>SUBSYSTEM: Exchange</p>
          </html>
        </notes>
        <listOfReactants>
          <speciesReference species="M_GLC_c_None_" stoichiometry="1"/>
        </listOfReactants>
        <listOfProducts>
          <speciesReference species="M_FRU_c_None_" stoichiometry="1"/>
        </listOfProducts>
        <kineticLaw>
          <math xmlns="http://www.w3.org/1998/Math/MathML">
            <ci> FLUX_VALUE </ci>
          </math>
          <listOfParameters>
            <parameter id="LOWER_BOUND" value="-1000" units="mmol_per_gDW_per_hr"/>
            <parameter id="OBJECTIVE_COEFFICIENT" value="0" units="dimensionless"/>
            <parameter id="UPPER_BOUND" value="1000" units="mmol_per_gDW_per_hr"/>
            <parameter id="FLUX_VALUE" value="0" units="mmol_per_gDW_per_hr"/>
          </listOfParameters>
        </kineticLaw>
      </reaction>
      <reaction id="R_100" name="Alpha-galactosidase" reversible="true">
        <notes>
          <html xmlns="http://www.w3.org/1999/xhtml">
            <p>GENE_ASSOCIATION: </p>
            <p>SUBSYSTEM: Exchange</p>
          </html>
        </notes>
        <listOfReactants>
          <speciesReference species="M_WATER_c_None_" stoichiometry="1"/>
          <speciesReference species="M_MELI_c_None_" stoichiometry="1"/>
        </listOfReactants>
        <listOfProducts>
          <speciesReference species="M_GLC_c_None_" stoichiometry="1"/>
          <speciesReference species="M_GLAC_c_None_" stoichiometry="1"/>
        </listOfProducts>
        <kineticLaw>
          <math xmlns="http://www.w3.org/1998/Math/MathML">
            <ci> FLUX_VALUE </ci>
          </math>
          <listOfParameters>
            <parameter id="LOWER_BOUND" value="-1000" units="mmol_per_gDW_per_hr"/>
            <parameter id="OBJECTIVE_COEFFICIENT" value="0" units="dimensionless"/>
            <parameter id="UPPER_BOUND" value="1000" units="mmol_per_gDW_per_hr"/>
            <parameter id="FLUX_VALUE" value="0" units="mmol_per_gDW_per_hr"/>
          </listOfParameters>
        </kineticLaw>
      </reaction>
      <reaction id="R_101" name="glucose-1-phosphate cytidylyltransferase" reversible="true">
        <notes>
          <html xmlns="http://www.w3.org/1999/xhtml">
            <p>GENE_ASSOCIATION: </p>
            <p>SUBSYSTEM: Exchange</p>
          </html>
        </notes>
        <listOfReactants>
          <speciesReference species="M_DTTP_c_None_" stoichiometry="1"/>
          <speciesReference species="M_GLC1P_c_None_" stoichiometry="1"/>
        </listOfReactants>
        <listOfProducts>
          <speciesReference species="M_PPI_c_None_" stoichiometry="1"/>
          <speciesReference species="M_TDPDGLUCOSE_c_None_" stoichiometry="1"/>
        </listOfProducts>
        <kineticLaw>
          <math xmlns="http://www.w3.org/1998/Math/MathML">
            <ci> FLUX_VALUE </ci>
          </math>
          <listOfParameters>
            <parameter id="LOWER_BOUND" value="-1000" units="mmol_per_gDW_per_hr"/>
            <parameter id="OBJECTIVE_COEFFICIENT" value="0" units="dimensionless"/>
            <parameter id="UPPER_BOUND" value="1000" units="mmol_per_gDW_per_hr"/>
            <parameter id="FLUX_VALUE" value="0" units="mmol_per_gDW_per_hr"/>
          </listOfParameters>
        </kineticLaw>
      </reaction>
      <reaction id="R_102" name="UDP-glucose 4-epimerase" reversible="true">
        <notes>
          <html xmlns="http://www.w3.org/1999/xhtml">
            <p>GENE_ASSOCIATION: </p>
            <p>SUBSYSTEM: Exchange</p>
          </html>
        </notes>
        <listOfReactants>
          <speciesReference species="M_TDPDGLUCOSE_c_None_" stoichiometry="1"/>
        </listOfReactants>
        <listOfProducts>
          <speciesReference species="M_TDPGAL_c_None_" stoichiometry="1"/>
        </listOfProducts>
        <kineticLaw>
          <math xmlns="http://www.w3.org/1998/Math/MathML">
            <ci> FLUX_VALUE </ci>
          </math>
          <listOfParameters>
            <parameter id="LOWER_BOUND" value="-1000" units="mmol_per_gDW_per_hr"/>
            <parameter id="OBJECTIVE_COEFFICIENT" value="0" units="dimensionless"/>
            <parameter id="UPPER_BOUND" value="1000" units="mmol_per_gDW_per_hr"/>
            <parameter id="FLUX_VALUE" value="0" units="mmol_per_gDW_per_hr"/>
          </listOfParameters>
        </kineticLaw>
      </reaction>
      <reaction id="R_103" name="Galactokinase" reversible="true">
        <notes>
          <html xmlns="http://www.w3.org/1999/xhtml">
            <p>GENE_ASSOCIATION: </p>
            <p>SUBSYSTEM: Exchange</p>
          </html>
        </notes>
        <listOfReactants>
          <speciesReference species="M_ATP_c_None_" stoichiometry="1"/>
          <speciesReference species="M_GALC_c_None_" stoichiometry="1"/>
        </listOfReactants>
        <listOfProducts>
          <speciesReference species="M_GALC1P_c_None_" stoichiometry="1"/>
          <speciesReference species="M_ADP_c_None_" stoichiometry="1"/>
        </listOfProducts>
        <kineticLaw>
          <math xmlns="http://www.w3.org/1998/Math/MathML">
            <ci> FLUX_VALUE </ci>
          </math>
          <listOfParameters>
            <parameter id="LOWER_BOUND" value="-1000" units="mmol_per_gDW_per_hr"/>
            <parameter id="OBJECTIVE_COEFFICIENT" value="0" units="dimensionless"/>
            <parameter id="UPPER_BOUND" value="1000" units="mmol_per_gDW_per_hr"/>
            <parameter id="FLUX_VALUE" value="0" units="mmol_per_gDW_per_hr"/>
          </listOfParameters>
        </kineticLaw>
      </reaction>
      <reaction id="R_104" name="UTP--hexose-1-phosphate uridylyltransferase" reversible="true">
        <notes>
          <html xmlns="http://www.w3.org/1999/xhtml">
            <p>GENE_ASSOCIATION: </p>
            <p>SUBSYSTEM: Exchange</p>
          </html>
        </notes>
        <listOfReactants>
          <speciesReference species="M_GALC1P_c_None_" stoichiometry="1"/>
          <speciesReference species="M_UTP_c_None_" stoichiometry="1"/>
        </listOfReactants>
        <listOfProducts>
          <speciesReference species="M_PPI_c_None_" stoichiometry="1"/>
          <speciesReference species="M_UDPGAL_c_None_" stoichiometry="1"/>
        </listOfProducts>
        <kineticLaw>
          <math xmlns="http://www.w3.org/1998/Math/MathML">
            <ci> FLUX_VALUE </ci>
          </math>
          <listOfParameters>
            <parameter id="LOWER_BOUND" value="-1000" units="mmol_per_gDW_per_hr"/>
            <parameter id="OBJECTIVE_COEFFICIENT" value="0" units="dimensionless"/>
            <parameter id="UPPER_BOUND" value="1000" units="mmol_per_gDW_per_hr"/>
            <parameter id="FLUX_VALUE" value="0" units="mmol_per_gDW_per_hr"/>
          </listOfParameters>
        </kineticLaw>
      </reaction>
      <reaction id="R_105" name="UDP-glucose 4-epimerase" reversible="true">
        <notes>
          <html xmlns="http://www.w3.org/1999/xhtml">
            <p>GENE_ASSOCIATION: </p>
            <p>SUBSYSTEM: Exchange</p>
          </html>
        </notes>
        <listOfReactants>
          <speciesReference species="M_UDPGAL_c_None_" stoichiometry="1"/>
        </listOfReactants>
        <listOfProducts>
          <speciesReference species="M_UDPGLU_c_None_" stoichiometry="1"/>
        </listOfProducts>
        <kineticLaw>
          <math xmlns="http://www.w3.org/1998/Math/MathML">
            <ci> FLUX_VALUE </ci>
          </math>
          <listOfParameters>
            <parameter id="LOWER_BOUND" value="-1000" units="mmol_per_gDW_per_hr"/>
            <parameter id="OBJECTIVE_COEFFICIENT" value="0" units="dimensionless"/>
            <parameter id="UPPER_BOUND" value="1000" units="mmol_per_gDW_per_hr"/>
            <parameter id="FLUX_VALUE" value="0" units="mmol_per_gDW_per_hr"/>
          </listOfParameters>
        </kineticLaw>
      </reaction>
      <reaction id="R_106" name="UDP-glucose 6-dehydrogenase" reversible="true">
        <notes>
          <html xmlns="http://www.w3.org/1999/xhtml">
            <p>GENE_ASSOCIATION: </p>
            <p>SUBSYSTEM: Exchange</p>
          </html>
        </notes>
        <listOfReactants>
          <speciesReference species="M_WATER_c_None_" stoichiometry="1"/>
          <speciesReference species="M_NAD_c_None_" stoichiometry="2"/>
          <speciesReference species="M_UDPGLU_c_None_" stoichiometry="1"/>
        </listOfReactants>
        <listOfProducts>
          <speciesReference species="M_NADH_c_None_" stoichiometry="2"/>
          <speciesReference species="M_H_c_None_" stoichiometry="2"/>
          <speciesReference species="M_UDPGLUCUR_c_None_" stoichiometry="1"/>
        </listOfProducts>
        <kineticLaw>
          <math xmlns="http://www.w3.org/1998/Math/MathML">
            <ci> FLUX_VALUE </ci>
          </math>
          <listOfParameters>
            <parameter id="LOWER_BOUND" value="-1000" units="mmol_per_gDW_per_hr"/>
            <parameter id="OBJECTIVE_COEFFICIENT" value="0" units="dimensionless"/>
            <parameter id="UPPER_BOUND" value="1000" units="mmol_per_gDW_per_hr"/>
            <parameter id="FLUX_VALUE" value="0" units="mmol_per_gDW_per_hr"/>
          </listOfParameters>
        </kineticLaw>
      </reaction>
      <reaction id="R_107" name="UTP--glucose-1-phosphate uridylyltransferase" reversible="true">
        <notes>
          <html xmlns="http://www.w3.org/1999/xhtml">
            <p>GENE_ASSOCIATION: </p>
            <p>SUBSYSTEM: Exchange</p>
          </html>
        </notes>
        <listOfReactants>
          <speciesReference species="M_UTP_c_None_" stoichiometry="1"/>
          <speciesReference species="M_GLC1P_c_None_" stoichiometry="1"/>
        </listOfReactants>
        <listOfProducts>
          <speciesReference species="M_PPI_c_None_" stoichiometry="1"/>
          <speciesReference species="M_UDPGLU_c_None_" stoichiometry="1"/>
        </listOfProducts>
        <kineticLaw>
          <math xmlns="http://www.w3.org/1998/Math/MathML">
            <ci> FLUX_VALUE </ci>
          </math>
          <listOfParameters>
            <parameter id="LOWER_BOUND" value="-1000" units="mmol_per_gDW_per_hr"/>
            <parameter id="OBJECTIVE_COEFFICIENT" value="0" units="dimensionless"/>
            <parameter id="UPPER_BOUND" value="1000" units="mmol_per_gDW_per_hr"/>
            <parameter id="FLUX_VALUE" value="0" units="mmol_per_gDW_per_hr"/>
          </listOfParameters>
        </kineticLaw>
      </reaction>
      <reaction id="R_108" name="trehalose-phosphate synthase" reversible="true">
        <notes>
          <html xmlns="http://www.w3.org/1999/xhtml">
            <p>GENE_ASSOCIATION: </p>
            <p>SUBSYSTEM: Exchange</p>
          </html>
        </notes>
        <listOfReactants>
          <speciesReference species="M_GLC6P_c_None_" stoichiometry="1"/>
          <speciesReference species="M_UDPGLU_c_None_" stoichiometry="1"/>
        </listOfReactants>
        <listOfProducts>
          <speciesReference species="M_TRE6P_c_None_" stoichiometry="1"/>
          <speciesReference species="M_UDP_c_None_" stoichiometry="1"/>
        </listOfProducts>
        <kineticLaw>
          <math xmlns="http://www.w3.org/1998/Math/MathML">
            <ci> FLUX_VALUE </ci>
          </math>
          <listOfParameters>
            <parameter id="LOWER_BOUND" value="-1000" units="mmol_per_gDW_per_hr"/>
            <parameter id="OBJECTIVE_COEFFICIENT" value="0" units="dimensionless"/>
            <parameter id="UPPER_BOUND" value="1000" units="mmol_per_gDW_per_hr"/>
            <parameter id="FLUX_VALUE" value="0" units="mmol_per_gDW_per_hr"/>
          </listOfParameters>
        </kineticLaw>
      </reaction>
      <reaction id="R_109" name="trehalose synthase treS  (TreS Pathway)" reversible="true">
        <notes>
          <html xmlns="http://www.w3.org/1999/xhtml">
            <p>GENE_ASSOCIATION: </p>
            <p>SUBSYSTEM: Exchange</p>
          </html>
        </notes>
        <listOfReactants>
          <speciesReference species="M_MLT_c_None_" stoichiometry="1"/>
        </listOfReactants>
        <listOfProducts>
          <speciesReference species="M_TRE_c_None_" stoichiometry="1"/>
        </listOfProducts>
        <kineticLaw>
          <math xmlns="http://www.w3.org/1998/Math/MathML">
            <ci> FLUX_VALUE </ci>
          </math>
          <listOfParameters>
            <parameter id="LOWER_BOUND" value="-1000" units="mmol_per_gDW_per_hr"/>
            <parameter id="OBJECTIVE_COEFFICIENT" value="0" units="dimensionless"/>
            <parameter id="UPPER_BOUND" value="1000" units="mmol_per_gDW_per_hr"/>
            <parameter id="FLUX_VALUE" value="0" units="mmol_per_gDW_per_hr"/>
          </listOfParameters>
        </kineticLaw>
      </reaction>
      <reaction id="R_110" name="Beta-galactosidase" reversible="true">
        <notes>
          <html xmlns="http://www.w3.org/1999/xhtml">
            <p>GENE_ASSOCIATION: </p>
            <p>SUBSYSTEM: Exchange</p>
          </html>
        </notes>
        <listOfReactants>
          <speciesReference species="M_WATER_c_None_" stoichiometry="1"/>
          <speciesReference species="M_LACTOSE_c_None_" stoichiometry="1"/>
        </listOfReactants>
        <listOfProducts>
          <speciesReference species="M_GLC_c_None_" stoichiometry="1"/>
          <speciesReference species="M_GLAC_c_None_" stoichiometry="1"/>
        </listOfProducts>
        <kineticLaw>
          <math xmlns="http://www.w3.org/1998/Math/MathML">
            <ci> FLUX_VALUE </ci>
          </math>
          <listOfParameters>
            <parameter id="LOWER_BOUND" value="-1000" units="mmol_per_gDW_per_hr"/>
            <parameter id="OBJECTIVE_COEFFICIENT" value="0" units="dimensionless"/>
            <parameter id="UPPER_BOUND" value="1000" units="mmol_per_gDW_per_hr"/>
            <parameter id="FLUX_VALUE" value="0" units="mmol_per_gDW_per_hr"/>
          </listOfParameters>
        </kineticLaw>
      </reaction>
      <reaction id="R_111" name="Alpha-galactosidase" reversible="true">
        <notes>
          <html xmlns="http://www.w3.org/1999/xhtml">
            <p>GENE_ASSOCIATION: </p>
            <p>SUBSYSTEM: Exchange</p>
          </html>
        </notes>
        <listOfReactants>
          <speciesReference species="M_GALACTINOL_c_None_" stoichiometry="1"/>
          <speciesReference species="M_WATER_c_None_" stoichiometry="1"/>
        </listOfReactants>
        <listOfProducts>
          <speciesReference species="M_MYOINOSITOL_c_None_" stoichiometry="1"/>
          <speciesReference species="M_GLAC_c_None_" stoichiometry="1"/>
        </listOfProducts>
        <kineticLaw>
          <math xmlns="http://www.w3.org/1998/Math/MathML">
            <ci> FLUX_VALUE </ci>
          </math>
          <listOfParameters>
            <parameter id="LOWER_BOUND" value="-1000" units="mmol_per_gDW_per_hr"/>
            <parameter id="OBJECTIVE_COEFFICIENT" value="0" units="dimensionless"/>
            <parameter id="UPPER_BOUND" value="1000" units="mmol_per_gDW_per_hr"/>
            <parameter id="FLUX_VALUE" value="0" units="mmol_per_gDW_per_hr"/>
          </listOfParameters>
        </kineticLaw>
      </reaction>
      <reaction id="R_112" name="Alpha-galactosidase" reversible="true">
        <notes>
          <html xmlns="http://www.w3.org/1999/xhtml">
            <p>GENE_ASSOCIATION: </p>
            <p>SUBSYSTEM: Exchange</p>
          </html>
        </notes>
        <listOfReactants>
          <speciesReference species="M_RAF_c_None_" stoichiometry="1"/>
          <speciesReference species="M_WATER_c_None_" stoichiometry="1"/>
        </listOfReactants>
        <listOfProducts>
          <speciesReference species="M_SUCROSE_c_None_" stoichiometry="1"/>
          <speciesReference species="M_GLAC_c_None_" stoichiometry="1"/>
        </listOfProducts>
        <kineticLaw>
          <math xmlns="http://www.w3.org/1998/Math/MathML">
            <ci> FLUX_VALUE </ci>
          </math>
          <listOfParameters>
            <parameter id="LOWER_BOUND" value="-1000" units="mmol_per_gDW_per_hr"/>
            <parameter id="OBJECTIVE_COEFFICIENT" value="0" units="dimensionless"/>
            <parameter id="UPPER_BOUND" value="1000" units="mmol_per_gDW_per_hr"/>
            <parameter id="FLUX_VALUE" value="0" units="mmol_per_gDW_per_hr"/>
          </listOfParameters>
        </kineticLaw>
      </reaction>
      <reaction id="R_113" name="Alpha-galactosidase" reversible="true">
        <notes>
          <html xmlns="http://www.w3.org/1999/xhtml">
            <p>GENE_ASSOCIATION: </p>
            <p>SUBSYSTEM: Exchange</p>
          </html>
        </notes>
        <listOfReactants>
          <speciesReference species="M_STACHYOSE_c_None_" stoichiometry="1"/>
          <speciesReference species="M_WATER_c_None_" stoichiometry="1"/>
        </listOfReactants>
        <listOfProducts>
          <speciesReference species="M_GLAC_c_None_" stoichiometry="1"/>
          <speciesReference species="M_RAF_c_None_" stoichiometry="1"/>
        </listOfProducts>
        <kineticLaw>
          <math xmlns="http://www.w3.org/1998/Math/MathML">
            <ci> FLUX_VALUE </ci>
          </math>
          <listOfParameters>
            <parameter id="LOWER_BOUND" value="-1000" units="mmol_per_gDW_per_hr"/>
            <parameter id="OBJECTIVE_COEFFICIENT" value="0" units="dimensionless"/>
            <parameter id="UPPER_BOUND" value="1000" units="mmol_per_gDW_per_hr"/>
            <parameter id="FLUX_VALUE" value="0" units="mmol_per_gDW_per_hr"/>
          </listOfParameters>
        </kineticLaw>
      </reaction>
      <reaction id="R_114" name="Alpha-galactosidase" reversible="true">
        <notes>
          <html xmlns="http://www.w3.org/1999/xhtml">
            <p>GENE_ASSOCIATION: </p>
            <p>SUBSYSTEM: Exchange</p>
          </html>
        </notes>
        <listOfReactants>
          <speciesReference species="M_EPM_c_None_" stoichiometry="1"/>
          <speciesReference species="M_WATER_c_None_" stoichiometry="1"/>
        </listOfReactants>
        <listOfProducts>
          <speciesReference species="M_GLAC_c_None_" stoichiometry="1"/>
          <speciesReference species="M_MAN_c_None_" stoichiometry="1"/>
        </listOfProducts>
        <kineticLaw>
          <math xmlns="http://www.w3.org/1998/Math/MathML">
            <ci> FLUX_VALUE </ci>
          </math>
          <listOfParameters>
            <parameter id="LOWER_BOUND" value="-1000" units="mmol_per_gDW_per_hr"/>
            <parameter id="OBJECTIVE_COEFFICIENT" value="0" units="dimensionless"/>
            <parameter id="UPPER_BOUND" value="1000" units="mmol_per_gDW_per_hr"/>
            <parameter id="FLUX_VALUE" value="0" units="mmol_per_gDW_per_hr"/>
          </listOfParameters>
        </kineticLaw>
      </reaction>
      <reaction id="R_115" name="Alpha-galactosidase" reversible="true">
        <notes>
          <html xmlns="http://www.w3.org/1999/xhtml">
            <p>GENE_ASSOCIATION: </p>
            <p>SUBSYSTEM: Exchange</p>
          </html>
        </notes>
        <listOfReactants>
          <speciesReference species="M_GGL_c_None_" stoichiometry="1"/>
          <speciesReference species="M_WATER_c_None_" stoichiometry="1"/>
        </listOfReactants>
        <listOfProducts>
          <speciesReference species="M_GLAC_c_None_" stoichiometry="1"/>
          <speciesReference species="M_GL_c_None_" stoichiometry="1"/>
        </listOfProducts>
        <kineticLaw>
          <math xmlns="http://www.w3.org/1998/Math/MathML">
            <ci> FLUX_VALUE </ci>
          </math>
          <listOfParameters>
            <parameter id="LOWER_BOUND" value="-1000" units="mmol_per_gDW_per_hr"/>
            <parameter id="OBJECTIVE_COEFFICIENT" value="0" units="dimensionless"/>
            <parameter id="UPPER_BOUND" value="1000" units="mmol_per_gDW_per_hr"/>
            <parameter id="FLUX_VALUE" value="0" units="mmol_per_gDW_per_hr"/>
          </listOfParameters>
        </kineticLaw>
      </reaction>
      <reaction id="R_116" name="Alpha-galactosidase" reversible="true">
        <notes>
          <html xmlns="http://www.w3.org/1999/xhtml">
            <p>GENE_ASSOCIATION: </p>
            <p>SUBSYSTEM: Exchange</p>
          </html>
        </notes>
        <listOfReactants>
          <speciesReference species="M_MELIT_c_None_" stoichiometry="1"/>
          <speciesReference species="M_WATER_c_None_" stoichiometry="1"/>
        </listOfReactants>
        <listOfProducts>
          <speciesReference species="M_SOT_c_None_" stoichiometry="1"/>
          <speciesReference species="M_GLAC_c_None_" stoichiometry="1"/>
        </listOfProducts>
        <kineticLaw>
          <math xmlns="http://www.w3.org/1998/Math/MathML">
            <ci> FLUX_VALUE </ci>
          </math>
          <listOfParameters>
            <parameter id="LOWER_BOUND" value="-1000" units="mmol_per_gDW_per_hr"/>
            <parameter id="OBJECTIVE_COEFFICIENT" value="0" units="dimensionless"/>
            <parameter id="UPPER_BOUND" value="1000" units="mmol_per_gDW_per_hr"/>
            <parameter id="FLUX_VALUE" value="0" units="mmol_per_gDW_per_hr"/>
          </listOfParameters>
        </kineticLaw>
      </reaction>
      <reaction id="R_117" name="Alpha-glucosidase" reversible="true">
        <notes>
          <html xmlns="http://www.w3.org/1999/xhtml">
            <p>GENE_ASSOCIATION: </p>
            <p>SUBSYSTEM: Exchange</p>
          </html>
        </notes>
        <listOfReactants>
          <speciesReference species="M_MLT_c_None_" stoichiometry="1"/>
          <speciesReference species="M_WATER_c_None_" stoichiometry="1"/>
        </listOfReactants>
        <listOfProducts>
          <speciesReference species="M_GLC_c_None_" stoichiometry="2"/>
        </listOfProducts>
        <kineticLaw>
          <math xmlns="http://www.w3.org/1998/Math/MathML">
            <ci> FLUX_VALUE </ci>
          </math>
          <listOfParameters>
            <parameter id="LOWER_BOUND" value="-1000" units="mmol_per_gDW_per_hr"/>
            <parameter id="OBJECTIVE_COEFFICIENT" value="0" units="dimensionless"/>
            <parameter id="UPPER_BOUND" value="1000" units="mmol_per_gDW_per_hr"/>
            <parameter id="FLUX_VALUE" value="0" units="mmol_per_gDW_per_hr"/>
          </listOfParameters>
        </kineticLaw>
      </reaction>
      <reaction id="R_118" name="Alpha-glucosidase" reversible="true">
        <notes>
          <html xmlns="http://www.w3.org/1999/xhtml">
            <p>GENE_ASSOCIATION: </p>
            <p>SUBSYSTEM: Exchange</p>
          </html>
        </notes>
        <listOfReactants>
          <speciesReference species="M_SUCROSE_c_None_" stoichiometry="1"/>
          <speciesReference species="M_WATER_c_None_" stoichiometry="1"/>
        </listOfReactants>
        <listOfProducts>
          <speciesReference species="M_GLC_c_None_" stoichiometry="1"/>
          <speciesReference species="M_FRU_c_None_" stoichiometry="1"/>
        </listOfProducts>
        <kineticLaw>
          <math xmlns="http://www.w3.org/1998/Math/MathML">
            <ci> FLUX_VALUE </ci>
          </math>
          <listOfParameters>
            <parameter id="LOWER_BOUND" value="-1000" units="mmol_per_gDW_per_hr"/>
            <parameter id="OBJECTIVE_COEFFICIENT" value="0" units="dimensionless"/>
            <parameter id="UPPER_BOUND" value="1000" units="mmol_per_gDW_per_hr"/>
            <parameter id="FLUX_VALUE" value="0" units="mmol_per_gDW_per_hr"/>
          </listOfParameters>
        </kineticLaw>
      </reaction>
      <reaction id="R_119" name="Polyphosphate-glucose phosphotransferase" reversible="true">
        <notes>
          <html xmlns="http://www.w3.org/1999/xhtml">
            <p>GENE_ASSOCIATION: </p>
            <p>SUBSYSTEM: Exchange</p>
          </html>
        </notes>
        <listOfReactants>
          <speciesReference species="M_PIn_c_None_" stoichiometry="1"/>
          <speciesReference species="M_bGLC_c_None_" stoichiometry="1"/>
        </listOfReactants>
        <listOfProducts>
          <speciesReference species="M_bGLC6P_c_None_" stoichiometry="1"/>
          <speciesReference species="M_PIn1_c_None_" stoichiometry="1"/>
        </listOfProducts>
        <kineticLaw>
          <math xmlns="http://www.w3.org/1998/Math/MathML">
            <ci> FLUX_VALUE </ci>
          </math>
          <listOfParameters>
            <parameter id="LOWER_BOUND" value="-1000" units="mmol_per_gDW_per_hr"/>
            <parameter id="OBJECTIVE_COEFFICIENT" value="0" units="dimensionless"/>
            <parameter id="UPPER_BOUND" value="1000" units="mmol_per_gDW_per_hr"/>
            <parameter id="FLUX_VALUE" value="0" units="mmol_per_gDW_per_hr"/>
          </listOfParameters>
        </kineticLaw>
      </reaction>
      <reaction id="R_120" name="Polyphosphate-glucose phosphotransferase" reversible="true">
        <notes>
          <html xmlns="http://www.w3.org/1999/xhtml">
            <p>GENE_ASSOCIATION: </p>
            <p>SUBSYSTEM: Exchange</p>
          </html>
        </notes>
        <listOfReactants>
          <speciesReference species="M_PIn_c_None_" stoichiometry="1"/>
          <speciesReference species="M_GLC_c_None_" stoichiometry="1"/>
        </listOfReactants>
        <listOfProducts>
          <speciesReference species="M_PIn1_c_None_" stoichiometry="1"/>
          <speciesReference species="M_GLC6P_c_None_" stoichiometry="1"/>
        </listOfProducts>
        <kineticLaw>
          <math xmlns="http://www.w3.org/1998/Math/MathML">
            <ci> FLUX_VALUE </ci>
          </math>
          <listOfParameters>
            <parameter id="LOWER_BOUND" value="-1000" units="mmol_per_gDW_per_hr"/>
            <parameter id="OBJECTIVE_COEFFICIENT" value="0" units="dimensionless"/>
            <parameter id="UPPER_BOUND" value="1000" units="mmol_per_gDW_per_hr"/>
            <parameter id="FLUX_VALUE" value="0" units="mmol_per_gDW_per_hr"/>
          </listOfParameters>
        </kineticLaw>
      </reaction>
      <reaction id="R_121" name="Aldose 1-epimerase" reversible="true">
        <notes>
          <html xmlns="http://www.w3.org/1999/xhtml">
            <p>GENE_ASSOCIATION: </p>
            <p>SUBSYSTEM: Exchange</p>
          </html>
        </notes>
        <listOfReactants>
          <speciesReference species="M_bGLC_c_None_" stoichiometry="1"/>
        </listOfReactants>
        <listOfProducts>
          <speciesReference species="M_GLC_c_None_" stoichiometry="1"/>
        </listOfProducts>
        <kineticLaw>
          <math xmlns="http://www.w3.org/1998/Math/MathML">
            <ci> FLUX_VALUE </ci>
          </math>
          <listOfParameters>
            <parameter id="LOWER_BOUND" value="-1000" units="mmol_per_gDW_per_hr"/>
            <parameter id="OBJECTIVE_COEFFICIENT" value="0" units="dimensionless"/>
            <parameter id="UPPER_BOUND" value="1000" units="mmol_per_gDW_per_hr"/>
            <parameter id="FLUX_VALUE" value="0" units="mmol_per_gDW_per_hr"/>
          </listOfParameters>
        </kineticLaw>
      </reaction>
      <reaction id="R_122" name="6-phospho-beta-glucosidase" reversible="true">
        <notes>
          <html xmlns="http://www.w3.org/1999/xhtml">
            <p>GENE_ASSOCIATION: </p>
            <p>SUBSYSTEM: Exchange</p>
          </html>
        </notes>
        <listOfReactants>
          <speciesReference species="M_SAL6P_c_None_" stoichiometry="1"/>
          <speciesReference species="M_WATER_c_None_" stoichiometry="1"/>
        </listOfReactants>
        <listOfProducts>
          <speciesReference species="M_HXMP_c_None_" stoichiometry="1"/>
          <speciesReference species="M_GLC6P_c_None_" stoichiometry="1"/>
        </listOfProducts>
        <kineticLaw>
          <math xmlns="http://www.w3.org/1998/Math/MathML">
            <ci> FLUX_VALUE </ci>
          </math>
          <listOfParameters>
            <parameter id="LOWER_BOUND" value="-1000" units="mmol_per_gDW_per_hr"/>
            <parameter id="OBJECTIVE_COEFFICIENT" value="0" units="dimensionless"/>
            <parameter id="UPPER_BOUND" value="1000" units="mmol_per_gDW_per_hr"/>
            <parameter id="FLUX_VALUE" value="0" units="mmol_per_gDW_per_hr"/>
          </listOfParameters>
        </kineticLaw>
      </reaction>
      <reaction id="R_123" name="6-phospho-beta-glucosidase" reversible="true">
        <notes>
          <html xmlns="http://www.w3.org/1999/xhtml">
            <p>GENE_ASSOCIATION: </p>
            <p>SUBSYSTEM: Exchange</p>
          </html>
        </notes>
        <listOfReactants>
          <speciesReference species="M_SAL6P_c_None_" stoichiometry="1"/>
          <speciesReference species="M_WATER_c_None_" stoichiometry="1"/>
        </listOfReactants>
        <listOfProducts>
          <speciesReference species="M_bGLC6P_c_None_" stoichiometry="1"/>
          <speciesReference species="M_HXMP_c_None_" stoichiometry="1"/>
        </listOfProducts>
        <kineticLaw>
          <math xmlns="http://www.w3.org/1998/Math/MathML">
            <ci> FLUX_VALUE </ci>
          </math>
          <listOfParameters>
            <parameter id="LOWER_BOUND" value="-1000" units="mmol_per_gDW_per_hr"/>
            <parameter id="OBJECTIVE_COEFFICIENT" value="0" units="dimensionless"/>
            <parameter id="UPPER_BOUND" value="1000" units="mmol_per_gDW_per_hr"/>
            <parameter id="FLUX_VALUE" value="0" units="mmol_per_gDW_per_hr"/>
          </listOfParameters>
        </kineticLaw>
      </reaction>
      <reaction id="R_124" name="Xylose isomerase" reversible="true">
        <notes>
          <html xmlns="http://www.w3.org/1999/xhtml">
            <p>GENE_ASSOCIATION: </p>
            <p>SUBSYSTEM: Exchange</p>
          </html>
        </notes>
        <listOfReactants>
          <speciesReference species="M_XYL_c_None_" stoichiometry="1"/>
        </listOfReactants>
        <listOfProducts>
          <speciesReference species="M_DXYL_c_None_" stoichiometry="1"/>
        </listOfProducts>
        <kineticLaw>
          <math xmlns="http://www.w3.org/1998/Math/MathML">
            <ci> FLUX_VALUE </ci>
          </math>
          <listOfParameters>
            <parameter id="LOWER_BOUND" value="-1000" units="mmol_per_gDW_per_hr"/>
            <parameter id="OBJECTIVE_COEFFICIENT" value="0" units="dimensionless"/>
            <parameter id="UPPER_BOUND" value="1000" units="mmol_per_gDW_per_hr"/>
            <parameter id="FLUX_VALUE" value="0" units="mmol_per_gDW_per_hr"/>
          </listOfParameters>
        </kineticLaw>
      </reaction>
      <reaction id="R_125" name="D-arabinitol 4-dehydrogenase" reversible="true">
        <notes>
          <html xmlns="http://www.w3.org/1999/xhtml">
            <p>GENE_ASSOCIATION: </p>
            <p>SUBSYSTEM: Exchange</p>
          </html>
        </notes>
        <listOfReactants>
          <speciesReference species="M_DARABITOL_c_None_" stoichiometry="1"/>
          <speciesReference species="M_NAD_c_None_" stoichiometry="1"/>
        </listOfReactants>
        <listOfProducts>
          <speciesReference species="M_DXYL_c_None_" stoichiometry="1"/>
          <speciesReference species="M_NADH_c_None_" stoichiometry="1"/>
          <speciesReference species="M_H_c_None_" stoichiometry="1"/>
        </listOfProducts>
        <kineticLaw>
          <math xmlns="http://www.w3.org/1998/Math/MathML">
            <ci> FLUX_VALUE </ci>
          </math>
          <listOfParameters>
            <parameter id="LOWER_BOUND" value="-1000" units="mmol_per_gDW_per_hr"/>
            <parameter id="OBJECTIVE_COEFFICIENT" value="0" units="dimensionless"/>
            <parameter id="UPPER_BOUND" value="1000" units="mmol_per_gDW_per_hr"/>
            <parameter id="FLUX_VALUE" value="0" units="mmol_per_gDW_per_hr"/>
          </listOfParameters>
        </kineticLaw>
      </reaction>
      <reaction id="R_126" name="D-lyxose ketol-isomerase" reversible="true">
        <notes>
          <html xmlns="http://www.w3.org/1999/xhtml">
            <p>GENE_ASSOCIATION: </p>
            <p>SUBSYSTEM: Exchange</p>
          </html>
        </notes>
        <listOfReactants>
          <speciesReference species="M_LLYXOSE_c_None_" stoichiometry="1"/>
        </listOfReactants>
        <listOfProducts>
          <speciesReference species="M_DLYXOSE_c_None_" stoichiometry="1"/>
        </listOfProducts>
        <kineticLaw>
          <math xmlns="http://www.w3.org/1998/Math/MathML">
            <ci> FLUX_VALUE </ci>
          </math>
          <listOfParameters>
            <parameter id="LOWER_BOUND" value="-1000" units="mmol_per_gDW_per_hr"/>
            <parameter id="OBJECTIVE_COEFFICIENT" value="0" units="dimensionless"/>
            <parameter id="UPPER_BOUND" value="1000" units="mmol_per_gDW_per_hr"/>
            <parameter id="FLUX_VALUE" value="0" units="mmol_per_gDW_per_hr"/>
          </listOfParameters>
        </kineticLaw>
      </reaction>
      <reaction id="R_127" name="D-lyxose ketol-isomerase" reversible="true">
        <notes>
          <html xmlns="http://www.w3.org/1999/xhtml">
            <p>GENE_ASSOCIATION: </p>
            <p>SUBSYSTEM: Exchange</p>
          </html>
        </notes>
        <listOfReactants>
          <speciesReference species="M_DXYL_c_None_" stoichiometry="1"/>
        </listOfReactants>
        <listOfProducts>
          <speciesReference species="M_DLYXOSE_c_None_" stoichiometry="1"/>
        </listOfProducts>
        <kineticLaw>
          <math xmlns="http://www.w3.org/1998/Math/MathML">
            <ci> FLUX_VALUE </ci>
          </math>
          <listOfParameters>
            <parameter id="LOWER_BOUND" value="-1000" units="mmol_per_gDW_per_hr"/>
            <parameter id="OBJECTIVE_COEFFICIENT" value="0" units="dimensionless"/>
            <parameter id="UPPER_BOUND" value="1000" units="mmol_per_gDW_per_hr"/>
            <parameter id="FLUX_VALUE" value="0" units="mmol_per_gDW_per_hr"/>
          </listOfParameters>
        </kineticLaw>
      </reaction>
      <reaction id="R_128" name="Xylulokinase" reversible="true">
        <notes>
          <html xmlns="http://www.w3.org/1999/xhtml">
            <p>GENE_ASSOCIATION: </p>
            <p>SUBSYSTEM: Exchange</p>
          </html>
        </notes>
        <listOfReactants>
          <speciesReference species="M_ATP_c_None_" stoichiometry="1"/>
          <speciesReference species="M_DXYL_c_None_" stoichiometry="1"/>
        </listOfReactants>
        <listOfProducts>
          <speciesReference species="M_XYL5P_c_None_" stoichiometry="1"/>
          <speciesReference species="M_ADP_c_None_" stoichiometry="1"/>
        </listOfProducts>
        <kineticLaw>
          <math xmlns="http://www.w3.org/1998/Math/MathML">
            <ci> FLUX_VALUE </ci>
          </math>
          <listOfParameters>
            <parameter id="LOWER_BOUND" value="-1000" units="mmol_per_gDW_per_hr"/>
            <parameter id="OBJECTIVE_COEFFICIENT" value="0" units="dimensionless"/>
            <parameter id="UPPER_BOUND" value="1000" units="mmol_per_gDW_per_hr"/>
            <parameter id="FLUX_VALUE" value="0" units="mmol_per_gDW_per_hr"/>
          </listOfParameters>
        </kineticLaw>
      </reaction>
      <reaction id="R_129" name="Polyphosphate kinase" reversible="true">
        <notes>
          <html xmlns="http://www.w3.org/1999/xhtml">
            <p>GENE_ASSOCIATION: </p>
            <p>SUBSYSTEM: Exchange</p>
          </html>
        </notes>
        <listOfReactants>
          <speciesReference species="M_ATP_c_None_" stoichiometry="1"/>
          <speciesReference species="M_PIn1_c_None_" stoichiometry="1"/>
        </listOfReactants>
        <listOfProducts>
          <speciesReference species="M_ADP_c_None_" stoichiometry="1"/>
          <speciesReference species="M_PIn_c_None_" stoichiometry="1"/>
        </listOfProducts>
        <kineticLaw>
          <math xmlns="http://www.w3.org/1998/Math/MathML">
            <ci> FLUX_VALUE </ci>
          </math>
          <listOfParameters>
            <parameter id="LOWER_BOUND" value="-1000" units="mmol_per_gDW_per_hr"/>
            <parameter id="OBJECTIVE_COEFFICIENT" value="0" units="dimensionless"/>
            <parameter id="UPPER_BOUND" value="1000" units="mmol_per_gDW_per_hr"/>
            <parameter id="FLUX_VALUE" value="0" units="mmol_per_gDW_per_hr"/>
          </listOfParameters>
        </kineticLaw>
      </reaction>
      <reaction id="R_130" name="carbamoylphosphate synthetase large chain/carbamoyl-phosphate synthase, pyrimidine-specific, small chain" reversible="true">
        <notes>
          <html xmlns="http://www.w3.org/1999/xhtml">
            <p>GENE_ASSOCIATION: </p>
            <p>SUBSYSTEM: Exchange</p>
          </html>
        </notes>
        <listOfReactants>
          <speciesReference species="M_ATP_c_None_" stoichiometry="2"/>
          <speciesReference species="M_WATER_c_None_" stoichiometry="1"/>
          <speciesReference species="M_HCO3_c_None_" stoichiometry="1"/>
          <speciesReference species="M_GLN_c_None_" stoichiometry="1"/>
          <speciesReference species="M_H_c_None_" stoichiometry="1"/>
        </listOfReactants>
        <listOfProducts>
          <speciesReference species="M_PI_c_None_" stoichiometry="1"/>
          <speciesReference species="M_CARBAMOYLP_c_None_" stoichiometry="1"/>
          <speciesReference species="M_ADP_c_None_" stoichiometry="2"/>
          <speciesReference species="M_GLT_c_None_" stoichiometry="1"/>
        </listOfProducts>
        <kineticLaw>
          <math xmlns="http://www.w3.org/1998/Math/MathML">
            <ci> FLUX_VALUE </ci>
          </math>
          <listOfParameters>
            <parameter id="LOWER_BOUND" value="-1000" units="mmol_per_gDW_per_hr"/>
            <parameter id="OBJECTIVE_COEFFICIENT" value="0" units="dimensionless"/>
            <parameter id="UPPER_BOUND" value="1000" units="mmol_per_gDW_per_hr"/>
            <parameter id="FLUX_VALUE" value="0" units="mmol_per_gDW_per_hr"/>
          </listOfParameters>
        </kineticLaw>
      </reaction>
      <reaction id="R_131" name="Aspartate carbamoyltransferase" reversible="true">
        <notes>
          <html xmlns="http://www.w3.org/1999/xhtml">
            <p>GENE_ASSOCIATION: </p>
            <p>SUBSYSTEM: Exchange</p>
          </html>
        </notes>
        <listOfReactants>
          <speciesReference species="M_CARBAMOYLP_c_None_" stoichiometry="1"/>
          <speciesReference species="M_ASP_c_None_" stoichiometry="1"/>
        </listOfReactants>
        <listOfProducts>
          <speciesReference species="M_CARBAMYULASP_c_None_" stoichiometry="1"/>
          <speciesReference species="M_PI_c_None_" stoichiometry="1"/>
        </listOfProducts>
        <kineticLaw>
          <math xmlns="http://www.w3.org/1998/Math/MathML">
            <ci> FLUX_VALUE </ci>
          </math>
          <listOfParameters>
            <parameter id="LOWER_BOUND" value="-1000" units="mmol_per_gDW_per_hr"/>
            <parameter id="OBJECTIVE_COEFFICIENT" value="0" units="dimensionless"/>
            <parameter id="UPPER_BOUND" value="1000" units="mmol_per_gDW_per_hr"/>
            <parameter id="FLUX_VALUE" value="0" units="mmol_per_gDW_per_hr"/>
          </listOfParameters>
        </kineticLaw>
      </reaction>
      <reaction id="R_132" name="Dihydroorotase" reversible="true">
        <notes>
          <html xmlns="http://www.w3.org/1999/xhtml">
            <p>GENE_ASSOCIATION: </p>
            <p>SUBSYSTEM: Exchange</p>
          </html>
        </notes>
        <listOfReactants>
          <speciesReference species="M_CARBAMYULASP_c_None_" stoichiometry="1"/>
        </listOfReactants>
        <listOfProducts>
          <speciesReference species="M_WATER_c_None_" stoichiometry="1"/>
          <speciesReference species="M_DIHOROT_c_None_" stoichiometry="1"/>
        </listOfProducts>
        <kineticLaw>
          <math xmlns="http://www.w3.org/1998/Math/MathML">
            <ci> FLUX_VALUE </ci>
          </math>
          <listOfParameters>
            <parameter id="LOWER_BOUND" value="-1000" units="mmol_per_gDW_per_hr"/>
            <parameter id="OBJECTIVE_COEFFICIENT" value="0" units="dimensionless"/>
            <parameter id="UPPER_BOUND" value="1000" units="mmol_per_gDW_per_hr"/>
            <parameter id="FLUX_VALUE" value="0" units="mmol_per_gDW_per_hr"/>
          </listOfParameters>
        </kineticLaw>
      </reaction>
      <reaction id="R_133" name="Dihydroorotate oxidase" reversible="true">
        <notes>
          <html xmlns="http://www.w3.org/1999/xhtml">
            <p>GENE_ASSOCIATION: </p>
            <p>SUBSYSTEM: Exchange</p>
          </html>
        </notes>
        <listOfReactants>
          <speciesReference species="M_MK_c_None_" stoichiometry="1"/>
          <speciesReference species="M_DIHOROT_c_None_" stoichiometry="1"/>
        </listOfReactants>
        <listOfProducts>
          <speciesReference species="M_OROTATE_c_None_" stoichiometry="1"/>
          <speciesReference species="M_MKH2_c_None_" stoichiometry="1"/>
        </listOfProducts>
        <kineticLaw>
          <math xmlns="http://www.w3.org/1998/Math/MathML">
            <ci> FLUX_VALUE </ci>
          </math>
          <listOfParameters>
            <parameter id="LOWER_BOUND" value="-1000" units="mmol_per_gDW_per_hr"/>
            <parameter id="OBJECTIVE_COEFFICIENT" value="0" units="dimensionless"/>
            <parameter id="UPPER_BOUND" value="1000" units="mmol_per_gDW_per_hr"/>
            <parameter id="FLUX_VALUE" value="0" units="mmol_per_gDW_per_hr"/>
          </listOfParameters>
        </kineticLaw>
      </reaction>
      <reaction id="R_134" name="Dihydroorotate oxidase" reversible="true">
        <notes>
          <html xmlns="http://www.w3.org/1999/xhtml">
            <p>GENE_ASSOCIATION: </p>
            <p>SUBSYSTEM: Exchange</p>
          </html>
        </notes>
        <listOfReactants>
          <speciesReference species="M_DIHOROT_c_None_" stoichiometry="1"/>
          <speciesReference species="M_O2_c_None_" stoichiometry="1"/>
        </listOfReactants>
        <listOfProducts>
          <speciesReference species="M_H2O2_c_None_" stoichiometry="1"/>
          <speciesReference species="M_OROTATE_c_None_" stoichiometry="1"/>
        </listOfProducts>
        <kineticLaw>
          <math xmlns="http://www.w3.org/1998/Math/MathML">
            <ci> FLUX_VALUE </ci>
          </math>
          <listOfParameters>
            <parameter id="LOWER_BOUND" value="-1000" units="mmol_per_gDW_per_hr"/>
            <parameter id="OBJECTIVE_COEFFICIENT" value="0" units="dimensionless"/>
            <parameter id="UPPER_BOUND" value="1000" units="mmol_per_gDW_per_hr"/>
            <parameter id="FLUX_VALUE" value="0" units="mmol_per_gDW_per_hr"/>
          </listOfParameters>
        </kineticLaw>
      </reaction>
      <reaction id="R_135" name="Orotate phosphoribosyltransferase" reversible="true">
        <notes>
          <html xmlns="http://www.w3.org/1999/xhtml">
            <p>GENE_ASSOCIATION: </p>
            <p>SUBSYSTEM: Exchange</p>
          </html>
        </notes>
        <listOfReactants>
          <speciesReference species="M_PRPP_c_None_" stoichiometry="1"/>
          <speciesReference species="M_OROTATE_c_None_" stoichiometry="1"/>
        </listOfReactants>
        <listOfProducts>
          <speciesReference species="M_PPI_c_None_" stoichiometry="1"/>
          <speciesReference species="M_ORO5P_c_None_" stoichiometry="1"/>
        </listOfProducts>
        <kineticLaw>
          <math xmlns="http://www.w3.org/1998/Math/MathML">
            <ci> FLUX_VALUE </ci>
          </math>
          <listOfParameters>
            <parameter id="LOWER_BOUND" value="-1000" units="mmol_per_gDW_per_hr"/>
            <parameter id="OBJECTIVE_COEFFICIENT" value="0" units="dimensionless"/>
            <parameter id="UPPER_BOUND" value="1000" units="mmol_per_gDW_per_hr"/>
            <parameter id="FLUX_VALUE" value="0" units="mmol_per_gDW_per_hr"/>
          </listOfParameters>
        </kineticLaw>
      </reaction>
      <reaction id="R_136" name="Orotidine-5&apos;-phosphate decarboxylase" reversible="true">
        <notes>
          <html xmlns="http://www.w3.org/1999/xhtml">
            <p>GENE_ASSOCIATION: </p>
            <p>SUBSYSTEM: Exchange</p>
          </html>
        </notes>
        <listOfReactants>
          <speciesReference species="M_ORO5P_c_None_" stoichiometry="1"/>
        </listOfReactants>
        <listOfProducts>
          <speciesReference species="M_UMP_c_None_" stoichiometry="1"/>
          <speciesReference species="M_CO2_c_None_" stoichiometry="1"/>
        </listOfProducts>
        <kineticLaw>
          <math xmlns="http://www.w3.org/1998/Math/MathML">
            <ci> FLUX_VALUE </ci>
          </math>
          <listOfParameters>
            <parameter id="LOWER_BOUND" value="-1000" units="mmol_per_gDW_per_hr"/>
            <parameter id="OBJECTIVE_COEFFICIENT" value="0" units="dimensionless"/>
            <parameter id="UPPER_BOUND" value="1000" units="mmol_per_gDW_per_hr"/>
            <parameter id="FLUX_VALUE" value="0" units="mmol_per_gDW_per_hr"/>
          </listOfParameters>
        </kineticLaw>
      </reaction>
      <reaction id="R_137" name="cytidylate kinase" reversible="true">
        <notes>
          <html xmlns="http://www.w3.org/1999/xhtml">
            <p>GENE_ASSOCIATION: </p>
            <p>SUBSYSTEM: Exchange</p>
          </html>
        </notes>
        <listOfReactants>
          <speciesReference species="M_ATP_c_None_" stoichiometry="1"/>
          <speciesReference species="M_UMP_c_None_" stoichiometry="1"/>
        </listOfReactants>
        <listOfProducts>
          <speciesReference species="M_ADP_c_None_" stoichiometry="1"/>
          <speciesReference species="M_UDP_c_None_" stoichiometry="1"/>
        </listOfProducts>
        <kineticLaw>
          <math xmlns="http://www.w3.org/1998/Math/MathML">
            <ci> FLUX_VALUE </ci>
          </math>
          <listOfParameters>
            <parameter id="LOWER_BOUND" value="-1000" units="mmol_per_gDW_per_hr"/>
            <parameter id="OBJECTIVE_COEFFICIENT" value="0" units="dimensionless"/>
            <parameter id="UPPER_BOUND" value="1000" units="mmol_per_gDW_per_hr"/>
            <parameter id="FLUX_VALUE" value="0" units="mmol_per_gDW_per_hr"/>
          </listOfParameters>
        </kineticLaw>
      </reaction>
      <reaction id="R_138" name="ADDED" reversible="true">
        <notes>
          <html xmlns="http://www.w3.org/1999/xhtml">
            <p>GENE_ASSOCIATION: </p>
            <p>SUBSYSTEM: Exchange</p>
          </html>
        </notes>
        <listOfReactants>
          <speciesReference species="M_URI_c_None_" stoichiometry="1"/>
          <speciesReference species="M_GTP_c_None_" stoichiometry="1"/>
        </listOfReactants>
        <listOfProducts>
          <speciesReference species="M_UMP_c_None_" stoichiometry="1"/>
          <speciesReference species="M_GDP_c_None_" stoichiometry="1"/>
        </listOfProducts>
        <kineticLaw>
          <math xmlns="http://www.w3.org/1998/Math/MathML">
            <ci> FLUX_VALUE </ci>
          </math>
          <listOfParameters>
            <parameter id="LOWER_BOUND" value="-1000" units="mmol_per_gDW_per_hr"/>
            <parameter id="OBJECTIVE_COEFFICIENT" value="0" units="dimensionless"/>
            <parameter id="UPPER_BOUND" value="1000" units="mmol_per_gDW_per_hr"/>
            <parameter id="FLUX_VALUE" value="0" units="mmol_per_gDW_per_hr"/>
          </listOfParameters>
        </kineticLaw>
      </reaction>
      <reaction id="R_139" name="Adenosine kinase" reversible="true">
        <notes>
          <html xmlns="http://www.w3.org/1999/xhtml">
            <p>GENE_ASSOCIATION: </p>
            <p>SUBSYSTEM: Exchange</p>
          </html>
        </notes>
        <listOfReactants>
          <speciesReference species="M_UMP_c_None_" stoichiometry="1"/>
          <speciesReference species="M_WATER_c_None_" stoichiometry="1"/>
        </listOfReactants>
        <listOfProducts>
          <speciesReference species="M_PI_c_None_" stoichiometry="1"/>
          <speciesReference species="M_URI_c_None_" stoichiometry="1"/>
        </listOfProducts>
        <kineticLaw>
          <math xmlns="http://www.w3.org/1998/Math/MathML">
            <ci> FLUX_VALUE </ci>
          </math>
          <listOfParameters>
            <parameter id="LOWER_BOUND" value="-1000" units="mmol_per_gDW_per_hr"/>
            <parameter id="OBJECTIVE_COEFFICIENT" value="0" units="dimensionless"/>
            <parameter id="UPPER_BOUND" value="1000" units="mmol_per_gDW_per_hr"/>
            <parameter id="FLUX_VALUE" value="0" units="mmol_per_gDW_per_hr"/>
          </listOfParameters>
        </kineticLaw>
      </reaction>
      <reaction id="R_140" name="Uridine phosphorylase" reversible="true">
        <notes>
          <html xmlns="http://www.w3.org/1999/xhtml">
            <p>GENE_ASSOCIATION: </p>
            <p>SUBSYSTEM: Exchange</p>
          </html>
        </notes>
        <listOfReactants>
          <speciesReference species="M_URI_c_None_" stoichiometry="1"/>
          <speciesReference species="M_PI_c_None_" stoichiometry="1"/>
        </listOfReactants>
        <listOfProducts>
          <speciesReference species="M_R1P_c_None_" stoichiometry="1"/>
          <speciesReference species="M_URA_c_None_" stoichiometry="1"/>
        </listOfProducts>
        <kineticLaw>
          <math xmlns="http://www.w3.org/1998/Math/MathML">
            <ci> FLUX_VALUE </ci>
          </math>
          <listOfParameters>
            <parameter id="LOWER_BOUND" value="-1000" units="mmol_per_gDW_per_hr"/>
            <parameter id="OBJECTIVE_COEFFICIENT" value="0" units="dimensionless"/>
            <parameter id="UPPER_BOUND" value="1000" units="mmol_per_gDW_per_hr"/>
            <parameter id="FLUX_VALUE" value="0" units="mmol_per_gDW_per_hr"/>
          </listOfParameters>
        </kineticLaw>
      </reaction>
      <reaction id="R_141" name="Nucleoside-diphosphate kinase" reversible="true">
        <notes>
          <html xmlns="http://www.w3.org/1999/xhtml">
            <p>GENE_ASSOCIATION: </p>
            <p>SUBSYSTEM: Exchange</p>
          </html>
        </notes>
        <listOfReactants>
          <speciesReference species="M_ATP_c_None_" stoichiometry="1"/>
          <speciesReference species="M_UDP_c_None_" stoichiometry="1"/>
        </listOfReactants>
        <listOfProducts>
          <speciesReference species="M_UTP_c_None_" stoichiometry="1"/>
          <speciesReference species="M_ADP_c_None_" stoichiometry="1"/>
        </listOfProducts>
        <kineticLaw>
          <math xmlns="http://www.w3.org/1998/Math/MathML">
            <ci> FLUX_VALUE </ci>
          </math>
          <listOfParameters>
            <parameter id="LOWER_BOUND" value="-1000" units="mmol_per_gDW_per_hr"/>
            <parameter id="OBJECTIVE_COEFFICIENT" value="0" units="dimensionless"/>
            <parameter id="UPPER_BOUND" value="1000" units="mmol_per_gDW_per_hr"/>
            <parameter id="FLUX_VALUE" value="0" units="mmol_per_gDW_per_hr"/>
          </listOfParameters>
        </kineticLaw>
      </reaction>
      <reaction id="R_142" name="CTP synthetase" reversible="true">
        <notes>
          <html xmlns="http://www.w3.org/1999/xhtml">
            <p>GENE_ASSOCIATION: </p>
            <p>SUBSYSTEM: Exchange</p>
          </html>
        </notes>
        <listOfReactants>
          <speciesReference species="M_ATP_c_None_" stoichiometry="1"/>
          <speciesReference species="M_WATER_c_None_" stoichiometry="1"/>
          <speciesReference species="M_GLN_c_None_" stoichiometry="1"/>
          <speciesReference species="M_UTP_c_None_" stoichiometry="1"/>
        </listOfReactants>
        <listOfProducts>
          <speciesReference species="M_PI_c_None_" stoichiometry="1"/>
          <speciesReference species="M_ADP_c_None_" stoichiometry="1"/>
          <speciesReference species="M_CTP_c_None_" stoichiometry="1"/>
          <speciesReference species="M_GLT_c_None_" stoichiometry="1"/>
        </listOfProducts>
        <kineticLaw>
          <math xmlns="http://www.w3.org/1998/Math/MathML">
            <ci> FLUX_VALUE </ci>
          </math>
          <listOfParameters>
            <parameter id="LOWER_BOUND" value="-1000" units="mmol_per_gDW_per_hr"/>
            <parameter id="OBJECTIVE_COEFFICIENT" value="0" units="dimensionless"/>
            <parameter id="UPPER_BOUND" value="1000" units="mmol_per_gDW_per_hr"/>
            <parameter id="FLUX_VALUE" value="0" units="mmol_per_gDW_per_hr"/>
          </listOfParameters>
        </kineticLaw>
      </reaction>
      <reaction id="R_143" name="CTP synthetase" reversible="true">
        <notes>
          <html xmlns="http://www.w3.org/1999/xhtml">
            <p>GENE_ASSOCIATION: </p>
            <p>SUBSYSTEM: Exchange</p>
          </html>
        </notes>
        <listOfReactants>
          <speciesReference species="M_ATP_c_None_" stoichiometry="1"/>
          <speciesReference species="M_NH3_c_None_" stoichiometry="1"/>
          <speciesReference species="M_UTP_c_None_" stoichiometry="1"/>
        </listOfReactants>
        <listOfProducts>
          <speciesReference species="M_PI_c_None_" stoichiometry="1"/>
          <speciesReference species="M_ADP_c_None_" stoichiometry="1"/>
          <speciesReference species="M_CTP_c_None_" stoichiometry="1"/>
        </listOfProducts>
        <kineticLaw>
          <math xmlns="http://www.w3.org/1998/Math/MathML">
            <ci> FLUX_VALUE </ci>
          </math>
          <listOfParameters>
            <parameter id="LOWER_BOUND" value="-1000" units="mmol_per_gDW_per_hr"/>
            <parameter id="OBJECTIVE_COEFFICIENT" value="0" units="dimensionless"/>
            <parameter id="UPPER_BOUND" value="1000" units="mmol_per_gDW_per_hr"/>
            <parameter id="FLUX_VALUE" value="0" units="mmol_per_gDW_per_hr"/>
          </listOfParameters>
        </kineticLaw>
      </reaction>
      <reaction id="R_144" name="nucleoside-diphosphate kinase" reversible="true">
        <notes>
          <html xmlns="http://www.w3.org/1999/xhtml">
            <p>GENE_ASSOCIATION: </p>
            <p>SUBSYSTEM: Exchange</p>
          </html>
        </notes>
        <listOfReactants>
          <speciesReference species="M_CTP_c_None_" stoichiometry="1"/>
          <speciesReference species="M_ADP_c_None_" stoichiometry="1"/>
        </listOfReactants>
        <listOfProducts>
          <speciesReference species="M_ATP_c_None_" stoichiometry="1"/>
          <speciesReference species="M_CDP_c_None_" stoichiometry="1"/>
        </listOfProducts>
        <kineticLaw>
          <math xmlns="http://www.w3.org/1998/Math/MathML">
            <ci> FLUX_VALUE </ci>
          </math>
          <listOfParameters>
            <parameter id="LOWER_BOUND" value="-1000" units="mmol_per_gDW_per_hr"/>
            <parameter id="OBJECTIVE_COEFFICIENT" value="0" units="dimensionless"/>
            <parameter id="UPPER_BOUND" value="1000" units="mmol_per_gDW_per_hr"/>
            <parameter id="FLUX_VALUE" value="0" units="mmol_per_gDW_per_hr"/>
          </listOfParameters>
        </kineticLaw>
      </reaction>
      <reaction id="R_145" name="ribonucleoside-diphosphate reductase" reversible="true">
        <notes>
          <html xmlns="http://www.w3.org/1999/xhtml">
            <p>GENE_ASSOCIATION: </p>
            <p>SUBSYSTEM: Exchange</p>
          </html>
        </notes>
        <listOfReactants>
          <speciesReference species="M_CDP_c_None_" stoichiometry="1"/>
          <speciesReference species="M_RThioredoxin_c_None_" stoichiometry="1"/>
        </listOfReactants>
        <listOfProducts>
          <speciesReference species="M_DCDP_c_None_" stoichiometry="1"/>
          <speciesReference species="M_OXTHIOREDOXIN_c_None_" stoichiometry="1"/>
          <speciesReference species="M_WATER_c_None_" stoichiometry="1"/>
        </listOfProducts>
        <kineticLaw>
          <math xmlns="http://www.w3.org/1998/Math/MathML">
            <ci> FLUX_VALUE </ci>
          </math>
          <listOfParameters>
            <parameter id="LOWER_BOUND" value="-1000" units="mmol_per_gDW_per_hr"/>
            <parameter id="OBJECTIVE_COEFFICIENT" value="0" units="dimensionless"/>
            <parameter id="UPPER_BOUND" value="1000" units="mmol_per_gDW_per_hr"/>
            <parameter id="FLUX_VALUE" value="0" units="mmol_per_gDW_per_hr"/>
          </listOfParameters>
        </kineticLaw>
      </reaction>
      <reaction id="R_146" name="Adenosine kinase" reversible="true">
        <notes>
          <html xmlns="http://www.w3.org/1999/xhtml">
            <p>GENE_ASSOCIATION: </p>
            <p>SUBSYSTEM: Exchange</p>
          </html>
        </notes>
        <listOfReactants>
          <speciesReference species="M_DCMP_c_None_" stoichiometry="1"/>
          <speciesReference species="M_WATER_c_None_" stoichiometry="1"/>
        </listOfReactants>
        <listOfProducts>
          <speciesReference species="M_DC_c_None_" stoichiometry="1"/>
          <speciesReference species="M_PI_c_None_" stoichiometry="1"/>
        </listOfProducts>
        <kineticLaw>
          <math xmlns="http://www.w3.org/1998/Math/MathML">
            <ci> FLUX_VALUE </ci>
          </math>
          <listOfParameters>
            <parameter id="LOWER_BOUND" value="-1000" units="mmol_per_gDW_per_hr"/>
            <parameter id="OBJECTIVE_COEFFICIENT" value="0" units="dimensionless"/>
            <parameter id="UPPER_BOUND" value="1000" units="mmol_per_gDW_per_hr"/>
            <parameter id="FLUX_VALUE" value="0" units="mmol_per_gDW_per_hr"/>
          </listOfParameters>
        </kineticLaw>
      </reaction>
      <reaction id="R_147" name="nucleoside-diphosphate kinase" reversible="true">
        <notes>
          <html xmlns="http://www.w3.org/1999/xhtml">
            <p>GENE_ASSOCIATION: </p>
            <p>SUBSYSTEM: Exchange</p>
          </html>
        </notes>
        <listOfReactants>
          <speciesReference species="M_ATP_c_None_" stoichiometry="1"/>
          <speciesReference species="M_DCDP_c_None_" stoichiometry="1"/>
        </listOfReactants>
        <listOfProducts>
          <speciesReference species="M_DCTP_c_None_" stoichiometry="1"/>
          <speciesReference species="M_ADP_c_None_" stoichiometry="1"/>
        </listOfProducts>
        <kineticLaw>
          <math xmlns="http://www.w3.org/1998/Math/MathML">
            <ci> FLUX_VALUE </ci>
          </math>
          <listOfParameters>
            <parameter id="LOWER_BOUND" value="-1000" units="mmol_per_gDW_per_hr"/>
            <parameter id="OBJECTIVE_COEFFICIENT" value="0" units="dimensionless"/>
            <parameter id="UPPER_BOUND" value="1000" units="mmol_per_gDW_per_hr"/>
            <parameter id="FLUX_VALUE" value="0" units="mmol_per_gDW_per_hr"/>
          </listOfParameters>
        </kineticLaw>
      </reaction>
      <reaction id="R_148" name="thymidine kinase" reversible="true">
        <notes>
          <html xmlns="http://www.w3.org/1999/xhtml">
            <p>GENE_ASSOCIATION: </p>
            <p>SUBSYSTEM: Exchange</p>
          </html>
        </notes>
        <listOfReactants>
          <speciesReference species="M_ATP_c_None_" stoichiometry="1"/>
          <speciesReference species="M_DU_c_None_" stoichiometry="1"/>
        </listOfReactants>
        <listOfProducts>
          <speciesReference species="M_DUMP_c_None_" stoichiometry="1"/>
          <speciesReference species="M_ADP_c_None_" stoichiometry="1"/>
        </listOfProducts>
        <kineticLaw>
          <math xmlns="http://www.w3.org/1998/Math/MathML">
            <ci> FLUX_VALUE </ci>
          </math>
          <listOfParameters>
            <parameter id="LOWER_BOUND" value="-1000" units="mmol_per_gDW_per_hr"/>
            <parameter id="OBJECTIVE_COEFFICIENT" value="0" units="dimensionless"/>
            <parameter id="UPPER_BOUND" value="1000" units="mmol_per_gDW_per_hr"/>
            <parameter id="FLUX_VALUE" value="0" units="mmol_per_gDW_per_hr"/>
          </listOfParameters>
        </kineticLaw>
      </reaction>
      <reaction id="R_149" name="dCTP deaminase" reversible="true">
        <notes>
          <html xmlns="http://www.w3.org/1999/xhtml">
            <p>GENE_ASSOCIATION: </p>
            <p>SUBSYSTEM: Exchange</p>
          </html>
        </notes>
        <listOfReactants>
          <speciesReference species="M_CTP_c_None_" stoichiometry="1"/>
          <speciesReference species="M_WATER_c_None_" stoichiometry="1"/>
        </listOfReactants>
        <listOfProducts>
          <speciesReference species="M_UTP_c_None_" stoichiometry="1"/>
          <speciesReference species="M_NH3_c_None_" stoichiometry="1"/>
        </listOfProducts>
        <kineticLaw>
          <math xmlns="http://www.w3.org/1998/Math/MathML">
            <ci> FLUX_VALUE </ci>
          </math>
          <listOfParameters>
            <parameter id="LOWER_BOUND" value="-1000" units="mmol_per_gDW_per_hr"/>
            <parameter id="OBJECTIVE_COEFFICIENT" value="0" units="dimensionless"/>
            <parameter id="UPPER_BOUND" value="1000" units="mmol_per_gDW_per_hr"/>
            <parameter id="FLUX_VALUE" value="0" units="mmol_per_gDW_per_hr"/>
          </listOfParameters>
        </kineticLaw>
      </reaction>
      <reaction id="R_150" name="dCTP deaminase" reversible="true">
        <notes>
          <html xmlns="http://www.w3.org/1999/xhtml">
            <p>GENE_ASSOCIATION: </p>
            <p>SUBSYSTEM: Exchange</p>
          </html>
        </notes>
        <listOfReactants>
          <speciesReference species="M_DCTP_c_None_" stoichiometry="1"/>
          <speciesReference species="M_WATER_c_None_" stoichiometry="1"/>
        </listOfReactants>
        <listOfProducts>
          <speciesReference species="M_NH3_c_None_" stoichiometry="1"/>
          <speciesReference species="M_DUTP_c_None_" stoichiometry="1"/>
        </listOfProducts>
        <kineticLaw>
          <math xmlns="http://www.w3.org/1998/Math/MathML">
            <ci> FLUX_VALUE </ci>
          </math>
          <listOfParameters>
            <parameter id="LOWER_BOUND" value="-1000" units="mmol_per_gDW_per_hr"/>
            <parameter id="OBJECTIVE_COEFFICIENT" value="0" units="dimensionless"/>
            <parameter id="UPPER_BOUND" value="1000" units="mmol_per_gDW_per_hr"/>
            <parameter id="FLUX_VALUE" value="0" units="mmol_per_gDW_per_hr"/>
          </listOfParameters>
        </kineticLaw>
      </reaction>
      <reaction id="R_151" name="ucleoside triphosphate pyrophosphohydrolase" reversible="true">
        <notes>
          <html xmlns="http://www.w3.org/1999/xhtml">
            <p>GENE_ASSOCIATION: </p>
            <p>SUBSYSTEM: Exchange</p>
          </html>
        </notes>
        <listOfReactants>
          <speciesReference species="M_DTTP_c_None_" stoichiometry="1"/>
          <speciesReference species="M_WATER_c_None_" stoichiometry="1"/>
        </listOfReactants>
        <listOfProducts>
          <speciesReference species="M_PPI_c_None_" stoichiometry="1"/>
          <speciesReference species="M_DTMP_c_None_" stoichiometry="1"/>
        </listOfProducts>
        <kineticLaw>
          <math xmlns="http://www.w3.org/1998/Math/MathML">
            <ci> FLUX_VALUE </ci>
          </math>
          <listOfParameters>
            <parameter id="LOWER_BOUND" value="-1000" units="mmol_per_gDW_per_hr"/>
            <parameter id="OBJECTIVE_COEFFICIENT" value="0" units="dimensionless"/>
            <parameter id="UPPER_BOUND" value="1000" units="mmol_per_gDW_per_hr"/>
            <parameter id="FLUX_VALUE" value="0" units="mmol_per_gDW_per_hr"/>
          </listOfParameters>
        </kineticLaw>
      </reaction>
      <reaction id="R_152" name="ucleoside triphosphate pyrophosphohydrolase" reversible="true">
        <notes>
          <html xmlns="http://www.w3.org/1999/xhtml">
            <p>GENE_ASSOCIATION: </p>
            <p>SUBSYSTEM: Exchange</p>
          </html>
        </notes>
        <listOfReactants>
          <speciesReference species="M_DGTP_c_None_" stoichiometry="1"/>
          <speciesReference species="M_WATER_c_None_" stoichiometry="1"/>
        </listOfReactants>
        <listOfProducts>
          <speciesReference species="M_PPI_c_None_" stoichiometry="1"/>
          <speciesReference species="M_DGMP_c_None_" stoichiometry="1"/>
        </listOfProducts>
        <kineticLaw>
          <math xmlns="http://www.w3.org/1998/Math/MathML">
            <ci> FLUX_VALUE </ci>
          </math>
          <listOfParameters>
            <parameter id="LOWER_BOUND" value="-1000" units="mmol_per_gDW_per_hr"/>
            <parameter id="OBJECTIVE_COEFFICIENT" value="0" units="dimensionless"/>
            <parameter id="UPPER_BOUND" value="1000" units="mmol_per_gDW_per_hr"/>
            <parameter id="FLUX_VALUE" value="0" units="mmol_per_gDW_per_hr"/>
          </listOfParameters>
        </kineticLaw>
      </reaction>
      <reaction id="R_153" name="ucleoside triphosphate pyrophosphohydrolase" reversible="true">
        <notes>
          <html xmlns="http://www.w3.org/1999/xhtml">
            <p>GENE_ASSOCIATION: </p>
            <p>SUBSYSTEM: Exchange</p>
          </html>
        </notes>
        <listOfReactants>
          <speciesReference species="M_DCTP_c_None_" stoichiometry="1"/>
          <speciesReference species="M_WATER_c_None_" stoichiometry="1"/>
        </listOfReactants>
        <listOfProducts>
          <speciesReference species="M_PPI_c_None_" stoichiometry="1"/>
          <speciesReference species="M_DCMP_c_None_" stoichiometry="1"/>
        </listOfProducts>
        <kineticLaw>
          <math xmlns="http://www.w3.org/1998/Math/MathML">
            <ci> FLUX_VALUE </ci>
          </math>
          <listOfParameters>
            <parameter id="LOWER_BOUND" value="-1000" units="mmol_per_gDW_per_hr"/>
            <parameter id="OBJECTIVE_COEFFICIENT" value="0" units="dimensionless"/>
            <parameter id="UPPER_BOUND" value="1000" units="mmol_per_gDW_per_hr"/>
            <parameter id="FLUX_VALUE" value="0" units="mmol_per_gDW_per_hr"/>
          </listOfParameters>
        </kineticLaw>
      </reaction>
      <reaction id="R_154" name="ucleoside triphosphate pyrophosphohydrolase" reversible="true">
        <notes>
          <html xmlns="http://www.w3.org/1999/xhtml">
            <p>GENE_ASSOCIATION: </p>
            <p>SUBSYSTEM: Exchange</p>
          </html>
        </notes>
        <listOfReactants>
          <speciesReference species="M_CTP_c_None_" stoichiometry="1"/>
          <speciesReference species="M_WATER_c_None_" stoichiometry="1"/>
        </listOfReactants>
        <listOfProducts>
          <speciesReference species="M_CMP_c_None_" stoichiometry="1"/>
          <speciesReference species="M_PPI_c_None_" stoichiometry="1"/>
        </listOfProducts>
        <kineticLaw>
          <math xmlns="http://www.w3.org/1998/Math/MathML">
            <ci> FLUX_VALUE </ci>
          </math>
          <listOfParameters>
            <parameter id="LOWER_BOUND" value="-1000" units="mmol_per_gDW_per_hr"/>
            <parameter id="OBJECTIVE_COEFFICIENT" value="0" units="dimensionless"/>
            <parameter id="UPPER_BOUND" value="1000" units="mmol_per_gDW_per_hr"/>
            <parameter id="FLUX_VALUE" value="0" units="mmol_per_gDW_per_hr"/>
          </listOfParameters>
        </kineticLaw>
      </reaction>
      <reaction id="R_155" name="ucleoside triphosphate pyrophosphohydrolase" reversible="true">
        <notes>
          <html xmlns="http://www.w3.org/1999/xhtml">
            <p>GENE_ASSOCIATION: </p>
            <p>SUBSYSTEM: Exchange</p>
          </html>
        </notes>
        <listOfReactants>
          <speciesReference species="M_ATP_c_None_" stoichiometry="1"/>
          <speciesReference species="M_WATER_c_None_" stoichiometry="1"/>
        </listOfReactants>
        <listOfProducts>
          <speciesReference species="M_PPI_c_None_" stoichiometry="1"/>
          <speciesReference species="M_AMP_c_None_" stoichiometry="1"/>
        </listOfProducts>
        <kineticLaw>
          <math xmlns="http://www.w3.org/1998/Math/MathML">
            <ci> FLUX_VALUE </ci>
          </math>
          <listOfParameters>
            <parameter id="LOWER_BOUND" value="-1000" units="mmol_per_gDW_per_hr"/>
            <parameter id="OBJECTIVE_COEFFICIENT" value="0" units="dimensionless"/>
            <parameter id="UPPER_BOUND" value="1000" units="mmol_per_gDW_per_hr"/>
            <parameter id="FLUX_VALUE" value="0" units="mmol_per_gDW_per_hr"/>
          </listOfParameters>
        </kineticLaw>
      </reaction>
      <reaction id="R_156" name="ucleoside triphosphate pyrophosphohydrolase" reversible="true">
        <notes>
          <html xmlns="http://www.w3.org/1999/xhtml">
            <p>GENE_ASSOCIATION: </p>
            <p>SUBSYSTEM: Exchange</p>
          </html>
        </notes>
        <listOfReactants>
          <speciesReference species="M_GTP_c_None_" stoichiometry="1"/>
          <speciesReference species="M_WATER_c_None_" stoichiometry="1"/>
        </listOfReactants>
        <listOfProducts>
          <speciesReference species="M_GMP_c_None_" stoichiometry="1"/>
          <speciesReference species="M_PPI_c_None_" stoichiometry="1"/>
        </listOfProducts>
        <kineticLaw>
          <math xmlns="http://www.w3.org/1998/Math/MathML">
            <ci> FLUX_VALUE </ci>
          </math>
          <listOfParameters>
            <parameter id="LOWER_BOUND" value="-1000" units="mmol_per_gDW_per_hr"/>
            <parameter id="OBJECTIVE_COEFFICIENT" value="0" units="dimensionless"/>
            <parameter id="UPPER_BOUND" value="1000" units="mmol_per_gDW_per_hr"/>
            <parameter id="FLUX_VALUE" value="0" units="mmol_per_gDW_per_hr"/>
          </listOfParameters>
        </kineticLaw>
      </reaction>
      <reaction id="R_157" name="ucleoside triphosphate pyrophosphohydrolase" reversible="true">
        <notes>
          <html xmlns="http://www.w3.org/1999/xhtml">
            <p>GENE_ASSOCIATION: </p>
            <p>SUBSYSTEM: Exchange</p>
          </html>
        </notes>
        <listOfReactants>
          <speciesReference species="M_ITP_c_None_" stoichiometry="1"/>
          <speciesReference species="M_WATER_c_None_" stoichiometry="1"/>
        </listOfReactants>
        <listOfProducts>
          <speciesReference species="M_PPI_c_None_" stoichiometry="1"/>
          <speciesReference species="M_IMP_c_None_" stoichiometry="1"/>
        </listOfProducts>
        <kineticLaw>
          <math xmlns="http://www.w3.org/1998/Math/MathML">
            <ci> FLUX_VALUE </ci>
          </math>
          <listOfParameters>
            <parameter id="LOWER_BOUND" value="-1000" units="mmol_per_gDW_per_hr"/>
            <parameter id="OBJECTIVE_COEFFICIENT" value="0" units="dimensionless"/>
            <parameter id="UPPER_BOUND" value="1000" units="mmol_per_gDW_per_hr"/>
            <parameter id="FLUX_VALUE" value="0" units="mmol_per_gDW_per_hr"/>
          </listOfParameters>
        </kineticLaw>
      </reaction>
      <reaction id="R_158" name="ucleoside triphosphate pyrophosphohydrolase" reversible="true">
        <notes>
          <html xmlns="http://www.w3.org/1999/xhtml">
            <p>GENE_ASSOCIATION: </p>
            <p>SUBSYSTEM: Exchange</p>
          </html>
        </notes>
        <listOfReactants>
          <speciesReference species="M_UTP_c_None_" stoichiometry="1"/>
          <speciesReference species="M_WATER_c_None_" stoichiometry="1"/>
        </listOfReactants>
        <listOfProducts>
          <speciesReference species="M_UMP_c_None_" stoichiometry="1"/>
          <speciesReference species="M_PPI_c_None_" stoichiometry="1"/>
        </listOfProducts>
        <kineticLaw>
          <math xmlns="http://www.w3.org/1998/Math/MathML">
            <ci> FLUX_VALUE </ci>
          </math>
          <listOfParameters>
            <parameter id="LOWER_BOUND" value="-1000" units="mmol_per_gDW_per_hr"/>
            <parameter id="OBJECTIVE_COEFFICIENT" value="0" units="dimensionless"/>
            <parameter id="UPPER_BOUND" value="1000" units="mmol_per_gDW_per_hr"/>
            <parameter id="FLUX_VALUE" value="0" units="mmol_per_gDW_per_hr"/>
          </listOfParameters>
        </kineticLaw>
      </reaction>
      <reaction id="R_159" name="dUTP pyrophosphatase" reversible="true">
        <notes>
          <html xmlns="http://www.w3.org/1999/xhtml">
            <p>GENE_ASSOCIATION: </p>
            <p>SUBSYSTEM: Exchange</p>
          </html>
        </notes>
        <listOfReactants>
          <speciesReference species="M_DUTP_c_None_" stoichiometry="1"/>
          <speciesReference species="M_WATER_c_None_" stoichiometry="1"/>
        </listOfReactants>
        <listOfProducts>
          <speciesReference species="M_PPI_c_None_" stoichiometry="1"/>
          <speciesReference species="M_DUMP_c_None_" stoichiometry="1"/>
        </listOfProducts>
        <kineticLaw>
          <math xmlns="http://www.w3.org/1998/Math/MathML">
            <ci> FLUX_VALUE </ci>
          </math>
          <listOfParameters>
            <parameter id="LOWER_BOUND" value="-1000" units="mmol_per_gDW_per_hr"/>
            <parameter id="OBJECTIVE_COEFFICIENT" value="0" units="dimensionless"/>
            <parameter id="UPPER_BOUND" value="1000" units="mmol_per_gDW_per_hr"/>
            <parameter id="FLUX_VALUE" value="0" units="mmol_per_gDW_per_hr"/>
          </listOfParameters>
        </kineticLaw>
      </reaction>
      <reaction id="R_160" name="Nucleoside-diphosphate kinase" reversible="true">
        <notes>
          <html xmlns="http://www.w3.org/1999/xhtml">
            <p>GENE_ASSOCIATION: </p>
            <p>SUBSYSTEM: Exchange</p>
          </html>
        </notes>
        <listOfReactants>
          <speciesReference species="M_ATP_c_None_" stoichiometry="1"/>
          <speciesReference species="M_DTDP_c_None_" stoichiometry="1"/>
        </listOfReactants>
        <listOfProducts>
          <speciesReference species="M_DTTP_c_None_" stoichiometry="1"/>
          <speciesReference species="M_ADP_c_None_" stoichiometry="1"/>
        </listOfProducts>
        <kineticLaw>
          <math xmlns="http://www.w3.org/1998/Math/MathML">
            <ci> FLUX_VALUE </ci>
          </math>
          <listOfParameters>
            <parameter id="LOWER_BOUND" value="-1000" units="mmol_per_gDW_per_hr"/>
            <parameter id="OBJECTIVE_COEFFICIENT" value="0" units="dimensionless"/>
            <parameter id="UPPER_BOUND" value="1000" units="mmol_per_gDW_per_hr"/>
            <parameter id="FLUX_VALUE" value="0" units="mmol_per_gDW_per_hr"/>
          </listOfParameters>
        </kineticLaw>
      </reaction>
      <reaction id="R_161" name="Thymidylate kinase" reversible="true">
        <notes>
          <html xmlns="http://www.w3.org/1999/xhtml">
            <p>GENE_ASSOCIATION: </p>
            <p>SUBSYSTEM: Exchange</p>
          </html>
        </notes>
        <listOfReactants>
          <speciesReference species="M_ATP_c_None_" stoichiometry="1"/>
          <speciesReference species="M_DTMP_c_None_" stoichiometry="1"/>
        </listOfReactants>
        <listOfProducts>
          <speciesReference species="M_DTDP_c_None_" stoichiometry="1"/>
          <speciesReference species="M_ADP_c_None_" stoichiometry="1"/>
        </listOfProducts>
        <kineticLaw>
          <math xmlns="http://www.w3.org/1998/Math/MathML">
            <ci> FLUX_VALUE </ci>
          </math>
          <listOfParameters>
            <parameter id="LOWER_BOUND" value="-1000" units="mmol_per_gDW_per_hr"/>
            <parameter id="OBJECTIVE_COEFFICIENT" value="0" units="dimensionless"/>
            <parameter id="UPPER_BOUND" value="1000" units="mmol_per_gDW_per_hr"/>
            <parameter id="FLUX_VALUE" value="0" units="mmol_per_gDW_per_hr"/>
          </listOfParameters>
        </kineticLaw>
      </reaction>
      <reaction id="R_162" name="thymidylate synthase" reversible="true">
        <notes>
          <html xmlns="http://www.w3.org/1999/xhtml">
            <p>GENE_ASSOCIATION: </p>
            <p>SUBSYSTEM: Exchange</p>
          </html>
        </notes>
        <listOfReactants>
          <speciesReference species="M_METHTHF_c_None_" stoichiometry="1"/>
          <speciesReference species="M_DUMP_c_None_" stoichiometry="1"/>
          <speciesReference species="M_FADH2_c_None_" stoichiometry="1"/>
        </listOfReactants>
        <listOfProducts>
          <speciesReference species="M_DTMP_c_None_" stoichiometry="1"/>
          <speciesReference species="M_FAD_c_None_" stoichiometry="1"/>
          <speciesReference species="M_THF_c_None_" stoichiometry="1"/>
        </listOfProducts>
        <kineticLaw>
          <math xmlns="http://www.w3.org/1998/Math/MathML">
            <ci> FLUX_VALUE </ci>
          </math>
          <listOfParameters>
            <parameter id="LOWER_BOUND" value="-1000" units="mmol_per_gDW_per_hr"/>
            <parameter id="OBJECTIVE_COEFFICIENT" value="0" units="dimensionless"/>
            <parameter id="UPPER_BOUND" value="1000" units="mmol_per_gDW_per_hr"/>
            <parameter id="FLUX_VALUE" value="0" units="mmol_per_gDW_per_hr"/>
          </listOfParameters>
        </kineticLaw>
      </reaction>
      <reaction id="R_163" name="Thymidylate kinase" reversible="true">
        <notes>
          <html xmlns="http://www.w3.org/1999/xhtml">
            <p>GENE_ASSOCIATION: </p>
            <p>SUBSYSTEM: Exchange</p>
          </html>
        </notes>
        <listOfReactants>
          <speciesReference species="M_ATP_c_None_" stoichiometry="1"/>
          <speciesReference species="M_TMP_c_None_" stoichiometry="1"/>
        </listOfReactants>
        <listOfProducts>
          <speciesReference species="M_ADP_c_None_" stoichiometry="1"/>
          <speciesReference species="M_TDP_c_None_" stoichiometry="1"/>
        </listOfProducts>
        <kineticLaw>
          <math xmlns="http://www.w3.org/1998/Math/MathML">
            <ci> FLUX_VALUE </ci>
          </math>
          <listOfParameters>
            <parameter id="LOWER_BOUND" value="-1000" units="mmol_per_gDW_per_hr"/>
            <parameter id="OBJECTIVE_COEFFICIENT" value="0" units="dimensionless"/>
            <parameter id="UPPER_BOUND" value="1000" units="mmol_per_gDW_per_hr"/>
            <parameter id="FLUX_VALUE" value="0" units="mmol_per_gDW_per_hr"/>
          </listOfParameters>
        </kineticLaw>
      </reaction>
      <reaction id="R_164" name="Cytidylate kinase" reversible="true">
        <notes>
          <html xmlns="http://www.w3.org/1999/xhtml">
            <p>GENE_ASSOCIATION: </p>
            <p>SUBSYSTEM: Exchange</p>
          </html>
        </notes>
        <listOfReactants>
          <speciesReference species="M_ATP_c_None_" stoichiometry="1"/>
          <speciesReference species="M_DCMP_c_None_" stoichiometry="1"/>
        </listOfReactants>
        <listOfProducts>
          <speciesReference species="M_DCDP_c_None_" stoichiometry="1"/>
          <speciesReference species="M_ADP_c_None_" stoichiometry="1"/>
        </listOfProducts>
        <kineticLaw>
          <math xmlns="http://www.w3.org/1998/Math/MathML">
            <ci> FLUX_VALUE </ci>
          </math>
          <listOfParameters>
            <parameter id="LOWER_BOUND" value="-1000" units="mmol_per_gDW_per_hr"/>
            <parameter id="OBJECTIVE_COEFFICIENT" value="0" units="dimensionless"/>
            <parameter id="UPPER_BOUND" value="1000" units="mmol_per_gDW_per_hr"/>
            <parameter id="FLUX_VALUE" value="0" units="mmol_per_gDW_per_hr"/>
          </listOfParameters>
        </kineticLaw>
      </reaction>
      <reaction id="R_165" name="Cytidylate kinase" reversible="true">
        <notes>
          <html xmlns="http://www.w3.org/1999/xhtml">
            <p>GENE_ASSOCIATION: </p>
            <p>SUBSYSTEM: Exchange</p>
          </html>
        </notes>
        <listOfReactants>
          <speciesReference species="M_ATP_c_None_" stoichiometry="1"/>
          <speciesReference species="M_CMP_c_None_" stoichiometry="1"/>
        </listOfReactants>
        <listOfProducts>
          <speciesReference species="M_ADP_c_None_" stoichiometry="1"/>
          <speciesReference species="M_CDP_c_None_" stoichiometry="1"/>
        </listOfProducts>
        <kineticLaw>
          <math xmlns="http://www.w3.org/1998/Math/MathML">
            <ci> FLUX_VALUE </ci>
          </math>
          <listOfParameters>
            <parameter id="LOWER_BOUND" value="-1000" units="mmol_per_gDW_per_hr"/>
            <parameter id="OBJECTIVE_COEFFICIENT" value="0" units="dimensionless"/>
            <parameter id="UPPER_BOUND" value="1000" units="mmol_per_gDW_per_hr"/>
            <parameter id="FLUX_VALUE" value="0" units="mmol_per_gDW_per_hr"/>
          </listOfParameters>
        </kineticLaw>
      </reaction>
      <reaction id="R_166" name="Adenosine kinase" reversible="true">
        <notes>
          <html xmlns="http://www.w3.org/1999/xhtml">
            <p>GENE_ASSOCIATION: </p>
            <p>SUBSYSTEM: Exchange</p>
          </html>
        </notes>
        <listOfReactants>
          <speciesReference species="M_DTMP_c_None_" stoichiometry="1"/>
          <speciesReference species="M_WATER_c_None_" stoichiometry="1"/>
        </listOfReactants>
        <listOfProducts>
          <speciesReference species="M_DT_c_None_" stoichiometry="1"/>
          <speciesReference species="M_PI_c_None_" stoichiometry="1"/>
        </listOfProducts>
        <kineticLaw>
          <math xmlns="http://www.w3.org/1998/Math/MathML">
            <ci> FLUX_VALUE </ci>
          </math>
          <listOfParameters>
            <parameter id="LOWER_BOUND" value="-1000" units="mmol_per_gDW_per_hr"/>
            <parameter id="OBJECTIVE_COEFFICIENT" value="0" units="dimensionless"/>
            <parameter id="UPPER_BOUND" value="1000" units="mmol_per_gDW_per_hr"/>
            <parameter id="FLUX_VALUE" value="0" units="mmol_per_gDW_per_hr"/>
          </listOfParameters>
        </kineticLaw>
      </reaction>
      <reaction id="R_167" name="Adenosine kinase" reversible="true">
        <notes>
          <html xmlns="http://www.w3.org/1999/xhtml">
            <p>GENE_ASSOCIATION: </p>
            <p>SUBSYSTEM: Exchange</p>
          </html>
        </notes>
        <listOfReactants>
          <speciesReference species="M_CMP_c_None_" stoichiometry="1"/>
          <speciesReference species="M_WATER_c_None_" stoichiometry="1"/>
        </listOfReactants>
        <listOfProducts>
          <speciesReference species="M_CYTD_c_None_" stoichiometry="1"/>
          <speciesReference species="M_PI_c_None_" stoichiometry="1"/>
        </listOfProducts>
        <kineticLaw>
          <math xmlns="http://www.w3.org/1998/Math/MathML">
            <ci> FLUX_VALUE </ci>
          </math>
          <listOfParameters>
            <parameter id="LOWER_BOUND" value="-1000" units="mmol_per_gDW_per_hr"/>
            <parameter id="OBJECTIVE_COEFFICIENT" value="0" units="dimensionless"/>
            <parameter id="UPPER_BOUND" value="1000" units="mmol_per_gDW_per_hr"/>
            <parameter id="FLUX_VALUE" value="0" units="mmol_per_gDW_per_hr"/>
          </listOfParameters>
        </kineticLaw>
      </reaction>
      <reaction id="R_168" name="Cytidine deaminase" reversible="true">
        <notes>
          <html xmlns="http://www.w3.org/1999/xhtml">
            <p>GENE_ASSOCIATION: </p>
            <p>SUBSYSTEM: Exchange</p>
          </html>
        </notes>
        <listOfReactants>
          <speciesReference species="M_DC_c_None_" stoichiometry="1"/>
          <speciesReference species="M_WATER_c_None_" stoichiometry="1"/>
        </listOfReactants>
        <listOfProducts>
          <speciesReference species="M_NH3_c_None_" stoichiometry="1"/>
          <speciesReference species="M_DU_c_None_" stoichiometry="1"/>
        </listOfProducts>
        <kineticLaw>
          <math xmlns="http://www.w3.org/1998/Math/MathML">
            <ci> FLUX_VALUE </ci>
          </math>
          <listOfParameters>
            <parameter id="LOWER_BOUND" value="-1000" units="mmol_per_gDW_per_hr"/>
            <parameter id="OBJECTIVE_COEFFICIENT" value="0" units="dimensionless"/>
            <parameter id="UPPER_BOUND" value="1000" units="mmol_per_gDW_per_hr"/>
            <parameter id="FLUX_VALUE" value="0" units="mmol_per_gDW_per_hr"/>
          </listOfParameters>
        </kineticLaw>
      </reaction>
      <reaction id="R_169" name="Cytidine deaminase" reversible="true">
        <notes>
          <html xmlns="http://www.w3.org/1999/xhtml">
            <p>GENE_ASSOCIATION: </p>
            <p>SUBSYSTEM: Exchange</p>
          </html>
        </notes>
        <listOfReactants>
          <speciesReference species="M_CYTD_c_None_" stoichiometry="1"/>
          <speciesReference species="M_WATER_c_None_" stoichiometry="1"/>
        </listOfReactants>
        <listOfProducts>
          <speciesReference species="M_URI_c_None_" stoichiometry="1"/>
          <speciesReference species="M_NH3_c_None_" stoichiometry="1"/>
        </listOfProducts>
        <kineticLaw>
          <math xmlns="http://www.w3.org/1998/Math/MathML">
            <ci> FLUX_VALUE </ci>
          </math>
          <listOfParameters>
            <parameter id="LOWER_BOUND" value="-1000" units="mmol_per_gDW_per_hr"/>
            <parameter id="OBJECTIVE_COEFFICIENT" value="0" units="dimensionless"/>
            <parameter id="UPPER_BOUND" value="1000" units="mmol_per_gDW_per_hr"/>
            <parameter id="FLUX_VALUE" value="0" units="mmol_per_gDW_per_hr"/>
          </listOfParameters>
        </kineticLaw>
      </reaction>
      <reaction id="R_170" name="Thymidine kinase" reversible="true">
        <notes>
          <html xmlns="http://www.w3.org/1999/xhtml">
            <p>GENE_ASSOCIATION: </p>
            <p>SUBSYSTEM: Exchange</p>
          </html>
        </notes>
        <listOfReactants>
          <speciesReference species="M_DT_c_None_" stoichiometry="1"/>
          <speciesReference species="M_ATP_c_None_" stoichiometry="1"/>
        </listOfReactants>
        <listOfProducts>
          <speciesReference species="M_ADP_c_None_" stoichiometry="1"/>
          <speciesReference species="M_TMP_c_None_" stoichiometry="1"/>
        </listOfProducts>
        <kineticLaw>
          <math xmlns="http://www.w3.org/1998/Math/MathML">
            <ci> FLUX_VALUE </ci>
          </math>
          <listOfParameters>
            <parameter id="LOWER_BOUND" value="-1000" units="mmol_per_gDW_per_hr"/>
            <parameter id="OBJECTIVE_COEFFICIENT" value="0" units="dimensionless"/>
            <parameter id="UPPER_BOUND" value="1000" units="mmol_per_gDW_per_hr"/>
            <parameter id="FLUX_VALUE" value="0" units="mmol_per_gDW_per_hr"/>
          </listOfParameters>
        </kineticLaw>
      </reaction>
      <reaction id="R_171" name="Thymidine phosphorylase" reversible="true">
        <notes>
          <html xmlns="http://www.w3.org/1999/xhtml">
            <p>GENE_ASSOCIATION: </p>
            <p>SUBSYSTEM: Exchange</p>
          </html>
        </notes>
        <listOfReactants>
          <speciesReference species="M_DT_c_None_" stoichiometry="1"/>
          <speciesReference species="M_PI_c_None_" stoichiometry="1"/>
        </listOfReactants>
        <listOfProducts>
          <speciesReference species="M_THYMINE_c_None_" stoichiometry="1"/>
          <speciesReference species="M_DR1P_c_None_" stoichiometry="1"/>
        </listOfProducts>
        <kineticLaw>
          <math xmlns="http://www.w3.org/1998/Math/MathML">
            <ci> FLUX_VALUE </ci>
          </math>
          <listOfParameters>
            <parameter id="LOWER_BOUND" value="-1000" units="mmol_per_gDW_per_hr"/>
            <parameter id="OBJECTIVE_COEFFICIENT" value="0" units="dimensionless"/>
            <parameter id="UPPER_BOUND" value="1000" units="mmol_per_gDW_per_hr"/>
[truncated: 1,051,196 more chars]
