# Supplementary material for: Do genome-scale models need exact solvers or clearer standards?
Source: Mol Syst Biol. 2015 Oct 14;11(10):831. doi: 10.15252/msb.20156157 (PMC4631202; doi:10.15252/msb.20156157)
Supplement: Supplementary file 2 — Dataset EV1 [file msb0011-0831-sd2.zip › m_model_collection-master/sbml/SpoMBEL1693.xml]

<?xml version="1.0" encoding="UTF-8"?>
<!--Created by MetaFluxNet on 2012-4-23 10:4-->
<sbml xmlns="http://www.sbml.org/sbml/level1" level="1" version="2">
  <model name="Schizosaccharomyces_pombe">
    <notes>
      <body xmlns="http://www.w3.org/1999/xhtml">
        <p> </p>
      </body>
    </notes>
    <listOfCompartments>
      <compartment name="cell" volume="1"/>
    </listOfCompartments>
    <listOfSpecies>
      <species name="nicrnt_c" compartment="cell" initialAmount="1" boundaryCondition="false"/>
      <species name="FADH2_r" compartment="cell" initialAmount="1" boundaryCondition="false"/>
      <species name="a_8aonn_c" compartment="cell" initialAmount="1" boundaryCondition="false"/>
      <species name="C100ACP_m" compartment="cell" initialAmount="1" boundaryCondition="false"/>
      <species name="a_8aonn_e" compartment="cell" initialAmount="1" boundaryCondition="true"/>
      <species name="MOHPEG_v" compartment="cell" initialAmount="1" boundaryCondition="false"/>
      <species name="ametam_c" compartment="cell" initialAmount="1" boundaryCondition="false"/>
      <species name="cbasp_c" compartment="cell" initialAmount="1" boundaryCondition="false"/>
      <species name="SER_c" compartment="cell" initialAmount="1" boundaryCondition="false"/>
      <species name="iamoh_e" compartment="cell" initialAmount="1" boundaryCondition="true"/>
      <species name="iamoh_c" compartment="cell" initialAmount="1" boundaryCondition="false"/>
      <species name="iamoh_m" compartment="cell" initialAmount="1" boundaryCondition="false"/>
      <species name="pphn_n" compartment="cell" initialAmount="1" boundaryCondition="false"/>
      <species name="ertascbD_c" compartment="cell" initialAmount="1" boundaryCondition="false"/>
      <species name="ATP_g" compartment="cell" initialAmount="1" boundaryCondition="false"/>
      <species name="alltt_c" compartment="cell" initialAmount="1" boundaryCondition="false"/>
      <species name="C141CoA_x" compartment="cell" initialAmount="1" boundaryCondition="false"/>
      <species name="ATP_n" compartment="cell" initialAmount="1" boundaryCondition="false"/>
      <species name="C080ACP_m" compartment="cell" initialAmount="1" boundaryCondition="false"/>
      <species name="ATP_r" compartment="cell" initialAmount="1" boundaryCondition="false"/>
      <species name="ATP_x" compartment="cell" initialAmount="1" boundaryCondition="false"/>
      <species name="sphgn_r" compartment="cell" initialAmount="1" boundaryCondition="false"/>
      <species name="C141CoA_c" compartment="cell" initialAmount="1" boundaryCondition="false"/>
      <species name="ppCoA_m" compartment="cell" initialAmount="1" boundaryCondition="false"/>
      <species name="NOADREN_v" compartment="cell" initialAmount="1" boundaryCondition="false"/>
      <species name="C161CoA_x" compartment="cell" initialAmount="1" boundaryCondition="false"/>
      <species name="a_2phETOH_m" compartment="cell" initialAmount="1" boundaryCondition="false"/>
      <species name="a_2phETOH_c" compartment="cell" initialAmount="1" boundaryCondition="false"/>
      <species name="a_2phETOH_e" compartment="cell" initialAmount="1" boundaryCondition="true"/>
      <species name="ptd145bp_c" compartment="cell" initialAmount="1" boundaryCondition="false"/>
      <species name="ptd145bp_m" compartment="cell" initialAmount="1" boundaryCondition="false"/>
      <species name="OAA_m" compartment="cell" initialAmount="1" boundaryCondition="false"/>
      <species name="OAA_c" compartment="cell" initialAmount="1" boundaryCondition="false"/>
      <species name="C161CoA_c" compartment="cell" initialAmount="1" boundaryCondition="false"/>
      <species name="ipc324_c" compartment="cell" initialAmount="1" boundaryCondition="false"/>
      <species name="ACSER_c" compartment="cell" initialAmount="1" boundaryCondition="false"/>
      <species name="OAA_e" compartment="cell" initialAmount="1" boundaryCondition="true"/>
      <species name="pantR_n" compartment="cell" initialAmount="1" boundaryCondition="false"/>
      <species name="ipc324_g" compartment="cell" initialAmount="1" boundaryCondition="false"/>
      <species name="OAA_x" compartment="cell" initialAmount="1" boundaryCondition="false"/>
      <species name="PNPP_m" compartment="cell" initialAmount="1" boundaryCondition="false"/>
      <species name="PNPP_c" compartment="cell" initialAmount="1" boundaryCondition="false"/>
      <species name="ipc324_r" compartment="cell" initialAmount="1" boundaryCondition="false"/>
      <species name="pantR_c" compartment="cell" initialAmount="1" boundaryCondition="false"/>
      <species name="LEU_c" compartment="cell" initialAmount="1" boundaryCondition="false"/>
      <species name="skm5p_c" compartment="cell" initialAmount="1" boundaryCondition="false"/>
      <species name="ipc326_c" compartment="cell" initialAmount="1" boundaryCondition="false"/>
      <species name="a_13BDglcn_e" compartment="cell" initialAmount="1" boundaryCondition="true"/>
      <species name="a_13BDglcn_c" compartment="cell" initialAmount="1" boundaryCondition="false"/>
      <species name="f1p_n" compartment="cell" initialAmount="1" boundaryCondition="false"/>
      <species name="dUTP_c" compartment="cell" initialAmount="1" boundaryCondition="false"/>
      <species name="a_13BDglcn_r" compartment="cell" initialAmount="1" boundaryCondition="false"/>
      <species name="aces_c" compartment="cell" initialAmount="1" boundaryCondition="false"/>
      <species name="aces_e" compartment="cell" initialAmount="1" boundaryCondition="true"/>
      <species name="dUTP_n" compartment="cell" initialAmount="1" boundaryCondition="false"/>
      <species name="a_2OPMB_m" compartment="cell" initialAmount="1" boundaryCondition="false"/>
      <species name="hgentis_c" compartment="cell" initialAmount="1" boundaryCondition="false"/>
      <species name="C180_r" compartment="cell" initialAmount="1" boundaryCondition="false"/>
      <species name="gam6p_c" compartment="cell" initialAmount="1" boundaryCondition="false"/>
      <species name="alltt_e" compartment="cell" initialAmount="1" boundaryCondition="true"/>
      <species name="gam6p_e" compartment="cell" initialAmount="1" boundaryCondition="true"/>
      <species name="GTP_n" compartment="cell" initialAmount="1" boundaryCondition="false"/>
      <species name="a_2ahhmd_c" compartment="cell" initialAmount="1" boundaryCondition="false"/>
      <species name="GTP_m" compartment="cell" initialAmount="1" boundaryCondition="false"/>
      <species name="ptdmeeta_c" compartment="cell" initialAmount="1" boundaryCondition="false"/>
      <species name="m3macchitppdol_g" compartment="cell" initialAmount="1" boundaryCondition="false"/>
      <species name="alltt_n" compartment="cell" initialAmount="1" boundaryCondition="false"/>
      <species name="m4macchitppdol_g" compartment="cell" initialAmount="1" boundaryCondition="false"/>
      <species name="C180_c" compartment="cell" initialAmount="1" boundaryCondition="false"/>
      <species name="gam1p_n" compartment="cell" initialAmount="1" boundaryCondition="false"/>
      <species name="IDP_m" compartment="cell" initialAmount="1" boundaryCondition="false"/>
      <species name="a_2ippm_c" compartment="cell" initialAmount="1" boundaryCondition="false"/>
      <species name="IDP_c" compartment="cell" initialAmount="1" boundaryCondition="false"/>
      <species name="gam1p_c" compartment="cell" initialAmount="1" boundaryCondition="false"/>
      <species name="suchms_n" compartment="cell" initialAmount="1" boundaryCondition="false"/>
      <species name="a_2kmb_c" compartment="cell" initialAmount="1" boundaryCondition="false"/>
      <species name="mipc226_g" compartment="cell" initialAmount="1" boundaryCondition="false"/>
      <species name="sbtD_c" compartment="cell" initialAmount="1" boundaryCondition="false"/>
      <species name="mipc226_c" compartment="cell" initialAmount="1" boundaryCondition="false"/>
      <species name="melib_e" compartment="cell" initialAmount="1" boundaryCondition="true"/>
      <species name="cbp_c" compartment="cell" initialAmount="1" boundaryCondition="false"/>
      <species name="xylt_e" compartment="cell" initialAmount="1" boundaryCondition="true"/>
      <species name="cbp_m" compartment="cell" initialAmount="1" boundaryCondition="false"/>
      <species name="cbp_n" compartment="cell" initialAmount="1" boundaryCondition="false"/>
      <species name="hxan_r" compartment="cell" initialAmount="1" boundaryCondition="false"/>
      <species name="sbtD_r" compartment="cell" initialAmount="1" boundaryCondition="false"/>
      <species name="DHLPRO_m" compartment="cell" initialAmount="1" boundaryCondition="false"/>
      <species name="mipc226_r" compartment="cell" initialAmount="1" boundaryCondition="false"/>
      <species name="SAM_n" compartment="cell" initialAmount="1" boundaryCondition="false"/>
      <species name="hxan_n" compartment="cell" initialAmount="1" boundaryCondition="false"/>
      <species name="hxan_c" compartment="cell" initialAmount="1" boundaryCondition="false"/>
      <species name="H_m" compartment="cell" initialAmount="1" boundaryCondition="false"/>
      <species name="H_n" compartment="cell" initialAmount="1" boundaryCondition="false"/>
      <species name="hxan_e" compartment="cell" initialAmount="1" boundaryCondition="true"/>
      <species name="inost_c" compartment="cell" initialAmount="1" boundaryCondition="false"/>
      <species name="saccrp_c" compartment="cell" initialAmount="1" boundaryCondition="false"/>
      <species name="H_e" compartment="cell" initialAmount="1" boundaryCondition="true"/>
      <species name="H_g" compartment="cell" initialAmount="1" boundaryCondition="false"/>
      <species name="inost_e" compartment="cell" initialAmount="1" boundaryCondition="true"/>
      <species name="pram_c" compartment="cell" initialAmount="1" boundaryCondition="false"/>
      <species name="ipc224_c" compartment="cell" initialAmount="1" boundaryCondition="false"/>
      <species name="gp4g_c" compartment="cell" initialAmount="1" boundaryCondition="false"/>
      <species name="H_x" compartment="cell" initialAmount="1" boundaryCondition="false"/>
      <species name="H2O_r" compartment="cell" initialAmount="1" boundaryCondition="false"/>
      <species name="CIT_x" compartment="cell" initialAmount="1" boundaryCondition="false"/>
      <species name="H_v" compartment="cell" initialAmount="1" boundaryCondition="false"/>
      <species name="Nfortyr_c" compartment="cell" initialAmount="1" boundaryCondition="false"/>
      <species name="H_r" compartment="cell" initialAmount="1" boundaryCondition="false"/>
      <species name="ptrc_n" compartment="cell" initialAmount="1" boundaryCondition="false"/>
      <species name="ps_g" compartment="cell" initialAmount="1" boundaryCondition="false"/>
      <species name="hcit_c" compartment="cell" initialAmount="1" boundaryCondition="false"/>
      <species name="ps_c" compartment="cell" initialAmount="1" boundaryCondition="false"/>
      <species name="CIT_m" compartment="cell" initialAmount="1" boundaryCondition="false"/>
      <species name="CIT_c" compartment="cell" initialAmount="1" boundaryCondition="false"/>
      <species name="ps_m" compartment="cell" initialAmount="1" boundaryCondition="false"/>
      <species name="H2O_m" compartment="cell" initialAmount="1" boundaryCondition="false"/>
      <species name="CIT_e" compartment="cell" initialAmount="1" boundaryCondition="true"/>
      <species name="AMP_x" compartment="cell" initialAmount="1" boundaryCondition="false"/>
      <species name="nmn_m" compartment="cell" initialAmount="1" boundaryCondition="false"/>
      <species name="AMP_r" compartment="cell" initialAmount="1" boundaryCondition="false"/>
      <species name="NAD_n" compartment="cell" initialAmount="1" boundaryCondition="false"/>
      <species name="NAD_m" compartment="cell" initialAmount="1" boundaryCondition="false"/>
      <species name="AMP_m" compartment="cell" initialAmount="1" boundaryCondition="false"/>
      <species name="NAD_g" compartment="cell" initialAmount="1" boundaryCondition="false"/>
      <species name="AMP_n" compartment="cell" initialAmount="1" boundaryCondition="false"/>
      <species name="NAD_c" compartment="cell" initialAmount="1" boundaryCondition="false"/>
      <species name="AMP_c" compartment="cell" initialAmount="1" boundaryCondition="false"/>
      <species name="AMP_g" compartment="cell" initialAmount="1" boundaryCondition="false"/>
      <species name="lystrna_m" compartment="cell" initialAmount="1" boundaryCondition="false"/>
      <species name="NAD_x" compartment="cell" initialAmount="1" boundaryCondition="false"/>
      <species name="NAD_r" compartment="cell" initialAmount="1" boundaryCondition="false"/>
      <species name="a_3k4mzym_c" compartment="cell" initialAmount="1" boundaryCondition="false"/>
      <species name="C100_e" compartment="cell" initialAmount="1" boundaryCondition="true"/>
      <species name="C100_c" compartment="cell" initialAmount="1" boundaryCondition="false"/>
      <species name="srb_e" compartment="cell" initialAmount="1" boundaryCondition="true"/>
      <species name="a_3k4mzym_r" compartment="cell" initialAmount="1" boundaryCondition="false"/>
      <species name="NADPH_n" compartment="cell" initialAmount="1" boundaryCondition="false"/>
      <species name="NADPH_m" compartment="cell" initialAmount="1" boundaryCondition="false"/>
      <species name="ibutac_e" compartment="cell" initialAmount="1" boundaryCondition="true"/>
      <species name="thymd_n" compartment="cell" initialAmount="1" boundaryCondition="false"/>
      <species name="ibutac_c" compartment="cell" initialAmount="1" boundaryCondition="false"/>
      <species name="epm_c" compartment="cell" initialAmount="1" boundaryCondition="false"/>
      <species name="PPi_m" compartment="cell" initialAmount="1" boundaryCondition="false"/>
      <species name="gam6p_n" compartment="cell" initialAmount="1" boundaryCondition="false"/>
      <species name="fru_e" compartment="cell" initialAmount="1" boundaryCondition="true"/>
      <species name="duri_n" compartment="cell" initialAmount="1" boundaryCondition="false"/>
      <species name="fru_c" compartment="cell" initialAmount="1" boundaryCondition="false"/>
      <species name="fru_n" compartment="cell" initialAmount="1" boundaryCondition="false"/>
      <species name="duri_e" compartment="cell" initialAmount="1" boundaryCondition="true"/>
      <species name="duri_c" compartment="cell" initialAmount="1" boundaryCondition="false"/>
      <species name="pe_c" compartment="cell" initialAmount="1" boundaryCondition="false"/>
      <species name="pe_g" compartment="cell" initialAmount="1" boundaryCondition="false"/>
      <species name="pe_m" compartment="cell" initialAmount="1" boundaryCondition="false"/>
      <species name="a_5aprbu_c" compartment="cell" initialAmount="1" boundaryCondition="false"/>
      <species name="a_4mop_c" compartment="cell" initialAmount="1" boundaryCondition="false"/>
      <species name="a_5aprbu_n" compartment="cell" initialAmount="1" boundaryCondition="false"/>
      <species name="pran_n" compartment="cell" initialAmount="1" boundaryCondition="false"/>
      <species name="a_4mop_n" compartment="cell" initialAmount="1" boundaryCondition="false"/>
      <species name="a_4mop_m" compartment="cell" initialAmount="1" boundaryCondition="false"/>
      <species name="MET_m" compartment="cell" initialAmount="1" boundaryCondition="false"/>
      <species name="DMPP_c" compartment="cell" initialAmount="1" boundaryCondition="false"/>
      <species name="btn_c" compartment="cell" initialAmount="1" boundaryCondition="false"/>
      <species name="MET_c" compartment="cell" initialAmount="1" boundaryCondition="false"/>
      <species name="dgala_e" compartment="cell" initialAmount="1" boundaryCondition="true"/>
      <species name="oxag_c" compartment="cell" initialAmount="1" boundaryCondition="false"/>
      <species name="oxag_m" compartment="cell" initialAmount="1" boundaryCondition="false"/>
      <species name="athr_c" compartment="cell" initialAmount="1" boundaryCondition="false"/>
      <species name="H2O2_c" compartment="cell" initialAmount="1" boundaryCondition="false"/>
      <species name="dgala_r" compartment="cell" initialAmount="1" boundaryCondition="false"/>
      <species name="trnatrp_c" compartment="cell" initialAmount="1" boundaryCondition="false"/>
      <species name="ind3ac_g" compartment="cell" initialAmount="1" boundaryCondition="false"/>
      <species name="NOMNEP_v" compartment="cell" initialAmount="1" boundaryCondition="false"/>
      <species name="ind3ac_c" compartment="cell" initialAmount="1" boundaryCondition="false"/>
      <species name="H2O2_m" compartment="cell" initialAmount="1" boundaryCondition="false"/>
      <species name="ind3ac_n" compartment="cell" initialAmount="1" boundaryCondition="false"/>
      <species name="ind3ac_m" compartment="cell" initialAmount="1" boundaryCondition="false"/>
      <species name="PEP_m" compartment="cell" initialAmount="1" boundaryCondition="false"/>
      <species name="H2O2_x" compartment="cell" initialAmount="1" boundaryCondition="false"/>
      <species name="L2aADP6sa_c" compartment="cell" initialAmount="1" boundaryCondition="false"/>
      <species name="a_2OMHMB_m" compartment="cell" initialAmount="1" boundaryCondition="false"/>
      <species name="valtrna_c" compartment="cell" initialAmount="1" boundaryCondition="false"/>
      <species name="fecost_r" compartment="cell" initialAmount="1" boundaryCondition="false"/>
      <species name="valtrna_m" compartment="cell" initialAmount="1" boundaryCondition="false"/>
      <species name="cmaphis_n" compartment="cell" initialAmount="1" boundaryCondition="false"/>
      <species name="cmaphis_c" compartment="cell" initialAmount="1" boundaryCondition="false"/>
      <species name="H_c" compartment="cell" initialAmount="1" boundaryCondition="false"/>
      <species name="cmusa_c" compartment="cell" initialAmount="1" boundaryCondition="false"/>
      <species name="a_1pyr5c_c" compartment="cell" initialAmount="1" boundaryCondition="false"/>
      <species name="Lcystin_v" compartment="cell" initialAmount="1" boundaryCondition="false"/>
      <species name="TYR_n" compartment="cell" initialAmount="1" boundaryCondition="false"/>
      <species name="Lcystin_c" compartment="cell" initialAmount="1" boundaryCondition="false"/>
      <species name="PRO_m" compartment="cell" initialAmount="1" boundaryCondition="false"/>
      <species name="C161_e" compartment="cell" initialAmount="1" boundaryCondition="true"/>
      <species name="PRO_c" compartment="cell" initialAmount="1" boundaryCondition="false"/>
      <species name="PRO_e" compartment="cell" initialAmount="1" boundaryCondition="true"/>
      <species name="AC_g" compartment="cell" initialAmount="1" boundaryCondition="false"/>
      <species name="AC_e" compartment="cell" initialAmount="1" boundaryCondition="true"/>
      <species name="AC_c" compartment="cell" initialAmount="1" boundaryCondition="false"/>
      <species name="pydam_c" compartment="cell" initialAmount="1" boundaryCondition="false"/>
      <species name="AC_n" compartment="cell" initialAmount="1" boundaryCondition="false"/>
      <species name="ppbng_n" compartment="cell" initialAmount="1" boundaryCondition="false"/>
      <species name="a_6pgc_c" compartment="cell" initialAmount="1" boundaryCondition="false"/>
      <species name="LEU_n" compartment="cell" initialAmount="1" boundaryCondition="false"/>
      <species name="a_6pgc_n" compartment="cell" initialAmount="1" boundaryCondition="false"/>
      <species name="a_6pgc_m" compartment="cell" initialAmount="1" boundaryCondition="false"/>
      <species name="fdp_c" compartment="cell" initialAmount="1" boundaryCondition="false"/>
      <species name="ppbng_c" compartment="cell" initialAmount="1" boundaryCondition="false"/>
      <species name="fdp_n" compartment="cell" initialAmount="1" boundaryCondition="false"/>
      <species name="trdox_m" compartment="cell" initialAmount="1" boundaryCondition="false"/>
      <species name="AC_x" compartment="cell" initialAmount="1" boundaryCondition="false"/>
      <species name="DHPEG_v" compartment="cell" initialAmount="1" boundaryCondition="false"/>
      <species name="acg5p_m" compartment="cell" initialAmount="1" boundaryCondition="false"/>
      <species name="dGTP_c" compartment="cell" initialAmount="1" boundaryCondition="false"/>
      <species name="glyc_r" compartment="cell" initialAmount="1" boundaryCondition="false"/>
      <species name="ins_n" compartment="cell" initialAmount="1" boundaryCondition="false"/>
      <species name="pdx5p_c" compartment="cell" initialAmount="1" boundaryCondition="false"/>
      <species name="GLC_n" compartment="cell" initialAmount="1" boundaryCondition="false"/>
      <species name="glyc_e" compartment="cell" initialAmount="1" boundaryCondition="true"/>
      <species name="pntoR_c" compartment="cell" initialAmount="1" boundaryCondition="false"/>
      <species name="dNAD_n" compartment="cell" initialAmount="1" boundaryCondition="false"/>
      <species name="DHMAN_c" compartment="cell" initialAmount="1" boundaryCondition="false"/>
      <species name="glyc_c" compartment="cell" initialAmount="1" boundaryCondition="false"/>
      <species name="glyc_m" compartment="cell" initialAmount="1" boundaryCondition="false"/>
      <species name="GLC_c" compartment="cell" initialAmount="1" boundaryCondition="false"/>
      <species name="alpam_m" compartment="cell" initialAmount="1" boundaryCondition="false"/>
      <species name="sta_c" compartment="cell" initialAmount="1" boundaryCondition="false"/>
      <species name="ribD_c" compartment="cell" initialAmount="1" boundaryCondition="false"/>
      <species name="a_2hb_e" compartment="cell" initialAmount="1" boundaryCondition="true"/>
      <species name="ribD_e" compartment="cell" initialAmount="1" boundaryCondition="true"/>
      <species name="sta_e" compartment="cell" initialAmount="1" boundaryCondition="true"/>
      <species name="GLC_v" compartment="cell" initialAmount="1" boundaryCondition="false"/>
      <species name="a_2hb_c" compartment="cell" initialAmount="1" boundaryCondition="false"/>
      <species name="DHMAN_v" compartment="cell" initialAmount="1" boundaryCondition="false"/>
      <species name="sta_r" compartment="cell" initialAmount="1" boundaryCondition="false"/>
      <species name="TYR_x" compartment="cell" initialAmount="1" boundaryCondition="false"/>
      <species name="hmgCoA_n" compartment="cell" initialAmount="1" boundaryCondition="false"/>
      <species name="a_35cdamp_c" compartment="cell" initialAmount="1" boundaryCondition="false"/>
      <species name="hmgCoA_m" compartment="cell" initialAmount="1" boundaryCondition="false"/>
      <species name="hmgCoA_c" compartment="cell" initialAmount="1" boundaryCondition="false"/>
      <species name="a_6dg_n" compartment="cell" initialAmount="1" boundaryCondition="false"/>
      <species name="TYR_v" compartment="cell" initialAmount="1" boundaryCondition="false"/>
      <species name="G6P_B_n" compartment="cell" initialAmount="1" boundaryCondition="false"/>
      <species name="G6P_B_c" compartment="cell" initialAmount="1" boundaryCondition="false"/>
      <species name="TYR_m" compartment="cell" initialAmount="1" boundaryCondition="false"/>
      <species name="hmgCoA_r" compartment="cell" initialAmount="1" boundaryCondition="false"/>
      <species name="TYR_c" compartment="cell" initialAmount="1" boundaryCondition="false"/>
      <species name="TYR_e" compartment="cell" initialAmount="1" boundaryCondition="true"/>
      <species name="smpd_c" compartment="cell" initialAmount="1" boundaryCondition="false"/>
      <species name="prfp_n" compartment="cell" initialAmount="1" boundaryCondition="false"/>
      <species name="a_4hpro_LT_c" compartment="cell" initialAmount="1" boundaryCondition="false"/>
      <species name="a_44mctr_m" compartment="cell" initialAmount="1" boundaryCondition="false"/>
      <species name="xyluD_n" compartment="cell" initialAmount="1" boundaryCondition="false"/>
      <species name="IPPP_m" compartment="cell" initialAmount="1" boundaryCondition="false"/>
      <species name="IPPP_n" compartment="cell" initialAmount="1" boundaryCondition="false"/>
      <species name="xyluD_c" compartment="cell" initialAmount="1" boundaryCondition="false"/>
      <species name="a_4hpro_LT_m" compartment="cell" initialAmount="1" boundaryCondition="false"/>
      <species name="ind3eth_m" compartment="cell" initialAmount="1" boundaryCondition="false"/>
      <species name="cystrna_c" compartment="cell" initialAmount="1" boundaryCondition="false"/>
      <species name="GL3P_n" compartment="cell" initialAmount="1" boundaryCondition="false"/>
      <species name="melib_c" compartment="cell" initialAmount="1" boundaryCondition="false"/>
      <species name="ind3eth_e" compartment="cell" initialAmount="1" boundaryCondition="true"/>
      <species name="a_3dhq_c" compartment="cell" initialAmount="1" boundaryCondition="false"/>
      <species name="thym_n" compartment="cell" initialAmount="1" boundaryCondition="false"/>
      <species name="tre_e" compartment="cell" initialAmount="1" boundaryCondition="true"/>
      <species name="ind3eth_c" compartment="cell" initialAmount="1" boundaryCondition="false"/>
      <species name="tre_c" compartment="cell" initialAmount="1" boundaryCondition="false"/>
      <species name="thym_e" compartment="cell" initialAmount="1" boundaryCondition="true"/>
      <species name="a_44mctr_r" compartment="cell" initialAmount="1" boundaryCondition="false"/>
      <species name="melib_r" compartment="cell" initialAmount="1" boundaryCondition="false"/>
      <species name="pnto_R_e" compartment="cell" initialAmount="1" boundaryCondition="true"/>
      <species name="pnto_R_c" compartment="cell" initialAmount="1" boundaryCondition="false"/>
      <species name="tre_v" compartment="cell" initialAmount="1" boundaryCondition="false"/>
      <species name="cer224_g" compartment="cell" initialAmount="1" boundaryCondition="false"/>
      <species name="cer224_c" compartment="cell" initialAmount="1" boundaryCondition="false"/>
      <species name="pc_r" compartment="cell" initialAmount="1" boundaryCondition="false"/>
      <species name="cer224_m" compartment="cell" initialAmount="1" boundaryCondition="false"/>
      <species name="doliCHOL_r" compartment="cell" initialAmount="1" boundaryCondition="false"/>
      <species name="camp_c" compartment="cell" initialAmount="1" boundaryCondition="false"/>
      <species name="ACCoA_c" compartment="cell" initialAmount="1" boundaryCondition="false"/>
      <species name="pc_e" compartment="cell" initialAmount="1" boundaryCondition="true"/>
      <species name="cer224_r" compartment="cell" initialAmount="1" boundaryCondition="false"/>
      <species name="pc_c" compartment="cell" initialAmount="1" boundaryCondition="false"/>
      <species name="mip2c226_c" compartment="cell" initialAmount="1" boundaryCondition="false"/>
      <species name="pheme_n" compartment="cell" initialAmount="1" boundaryCondition="false"/>
      <species name="pad_c" compartment="cell" initialAmount="1" boundaryCondition="false"/>
      <species name="C140CoA_x" compartment="cell" initialAmount="1" boundaryCondition="false"/>
      <species name="mip2c124_c" compartment="cell" initialAmount="1" boundaryCondition="false"/>
      <species name="macchitppdol_g" compartment="cell" initialAmount="1" boundaryCondition="false"/>
      <species name="na1_c" compartment="cell" initialAmount="1" boundaryCondition="false"/>
      <species name="meTHF_c" compartment="cell" initialAmount="1" boundaryCondition="false"/>
      <species name="ru5pD_c" compartment="cell" initialAmount="1" boundaryCondition="false"/>
      <species name="meTHF_n" compartment="cell" initialAmount="1" boundaryCondition="false"/>
      <species name="meTHF_m" compartment="cell" initialAmount="1" boundaryCondition="false"/>
      <species name="ICIT_c" compartment="cell" initialAmount="1" boundaryCondition="false"/>
      <species name="fmnh2_n" compartment="cell" initialAmount="1" boundaryCondition="false"/>
      <species name="ergtetrol_c" compartment="cell" initialAmount="1" boundaryCondition="false"/>
      <species name="fmnh2_c" compartment="cell" initialAmount="1" boundaryCondition="false"/>
      <species name="ru5pD_m" compartment="cell" initialAmount="1" boundaryCondition="false"/>
      <species name="saicar_n" compartment="cell" initialAmount="1" boundaryCondition="false"/>
      <species name="a_3psme_n" compartment="cell" initialAmount="1" boundaryCondition="false"/>
      <species name="ICIT_m" compartment="cell" initialAmount="1" boundaryCondition="false"/>
      <species name="trnaphe_c" compartment="cell" initialAmount="1" boundaryCondition="false"/>
      <species name="thrtrna_c" compartment="cell" initialAmount="1" boundaryCondition="false"/>
      <species name="ergtetrol_r" compartment="cell" initialAmount="1" boundaryCondition="false"/>
      <species name="saicar_c" compartment="cell" initialAmount="1" boundaryCondition="false"/>
      <species name="hcit_m" compartment="cell" initialAmount="1" boundaryCondition="false"/>
      <species name="gp4g_n" compartment="cell" initialAmount="1" boundaryCondition="false"/>
      <species name="thrtrna_m" compartment="cell" initialAmount="1" boundaryCondition="false"/>
      <species name="HPAC_c" compartment="cell" initialAmount="1" boundaryCondition="false"/>
      <species name="gal1p_n" compartment="cell" initialAmount="1" boundaryCondition="false"/>
      <species name="glu5sa_m" compartment="cell" initialAmount="1" boundaryCondition="false"/>
      <species name="glu5sa_n" compartment="cell" initialAmount="1" boundaryCondition="false"/>
      <species name="asptrna_m" compartment="cell" initialAmount="1" boundaryCondition="false"/>
      <species name="ribflv_c" compartment="cell" initialAmount="1" boundaryCondition="false"/>
      <species name="ribflv_e" compartment="cell" initialAmount="1" boundaryCondition="true"/>
      <species name="glu5sa_c" compartment="cell" initialAmount="1" boundaryCondition="false"/>
      <species name="ribflv_g" compartment="cell" initialAmount="1" boundaryCondition="false"/>
      <species name="asptrna_c" compartment="cell" initialAmount="1" boundaryCondition="false"/>
      <species name="ribflv_m" compartment="cell" initialAmount="1" boundaryCondition="false"/>
      <species name="ribflv_n" compartment="cell" initialAmount="1" boundaryCondition="false"/>
      <species name="dcamp_c" compartment="cell" initialAmount="1" boundaryCondition="false"/>
      <species name="a_4hglusa_m" compartment="cell" initialAmount="1" boundaryCondition="false"/>
      <species name="ribflv_r" compartment="cell" initialAmount="1" boundaryCondition="false"/>
      <species name="ura_n" compartment="cell" initialAmount="1" boundaryCondition="false"/>
      <species name="tre6p_c" compartment="cell" initialAmount="1" boundaryCondition="false"/>
      <species name="trnalys_m" compartment="cell" initialAmount="1" boundaryCondition="false"/>
      <species name="trnalys_c" compartment="cell" initialAmount="1" boundaryCondition="false"/>
      <species name="H2O" compartment="cell" initialAmount="1" boundaryCondition="false"/>
      <species name="ETOH_c" compartment="cell" initialAmount="1" boundaryCondition="false"/>
      <species name="ETOH_e" compartment="cell" initialAmount="1" boundaryCondition="true"/>
      <species name="trnaasp_m" compartment="cell" initialAmount="1" boundaryCondition="false"/>
      <species name="ETOH_n" compartment="cell" initialAmount="1" boundaryCondition="false"/>
      <species name="ETOH_m" compartment="cell" initialAmount="1" boundaryCondition="false"/>
      <species name="trnaasp_c" compartment="cell" initialAmount="1" boundaryCondition="false"/>
      <species name="selt_c" compartment="cell" initialAmount="1" boundaryCondition="false"/>
      <species name="a_13dpg_c" compartment="cell" initialAmount="1" boundaryCondition="false"/>
      <species name="a_13dpg_n" compartment="cell" initialAmount="1" boundaryCondition="false"/>
      <species name="ptd345tp_c" compartment="cell" initialAmount="1" boundaryCondition="false"/>
      <species name="ACP_c" compartment="cell" initialAmount="1" boundaryCondition="false"/>
      <species name="tglp_c" compartment="cell" initialAmount="1" boundaryCondition="false"/>
      <species name="cair_c" compartment="cell" initialAmount="1" boundaryCondition="false"/>
      <species name="ACP_m" compartment="cell" initialAmount="1" boundaryCondition="false"/>
      <species name="ptd345tp_m" compartment="cell" initialAmount="1" boundaryCondition="false"/>
      <species name="ppmi1346p_c" compartment="cell" initialAmount="1" boundaryCondition="false"/>
      <species name="gal_r" compartment="cell" initialAmount="1" boundaryCondition="false"/>
      <species name="cer126_g" compartment="cell" initialAmount="1" boundaryCondition="false"/>
      <species name="cer126_c" compartment="cell" initialAmount="1" boundaryCondition="false"/>
      <species name="MALCoA_m" compartment="cell" initialAmount="1" boundaryCondition="false"/>
      <species name="GGPP_c" compartment="cell" initialAmount="1" boundaryCondition="false"/>
      <species name="achms_c" compartment="cell" initialAmount="1" boundaryCondition="false"/>
      <species name="MALCoA_c" compartment="cell" initialAmount="1" boundaryCondition="false"/>
      <species name="sft_c" compartment="cell" initialAmount="1" boundaryCondition="false"/>
      <species name="xp4x_c" compartment="cell" initialAmount="1" boundaryCondition="false"/>
      <species name="ficytc_c" compartment="cell" initialAmount="1" boundaryCondition="false"/>
      <species name="sft_n" compartment="cell" initialAmount="1" boundaryCondition="false"/>
      <species name="cer126_r" compartment="cell" initialAmount="1" boundaryCondition="false"/>
      <species name="prbamp_n" compartment="cell" initialAmount="1" boundaryCondition="false"/>
      <species name="achms_n" compartment="cell" initialAmount="1" boundaryCondition="false"/>
      <species name="ipc126_c" compartment="cell" initialAmount="1" boundaryCondition="false"/>
      <species name="xp4x_m" compartment="cell" initialAmount="1" boundaryCondition="false"/>
      <species name="MALCoA_r" compartment="cell" initialAmount="1" boundaryCondition="false"/>
      <species name="C100_x" compartment="cell" initialAmount="1" boundaryCondition="false"/>
      <species name="xp4x_n" compartment="cell" initialAmount="1" boundaryCondition="false"/>
      <species name="histrna_m" compartment="cell" initialAmount="1" boundaryCondition="false"/>
      <species name="a_3psme_c" compartment="cell" initialAmount="1" boundaryCondition="false"/>
      <species name="ipc126_r" compartment="cell" initialAmount="1" boundaryCondition="false"/>
      <species name="ipc224_g" compartment="cell" initialAmount="1" boundaryCondition="false"/>
      <species name="histrna_c" compartment="cell" initialAmount="1" boundaryCondition="false"/>
      <species name="ru5pD_n" compartment="cell" initialAmount="1" boundaryCondition="false"/>
      <species name="a_3k4mzym_g" compartment="cell" initialAmount="1" boundaryCondition="false"/>
      <species name="iletrna_m" compartment="cell" initialAmount="1" boundaryCondition="false"/>
      <species name="a_2OPMP_m" compartment="cell" initialAmount="1" boundaryCondition="false"/>
      <species name="a_35cCMP_c" compartment="cell" initialAmount="1" boundaryCondition="false"/>
      <species name="iletrna_c" compartment="cell" initialAmount="1" boundaryCondition="false"/>
      <species name="pydxn_c" compartment="cell" initialAmount="1" boundaryCondition="false"/>
      <species name="LYS_c" compartment="cell" initialAmount="1" boundaryCondition="false"/>
      <species name="LYS_e" compartment="cell" initialAmount="1" boundaryCondition="true"/>
      <species name="C160ACP_m" compartment="cell" initialAmount="1" boundaryCondition="false"/>
      <species name="LYS_m" compartment="cell" initialAmount="1" boundaryCondition="false"/>
      <species name="argtrna_m" compartment="cell" initialAmount="1" boundaryCondition="false"/>
      <species name="damp_c" compartment="cell" initialAmount="1" boundaryCondition="false"/>
      <species name="b124tc_m" compartment="cell" initialAmount="1" boundaryCondition="false"/>
      <species name="LYS_v" compartment="cell" initialAmount="1" boundaryCondition="false"/>
      <species name="ppmi12346p_c" compartment="cell" initialAmount="1" boundaryCondition="false"/>
      <species name="ficytc_n" compartment="cell" initialAmount="1" boundaryCondition="false"/>
      <species name="ficytc_m" compartment="cell" initialAmount="1" boundaryCondition="false"/>
      <species name="e4hglu_c" compartment="cell" initialAmount="1" boundaryCondition="false"/>
      <species name="g3Pi_e" compartment="cell" initialAmount="1" boundaryCondition="true"/>
      <species name="amp2p_c" compartment="cell" initialAmount="1" boundaryCondition="false"/>
      <species name="gal1p_c" compartment="cell" initialAmount="1" boundaryCondition="false"/>
      <species name="e4hglu_m" compartment="cell" initialAmount="1" boundaryCondition="false"/>
      <species name="a_4gudbutn_c" compartment="cell" initialAmount="1" boundaryCondition="false"/>
      <species name="gal_n" compartment="cell" initialAmount="1" boundaryCondition="false"/>
      <species name="dann_e" compartment="cell" initialAmount="1" boundaryCondition="true"/>
      <species name="a_5mdr1p_n" compartment="cell" initialAmount="1" boundaryCondition="false"/>
      <species name="a_5mdr1p_c" compartment="cell" initialAmount="1" boundaryCondition="false"/>
      <species name="gal_e" compartment="cell" initialAmount="1" boundaryCondition="true"/>
      <species name="gal_c" compartment="cell" initialAmount="1" boundaryCondition="false"/>
      <species name="aact_c" compartment="cell" initialAmount="1" boundaryCondition="false"/>
      <species name="urdglyc_n" compartment="cell" initialAmount="1" boundaryCondition="false"/>
      <species name="pydx_c" compartment="cell" initialAmount="1" boundaryCondition="false"/>
      <species name="CHOR_c" compartment="cell" initialAmount="1" boundaryCondition="false"/>
      <species name="pan4p_x" compartment="cell" initialAmount="1" boundaryCondition="false"/>
      <species name="faicar_c" compartment="cell" initialAmount="1" boundaryCondition="false"/>
      <species name="dad_e" compartment="cell" initialAmount="1" boundaryCondition="true"/>
      <species name="mipc326_m" compartment="cell" initialAmount="1" boundaryCondition="false"/>
      <species name="dad_c" compartment="cell" initialAmount="1" boundaryCondition="false"/>
      <species name="a_2obut_m" compartment="cell" initialAmount="1" boundaryCondition="false"/>
      <species name="CHOR_n" compartment="cell" initialAmount="1" boundaryCondition="false"/>
      <species name="dCDP_c" compartment="cell" initialAmount="1" boundaryCondition="false"/>
      <species name="dCDP_n" compartment="cell" initialAmount="1" boundaryCondition="false"/>
      <species name="g3pc_e" compartment="cell" initialAmount="1" boundaryCondition="true"/>
      <species name="mipc326_r" compartment="cell" initialAmount="1" boundaryCondition="false"/>
      <species name="a_10fTHF_m" compartment="cell" initialAmount="1" boundaryCondition="false"/>
      <species name="pan4p_c" compartment="cell" initialAmount="1" boundaryCondition="false"/>
      <species name="pran_c" compartment="cell" initialAmount="1" boundaryCondition="false"/>
      <species name="a_10fTHF_c" compartment="cell" initialAmount="1" boundaryCondition="false"/>
      <species name="thmpp_e" compartment="cell" initialAmount="1" boundaryCondition="true"/>
      <species name="C181_r" compartment="cell" initialAmount="1" boundaryCondition="false"/>
      <species name="a_2ahhmp_c" compartment="cell" initialAmount="1" boundaryCondition="false"/>
      <species name="G6P" compartment="cell" initialAmount="1" boundaryCondition="false"/>
      <species name="pa_c" compartment="cell" initialAmount="1" boundaryCondition="false"/>
      <species name="thmpp_c" compartment="cell" initialAmount="1" boundaryCondition="false"/>
      <species name="thmpp_m" compartment="cell" initialAmount="1" boundaryCondition="false"/>
      <species name="phetrna_c" compartment="cell" initialAmount="1" boundaryCondition="false"/>
      <species name="H2CO3_c" compartment="cell" initialAmount="1" boundaryCondition="false"/>
      <species name="a_4gudbd_c" compartment="cell" initialAmount="1" boundaryCondition="false"/>
      <species name="ribD_n" compartment="cell" initialAmount="1" boundaryCondition="false"/>
      <species name="C181_e" compartment="cell" initialAmount="1" boundaryCondition="true"/>
      <species name="C181_c" compartment="cell" initialAmount="1" boundaryCondition="false"/>
      <species name="phetrna_m" compartment="cell" initialAmount="1" boundaryCondition="false"/>
      <species name="mthgxl_c" compartment="cell" initialAmount="1" boundaryCondition="false"/>
      <species name="lald_c" compartment="cell" initialAmount="1" boundaryCondition="false"/>
      <species name="mthgxl_n" compartment="cell" initialAmount="1" boundaryCondition="false"/>
      <species name="gua_r" compartment="cell" initialAmount="1" boundaryCondition="false"/>
      <species name="dkmpp_c" compartment="cell" initialAmount="1" boundaryCondition="false"/>
      <species name="PHPYR_n" compartment="cell" initialAmount="1" boundaryCondition="false"/>
      <species name="dkmpp_n" compartment="cell" initialAmount="1" boundaryCondition="false"/>
      <species name="Lfmkynr_n" compartment="cell" initialAmount="1" boundaryCondition="false"/>
      <species name="O4HBZ_c" compartment="cell" initialAmount="1" boundaryCondition="false"/>
      <species name="gua_e" compartment="cell" initialAmount="1" boundaryCondition="true"/>
      <species name="ala_B_c" compartment="cell" initialAmount="1" boundaryCondition="false"/>
      <species name="gua_c" compartment="cell" initialAmount="1" boundaryCondition="false"/>
      <species name="ala_B_n" compartment="cell" initialAmount="1" boundaryCondition="false"/>
      <species name="dha_m" compartment="cell" initialAmount="1" boundaryCondition="false"/>
      <species name="Lfmkynr_c" compartment="cell" initialAmount="1" boundaryCondition="false"/>
      <species name="gua_m" compartment="cell" initialAmount="1" boundaryCondition="false"/>
      <species name="dha_c" compartment="cell" initialAmount="1" boundaryCondition="false"/>
      <species name="C180CoA_r" compartment="cell" initialAmount="1" boundaryCondition="false"/>
      <species name="a_6pgl_n" compartment="cell" initialAmount="1" boundaryCondition="false"/>
      <species name="CTP_c" compartment="cell" initialAmount="1" boundaryCondition="false"/>
      <species name="a_6pgl_c" compartment="cell" initialAmount="1" boundaryCondition="false"/>
      <species name="C180CoA_x" compartment="cell" initialAmount="1" boundaryCondition="false"/>
      <species name="xylD_c" compartment="cell" initialAmount="1" boundaryCondition="false"/>
      <species name="mipc324_r" compartment="cell" initialAmount="1" boundaryCondition="false"/>
      <species name="CTP_n" compartment="cell" initialAmount="1" boundaryCondition="false"/>
      <species name="CTP_m" compartment="cell" initialAmount="1" boundaryCondition="false"/>
      <species name="CTP_r" compartment="cell" initialAmount="1" boundaryCondition="false"/>
      <species name="arab_c" compartment="cell" initialAmount="1" boundaryCondition="false"/>
      <species name="UTP_c" compartment="cell" initialAmount="1" boundaryCondition="false"/>
      <species name="UTP_m" compartment="cell" initialAmount="1" boundaryCondition="false"/>
      <species name="UTP_n" compartment="cell" initialAmount="1" boundaryCondition="false"/>
      <species name="dann_c" compartment="cell" initialAmount="1" boundaryCondition="false"/>
      <species name="IPPP_c" compartment="cell" initialAmount="1" boundaryCondition="false"/>
      <species name="epist_c" compartment="cell" initialAmount="1" boundaryCondition="false"/>
      <species name="a_1pyr5c_m" compartment="cell" initialAmount="1" boundaryCondition="false"/>
      <species name="a_34hpl_m" compartment="cell" initialAmount="1" boundaryCondition="false"/>
      <species name="ptd4ino_n" compartment="cell" initialAmount="1" boundaryCondition="false"/>
      <species name="ptd4ino_c" compartment="cell" initialAmount="1" boundaryCondition="false"/>
      <species name="mhpglu_n" compartment="cell" initialAmount="1" boundaryCondition="false"/>
      <species name="pydx5p_c" compartment="cell" initialAmount="1" boundaryCondition="false"/>
      <species name="man1p_c" compartment="cell" initialAmount="1" boundaryCondition="false"/>
      <species name="fecost_n" compartment="cell" initialAmount="1" boundaryCondition="false"/>
      <species name="man1p_n" compartment="cell" initialAmount="1" boundaryCondition="false"/>
      <species name="trnaval_m" compartment="cell" initialAmount="1" boundaryCondition="false"/>
      <species name="mhpglu_c" compartment="cell" initialAmount="1" boundaryCondition="false"/>
      <species name="fmn_c" compartment="cell" initialAmount="1" boundaryCondition="false"/>
      <species name="hisp_c" compartment="cell" initialAmount="1" boundaryCondition="false"/>
      <species name="fecost_c" compartment="cell" initialAmount="1" boundaryCondition="false"/>
      <species name="hisp_n" compartment="cell" initialAmount="1" boundaryCondition="false"/>
      <species name="SO3_n" compartment="cell" initialAmount="1" boundaryCondition="false"/>
      <species name="fmn_n" compartment="cell" initialAmount="1" boundaryCondition="false"/>
      <species name="db4p_m" compartment="cell" initialAmount="1" boundaryCondition="false"/>
      <species name="SO3_e" compartment="cell" initialAmount="1" boundaryCondition="true"/>
      <species name="UDPgal_n" compartment="cell" initialAmount="1" boundaryCondition="false"/>
      <species name="a_2mbac_c" compartment="cell" initialAmount="1" boundaryCondition="false"/>
      <species name="a_2mbac_e" compartment="cell" initialAmount="1" boundaryCondition="true"/>
      <species name="hpglu_c" compartment="cell" initialAmount="1" boundaryCondition="false"/>
      <species name="leutrna_c" compartment="cell" initialAmount="1" boundaryCondition="false"/>
      <species name="UDPgal_c" compartment="cell" initialAmount="1" boundaryCondition="false"/>
      <species name="prlp_c" compartment="cell" initialAmount="1" boundaryCondition="false"/>
      <species name="cpppg3_c" compartment="cell" initialAmount="1" boundaryCondition="false"/>
      <species name="leutrna_m" compartment="cell" initialAmount="1" boundaryCondition="false"/>
      <species name="na1_e" compartment="cell" initialAmount="1" boundaryCondition="true"/>
      <species name="cpppg3_n" compartment="cell" initialAmount="1" boundaryCondition="false"/>
      <species name="mi1pD_c" compartment="cell" initialAmount="1" boundaryCondition="false"/>
      <species name="cpppg3_m" compartment="cell" initialAmount="1" boundaryCondition="false"/>
      <species name="ACACP_c" compartment="cell" initialAmount="1" boundaryCondition="false"/>
      <species name="dCMP_n" compartment="cell" initialAmount="1" boundaryCondition="false"/>
      <species name="SQ23EPX_c" compartment="cell" initialAmount="1" boundaryCondition="false"/>
      <species name="a_2pg_c" compartment="cell" initialAmount="1" boundaryCondition="false"/>
      <species name="TAM_c" compartment="cell" initialAmount="1" boundaryCondition="false"/>
      <species name="FRPP_r" compartment="cell" initialAmount="1" boundaryCondition="false"/>
      <species name="ALA_m" compartment="cell" initialAmount="1" boundaryCondition="false"/>
      <species name="a_3ig3p_c" compartment="cell" initialAmount="1" boundaryCondition="false"/>
      <species name="C100CoA_x" compartment="cell" initialAmount="1" boundaryCondition="false"/>
      <species name="ALA_n" compartment="cell" initialAmount="1" boundaryCondition="false"/>
      <species name="dCMP_c" compartment="cell" initialAmount="1" boundaryCondition="false"/>
      <species name="a_2mahmp_c" compartment="cell" initialAmount="1" boundaryCondition="false"/>
      <species name="ALA_c" compartment="cell" initialAmount="1" boundaryCondition="false"/>
      <species name="a_2pg_n" compartment="cell" initialAmount="1" boundaryCondition="false"/>
      <species name="C100CoA_r" compartment="cell" initialAmount="1" boundaryCondition="false"/>
      <species name="acon5m_c" compartment="cell" initialAmount="1" boundaryCondition="false"/>
      <species name="anth_n" compartment="cell" initialAmount="1" boundaryCondition="false"/>
      <species name="SQ23EPX_r" compartment="cell" initialAmount="1" boundaryCondition="false"/>
      <species name="FRPP_c" compartment="cell" initialAmount="1" boundaryCondition="false"/>
      <species name="C160CoA_x" compartment="cell" initialAmount="1" boundaryCondition="false"/>
      <species name="up4u_c" compartment="cell" initialAmount="1" boundaryCondition="false"/>
      <species name="FRPP_m" compartment="cell" initialAmount="1" boundaryCondition="false"/>
      <species name="C100CoA_c" compartment="cell" initialAmount="1" boundaryCondition="false"/>
      <species name="FRPP_n" compartment="cell" initialAmount="1" boundaryCondition="false"/>
      <species name="C160CoA_r" compartment="cell" initialAmount="1" boundaryCondition="false"/>
      <species name="C141ACP_c" compartment="cell" initialAmount="1" boundaryCondition="false"/>
      <species name="up4u_m" compartment="cell" initialAmount="1" boundaryCondition="false"/>
      <species name="up4u_n" compartment="cell" initialAmount="1" boundaryCondition="false"/>
      <species name="pntoR_n" compartment="cell" initialAmount="1" boundaryCondition="false"/>
      <species name="C141ACP_m" compartment="cell" initialAmount="1" boundaryCondition="false"/>
      <species name="glucys_n" compartment="cell" initialAmount="1" boundaryCondition="false"/>
      <species name="aspsa_c" compartment="cell" initialAmount="1" boundaryCondition="false"/>
      <species name="GL3P_m" compartment="cell" initialAmount="1" boundaryCondition="false"/>
      <species name="pSER_c" compartment="cell" initialAmount="1" boundaryCondition="false"/>
      <species name="xu5pD_n" compartment="cell" initialAmount="1" boundaryCondition="false"/>
      <species name="xu5pD_c" compartment="cell" initialAmount="1" boundaryCondition="false"/>
      <species name="GL3P_c" compartment="cell" initialAmount="1" boundaryCondition="false"/>
      <species name="dNAD_c" compartment="cell" initialAmount="1" boundaryCondition="false"/>
      <species name="a_3c3hmp_c" compartment="cell" initialAmount="1" boundaryCondition="false"/>
      <species name="a_2dda7p_c" compartment="cell" initialAmount="1" boundaryCondition="false"/>
      <species name="a_3c3hmp_e" compartment="cell" initialAmount="1" boundaryCondition="true"/>
      <species name="a_2dda7p_m" compartment="cell" initialAmount="1" boundaryCondition="false"/>
      <species name="GMP_r" compartment="cell" initialAmount="1" boundaryCondition="false"/>
      <species name="ORN_e" compartment="cell" initialAmount="1" boundaryCondition="true"/>
      <species name="a_2dda7p_n" compartment="cell" initialAmount="1" boundaryCondition="false"/>
      <species name="ORN_c" compartment="cell" initialAmount="1" boundaryCondition="false"/>
      <species name="ipc326_g" compartment="cell" initialAmount="1" boundaryCondition="false"/>
      <species name="ORN_n" compartment="cell" initialAmount="1" boundaryCondition="false"/>
      <species name="ACSER_m" compartment="cell" initialAmount="1" boundaryCondition="false"/>
      <species name="ORN_m" compartment="cell" initialAmount="1" boundaryCondition="false"/>
      <species name="ipc326_r" compartment="cell" initialAmount="1" boundaryCondition="false"/>
      <species name="PABA_c" compartment="cell" initialAmount="1" boundaryCondition="false"/>
      <species name="PABA_n" compartment="cell" initialAmount="1" boundaryCondition="false"/>
      <species name="dtbt_m" compartment="cell" initialAmount="1" boundaryCondition="false"/>
      <species name="a_5aprbu_m" compartment="cell" initialAmount="1" boundaryCondition="false"/>
      <species name="acgam6p_n" compartment="cell" initialAmount="1" boundaryCondition="false"/>
      <species name="a_44mzymc_g" compartment="cell" initialAmount="1" boundaryCondition="false"/>
      <species name="acgam6p_c" compartment="cell" initialAmount="1" boundaryCondition="false"/>
      <species name="a_44mzymc_c" compartment="cell" initialAmount="1" boundaryCondition="false"/>
      <species name="xmp_c" compartment="cell" initialAmount="1" boundaryCondition="false"/>
      <species name="a_4mlacac_c" compartment="cell" initialAmount="1" boundaryCondition="false"/>
      <species name="xmp_m" compartment="cell" initialAmount="1" boundaryCondition="false"/>
      <species name="xmp_n" compartment="cell" initialAmount="1" boundaryCondition="false"/>
      <species name="F6P_c" compartment="cell" initialAmount="1" boundaryCondition="false"/>
      <species name="GDP_e" compartment="cell" initialAmount="1" boundaryCondition="true"/>
      <species name="a_44mzymc_r" compartment="cell" initialAmount="1" boundaryCondition="false"/>
      <species name="F6P_n" compartment="cell" initialAmount="1" boundaryCondition="false"/>
      <species name="cyst_c" compartment="cell" initialAmount="1" boundaryCondition="false"/>
      <species name="glutrna_c" compartment="cell" initialAmount="1" boundaryCondition="false"/>
      <species name="a_3H45DHBZ_m" compartment="cell" initialAmount="1" boundaryCondition="false"/>
      <species name="air_c" compartment="cell" initialAmount="1" boundaryCondition="false"/>
      <species name="a_3H45DHBZ_c" compartment="cell" initialAmount="1" boundaryCondition="false"/>
      <species name="ATP_c" compartment="cell" initialAmount="1" boundaryCondition="false"/>
      <species name="fmettrna_m" compartment="cell" initialAmount="1" boundaryCondition="false"/>
      <species name="glutrna_m" compartment="cell" initialAmount="1" boundaryCondition="false"/>
      <species name="PYR_x" compartment="cell" initialAmount="1" boundaryCondition="false"/>
      <species name="a_3c3hmp_m" compartment="cell" initialAmount="1" boundaryCondition="false"/>
      <species name="ap4a_c" compartment="cell" initialAmount="1" boundaryCondition="false"/>
      <species name="ATP_m" compartment="cell" initialAmount="1" boundaryCondition="false"/>
      <species name="mannan_c" compartment="cell" initialAmount="1" boundaryCondition="false"/>
      <species name="UMP_m" compartment="cell" initialAmount="1" boundaryCondition="false"/>
      <species name="PYR_n" compartment="cell" initialAmount="1" boundaryCondition="false"/>
      <species name="UMP_n" compartment="cell" initialAmount="1" boundaryCondition="false"/>
      <species name="PYR_m" compartment="cell" initialAmount="1" boundaryCondition="false"/>
      <species name="ap4a_m" compartment="cell" initialAmount="1" boundaryCondition="false"/>
      <species name="ATP_v" compartment="cell" initialAmount="1" boundaryCondition="false"/>
      <species name="ap4a_n" compartment="cell" initialAmount="1" boundaryCondition="false"/>
      <species name="PYR_e" compartment="cell" initialAmount="1" boundaryCondition="true"/>
      <species name="UMP_c" compartment="cell" initialAmount="1" boundaryCondition="false"/>
      <species name="PYR_c" compartment="cell" initialAmount="1" boundaryCondition="false"/>
      <species name="dTDP_c" compartment="cell" initialAmount="1" boundaryCondition="false"/>
      <species name="a_4fumacac_c" compartment="cell" initialAmount="1" boundaryCondition="false"/>
      <species name="urea_e" compartment="cell" initialAmount="1" boundaryCondition="true"/>
      <species name="urea_c" compartment="cell" initialAmount="1" boundaryCondition="false"/>
      <species name="glycogen_v" compartment="cell" initialAmount="1" boundaryCondition="false"/>
      <species name="dTDP_n" compartment="cell" initialAmount="1" boundaryCondition="false"/>
      <species name="urea_n" compartment="cell" initialAmount="1" boundaryCondition="false"/>
      <species name="thmmp_c" compartment="cell" initialAmount="1" boundaryCondition="false"/>
      <species name="glycogen_r" compartment="cell" initialAmount="1" boundaryCondition="false"/>
      <species name="thmmp_e" compartment="cell" initialAmount="1" boundaryCondition="true"/>
      <species name="thmmp_g" compartment="cell" initialAmount="1" boundaryCondition="false"/>
      <species name="apep_m" compartment="cell" initialAmount="1" boundaryCondition="false"/>
      <species name="itacCoA_m" compartment="cell" initialAmount="1" boundaryCondition="false"/>
      <species name="glycogen_g" compartment="cell" initialAmount="1" boundaryCondition="false"/>
      <species name="glycogen_c" compartment="cell" initialAmount="1" boundaryCondition="false"/>
      <species name="thmmp_r" compartment="cell" initialAmount="1" boundaryCondition="false"/>
      <species name="NH4_x" compartment="cell" initialAmount="1" boundaryCondition="false"/>
      <species name="NH4_g" compartment="cell" initialAmount="1" boundaryCondition="false"/>
      <species name="NH4_e" compartment="cell" initialAmount="1" boundaryCondition="true"/>
      <species name="NH4_c" compartment="cell" initialAmount="1" boundaryCondition="false"/>
      <species name="asntrna_c" compartment="cell" initialAmount="1" boundaryCondition="false"/>
      <species name="IDP_n" compartment="cell" initialAmount="1" boundaryCondition="false"/>
      <species name="GDPmann_g" compartment="cell" initialAmount="1" boundaryCondition="false"/>
      <species name="NH4_n" compartment="cell" initialAmount="1" boundaryCondition="false"/>
      <species name="NH4_m" compartment="cell" initialAmount="1" boundaryCondition="false"/>
      <species name="asntrna_m" compartment="cell" initialAmount="1" boundaryCondition="false"/>
      <species name="O2_m" compartment="cell" initialAmount="1" boundaryCondition="false"/>
      <species name="O2_n" compartment="cell" initialAmount="1" boundaryCondition="false"/>
      <species name="ferrR_c" compartment="cell" initialAmount="1" boundaryCondition="false"/>
      <species name="a_3pg_c" compartment="cell" initialAmount="1" boundaryCondition="false"/>
      <species name="O2_e" compartment="cell" initialAmount="1" boundaryCondition="true"/>
      <species name="E4P_c" compartment="cell" initialAmount="1" boundaryCondition="false"/>
      <species name="E4P_m" compartment="cell" initialAmount="1" boundaryCondition="false"/>
      <species name="E4P_n" compartment="cell" initialAmount="1" boundaryCondition="false"/>
      <species name="aicar_n" compartment="cell" initialAmount="1" boundaryCondition="false"/>
      <species name="trnacys_c" compartment="cell" initialAmount="1" boundaryCondition="false"/>
      <species name="ICIT_x" compartment="cell" initialAmount="1" boundaryCondition="false"/>
      <species name="thym_c" compartment="cell" initialAmount="1" boundaryCondition="false"/>
      <species name="aicar_c" compartment="cell" initialAmount="1" boundaryCondition="false"/>
      <species name="nmn_n" compartment="cell" initialAmount="1" boundaryCondition="false"/>
      <species name="nmn_c" compartment="cell" initialAmount="1" boundaryCondition="false"/>
      <species name="nmn_e" compartment="cell" initialAmount="1" boundaryCondition="true"/>
      <species name="nmn_x" compartment="cell" initialAmount="1" boundaryCondition="false"/>
      <species name="a_2mcit_m" compartment="cell" initialAmount="1" boundaryCondition="false"/>
      <species name="arabD_c" compartment="cell" initialAmount="1" boundaryCondition="false"/>
      <species name="arabD_e" compartment="cell" initialAmount="1" boundaryCondition="true"/>
      <species name="acorn_m" compartment="cell" initialAmount="1" boundaryCondition="false"/>
      <species name="acorn_n" compartment="cell" initialAmount="1" boundaryCondition="false"/>
      <species name="THF_n" compartment="cell" initialAmount="1" boundaryCondition="false"/>
      <species name="THF_m" compartment="cell" initialAmount="1" boundaryCondition="false"/>
      <species name="PEP_c" compartment="cell" initialAmount="1" boundaryCondition="false"/>
      <species name="THF_c" compartment="cell" initialAmount="1" boundaryCondition="false"/>
      <species name="mip2c326_c" compartment="cell" initialAmount="1" boundaryCondition="false"/>
      <species name="PEP_n" compartment="cell" initialAmount="1" boundaryCondition="false"/>
      <species name="gthox_m" compartment="cell" initialAmount="1" boundaryCondition="false"/>
      <species name="GDP_r" compartment="cell" initialAmount="1" boundaryCondition="false"/>
      <species name="gthox_c" compartment="cell" initialAmount="1" boundaryCondition="false"/>
      <species name="gthox_e" compartment="cell" initialAmount="1" boundaryCondition="true"/>
      <species name="C141CoA_r" compartment="cell" initialAmount="1" boundaryCondition="false"/>
      <species name="din_e" compartment="cell" initialAmount="1" boundaryCondition="true"/>
      <species name="ethamp_c" compartment="cell" initialAmount="1" boundaryCondition="false"/>
      <species name="GDP_g" compartment="cell" initialAmount="1" boundaryCondition="false"/>
      <species name="s_m" compartment="cell" initialAmount="1" boundaryCondition="false"/>
      <species name="GDP_c" compartment="cell" initialAmount="1" boundaryCondition="false"/>
      <species name="a_3mop_c" compartment="cell" initialAmount="1" boundaryCondition="false"/>
      <species name="GDP_n" compartment="cell" initialAmount="1" boundaryCondition="false"/>
      <species name="CHOL_c" compartment="cell" initialAmount="1" boundaryCondition="false"/>
      <species name="GDP_m" compartment="cell" initialAmount="1" boundaryCondition="false"/>
      <species name="CHOR_m" compartment="cell" initialAmount="1" boundaryCondition="false"/>
      <species name="C160_r" compartment="cell" initialAmount="1" boundaryCondition="false"/>
      <species name="C160_x" compartment="cell" initialAmount="1" boundaryCondition="false"/>
      <species name="r1p_c" compartment="cell" initialAmount="1" boundaryCondition="false"/>
      <species name="C160_c" compartment="cell" initialAmount="1" boundaryCondition="false"/>
      <species name="r1p_n" compartment="cell" initialAmount="1" boundaryCondition="false"/>
      <species name="g3Pi_c" compartment="cell" initialAmount="1" boundaryCondition="false"/>
      <species name="sbt_c" compartment="cell" initialAmount="1" boundaryCondition="false"/>
      <species name="sbt_e" compartment="cell" initialAmount="1" boundaryCondition="true"/>
      <species name="ITP_c" compartment="cell" initialAmount="1" boundaryCondition="false"/>
      <species name="CARBOHYDRATE" compartment="cell" initialAmount="1" boundaryCondition="false"/>
      <species name="a_23dpg_c" compartment="cell" initialAmount="1" boundaryCondition="false"/>
      <species name="a_23dpg_n" compartment="cell" initialAmount="1" boundaryCondition="false"/>
      <species name="a_13dampp_n" compartment="cell" initialAmount="1" boundaryCondition="false"/>
      <species name="a_5mdru1p_c" compartment="cell" initialAmount="1" boundaryCondition="false"/>
      <species name="a_16BDglcn_c" compartment="cell" initialAmount="1" boundaryCondition="false"/>
      <species name="anth_c" compartment="cell" initialAmount="1" boundaryCondition="false"/>
      <species name="orot5p_c" compartment="cell" initialAmount="1" boundaryCondition="false"/>
      <species name="orot5p_n" compartment="cell" initialAmount="1" boundaryCondition="false"/>
      <species name="CYS_c" compartment="cell" initialAmount="1" boundaryCondition="false"/>
      <species name="a_2cpr5p_c" compartment="cell" initialAmount="1" boundaryCondition="false"/>
      <species name="raffin_r" compartment="cell" initialAmount="1" boundaryCondition="false"/>
      <species name="dolp_c" compartment="cell" initialAmount="1" boundaryCondition="false"/>
      <species name="C140ACP_c" compartment="cell" initialAmount="1" boundaryCondition="false"/>
      <species name="CDPdag_c" compartment="cell" initialAmount="1" boundaryCondition="false"/>
      <species name="ura_c" compartment="cell" initialAmount="1" boundaryCondition="false"/>
      <species name="raffin_e" compartment="cell" initialAmount="1" boundaryCondition="true"/>
      <species name="spmd_n" compartment="cell" initialAmount="1" boundaryCondition="false"/>
      <species name="C140ACP_m" compartment="cell" initialAmount="1" boundaryCondition="false"/>
      <species name="ura_e" compartment="cell" initialAmount="1" boundaryCondition="true"/>
      <species name="CDPdag_m" compartment="cell" initialAmount="1" boundaryCondition="false"/>
      <species name="citr_m" compartment="cell" initialAmount="1" boundaryCondition="false"/>
      <species name="pap_e" compartment="cell" initialAmount="1" boundaryCondition="true"/>
      <species name="spmd_c" compartment="cell" initialAmount="1" boundaryCondition="false"/>
      <species name="ura_m" compartment="cell" initialAmount="1" boundaryCondition="false"/>
      <species name="citr_c" compartment="cell" initialAmount="1" boundaryCondition="false"/>
      <species name="pap_c" compartment="cell" initialAmount="1" boundaryCondition="false"/>
      <species name="pac_c" compartment="cell" initialAmount="1" boundaryCondition="false"/>
      <species name="pap_m" compartment="cell" initialAmount="1" boundaryCondition="false"/>
      <species name="pap_n" compartment="cell" initialAmount="1" boundaryCondition="false"/>
      <species name="R5P_m" compartment="cell" initialAmount="1" boundaryCondition="false"/>
      <species name="PHPYR_c" compartment="cell" initialAmount="1" boundaryCondition="false"/>
      <species name="trptrna_m" compartment="cell" initialAmount="1" boundaryCondition="false"/>
      <species name="pap_x" compartment="cell" initialAmount="1" boundaryCondition="false"/>
      <species name="C161ACP_c" compartment="cell" initialAmount="1" boundaryCondition="false"/>
      <species name="LEU_v" compartment="cell" initialAmount="1" boundaryCondition="false"/>
      <species name="a_3H4H5MOBZ_m" compartment="cell" initialAmount="1" boundaryCondition="false"/>
      <species name="cer324_g" compartment="cell" initialAmount="1" boundaryCondition="false"/>
      <species name="LEU_m" compartment="cell" initialAmount="1" boundaryCondition="false"/>
      <species name="a_4hthr_c" compartment="cell" initialAmount="1" boundaryCondition="false"/>
      <species name="cer324_m" compartment="cell" initialAmount="1" boundaryCondition="false"/>
      <species name="C161ACP_m" compartment="cell" initialAmount="1" boundaryCondition="false"/>
      <species name="a_4hthr_n" compartment="cell" initialAmount="1" boundaryCondition="false"/>
      <species name="LEU_e" compartment="cell" initialAmount="1" boundaryCondition="true"/>
      <species name="H2O2_n" compartment="cell" initialAmount="1" boundaryCondition="false"/>
      <species name="cer324_r" compartment="cell" initialAmount="1" boundaryCondition="false"/>
      <species name="trnamet_c" compartment="cell" initialAmount="1" boundaryCondition="false"/>
      <species name="dhpt_m" compartment="cell" initialAmount="1" boundaryCondition="false"/>
      <species name="fmn_e" compartment="cell" initialAmount="1" boundaryCondition="true"/>
      <species name="mi1456p_n" compartment="cell" initialAmount="1" boundaryCondition="false"/>
      <species name="fmn_g" compartment="cell" initialAmount="1" boundaryCondition="false"/>
      <species name="trnamet_m" compartment="cell" initialAmount="1" boundaryCondition="false"/>
      <species name="fmn_m" compartment="cell" initialAmount="1" boundaryCondition="false"/>
      <species name="prbATP_c" compartment="cell" initialAmount="1" boundaryCondition="false"/>
      <species name="dhpt_c" compartment="cell" initialAmount="1" boundaryCondition="false"/>
      <species name="es_c" compartment="cell" initialAmount="1" boundaryCondition="false"/>
      <species name="fmn_r" compartment="cell" initialAmount="1" boundaryCondition="false"/>
      <species name="O2_r" compartment="cell" initialAmount="1" boundaryCondition="false"/>
      <species name="prbATP_n" compartment="cell" initialAmount="1" boundaryCondition="false"/>
      <species name="a_4r5au_c" compartment="cell" initialAmount="1" boundaryCondition="false"/>
      <species name="g3pc_c" compartment="cell" initialAmount="1" boundaryCondition="false"/>
      <species name="btn_m" compartment="cell" initialAmount="1" boundaryCondition="false"/>
      <species name="UDPacgal_n" compartment="cell" initialAmount="1" boundaryCondition="false"/>
      <species name="a_4r5au_n" compartment="cell" initialAmount="1" boundaryCondition="false"/>
      <species name="O2_c" compartment="cell" initialAmount="1" boundaryCondition="false"/>
      <species name="btn_e" compartment="cell" initialAmount="1" boundaryCondition="true"/>
      <species name="a_2oxoADP_m" compartment="cell" initialAmount="1" boundaryCondition="false"/>
      <species name="a_2oxoADP_c" compartment="cell" initialAmount="1" boundaryCondition="false"/>
      <species name="a_2aobut_c" compartment="cell" initialAmount="1" boundaryCondition="false"/>
      <species name="UDPacgal_c" compartment="cell" initialAmount="1" boundaryCondition="false"/>
      <species name="a_2dr5p_c" compartment="cell" initialAmount="1" boundaryCondition="false"/>
      <species name="a_2dr5p_n" compartment="cell" initialAmount="1" boundaryCondition="false"/>
      <species name="UDPacgal_r" compartment="cell" initialAmount="1" boundaryCondition="false"/>
      <species name="R5P_c" compartment="cell" initialAmount="1" boundaryCondition="false"/>
      <species name="dtmp_n" compartment="cell" initialAmount="1" boundaryCondition="false"/>
      <species name="R5P_n" compartment="cell" initialAmount="1" boundaryCondition="false"/>
      <species name="INDPYR_n" compartment="cell" initialAmount="1" boundaryCondition="false"/>
      <species name="dtmp_c" compartment="cell" initialAmount="1" boundaryCondition="false"/>
      <species name="ncam_c" compartment="cell" initialAmount="1" boundaryCondition="false"/>
      <species name="ncam_m" compartment="cell" initialAmount="1" boundaryCondition="false"/>
      <species name="ncam_n" compartment="cell" initialAmount="1" boundaryCondition="false"/>
      <species name="trnaPRO_c" compartment="cell" initialAmount="1" boundaryCondition="false"/>
      <species name="INDPYR_c" compartment="cell" initialAmount="1" boundaryCondition="false"/>
      <species name="TAG_r" compartment="cell" initialAmount="1" boundaryCondition="false"/>
      <species name="H2S_m" compartment="cell" initialAmount="1" boundaryCondition="false"/>
      <species name="H2S_n" compartment="cell" initialAmount="1" boundaryCondition="false"/>
      <species name="G6P_c" compartment="cell" initialAmount="1" boundaryCondition="false"/>
      <species name="aps_m" compartment="cell" initialAmount="1" boundaryCondition="false"/>
      <species name="G6P_n" compartment="cell" initialAmount="1" boundaryCondition="false"/>
      <species name="TAG_c" compartment="cell" initialAmount="1" boundaryCondition="false"/>
      <species name="q6_m" compartment="cell" initialAmount="1" boundaryCondition="false"/>
      <species name="H2S_c" compartment="cell" initialAmount="1" boundaryCondition="false"/>
      <species name="G6P_r" compartment="cell" initialAmount="1" boundaryCondition="false"/>
      <species name="dpCoA_m" compartment="cell" initialAmount="1" boundaryCondition="false"/>
      <species name="mipc124_g" compartment="cell" initialAmount="1" boundaryCondition="false"/>
      <species name="mipc124_c" compartment="cell" initialAmount="1" boundaryCondition="false"/>
      <species name="inost_r" compartment="cell" initialAmount="1" boundaryCondition="false"/>
      <species name="mipc124_m" compartment="cell" initialAmount="1" boundaryCondition="false"/>
      <species name="trnaALA_c" compartment="cell" initialAmount="1" boundaryCondition="false"/>
      <species name="C080CoA_c" compartment="cell" initialAmount="1" boundaryCondition="false"/>
      <species name="pppg9_c" compartment="cell" initialAmount="1" boundaryCondition="false"/>
      <species name="aproa_n" compartment="cell" initialAmount="1" boundaryCondition="false"/>
      <species name="T4hcinnm_m" compartment="cell" initialAmount="1" boundaryCondition="false"/>
      <species name="aproa_c" compartment="cell" initialAmount="1" boundaryCondition="false"/>
      <species name="ahdt_v" compartment="cell" initialAmount="1" boundaryCondition="false"/>
      <species name="ARG_v" compartment="cell" initialAmount="1" boundaryCondition="false"/>
      <species name="ahdt_n" compartment="cell" initialAmount="1" boundaryCondition="false"/>
      <species name="mipc226_m" compartment="cell" initialAmount="1" boundaryCondition="false"/>
      <species name="ARG_c" compartment="cell" initialAmount="1" boundaryCondition="false"/>
      <species name="ARG_e" compartment="cell" initialAmount="1" boundaryCondition="true"/>
      <species name="abt_c" compartment="cell" initialAmount="1" boundaryCondition="false"/>
      <species name="ahdt_c" compartment="cell" initialAmount="1" boundaryCondition="false"/>
      <species name="C182CoA_x" compartment="cell" initialAmount="1" boundaryCondition="false"/>
      <species name="ARG_m" compartment="cell" initialAmount="1" boundaryCondition="false"/>
      <species name="SQL_e" compartment="cell" initialAmount="1" boundaryCondition="true"/>
      <species name="ARG_n" compartment="cell" initialAmount="1" boundaryCondition="false"/>
      <species name="trnaleu_m" compartment="cell" initialAmount="1" boundaryCondition="false"/>
      <species name="a_3ipmmest_c" compartment="cell" initialAmount="1" boundaryCondition="false"/>
      <species name="a_35cGMP_c" compartment="cell" initialAmount="1" boundaryCondition="false"/>
      <species name="pan4p_m" compartment="cell" initialAmount="1" boundaryCondition="false"/>
      <species name="micit_m" compartment="cell" initialAmount="1" boundaryCondition="false"/>
      <species name="trnathr_c" compartment="cell" initialAmount="1" boundaryCondition="false"/>
      <species name="AACoA_n" compartment="cell" initialAmount="1" boundaryCondition="false"/>
      <species name="a_4ppcys_c" compartment="cell" initialAmount="1" boundaryCondition="false"/>
      <species name="gthrd_m" compartment="cell" initialAmount="1" boundaryCondition="false"/>
      <species name="gthrd_n" compartment="cell" initialAmount="1" boundaryCondition="false"/>
      <species name="fecost_e" compartment="cell" initialAmount="1" boundaryCondition="true"/>
      <species name="gthrd_c" compartment="cell" initialAmount="1" boundaryCondition="false"/>
      <species name="gthrd_e" compartment="cell" initialAmount="1" boundaryCondition="true"/>
      <species name="trnathr_m" compartment="cell" initialAmount="1" boundaryCondition="false"/>
      <species name="a_3mob_c" compartment="cell" initialAmount="1" boundaryCondition="false"/>
      <species name="Dara14LAC_m" compartment="cell" initialAmount="1" boundaryCondition="false"/>
      <species name="btd_RR_c" compartment="cell" initialAmount="1" boundaryCondition="false"/>
      <species name="a_3mob_m" compartment="cell" initialAmount="1" boundaryCondition="false"/>
      <species name="camp_n" compartment="cell" initialAmount="1" boundaryCondition="false"/>
      <species name="GALI_e" compartment="cell" initialAmount="1" boundaryCondition="true"/>
      <species name="btd_RR_e" compartment="cell" initialAmount="1" boundaryCondition="true"/>
      <species name="glu5p_n" compartment="cell" initialAmount="1" boundaryCondition="false"/>
      <species name="gthrd_v" compartment="cell" initialAmount="1" boundaryCondition="false"/>
      <species name="glu5p_c" compartment="cell" initialAmount="1" boundaryCondition="false"/>
      <species name="GALI_r" compartment="cell" initialAmount="1" boundaryCondition="false"/>
      <species name="argsuc_c" compartment="cell" initialAmount="1" boundaryCondition="false"/>
      <species name="a_1agpc_c" compartment="cell" initialAmount="1" boundaryCondition="false"/>
      <species name="trnaile_m" compartment="cell" initialAmount="1" boundaryCondition="false"/>
      <species name="epist_r" compartment="cell" initialAmount="1" boundaryCondition="false"/>
      <species name="a_1agpc_r" compartment="cell" initialAmount="1" boundaryCondition="false"/>
      <species name="ggl_e" compartment="cell" initialAmount="1" boundaryCondition="true"/>
      <species name="epist_e" compartment="cell" initialAmount="1" boundaryCondition="true"/>
      <species name="hmbil_c" compartment="cell" initialAmount="1" boundaryCondition="false"/>
      <species name="hmbil_n" compartment="cell" initialAmount="1" boundaryCondition="false"/>
      <species name="mip2c224_c" compartment="cell" initialAmount="1" boundaryCondition="false"/>
      <species name="ggl_r" compartment="cell" initialAmount="1" boundaryCondition="false"/>
      <species name="a_5fTHF_m" compartment="cell" initialAmount="1" boundaryCondition="false"/>
      <species name="dGDP_c" compartment="cell" initialAmount="1" boundaryCondition="false"/>
      <species name="O2_x" compartment="cell" initialAmount="1" boundaryCondition="false"/>
      <species name="mip2c126_c" compartment="cell" initialAmount="1" boundaryCondition="false"/>
      <species name="dGDP_n" compartment="cell" initialAmount="1" boundaryCondition="false"/>
      <species name="HCO3_c" compartment="cell" initialAmount="1" boundaryCondition="false"/>
      <species name="seld_c" compartment="cell" initialAmount="1" boundaryCondition="false"/>
      <species name="e4hglu_x" compartment="cell" initialAmount="1" boundaryCondition="false"/>
      <species name="HCO3_n" compartment="cell" initialAmount="1" boundaryCondition="false"/>
      <species name="ptd3ino_c" compartment="cell" initialAmount="1" boundaryCondition="false"/>
      <species name="lgt_S_c" compartment="cell" initialAmount="1" boundaryCondition="false"/>
      <species name="HCO3_m" compartment="cell" initialAmount="1" boundaryCondition="false"/>
      <species name="lgt_S_m" compartment="cell" initialAmount="1" boundaryCondition="false"/>
      <species name="a_13ADglcn_c" compartment="cell" initialAmount="1" boundaryCondition="false"/>
      <species name="mmet_e" compartment="cell" initialAmount="1" boundaryCondition="true"/>
      <species name="mmet_c" compartment="cell" initialAmount="1" boundaryCondition="false"/>
      <species name="PPi_g" compartment="cell" initialAmount="1" boundaryCondition="false"/>
      <species name="gala_r" compartment="cell" initialAmount="1" boundaryCondition="false"/>
      <species name="PPi_c" compartment="cell" initialAmount="1" boundaryCondition="false"/>
      <species name="Dara14LAC_c" compartment="cell" initialAmount="1" boundaryCondition="false"/>
      <species name="C181ACP_m" compartment="cell" initialAmount="1" boundaryCondition="false"/>
      <species name="quln_c" compartment="cell" initialAmount="1" boundaryCondition="false"/>
      <species name="ergst3glc_c" compartment="cell" initialAmount="1" boundaryCondition="false"/>
      <species name="sucr_r" compartment="cell" initialAmount="1" boundaryCondition="false"/>
      <species name="quln_m" compartment="cell" initialAmount="1" boundaryCondition="false"/>
      <species name="manmi1pD_m" compartment="cell" initialAmount="1" boundaryCondition="false"/>
      <species name="dolp_r" compartment="cell" initialAmount="1" boundaryCondition="false"/>
      <species name="a_2mbald_m" compartment="cell" initialAmount="1" boundaryCondition="false"/>
      <species name="sucr_c" compartment="cell" initialAmount="1" boundaryCondition="false"/>
      <species name="manmi1pD_r" compartment="cell" initialAmount="1" boundaryCondition="false"/>
      <species name="sucr_e" compartment="cell" initialAmount="1" boundaryCondition="true"/>
      <species name="dUMP_n" compartment="cell" initialAmount="1" boundaryCondition="false"/>
      <species name="dUMP_c" compartment="cell" initialAmount="1" boundaryCondition="false"/>
      <species name="mi13456p_c" compartment="cell" initialAmount="1" boundaryCondition="false"/>
      <species name="mi13456p_n" compartment="cell" initialAmount="1" boundaryCondition="false"/>
      <species name="a_4abutn_m" compartment="cell" initialAmount="1" boundaryCondition="false"/>
      <species name="mipc224_g" compartment="cell" initialAmount="1" boundaryCondition="false"/>
      <species name="a_4abutn_n" compartment="cell" initialAmount="1" boundaryCondition="false"/>
      <species name="mipc224_c" compartment="cell" initialAmount="1" boundaryCondition="false"/>
      <species name="mev_R_c" compartment="cell" initialAmount="1" boundaryCondition="false"/>
      <species name="mev_R_n" compartment="cell" initialAmount="1" boundaryCondition="false"/>
      <species name="a_4abutn_g" compartment="cell" initialAmount="1" boundaryCondition="false"/>
      <species name="mipc224_m" compartment="cell" initialAmount="1" boundaryCondition="false"/>
      <species name="a_4abutn_c" compartment="cell" initialAmount="1" boundaryCondition="false"/>
      <species name="mipc224_r" compartment="cell" initialAmount="1" boundaryCondition="false"/>
      <species name="mev_R_r" compartment="cell" initialAmount="1" boundaryCondition="false"/>
      <species name="ADPrib_m" compartment="cell" initialAmount="1" boundaryCondition="false"/>
      <species name="ADPrib_c" compartment="cell" initialAmount="1" boundaryCondition="false"/>
      <species name="trnaval_c" compartment="cell" initialAmount="1" boundaryCondition="false"/>
      <species name="ibutoh_e" compartment="cell" initialAmount="1" boundaryCondition="true"/>
      <species name="orot_c" compartment="cell" initialAmount="1" boundaryCondition="false"/>
      <species name="ipc124_c" compartment="cell" initialAmount="1" boundaryCondition="false"/>
      <species name="ipc124_g" compartment="cell" initialAmount="1" boundaryCondition="false"/>
      <species name="orot_n" compartment="cell" initialAmount="1" boundaryCondition="false"/>
      <species name="orot_m" compartment="cell" initialAmount="1" boundaryCondition="false"/>
      <species name="ipc226_c" compartment="cell" initialAmount="1" boundaryCondition="false"/>
      <species name="alatrna_c" compartment="cell" initialAmount="1" boundaryCondition="false"/>
      <species name="ipc226_g" compartment="cell" initialAmount="1" boundaryCondition="false"/>
      <species name="hpglu_n" compartment="cell" initialAmount="1" boundaryCondition="false"/>
      <species name="GTP_c" compartment="cell" initialAmount="1" boundaryCondition="false"/>
      <species name="ipc226_r" compartment="cell" initialAmount="1" boundaryCondition="false"/>
      <species name="AACoA_m" compartment="cell" initialAmount="1" boundaryCondition="false"/>
      <species name="HPACAL_c" compartment="cell" initialAmount="1" boundaryCondition="false"/>
      <species name="AACoA_c" compartment="cell" initialAmount="1" boundaryCondition="false"/>
      <species name="GMP_n" compartment="cell" initialAmount="1" boundaryCondition="false"/>
      <species name="GMP_m" compartment="cell" initialAmount="1" boundaryCondition="false"/>
      <species name="IMP_r" compartment="cell" initialAmount="1" boundaryCondition="false"/>
      <species name="GMP_g" compartment="cell" initialAmount="1" boundaryCondition="false"/>
      <species name="GMP_e" compartment="cell" initialAmount="1" boundaryCondition="true"/>
      <species name="GMP_c" compartment="cell" initialAmount="1" boundaryCondition="false"/>
      <species name="a_5aop_n" compartment="cell" initialAmount="1" boundaryCondition="false"/>
      <species name="a_5aop_m" compartment="cell" initialAmount="1" boundaryCondition="false"/>
      <species name="IMP_c" compartment="cell" initialAmount="1" boundaryCondition="false"/>
      <species name="a_5aop_e" compartment="cell" initialAmount="1" boundaryCondition="true"/>
      <species name="a_5aop_c" compartment="cell" initialAmount="1" boundaryCondition="false"/>
      <species name="a_5fTHF_c" compartment="cell" initialAmount="1" boundaryCondition="false"/>
      <species name="a_5mTHF_c" compartment="cell" initialAmount="1" boundaryCondition="false"/>
      <species name="IMP_n" compartment="cell" initialAmount="1" boundaryCondition="false"/>
      <species name="itacon_m" compartment="cell" initialAmount="1" boundaryCondition="false"/>
      <species name="dGMP_n" compartment="cell" initialAmount="1" boundaryCondition="false"/>
      <species name="a_5mTHF_n" compartment="cell" initialAmount="1" boundaryCondition="false"/>
      <species name="a_6dg_c" compartment="cell" initialAmount="1" boundaryCondition="false"/>
      <species name="dGMP_c" compartment="cell" initialAmount="1" boundaryCondition="false"/>
      <species name="GLN_e" compartment="cell" initialAmount="1" boundaryCondition="true"/>
      <species name="GLN_g" compartment="cell" initialAmount="1" boundaryCondition="false"/>
      <species name="ILE_c" compartment="cell" initialAmount="1" boundaryCondition="false"/>
      <species name="cytd_n" compartment="cell" initialAmount="1" boundaryCondition="false"/>
      <species name="GLN_m" compartment="cell" initialAmount="1" boundaryCondition="false"/>
      <species name="GLN_n" compartment="cell" initialAmount="1" boundaryCondition="false"/>
      <species name="ILE_n" compartment="cell" initialAmount="1" boundaryCondition="false"/>
      <species name="PROTEIN" compartment="cell" initialAmount="1" boundaryCondition="false"/>
      <species name="pyam5p_c" compartment="cell" initialAmount="1" boundaryCondition="false"/>
      <species name="cytd_e" compartment="cell" initialAmount="1" boundaryCondition="true"/>
      <species name="GLN_v" compartment="cell" initialAmount="1" boundaryCondition="false"/>
      <species name="cytd_c" compartment="cell" initialAmount="1" boundaryCondition="false"/>
      <species name="ILE_v" compartment="cell" initialAmount="1" boundaryCondition="false"/>
      <species name="PEA_c" compartment="cell" initialAmount="1" boundaryCondition="false"/>
      <species name="psph1p_r" compartment="cell" initialAmount="1" boundaryCondition="false"/>
      <species name="Pi_v" compartment="cell" initialAmount="1" boundaryCondition="false"/>
      <species name="suchms_c" compartment="cell" initialAmount="1" boundaryCondition="false"/>
      <species name="taur_e" compartment="cell" initialAmount="1" boundaryCondition="true"/>
      <species name="taur_c" compartment="cell" initialAmount="1" boundaryCondition="false"/>
      <species name="Pi_m" compartment="cell" initialAmount="1" boundaryCondition="false"/>
      <species name="psph1p_c" compartment="cell" initialAmount="1" boundaryCondition="false"/>
      <species name="m2macchitppdol_g" compartment="cell" initialAmount="1" boundaryCondition="false"/>
      <species name="alac_S_m" compartment="cell" initialAmount="1" boundaryCondition="false"/>
      <species name="a_4HBZ_c" compartment="cell" initialAmount="1" boundaryCondition="false"/>
      <species name="hom_c" compartment="cell" initialAmount="1" boundaryCondition="false"/>
      <species name="pg_m" compartment="cell" initialAmount="1" boundaryCondition="false"/>
      <species name="a_4HBZ_m" compartment="cell" initialAmount="1" boundaryCondition="false"/>
      <species name="ade_e" compartment="cell" initialAmount="1" boundaryCondition="true"/>
      <species name="a_2dhp_n" compartment="cell" initialAmount="1" boundaryCondition="false"/>
      <species name="a_2dhp_m" compartment="cell" initialAmount="1" boundaryCondition="false"/>
      <species name="a_2dhp_c" compartment="cell" initialAmount="1" boundaryCondition="false"/>
      <species name="ade_c" compartment="cell" initialAmount="1" boundaryCondition="false"/>
      <species name="ade_m" compartment="cell" initialAmount="1" boundaryCondition="false"/>
      <species name="a_2doxg6p_c" compartment="cell" initialAmount="1" boundaryCondition="false"/>
      <species name="ade_n" compartment="cell" initialAmount="1" boundaryCondition="false"/>
      <species name="taGDPD_c" compartment="cell" initialAmount="1" boundaryCondition="false"/>
      <species name="ACP2C_c" compartment="cell" initialAmount="1" boundaryCondition="false"/>
      <species name="csn_c" compartment="cell" initialAmount="1" boundaryCondition="false"/>
      <species name="trdrd_n" compartment="cell" initialAmount="1" boundaryCondition="false"/>
      <species name="SQ23EPX_m" compartment="cell" initialAmount="1" boundaryCondition="false"/>
      <species name="csn_e" compartment="cell" initialAmount="1" boundaryCondition="true"/>
      <species name="cer2_26_c" compartment="cell" initialAmount="1" boundaryCondition="false"/>
      <species name="a_3mob_n" compartment="cell" initialAmount="1" boundaryCondition="false"/>
      <species name="SQ23EPX_e" compartment="cell" initialAmount="1" boundaryCondition="true"/>
      <species name="SUCC_c" compartment="cell" initialAmount="1" boundaryCondition="false"/>
      <species name="SUCC_e" compartment="cell" initialAmount="1" boundaryCondition="true"/>
      <species name="ipc126_g" compartment="cell" initialAmount="1" boundaryCondition="false"/>
      <species name="a_4mhetz_c" compartment="cell" initialAmount="1" boundaryCondition="false"/>
      <species name="SUCC_n" compartment="cell" initialAmount="1" boundaryCondition="false"/>
      <species name="SUCC_m" compartment="cell" initialAmount="1" boundaryCondition="false"/>
      <species name="fald_n" compartment="cell" initialAmount="1" boundaryCondition="false"/>
      <species name="a_4mpetz_c" compartment="cell" initialAmount="1" boundaryCondition="false"/>
      <species name="gcald_m" compartment="cell" initialAmount="1" boundaryCondition="false"/>
      <species name="fald_c" compartment="cell" initialAmount="1" boundaryCondition="false"/>
      <species name="gcald_c" compartment="cell" initialAmount="1" boundaryCondition="false"/>
      <species name="gcald_e" compartment="cell" initialAmount="1" boundaryCondition="true"/>
      <species name="Lkynr_c" compartment="cell" initialAmount="1" boundaryCondition="false"/>
      <species name="Lkynr_n" compartment="cell" initialAmount="1" boundaryCondition="false"/>
      <species name="Lkynr_m" compartment="cell" initialAmount="1" boundaryCondition="false"/>
      <species name="ALPRO_m" compartment="cell" initialAmount="1" boundaryCondition="false"/>
      <species name="trnagly_c" compartment="cell" initialAmount="1" boundaryCondition="false"/>
      <species name="a_3mop_e" compartment="cell" initialAmount="1" boundaryCondition="true"/>
      <species name="a_3mop_m" compartment="cell" initialAmount="1" boundaryCondition="false"/>
      <species name="a_3mop_n" compartment="cell" initialAmount="1" boundaryCondition="false"/>
      <species name="ptd1ino_n" compartment="cell" initialAmount="1" boundaryCondition="false"/>
      <species name="acglu_m" compartment="cell" initialAmount="1" boundaryCondition="false"/>
      <species name="ptd1ino_e" compartment="cell" initialAmount="1" boundaryCondition="true"/>
      <species name="ptd1ino_g" compartment="cell" initialAmount="1" boundaryCondition="false"/>
      <species name="ptd1ino_c" compartment="cell" initialAmount="1" boundaryCondition="false"/>
      <species name="trnaile_c" compartment="cell" initialAmount="1" boundaryCondition="false"/>
      <species name="xylD_e" compartment="cell" initialAmount="1" boundaryCondition="true"/>
      <species name="ILE_e" compartment="cell" initialAmount="1" boundaryCondition="true"/>
      <species name="uppg3_c" compartment="cell" initialAmount="1" boundaryCondition="false"/>
      <species name="uppg3_n" compartment="cell" initialAmount="1" boundaryCondition="false"/>
      <species name="IMASP_c" compartment="cell" initialAmount="1" boundaryCondition="false"/>
      <species name="ptd135bp_c" compartment="cell" initialAmount="1" boundaryCondition="false"/>
      <species name="UDPgal_g" compartment="cell" initialAmount="1" boundaryCondition="false"/>
      <species name="CHOL_e" compartment="cell" initialAmount="1" boundaryCondition="true"/>
      <species name="SERtrna_c" compartment="cell" initialAmount="1" boundaryCondition="false"/>
      <species name="L2aADP_c" compartment="cell" initialAmount="1" boundaryCondition="false"/>
      <species name="a_4abut_g" compartment="cell" initialAmount="1" boundaryCondition="false"/>
      <species name="a_4abut_e" compartment="cell" initialAmount="1" boundaryCondition="true"/>
      <species name="a_3mbald_c" compartment="cell" initialAmount="1" boundaryCondition="false"/>
      <species name="a_3mbald_e" compartment="cell" initialAmount="1" boundaryCondition="true"/>
      <species name="mlTHF_m" compartment="cell" initialAmount="1" boundaryCondition="false"/>
      <species name="a_4abut_n" compartment="cell" initialAmount="1" boundaryCondition="false"/>
      <species name="mettrna_c" compartment="cell" initialAmount="1" boundaryCondition="false"/>
      <species name="MET_n" compartment="cell" initialAmount="1" boundaryCondition="false"/>
      <species name="a_3mbald_m" compartment="cell" initialAmount="1" boundaryCondition="false"/>
      <species name="MET_e" compartment="cell" initialAmount="1" boundaryCondition="true"/>
      <species name="mettrna_m" compartment="cell" initialAmount="1" boundaryCondition="false"/>
      <species name="THR_n" compartment="cell" initialAmount="1" boundaryCondition="false"/>
      <species name="THR_m" compartment="cell" initialAmount="1" boundaryCondition="false"/>
      <species name="THR_c" compartment="cell" initialAmount="1" boundaryCondition="false"/>
      <species name="pe_v" compartment="cell" initialAmount="1" boundaryCondition="false"/>
      <species name="THR_e" compartment="cell" initialAmount="1" boundaryCondition="true"/>
      <species name="ipc224_r" compartment="cell" initialAmount="1" boundaryCondition="false"/>
      <species name="glx_x" compartment="cell" initialAmount="1" boundaryCondition="false"/>
      <species name="glx_e" compartment="cell" initialAmount="1" boundaryCondition="true"/>
      <species name="O4HBZ_m" compartment="cell" initialAmount="1" boundaryCondition="false"/>
      <species name="glx_n" compartment="cell" initialAmount="1" boundaryCondition="false"/>
      <species name="H2O_v" compartment="cell" initialAmount="1" boundaryCondition="false"/>
      <species name="H2O_x" compartment="cell" initialAmount="1" boundaryCondition="false"/>
      <species name="HXPP_c" compartment="cell" initialAmount="1" boundaryCondition="false"/>
      <species name="C161_r" compartment="cell" initialAmount="1" boundaryCondition="false"/>
      <species name="HXPP_m" compartment="cell" initialAmount="1" boundaryCondition="false"/>
      <species name="C161_x" compartment="cell" initialAmount="1" boundaryCondition="false"/>
      <species name="H2O_c" compartment="cell" initialAmount="1" boundaryCondition="false"/>
      <species name="H2O_e" compartment="cell" initialAmount="1" boundaryCondition="true"/>
      <species name="H2O_g" compartment="cell" initialAmount="1" boundaryCondition="false"/>
      <species name="mi145p_c" compartment="cell" initialAmount="1" boundaryCondition="false"/>
      <species name="CDPEA_c" compartment="cell" initialAmount="1" boundaryCondition="false"/>
      <species name="C161_c" compartment="cell" initialAmount="1" boundaryCondition="false"/>
      <species name="H2O_n" compartment="cell" initialAmount="1" boundaryCondition="false"/>
      <species name="trnatyr_c" compartment="cell" initialAmount="1" boundaryCondition="false"/>
      <species name="mi145p_n" compartment="cell" initialAmount="1" boundaryCondition="false"/>
      <species name="C140_x" compartment="cell" initialAmount="1" boundaryCondition="false"/>
      <species name="trnatyr_m" compartment="cell" initialAmount="1" boundaryCondition="false"/>
      <species name="CDP_r" compartment="cell" initialAmount="1" boundaryCondition="false"/>
      <species name="C182_c" compartment="cell" initialAmount="1" boundaryCondition="false"/>
      <species name="C140_g" compartment="cell" initialAmount="1" boundaryCondition="false"/>
      <species name="MOHMAN_c" compartment="cell" initialAmount="1" boundaryCondition="false"/>
      <species name="C140_e" compartment="cell" initialAmount="1" boundaryCondition="true"/>
      <species name="dgsn_c" compartment="cell" initialAmount="1" boundaryCondition="false"/>
      <species name="acon_T_c" compartment="cell" initialAmount="1" boundaryCondition="false"/>
      <species name="prlp_n" compartment="cell" initialAmount="1" boundaryCondition="false"/>
      <species name="a_35cIMP_c" compartment="cell" initialAmount="1" boundaryCondition="false"/>
      <species name="aacald_c" compartment="cell" initialAmount="1" boundaryCondition="false"/>
      <species name="MOHMAN_v" compartment="cell" initialAmount="1" boundaryCondition="false"/>
      <species name="MALACP_c" compartment="cell" initialAmount="1" boundaryCondition="false"/>
      <species name="G1P_c" compartment="cell" initialAmount="1" boundaryCondition="false"/>
      <species name="CDP_n" compartment="cell" initialAmount="1" boundaryCondition="false"/>
      <species name="MALACP_m" compartment="cell" initialAmount="1" boundaryCondition="false"/>
      <species name="a_4aabutn_c" compartment="cell" initialAmount="1" boundaryCondition="false"/>
      <species name="G1P_n" compartment="cell" initialAmount="1" boundaryCondition="false"/>
      <species name="a_2obut_c" compartment="cell" initialAmount="1" boundaryCondition="false"/>
      <species name="fald_m" compartment="cell" initialAmount="1" boundaryCondition="false"/>
      <species name="din_c" compartment="cell" initialAmount="1" boundaryCondition="false"/>
      <species name="nac_m" compartment="cell" initialAmount="1" boundaryCondition="false"/>
      <species name="din_n" compartment="cell" initialAmount="1" boundaryCondition="false"/>
      <species name="THFglu_c" compartment="cell" initialAmount="1" boundaryCondition="false"/>
      <species name="nac_n" compartment="cell" initialAmount="1" boundaryCondition="false"/>
      <species name="PABA_m" compartment="cell" initialAmount="1" boundaryCondition="false"/>
      <species name="nac_c" compartment="cell" initialAmount="1" boundaryCondition="false"/>
      <species name="nac_e" compartment="cell" initialAmount="1" boundaryCondition="true"/>
      <species name="ppp9_n" compartment="cell" initialAmount="1" boundaryCondition="false"/>
      <species name="AGL3P_c" compartment="cell" initialAmount="1" boundaryCondition="false"/>
      <species name="THFglu_m" compartment="cell" initialAmount="1" boundaryCondition="false"/>
      <species name="PPi_n" compartment="cell" initialAmount="1" boundaryCondition="false"/>
      <species name="SQL_m" compartment="cell" initialAmount="1" boundaryCondition="false"/>
      <species name="THFglu_n" compartment="cell" initialAmount="1" boundaryCondition="false"/>
      <species name="SQL_c" compartment="cell" initialAmount="1" boundaryCondition="false"/>
      <species name="a_5dpmev_n" compartment="cell" initialAmount="1" boundaryCondition="false"/>
      <species name="ppp9_c" compartment="cell" initialAmount="1" boundaryCondition="false"/>
      <species name="a_5dpmev_m" compartment="cell" initialAmount="1" boundaryCondition="false"/>
      <species name="a_5dpmev_c" compartment="cell" initialAmount="1" boundaryCondition="false"/>
      <species name="PPi_x" compartment="cell" initialAmount="1" boundaryCondition="false"/>
      <species name="a_4pasp_c" compartment="cell" initialAmount="1" boundaryCondition="false"/>
      <species name="SQL_r" compartment="cell" initialAmount="1" boundaryCondition="false"/>
      <species name="dpCoA_c" compartment="cell" initialAmount="1" boundaryCondition="false"/>
      <species name="glx_c" compartment="cell" initialAmount="1" boundaryCondition="false"/>
      <species name="PPi_r" compartment="cell" initialAmount="1" boundaryCondition="false"/>
      <species name="ILE_m" compartment="cell" initialAmount="1" boundaryCondition="false"/>
      <species name="C181CoA_r" compartment="cell" initialAmount="1" boundaryCondition="false"/>
      <species name="DHF_m" compartment="cell" initialAmount="1" boundaryCondition="false"/>
      <species name="dolmanp_r" compartment="cell" initialAmount="1" boundaryCondition="false"/>
      <species name="C181CoA_x" compartment="cell" initialAmount="1" boundaryCondition="false"/>
      <species name="C181CoA_c" compartment="cell" initialAmount="1" boundaryCondition="false"/>
      <species name="DHF_c" compartment="cell" initialAmount="1" boundaryCondition="false"/>
      <species name="a_4ahmmp_c" compartment="cell" initialAmount="1" boundaryCondition="false"/>
      <species name="FOL_c" compartment="cell" initialAmount="1" boundaryCondition="false"/>
      <species name="xtp_m" compartment="cell" initialAmount="1" boundaryCondition="false"/>
      <species name="sucsal_m" compartment="cell" initialAmount="1" boundaryCondition="false"/>
      <species name="xtp_n" compartment="cell" initialAmount="1" boundaryCondition="false"/>
      <species name="xtp_c" compartment="cell" initialAmount="1" boundaryCondition="false"/>
      <species name="a_2mbald_c" compartment="cell" initialAmount="1" boundaryCondition="false"/>
      <species name="a_2mbald_e" compartment="cell" initialAmount="1" boundaryCondition="true"/>
      <species name="sucsal_c" compartment="cell" initialAmount="1" boundaryCondition="false"/>
      <species name="acybut_m" compartment="cell" initialAmount="1" boundaryCondition="false"/>
      <species name="dhpmp_c" compartment="cell" initialAmount="1" boundaryCondition="false"/>
      <species name="acybut_n" compartment="cell" initialAmount="1" boundaryCondition="false"/>
      <species name="dhpmp_n" compartment="cell" initialAmount="1" boundaryCondition="false"/>
      <species name="actn_R_c" compartment="cell" initialAmount="1" boundaryCondition="false"/>
      <species name="ACCoA_n" compartment="cell" initialAmount="1" boundaryCondition="false"/>
      <species name="acybut_c" compartment="cell" initialAmount="1" boundaryCondition="false"/>
      <species name="ACCoA_m" compartment="cell" initialAmount="1" boundaryCondition="false"/>
      <species name="dhpmp_r" compartment="cell" initialAmount="1" boundaryCondition="false"/>
      <species name="imacp_c" compartment="cell" initialAmount="1" boundaryCondition="false"/>
      <species name="lanost_e" compartment="cell" initialAmount="1" boundaryCondition="true"/>
      <species name="ACCoA_x" compartment="cell" initialAmount="1" boundaryCondition="false"/>
      <species name="lanost_c" compartment="cell" initialAmount="1" boundaryCondition="false"/>
      <species name="imacp_n" compartment="cell" initialAmount="1" boundaryCondition="false"/>
      <species name="ACCoA_r" compartment="cell" initialAmount="1" boundaryCondition="false"/>
      <species name="ptd134bp_c" compartment="cell" initialAmount="1" boundaryCondition="false"/>
      <species name="phom_n" compartment="cell" initialAmount="1" boundaryCondition="false"/>
      <species name="couCoA_m" compartment="cell" initialAmount="1" boundaryCondition="false"/>
      <species name="lanost_r" compartment="cell" initialAmount="1" boundaryCondition="false"/>
      <species name="DHAP_m" compartment="cell" initialAmount="1" boundaryCondition="false"/>
      <species name="DHAP_n" compartment="cell" initialAmount="1" boundaryCondition="false"/>
      <species name="phom_c" compartment="cell" initialAmount="1" boundaryCondition="false"/>
      <species name="MOHPGAL_c" compartment="cell" initialAmount="1" boundaryCondition="false"/>
      <species name="a_3dsphgn_r" compartment="cell" initialAmount="1" boundaryCondition="false"/>
      <species name="DHAP_c" compartment="cell" initialAmount="1" boundaryCondition="false"/>
      <species name="f26bp_c" compartment="cell" initialAmount="1" boundaryCondition="false"/>
      <species name="a_3dsphgn_c" compartment="cell" initialAmount="1" boundaryCondition="false"/>
      <species name="MNEP_v" compartment="cell" initialAmount="1" boundaryCondition="false"/>
      <species name="hcys_c" compartment="cell" initialAmount="1" boundaryCondition="false"/>
      <species name="hcys_n" compartment="cell" initialAmount="1" boundaryCondition="false"/>
      <species name="xan_c" compartment="cell" initialAmount="1" boundaryCondition="false"/>
      <species name="zymst_n" compartment="cell" initialAmount="1" boundaryCondition="false"/>
      <species name="xan_e" compartment="cell" initialAmount="1" boundaryCondition="true"/>
      <species name="zym_int1_r" compartment="cell" initialAmount="1" boundaryCondition="false"/>
      <species name="xan_n" compartment="cell" initialAmount="1" boundaryCondition="false"/>
      <species name="zymst_c" compartment="cell" initialAmount="1" boundaryCondition="false"/>
      <species name="hcys_x" compartment="cell" initialAmount="1" boundaryCondition="false"/>
      <species name="zym_int1_g" compartment="cell" initialAmount="1" boundaryCondition="false"/>
      <species name="COF" compartment="cell" initialAmount="1" boundaryCondition="false"/>
      <species name="zym_int1_c" compartment="cell" initialAmount="1" boundaryCondition="false"/>
      <species name="zymst_r" compartment="cell" initialAmount="1" boundaryCondition="false"/>
      <species name="hicit_c" compartment="cell" initialAmount="1" boundaryCondition="false"/>
      <species name="raffin_c" compartment="cell" initialAmount="1" boundaryCondition="false"/>
      <species name="galcman_c" compartment="cell" initialAmount="1" boundaryCondition="false"/>
      <species name="CYS_m" compartment="cell" initialAmount="1" boundaryCondition="false"/>
      <species name="CYS_n" compartment="cell" initialAmount="1" boundaryCondition="false"/>
      <species name="ps_v" compartment="cell" initialAmount="1" boundaryCondition="false"/>
      <species name="ibutoh_m" compartment="cell" initialAmount="1" boundaryCondition="false"/>
      <species name="CYS_e" compartment="cell" initialAmount="1" boundaryCondition="true"/>
      <species name="SO4_n" compartment="cell" initialAmount="1" boundaryCondition="false"/>
      <species name="m1macchitppdol_g" compartment="cell" initialAmount="1" boundaryCondition="false"/>
      <species name="dcyt_n" compartment="cell" initialAmount="1" boundaryCondition="false"/>
      <species name="mlTHF_n" compartment="cell" initialAmount="1" boundaryCondition="false"/>
      <species name="mipc124_r" compartment="cell" initialAmount="1" boundaryCondition="false"/>
      <species name="SO4_c" compartment="cell" initialAmount="1" boundaryCondition="false"/>
      <species name="dcyt_e" compartment="cell" initialAmount="1" boundaryCondition="true"/>
      <species name="dATP_c" compartment="cell" initialAmount="1" boundaryCondition="false"/>
      <species name="dcyt_c" compartment="cell" initialAmount="1" boundaryCondition="false"/>
      <species name="dATP_n" compartment="cell" initialAmount="1" boundaryCondition="false"/>
      <species name="mlTHF_c" compartment="cell" initialAmount="1" boundaryCondition="false"/>
      <species name="C140_r" compartment="cell" initialAmount="1" boundaryCondition="false"/>
      <species name="a_2dr1p_c" compartment="cell" initialAmount="1" boundaryCondition="false"/>
      <species name="C161CoA_r" compartment="cell" initialAmount="1" boundaryCondition="false"/>
      <species name="MOTAM_v" compartment="cell" initialAmount="1" boundaryCondition="false"/>
      <species name="glytrna_c" compartment="cell" initialAmount="1" boundaryCondition="false"/>
      <species name="Lfmkynr_m" compartment="cell" initialAmount="1" boundaryCondition="false"/>
      <species name="G3P_c" compartment="cell" initialAmount="1" boundaryCondition="false"/>
      <species name="C140CoA_r" compartment="cell" initialAmount="1" boundaryCondition="false"/>
      <species name="C140_c" compartment="cell" initialAmount="1" boundaryCondition="false"/>
      <species name="cer124_g" compartment="cell" initialAmount="1" boundaryCondition="false"/>
      <species name="q6h2_m" compartment="cell" initialAmount="1" boundaryCondition="false"/>
      <species name="cer124_c" compartment="cell" initialAmount="1" boundaryCondition="false"/>
      <species name="G3P_n" compartment="cell" initialAmount="1" boundaryCondition="false"/>
      <species name="DHMANAL_c" compartment="cell" initialAmount="1" boundaryCondition="false"/>
      <species name="C140CoA_g" compartment="cell" initialAmount="1" boundaryCondition="false"/>
      <species name="mip2c324_c" compartment="cell" initialAmount="1" boundaryCondition="false"/>
      <species name="cer124_m" compartment="cell" initialAmount="1" boundaryCondition="false"/>
      <species name="C140CoA_c" compartment="cell" initialAmount="1" boundaryCondition="false"/>
      <species name="psd5p_c" compartment="cell" initialAmount="1" boundaryCondition="false"/>
      <species name="cer124_r" compartment="cell" initialAmount="1" boundaryCondition="false"/>
      <species name="psd5p_n" compartment="cell" initialAmount="1" boundaryCondition="false"/>
      <species name="psd5p_m" compartment="cell" initialAmount="1" boundaryCondition="false"/>
      <species name="a_25dhpp_n" compartment="cell" initialAmount="1" boundaryCondition="false"/>
      <species name="ADP_v" compartment="cell" initialAmount="1" boundaryCondition="false"/>
      <species name="ADP_x" compartment="cell" initialAmount="1" boundaryCondition="false"/>
      <species name="fru" compartment="cell" initialAmount="1" boundaryCondition="false"/>
      <species name="a_25dhpp_c" compartment="cell" initialAmount="1" boundaryCondition="false"/>
      <species name="trnagln_c" compartment="cell" initialAmount="1" boundaryCondition="false"/>
      <species name="focytc_c" compartment="cell" initialAmount="1" boundaryCondition="false"/>
      <species name="hemeA_m" compartment="cell" initialAmount="1" boundaryCondition="false"/>
      <species name="ADP_g" compartment="cell" initialAmount="1" boundaryCondition="false"/>
      <species name="athr_n" compartment="cell" initialAmount="1" boundaryCondition="false"/>
      <species name="ferrO_c" compartment="cell" initialAmount="1" boundaryCondition="false"/>
      <species name="iad_c" compartment="cell" initialAmount="1" boundaryCondition="false"/>
      <species name="ADP_m" compartment="cell" initialAmount="1" boundaryCondition="false"/>
      <species name="focytc_m" compartment="cell" initialAmount="1" boundaryCondition="false"/>
      <species name="focytc_n" compartment="cell" initialAmount="1" boundaryCondition="false"/>
      <species name="C120ACP_c" compartment="cell" initialAmount="1" boundaryCondition="false"/>
      <species name="C120ACP_m" compartment="cell" initialAmount="1" boundaryCondition="false"/>
      <species name="gsn_n" compartment="cell" initialAmount="1" boundaryCondition="false"/>
      <species name="gsn_m" compartment="cell" initialAmount="1" boundaryCondition="false"/>
      <species name="dTTP_c" compartment="cell" initialAmount="1" boundaryCondition="false"/>
      <species name="dTTP_e" compartment="cell" initialAmount="1" boundaryCondition="true"/>
      <species name="gsn_e" compartment="cell" initialAmount="1" boundaryCondition="true"/>
      <species name="gsn_c" compartment="cell" initialAmount="1" boundaryCondition="false"/>
      <species name="dext_c" compartment="cell" initialAmount="1" boundaryCondition="false"/>
      <species name="pant_R_c" compartment="cell" initialAmount="1" boundaryCondition="false"/>
      <species name="dgsn_n" compartment="cell" initialAmount="1" boundaryCondition="false"/>
      <species name="a_5pmev_n" compartment="cell" initialAmount="1" boundaryCondition="false"/>
      <species name="ALA_e" compartment="cell" initialAmount="1" boundaryCondition="true"/>
      <species name="GLY_e" compartment="cell" initialAmount="1" boundaryCondition="true"/>
      <species name="a_5pmev_m" compartment="cell" initialAmount="1" boundaryCondition="false"/>
      <species name="GLY_c" compartment="cell" initialAmount="1" boundaryCondition="false"/>
      <species name="dgsn_e" compartment="cell" initialAmount="1" boundaryCondition="true"/>
      <species name="GLY_n" compartment="cell" initialAmount="1" boundaryCondition="false"/>
      <species name="GLY_m" compartment="cell" initialAmount="1" boundaryCondition="false"/>
      <species name="a_2mbtoh_m" compartment="cell" initialAmount="1" boundaryCondition="false"/>
      <species name="a_5pmev_c" compartment="cell" initialAmount="1" boundaryCondition="false"/>
      <species name="es_n" compartment="cell" initialAmount="1" boundaryCondition="false"/>
      <species name="DHPACAL_c" compartment="cell" initialAmount="1" boundaryCondition="false"/>
      <species name="a_3pg_n" compartment="cell" initialAmount="1" boundaryCondition="false"/>
      <species name="mannan_r" compartment="cell" initialAmount="1" boundaryCondition="false"/>
      <species name="chitin_r" compartment="cell" initialAmount="1" boundaryCondition="false"/>
      <species name="srb_c" compartment="cell" initialAmount="1" boundaryCondition="false"/>
      <species name="gar_c" compartment="cell" initialAmount="1" boundaryCondition="false"/>
      <species name="FADH2_m" compartment="cell" initialAmount="1" boundaryCondition="false"/>
      <species name="FADH2_n" compartment="cell" initialAmount="1" boundaryCondition="false"/>
      <species name="mipc324_g" compartment="cell" initialAmount="1" boundaryCondition="false"/>
      <species name="mipc324_c" compartment="cell" initialAmount="1" boundaryCondition="false"/>
      <species name="HVAN_v" compartment="cell" initialAmount="1" boundaryCondition="false"/>
      <species name="SAH_v" compartment="cell" initialAmount="1" boundaryCondition="false"/>
      <species name="s7p_c" compartment="cell" initialAmount="1" boundaryCondition="false"/>
      <species name="mipc324_m" compartment="cell" initialAmount="1" boundaryCondition="false"/>
      <species name="SAH_r" compartment="cell" initialAmount="1" boundaryCondition="false"/>
      <species name="MOHPACAL_c" compartment="cell" initialAmount="1" boundaryCondition="false"/>
      <species name="NADH_n" compartment="cell" initialAmount="1" boundaryCondition="false"/>
      <species name="SAH_n" compartment="cell" initialAmount="1" boundaryCondition="false"/>
      <species name="SAH_m" compartment="cell" initialAmount="1" boundaryCondition="false"/>
      <species name="NADPH_r" compartment="cell" initialAmount="1" boundaryCondition="false"/>
      <species name="a_2ahbut_c" compartment="cell" initialAmount="1" boundaryCondition="false"/>
      <species name="sbtD_e" compartment="cell" initialAmount="1" boundaryCondition="true"/>
      <species name="SAH_c" compartment="cell" initialAmount="1" boundaryCondition="false"/>
      <species name="HVAN_c" compartment="cell" initialAmount="1" boundaryCondition="false"/>
      <species name="FAD_n" compartment="cell" initialAmount="1" boundaryCondition="false"/>
      <species name="NADPH_x" compartment="cell" initialAmount="1" boundaryCondition="false"/>
      <species name="FAD_m" compartment="cell" initialAmount="1" boundaryCondition="false"/>
      <species name="id3acald_e" compartment="cell" initialAmount="1" boundaryCondition="true"/>
      <species name="NADPH_g" compartment="cell" initialAmount="1" boundaryCondition="false"/>
      <species name="NADPH_c" compartment="cell" initialAmount="1" boundaryCondition="false"/>
      <species name="FAD_r" compartment="cell" initialAmount="1" boundaryCondition="false"/>
      <species name="alltn_e" compartment="cell" initialAmount="1" boundaryCondition="true"/>
      <species name="alltn_c" compartment="cell" initialAmount="1" boundaryCondition="false"/>
      <species name="aprop_c" compartment="cell" initialAmount="1" boundaryCondition="false"/>
      <species name="SO3_c" compartment="cell" initialAmount="1" boundaryCondition="false"/>
      <species name="dUDP_c" compartment="cell" initialAmount="1" boundaryCondition="false"/>
      <species name="a_25dthpp_n" compartment="cell" initialAmount="1" boundaryCondition="false"/>
      <species name="a_4ppan_c" compartment="cell" initialAmount="1" boundaryCondition="false"/>
      <species name="a_25dthpp_m" compartment="cell" initialAmount="1" boundaryCondition="false"/>
      <species name="a_25dthpp_c" compartment="cell" initialAmount="1" boundaryCondition="false"/>
      <species name="trptrna_c" compartment="cell" initialAmount="1" boundaryCondition="false"/>
      <species name="trnatrp_m" compartment="cell" initialAmount="1" boundaryCondition="false"/>
      <species name="AKG_n" compartment="cell" initialAmount="1" boundaryCondition="false"/>
      <species name="dUDP_n" compartment="cell" initialAmount="1" boundaryCondition="false"/>
      <species name="histd_c" compartment="cell" initialAmount="1" boundaryCondition="false"/>
      <species name="AKG_e" compartment="cell" initialAmount="1" boundaryCondition="true"/>
      <species name="histd_n" compartment="cell" initialAmount="1" boundaryCondition="false"/>
      <species name="ind3acnl_c" compartment="cell" initialAmount="1" boundaryCondition="false"/>
      <species name="s7p_n" compartment="cell" initialAmount="1" boundaryCondition="false"/>
      <species name="ind3acnl_n" compartment="cell" initialAmount="1" boundaryCondition="false"/>
      <species name="a_2amsa_c" compartment="cell" initialAmount="1" boundaryCondition="false"/>
      <species name="ITP_m" compartment="cell" initialAmount="1" boundaryCondition="false"/>
      <species name="ITP_n" compartment="cell" initialAmount="1" boundaryCondition="false"/>
      <species name="uri_n" compartment="cell" initialAmount="1" boundaryCondition="false"/>
      <species name="ch4s_n" compartment="cell" initialAmount="1" boundaryCondition="false"/>
      <species name="uri_c" compartment="cell" initialAmount="1" boundaryCondition="false"/>
      <species name="ch4s_c" compartment="cell" initialAmount="1" boundaryCondition="false"/>
      <species name="a_1p3h5c_m" compartment="cell" initialAmount="1" boundaryCondition="false"/>
      <species name="uri_e" compartment="cell" initialAmount="1" boundaryCondition="true"/>
      <species name="a_1p3h5c_c" compartment="cell" initialAmount="1" boundaryCondition="false"/>
      <species name="CO2_x" compartment="cell" initialAmount="1" boundaryCondition="false"/>
      <species name="skm_c" compartment="cell" initialAmount="1" boundaryCondition="false"/>
      <species name="trdrd_x" compartment="cell" initialAmount="1" boundaryCondition="false"/>
      <species name="CO2_r" compartment="cell" initialAmount="1" boundaryCondition="false"/>
      <species name="CO2_v" compartment="cell" initialAmount="1" boundaryCondition="false"/>
      <species name="trdrd_c" compartment="cell" initialAmount="1" boundaryCondition="false"/>
      <species name="pa_m" compartment="cell" initialAmount="1" boundaryCondition="false"/>
      <species name="CO2_n" compartment="cell" initialAmount="1" boundaryCondition="false"/>
      <species name="CO2_m" compartment="cell" initialAmount="1" boundaryCondition="false"/>
      <species name="CO2_c" compartment="cell" initialAmount="1" boundaryCondition="false"/>
      <species name="trdrd_m" compartment="cell" initialAmount="1" boundaryCondition="false"/>
      <species name="CO2_g" compartment="cell" initialAmount="1" boundaryCondition="false"/>
      <species name="CO2_e" compartment="cell" initialAmount="1" boundaryCondition="true"/>
      <species name="trnahis_m" compartment="cell" initialAmount="1" boundaryCondition="false"/>
      <species name="trnahis_c" compartment="cell" initialAmount="1" boundaryCondition="false"/>
      <species name="acg5sa_n" compartment="cell" initialAmount="1" boundaryCondition="false"/>
      <species name="acg5sa_m" compartment="cell" initialAmount="1" boundaryCondition="false"/>
      <species name="a_3c2hmp_c" compartment="cell" initialAmount="1" boundaryCondition="false"/>
      <species name="man6p_c" compartment="cell" initialAmount="1" boundaryCondition="false"/>
      <species name="paps_c" compartment="cell" initialAmount="1" boundaryCondition="false"/>
      <species name="paps_n" compartment="cell" initialAmount="1" boundaryCondition="false"/>
      <species name="gua_n" compartment="cell" initialAmount="1" boundaryCondition="false"/>
      <species name="adcho_c" compartment="cell" initialAmount="1" boundaryCondition="false"/>
      <species name="adcho_n" compartment="cell" initialAmount="1" boundaryCondition="false"/>
      <species name="sprm_e" compartment="cell" initialAmount="1" boundaryCondition="true"/>
      <species name="ACAL_m" compartment="cell" initialAmount="1" boundaryCondition="false"/>
      <species name="RNA" compartment="cell" initialAmount="1" boundaryCondition="false"/>
      <species name="HIS_n" compartment="cell" initialAmount="1" boundaryCondition="false"/>
      <species name="CHOLp_c" compartment="cell" initialAmount="1" boundaryCondition="false"/>
      <species name="a_2dglc_c" compartment="cell" initialAmount="1" boundaryCondition="false"/>
      <species name="a_4mzym_r" compartment="cell" initialAmount="1" boundaryCondition="false"/>
      <species name="a_1agly3p_c" compartment="cell" initialAmount="1" boundaryCondition="false"/>
      <species name="sucr6p" compartment="cell" initialAmount="1" boundaryCondition="false"/>
      <species name="tCHOLa_v" compartment="cell" initialAmount="1" boundaryCondition="false"/>
      <species name="lpam_m" compartment="cell" initialAmount="1" boundaryCondition="false"/>
      <species name="CMP_m" compartment="cell" initialAmount="1" boundaryCondition="false"/>
      <species name="CMP_c" compartment="cell" initialAmount="1" boundaryCondition="false"/>
      <species name="trdox_x" compartment="cell" initialAmount="1" boundaryCondition="false"/>
      <species name="xylt_c" compartment="cell" initialAmount="1" boundaryCondition="false"/>
      <species name="GDPmann_r" compartment="cell" initialAmount="1" boundaryCondition="false"/>
      <species name="tCHOLa_c" compartment="cell" initialAmount="1" boundaryCondition="false"/>
      <species name="prfp_c" compartment="cell" initialAmount="1" boundaryCondition="false"/>
      <species name="trdox_c" compartment="cell" initialAmount="1" boundaryCondition="false"/>
      <species name="NPmehis_c" compartment="cell" initialAmount="1" boundaryCondition="false"/>
      <species name="SAM_r" compartment="cell" initialAmount="1" boundaryCondition="false"/>
      <species name="GDPmann_c" compartment="cell" initialAmount="1" boundaryCondition="false"/>
      <species name="SAM_v" compartment="cell" initialAmount="1" boundaryCondition="false"/>
      <species name="trdox_n" compartment="cell" initialAmount="1" boundaryCondition="false"/>
      <species name="HIS_v" compartment="cell" initialAmount="1" boundaryCondition="false"/>
      <species name="NPmehis_n" compartment="cell" initialAmount="1" boundaryCondition="false"/>
      <species name="chitin_c" compartment="cell" initialAmount="1" boundaryCondition="false"/>
      <species name="a_4H2Oglt_x" compartment="cell" initialAmount="1" boundaryCondition="false"/>
      <species name="SAM_m" compartment="cell" initialAmount="1" boundaryCondition="false"/>
      <species name="SAM_c" compartment="cell" initialAmount="1" boundaryCondition="false"/>
      <species name="SAM_e" compartment="cell" initialAmount="1" boundaryCondition="true"/>
      <species name="HIS_e" compartment="cell" initialAmount="1" boundaryCondition="true"/>
      <species name="HIS_c" compartment="cell" initialAmount="1" boundaryCondition="false"/>
      <species name="a_4H2Oglt_m" compartment="cell" initialAmount="1" boundaryCondition="false"/>
      <species name="HIS_m" compartment="cell" initialAmount="1" boundaryCondition="false"/>
      <species name="a_4H2Oglt_c" compartment="cell" initialAmount="1" boundaryCondition="false"/>
      <species name="trnaphe_m" compartment="cell" initialAmount="1" boundaryCondition="false"/>
      <species name="adn_c" compartment="cell" initialAmount="1" boundaryCondition="false"/>
      <species name="sph1p_c" compartment="cell" initialAmount="1" boundaryCondition="false"/>
      <species name="CDPCHOL_c" compartment="cell" initialAmount="1" boundaryCondition="false"/>
      <species name="Biomass" compartment="cell" initialAmount="1" boundaryCondition="true"/>
      <species name="xtsn_e" compartment="cell" initialAmount="1" boundaryCondition="true"/>
      <species name="caphis_c" compartment="cell" initialAmount="1" boundaryCondition="false"/>
      <species name="FAD_c" compartment="cell" initialAmount="1" boundaryCondition="false"/>
      <species name="caphis_n" compartment="cell" initialAmount="1" boundaryCondition="false"/>
      <species name="sph1p_r" compartment="cell" initialAmount="1" boundaryCondition="false"/>
      <species name="a_2ahhmd_m" compartment="cell" initialAmount="1" boundaryCondition="false"/>
      <species name="s17bp_c" compartment="cell" initialAmount="1" boundaryCondition="false"/>
      <species name="a_23dhmp_c" compartment="cell" initialAmount="1" boundaryCondition="false"/>
      <species name="a_23dhmp_m" compartment="cell" initialAmount="1" boundaryCondition="false"/>
      <species name="man_e" compartment="cell" initialAmount="1" boundaryCondition="true"/>
      <species name="man_c" compartment="cell" initialAmount="1" boundaryCondition="false"/>
      <species name="VAL_m" compartment="cell" initialAmount="1" boundaryCondition="false"/>
      <species name="s17bp_n" compartment="cell" initialAmount="1" boundaryCondition="false"/>
      <species name="man_n" compartment="cell" initialAmount="1" boundaryCondition="false"/>
      <species name="VAL_e" compartment="cell" initialAmount="1" boundaryCondition="true"/>
      <species name="VAL_c" compartment="cell" initialAmount="1" boundaryCondition="false"/>
      <species name="man_r" compartment="cell" initialAmount="1" boundaryCondition="false"/>
      <species name="adn_e" compartment="cell" initialAmount="1" boundaryCondition="true"/>
      <species name="thmtp_c" compartment="cell" initialAmount="1" boundaryCondition="false"/>
      <species name="a_44mzym_r" compartment="cell" initialAmount="1" boundaryCondition="false"/>
      <species name="SO4_m" compartment="cell" initialAmount="1" boundaryCondition="false"/>
      <species name="SO4_e" compartment="cell" initialAmount="1" boundaryCondition="true"/>
      <species name="VAL_n" compartment="cell" initialAmount="1" boundaryCondition="false"/>
      <species name="man2mi1pD_c" compartment="cell" initialAmount="1" boundaryCondition="false"/>
      <species name="trnaglu_c" compartment="cell" initialAmount="1" boundaryCondition="false"/>
      <species name="trnaglu_m" compartment="cell" initialAmount="1" boundaryCondition="false"/>
      <species name="pphn_c" compartment="cell" initialAmount="1" boundaryCondition="false"/>
      <species name="acac_c" compartment="cell" initialAmount="1" boundaryCondition="false"/>
      <species name="adn_n" compartment="cell" initialAmount="1" boundaryCondition="false"/>
      <species name="TRP_c" compartment="cell" initialAmount="1" boundaryCondition="false"/>
      <species name="adn_m" compartment="cell" initialAmount="1" boundaryCondition="false"/>
      <species name="sucCoA_m" compartment="cell" initialAmount="1" boundaryCondition="false"/>
      <species name="TRP_e" compartment="cell" initialAmount="1" boundaryCondition="true"/>
      <species name="ptd2meeta_c" compartment="cell" initialAmount="1" boundaryCondition="false"/>
      <species name="pphn_m" compartment="cell" initialAmount="1" boundaryCondition="false"/>
      <species name="prpp_c" compartment="cell" initialAmount="1" boundaryCondition="false"/>
      <species name="cer126_m" compartment="cell" initialAmount="1" boundaryCondition="false"/>
      <species name="TRP_n" compartment="cell" initialAmount="1" boundaryCondition="false"/>
      <species name="TRP_m" compartment="cell" initialAmount="1" boundaryCondition="false"/>
      <species name="prpp_n" compartment="cell" initialAmount="1" boundaryCondition="false"/>
      <species name="prpp_m" compartment="cell" initialAmount="1" boundaryCondition="false"/>
      <species name="grdp_c" compartment="cell" initialAmount="1" boundaryCondition="false"/>
      <species name="grdp_n" compartment="cell" initialAmount="1" boundaryCondition="false"/>
      <species name="pantR_m" compartment="cell" initialAmount="1" boundaryCondition="false"/>
      <species name="C120CoA_x" compartment="cell" initialAmount="1" boundaryCondition="false"/>
      <species name="prpp_r" compartment="cell" initialAmount="1" boundaryCondition="false"/>
      <species name="C120CoA_r" compartment="cell" initialAmount="1" boundaryCondition="false"/>
      <species name="LPRO_m" compartment="cell" initialAmount="1" boundaryCondition="false"/>
      <species name="UDPg_c" compartment="cell" initialAmount="1" boundaryCondition="false"/>
      <species name="C120CoA_c" compartment="cell" initialAmount="1" boundaryCondition="false"/>
      <species name="trnaSER_c" compartment="cell" initialAmount="1" boundaryCondition="false"/>
      <species name="UDPg_n" compartment="cell" initialAmount="1" boundaryCondition="false"/>
      <species name="ptrc_c" compartment="cell" initialAmount="1" boundaryCondition="false"/>
      <species name="aprut_c" compartment="cell" initialAmount="1" boundaryCondition="false"/>
      <species name="protrna_c" compartment="cell" initialAmount="1" boundaryCondition="false"/>
      <species name="eig3p_n" compartment="cell" initialAmount="1" boundaryCondition="false"/>
      <species name="MALT_c" compartment="cell" initialAmount="1" boundaryCondition="false"/>
      <species name="eig3p_c" compartment="cell" initialAmount="1" boundaryCondition="false"/>
      <species name="CoA_n" compartment="cell" initialAmount="1" boundaryCondition="false"/>
      <species name="CoA_c" compartment="cell" initialAmount="1" boundaryCondition="false"/>
      <species name="a_34hpp_n" compartment="cell" initialAmount="1" boundaryCondition="false"/>
      <species name="CoA_g" compartment="cell" initialAmount="1" boundaryCondition="false"/>
      <species name="CoA_x" compartment="cell" initialAmount="1" boundaryCondition="false"/>
      <species name="a_34hpp_m" compartment="cell" initialAmount="1" boundaryCondition="false"/>
      <species name="a_34hpp_c" compartment="cell" initialAmount="1" boundaryCondition="false"/>
      <species name="ibutoh_c" compartment="cell" initialAmount="1" boundaryCondition="false"/>
      <species name="mipc326_g" compartment="cell" initialAmount="1" boundaryCondition="false"/>
      <species name="CoA_r" compartment="cell" initialAmount="1" boundaryCondition="false"/>
      <species name="mipc326_c" compartment="cell" initialAmount="1" boundaryCondition="false"/>
      <species name="a_34hpp_x" compartment="cell" initialAmount="1" boundaryCondition="false"/>
      <species name="ACAL_c" compartment="cell" initialAmount="1" boundaryCondition="false"/>
      <species name="C141_r" compartment="cell" initialAmount="1" boundaryCondition="false"/>
      <species name="pheme_c" compartment="cell" initialAmount="1" boundaryCondition="false"/>
      <species name="urdglyc_c" compartment="cell" initialAmount="1" boundaryCondition="false"/>
      <species name="C141_x" compartment="cell" initialAmount="1" boundaryCondition="false"/>
      <species name="pheme_m" compartment="cell" initialAmount="1" boundaryCondition="false"/>
      <species name="C181ACP_c" compartment="cell" initialAmount="1" boundaryCondition="false"/>
      <species name="mi1345p_n" compartment="cell" initialAmount="1" boundaryCondition="false"/>
      <species name="C141_c" compartment="cell" initialAmount="1" boundaryCondition="false"/>
      <species name="acgam1p_n" compartment="cell" initialAmount="1" boundaryCondition="false"/>
      <species name="DHPAC_v" compartment="cell" initialAmount="1" boundaryCondition="false"/>
      <species name="btamp_c" compartment="cell" initialAmount="1" boundaryCondition="false"/>
      <species name="acgam1p_c" compartment="cell" initialAmount="1" boundaryCondition="false"/>
      <species name="fgar_g" compartment="cell" initialAmount="1" boundaryCondition="false"/>
      <species name="fgar_c" compartment="cell" initialAmount="1" boundaryCondition="false"/>
      <species name="dagpy_c" compartment="cell" initialAmount="1" boundaryCondition="false"/>
      <species name="DHPAC_c" compartment="cell" initialAmount="1" boundaryCondition="false"/>
      <species name="gp4g_m" compartment="cell" initialAmount="1" boundaryCondition="false"/>
      <species name="pant_R_m" compartment="cell" initialAmount="1" boundaryCondition="false"/>
      <species name="pant_R_n" compartment="cell" initialAmount="1" boundaryCondition="false"/>
      <species name="pppg9_n" compartment="cell" initialAmount="1" boundaryCondition="false"/>
      <species name="pppg9_m" compartment="cell" initialAmount="1" boundaryCondition="false"/>
      <species name="SER_e" compartment="cell" initialAmount="1" boundaryCondition="true"/>
      <species name="xtsn_c" compartment="cell" initialAmount="1" boundaryCondition="false"/>
      <species name="xtsn_n" compartment="cell" initialAmount="1" boundaryCondition="false"/>
      <species name="dLAC_n" compartment="cell" initialAmount="1" boundaryCondition="false"/>
      <species name="SER_m" compartment="cell" initialAmount="1" boundaryCondition="false"/>
      <species name="SER_n" compartment="cell" initialAmount="1" boundaryCondition="false"/>
      <species name="SER_r" compartment="cell" initialAmount="1" boundaryCondition="false"/>
      <species name="ADP_c" compartment="cell" initialAmount="1" boundaryCondition="false"/>
      <species name="a_4abut_c" compartment="cell" initialAmount="1" boundaryCondition="false"/>
      <species name="C080CoA_x" compartment="cell" initialAmount="1" boundaryCondition="false"/>
      <species name="dhor_S_m" compartment="cell" initialAmount="1" boundaryCondition="false"/>
      <species name="dhor_S_c" compartment="cell" initialAmount="1" boundaryCondition="false"/>
      <species name="pepd_e" compartment="cell" initialAmount="1" boundaryCondition="true"/>
      <species name="pepd_c" compartment="cell" initialAmount="1" boundaryCondition="false"/>
      <species name="a_4abut_m" compartment="cell" initialAmount="1" boundaryCondition="false"/>
      <species name="pepd_m" compartment="cell" initialAmount="1" boundaryCondition="false"/>
      <species name="hcit_n" compartment="cell" initialAmount="1" boundaryCondition="false"/>
      <species name="Pi_x" compartment="cell" initialAmount="1" boundaryCondition="false"/>
      <species name="mant_r" compartment="cell" initialAmount="1" boundaryCondition="false"/>
      <species name="a_12dgr_r" compartment="cell" initialAmount="1" boundaryCondition="false"/>
      <species name="melt_r" compartment="cell" initialAmount="1" boundaryCondition="false"/>
      <species name="Pi_r" compartment="cell" initialAmount="1" boundaryCondition="false"/>
      <species name="lystrna_c" compartment="cell" initialAmount="1" boundaryCondition="false"/>
      <species name="a_12dgr_g" compartment="cell" initialAmount="1" boundaryCondition="false"/>
      <species name="Pi_n" compartment="cell" initialAmount="1" boundaryCondition="false"/>
      <species name="melt_e" compartment="cell" initialAmount="1" boundaryCondition="true"/>
      <species name="mant_c" compartment="cell" initialAmount="1" boundaryCondition="false"/>
      <species name="a_12dgr_c" compartment="cell" initialAmount="1" boundaryCondition="false"/>
      <species name="C160CoA_c" compartment="cell" initialAmount="1" boundaryCondition="false"/>
      <species name="DNA" compartment="cell" initialAmount="1" boundaryCondition="false"/>
      <species name="Pi_e" compartment="cell" initialAmount="1" boundaryCondition="true"/>
      <species name="mant_e" compartment="cell" initialAmount="1" boundaryCondition="true"/>
      <species name="Pi_g" compartment="cell" initialAmount="1" boundaryCondition="false"/>
      <species name="oh1_c" compartment="cell" initialAmount="1" boundaryCondition="false"/>
      <species name="Pi_c" compartment="cell" initialAmount="1" boundaryCondition="false"/>
      <species name="GLU_x" compartment="cell" initialAmount="1" boundaryCondition="false"/>
      <species name="cyst_x" compartment="cell" initialAmount="1" boundaryCondition="false"/>
      <species name="GLU_v" compartment="cell" initialAmount="1" boundaryCondition="false"/>
      <species name="oh1_m" compartment="cell" initialAmount="1" boundaryCondition="false"/>
      <species name="a_23dhmb_c" compartment="cell" initialAmount="1" boundaryCondition="false"/>
      <species name="GLU_n" compartment="cell" initialAmount="1" boundaryCondition="false"/>
      <species name="GLU_m" compartment="cell" initialAmount="1" boundaryCondition="false"/>
      <species name="GLU_c" compartment="cell" initialAmount="1" boundaryCondition="false"/>
      <species name="a_23dhmb_m" compartment="cell" initialAmount="1" boundaryCondition="false"/>
      <species name="thymd_c" compartment="cell" initialAmount="1" boundaryCondition="false"/>
      <species name="GLU_g" compartment="cell" initialAmount="1" boundaryCondition="false"/>
      <species name="thymd_e" compartment="cell" initialAmount="1" boundaryCondition="true"/>
      <species name="GLU_e" compartment="cell" initialAmount="1" boundaryCondition="true"/>
      <species name="cyst_n" compartment="cell" initialAmount="1" boundaryCondition="false"/>
      <species name="a_44mctr_c" compartment="cell" initialAmount="1" boundaryCondition="false"/>
      <species name="etha_e" compartment="cell" initialAmount="1" boundaryCondition="true"/>
      <species name="C080_x" compartment="cell" initialAmount="1" boundaryCondition="false"/>
      <species name="etha_c" compartment="cell" initialAmount="1" boundaryCondition="false"/>
      <species name="trnaleu_c" compartment="cell" initialAmount="1" boundaryCondition="false"/>
      <species name="ASP_g" compartment="cell" initialAmount="1" boundaryCondition="false"/>
      <species name="gthox_n" compartment="cell" initialAmount="1" boundaryCondition="false"/>
      <species name="cer324_c" compartment="cell" initialAmount="1" boundaryCondition="false"/>
      <species name="n4abutn_c" compartment="cell" initialAmount="1" boundaryCondition="false"/>
      <species name="argtrna_c" compartment="cell" initialAmount="1" boundaryCondition="false"/>
      <species name="ASP_n" compartment="cell" initialAmount="1" boundaryCondition="false"/>
      <species name="ASP_m" compartment="cell" initialAmount="1" boundaryCondition="false"/>
      <species name="K_e" compartment="cell" initialAmount="1" boundaryCondition="true"/>
      <species name="hemeO_m" compartment="cell" initialAmount="1" boundaryCondition="false"/>
      <species name="C080_c" compartment="cell" initialAmount="1" boundaryCondition="false"/>
      <species name="hicit_m" compartment="cell" initialAmount="1" boundaryCondition="false"/>
      <species name="dad_n" compartment="cell" initialAmount="1" boundaryCondition="false"/>
      <species name="cer326_g" compartment="cell" initialAmount="1" boundaryCondition="false"/>
      <species name="psphings_r" compartment="cell" initialAmount="1" boundaryCondition="false"/>
      <species name="cer326_c" compartment="cell" initialAmount="1" boundaryCondition="false"/>
      <species name="cer326_m" compartment="cell" initialAmount="1" boundaryCondition="false"/>
      <species name="N1sprm_c" compartment="cell" initialAmount="1" boundaryCondition="false"/>
      <species name="thm_r" compartment="cell" initialAmount="1" boundaryCondition="false"/>
      <species name="cer326_r" compartment="cell" initialAmount="1" boundaryCondition="false"/>
      <species name="zym_int2_r" compartment="cell" initialAmount="1" boundaryCondition="false"/>
      <species name="man6p_n" compartment="cell" initialAmount="1" boundaryCondition="false"/>
      <species name="thm_e" compartment="cell" initialAmount="1" boundaryCondition="true"/>
      <species name="thm_g" compartment="cell" initialAmount="1" boundaryCondition="false"/>
      <species name="AKG_m" compartment="cell" initialAmount="1" boundaryCondition="false"/>
      <species name="thm_c" compartment="cell" initialAmount="1" boundaryCondition="false"/>
      <species name="GLN_c" compartment="cell" initialAmount="1" boundaryCondition="false"/>
      <species name="a_1mncam_c" compartment="cell" initialAmount="1" boundaryCondition="false"/>
      <species name="zym_int2_c" compartment="cell" initialAmount="1" boundaryCondition="false"/>
      <species name="AKG_c" compartment="cell" initialAmount="1" boundaryCondition="false"/>
      <species name="a_2mbtoh_c" compartment="cell" initialAmount="1" boundaryCondition="false"/>
      <species name="glp_c" compartment="cell" initialAmount="1" boundaryCondition="false"/>
      <species name="AKG_x" compartment="cell" initialAmount="1" boundaryCondition="false"/>
      <species name="a_2mbtoh_e" compartment="cell" initialAmount="1" boundaryCondition="true"/>
      <species name="pgp_m" compartment="cell" initialAmount="1" boundaryCondition="false"/>
      <species name="C120_r" compartment="cell" initialAmount="1" boundaryCondition="false"/>
      <species name="cl_m" compartment="cell" initialAmount="1" boundaryCondition="false"/>
      <species name="C120_x" compartment="cell" initialAmount="1" boundaryCondition="false"/>
      <species name="C120_e" compartment="cell" initialAmount="1" boundaryCondition="true"/>
      <species name="C120_c" compartment="cell" initialAmount="1" boundaryCondition="false"/>
      <species name="dLAC_m" compartment="cell" initialAmount="1" boundaryCondition="false"/>
      <species name="dLAC_e" compartment="cell" initialAmount="1" boundaryCondition="true"/>
      <species name="dLAC_c" compartment="cell" initialAmount="1" boundaryCondition="false"/>
      <species name="dhnpt_c" compartment="cell" initialAmount="1" boundaryCondition="false"/>
      <species name="ertascbD_m" compartment="cell" initialAmount="1" boundaryCondition="false"/>
      <species name="ACAL_n" compartment="cell" initialAmount="1" boundaryCondition="false"/>
      <species name="AC_m" compartment="cell" initialAmount="1" boundaryCondition="false"/>
      <species name="C160ACP_c" compartment="cell" initialAmount="1" boundaryCondition="false"/>
      <species name="dhnpt_n" compartment="cell" initialAmount="1" boundaryCondition="false"/>
      <species name="dhnpt_m" compartment="cell" initialAmount="1" boundaryCondition="false"/>
      <species name="dhnpt_r" compartment="cell" initialAmount="1" boundaryCondition="false"/>
      <species name="ACAL_g" compartment="cell" initialAmount="1" boundaryCondition="false"/>
      <species name="ACAL_e" compartment="cell" initialAmount="1" boundaryCondition="true"/>
      <species name="dhnpt_v" compartment="cell" initialAmount="1" boundaryCondition="false"/>
      <species name="a_3ig3p_n" compartment="cell" initialAmount="1" boundaryCondition="false"/>
      <species name="ins_c" compartment="cell" initialAmount="1" boundaryCondition="false"/>
      <species name="ins_e" compartment="cell" initialAmount="1" boundaryCondition="true"/>
      <species name="PHE_m" compartment="cell" initialAmount="1" boundaryCondition="false"/>
      <species name="PHE_n" compartment="cell" initialAmount="1" boundaryCondition="false"/>
      <species name="PHE_c" compartment="cell" initialAmount="1" boundaryCondition="false"/>
      <species name="PHE_e" compartment="cell" initialAmount="1" boundaryCondition="true"/>
      <species name="aps_c" compartment="cell" initialAmount="1" boundaryCondition="false"/>
      <species name="aps_n" compartment="cell" initialAmount="1" boundaryCondition="false"/>
      <species name="a_3c4mop_c" compartment="cell" initialAmount="1" boundaryCondition="false"/>
      <species name="tyrtrna_c" compartment="cell" initialAmount="1" boundaryCondition="false"/>
      <species name="a_3c4mop_n" compartment="cell" initialAmount="1" boundaryCondition="false"/>
      <species name="a_3c4mop_m" compartment="cell" initialAmount="1" boundaryCondition="false"/>
      <species name="C180CoA_c" compartment="cell" initialAmount="1" boundaryCondition="false"/>
      <species name="ASP_c" compartment="cell" initialAmount="1" boundaryCondition="false"/>
      <species name="lgt_S_n" compartment="cell" initialAmount="1" boundaryCondition="false"/>
      <species name="cer226_g" compartment="cell" initialAmount="1" boundaryCondition="false"/>
      <species name="tyrtrna_m" compartment="cell" initialAmount="1" boundaryCondition="false"/>
      <species name="AACoA_r" compartment="cell" initialAmount="1" boundaryCondition="false"/>
      <species name="mipc126_g" compartment="cell" initialAmount="1" boundaryCondition="false"/>
      <species name="mipc126_c" compartment="cell" initialAmount="1" boundaryCondition="false"/>
      <species name="cer226_m" compartment="cell" initialAmount="1" boundaryCondition="false"/>
      <species name="ASP_v" compartment="cell" initialAmount="1" boundaryCondition="false"/>
      <species name="CoA_m" compartment="cell" initialAmount="1" boundaryCondition="false"/>
      <species name="mipc126_m" compartment="cell" initialAmount="1" boundaryCondition="false"/>
      <species name="dcamp_n" compartment="cell" initialAmount="1" boundaryCondition="false"/>
      <species name="rnam_c" compartment="cell" initialAmount="1" boundaryCondition="false"/>
      <species name="mipc126_r" compartment="cell" initialAmount="1" boundaryCondition="false"/>
      <species name="rnam_n" compartment="cell" initialAmount="1" boundaryCondition="false"/>
      <species name="ipc124_r" compartment="cell" initialAmount="1" boundaryCondition="false"/>
      <species name="CMP_n" compartment="cell" initialAmount="1" boundaryCondition="false"/>
      <species name="C182CoA_c" compartment="cell" initialAmount="1" boundaryCondition="false"/>
      <species name="C180ACP_m" compartment="cell" initialAmount="1" boundaryCondition="false"/>
      <species name="pheac_c" compartment="cell" initialAmount="1" boundaryCondition="false"/>
      <species name="C180ACP_c" compartment="cell" initialAmount="1" boundaryCondition="false"/>
      <species name="pheac_e" compartment="cell" initialAmount="1" boundaryCondition="true"/>
      <species name="sheme_c" compartment="cell" initialAmount="1" boundaryCondition="false"/>
      <species name="LAC_m" compartment="cell" initialAmount="1" boundaryCondition="false"/>
      <species name="Nbfortyr_e" compartment="cell" initialAmount="1" boundaryCondition="true"/>
      <species name="LAC_c" compartment="cell" initialAmount="1" boundaryCondition="false"/>
      <species name="a_2ahbut_m" compartment="cell" initialAmount="1" boundaryCondition="false"/>
      <species name="Nbfortyr_c" compartment="cell" initialAmount="1" boundaryCondition="false"/>
      <species name="LAC_e" compartment="cell" initialAmount="1" boundaryCondition="true"/>
      <species name="sheme_n" compartment="cell" initialAmount="1" boundaryCondition="false"/>
      <species name="dmlz_n" compartment="cell" initialAmount="1" boundaryCondition="false"/>
      <species name="CDP_c" compartment="cell" initialAmount="1" boundaryCondition="false"/>
      <species name="dmlz_c" compartment="cell" initialAmount="1" boundaryCondition="false"/>
      <species name="cer226_c" compartment="cell" initialAmount="1" boundaryCondition="false"/>
      <species name="FUM_n" compartment="cell" initialAmount="1" boundaryCondition="false"/>
      <species name="FUM_m" compartment="cell" initialAmount="1" boundaryCondition="false"/>
      <species name="FUM_c" compartment="cell" initialAmount="1" boundaryCondition="false"/>
      <species name="FUM_e" compartment="cell" initialAmount="1" boundaryCondition="true"/>
      <species name="K_c" compartment="cell" initialAmount="1" boundaryCondition="false"/>
      <species name="prbamp_c" compartment="cell" initialAmount="1" boundaryCondition="false"/>
      <species name="cer226_r" compartment="cell" initialAmount="1" boundaryCondition="false"/>
      <species name="cair_n" compartment="cell" initialAmount="1" boundaryCondition="false"/>
      <species name="trnaarg_m" compartment="cell" initialAmount="1" boundaryCondition="false"/>
      <species name="trnaarg_c" compartment="cell" initialAmount="1" boundaryCondition="false"/>
      <species name="C160_e" compartment="cell" initialAmount="1" boundaryCondition="true"/>
      <species name="NADP_x" compartment="cell" initialAmount="1" boundaryCondition="false"/>
      <species name="NADP_r" compartment="cell" initialAmount="1" boundaryCondition="false"/>
      <species name="NADP_n" compartment="cell" initialAmount="1" boundaryCondition="false"/>
      <species name="NADP_m" compartment="cell" initialAmount="1" boundaryCondition="false"/>
      <species name="dCTP_c" compartment="cell" initialAmount="1" boundaryCondition="false"/>
      <species name="DMPP_n" compartment="cell" initialAmount="1" boundaryCondition="false"/>
      <species name="dCTP_n" compartment="cell" initialAmount="1" boundaryCondition="false"/>
      <species name="NADP_g" compartment="cell" initialAmount="1" boundaryCondition="false"/>
      <species name="NADP_e" compartment="cell" initialAmount="1" boundaryCondition="true"/>
      <species name="NADP_c" compartment="cell" initialAmount="1" boundaryCondition="false"/>
      <species name="trnaasn_c" compartment="cell" initialAmount="1" boundaryCondition="false"/>
      <species name="emp_r" compartment="cell" initialAmount="1" boundaryCondition="false"/>
      <species name="ohpb_c" compartment="cell" initialAmount="1" boundaryCondition="false"/>
      <species name="trnaasn_m" compartment="cell" initialAmount="1" boundaryCondition="false"/>
      <species name="a_5mTHF_m" compartment="cell" initialAmount="1" boundaryCondition="false"/>
      <species name="GLC_e" compartment="cell" initialAmount="1" boundaryCondition="true"/>
      <species name="GLC_g" compartment="cell" initialAmount="1" boundaryCondition="false"/>
      <species name="fe2_e" compartment="cell" initialAmount="1" boundaryCondition="true"/>
      <species name="sdhlam_m" compartment="cell" initialAmount="1" boundaryCondition="false"/>
      <species name="fe2_c" compartment="cell" initialAmount="1" boundaryCondition="false"/>
      <species name="fe2_m" compartment="cell" initialAmount="1" boundaryCondition="false"/>
      <species name="fe2_n" compartment="cell" initialAmount="1" boundaryCondition="false"/>
      <species name="Sfglutth_c" compartment="cell" initialAmount="1" boundaryCondition="false"/>
      <species name="ppp9_m" compartment="cell" initialAmount="1" boundaryCondition="false"/>
      <species name="Sfglutth_n" compartment="cell" initialAmount="1" boundaryCondition="false"/>
      <species name="id3acald_c" compartment="cell" initialAmount="1" boundaryCondition="false"/>
      <species name="Sfglutth_m" compartment="cell" initialAmount="1" boundaryCondition="false"/>
      <species name="dscl_n" compartment="cell" initialAmount="1" boundaryCondition="false"/>
      <species name="id3acald_g" compartment="cell" initialAmount="1" boundaryCondition="false"/>
      <species name="GLC_r" compartment="cell" initialAmount="1" boundaryCondition="false"/>
      <species name="glyald_n" compartment="cell" initialAmount="1" boundaryCondition="false"/>
      <species name="a_6pgl_r" compartment="cell" initialAmount="1" boundaryCondition="false"/>
      <species name="id3acald_m" compartment="cell" initialAmount="1" boundaryCondition="false"/>
      <species name="id3acald_n" compartment="cell" initialAmount="1" boundaryCondition="false"/>
      <species name="dscl_c" compartment="cell" initialAmount="1" boundaryCondition="false"/>
      <species name="scl_n" compartment="cell" initialAmount="1" boundaryCondition="false"/>
      <species name="scl_c" compartment="cell" initialAmount="1" boundaryCondition="false"/>
      <species name="glyald_c" compartment="cell" initialAmount="1" boundaryCondition="false"/>
      <species name="ASN_v" compartment="cell" initialAmount="1" boundaryCondition="false"/>
      <species name="dhlam_m" compartment="cell" initialAmount="1" boundaryCondition="false"/>
      <species name="alac_S_c" compartment="cell" initialAmount="1" boundaryCondition="false"/>
      <species name="ptrc_e" compartment="cell" initialAmount="1" boundaryCondition="true"/>
      <species name="ASN_m" compartment="cell" initialAmount="1" boundaryCondition="false"/>
      <species name="ASN_c" compartment="cell" initialAmount="1" boundaryCondition="false"/>
      <species name="ASN_e" compartment="cell" initialAmount="1" boundaryCondition="true"/>
      <species name="ASN_g" compartment="cell" initialAmount="1" boundaryCondition="false"/>
      <species name="glucys_c" compartment="cell" initialAmount="1" boundaryCondition="false"/>
      <species name="C180_e" compartment="cell" initialAmount="1" boundaryCondition="true"/>
      <species name="UDP_c" compartment="cell" initialAmount="1" boundaryCondition="false"/>
      <species name="UDP_n" compartment="cell" initialAmount="1" boundaryCondition="false"/>
      <species name="tag6pD_c" compartment="cell" initialAmount="1" boundaryCondition="false"/>
      <species name="a_3dhsk_c" compartment="cell" initialAmount="1" boundaryCondition="false"/>
      <species name="a_2mppal_e" compartment="cell" initialAmount="1" boundaryCondition="true"/>
      <species name="a_2mppal_c" compartment="cell" initialAmount="1" boundaryCondition="false"/>
      <species name="f1p_c" compartment="cell" initialAmount="1" boundaryCondition="false"/>
      <species name="a_2mppal_m" compartment="cell" initialAmount="1" boundaryCondition="false"/>
      <species name="C182ACP_m" compartment="cell" initialAmount="1" boundaryCondition="false"/>
      <species name="a_2dr1p_n" compartment="cell" initialAmount="1" boundaryCondition="false"/>
      <species name="C182ACP_c" compartment="cell" initialAmount="1" boundaryCondition="false"/>
      <species name="a_5mta_n" compartment="cell" initialAmount="1" boundaryCondition="false"/>
      <species name="iamac_c" compartment="cell" initialAmount="1" boundaryCondition="false"/>
      <species name="a_5mta_c" compartment="cell" initialAmount="1" boundaryCondition="false"/>
      <species name="iamac_e" compartment="cell" initialAmount="1" boundaryCondition="true"/>
      <species name="emp_e" compartment="cell" initialAmount="1" boundaryCondition="true"/>
      <species name="spmd_e" compartment="cell" initialAmount="1" boundaryCondition="true"/>
      <species name="N1aspmd_c" compartment="cell" initialAmount="1" boundaryCondition="false"/>
      <species name="glntrna_c" compartment="cell" initialAmount="1" boundaryCondition="false"/>
      <species name="a_3php_c" compartment="cell" initialAmount="1" boundaryCondition="false"/>
      <species name="zym_int2_g" compartment="cell" initialAmount="1" boundaryCondition="false"/>
      <species name="ergst_r" compartment="cell" initialAmount="1" boundaryCondition="false"/>
      <species name="ASP_e" compartment="cell" initialAmount="1" boundaryCondition="true"/>
      <species name="db4p_c" compartment="cell" initialAmount="1" boundaryCondition="false"/>
      <species name="DOP_v" compartment="cell" initialAmount="1" boundaryCondition="false"/>
      <species name="a_23camp_c" compartment="cell" initialAmount="1" boundaryCondition="false"/>
      <species name="db4p_n" compartment="cell" initialAmount="1" boundaryCondition="false"/>
      <species name="ametam_n" compartment="cell" initialAmount="1" boundaryCondition="false"/>
      <species name="ergst_c" compartment="cell" initialAmount="1" boundaryCondition="false"/>
      <species name="ergst_e" compartment="cell" initialAmount="1" boundaryCondition="true"/>
      <species name="a_13dampp_c" compartment="cell" initialAmount="1" boundaryCondition="false"/>
      <species name="ASP_x" compartment="cell" initialAmount="1" boundaryCondition="false"/>
      <species name="DOP_c" compartment="cell" initialAmount="1" boundaryCondition="false"/>
      <species name="UDP_r" compartment="cell" initialAmount="1" boundaryCondition="false"/>
      <species name="a_2OPMMB_m" compartment="cell" initialAmount="1" boundaryCondition="false"/>
      <species name="a_2ahhmp_m" compartment="cell" initialAmount="1" boundaryCondition="false"/>
      <species name="gala_n" compartment="cell" initialAmount="1" boundaryCondition="false"/>
      <species name="ADREN_v" compartment="cell" initialAmount="1" boundaryCondition="false"/>
      <species name="a_2obut_n" compartment="cell" initialAmount="1" boundaryCondition="false"/>
      <species name="gala_e" compartment="cell" initialAmount="1" boundaryCondition="true"/>
      <species name="gala_c" compartment="cell" initialAmount="1" boundaryCondition="false"/>
      <species name="NADH_g" compartment="cell" initialAmount="1" boundaryCondition="false"/>
      <species name="minohp_n" compartment="cell" initialAmount="1" boundaryCondition="false"/>
      <species name="NADH_c" compartment="cell" initialAmount="1" boundaryCondition="false"/>
      <species name="minohp_c" compartment="cell" initialAmount="1" boundaryCondition="false"/>
      <species name="arab_e" compartment="cell" initialAmount="1" boundaryCondition="true"/>
      <species name="NADH_m" compartment="cell" initialAmount="1" boundaryCondition="false"/>
      <species name="sprm_c" compartment="cell" initialAmount="1" boundaryCondition="false"/>
      <species name="MALT_e" compartment="cell" initialAmount="1" boundaryCondition="true"/>
      <species name="NADH_r" compartment="cell" initialAmount="1" boundaryCondition="false"/>
      <species name="MALT_n" compartment="cell" initialAmount="1" boundaryCondition="false"/>
      <species name="NADH_x" compartment="cell" initialAmount="1" boundaryCondition="false"/>
      <species name="fgam_c" compartment="cell" initialAmount="1" boundaryCondition="false"/>
      <species name="fgam_g" compartment="cell" initialAmount="1" boundaryCondition="false"/>
      <species name="phthr_c" compartment="cell" initialAmount="1" boundaryCondition="false"/>
      <species name="phthr_n" compartment="cell" initialAmount="1" boundaryCondition="false"/>
      <species name="ADP_n" compartment="cell" initialAmount="1" boundaryCondition="false"/>
      <species name="FORM_r" compartment="cell" initialAmount="1" boundaryCondition="false"/>
      <species name="PHOSPHOLIPID" compartment="cell" initialAmount="1" boundaryCondition="false"/>
      <species name="dALA_c" compartment="cell" initialAmount="1" boundaryCondition="false"/>
      <species name="FORM_c" compartment="cell" initialAmount="1" boundaryCondition="false"/>
      <species name="FORM_e" compartment="cell" initialAmount="1" boundaryCondition="true"/>
      <species name="FORM_n" compartment="cell" initialAmount="1" boundaryCondition="false"/>
      <species name="FORM_m" compartment="cell" initialAmount="1" boundaryCondition="false"/>
      <species name="abt_e" compartment="cell" initialAmount="1" boundaryCondition="true"/>
      <species name="a_2kmb_n" compartment="cell" initialAmount="1" boundaryCondition="false"/>
      <species name="MAL_e" compartment="cell" initialAmount="1" boundaryCondition="true"/>
      <species name="MAL_c" compartment="cell" initialAmount="1" boundaryCondition="false"/>
      <species name="MAL_m" compartment="cell" initialAmount="1" boundaryCondition="false"/>
      <species name="dADP_c" compartment="cell" initialAmount="1" boundaryCondition="false"/>
      <species name="dADP_n" compartment="cell" initialAmount="1" boundaryCondition="false"/>
      <species name="e3s_c" compartment="cell" initialAmount="1" boundaryCondition="false"/>
      <species name="aprop_m" compartment="cell" initialAmount="1" boundaryCondition="false"/>
      <species name="PACAL_m" compartment="cell" initialAmount="1" boundaryCondition="false"/>
      <species name="aprop_n" compartment="cell" initialAmount="1" boundaryCondition="false"/>
      <species name="PACAL_c" compartment="cell" initialAmount="1" boundaryCondition="false"/>
      <species name="ACACP_m" compartment="cell" initialAmount="1" boundaryCondition="false"/>
      <species name="MAL_x" compartment="cell" initialAmount="1" boundaryCondition="false"/>
      <species name="e3s_n" compartment="cell" initialAmount="1" boundaryCondition="false"/>
      <species name="PACAL_e" compartment="cell" initialAmount="1" boundaryCondition="true"/>
      <species name="cer2_24_c" compartment="cell" initialAmount="1" boundaryCondition="false"/>
      <species name="nicrnt_m" compartment="cell" initialAmount="1" boundaryCondition="false"/>
      <species name="a_4HBZCoA_m" compartment="cell" initialAmount="1" boundaryCondition="false"/>
      <species name="nicrnt_n" compartment="cell" initialAmount="1" boundaryCondition="false"/>
    </listOfSpecies>
    <listOfReactions>
      <reaction name="MATP" reversible="false">
        <listOfReactants>
          <speciesReference species="ATP_c" stoichiometry="1"/>
        </listOfReactants>
        <listOfProducts>
          <speciesReference species="ADP_c" stoichiometry="1"/>
          <speciesReference species="Pi_c" stoichiometry="1"/>
        </listOfProducts>
        <kineticLaw formula="v_1">
          <listOfParameters>
            <parameter name="v_1" value="1"/>
          </listOfParameters>
        </kineticLaw>
      </reaction>
      <reaction name="TRANS1" reversible="true">
        <listOfReactants>
          <speciesReference species="PPi_c" stoichiometry="1"/>
        </listOfReactants>
        <listOfProducts>
          <speciesReference species="PPi_r" stoichiometry="1"/>
        </listOfProducts>
        <kineticLaw formula="v_2">
          <listOfParameters>
            <parameter name="v_2" value="1"/>
          </listOfParameters>
        </kineticLaw>
      </reaction>
      <reaction name="TRANS2" reversible="true">
        <listOfReactants>
          <speciesReference species="FAD_m" stoichiometry="1"/>
        </listOfReactants>
        <listOfProducts>
          <speciesReference species="FAD_r" stoichiometry="1"/>
        </listOfProducts>
        <kineticLaw formula="v_3">
          <listOfParameters>
            <parameter name="v_3" value="1"/>
          </listOfParameters>
        </kineticLaw>
      </reaction>
      <reaction name="TRANS3" reversible="true">
        <listOfReactants>
          <speciesReference species="H_c" stoichiometry="1"/>
        </listOfReactants>
        <listOfProducts>
          <speciesReference species="H_r" stoichiometry="1"/>
        </listOfProducts>
        <kineticLaw formula="v_4">
          <listOfParameters>
            <parameter name="v_4" value="1"/>
          </listOfParameters>
        </kineticLaw>
      </reaction>
      <reaction name="TRANS4" reversible="true">
        <listOfReactants>
          <speciesReference species="FORM_c" stoichiometry="1"/>
        </listOfReactants>
        <listOfProducts>
          <speciesReference species="FORM_r" stoichiometry="1"/>
        </listOfProducts>
        <kineticLaw formula="v_5">
          <listOfParameters>
            <parameter name="v_5" value="1"/>
          </listOfParameters>
        </kineticLaw>
      </reaction>
      <reaction name="TRANS5" reversible="true">
        <listOfReactants>
          <speciesReference species="FADH2_m" stoichiometry="1"/>
        </listOfReactants>
        <listOfProducts>
          <speciesReference species="FADH2_r" stoichiometry="1"/>
        </listOfProducts>
        <kineticLaw formula="v_6">
          <listOfParameters>
            <parameter name="v_6" value="1"/>
          </listOfParameters>
        </kineticLaw>
      </reaction>
      <reaction name="TRANS6" reversible="true">
        <listOfReactants>
          <speciesReference species="NADH_c" stoichiometry="1"/>
        </listOfReactants>
        <listOfProducts>
          <speciesReference species="NADH_r" stoichiometry="1"/>
        </listOfProducts>
        <kineticLaw formula="v_7">
          <listOfParameters>
            <parameter name="v_7" value="1"/>
          </listOfParameters>
        </kineticLaw>
      </reaction>
      <reaction name="TRANS7" reversible="true">
        <listOfReactants>
          <speciesReference species="NAD_c" stoichiometry="1"/>
        </listOfReactants>
        <listOfProducts>
          <speciesReference species="NAD_r" stoichiometry="1"/>
        </listOfProducts>
        <kineticLaw formula="v_8">
          <listOfParameters>
            <parameter name="v_8" value="1"/>
          </listOfParameters>
        </kineticLaw>
      </reaction>
      <reaction name="TRANS8" reversible="true">
        <listOfReactants>
          <speciesReference species="CO2_c" stoichiometry="1"/>
        </listOfReactants>
        <listOfProducts>
          <speciesReference species="CO2_r" stoichiometry="1"/>
        </listOfProducts>
        <kineticLaw formula="v_9">
          <listOfParameters>
            <parameter name="v_9" value="1"/>
          </listOfParameters>
        </kineticLaw>
      </reaction>
      <reaction name="TRANS9" reversible="true">
        <listOfReactants>
          <speciesReference species="SAH_c" stoichiometry="1"/>
        </listOfReactants>
        <listOfProducts>
          <speciesReference species="SAH_r" stoichiometry="1"/>
        </listOfProducts>
        <kineticLaw formula="v_10">
          <listOfParameters>
            <parameter name="v_10" value="1"/>
          </listOfParameters>
        </kineticLaw>
      </reaction>
      <reaction name="TRANS10" reversible="true">
        <listOfReactants>
          <speciesReference species="NADPH_c" stoichiometry="1"/>
        </listOfReactants>
        <listOfProducts>
          <speciesReference species="NADPH_r" stoichiometry="1"/>
        </listOfProducts>
        <kineticLaw formula="v_11">
          <listOfParameters>
            <parameter name="v_11" value="1"/>
          </listOfParameters>
        </kineticLaw>
      </reaction>
      <reaction name="TRANS11" reversible="true">
        <listOfReactants>
          <speciesReference species="NADP_c" stoichiometry="1"/>
        </listOfReactants>
        <listOfProducts>
          <speciesReference species="NADP_r" stoichiometry="1"/>
        </listOfProducts>
        <kineticLaw formula="v_12">
          <listOfParameters>
            <parameter name="v_12" value="1"/>
          </listOfParameters>
        </kineticLaw>
      </reaction>
      <reaction name="TRANS12" reversible="false">
        <listOfReactants>
          <speciesReference species="nac_c" stoichiometry="1"/>
        </listOfReactants>
        <listOfProducts>
          <speciesReference species="nac_m" stoichiometry="1"/>
        </listOfProducts>
        <kineticLaw formula="v_13">
          <listOfParameters>
            <parameter name="v_13" value="1"/>
          </listOfParameters>
        </kineticLaw>
      </reaction>
      <reaction name="TRANS13" reversible="false">
        <listOfReactants>
          <speciesReference species="nicrnt_m" stoichiometry="1"/>
        </listOfReactants>
        <listOfProducts>
          <speciesReference species="nicrnt_c" stoichiometry="1"/>
        </listOfProducts>
        <kineticLaw formula="v_14">
          <listOfParameters>
            <parameter name="v_14" value="1"/>
          </listOfParameters>
        </kineticLaw>
      </reaction>
      <reaction name="TRANS14" reversible="false">
        <listOfReactants>
          <speciesReference species="PYR_c" stoichiometry="1"/>
          <speciesReference species="H_c" stoichiometry="1"/>
        </listOfReactants>
        <listOfProducts>
          <speciesReference species="ACAL_c" stoichiometry="1"/>
          <speciesReference species="CO2_c" stoichiometry="1"/>
        </listOfProducts>
        <kineticLaw formula="v_15">
          <listOfParameters>
            <parameter name="v_15" value="1"/>
          </listOfParameters>
        </kineticLaw>
      </reaction>
      <reaction name="RXN00001" reversible="false">
        <listOfReactants>
          <speciesReference species="C160_c" stoichiometry="1"/>
          <speciesReference species="H2O2_c" stoichiometry="1"/>
        </listOfReactants>
        <listOfProducts>
          <speciesReference species="C161_c" stoichiometry="1"/>
          <speciesReference species="H2O_c" stoichiometry="2"/>
        </listOfProducts>
        <kineticLaw formula="v_16">
          <listOfParameters>
            <parameter name="v_16" value="1"/>
          </listOfParameters>
        </kineticLaw>
      </reaction>
      <reaction name="RXN00002" reversible="false">
        <listOfReactants>
          <speciesReference species="C180_c" stoichiometry="1"/>
          <speciesReference species="H2O2_c" stoichiometry="1"/>
        </listOfReactants>
        <listOfProducts>
          <speciesReference species="C181_c" stoichiometry="1"/>
          <speciesReference species="H2O_c" stoichiometry="2"/>
        </listOfProducts>
        <kineticLaw formula="v_17">
          <listOfParameters>
            <parameter name="v_17" value="1"/>
          </listOfParameters>
        </kineticLaw>
      </reaction>
      <reaction name="RXN00003" reversible="false">
        <listOfReactants>
          <speciesReference species="selt_c" stoichiometry="1"/>
          <speciesReference species="ferrR_c" stoichiometry="6"/>
          <speciesReference species="H_c" stoichiometry="8"/>
        </listOfReactants>
        <listOfProducts>
          <speciesReference species="seld_c" stoichiometry="1"/>
          <speciesReference species="ferrO_c" stoichiometry="6"/>
          <speciesReference species="H2O_c" stoichiometry="3"/>
        </listOfProducts>
        <kineticLaw formula="v_18">
          <listOfParameters>
            <parameter name="v_18" value="1"/>
          </listOfParameters>
        </kineticLaw>
      </reaction>
      <reaction name="RXN00004" reversible="true">
        <listOfReactants>
          <speciesReference species="ORN_c" stoichiometry="1"/>
        </listOfReactants>
        <listOfProducts>
          <speciesReference species="PRO_c" stoichiometry="1"/>
          <speciesReference species="NH4_c" stoichiometry="1"/>
        </listOfProducts>
        <kineticLaw formula="v_19">
          <listOfParameters>
            <parameter name="v_19" value="1"/>
          </listOfParameters>
        </kineticLaw>
      </reaction>
      <reaction name="RXN00005" reversible="true">
        <listOfReactants>
          <speciesReference species="ALA_c" stoichiometry="1"/>
        </listOfReactants>
        <listOfProducts>
          <speciesReference species="dALA_c" stoichiometry="1"/>
        </listOfProducts>
        <kineticLaw formula="v_20">
          <listOfParameters>
            <parameter name="v_20" value="1"/>
          </listOfParameters>
        </kineticLaw>
      </reaction>
      <reaction name="RXN00006" reversible="true">
        <listOfReactants>
          <speciesReference species="LAC_c" stoichiometry="1"/>
          <speciesReference species="NAD_c" stoichiometry="1"/>
        </listOfReactants>
        <listOfProducts>
          <speciesReference species="PYR_c" stoichiometry="1"/>
          <speciesReference species="NADH_c" stoichiometry="1"/>
          <speciesReference species="H_c" stoichiometry="1"/>
        </listOfProducts>
        <kineticLaw formula="v_21">
          <listOfParameters>
            <parameter name="v_21" value="1"/>
          </listOfParameters>
        </kineticLaw>
      </reaction>
      <reaction name="RXN00007" reversible="true">
        <listOfReactants>
          <speciesReference species="LAC_m" stoichiometry="1"/>
          <speciesReference species="NAD_m" stoichiometry="1"/>
        </listOfReactants>
        <listOfProducts>
          <speciesReference species="PYR_m" stoichiometry="1"/>
          <speciesReference species="NADH_m" stoichiometry="1"/>
          <speciesReference species="H_m" stoichiometry="1"/>
        </listOfProducts>
        <kineticLaw formula="v_22">
          <listOfParameters>
            <parameter name="v_22" value="1"/>
          </listOfParameters>
        </kineticLaw>
      </reaction>
      <reaction name="RXN00009" reversible="true">
        <listOfReactants>
          <speciesReference species="ICIT_c" stoichiometry="1"/>
          <speciesReference species="NADP_c" stoichiometry="1"/>
        </listOfReactants>
        <listOfProducts>
          <speciesReference species="AKG_c" stoichiometry="1"/>
          <speciesReference species="CO2_c" stoichiometry="1"/>
          <speciesReference species="NADPH_c" stoichiometry="1"/>
        </listOfProducts>
        <kineticLaw formula="v_23">
          <listOfParameters>
            <parameter name="v_23" value="1"/>
          </listOfParameters>
        </kineticLaw>
      </reaction>
      <reaction name="RXN00010" reversible="true">
        <listOfReactants>
          <speciesReference species="ICIT_m" stoichiometry="1"/>
          <speciesReference species="NADP_m" stoichiometry="1"/>
        </listOfReactants>
        <listOfProducts>
          <speciesReference species="AKG_m" stoichiometry="1"/>
          <speciesReference species="CO2_m" stoichiometry="1"/>
          <speciesReference species="NADPH_m" stoichiometry="1"/>
        </listOfProducts>
        <kineticLaw formula="v_24">
          <listOfParameters>
            <parameter name="v_24" value="1"/>
          </listOfParameters>
        </kineticLaw>
      </reaction>
      <reaction name="RXN00011" reversible="true">
        <listOfReactants>
          <speciesReference species="ICIT_x" stoichiometry="1"/>
          <speciesReference species="NADP_x" stoichiometry="1"/>
        </listOfReactants>
        <listOfProducts>
          <speciesReference species="AKG_x" stoichiometry="1"/>
          <speciesReference species="CO2_x" stoichiometry="1"/>
          <speciesReference species="NADPH_x" stoichiometry="1"/>
        </listOfProducts>
        <kineticLaw formula="v_25">
          <listOfParameters>
            <parameter name="v_25" value="1"/>
          </listOfParameters>
        </kineticLaw>
      </reaction>
      <reaction name="RXN00012" reversible="false">
        <listOfReactants>
          <speciesReference species="a_13dampp_c" stoichiometry="1"/>
          <speciesReference species="O2_c" stoichiometry="1"/>
          <speciesReference species="H2O_c" stoichiometry="1"/>
        </listOfReactants>
        <listOfProducts>
          <speciesReference species="aproa_c" stoichiometry="1"/>
          <speciesReference species="NH4_c" stoichiometry="1"/>
          <speciesReference species="H2O2_c" stoichiometry="1"/>
        </listOfProducts>
        <kineticLaw formula="v_26">
          <listOfParameters>
            <parameter name="v_26" value="1"/>
          </listOfParameters>
        </kineticLaw>
      </reaction>
      <reaction name="RXN00013" reversible="false">
        <listOfReactants>
          <speciesReference species="CO2_c" stoichiometry="1"/>
          <speciesReference species="H2O_c" stoichiometry="1"/>
        </listOfReactants>
        <listOfProducts>
          <speciesReference species="H2CO3_c" stoichiometry="1"/>
        </listOfProducts>
        <kineticLaw formula="v_27">
          <listOfParameters>
            <parameter name="v_27" value="1"/>
          </listOfParameters>
        </kineticLaw>
      </reaction>
      <reaction name="RXN00014" reversible="false">
        <listOfReactants>
          <speciesReference species="dext_c" stoichiometry="1"/>
          <speciesReference species="H2O_c" stoichiometry="1"/>
        </listOfReactants>
        <listOfProducts>
          <speciesReference species="GLC_c" stoichiometry="1"/>
        </listOfProducts>
        <kineticLaw formula="v_28">
          <listOfParameters>
            <parameter name="v_28" value="1"/>
          </listOfParameters>
        </kineticLaw>
      </reaction>
      <reaction name="RXN00015" reversible="true">
        <listOfReactants>
          <speciesReference species="ACP2C_c" stoichiometry="1"/>
          <speciesReference species="H2O_c" stoichiometry="1"/>
        </listOfReactants>
        <listOfProducts>
          <speciesReference species="a_2obut_c" stoichiometry="1"/>
          <speciesReference species="NH4_c" stoichiometry="1"/>
        </listOfProducts>
        <kineticLaw formula="v_29">
          <listOfParameters>
            <parameter name="v_29" value="1"/>
          </listOfParameters>
        </kineticLaw>
      </reaction>
      <reaction name="RXN00016" reversible="false">
        <listOfReactants>
          <speciesReference species="mant_r" stoichiometry="1"/>
          <speciesReference species="H2O_r" stoichiometry="1"/>
        </listOfReactants>
        <listOfProducts>
          <speciesReference species="gal_r" stoichiometry="1"/>
          <speciesReference species="melib_r" stoichiometry="1"/>
        </listOfProducts>
        <kineticLaw formula="v_30">
          <listOfParameters>
            <parameter name="v_30" value="1"/>
          </listOfParameters>
        </kineticLaw>
      </reaction>
      <reaction name="RXN00017" reversible="false">
        <listOfReactants>
          <speciesReference species="mant_e" stoichiometry="1"/>
          <speciesReference species="H2O_e" stoichiometry="1"/>
        </listOfReactants>
        <listOfProducts>
          <speciesReference species="gal_e" stoichiometry="1"/>
          <speciesReference species="melib_e" stoichiometry="1"/>
        </listOfProducts>
        <kineticLaw formula="v_31">
          <listOfParameters>
            <parameter name="v_31" value="1"/>
          </listOfParameters>
        </kineticLaw>
      </reaction>
      <reaction name="RXN00018" reversible="false">
        <listOfReactants>
          <speciesReference species="raffin_c" stoichiometry="1"/>
          <speciesReference species="H2O_c" stoichiometry="1"/>
        </listOfReactants>
        <listOfProducts>
          <speciesReference species="melib_c" stoichiometry="1"/>
          <speciesReference species="fru_c" stoichiometry="1"/>
        </listOfProducts>
        <kineticLaw formula="v_32">
          <listOfParameters>
            <parameter name="v_32" value="1"/>
          </listOfParameters>
        </kineticLaw>
      </reaction>
      <reaction name="RXN00019" reversible="false">
        <listOfReactants>
          <speciesReference species="raffin_e" stoichiometry="1"/>
          <speciesReference species="H2O_e" stoichiometry="1"/>
        </listOfReactants>
        <listOfProducts>
          <speciesReference species="melib_e" stoichiometry="1"/>
          <speciesReference species="fru_e" stoichiometry="1"/>
        </listOfProducts>
        <kineticLaw formula="v_33">
          <listOfParameters>
            <parameter name="v_33" value="1"/>
          </listOfParameters>
        </kineticLaw>
      </reaction>
      <reaction name="RXN00020" reversible="false">
        <listOfReactants>
          <speciesReference species="sta_c" stoichiometry="1"/>
          <speciesReference species="H2O_c" stoichiometry="1"/>
        </listOfReactants>
        <listOfProducts>
          <speciesReference species="mant_c" stoichiometry="1"/>
          <speciesReference species="fru_c" stoichiometry="1"/>
        </listOfProducts>
        <kineticLaw formula="v_34">
          <listOfParameters>
            <parameter name="v_34" value="1"/>
          </listOfParameters>
        </kineticLaw>
      </reaction>
      <reaction name="RXN00021" reversible="false">
        <listOfReactants>
          <speciesReference species="sta_r" stoichiometry="1"/>
          <speciesReference species="H2O_r" stoichiometry="1"/>
        </listOfReactants>
        <listOfProducts>
          <speciesReference species="raffin_r" stoichiometry="1"/>
          <speciesReference species="gal_r" stoichiometry="1"/>
        </listOfProducts>
        <kineticLaw formula="v_35">
          <listOfParameters>
            <parameter name="v_35" value="1"/>
          </listOfParameters>
        </kineticLaw>
      </reaction>
      <reaction name="RXN00022" reversible="false">
        <listOfReactants>
          <speciesReference species="sta_e" stoichiometry="1"/>
          <speciesReference species="H2O_e" stoichiometry="1"/>
        </listOfReactants>
        <listOfProducts>
          <speciesReference species="raffin_e" stoichiometry="1"/>
          <speciesReference species="gal_e" stoichiometry="1"/>
        </listOfProducts>
        <kineticLaw formula="v_36">
          <listOfParameters>
            <parameter name="v_36" value="1"/>
          </listOfParameters>
        </kineticLaw>
      </reaction>
      <reaction name="RXN00023" reversible="false">
        <listOfReactants>
          <speciesReference species="urea_c" stoichiometry="1"/>
          <speciesReference species="H2O_c" stoichiometry="1"/>
        </listOfReactants>
        <listOfProducts>
          <speciesReference species="CO2_c" stoichiometry="1"/>
          <speciesReference species="NH4_c" stoichiometry="2"/>
        </listOfProducts>
        <kineticLaw formula="v_37">
          <listOfParameters>
            <parameter name="v_37" value="1"/>
          </listOfParameters>
        </kineticLaw>
      </reaction>
      <reaction name="RXN00024" reversible="false">
        <listOfReactants>
          <speciesReference species="ACCoA_m" stoichiometry="1"/>
          <speciesReference species="OAA_m" stoichiometry="1"/>
          <speciesReference species="ADP_m" stoichiometry="1"/>
          <speciesReference species="Pi_m" stoichiometry="1"/>
        </listOfReactants>
        <listOfProducts>
          <speciesReference species="CIT_m" stoichiometry="1"/>
          <speciesReference species="ATP_m" stoichiometry="1"/>
          <speciesReference species="CoA_m" stoichiometry="1"/>
        </listOfProducts>
        <kineticLaw formula="v_38">
          <listOfParameters>
            <parameter name="v_38" value="1"/>
          </listOfParameters>
        </kineticLaw>
      </reaction>
      <reaction name="RXN00025" reversible="false">
        <listOfReactants>
          <speciesReference species="e3s_c" stoichiometry="1"/>
          <speciesReference species="H2O_c" stoichiometry="1"/>
        </listOfReactants>
        <listOfProducts>
          <speciesReference species="es_c" stoichiometry="1"/>
          <speciesReference species="SO4_c" stoichiometry="1"/>
        </listOfProducts>
        <kineticLaw formula="v_39">
          <listOfParameters>
            <parameter name="v_39" value="1"/>
          </listOfParameters>
        </kineticLaw>
      </reaction>
      <reaction name="RXN00026" reversible="false">
        <listOfReactants>
          <speciesReference species="e3s_n" stoichiometry="1"/>
          <speciesReference species="H2O_n" stoichiometry="1"/>
        </listOfReactants>
        <listOfProducts>
          <speciesReference species="es_n" stoichiometry="1"/>
          <speciesReference species="SO4_n" stoichiometry="1"/>
        </listOfProducts>
        <kineticLaw formula="v_40">
          <listOfParameters>
            <parameter name="v_40" value="1"/>
          </listOfParameters>
        </kineticLaw>
      </reaction>
      <reaction name="RXN00027" reversible="false">
        <listOfReactants>
          <speciesReference species="a_13BDglcn_r" stoichiometry="1"/>
          <speciesReference species="H2O_r" stoichiometry="1"/>
        </listOfReactants>
        <listOfProducts>
          <speciesReference species="GLC_r" stoichiometry="1"/>
        </listOfProducts>
        <kineticLaw formula="v_41">
          <listOfParameters>
            <parameter name="v_41" value="1"/>
          </listOfParameters>
        </kineticLaw>
      </reaction>
      <reaction name="RXN00028" reversible="true">
        <listOfReactants>
          <speciesReference species="xp4x_c" stoichiometry="1"/>
          <speciesReference species="H2O_c" stoichiometry="1"/>
        </listOfReactants>
        <listOfProducts>
          <speciesReference species="xtp_c" stoichiometry="1"/>
          <speciesReference species="xmp_c" stoichiometry="1"/>
        </listOfProducts>
        <kineticLaw formula="v_42">
          <listOfParameters>
            <parameter name="v_42" value="1"/>
          </listOfParameters>
        </kineticLaw>
      </reaction>
      <reaction name="RXN00029" reversible="true">
        <listOfReactants>
          <speciesReference species="xp4x_m" stoichiometry="1"/>
          <speciesReference species="H2O_m" stoichiometry="1"/>
        </listOfReactants>
        <listOfProducts>
          <speciesReference species="xtp_m" stoichiometry="1"/>
          <speciesReference species="xmp_m" stoichiometry="1"/>
        </listOfProducts>
        <kineticLaw formula="v_43">
          <listOfParameters>
            <parameter name="v_43" value="1"/>
          </listOfParameters>
        </kineticLaw>
      </reaction>
      <reaction name="RXN00030" reversible="true">
        <listOfReactants>
          <speciesReference species="xp4x_n" stoichiometry="1"/>
          <speciesReference species="H2O_n" stoichiometry="1"/>
        </listOfReactants>
        <listOfProducts>
          <speciesReference species="xtp_n" stoichiometry="1"/>
          <speciesReference species="xmp_n" stoichiometry="1"/>
        </listOfProducts>
        <kineticLaw formula="v_44">
          <listOfParameters>
            <parameter name="v_44" value="1"/>
          </listOfParameters>
        </kineticLaw>
      </reaction>
      <reaction name="RXN00031" reversible="false">
        <listOfReactants>
          <speciesReference species="up4u_c" stoichiometry="1"/>
          <speciesReference species="H2O_c" stoichiometry="1"/>
        </listOfReactants>
        <listOfProducts>
          <speciesReference species="UTP_c" stoichiometry="1"/>
          <speciesReference species="UMP_c" stoichiometry="1"/>
        </listOfProducts>
        <kineticLaw formula="v_45">
          <listOfParameters>
            <parameter name="v_45" value="1"/>
          </listOfParameters>
        </kineticLaw>
      </reaction>
      <reaction name="RXN00032" reversible="false">
        <listOfReactants>
          <speciesReference species="up4u_m" stoichiometry="1"/>
          <speciesReference species="H2O_m" stoichiometry="1"/>
        </listOfReactants>
        <listOfProducts>
          <speciesReference species="UTP_m" stoichiometry="1"/>
          <speciesReference species="UMP_m" stoichiometry="1"/>
        </listOfProducts>
        <kineticLaw formula="v_46">
          <listOfParameters>
            <parameter name="v_46" value="1"/>
          </listOfParameters>
        </kineticLaw>
      </reaction>
      <reaction name="RXN00033" reversible="false">
        <listOfReactants>
          <speciesReference species="up4u_n" stoichiometry="1"/>
          <speciesReference species="H2O_n" stoichiometry="1"/>
        </listOfReactants>
        <listOfProducts>
          <speciesReference species="UTP_n" stoichiometry="1"/>
          <speciesReference species="UMP_n" stoichiometry="1"/>
        </listOfProducts>
        <kineticLaw formula="v_47">
          <listOfParameters>
            <parameter name="v_47" value="1"/>
          </listOfParameters>
        </kineticLaw>
      </reaction>
      <reaction name="RXN00034" reversible="true">
        <listOfReactants>
          <speciesReference species="ap4a_c" stoichiometry="1"/>
          <speciesReference species="H2O_c" stoichiometry="1"/>
        </listOfReactants>
        <listOfProducts>
          <speciesReference species="ATP_c" stoichiometry="1"/>
          <speciesReference species="AMP_c" stoichiometry="1"/>
        </listOfProducts>
        <kineticLaw formula="v_48">
          <listOfParameters>
            <parameter name="v_48" value="1"/>
          </listOfParameters>
        </kineticLaw>
      </reaction>
      <reaction name="RXN00035" reversible="false">
        <listOfReactants>
          <speciesReference species="a_4abut_m" stoichiometry="1"/>
          <speciesReference species="AKG_m" stoichiometry="1"/>
        </listOfReactants>
        <listOfProducts>
          <speciesReference species="GLU_m" stoichiometry="1"/>
          <speciesReference species="sucsal_m" stoichiometry="1"/>
        </listOfProducts>
        <kineticLaw formula="v_49">
          <listOfParameters>
            <parameter name="v_49" value="1"/>
          </listOfParameters>
        </kineticLaw>
      </reaction>
      <reaction name="RXN00036" reversible="false">
        <listOfReactants>
          <speciesReference species="a_4abutn_c" stoichiometry="1"/>
          <speciesReference species="H2O_c" stoichiometry="1"/>
          <speciesReference species="NAD_c" stoichiometry="1"/>
        </listOfReactants>
        <listOfProducts>
          <speciesReference species="a_4abut_c" stoichiometry="1"/>
          <speciesReference species="H_c" stoichiometry="2"/>
          <speciesReference species="NADH_c" stoichiometry="1"/>
        </listOfProducts>
        <kineticLaw formula="v_50">
          <listOfParameters>
            <parameter name="v_50" value="1"/>
          </listOfParameters>
        </kineticLaw>
      </reaction>
      <reaction name="RXN00037" reversible="false">
        <listOfReactants>
          <speciesReference species="a_4abutn_g" stoichiometry="1"/>
          <speciesReference species="H2O_g" stoichiometry="1"/>
          <speciesReference species="NAD_g" stoichiometry="1"/>
        </listOfReactants>
        <listOfProducts>
          <speciesReference species="a_4abut_g" stoichiometry="1"/>
          <speciesReference species="H_g" stoichiometry="2"/>
          <speciesReference species="NADH_g" stoichiometry="1"/>
        </listOfProducts>
        <kineticLaw formula="v_51">
          <listOfParameters>
            <parameter name="v_51" value="1"/>
          </listOfParameters>
        </kineticLaw>
      </reaction>
      <reaction name="RXN00038" reversible="false">
        <listOfReactants>
          <speciesReference species="a_4abutn_n" stoichiometry="1"/>
          <speciesReference species="H2O_n" stoichiometry="1"/>
          <speciesReference species="NAD_n" stoichiometry="1"/>
        </listOfReactants>
        <listOfProducts>
          <speciesReference species="a_4abut_n" stoichiometry="1"/>
          <speciesReference species="H_n" stoichiometry="2"/>
          <speciesReference species="NADH_n" stoichiometry="1"/>
        </listOfProducts>
        <kineticLaw formula="v_52">
          <listOfParameters>
            <parameter name="v_52" value="1"/>
          </listOfParameters>
        </kineticLaw>
      </reaction>
      <reaction name="RXN00039" reversible="false">
        <listOfReactants>
          <speciesReference species="a_4abutn_c" stoichiometry="1"/>
          <speciesReference species="H2O_c" stoichiometry="1"/>
          <speciesReference species="NADP_c" stoichiometry="1"/>
        </listOfReactants>
        <listOfProducts>
          <speciesReference species="a_4abut_c" stoichiometry="1"/>
          <speciesReference species="H_c" stoichiometry="2"/>
          <speciesReference species="NADPH_c" stoichiometry="1"/>
        </listOfProducts>
        <kineticLaw formula="v_53">
          <listOfParameters>
            <parameter name="v_53" value="1"/>
          </listOfParameters>
        </kineticLaw>
      </reaction>
      <reaction name="RXN00040" reversible="false">
        <listOfReactants>
          <speciesReference species="a_4abutn_g" stoichiometry="1"/>
          <speciesReference species="H2O_g" stoichiometry="1"/>
          <speciesReference species="NADP_g" stoichiometry="1"/>
        </listOfReactants>
        <listOfProducts>
          <speciesReference species="a_4abut_g" stoichiometry="1"/>
          <speciesReference species="H_g" stoichiometry="2"/>
          <speciesReference species="NADPH_g" stoichiometry="1"/>
        </listOfProducts>
        <kineticLaw formula="v_54">
          <listOfParameters>
            <parameter name="v_54" value="1"/>
          </listOfParameters>
        </kineticLaw>
      </reaction>
      <reaction name="RXN00041" reversible="false">
        <listOfReactants>
          <speciesReference species="a_4abutn_n" stoichiometry="1"/>
          <speciesReference species="H2O_n" stoichiometry="1"/>
          <speciesReference species="NADP_n" stoichiometry="1"/>
        </listOfReactants>
        <listOfProducts>
          <speciesReference species="a_4abut_n" stoichiometry="1"/>
          <speciesReference species="H_n" stoichiometry="2"/>
          <speciesReference species="NADPH_n" stoichiometry="1"/>
        </listOfProducts>
        <kineticLaw formula="v_55">
          <listOfParameters>
            <parameter name="v_55" value="1"/>
          </listOfParameters>
        </kineticLaw>
      </reaction>
      <reaction name="RXN00042" reversible="false">
        <listOfReactants>
          <speciesReference species="ACCoA_c" stoichiometry="1"/>
          <speciesReference species="H2O_c" stoichiometry="1"/>
        </listOfReactants>
        <listOfProducts>
          <speciesReference species="AC_c" stoichiometry="1"/>
          <speciesReference species="CoA_c" stoichiometry="1"/>
          <speciesReference species="H_c" stoichiometry="1"/>
        </listOfProducts>
        <kineticLaw formula="v_56">
          <listOfParameters>
            <parameter name="v_56" value="1"/>
          </listOfParameters>
        </kineticLaw>
      </reaction>
      <reaction name="RXN00043" reversible="true">
        <listOfReactants>
          <speciesReference species="GALI_r" stoichiometry="1"/>
          <speciesReference species="H2O_r" stoichiometry="1"/>
        </listOfReactants>
        <listOfProducts>
          <speciesReference species="inost_r" stoichiometry="1"/>
          <speciesReference species="gal_r" stoichiometry="1"/>
        </listOfProducts>
        <kineticLaw formula="v_57">
          <listOfParameters>
            <parameter name="v_57" value="1"/>
          </listOfParameters>
        </kineticLaw>
      </reaction>
      <reaction name="RXN00044" reversible="true">
        <listOfReactants>
          <speciesReference species="GALI_e" stoichiometry="1"/>
          <speciesReference species="H2O_e" stoichiometry="1"/>
        </listOfReactants>
        <listOfProducts>
          <speciesReference species="inost_e" stoichiometry="1"/>
          <speciesReference species="gal_e" stoichiometry="1"/>
        </listOfProducts>
        <kineticLaw formula="v_58">
          <listOfParameters>
            <parameter name="v_58" value="1"/>
          </listOfParameters>
        </kineticLaw>
      </reaction>
      <reaction name="RXN00045" reversible="false">
        <listOfReactants>
          <speciesReference species="glycogen_c" stoichiometry="1"/>
          <speciesReference species="H2O_c" stoichiometry="1"/>
        </listOfReactants>
        <listOfProducts>
          <speciesReference species="dext_c" stoichiometry="1"/>
        </listOfProducts>
        <kineticLaw formula="v_59">
          <listOfParameters>
            <parameter name="v_59" value="1"/>
          </listOfParameters>
        </kineticLaw>
      </reaction>
      <reaction name="RXN00046" reversible="false">
        <listOfReactants>
          <speciesReference species="H2O_c" stoichiometry="1"/>
          <speciesReference species="id3acald_c" stoichiometry="1"/>
          <speciesReference species="NAD_c" stoichiometry="1"/>
        </listOfReactants>
        <listOfProducts>
          <speciesReference species="H_c" stoichiometry="2"/>
          <speciesReference species="ind3ac_c" stoichiometry="1"/>
          <speciesReference species="NADH_c" stoichiometry="1"/>
        </listOfProducts>
        <kineticLaw formula="v_60">
          <listOfParameters>
            <parameter name="v_60" value="1"/>
          </listOfParameters>
        </kineticLaw>
      </reaction>
      <reaction name="RXN00047" reversible="false">
        <listOfReactants>
          <speciesReference species="H2O_g" stoichiometry="1"/>
          <speciesReference species="id3acald_g" stoichiometry="1"/>
          <speciesReference species="NAD_g" stoichiometry="1"/>
        </listOfReactants>
        <listOfProducts>
          <speciesReference species="H_g" stoichiometry="2"/>
          <speciesReference species="ind3ac_g" stoichiometry="1"/>
          <speciesReference species="NADH_g" stoichiometry="1"/>
        </listOfProducts>
        <kineticLaw formula="v_61">
          <listOfParameters>
            <parameter name="v_61" value="1"/>
          </listOfParameters>
        </kineticLaw>
      </reaction>
      <reaction name="RXN00048" reversible="false">
        <listOfReactants>
          <speciesReference species="H2O_g" stoichiometry="1"/>
          <speciesReference species="id3acald_g" stoichiometry="1"/>
          <speciesReference species="NADP_g" stoichiometry="1"/>
        </listOfReactants>
        <listOfProducts>
          <speciesReference species="H_g" stoichiometry="2"/>
          <speciesReference species="ind3ac_g" stoichiometry="1"/>
          <speciesReference species="NADPH_g" stoichiometry="1"/>
        </listOfProducts>
        <kineticLaw formula="v_62">
          <listOfParameters>
            <parameter name="v_62" value="1"/>
          </listOfParameters>
        </kineticLaw>
      </reaction>
      <reaction name="RXN00049" reversible="false">
        <listOfReactants>
          <speciesReference species="H2O_n" stoichiometry="1"/>
          <speciesReference species="id3acald_n" stoichiometry="1"/>
          <speciesReference species="NAD_n" stoichiometry="1"/>
        </listOfReactants>
        <listOfProducts>
          <speciesReference species="H_n" stoichiometry="2"/>
          <speciesReference species="ind3ac_n" stoichiometry="1"/>
          <speciesReference species="NADH_n" stoichiometry="1"/>
        </listOfProducts>
        <kineticLaw formula="v_63">
          <listOfParameters>
            <parameter name="v_63" value="1"/>
          </listOfParameters>
        </kineticLaw>
      </reaction>
      <reaction name="RXN00050" reversible="false">
        <listOfReactants>
          <speciesReference species="H2O_n" stoichiometry="1"/>
          <speciesReference species="id3acald_n" stoichiometry="1"/>
          <speciesReference species="NADP_n" stoichiometry="1"/>
        </listOfReactants>
        <listOfProducts>
          <speciesReference species="H_n" stoichiometry="2"/>
          <speciesReference species="ind3ac_n" stoichiometry="1"/>
          <speciesReference species="NADPH_n" stoichiometry="1"/>
        </listOfProducts>
        <kineticLaw formula="v_64">
          <listOfParameters>
            <parameter name="v_64" value="1"/>
          </listOfParameters>
        </kineticLaw>
      </reaction>
      <reaction name="RXN00051" reversible="false">
        <listOfReactants>
          <speciesReference species="ACAL_c" stoichiometry="1"/>
          <speciesReference species="H2O_c" stoichiometry="1"/>
          <speciesReference species="NAD_c" stoichiometry="1"/>
        </listOfReactants>
        <listOfProducts>
          <speciesReference species="AC_c" stoichiometry="1"/>
          <speciesReference species="H_c" stoichiometry="2"/>
          <speciesReference species="NADH_c" stoichiometry="1"/>
        </listOfProducts>
        <kineticLaw formula="v_65">
          <listOfParameters>
            <parameter name="v_65" value="1"/>
          </listOfParameters>
        </kineticLaw>
      </reaction>
      <reaction name="RXN00363" reversible="false">
        <listOfReactants>
          <speciesReference species="ACAL_c" stoichiometry="1"/>
          <speciesReference species="H2O_c" stoichiometry="1"/>
          <speciesReference species="NADP_c" stoichiometry="1"/>
        </listOfReactants>
        <listOfProducts>
          <speciesReference species="AC_c" stoichiometry="1"/>
          <speciesReference species="H_c" stoichiometry="2"/>
          <speciesReference species="NADPH_c" stoichiometry="1"/>
        </listOfProducts>
        <kineticLaw formula="v_66">
          <listOfParameters>
            <parameter name="v_66" value="1"/>
          </listOfParameters>
        </kineticLaw>
      </reaction>
      <reaction name="RXN00052" reversible="false">
        <listOfReactants>
          <speciesReference species="ACAL_g" stoichiometry="1"/>
          <speciesReference species="H2O_g" stoichiometry="1"/>
          <speciesReference species="NAD_g" stoichiometry="1"/>
        </listOfReactants>
        <listOfProducts>
          <speciesReference species="AC_g" stoichiometry="1"/>
          <speciesReference species="H_g" stoichiometry="2"/>
          <speciesReference species="NADH_g" stoichiometry="1"/>
        </listOfProducts>
        <kineticLaw formula="v_67">
          <listOfParameters>
            <parameter name="v_67" value="1"/>
          </listOfParameters>
        </kineticLaw>
      </reaction>
      <reaction name="RXN00053" reversible="false">
        <listOfReactants>
          <speciesReference species="ACAL_g" stoichiometry="1"/>
          <speciesReference species="H2O_g" stoichiometry="1"/>
          <speciesReference species="NADP_g" stoichiometry="1"/>
        </listOfReactants>
        <listOfProducts>
          <speciesReference species="AC_g" stoichiometry="1"/>
          <speciesReference species="H_g" stoichiometry="2"/>
          <speciesReference species="NADPH_g" stoichiometry="1"/>
        </listOfProducts>
        <kineticLaw formula="v_68">
          <listOfParameters>
            <parameter name="v_68" value="1"/>
          </listOfParameters>
        </kineticLaw>
      </reaction>
      <reaction name="RXN00362" reversible="false">
        <listOfReactants>
          <speciesReference species="ACAL_m" stoichiometry="1"/>
          <speciesReference species="H2O_m" stoichiometry="1"/>
          <speciesReference species="NAD_m" stoichiometry="1"/>
        </listOfReactants>
        <listOfProducts>
          <speciesReference species="AC_m" stoichiometry="1"/>
          <speciesReference species="H_m" stoichiometry="2"/>
          <speciesReference species="NADH_m" stoichiometry="1"/>
        </listOfProducts>
        <kineticLaw formula="v_69">
          <listOfParameters>
            <parameter name="v_69" value="1"/>
          </listOfParameters>
        </kineticLaw>
      </reaction>
      <reaction name="RXN00364" reversible="false">
        <listOfReactants>
          <speciesReference species="ACAL_m" stoichiometry="1"/>
          <speciesReference species="H2O_m" stoichiometry="1"/>
          <speciesReference species="NADP_m" stoichiometry="1"/>
        </listOfReactants>
        <listOfProducts>
          <speciesReference species="AC_m" stoichiometry="1"/>
          <speciesReference species="H_m" stoichiometry="2"/>
          <speciesReference species="NADPH_m" stoichiometry="1"/>
        </listOfProducts>
        <kineticLaw formula="v_70">
          <listOfParameters>
            <parameter name="v_70" value="1"/>
          </listOfParameters>
        </kineticLaw>
      </reaction>
      <reaction name="RXN00054" reversible="false">
        <listOfReactants>
          <speciesReference species="ASN_g" stoichiometry="1"/>
          <speciesReference species="H2O_g" stoichiometry="1"/>
        </listOfReactants>
        <listOfProducts>
          <speciesReference species="ASP_g" stoichiometry="1"/>
          <speciesReference species="NH4_g" stoichiometry="1"/>
        </listOfProducts>
        <kineticLaw formula="v_71">
          <listOfParameters>
            <parameter name="v_71" value="1"/>
          </listOfParameters>
        </kineticLaw>
      </reaction>
      <reaction name="RXN00055" reversible="false">
        <listOfReactants>
          <speciesReference species="NAD_r" stoichiometry="1"/>
          <speciesReference species="zym_int1_r" stoichiometry="1"/>
        </listOfReactants>
        <listOfProducts>
          <speciesReference species="CO2_r" stoichiometry="1"/>
          <speciesReference species="H_r" stoichiometry="1"/>
          <speciesReference species="NADH_r" stoichiometry="1"/>
          <speciesReference species="zym_int2_r" stoichiometry="1"/>
        </listOfProducts>
        <kineticLaw formula="v_72">
          <listOfParameters>
            <parameter name="v_72" value="1"/>
          </listOfParameters>
        </kineticLaw>
      </reaction>
      <reaction name="RXN00056" reversible="false">
        <listOfReactants>
          <speciesReference species="NAD_g" stoichiometry="1"/>
          <speciesReference species="zym_int1_g" stoichiometry="1"/>
        </listOfReactants>
        <listOfProducts>
          <speciesReference species="CO2_g" stoichiometry="1"/>
          <speciesReference species="H_g" stoichiometry="1"/>
          <speciesReference species="NADH_g" stoichiometry="1"/>
          <speciesReference species="zym_int2_g" stoichiometry="1"/>
        </listOfProducts>
        <kineticLaw formula="v_73">
          <listOfParameters>
            <parameter name="v_73" value="1"/>
          </listOfParameters>
        </kineticLaw>
      </reaction>
      <reaction name="RXN00057" reversible="false">
        <listOfReactants>
          <speciesReference species="dhnpt_c" stoichiometry="1"/>
        </listOfReactants>
        <listOfProducts>
          <speciesReference species="a_2ahhmp_c" stoichiometry="1"/>
          <speciesReference species="gcald_c" stoichiometry="1"/>
          <speciesReference species="H_c" stoichiometry="1"/>
        </listOfProducts>
        <kineticLaw formula="v_74">
          <listOfParameters>
            <parameter name="v_74" value="1"/>
          </listOfParameters>
        </kineticLaw>
      </reaction>
      <reaction name="RXN00058" reversible="false">
        <listOfReactants>
          <speciesReference species="a_2ahhmp_c" stoichiometry="1"/>
          <speciesReference species="PABA_c" stoichiometry="1"/>
        </listOfReactants>
        <listOfProducts>
          <speciesReference species="dhpt_c" stoichiometry="1"/>
          <speciesReference species="H2O_c" stoichiometry="1"/>
        </listOfProducts>
        <kineticLaw formula="v_75">
          <listOfParameters>
            <parameter name="v_75" value="1"/>
          </listOfParameters>
        </kineticLaw>
      </reaction>
      <reaction name="RXN00059" reversible="false">
        <listOfReactants>
          <speciesReference species="ficytc_c" stoichiometry="2"/>
          <speciesReference species="dLAC_c" stoichiometry="1"/>
        </listOfReactants>
        <listOfProducts>
          <speciesReference species="focytc_c" stoichiometry="2"/>
          <speciesReference species="PYR_c" stoichiometry="1"/>
        </listOfProducts>
        <kineticLaw formula="v_76">
          <listOfParameters>
            <parameter name="v_76" value="1"/>
          </listOfParameters>
        </kineticLaw>
      </reaction>
      <reaction name="RXN00060" reversible="false">
        <listOfReactants>
          <speciesReference species="ficytc_m" stoichiometry="2"/>
          <speciesReference species="dLAC_m" stoichiometry="1"/>
        </listOfReactants>
        <listOfProducts>
          <speciesReference species="focytc_m" stoichiometry="2"/>
          <speciesReference species="PYR_m" stoichiometry="1"/>
        </listOfProducts>
        <kineticLaw formula="v_77">
          <listOfParameters>
            <parameter name="v_77" value="1"/>
          </listOfParameters>
        </kineticLaw>
      </reaction>
      <reaction name="RXN00061" reversible="false">
        <listOfReactants>
          <speciesReference species="ficytc_n" stoichiometry="2"/>
          <speciesReference species="dLAC_n" stoichiometry="1"/>
        </listOfReactants>
        <listOfProducts>
          <speciesReference species="focytc_n" stoichiometry="2"/>
          <speciesReference species="PYR_n" stoichiometry="1"/>
        </listOfProducts>
        <kineticLaw formula="v_78">
          <listOfParameters>
            <parameter name="v_78" value="1"/>
          </listOfParameters>
        </kineticLaw>
      </reaction>
      <reaction name="RXN00062" reversible="true">
        <listOfReactants>
          <speciesReference species="gp4g_c" stoichiometry="1"/>
          <speciesReference species="H2O_c" stoichiometry="1"/>
        </listOfReactants>
        <listOfProducts>
          <speciesReference species="GTP_c" stoichiometry="1"/>
          <speciesReference species="GMP_c" stoichiometry="1"/>
        </listOfProducts>
        <kineticLaw formula="v_79">
          <listOfParameters>
            <parameter name="v_79" value="1"/>
          </listOfParameters>
        </kineticLaw>
      </reaction>
      <reaction name="RXN00063" reversible="true">
        <listOfReactants>
          <speciesReference species="gp4g_m" stoichiometry="1"/>
          <speciesReference species="H2O_m" stoichiometry="1"/>
        </listOfReactants>
        <listOfProducts>
          <speciesReference species="GTP_m" stoichiometry="1"/>
          <speciesReference species="GMP_m" stoichiometry="1"/>
        </listOfProducts>
        <kineticLaw formula="v_80">
          <listOfParameters>
            <parameter name="v_80" value="1"/>
          </listOfParameters>
        </kineticLaw>
      </reaction>
      <reaction name="RXN00064" reversible="true">
        <listOfReactants>
          <speciesReference species="gp4g_n" stoichiometry="1"/>
          <speciesReference species="H2O_n" stoichiometry="1"/>
        </listOfReactants>
        <listOfProducts>
          <speciesReference species="GTP_n" stoichiometry="1"/>
          <speciesReference species="GMP_n" stoichiometry="1"/>
        </listOfProducts>
        <kineticLaw formula="v_81">
          <listOfParameters>
            <parameter name="v_81" value="1"/>
          </listOfParameters>
        </kineticLaw>
      </reaction>
      <reaction name="RXN00065" reversible="true">
        <listOfReactants>
          <speciesReference species="emp_r" stoichiometry="1"/>
          <speciesReference species="H2O_r" stoichiometry="1"/>
        </listOfReactants>
        <listOfProducts>
          <speciesReference species="man_r" stoichiometry="1"/>
          <speciesReference species="gal_r" stoichiometry="1"/>
        </listOfProducts>
        <kineticLaw formula="v_82">
          <listOfParameters>
            <parameter name="v_82" value="1"/>
          </listOfParameters>
        </kineticLaw>
      </reaction>
      <reaction name="RXN00066" reversible="true">
        <listOfReactants>
          <speciesReference species="emp_e" stoichiometry="1"/>
          <speciesReference species="H2O_e" stoichiometry="1"/>
        </listOfReactants>
        <listOfProducts>
          <speciesReference species="man_e" stoichiometry="1"/>
          <speciesReference species="gal_e" stoichiometry="1"/>
        </listOfProducts>
        <kineticLaw formula="v_83">
          <listOfParameters>
            <parameter name="v_83" value="1"/>
          </listOfParameters>
        </kineticLaw>
      </reaction>
      <reaction name="RXN00067" reversible="false">
        <listOfReactants>
          <speciesReference species="H_r" stoichiometry="9"/>
          <speciesReference species="MALCoA_r" stoichiometry="3"/>
          <speciesReference species="NADPH_r" stoichiometry="6"/>
          <speciesReference species="C180_r" stoichiometry="1"/>
        </listOfReactants>
        <listOfProducts>
          <speciesReference species="CO2_r" stoichiometry="3"/>
          <speciesReference species="CoA_r" stoichiometry="3"/>
          <speciesReference species="H2O_r" stoichiometry="3"/>
          <speciesReference species="NADP_r" stoichiometry="6"/>
        </listOfProducts>
        <kineticLaw formula="v_84">
          <listOfParameters>
            <parameter name="v_84" value="1"/>
          </listOfParameters>
        </kineticLaw>
      </reaction>
      <reaction name="RXN00068" reversible="false">
        <listOfReactants>
          <speciesReference species="H_r" stoichiometry="3"/>
          <speciesReference species="MALCoA_r" stoichiometry="1"/>
          <speciesReference species="NADPH_r" stoichiometry="2"/>
        </listOfReactants>
        <listOfProducts>
          <speciesReference species="CO2_r" stoichiometry="1"/>
          <speciesReference species="CoA_r" stoichiometry="1"/>
          <speciesReference species="H2O_r" stoichiometry="1"/>
          <speciesReference species="NADP_r" stoichiometry="2"/>
        </listOfProducts>
        <kineticLaw formula="v_85">
          <listOfParameters>
            <parameter name="v_85" value="1"/>
          </listOfParameters>
        </kineticLaw>
      </reaction>
      <reaction name="RXN00069" reversible="false">
        <listOfReactants>
          <speciesReference species="a_2ahhmd_c" stoichiometry="1"/>
          <speciesReference species="PABA_c" stoichiometry="1"/>
        </listOfReactants>
        <listOfProducts>
          <speciesReference species="dhpt_c" stoichiometry="1"/>
          <speciesReference species="PPi_c" stoichiometry="1"/>
        </listOfProducts>
        <kineticLaw formula="v_86">
          <listOfParameters>
            <parameter name="v_86" value="1"/>
          </listOfParameters>
        </kineticLaw>
      </reaction>
      <reaction name="RXN00070" reversible="true">
        <listOfReactants>
          <speciesReference species="ggl_r" stoichiometry="1"/>
          <speciesReference species="H2O_r" stoichiometry="1"/>
        </listOfReactants>
        <listOfProducts>
          <speciesReference species="gal_r" stoichiometry="1"/>
          <speciesReference species="glyc_r" stoichiometry="1"/>
        </listOfProducts>
        <kineticLaw formula="v_87">
          <listOfParameters>
            <parameter name="v_87" value="1"/>
          </listOfParameters>
        </kineticLaw>
      </reaction>
      <reaction name="RXN00071" reversible="true">
        <listOfReactants>
          <speciesReference species="ggl_e" stoichiometry="1"/>
          <speciesReference species="H2O_e" stoichiometry="1"/>
        </listOfReactants>
        <listOfProducts>
          <speciesReference species="gal_e" stoichiometry="1"/>
          <speciesReference species="glyc_e" stoichiometry="1"/>
        </listOfProducts>
        <kineticLaw formula="v_88">
          <listOfParameters>
            <parameter name="v_88" value="1"/>
          </listOfParameters>
        </kineticLaw>
      </reaction>
      <reaction name="RXN00072" reversible="false">
        <listOfReactants>
          <speciesReference species="glycogen_g" stoichiometry="1"/>
          <speciesReference species="H2O_g" stoichiometry="1"/>
        </listOfReactants>
        <listOfProducts>
          <speciesReference species="GLC_g" stoichiometry="1"/>
        </listOfProducts>
        <kineticLaw formula="v_89">
          <listOfParameters>
            <parameter name="v_89" value="1"/>
          </listOfParameters>
        </kineticLaw>
      </reaction>
      <reaction name="RXN00073" reversible="false">
        <listOfReactants>
          <speciesReference species="glycogen_r" stoichiometry="1"/>
          <speciesReference species="H2O_r" stoichiometry="1"/>
        </listOfReactants>
        <listOfProducts>
          <speciesReference species="GLC_r" stoichiometry="1"/>
        </listOfProducts>
        <kineticLaw formula="v_90">
          <listOfParameters>
            <parameter name="v_90" value="1"/>
          </listOfParameters>
        </kineticLaw>
      </reaction>
      <reaction name="RXN00074" reversible="false">
        <listOfReactants>
          <speciesReference species="ACCoA_c" stoichiometry="1"/>
          <speciesReference species="AKG_c" stoichiometry="1"/>
          <speciesReference species="H2O_c" stoichiometry="1"/>
        </listOfReactants>
        <listOfProducts>
          <speciesReference species="CoA_c" stoichiometry="1"/>
          <speciesReference species="H_c" stoichiometry="1"/>
          <speciesReference species="hcit_c" stoichiometry="1"/>
        </listOfProducts>
        <kineticLaw formula="v_91">
          <listOfParameters>
            <parameter name="v_91" value="1"/>
          </listOfParameters>
        </kineticLaw>
      </reaction>
      <reaction name="RXN00075" reversible="false">
        <listOfReactants>
          <speciesReference species="a_2ahhmp_c" stoichiometry="1"/>
          <speciesReference species="ATP_c" stoichiometry="1"/>
        </listOfReactants>
        <listOfProducts>
          <speciesReference species="a_2ahhmd_c" stoichiometry="1"/>
          <speciesReference species="AMP_c" stoichiometry="1"/>
          <speciesReference species="H_c" stoichiometry="1"/>
        </listOfProducts>
        <kineticLaw formula="v_92">
          <listOfParameters>
            <parameter name="v_92" value="1"/>
          </listOfParameters>
        </kineticLaw>
      </reaction>
      <reaction name="RXN00076" reversible="false">
        <listOfReactants>
          <speciesReference species="ins_c" stoichiometry="1"/>
          <speciesReference species="H2O_c" stoichiometry="1"/>
        </listOfReactants>
        <listOfProducts>
          <speciesReference species="hxan_c" stoichiometry="1"/>
          <speciesReference species="ribD_c" stoichiometry="1"/>
        </listOfProducts>
        <kineticLaw formula="v_93">
          <listOfParameters>
            <parameter name="v_93" value="1"/>
          </listOfParameters>
        </kineticLaw>
      </reaction>
      <reaction name="RXN00077" reversible="false">
        <listOfReactants>
          <speciesReference species="ins_n" stoichiometry="1"/>
          <speciesReference species="H2O_n" stoichiometry="1"/>
        </listOfReactants>
        <listOfProducts>
          <speciesReference species="hxan_n" stoichiometry="1"/>
          <speciesReference species="ribD_n" stoichiometry="1"/>
        </listOfProducts>
        <kineticLaw formula="v_94">
          <listOfParameters>
            <parameter name="v_94" value="1"/>
          </listOfParameters>
        </kineticLaw>
      </reaction>
      <reaction name="RXN00078" reversible="false">
        <listOfReactants>
          <speciesReference species="ins_c" stoichiometry="1"/>
        </listOfReactants>
        <listOfProducts>
          <speciesReference species="ins_n" stoichiometry="1"/>
        </listOfProducts>
        <kineticLaw formula="v_95">
          <listOfParameters>
            <parameter name="v_95" value="1"/>
          </listOfParameters>
        </kineticLaw>
      </reaction>
      <reaction name="RXN00079" reversible="false">
        <listOfReactants>
          <speciesReference species="IMP_n" stoichiometry="1"/>
        </listOfReactants>
        <listOfProducts>
          <speciesReference species="IMP_c" stoichiometry="1"/>
        </listOfProducts>
        <kineticLaw formula="v_96">
          <listOfParameters>
            <parameter name="v_96" value="1"/>
          </listOfParameters>
        </kineticLaw>
      </reaction>
      <reaction name="RXN00080" reversible="false">
        <listOfReactants>
          <speciesReference species="IMP_r" stoichiometry="1"/>
        </listOfReactants>
        <listOfProducts>
          <speciesReference species="IMP_c" stoichiometry="1"/>
        </listOfProducts>
        <kineticLaw formula="v_97">
          <listOfParameters>
            <parameter name="v_97" value="1"/>
          </listOfParameters>
        </kineticLaw>
      </reaction>
      <reaction name="RXN00081" reversible="false">
        <listOfReactants>
          <speciesReference species="MAL_c" stoichiometry="1"/>
          <speciesReference species="NAD_c" stoichiometry="1"/>
        </listOfReactants>
        <listOfProducts>
          <speciesReference species="CO2_c" stoichiometry="1"/>
          <speciesReference species="NADH_c" stoichiometry="1"/>
          <speciesReference species="PYR_c" stoichiometry="1"/>
        </listOfProducts>
        <kineticLaw formula="v_98">
          <listOfParameters>
            <parameter name="v_98" value="1"/>
          </listOfParameters>
        </kineticLaw>
      </reaction>
      <reaction name="RXN00082" reversible="false">
        <listOfReactants>
          <speciesReference species="MAL_c" stoichiometry="1"/>
          <speciesReference species="NADP_c" stoichiometry="1"/>
        </listOfReactants>
        <listOfProducts>
          <speciesReference species="CO2_c" stoichiometry="1"/>
          <speciesReference species="NADPH_c" stoichiometry="1"/>
          <speciesReference species="PYR_c" stoichiometry="1"/>
        </listOfProducts>
        <kineticLaw formula="v_99">
          <listOfParameters>
            <parameter name="v_99" value="1"/>
          </listOfParameters>
        </kineticLaw>
      </reaction>
      <reaction name="RXN00083" reversible="true">
        <listOfReactants>
          <speciesReference species="melt_r" stoichiometry="1"/>
          <speciesReference species="H2O_r" stoichiometry="1"/>
        </listOfReactants>
        <listOfProducts>
          <speciesReference species="sbtD_r" stoichiometry="1"/>
          <speciesReference species="gal_r" stoichiometry="1"/>
        </listOfProducts>
        <kineticLaw formula="v_100">
          <listOfParameters>
            <parameter name="v_100" value="1"/>
          </listOfParameters>
        </kineticLaw>
      </reaction>
      <reaction name="RXN00084" reversible="true">
        <listOfReactants>
          <speciesReference species="melt_e" stoichiometry="1"/>
          <speciesReference species="H2O_e" stoichiometry="1"/>
        </listOfReactants>
        <listOfProducts>
          <speciesReference species="sbtD_e" stoichiometry="1"/>
          <speciesReference species="gal_e" stoichiometry="1"/>
        </listOfProducts>
        <kineticLaw formula="v_101">
          <listOfParameters>
            <parameter name="v_101" value="1"/>
          </listOfParameters>
        </kineticLaw>
      </reaction>
      <reaction name="RXN00085" reversible="false">
        <listOfReactants>
          <speciesReference species="H2O_m" stoichiometry="1"/>
          <speciesReference species="mipc124_m" stoichiometry="0.01"/>
        </listOfReactants>
        <listOfProducts>
          <speciesReference species="cer124_m" stoichiometry="1"/>
          <speciesReference species="H_m" stoichiometry="1"/>
          <speciesReference species="manmi1pD_m" stoichiometry="1"/>
        </listOfProducts>
        <kineticLaw formula="v_102">
          <listOfParameters>
            <parameter name="v_102" value="1"/>
          </listOfParameters>
        </kineticLaw>
      </reaction>
      <reaction name="RXN00086" reversible="false">
        <listOfReactants>
          <speciesReference species="H2O_r" stoichiometry="1"/>
          <speciesReference species="mipc124_r" stoichiometry="0.01"/>
        </listOfReactants>
        <listOfProducts>
          <speciesReference species="cer124_r" stoichiometry="1"/>
          <speciesReference species="H_r" stoichiometry="1"/>
          <speciesReference species="manmi1pD_r" stoichiometry="1"/>
        </listOfProducts>
        <kineticLaw formula="v_103">
          <listOfParameters>
            <parameter name="v_103" value="1"/>
          </listOfParameters>
        </kineticLaw>
      </reaction>
      <reaction name="RXN00087" reversible="false">
        <listOfReactants>
          <speciesReference species="H2O_m" stoichiometry="1"/>
          <speciesReference species="mipc126_m" stoichiometry="0.01"/>
        </listOfReactants>
        <listOfProducts>
          <speciesReference species="cer126_m" stoichiometry="1"/>
          <speciesReference species="H_m" stoichiometry="1"/>
          <speciesReference species="manmi1pD_m" stoichiometry="1"/>
        </listOfProducts>
        <kineticLaw formula="v_104">
          <listOfParameters>
            <parameter name="v_104" value="1"/>
          </listOfParameters>
        </kineticLaw>
      </reaction>
      <reaction name="RXN00088" reversible="false">
        <listOfReactants>
          <speciesReference species="H2O_r" stoichiometry="1"/>
          <speciesReference species="mipc126_r" stoichiometry="0.01"/>
        </listOfReactants>
        <listOfProducts>
          <speciesReference species="cer126_r" stoichiometry="1"/>
          <speciesReference species="H_r" stoichiometry="1"/>
          <speciesReference species="manmi1pD_r" stoichiometry="1"/>
        </listOfProducts>
        <kineticLaw formula="v_105">
          <listOfParameters>
            <parameter name="v_105" value="1"/>
          </listOfParameters>
        </kineticLaw>
      </reaction>
      <reaction name="RXN00089" reversible="false">
        <listOfReactants>
          <speciesReference species="H2O_m" stoichiometry="1"/>
          <speciesReference species="mipc224_m" stoichiometry="0.01"/>
        </listOfReactants>
        <listOfProducts>
          <speciesReference species="cer224_m" stoichiometry="1"/>
          <speciesReference species="H_m" stoichiometry="1"/>
          <speciesReference species="manmi1pD_m" stoichiometry="1"/>
        </listOfProducts>
        <kineticLaw formula="v_106">
          <listOfParameters>
            <parameter name="v_106" value="1"/>
          </listOfParameters>
        </kineticLaw>
      </reaction>
      <reaction name="RXN00090" reversible="false">
        <listOfReactants>
          <speciesReference species="H2O_r" stoichiometry="1"/>
          <speciesReference species="mipc224_r" stoichiometry="0.01"/>
        </listOfReactants>
        <listOfProducts>
          <speciesReference species="cer224_r" stoichiometry="1"/>
          <speciesReference species="H_r" stoichiometry="1"/>
          <speciesReference species="manmi1pD_r" stoichiometry="1"/>
        </listOfProducts>
        <kineticLaw formula="v_107">
          <listOfParameters>
            <parameter name="v_107" value="1"/>
          </listOfParameters>
        </kineticLaw>
      </reaction>
      <reaction name="RXN00091" reversible="false">
        <listOfReactants>
          <speciesReference species="H2O_m" stoichiometry="1"/>
          <speciesReference species="mipc226_m" stoichiometry="0.01"/>
        </listOfReactants>
        <listOfProducts>
          <speciesReference species="cer226_m" stoichiometry="1"/>
          <speciesReference species="H_m" stoichiometry="1"/>
          <speciesReference species="manmi1pD_m" stoichiometry="1"/>
        </listOfProducts>
        <kineticLaw formula="v_108">
          <listOfParameters>
            <parameter name="v_108" value="1"/>
          </listOfParameters>
        </kineticLaw>
      </reaction>
      <reaction name="RXN00092" reversible="false">
        <listOfReactants>
          <speciesReference species="H2O_r" stoichiometry="1"/>
          <speciesReference species="mipc226_r" stoichiometry="0.01"/>
        </listOfReactants>
        <listOfProducts>
          <speciesReference species="cer226_r" stoichiometry="1"/>
          <speciesReference species="H_r" stoichiometry="1"/>
          <speciesReference species="manmi1pD_r" stoichiometry="1"/>
        </listOfProducts>
        <kineticLaw formula="v_109">
          <listOfParameters>
            <parameter name="v_109" value="1"/>
          </listOfParameters>
        </kineticLaw>
      </reaction>
      <reaction name="RXN00093" reversible="false">
        <listOfReactants>
          <speciesReference species="H2O_m" stoichiometry="1"/>
          <speciesReference species="mipc324_m" stoichiometry="0.01"/>
        </listOfReactants>
        <listOfProducts>
          <speciesReference species="cer324_m" stoichiometry="1"/>
          <speciesReference species="H_m" stoichiometry="1"/>
          <speciesReference species="manmi1pD_m" stoichiometry="1"/>
        </listOfProducts>
        <kineticLaw formula="v_110">
          <listOfParameters>
            <parameter name="v_110" value="1"/>
          </listOfParameters>
        </kineticLaw>
      </reaction>
      <reaction name="RXN00094" reversible="false">
        <listOfReactants>
          <speciesReference species="H2O_r" stoichiometry="1"/>
          <speciesReference species="mipc324_r" stoichiometry="0.01"/>
        </listOfReactants>
        <listOfProducts>
          <speciesReference species="cer324_r" stoichiometry="1"/>
          <speciesReference species="H_r" stoichiometry="1"/>
          <speciesReference species="manmi1pD_r" stoichiometry="1"/>
        </listOfProducts>
        <kineticLaw formula="v_111">
          <listOfParameters>
            <parameter name="v_111" value="1"/>
          </listOfParameters>
        </kineticLaw>
      </reaction>
      <reaction name="RXN00095" reversible="false">
        <listOfReactants>
          <speciesReference species="H2O_m" stoichiometry="1"/>
          <speciesReference species="mipc326_m" stoichiometry="0.01"/>
        </listOfReactants>
        <listOfProducts>
          <speciesReference species="cer326_m" stoichiometry="1"/>
          <speciesReference species="H_m" stoichiometry="1"/>
          <speciesReference species="manmi1pD_m" stoichiometry="1"/>
        </listOfProducts>
        <kineticLaw formula="v_112">
          <listOfParameters>
            <parameter name="v_112" value="1"/>
          </listOfParameters>
        </kineticLaw>
      </reaction>
      <reaction name="RXN00096" reversible="false">
        <listOfReactants>
          <speciesReference species="H2O_r" stoichiometry="1"/>
          <speciesReference species="mipc326_r" stoichiometry="0.01"/>
        </listOfReactants>
        <listOfProducts>
          <speciesReference species="cer326_r" stoichiometry="1"/>
          <speciesReference species="H_r" stoichiometry="1"/>
          <speciesReference species="manmi1pD_r" stoichiometry="1"/>
        </listOfProducts>
        <kineticLaw formula="v_113">
          <listOfParameters>
            <parameter name="v_113" value="1"/>
          </listOfParameters>
        </kineticLaw>
      </reaction>
      <reaction name="RXN00097" reversible="false">
        <listOfReactants>
          <speciesReference species="GDPmann_g" stoichiometry="1"/>
          <speciesReference species="ipc124_g" stoichiometry="0.01"/>
        </listOfReactants>
        <listOfProducts>
          <speciesReference species="GDP_g" stoichiometry="1"/>
          <speciesReference species="H_g" stoichiometry="1"/>
          <speciesReference species="mipc124_g" stoichiometry="0.01"/>
        </listOfProducts>
        <kineticLaw formula="v_114">
          <listOfParameters>
            <parameter name="v_114" value="1"/>
          </listOfParameters>
        </kineticLaw>
      </reaction>
      <reaction name="RXN00098" reversible="false">
        <listOfReactants>
          <speciesReference species="GDPmann_r" stoichiometry="1"/>
          <speciesReference species="ipc124_r" stoichiometry="0.01"/>
        </listOfReactants>
        <listOfProducts>
          <speciesReference species="GDP_r" stoichiometry="1"/>
          <speciesReference species="H_m" stoichiometry="1"/>
          <speciesReference species="mipc124_r" stoichiometry="0.01"/>
        </listOfProducts>
        <kineticLaw formula="v_115">
          <listOfParameters>
            <parameter name="v_115" value="1"/>
          </listOfParameters>
        </kineticLaw>
      </reaction>
      <reaction name="RXN00099" reversible="false">
        <listOfReactants>
          <speciesReference species="GDPmann_g" stoichiometry="1"/>
          <speciesReference species="ipc126_g" stoichiometry="0.01"/>
        </listOfReactants>
        <listOfProducts>
          <speciesReference species="GDP_g" stoichiometry="1"/>
          <speciesReference species="H_g" stoichiometry="1"/>
          <speciesReference species="mipc126_g" stoichiometry="0.01"/>
        </listOfProducts>
        <kineticLaw formula="v_116">
          <listOfParameters>
            <parameter name="v_116" value="1"/>
          </listOfParameters>
        </kineticLaw>
      </reaction>
      <reaction name="RXN00100" reversible="false">
        <listOfReactants>
          <speciesReference species="GDPmann_r" stoichiometry="1"/>
          <speciesReference species="ipc126_r" stoichiometry="0.01"/>
        </listOfReactants>
        <listOfProducts>
          <speciesReference species="GDP_r" stoichiometry="1"/>
          <speciesReference species="H_m" stoichiometry="1"/>
          <speciesReference species="mipc126_r" stoichiometry="0.01"/>
        </listOfProducts>
        <kineticLaw formula="v_117">
          <listOfParameters>
            <parameter name="v_117" value="1"/>
          </listOfParameters>
        </kineticLaw>
      </reaction>
      <reaction name="RXN00101" reversible="false">
        <listOfReactants>
          <speciesReference species="GDPmann_g" stoichiometry="1"/>
          <speciesReference species="ipc224_g" stoichiometry="0.01"/>
        </listOfReactants>
        <listOfProducts>
          <speciesReference species="GDP_g" stoichiometry="1"/>
          <speciesReference species="H_g" stoichiometry="1"/>
          <speciesReference species="mipc224_g" stoichiometry="0.01"/>
        </listOfProducts>
        <kineticLaw formula="v_118">
          <listOfParameters>
            <parameter name="v_118" value="1"/>
          </listOfParameters>
        </kineticLaw>
      </reaction>
      <reaction name="RXN00102" reversible="false">
        <listOfReactants>
          <speciesReference species="GDPmann_r" stoichiometry="1"/>
          <speciesReference species="ipc224_r" stoichiometry="0.01"/>
        </listOfReactants>
        <listOfProducts>
          <speciesReference species="GDP_r" stoichiometry="1"/>
          <speciesReference species="H_m" stoichiometry="1"/>
          <speciesReference species="mipc224_r" stoichiometry="0.01"/>
        </listOfProducts>
        <kineticLaw formula="v_119">
          <listOfParameters>
            <parameter name="v_119" value="1"/>
          </listOfParameters>
        </kineticLaw>
      </reaction>
      <reaction name="RXN00103" reversible="false">
        <listOfReactants>
          <speciesReference species="GDPmann_g" stoichiometry="1"/>
          <speciesReference species="ipc226_g" stoichiometry="0.01"/>
        </listOfReactants>
        <listOfProducts>
          <speciesReference species="GDP_g" stoichiometry="1"/>
          <speciesReference species="H_g" stoichiometry="1"/>
          <speciesReference species="mipc226_g" stoichiometry="0.01"/>
        </listOfProducts>
        <kineticLaw formula="v_120">
          <listOfParameters>
            <parameter name="v_120" value="1"/>
          </listOfParameters>
        </kineticLaw>
      </reaction>
      <reaction name="RXN00104" reversible="false">
        <listOfReactants>
          <speciesReference species="GDPmann_r" stoichiometry="1"/>
          <speciesReference species="ipc226_r" stoichiometry="0.01"/>
        </listOfReactants>
        <listOfProducts>
          <speciesReference species="GDP_r" stoichiometry="1"/>
          <speciesReference species="H_m" stoichiometry="1"/>
          <speciesReference species="mipc226_r" stoichiometry="0.01"/>
        </listOfProducts>
        <kineticLaw formula="v_121">
          <listOfParameters>
            <parameter name="v_121" value="1"/>
          </listOfParameters>
        </kineticLaw>
      </reaction>
      <reaction name="RXN00105" reversible="false">
        <listOfReactants>
          <speciesReference species="GDPmann_g" stoichiometry="1"/>
          <speciesReference species="ipc324_g" stoichiometry="0.01"/>
        </listOfReactants>
        <listOfProducts>
          <speciesReference species="GDP_g" stoichiometry="1"/>
          <speciesReference species="H_g" stoichiometry="1"/>
          <speciesReference species="mipc324_g" stoichiometry="0.01"/>
        </listOfProducts>
        <kineticLaw formula="v_122">
          <listOfParameters>
            <parameter name="v_122" value="1"/>
          </listOfParameters>
        </kineticLaw>
      </reaction>
      <reaction name="RXN00106" reversible="false">
        <listOfReactants>
          <speciesReference species="GDPmann_r" stoichiometry="1"/>
          <speciesReference species="ipc324_r" stoichiometry="0.01"/>
        </listOfReactants>
        <listOfProducts>
          <speciesReference species="GDP_r" stoichiometry="1"/>
          <speciesReference species="H_m" stoichiometry="1"/>
          <speciesReference species="mipc324_r" stoichiometry="0.01"/>
        </listOfProducts>
        <kineticLaw formula="v_123">
          <listOfParameters>
            <parameter name="v_123" value="1"/>
          </listOfParameters>
        </kineticLaw>
      </reaction>
      <reaction name="RXN00107" reversible="false">
        <listOfReactants>
          <speciesReference species="GDPmann_g" stoichiometry="1"/>
          <speciesReference species="ipc326_g" stoichiometry="0.01"/>
        </listOfReactants>
        <listOfProducts>
          <speciesReference species="GDP_g" stoichiometry="1"/>
          <speciesReference species="H_g" stoichiometry="1"/>
          <speciesReference species="mipc326_g" stoichiometry="0.01"/>
        </listOfProducts>
        <kineticLaw formula="v_124">
          <listOfParameters>
            <parameter name="v_124" value="1"/>
          </listOfParameters>
        </kineticLaw>
      </reaction>
      <reaction name="RXN00108" reversible="false">
        <listOfReactants>
          <speciesReference species="GDPmann_r" stoichiometry="1"/>
          <speciesReference species="ipc326_r" stoichiometry="0.01"/>
        </listOfReactants>
        <listOfProducts>
          <speciesReference species="GDP_r" stoichiometry="1"/>
          <speciesReference species="H_m" stoichiometry="1"/>
          <speciesReference species="mipc326_r" stoichiometry="0.01"/>
        </listOfProducts>
        <kineticLaw formula="v_125">
          <listOfParameters>
            <parameter name="v_125" value="1"/>
          </listOfParameters>
        </kineticLaw>
      </reaction>
      <reaction name="RXN00109" reversible="true">
        <listOfReactants>
          <speciesReference species="ipc124_g" stoichiometry="1"/>
        </listOfReactants>
        <listOfProducts>
          <speciesReference species="ipc124_r" stoichiometry="1"/>
        </listOfProducts>
        <kineticLaw formula="v_126">
          <listOfParameters>
            <parameter name="v_126" value="1"/>
          </listOfParameters>
        </kineticLaw>
      </reaction>
      <reaction name="RXN00110" reversible="true">
        <listOfReactants>
          <speciesReference species="ipc126_g" stoichiometry="1"/>
        </listOfReactants>
        <listOfProducts>
          <speciesReference species="ipc126_r" stoichiometry="1"/>
        </listOfProducts>
        <kineticLaw formula="v_127">
          <listOfParameters>
            <parameter name="v_127" value="1"/>
          </listOfParameters>
        </kineticLaw>
      </reaction>
      <reaction name="RXN00111" reversible="true">
        <listOfReactants>
          <speciesReference species="ipc224_g" stoichiometry="1"/>
        </listOfReactants>
        <listOfProducts>
          <speciesReference species="ipc224_r" stoichiometry="1"/>
        </listOfProducts>
        <kineticLaw formula="v_128">
          <listOfParameters>
            <parameter name="v_128" value="1"/>
          </listOfParameters>
        </kineticLaw>
      </reaction>
      <reaction name="RXN00112" reversible="true">
        <listOfReactants>
          <speciesReference species="ipc226_g" stoichiometry="1"/>
        </listOfReactants>
        <listOfProducts>
          <speciesReference species="ipc226_r" stoichiometry="1"/>
        </listOfProducts>
        <kineticLaw formula="v_129">
          <listOfParameters>
            <parameter name="v_129" value="1"/>
          </listOfParameters>
        </kineticLaw>
      </reaction>
      <reaction name="RXN00113" reversible="true">
        <listOfReactants>
          <speciesReference species="ipc324_g" stoichiometry="1"/>
        </listOfReactants>
        <listOfProducts>
          <speciesReference species="ipc324_r" stoichiometry="1"/>
        </listOfProducts>
        <kineticLaw formula="v_130">
          <listOfParameters>
            <parameter name="v_130" value="1"/>
          </listOfParameters>
        </kineticLaw>
      </reaction>
      <reaction name="RXN00114" reversible="true">
        <listOfReactants>
          <speciesReference species="ipc326_g" stoichiometry="1"/>
        </listOfReactants>
        <listOfProducts>
          <speciesReference species="ipc326_r" stoichiometry="1"/>
        </listOfProducts>
        <kineticLaw formula="v_131">
          <listOfParameters>
            <parameter name="v_131" value="1"/>
          </listOfParameters>
        </kineticLaw>
      </reaction>
      <reaction name="RXN00115" reversible="false">
        <listOfReactants>
          <speciesReference species="a_3mob_m" stoichiometry="1"/>
          <speciesReference species="H2O_m" stoichiometry="1"/>
          <speciesReference species="mlTHF_m" stoichiometry="1"/>
        </listOfReactants>
        <listOfProducts>
          <speciesReference species="a_2dhp_m" stoichiometry="1"/>
          <speciesReference species="THF_m" stoichiometry="1"/>
        </listOfProducts>
        <kineticLaw formula="v_132">
          <listOfParameters>
            <parameter name="v_132" value="1"/>
          </listOfParameters>
        </kineticLaw>
      </reaction>
      <reaction name="RXN00116" reversible="false">
        <listOfReactants>
          <speciesReference species="GDP_e" stoichiometry="1"/>
          <speciesReference species="H2O_e" stoichiometry="1"/>
        </listOfReactants>
        <listOfProducts>
          <speciesReference species="GMP_e" stoichiometry="1"/>
          <speciesReference species="H_e" stoichiometry="1"/>
          <speciesReference species="Pi_e" stoichiometry="1"/>
        </listOfProducts>
        <kineticLaw formula="v_133">
          <listOfParameters>
            <parameter name="v_133" value="1"/>
          </listOfParameters>
        </kineticLaw>
      </reaction>
      <reaction name="RXN00117" reversible="false">
        <listOfReactants>
          <speciesReference species="GDP_r" stoichiometry="1"/>
          <speciesReference species="H2O_r" stoichiometry="1"/>
        </listOfReactants>
        <listOfProducts>
          <speciesReference species="GMP_r" stoichiometry="1"/>
          <speciesReference species="H_r" stoichiometry="1"/>
          <speciesReference species="Pi_r" stoichiometry="1"/>
        </listOfProducts>
        <kineticLaw formula="v_134">
          <listOfParameters>
            <parameter name="v_134" value="1"/>
          </listOfParameters>
        </kineticLaw>
      </reaction>
      <reaction name="RXN00118" reversible="true">
        <listOfReactants>
          <speciesReference species="PEA_c" stoichiometry="1"/>
          <speciesReference species="O2_c" stoichiometry="1"/>
          <speciesReference species="H2O_c" stoichiometry="1"/>
        </listOfReactants>
        <listOfProducts>
          <speciesReference species="PACAL_c" stoichiometry="1"/>
          <speciesReference species="NH4_c" stoichiometry="1"/>
          <speciesReference species="H2O2_c" stoichiometry="1"/>
        </listOfProducts>
        <kineticLaw formula="v_135">
          <listOfParameters>
            <parameter name="v_135" value="1"/>
          </listOfParameters>
        </kineticLaw>
      </reaction>
      <reaction name="RXN00119" reversible="false">
        <listOfReactants>
          <speciesReference species="ATP_g" stoichiometry="1"/>
          <speciesReference species="fgar_g" stoichiometry="1"/>
          <speciesReference species="GLN_g" stoichiometry="1"/>
          <speciesReference species="H2O_g" stoichiometry="1"/>
        </listOfReactants>
        <listOfProducts>
          <speciesReference species="ADP_g" stoichiometry="1"/>
          <speciesReference species="fgam_g" stoichiometry="1"/>
          <speciesReference species="GLU_g" stoichiometry="1"/>
          <speciesReference species="H_g" stoichiometry="1"/>
          <speciesReference species="Pi_g" stoichiometry="1"/>
        </listOfProducts>
        <kineticLaw formula="v_136">
          <listOfParameters>
            <parameter name="v_136" value="1"/>
          </listOfParameters>
        </kineticLaw>
      </reaction>
      <reaction name="RXN00120" reversible="true">
        <listOfReactants>
          <speciesReference species="GLN_c" stoichiometry="1"/>
        </listOfReactants>
        <listOfProducts>
          <speciesReference species="GLN_g" stoichiometry="1"/>
        </listOfProducts>
        <kineticLaw formula="v_137">
          <listOfParameters>
            <parameter name="v_137" value="1"/>
          </listOfParameters>
        </kineticLaw>
      </reaction>
      <reaction name="RXN00121" reversible="true">
        <listOfReactants>
          <speciesReference species="GLU_c" stoichiometry="1"/>
        </listOfReactants>
        <listOfProducts>
          <speciesReference species="GLU_g" stoichiometry="1"/>
        </listOfProducts>
        <kineticLaw formula="v_138">
          <listOfParameters>
            <parameter name="v_138" value="1"/>
          </listOfParameters>
        </kineticLaw>
      </reaction>
      <reaction name="RXN00122" reversible="true">
        <listOfReactants>
          <speciesReference species="GLN_c" stoichiometry="1"/>
        </listOfReactants>
        <listOfProducts>
          <speciesReference species="GLN_n" stoichiometry="1"/>
        </listOfProducts>
        <kineticLaw formula="v_139">
          <listOfParameters>
            <parameter name="v_139" value="1"/>
          </listOfParameters>
        </kineticLaw>
      </reaction>
      <reaction name="RXN00123" reversible="true">
        <listOfReactants>
          <speciesReference species="GLN_c" stoichiometry="1"/>
        </listOfReactants>
        <listOfProducts>
          <speciesReference species="GLN_m" stoichiometry="1"/>
        </listOfProducts>
        <kineticLaw formula="v_140">
          <listOfParameters>
            <parameter name="v_140" value="1"/>
          </listOfParameters>
        </kineticLaw>
      </reaction>
      <reaction name="RXN00124" reversible="true">
        <listOfReactants>
          <speciesReference species="ptd345tp_c" stoichiometry="1"/>
          <speciesReference species="H2O_c" stoichiometry="1"/>
        </listOfReactants>
        <listOfProducts>
          <speciesReference species="ptd145bp_c" stoichiometry="1"/>
          <speciesReference species="Pi_c" stoichiometry="1"/>
        </listOfProducts>
        <kineticLaw formula="v_141">
          <listOfParameters>
            <parameter name="v_141" value="1"/>
          </listOfParameters>
        </kineticLaw>
      </reaction>
      <reaction name="RXN00125" reversible="true">
        <listOfReactants>
          <speciesReference species="ptd345tp_m" stoichiometry="1"/>
          <speciesReference species="H2O_m" stoichiometry="1"/>
        </listOfReactants>
        <listOfProducts>
          <speciesReference species="ptd145bp_m" stoichiometry="1"/>
          <speciesReference species="Pi_m" stoichiometry="1"/>
        </listOfProducts>
        <kineticLaw formula="v_142">
          <listOfParameters>
            <parameter name="v_142" value="1"/>
          </listOfParameters>
        </kineticLaw>
      </reaction>
      <reaction name="RXN00126" reversible="false">
        <listOfReactants>
          <speciesReference species="dgala_r" stoichiometry="1"/>
          <speciesReference species="H2O_r" stoichiometry="1"/>
        </listOfReactants>
        <listOfProducts>
          <speciesReference species="gala_r" stoichiometry="1"/>
          <speciesReference species="gal_r" stoichiometry="1"/>
        </listOfProducts>
        <kineticLaw formula="v_143">
          <listOfParameters>
            <parameter name="v_143" value="1"/>
          </listOfParameters>
        </kineticLaw>
      </reaction>
      <reaction name="RXN00127" reversible="false">
        <listOfReactants>
          <speciesReference species="dgala_e" stoichiometry="1"/>
          <speciesReference species="H2O_e" stoichiometry="1"/>
        </listOfReactants>
        <listOfProducts>
          <speciesReference species="gala_e" stoichiometry="1"/>
          <speciesReference species="gal_e" stoichiometry="1"/>
        </listOfProducts>
        <kineticLaw formula="v_144">
          <listOfParameters>
            <parameter name="v_144" value="1"/>
          </listOfParameters>
        </kineticLaw>
      </reaction>
      <reaction name="RXN00128" reversible="false">
        <listOfReactants>
          <speciesReference species="rnam_c" stoichiometry="1"/>
          <speciesReference species="H2O_c" stoichiometry="1"/>
        </listOfReactants>
        <listOfProducts>
          <speciesReference species="ncam_c" stoichiometry="1"/>
          <speciesReference species="ribD_c" stoichiometry="1"/>
        </listOfProducts>
        <kineticLaw formula="v_145">
          <listOfParameters>
            <parameter name="v_145" value="1"/>
          </listOfParameters>
        </kineticLaw>
      </reaction>
      <reaction name="RXN00129" reversible="false">
        <listOfReactants>
          <speciesReference species="rnam_n" stoichiometry="1"/>
          <speciesReference species="H2O_n" stoichiometry="1"/>
        </listOfReactants>
        <listOfProducts>
          <speciesReference species="ncam_n" stoichiometry="1"/>
          <speciesReference species="ribD_n" stoichiometry="1"/>
        </listOfProducts>
        <kineticLaw formula="v_146">
          <listOfParameters>
            <parameter name="v_146" value="1"/>
          </listOfParameters>
        </kineticLaw>
      </reaction>
      <reaction name="RXN00130" reversible="false">
        <listOfReactants>
          <speciesReference species="H_r" stoichiometry="1"/>
          <speciesReference species="C160CoA_r" stoichiometry="1"/>
          <speciesReference species="SER_r" stoichiometry="1"/>
        </listOfReactants>
        <listOfProducts>
          <speciesReference species="a_3dsphgn_r" stoichiometry="1"/>
          <speciesReference species="CO2_r" stoichiometry="1"/>
          <speciesReference species="CoA_r" stoichiometry="1"/>
        </listOfProducts>
        <kineticLaw formula="v_147">
          <listOfParameters>
            <parameter name="v_147" value="1"/>
          </listOfParameters>
        </kineticLaw>
      </reaction>
      <reaction name="RXN00131" reversible="false">
        <listOfReactants>
          <speciesReference species="gala_c" stoichiometry="1"/>
          <speciesReference species="SO4_c" stoichiometry="1"/>
        </listOfReactants>
        <listOfProducts>
          <speciesReference species="sft_c" stoichiometry="1"/>
          <speciesReference species="H2O_c" stoichiometry="1"/>
        </listOfProducts>
        <kineticLaw formula="v_148">
          <listOfParameters>
            <parameter name="v_148" value="1"/>
          </listOfParameters>
        </kineticLaw>
      </reaction>
      <reaction name="RXN00132" reversible="false">
        <listOfReactants>
          <speciesReference species="gala_n" stoichiometry="1"/>
          <speciesReference species="SO4_n" stoichiometry="1"/>
        </listOfReactants>
        <listOfProducts>
          <speciesReference species="sft_n" stoichiometry="1"/>
          <speciesReference species="H2O_n" stoichiometry="1"/>
        </listOfProducts>
        <kineticLaw formula="v_149">
          <listOfParameters>
            <parameter name="v_149" value="1"/>
          </listOfParameters>
        </kineticLaw>
      </reaction>
      <reaction name="RXN00133" reversible="false">
        <listOfReactants>
          <speciesReference species="H2O_c" stoichiometry="1"/>
          <speciesReference species="sucr_c" stoichiometry="1"/>
        </listOfReactants>
        <listOfProducts>
          <speciesReference species="fru_c" stoichiometry="1"/>
          <speciesReference species="GLC_c" stoichiometry="1"/>
        </listOfProducts>
        <kineticLaw formula="v_150">
          <listOfParameters>
            <parameter name="v_150" value="1"/>
          </listOfParameters>
        </kineticLaw>
      </reaction>
      <reaction name="RXN00134" reversible="false">
        <listOfReactants>
          <speciesReference species="xtsn_c" stoichiometry="1"/>
          <speciesReference species="H2O_c" stoichiometry="1"/>
        </listOfReactants>
        <listOfProducts>
          <speciesReference species="xan_c" stoichiometry="1"/>
          <speciesReference species="ribD_c" stoichiometry="1"/>
        </listOfProducts>
        <kineticLaw formula="v_151">
          <listOfParameters>
            <parameter name="v_151" value="1"/>
          </listOfParameters>
        </kineticLaw>
      </reaction>
      <reaction name="RXN00135" reversible="false">
        <listOfReactants>
          <speciesReference species="xtsn_n" stoichiometry="1"/>
          <speciesReference species="H2O_n" stoichiometry="1"/>
        </listOfReactants>
        <listOfProducts>
          <speciesReference species="xan_n" stoichiometry="1"/>
          <speciesReference species="ribD_n" stoichiometry="1"/>
        </listOfProducts>
        <kineticLaw formula="v_152">
          <listOfParameters>
            <parameter name="v_152" value="1"/>
          </listOfParameters>
        </kineticLaw>
      </reaction>
      <reaction name="RXN00138" reversible="false">
        <listOfReactants>
          <speciesReference species="FRPP_c" stoichiometry="1"/>
          <speciesReference species="IPPP_c" stoichiometry="1"/>
        </listOfReactants>
        <listOfProducts>
          <speciesReference species="GGPP_c" stoichiometry="1"/>
          <speciesReference species="PPi_c" stoichiometry="1"/>
        </listOfProducts>
        <kineticLaw formula="v_153">
          <listOfParameters>
            <parameter name="v_153" value="1"/>
          </listOfParameters>
        </kineticLaw>
      </reaction>
      <reaction name="RXN00139" reversible="false">
        <listOfReactants>
          <speciesReference species="CHOR_c" stoichiometry="1"/>
          <speciesReference species="GLN_c" stoichiometry="1"/>
        </listOfReactants>
        <listOfProducts>
          <speciesReference species="adcho_c" stoichiometry="1"/>
          <speciesReference species="GLU_c" stoichiometry="1"/>
        </listOfProducts>
        <kineticLaw formula="v_154">
          <listOfParameters>
            <parameter name="v_154" value="1"/>
          </listOfParameters>
        </kineticLaw>
      </reaction>
      <reaction name="RXN00140" reversible="false">
        <listOfReactants>
          <speciesReference species="DHF_c" stoichiometry="1"/>
          <speciesReference species="NAD_c" stoichiometry="1"/>
        </listOfReactants>
        <listOfProducts>
          <speciesReference species="FOL_c" stoichiometry="1"/>
          <speciesReference species="NADH_c" stoichiometry="1"/>
          <speciesReference species="H_c" stoichiometry="1"/>
        </listOfProducts>
        <kineticLaw formula="v_155">
          <listOfParameters>
            <parameter name="v_155" value="1"/>
          </listOfParameters>
        </kineticLaw>
      </reaction>
      <reaction name="RXN00141" reversible="false">
        <listOfReactants>
          <speciesReference species="FOL_c" stoichiometry="1"/>
          <speciesReference species="NADH_c" stoichiometry="2"/>
          <speciesReference species="H_c" stoichiometry="2"/>
        </listOfReactants>
        <listOfProducts>
          <speciesReference species="THF_c" stoichiometry="1"/>
          <speciesReference species="NAD_c" stoichiometry="2"/>
        </listOfProducts>
        <kineticLaw formula="v_156">
          <listOfParameters>
            <parameter name="v_156" value="1"/>
          </listOfParameters>
        </kineticLaw>
      </reaction>
      <reaction name="RXN00142" reversible="false">
        <listOfReactants>
          <speciesReference species="CDPdag_m" stoichiometry="1"/>
          <speciesReference species="pg_m" stoichiometry="1"/>
        </listOfReactants>
        <listOfProducts>
          <speciesReference species="cl_m" stoichiometry="1"/>
          <speciesReference species="CMP_m" stoichiometry="1"/>
        </listOfProducts>
        <kineticLaw formula="v_157">
          <listOfParameters>
            <parameter name="v_157" value="1"/>
          </listOfParameters>
        </kineticLaw>
      </reaction>
      <reaction name="RXN00143" reversible="false">
        <listOfReactants>
          <speciesReference species="SAM_v" stoichiometry="1"/>
          <speciesReference species="DOP_v" stoichiometry="1"/>
        </listOfReactants>
        <listOfProducts>
          <speciesReference species="SAH_v" stoichiometry="1"/>
          <speciesReference species="MOTAM_v" stoichiometry="1"/>
        </listOfProducts>
        <kineticLaw formula="v_158">
          <listOfParameters>
            <parameter name="v_158" value="1"/>
          </listOfParameters>
        </kineticLaw>
      </reaction>
      <reaction name="RXN00144" reversible="false">
        <listOfReactants>
          <speciesReference species="DOP_c" stoichiometry="1"/>
          <speciesReference species="H2O_c" stoichiometry="1"/>
          <speciesReference species="O2_c" stoichiometry="1"/>
        </listOfReactants>
        <listOfProducts>
          <speciesReference species="DHPACAL_c" stoichiometry="1"/>
          <speciesReference species="NH4_c" stoichiometry="1"/>
          <speciesReference species="H2O2_c" stoichiometry="1"/>
        </listOfProducts>
        <kineticLaw formula="v_159">
          <listOfParameters>
            <parameter name="v_159" value="1"/>
          </listOfParameters>
        </kineticLaw>
      </reaction>
      <reaction name="RXN00145" reversible="true">
        <listOfReactants>
          <speciesReference species="DHPACAL_c" stoichiometry="1"/>
          <speciesReference species="NADP_c" stoichiometry="1"/>
          <speciesReference species="H2O_c" stoichiometry="1"/>
        </listOfReactants>
        <listOfProducts>
          <speciesReference species="DHPAC_c" stoichiometry="1"/>
          <speciesReference species="NADPH_c" stoichiometry="1"/>
          <speciesReference species="H_c" stoichiometry="1"/>
        </listOfProducts>
        <kineticLaw formula="v_160">
          <listOfParameters>
            <parameter name="v_160" value="1"/>
          </listOfParameters>
        </kineticLaw>
      </reaction>
      <reaction name="RXN00146" reversible="false">
        <listOfReactants>
          <speciesReference species="DHPAC_v" stoichiometry="1"/>
          <speciesReference species="SAM_v" stoichiometry="1"/>
        </listOfReactants>
        <listOfProducts>
          <speciesReference species="HVAN_v" stoichiometry="1"/>
          <speciesReference species="SAH_v" stoichiometry="1"/>
        </listOfProducts>
        <kineticLaw formula="v_161">
          <listOfParameters>
            <parameter name="v_161" value="1"/>
          </listOfParameters>
        </kineticLaw>
      </reaction>
      <reaction name="RXN00147" reversible="true">
        <listOfReactants>
          <speciesReference species="DHPAC_c" stoichiometry="1"/>
        </listOfReactants>
        <listOfProducts>
          <speciesReference species="DHPAC_v" stoichiometry="1"/>
        </listOfProducts>
        <kineticLaw formula="v_162">
          <listOfParameters>
            <parameter name="v_162" value="1"/>
          </listOfParameters>
        </kineticLaw>
      </reaction>
      <reaction name="RXN00148" reversible="true">
        <listOfReactants>
          <speciesReference species="DOP_c" stoichiometry="1"/>
        </listOfReactants>
        <listOfProducts>
          <speciesReference species="DOP_v" stoichiometry="1"/>
        </listOfProducts>
        <kineticLaw formula="v_163">
          <listOfParameters>
            <parameter name="v_163" value="1"/>
          </listOfParameters>
        </kineticLaw>
      </reaction>
      <reaction name="RXN00149" reversible="false">
        <listOfReactants>
          <speciesReference species="TAM_c" stoichiometry="1"/>
          <speciesReference species="H2O_c" stoichiometry="1"/>
          <speciesReference species="O2_c" stoichiometry="1"/>
        </listOfReactants>
        <listOfProducts>
          <speciesReference species="HPACAL_c" stoichiometry="1"/>
          <speciesReference species="NH4_c" stoichiometry="1"/>
          <speciesReference species="H2O2_c" stoichiometry="1"/>
        </listOfProducts>
        <kineticLaw formula="v_164">
          <listOfParameters>
            <parameter name="v_164" value="1"/>
          </listOfParameters>
        </kineticLaw>
      </reaction>
      <reaction name="RXN00150" reversible="true">
        <listOfReactants>
          <speciesReference species="HPACAL_c" stoichiometry="1"/>
          <speciesReference species="NADP_c" stoichiometry="1"/>
          <speciesReference species="H2O_c" stoichiometry="1"/>
        </listOfReactants>
        <listOfProducts>
          <speciesReference species="HPAC_c" stoichiometry="1"/>
          <speciesReference species="NADPH_c" stoichiometry="1"/>
          <speciesReference species="H_c" stoichiometry="1"/>
        </listOfProducts>
        <kineticLaw formula="v_165">
          <listOfParameters>
            <parameter name="v_165" value="1"/>
          </listOfParameters>
        </kineticLaw>
      </reaction>
      <reaction name="RXN00151" reversible="true">
        <listOfReactants>
          <speciesReference species="MOHPACAL_c" stoichiometry="1"/>
          <speciesReference species="NADP_c" stoichiometry="1"/>
          <speciesReference species="H2O_c" stoichiometry="1"/>
        </listOfReactants>
        <listOfProducts>
          <speciesReference species="HVAN_c" stoichiometry="1"/>
          <speciesReference species="NADPH_c" stoichiometry="1"/>
          <speciesReference species="H_c" stoichiometry="1"/>
        </listOfProducts>
        <kineticLaw formula="v_166">
          <listOfParameters>
            <parameter name="v_166" value="1"/>
          </listOfParameters>
        </kineticLaw>
      </reaction>
      <reaction name="RXN00152" reversible="true">
        <listOfReactants>
          <speciesReference species="MOHPGAL_c" stoichiometry="1"/>
          <speciesReference species="NADP_c" stoichiometry="1"/>
          <speciesReference species="H2O_c" stoichiometry="1"/>
        </listOfReactants>
        <listOfProducts>
          <speciesReference species="MOHMAN_c" stoichiometry="1"/>
          <speciesReference species="NADPH_c" stoichiometry="1"/>
          <speciesReference species="H_c" stoichiometry="1"/>
        </listOfProducts>
        <kineticLaw formula="v_167">
          <listOfParameters>
            <parameter name="v_167" value="1"/>
          </listOfParameters>
        </kineticLaw>
      </reaction>
      <reaction name="RXN00153" reversible="true">
        <listOfReactants>
          <speciesReference species="DHMANAL_c" stoichiometry="1"/>
          <speciesReference species="NADP_c" stoichiometry="1"/>
          <speciesReference species="H2O_c" stoichiometry="1"/>
        </listOfReactants>
        <listOfProducts>
          <speciesReference species="DHMAN_c" stoichiometry="1"/>
          <speciesReference species="NADPH_c" stoichiometry="1"/>
          <speciesReference species="H_c" stoichiometry="1"/>
        </listOfProducts>
        <kineticLaw formula="v_168">
          <listOfParameters>
            <parameter name="v_168" value="1"/>
          </listOfParameters>
        </kineticLaw>
      </reaction>
      <reaction name="RXN00154" reversible="false">
        <listOfReactants>
          <speciesReference species="DHMAN_v" stoichiometry="1"/>
          <speciesReference species="SAM_v" stoichiometry="1"/>
        </listOfReactants>
        <listOfProducts>
          <speciesReference species="MOHMAN_v" stoichiometry="1"/>
          <speciesReference species="SAH_v" stoichiometry="1"/>
        </listOfProducts>
        <kineticLaw formula="v_169">
          <listOfParameters>
            <parameter name="v_169" value="1"/>
          </listOfParameters>
        </kineticLaw>
      </reaction>
      <reaction name="RXN00155" reversible="false">
        <listOfReactants>
          <speciesReference species="NOADREN_v" stoichiometry="1"/>
          <speciesReference species="SAM_v" stoichiometry="1"/>
        </listOfReactants>
        <listOfProducts>
          <speciesReference species="NOMNEP_v" stoichiometry="1"/>
          <speciesReference species="SAH_v" stoichiometry="1"/>
        </listOfProducts>
        <kineticLaw formula="v_170">
          <listOfParameters>
            <parameter name="v_170" value="1"/>
          </listOfParameters>
        </kineticLaw>
      </reaction>
      <reaction name="RXN00156" reversible="false">
        <listOfReactants>
          <speciesReference species="ADREN_v" stoichiometry="1"/>
          <speciesReference species="SAM_v" stoichiometry="1"/>
        </listOfReactants>
        <listOfProducts>
          <speciesReference species="MNEP_v" stoichiometry="1"/>
          <speciesReference species="SAH_v" stoichiometry="1"/>
        </listOfProducts>
        <kineticLaw formula="v_171">
          <listOfParameters>
            <parameter name="v_171" value="1"/>
          </listOfParameters>
        </kineticLaw>
      </reaction>
      <reaction name="RXN00157" reversible="false">
        <listOfReactants>
          <speciesReference species="DHPEG_v" stoichiometry="1"/>
          <speciesReference species="SAM_v" stoichiometry="1"/>
        </listOfReactants>
        <listOfProducts>
          <speciesReference species="MOHPEG_v" stoichiometry="1"/>
          <speciesReference species="SAH_v" stoichiometry="1"/>
        </listOfProducts>
        <kineticLaw formula="v_172">
          <listOfParameters>
            <parameter name="v_172" value="1"/>
          </listOfParameters>
        </kineticLaw>
      </reaction>
      <reaction name="RXN00158" reversible="false">
        <listOfReactants>
          <speciesReference species="sucr6p" stoichiometry="1"/>
          <speciesReference species="H2O" stoichiometry="1"/>
        </listOfReactants>
        <listOfProducts>
          <speciesReference species="fru" stoichiometry="1"/>
          <speciesReference species="G6P" stoichiometry="1"/>
        </listOfProducts>
        <kineticLaw formula="v_173">
          <listOfParameters>
            <parameter name="v_173" value="1"/>
          </listOfParameters>
        </kineticLaw>
      </reaction>
      <reaction name="RXN00159" reversible="false">
        <listOfReactants>
          <speciesReference species="sucr6p" stoichiometry="1"/>
          <speciesReference species="H2O" stoichiometry="1"/>
        </listOfReactants>
        <listOfProducts>
          <speciesReference species="fru" stoichiometry="1"/>
          <speciesReference species="G6P" stoichiometry="1"/>
        </listOfProducts>
        <kineticLaw formula="v_174">
          <listOfParameters>
            <parameter name="v_174" value="1"/>
          </listOfParameters>
        </kineticLaw>
      </reaction>
      <reaction name="RXN00160" reversible="false">
        <listOfReactants>
          <speciesReference species="a_13BDglcn_c" stoichiometry="1"/>
          <speciesReference species="H2O_c" stoichiometry="1"/>
        </listOfReactants>
        <listOfProducts>
          <speciesReference species="GLC_c" stoichiometry="1"/>
        </listOfProducts>
        <kineticLaw formula="v_175">
          <listOfParameters>
            <parameter name="v_175" value="1"/>
          </listOfParameters>
        </kineticLaw>
      </reaction>
      <reaction name="RXN00161" reversible="false">
        <listOfReactants>
          <speciesReference species="a_13BDglcn_e" stoichiometry="1"/>
          <speciesReference species="H2O_e" stoichiometry="1"/>
        </listOfReactants>
        <listOfProducts>
          <speciesReference species="GLC_e" stoichiometry="1"/>
        </listOfProducts>
        <kineticLaw formula="v_176">
          <listOfParameters>
            <parameter name="v_176" value="1"/>
          </listOfParameters>
        </kineticLaw>
      </reaction>
      <reaction name="RXN00162" reversible="false">
        <listOfReactants>
          <speciesReference species="UDPg_c" stoichiometry="1"/>
        </listOfReactants>
        <listOfProducts>
          <speciesReference species="a_13ADglcn_c" stoichiometry="1"/>
          <speciesReference species="H_c" stoichiometry="1"/>
          <speciesReference species="UDP_c" stoichiometry="1"/>
        </listOfProducts>
        <kineticLaw formula="v_177">
          <listOfParameters>
            <parameter name="v_177" value="1"/>
          </listOfParameters>
        </kineticLaw>
      </reaction>
      <reaction name="RXN00163" reversible="false">
        <listOfReactants>
          <speciesReference species="UDPg_c" stoichiometry="1"/>
        </listOfReactants>
        <listOfProducts>
          <speciesReference species="a_13BDglcn_c" stoichiometry="1"/>
          <speciesReference species="H_c" stoichiometry="1"/>
          <speciesReference species="UDP_c" stoichiometry="1"/>
        </listOfProducts>
        <kineticLaw formula="v_178">
          <listOfParameters>
            <parameter name="v_178" value="1"/>
          </listOfParameters>
        </kineticLaw>
      </reaction>
      <reaction name="RXN00164" reversible="false">
        <listOfReactants>
          <speciesReference species="UDPg_c" stoichiometry="1"/>
        </listOfReactants>
        <listOfProducts>
          <speciesReference species="a_16BDglcn_c" stoichiometry="1"/>
          <speciesReference species="H_c" stoichiometry="1"/>
          <speciesReference species="UDP_c" stoichiometry="1"/>
        </listOfProducts>
        <kineticLaw formula="v_179">
          <listOfParameters>
            <parameter name="v_179" value="1"/>
          </listOfParameters>
        </kineticLaw>
      </reaction>
      <reaction name="RXN00165" reversible="false">
        <listOfReactants>
          <speciesReference species="a_23camp_c" stoichiometry="1"/>
          <speciesReference species="H_c" stoichiometry="1"/>
          <speciesReference species="H2O_c" stoichiometry="1"/>
        </listOfReactants>
        <listOfProducts>
          <speciesReference species="amp2p_c" stoichiometry="1"/>
        </listOfProducts>
        <kineticLaw formula="v_180">
          <listOfParameters>
            <parameter name="v_180" value="1"/>
          </listOfParameters>
        </kineticLaw>
      </reaction>
      <reaction name="RXN00166" reversible="true">
        <listOfReactants>
          <speciesReference species="a_2dda7p_c" stoichiometry="1"/>
        </listOfReactants>
        <listOfProducts>
          <speciesReference species="a_2dda7p_m" stoichiometry="1"/>
        </listOfProducts>
        <kineticLaw formula="v_181">
          <listOfParameters>
            <parameter name="v_181" value="1"/>
          </listOfParameters>
        </kineticLaw>
      </reaction>
      <reaction name="RXN00167" reversible="true">
        <listOfReactants>
          <speciesReference species="a_2dhp_c" stoichiometry="1"/>
        </listOfReactants>
        <listOfProducts>
          <speciesReference species="a_2dhp_m" stoichiometry="1"/>
        </listOfProducts>
        <kineticLaw formula="v_182">
          <listOfParameters>
            <parameter name="v_182" value="1"/>
          </listOfParameters>
        </kineticLaw>
      </reaction>
      <reaction name="RXN00168" reversible="false">
        <listOfReactants>
          <speciesReference species="a_2doxg6p_c" stoichiometry="1"/>
          <speciesReference species="H2O_c" stoichiometry="1"/>
        </listOfReactants>
        <listOfProducts>
          <speciesReference species="a_2dglc_c" stoichiometry="1"/>
          <speciesReference species="Pi_c" stoichiometry="1"/>
        </listOfProducts>
        <kineticLaw formula="v_183">
          <listOfParameters>
            <parameter name="v_183" value="1"/>
          </listOfParameters>
        </kineticLaw>
      </reaction>
      <reaction name="RXN00169" reversible="false">
        <listOfReactants>
          <speciesReference species="a_2hb_c" stoichiometry="1"/>
          <speciesReference species="NAD_c" stoichiometry="1"/>
        </listOfReactants>
        <listOfProducts>
          <speciesReference species="a_2obut_c" stoichiometry="1"/>
          <speciesReference species="NADH_c" stoichiometry="1"/>
          <speciesReference species="H_c" stoichiometry="1"/>
        </listOfProducts>
        <kineticLaw formula="v_184">
          <listOfParameters>
            <parameter name="v_184" value="1"/>
          </listOfParameters>
        </kineticLaw>
      </reaction>
      <reaction name="RXN00170" reversible="true">
        <listOfReactants>
          <speciesReference species="a_2hb_e" stoichiometry="1"/>
          <speciesReference species="H_e" stoichiometry="1"/>
        </listOfReactants>
        <listOfProducts>
          <speciesReference species="a_2hb_c" stoichiometry="1"/>
          <speciesReference species="H_c" stoichiometry="1"/>
        </listOfProducts>
        <kineticLaw formula="v_185">
          <listOfParameters>
            <parameter name="v_185" value="1"/>
          </listOfParameters>
        </kineticLaw>
      </reaction>
      <reaction name="RXN00171" reversible="false">
        <listOfReactants>
          <speciesReference species="a_2OMHMB_m" stoichiometry="1"/>
          <speciesReference species="SAM_m" stoichiometry="1"/>
        </listOfReactants>
        <listOfProducts>
          <speciesReference species="SAH_m" stoichiometry="1"/>
          <speciesReference species="H_m" stoichiometry="1"/>
          <speciesReference species="q6_m" stoichiometry="1"/>
        </listOfProducts>
        <kineticLaw formula="v_186">
          <listOfParameters>
            <parameter name="v_186" value="1"/>
          </listOfParameters>
        </kineticLaw>
      </reaction>
      <reaction name="RXN00172" reversible="false">
        <listOfReactants>
          <speciesReference species="a_2OPMP_m" stoichiometry="1"/>
          <speciesReference species="O2_m" stoichiometry="1"/>
        </listOfReactants>
        <listOfProducts>
          <speciesReference species="a_2OPMB_m" stoichiometry="1"/>
          <speciesReference species="H2O_m" stoichiometry="1"/>
        </listOfProducts>
        <kineticLaw formula="v_187">
          <listOfParameters>
            <parameter name="v_187" value="1"/>
          </listOfParameters>
        </kineticLaw>
      </reaction>
      <reaction name="RXN00173" reversible="false">
        <listOfReactants>
          <speciesReference species="a_2OPMB_m" stoichiometry="1"/>
          <speciesReference species="SAM_m" stoichiometry="1"/>
        </listOfReactants>
        <listOfProducts>
          <speciesReference species="a_2OPMMB_m" stoichiometry="1"/>
          <speciesReference species="SAH_m" stoichiometry="1"/>
          <speciesReference species="H_m" stoichiometry="1"/>
        </listOfProducts>
        <kineticLaw formula="v_188">
          <listOfParameters>
            <parameter name="v_188" value="1"/>
          </listOfParameters>
        </kineticLaw>
      </reaction>
      <reaction name="RXN00174" reversible="false">
        <listOfReactants>
          <speciesReference species="a_2OPMMB_m" stoichiometry="1"/>
          <speciesReference species="O2_m" stoichiometry="0.5"/>
        </listOfReactants>
        <listOfProducts>
          <speciesReference species="a_2OMHMB_m" stoichiometry="1"/>
        </listOfProducts>
        <kineticLaw formula="v_189">
          <listOfParameters>
            <parameter name="v_189" value="1"/>
          </listOfParameters>
        </kineticLaw>
      </reaction>
      <reaction name="RXN00175" reversible="false">
        <listOfReactants>
          <speciesReference species="a_2mbac_c" stoichiometry="1"/>
        </listOfReactants>
        <listOfProducts>
          <speciesReference species="a_2mbac_e" stoichiometry="1"/>
        </listOfProducts>
        <kineticLaw formula="v_190">
          <listOfParameters>
            <parameter name="v_190" value="1"/>
          </listOfParameters>
        </kineticLaw>
      </reaction>
      <reaction name="RXN00176" reversible="true">
        <listOfReactants>
          <speciesReference species="a_2mbald_c" stoichiometry="1"/>
        </listOfReactants>
        <listOfProducts>
          <speciesReference species="a_2mbald_e" stoichiometry="1"/>
        </listOfProducts>
        <kineticLaw formula="v_191">
          <listOfParameters>
            <parameter name="v_191" value="1"/>
          </listOfParameters>
        </kineticLaw>
      </reaction>
      <reaction name="RXN00177" reversible="true">
        <listOfReactants>
          <speciesReference species="a_2mbald_c" stoichiometry="1"/>
        </listOfReactants>
        <listOfProducts>
          <speciesReference species="a_2mbald_m" stoichiometry="1"/>
        </listOfProducts>
        <kineticLaw formula="v_192">
          <listOfParameters>
            <parameter name="v_192" value="1"/>
          </listOfParameters>
        </kineticLaw>
      </reaction>
      <reaction name="RXN00178" reversible="true">
        <listOfReactants>
          <speciesReference species="a_2mbtoh_c" stoichiometry="1"/>
        </listOfReactants>
        <listOfProducts>
          <speciesReference species="a_2mbtoh_e" stoichiometry="1"/>
        </listOfProducts>
        <kineticLaw formula="v_193">
          <listOfParameters>
            <parameter name="v_193" value="1"/>
          </listOfParameters>
        </kineticLaw>
      </reaction>
      <reaction name="RXN00179" reversible="true">
        <listOfReactants>
          <speciesReference species="a_2mbtoh_c" stoichiometry="1"/>
        </listOfReactants>
        <listOfProducts>
          <speciesReference species="a_2mbtoh_m" stoichiometry="1"/>
        </listOfProducts>
        <kineticLaw formula="v_194">
          <listOfParameters>
            <parameter name="v_194" value="1"/>
          </listOfParameters>
        </kineticLaw>
      </reaction>
      <reaction name="RXN00180" reversible="true">
        <listOfReactants>
          <speciesReference species="a_2mppal_c" stoichiometry="1"/>
        </listOfReactants>
        <listOfProducts>
          <speciesReference species="a_2mppal_e" stoichiometry="1"/>
        </listOfProducts>
        <kineticLaw formula="v_195">
          <listOfParameters>
            <parameter name="v_195" value="1"/>
          </listOfParameters>
        </kineticLaw>
      </reaction>
      <reaction name="RXN00181" reversible="true">
        <listOfReactants>
          <speciesReference species="a_2mppal_c" stoichiometry="1"/>
        </listOfReactants>
        <listOfProducts>
          <speciesReference species="a_2mppal_m" stoichiometry="1"/>
        </listOfProducts>
        <kineticLaw formula="v_196">
          <listOfParameters>
            <parameter name="v_196" value="1"/>
          </listOfParameters>
        </kineticLaw>
      </reaction>
      <reaction name="RXN00182" reversible="true">
        <listOfReactants>
          <speciesReference species="a_2obut_c" stoichiometry="1"/>
        </listOfReactants>
        <listOfProducts>
          <speciesReference species="a_2obut_m" stoichiometry="1"/>
        </listOfProducts>
        <kineticLaw formula="v_197">
          <listOfParameters>
            <parameter name="v_197" value="1"/>
          </listOfParameters>
        </kineticLaw>
      </reaction>
      <reaction name="RXN00183" reversible="false">
        <listOfReactants>
          <speciesReference species="a_2oxoADP_m" stoichiometry="1"/>
        </listOfReactants>
        <listOfProducts>
          <speciesReference species="a_2oxoADP_c" stoichiometry="1"/>
        </listOfProducts>
        <kineticLaw formula="v_198">
          <listOfParameters>
            <parameter name="v_198" value="1"/>
          </listOfParameters>
        </kineticLaw>
      </reaction>
      <reaction name="RXN00184" reversible="true">
        <listOfReactants>
          <speciesReference species="a_2phETOH_e" stoichiometry="1"/>
        </listOfReactants>
        <listOfProducts>
          <speciesReference species="a_2phETOH_c" stoichiometry="1"/>
        </listOfProducts>
        <kineticLaw formula="v_199">
          <listOfParameters>
            <parameter name="v_199" value="1"/>
          </listOfParameters>
        </kineticLaw>
      </reaction>
      <reaction name="RXN00185" reversible="true">
        <listOfReactants>
          <speciesReference species="a_2phETOH_m" stoichiometry="1"/>
        </listOfReactants>
        <listOfProducts>
          <speciesReference species="a_2phETOH_c" stoichiometry="1"/>
        </listOfProducts>
        <kineticLaw formula="v_200">
          <listOfParameters>
            <parameter name="v_200" value="1"/>
          </listOfParameters>
        </kineticLaw>
      </reaction>
      <reaction name="RXN00186" reversible="false">
        <listOfReactants>
          <speciesReference species="a_34hpp_m" stoichiometry="1"/>
          <speciesReference species="H_m" stoichiometry="1"/>
          <speciesReference species="NADH_m" stoichiometry="1"/>
        </listOfReactants>
        <listOfProducts>
          <speciesReference species="a_34hpl_m" stoichiometry="1"/>
          <speciesReference species="NAD_m" stoichiometry="1"/>
        </listOfProducts>
        <kineticLaw formula="v_201">
          <listOfParameters>
            <parameter name="v_201" value="1"/>
          </listOfParameters>
        </kineticLaw>
      </reaction>
      <reaction name="RXN00187" reversible="false">
        <listOfReactants>
          <speciesReference species="a_34hpp_c" stoichiometry="1"/>
          <speciesReference species="O2_c" stoichiometry="1"/>
        </listOfReactants>
        <listOfProducts>
          <speciesReference species="CO2_c" stoichiometry="1"/>
          <speciesReference species="hgentis_c" stoichiometry="1"/>
        </listOfProducts>
        <kineticLaw formula="v_202">
          <listOfParameters>
            <parameter name="v_202" value="1"/>
          </listOfParameters>
        </kineticLaw>
      </reaction>
      <reaction name="RXN00188" reversible="true">
        <listOfReactants>
          <speciesReference species="a_34hpp_c" stoichiometry="1"/>
          <speciesReference species="H_c" stoichiometry="1"/>
        </listOfReactants>
        <listOfProducts>
          <speciesReference species="a_34hpp_m" stoichiometry="1"/>
          <speciesReference species="H_m" stoichiometry="1"/>
        </listOfProducts>
        <kineticLaw formula="v_203">
          <listOfParameters>
            <parameter name="v_203" value="1"/>
          </listOfParameters>
        </kineticLaw>
      </reaction>
      <reaction name="RXN00189" reversible="true">
        <listOfReactants>
          <speciesReference species="a_34hpp_c" stoichiometry="1"/>
          <speciesReference species="H_c" stoichiometry="1"/>
        </listOfReactants>
        <listOfProducts>
          <speciesReference species="a_34hpp_x" stoichiometry="1"/>
          <speciesReference species="H_x" stoichiometry="1"/>
        </listOfProducts>
        <kineticLaw formula="v_204">
          <listOfParameters>
            <parameter name="v_204" value="1"/>
          </listOfParameters>
        </kineticLaw>
      </reaction>
      <reaction name="RXN00190" reversible="true">
        <listOfReactants>
          <speciesReference species="a_3c3hmp_c" stoichiometry="1"/>
        </listOfReactants>
        <listOfProducts>
          <speciesReference species="a_3c3hmp_e" stoichiometry="1"/>
        </listOfProducts>
        <kineticLaw formula="v_205">
          <listOfParameters>
            <parameter name="v_205" value="1"/>
          </listOfParameters>
        </kineticLaw>
      </reaction>
      <reaction name="RXN00191" reversible="true">
        <listOfReactants>
          <speciesReference species="a_3c3hmp_c" stoichiometry="1"/>
        </listOfReactants>
        <listOfProducts>
          <speciesReference species="a_3c3hmp_m" stoichiometry="1"/>
        </listOfProducts>
        <kineticLaw formula="v_206">
          <listOfParameters>
            <parameter name="v_206" value="1"/>
          </listOfParameters>
        </kineticLaw>
      </reaction>
      <reaction name="RXN00192" reversible="true">
        <listOfReactants>
          <speciesReference species="a_3c4mop_c" stoichiometry="1"/>
        </listOfReactants>
        <listOfProducts>
          <speciesReference species="a_3c4mop_m" stoichiometry="1"/>
        </listOfProducts>
        <kineticLaw formula="v_207">
          <listOfParameters>
            <parameter name="v_207" value="1"/>
          </listOfParameters>
        </kineticLaw>
      </reaction>
      <reaction name="RXN00193" reversible="false">
        <listOfReactants>
          <speciesReference species="a_3H45DHBZ_m" stoichiometry="1"/>
          <speciesReference species="SAM_m" stoichiometry="1"/>
        </listOfReactants>
        <listOfProducts>
          <speciesReference species="a_3H4H5MOBZ_m" stoichiometry="1"/>
          <speciesReference species="SAH_m" stoichiometry="1"/>
          <speciesReference species="H_m" stoichiometry="1"/>
        </listOfProducts>
        <kineticLaw formula="v_208">
          <listOfParameters>
            <parameter name="v_208" value="1"/>
          </listOfParameters>
        </kineticLaw>
      </reaction>
      <reaction name="RXN00194" reversible="true">
        <listOfReactants>
          <speciesReference species="a_3H45DHBZ_c" stoichiometry="1"/>
        </listOfReactants>
        <listOfProducts>
          <speciesReference species="a_3H45DHBZ_m" stoichiometry="1"/>
        </listOfProducts>
        <kineticLaw formula="v_209">
          <listOfParameters>
            <parameter name="v_209" value="1"/>
          </listOfParameters>
        </kineticLaw>
      </reaction>
      <reaction name="RXN00195" reversible="false">
        <listOfReactants>
          <speciesReference species="a_3H4H5MOBZ_m" stoichiometry="1"/>
        </listOfReactants>
        <listOfProducts>
          <speciesReference species="a_2OPMP_m" stoichiometry="1"/>
          <speciesReference species="CO2_m" stoichiometry="1"/>
        </listOfProducts>
        <kineticLaw formula="v_210">
          <listOfParameters>
            <parameter name="v_210" value="1"/>
          </listOfParameters>
        </kineticLaw>
      </reaction>
      <reaction name="RXN00196" reversible="false">
        <listOfReactants>
          <speciesReference species="a_3c2hmp_c" stoichiometry="1"/>
          <speciesReference species="SAM_c" stoichiometry="1"/>
        </listOfReactants>
        <listOfProducts>
          <speciesReference species="a_3ipmmest_c" stoichiometry="1"/>
          <speciesReference species="SAH_c" stoichiometry="1"/>
        </listOfProducts>
        <kineticLaw formula="v_211">
          <listOfParameters>
            <parameter name="v_211" value="1"/>
          </listOfParameters>
        </kineticLaw>
      </reaction>
      <reaction name="RXN00197" reversible="true">
        <listOfReactants>
          <speciesReference species="a_3mbald_c" stoichiometry="1"/>
        </listOfReactants>
        <listOfProducts>
          <speciesReference species="a_3mbald_e" stoichiometry="1"/>
        </listOfProducts>
        <kineticLaw formula="v_212">
          <listOfParameters>
            <parameter name="v_212" value="1"/>
          </listOfParameters>
        </kineticLaw>
      </reaction>
      <reaction name="RXN00198" reversible="true">
        <listOfReactants>
          <speciesReference species="a_3mbald_c" stoichiometry="1"/>
        </listOfReactants>
        <listOfProducts>
          <speciesReference species="a_3mbald_m" stoichiometry="1"/>
        </listOfProducts>
        <kineticLaw formula="v_213">
          <listOfParameters>
            <parameter name="v_213" value="1"/>
          </listOfParameters>
        </kineticLaw>
      </reaction>
      <reaction name="RXN00199" reversible="true">
        <listOfReactants>
          <speciesReference species="a_3mop_e" stoichiometry="1"/>
        </listOfReactants>
        <listOfProducts>
          <speciesReference species="a_3mop_c" stoichiometry="1"/>
        </listOfProducts>
        <kineticLaw formula="v_214">
          <listOfParameters>
            <parameter name="v_214" value="1"/>
          </listOfParameters>
        </kineticLaw>
      </reaction>
      <reaction name="RXN00200" reversible="true">
        <listOfReactants>
          <speciesReference species="O4HBZ_c" stoichiometry="1"/>
        </listOfReactants>
        <listOfProducts>
          <speciesReference species="O4HBZ_m" stoichiometry="1"/>
        </listOfProducts>
        <kineticLaw formula="v_215">
          <listOfParameters>
            <parameter name="v_215" value="1"/>
          </listOfParameters>
        </kineticLaw>
      </reaction>
      <reaction name="RXN00201" reversible="false">
        <listOfReactants>
          <speciesReference species="O4HBZ_c" stoichiometry="1"/>
          <speciesReference species="O2_c" stoichiometry="0.5"/>
        </listOfReactants>
        <listOfProducts>
          <speciesReference species="a_3H45DHBZ_c" stoichiometry="1"/>
        </listOfProducts>
        <kineticLaw formula="v_216">
          <listOfParameters>
            <parameter name="v_216" value="1"/>
          </listOfParameters>
        </kineticLaw>
      </reaction>
      <reaction name="RXN00202" reversible="true">
        <listOfReactants>
          <speciesReference species="a_4abutn_c" stoichiometry="1"/>
        </listOfReactants>
        <listOfProducts>
          <speciesReference species="a_4abutn_m" stoichiometry="1"/>
        </listOfProducts>
        <kineticLaw formula="v_217">
          <listOfParameters>
            <parameter name="v_217" value="1"/>
          </listOfParameters>
        </kineticLaw>
      </reaction>
      <reaction name="RXN00203" reversible="true">
        <listOfReactants>
          <speciesReference species="a_4abut_c" stoichiometry="1"/>
        </listOfReactants>
        <listOfProducts>
          <speciesReference species="a_4abut_m" stoichiometry="1"/>
        </listOfProducts>
        <kineticLaw formula="v_218">
          <listOfParameters>
            <parameter name="v_218" value="1"/>
          </listOfParameters>
        </kineticLaw>
      </reaction>
      <reaction name="RXN00204" reversible="true">
        <listOfReactants>
          <speciesReference species="PABA_c" stoichiometry="1"/>
        </listOfReactants>
        <listOfProducts>
          <speciesReference species="PABA_n" stoichiometry="1"/>
        </listOfProducts>
        <kineticLaw formula="v_219">
          <listOfParameters>
            <parameter name="v_219" value="1"/>
          </listOfParameters>
        </kineticLaw>
      </reaction>
      <reaction name="RXN00205" reversible="true">
        <listOfReactants>
          <speciesReference species="PABA_c" stoichiometry="1"/>
        </listOfReactants>
        <listOfProducts>
          <speciesReference species="PABA_m" stoichiometry="1"/>
        </listOfProducts>
        <kineticLaw formula="v_220">
          <listOfParameters>
            <parameter name="v_220" value="1"/>
          </listOfParameters>
        </kineticLaw>
      </reaction>
      <reaction name="RXN00206" reversible="true">
        <listOfReactants>
          <speciesReference species="a_4H2Oglt_c" stoichiometry="1"/>
        </listOfReactants>
        <listOfProducts>
          <speciesReference species="a_4H2Oglt_m" stoichiometry="1"/>
        </listOfProducts>
        <kineticLaw formula="v_221">
          <listOfParameters>
            <parameter name="v_221" value="1"/>
          </listOfParameters>
        </kineticLaw>
      </reaction>
      <reaction name="RXN00207" reversible="true">
        <listOfReactants>
          <speciesReference species="a_4H2Oglt_c" stoichiometry="1"/>
        </listOfReactants>
        <listOfProducts>
          <speciesReference species="a_4H2Oglt_x" stoichiometry="1"/>
        </listOfProducts>
        <kineticLaw formula="v_222">
          <listOfParameters>
            <parameter name="v_222" value="1"/>
          </listOfParameters>
        </kineticLaw>
      </reaction>
      <reaction name="RXN00208" reversible="false">
        <listOfReactants>
          <speciesReference species="CoA_m" stoichiometry="1"/>
          <speciesReference species="couCoA_m" stoichiometry="1"/>
          <speciesReference species="H2O_m" stoichiometry="1"/>
          <speciesReference species="NAD_m" stoichiometry="1"/>
        </listOfReactants>
        <listOfProducts>
          <speciesReference species="a_4HBZCoA_m" stoichiometry="1"/>
          <speciesReference species="ACCoA_m" stoichiometry="1"/>
          <speciesReference species="H_m" stoichiometry="1"/>
          <speciesReference species="NADH_m" stoichiometry="1"/>
        </listOfProducts>
        <kineticLaw formula="v_223">
          <listOfParameters>
            <parameter name="v_223" value="1"/>
          </listOfParameters>
        </kineticLaw>
      </reaction>
      <reaction name="RXN00209" reversible="false">
        <listOfReactants>
          <speciesReference species="a_4HBZCoA_m" stoichiometry="1"/>
          <speciesReference species="H2O_m" stoichiometry="1"/>
        </listOfReactants>
        <listOfProducts>
          <speciesReference species="a_4HBZ_m" stoichiometry="1"/>
          <speciesReference species="CoA_m" stoichiometry="1"/>
          <speciesReference species="H_m" stoichiometry="1"/>
        </listOfProducts>
        <kineticLaw formula="v_224">
          <listOfParameters>
            <parameter name="v_224" value="1"/>
          </listOfParameters>
        </kineticLaw>
      </reaction>
      <reaction name="RXN00210" reversible="true">
        <listOfReactants>
          <speciesReference species="a_4HBZ_c" stoichiometry="1"/>
        </listOfReactants>
        <listOfProducts>
          <speciesReference species="a_4HBZ_m" stoichiometry="1"/>
        </listOfProducts>
        <kineticLaw formula="v_225">
          <listOfParameters>
            <parameter name="v_225" value="1"/>
          </listOfParameters>
        </kineticLaw>
      </reaction>
      <reaction name="RXN00211" reversible="true">
        <listOfReactants>
          <speciesReference species="a_4hglusa_m" stoichiometry="1"/>
          <speciesReference species="H2O_m" stoichiometry="1"/>
          <speciesReference species="NAD_m" stoichiometry="1"/>
        </listOfReactants>
        <listOfProducts>
          <speciesReference species="e4hglu_m" stoichiometry="1"/>
          <speciesReference species="H_m" stoichiometry="2"/>
          <speciesReference species="NADH_m" stoichiometry="1"/>
        </listOfProducts>
        <kineticLaw formula="v_226">
          <listOfParameters>
            <parameter name="v_226" value="1"/>
          </listOfParameters>
        </kineticLaw>
      </reaction>
      <reaction name="RXN00212" reversible="true">
        <listOfReactants>
          <speciesReference species="a_4hpro_LT_c" stoichiometry="1"/>
        </listOfReactants>
        <listOfProducts>
          <speciesReference species="a_4hpro_LT_m" stoichiometry="1"/>
        </listOfProducts>
        <kineticLaw formula="v_227">
          <listOfParameters>
            <parameter name="v_227" value="1"/>
          </listOfParameters>
        </kineticLaw>
      </reaction>
      <reaction name="RXN00213" reversible="false">
        <listOfReactants>
          <speciesReference species="H2O_c" stoichiometry="1"/>
          <speciesReference species="phthr_c" stoichiometry="1"/>
        </listOfReactants>
        <listOfProducts>
          <speciesReference species="a_4hthr_c" stoichiometry="1"/>
          <speciesReference species="Pi_c" stoichiometry="1"/>
        </listOfProducts>
        <kineticLaw formula="v_228">
          <listOfParameters>
            <parameter name="v_228" value="1"/>
          </listOfParameters>
        </kineticLaw>
      </reaction>
      <reaction name="RXN00214" reversible="false">
        <listOfReactants>
          <speciesReference species="H2O_n" stoichiometry="1"/>
          <speciesReference species="phthr_n" stoichiometry="1"/>
        </listOfReactants>
        <listOfProducts>
          <speciesReference species="a_4hthr_n" stoichiometry="1"/>
          <speciesReference species="Pi_n" stoichiometry="1"/>
        </listOfProducts>
        <kineticLaw formula="v_229">
          <listOfParameters>
            <parameter name="v_229" value="1"/>
          </listOfParameters>
        </kineticLaw>
      </reaction>
      <reaction name="RXN00215" reversible="false">
        <listOfReactants>
          <speciesReference species="a_4mop_c" stoichiometry="1"/>
          <speciesReference species="H_c" stoichiometry="1"/>
        </listOfReactants>
        <listOfProducts>
          <speciesReference species="a_3mbald_c" stoichiometry="1"/>
          <speciesReference species="CO2_c" stoichiometry="1"/>
        </listOfProducts>
        <kineticLaw formula="v_230">
          <listOfParameters>
            <parameter name="v_230" value="1"/>
          </listOfParameters>
        </kineticLaw>
      </reaction>
      <reaction name="RXN00216" reversible="false">
        <listOfReactants>
          <speciesReference species="a_5aop_e" stoichiometry="1"/>
          <speciesReference species="H_e" stoichiometry="1"/>
        </listOfReactants>
        <listOfProducts>
          <speciesReference species="a_5aop_c" stoichiometry="1"/>
          <speciesReference species="H_c" stoichiometry="1"/>
        </listOfProducts>
        <kineticLaw formula="v_231">
          <listOfParameters>
            <parameter name="v_231" value="1"/>
          </listOfParameters>
        </kineticLaw>
      </reaction>
      <reaction name="RXN00217" reversible="true">
        <listOfReactants>
          <speciesReference species="a_5aop_c" stoichiometry="1"/>
        </listOfReactants>
        <listOfProducts>
          <speciesReference species="a_5aop_m" stoichiometry="1"/>
        </listOfProducts>
        <kineticLaw formula="v_232">
          <listOfParameters>
            <parameter name="v_232" value="1"/>
          </listOfParameters>
        </kineticLaw>
      </reaction>
      <reaction name="RXN00218" reversible="true">
        <listOfReactants>
          <speciesReference species="a_5aop_c" stoichiometry="1"/>
        </listOfReactants>
        <listOfProducts>
          <speciesReference species="a_5aop_n" stoichiometry="1"/>
        </listOfProducts>
        <kineticLaw formula="v_233">
          <listOfParameters>
            <parameter name="v_233" value="1"/>
          </listOfParameters>
        </kineticLaw>
      </reaction>
      <reaction name="RXN00219" reversible="true">
        <listOfReactants>
          <speciesReference species="a_6pgl_c" stoichiometry="1"/>
        </listOfReactants>
        <listOfProducts>
          <speciesReference species="a_6pgl_r" stoichiometry="1"/>
        </listOfProducts>
        <kineticLaw formula="v_234">
          <listOfParameters>
            <parameter name="v_234" value="1"/>
          </listOfParameters>
        </kineticLaw>
      </reaction>
      <reaction name="RXN00220" reversible="true">
        <listOfReactants>
          <speciesReference species="a_8aonn_e" stoichiometry="1"/>
          <speciesReference species="H_e" stoichiometry="1"/>
        </listOfReactants>
        <listOfProducts>
          <speciesReference species="a_8aonn_c" stoichiometry="1"/>
          <speciesReference species="H_c" stoichiometry="1"/>
        </listOfProducts>
        <kineticLaw formula="v_235">
          <listOfParameters>
            <parameter name="v_235" value="1"/>
          </listOfParameters>
        </kineticLaw>
      </reaction>
      <reaction name="RXN00221" reversible="false">
        <listOfReactants>
          <speciesReference species="a_4aabutn_c" stoichiometry="1"/>
          <speciesReference species="H2O_c" stoichiometry="1"/>
        </listOfReactants>
        <listOfProducts>
          <speciesReference species="a_4abut_c" stoichiometry="1"/>
          <speciesReference species="AC_c" stoichiometry="1"/>
        </listOfProducts>
        <kineticLaw formula="v_236">
          <listOfParameters>
            <parameter name="v_236" value="1"/>
          </listOfParameters>
        </kineticLaw>
      </reaction>
      <reaction name="RXN00222" reversible="false">
        <listOfReactants>
          <speciesReference species="aact_c" stoichiometry="1"/>
          <speciesReference species="H2O_c" stoichiometry="1"/>
          <speciesReference species="O2_c" stoichiometry="1"/>
        </listOfReactants>
        <listOfProducts>
          <speciesReference species="H2O2_c" stoichiometry="1"/>
          <speciesReference species="mthgxl_c" stoichiometry="1"/>
          <speciesReference species="NH4_c" stoichiometry="1"/>
        </listOfProducts>
        <kineticLaw formula="v_237">
          <listOfParameters>
            <parameter name="v_237" value="1"/>
          </listOfParameters>
        </kineticLaw>
      </reaction>
      <reaction name="RXN00223" reversible="false">
        <listOfReactants>
          <speciesReference species="L2aADP_c" stoichiometry="1"/>
          <speciesReference species="ATP_c" stoichiometry="1"/>
          <speciesReference species="H_c" stoichiometry="1"/>
          <speciesReference species="NADPH_c" stoichiometry="1"/>
        </listOfReactants>
        <listOfProducts>
          <speciesReference species="L2aADP6sa_c" stoichiometry="1"/>
          <speciesReference species="AMP_c" stoichiometry="1"/>
          <speciesReference species="NADP_c" stoichiometry="1"/>
          <speciesReference species="PPi_c" stoichiometry="1"/>
        </listOfProducts>
        <kineticLaw formula="v_238">
          <listOfParameters>
            <parameter name="v_238" value="1"/>
          </listOfParameters>
        </kineticLaw>
      </reaction>
      <reaction name="RXN00224" reversible="false">
        <listOfReactants>
          <speciesReference species="L2aADP_c" stoichiometry="1"/>
          <speciesReference species="ATP_c" stoichiometry="1"/>
          <speciesReference species="H_c" stoichiometry="1"/>
          <speciesReference species="NADH_c" stoichiometry="1"/>
        </listOfReactants>
        <listOfProducts>
          <speciesReference species="L2aADP6sa_c" stoichiometry="1"/>
          <speciesReference species="AMP_c" stoichiometry="1"/>
          <speciesReference species="NAD_c" stoichiometry="1"/>
          <speciesReference species="PPi_c" stoichiometry="1"/>
        </listOfProducts>
        <kineticLaw formula="v_239">
          <listOfParameters>
            <parameter name="v_239" value="1"/>
          </listOfParameters>
        </kineticLaw>
      </reaction>
      <reaction name="RXN00225" reversible="true">
        <listOfReactants>
          <speciesReference species="a_2oxoADP_c" stoichiometry="1"/>
          <speciesReference species="GLU_c" stoichiometry="1"/>
        </listOfReactants>
        <listOfProducts>
          <speciesReference species="L2aADP_c" stoichiometry="1"/>
          <speciesReference species="AKG_c" stoichiometry="1"/>
        </listOfProducts>
        <kineticLaw formula="v_240">
          <listOfParameters>
            <parameter name="v_240" value="1"/>
          </listOfParameters>
        </kineticLaw>
      </reaction>
      <reaction name="RXN00226" reversible="false">
        <listOfReactants>
          <speciesReference species="a_4abut_c" stoichiometry="1"/>
          <speciesReference species="AKG_c" stoichiometry="1"/>
        </listOfReactants>
        <listOfProducts>
          <speciesReference species="GLU_c" stoichiometry="1"/>
          <speciesReference species="sucsal_c" stoichiometry="1"/>
        </listOfProducts>
        <kineticLaw formula="v_241">
          <listOfParameters>
            <parameter name="v_241" value="1"/>
          </listOfParameters>
        </kineticLaw>
      </reaction>
      <reaction name="RXN00227" reversible="true">
        <listOfReactants>
          <speciesReference species="abt_e" stoichiometry="1"/>
        </listOfReactants>
        <listOfProducts>
          <speciesReference species="abt_c" stoichiometry="1"/>
        </listOfProducts>
        <kineticLaw formula="v_242">
          <listOfParameters>
            <parameter name="v_242" value="1"/>
          </listOfParameters>
        </kineticLaw>
      </reaction>
      <reaction name="RXN00228" reversible="false">
        <listOfReactants>
          <speciesReference species="a_4abutn_m" stoichiometry="1"/>
          <speciesReference species="H2O_m" stoichiometry="1"/>
          <speciesReference species="NAD_m" stoichiometry="1"/>
        </listOfReactants>
        <listOfProducts>
          <speciesReference species="a_4abut_m" stoichiometry="1"/>
          <speciesReference species="H_m" stoichiometry="2"/>
          <speciesReference species="NADH_m" stoichiometry="1"/>
        </listOfProducts>
        <kineticLaw formula="v_243">
          <listOfParameters>
            <parameter name="v_243" value="1"/>
          </listOfParameters>
        </kineticLaw>
      </reaction>
      <reaction name="RXN00229" reversible="false">
        <listOfReactants>
          <speciesReference species="a_4abutn_m" stoichiometry="1"/>
          <speciesReference species="H2O_m" stoichiometry="1"/>
          <speciesReference species="NADP_m" stoichiometry="1"/>
        </listOfReactants>
        <listOfProducts>
          <speciesReference species="a_4abut_m" stoichiometry="1"/>
          <speciesReference species="H_m" stoichiometry="2"/>
          <speciesReference species="NADPH_m" stoichiometry="1"/>
        </listOfProducts>
        <kineticLaw formula="v_244">
          <listOfParameters>
            <parameter name="v_244" value="1"/>
          </listOfParameters>
        </kineticLaw>
      </reaction>
      <reaction name="RXN00230" reversible="true">
        <listOfReactants>
          <speciesReference species="a_4abut_e" stoichiometry="1"/>
          <speciesReference species="H_e" stoichiometry="1"/>
        </listOfReactants>
        <listOfProducts>
          <speciesReference species="a_4abut_c" stoichiometry="1"/>
          <speciesReference species="H_c" stoichiometry="1"/>
        </listOfProducts>
        <kineticLaw formula="v_245">
          <listOfParameters>
            <parameter name="v_245" value="1"/>
          </listOfParameters>
        </kineticLaw>
      </reaction>
      <reaction name="RXN00231" reversible="false">
        <listOfReactants>
          <speciesReference species="ACCoA_c" stoichiometry="2"/>
        </listOfReactants>
        <listOfProducts>
          <speciesReference species="AACoA_c" stoichiometry="1"/>
          <speciesReference species="CoA_c" stoichiometry="1"/>
        </listOfProducts>
        <kineticLaw formula="v_246">
          <listOfParameters>
            <parameter name="v_246" value="1"/>
          </listOfParameters>
        </kineticLaw>
      </reaction>
      <reaction name="RXN00232" reversible="false">
        <listOfReactants>
          <speciesReference species="ACCoA_m" stoichiometry="2"/>
        </listOfReactants>
        <listOfProducts>
          <speciesReference species="AACoA_m" stoichiometry="1"/>
          <speciesReference species="CoA_m" stoichiometry="1"/>
        </listOfProducts>
        <kineticLaw formula="v_247">
          <listOfParameters>
            <parameter name="v_247" value="1"/>
          </listOfParameters>
        </kineticLaw>
      </reaction>
      <reaction name="RXN00233" reversible="false">
        <listOfReactants>
          <speciesReference species="AACoA_m" stoichiometry="1"/>
        </listOfReactants>
        <listOfProducts>
          <speciesReference species="AACoA_c" stoichiometry="1"/>
        </listOfProducts>
        <kineticLaw formula="v_248">
          <listOfParameters>
            <parameter name="v_248" value="1"/>
          </listOfParameters>
        </kineticLaw>
      </reaction>
      <reaction name="RXN00234" reversible="true">
        <listOfReactants>
          <speciesReference species="ACAL_e" stoichiometry="1"/>
        </listOfReactants>
        <listOfProducts>
          <speciesReference species="ACAL_c" stoichiometry="1"/>
        </listOfProducts>
        <kineticLaw formula="v_249">
          <listOfParameters>
            <parameter name="v_249" value="1"/>
          </listOfParameters>
        </kineticLaw>
      </reaction>
      <reaction name="RXN00235" reversible="true">
        <listOfReactants>
          <speciesReference species="ACAL_m" stoichiometry="1"/>
        </listOfReactants>
        <listOfProducts>
          <speciesReference species="ACAL_c" stoichiometry="1"/>
        </listOfProducts>
        <kineticLaw formula="v_250">
          <listOfParameters>
            <parameter name="v_250" value="1"/>
          </listOfParameters>
        </kineticLaw>
      </reaction>
      <reaction name="RXN00236" reversible="true">
        <listOfReactants>
          <speciesReference species="ACCoA_c" stoichiometry="1"/>
          <speciesReference species="ATP_c" stoichiometry="1"/>
          <speciesReference species="HCO3_c" stoichiometry="1"/>
        </listOfReactants>
        <listOfProducts>
          <speciesReference species="ADP_c" stoichiometry="1"/>
          <speciesReference species="H_c" stoichiometry="1"/>
          <speciesReference species="MALCoA_c" stoichiometry="1"/>
          <speciesReference species="Pi_c" stoichiometry="1"/>
        </listOfProducts>
        <kineticLaw formula="v_251">
          <listOfParameters>
            <parameter name="v_251" value="1"/>
          </listOfParameters>
        </kineticLaw>
      </reaction>
      <reaction name="RXN00237" reversible="true">
        <listOfReactants>
          <speciesReference species="ACCoA_m" stoichiometry="1"/>
          <speciesReference species="ATP_m" stoichiometry="1"/>
          <speciesReference species="HCO3_m" stoichiometry="1"/>
        </listOfReactants>
        <listOfProducts>
          <speciesReference species="ADP_m" stoichiometry="1"/>
          <speciesReference species="H_m" stoichiometry="1"/>
          <speciesReference species="MALCoA_m" stoichiometry="1"/>
          <speciesReference species="Pi_m" stoichiometry="1"/>
        </listOfProducts>
        <kineticLaw formula="v_252">
          <listOfParameters>
            <parameter name="v_252" value="1"/>
          </listOfParameters>
        </kineticLaw>
      </reaction>
      <reaction name="RXN00238" reversible="true">
        <listOfReactants>
          <speciesReference species="ACCoA_c" stoichiometry="1"/>
        </listOfReactants>
        <listOfProducts>
          <speciesReference species="ACCoA_n" stoichiometry="1"/>
        </listOfProducts>
        <kineticLaw formula="v_253">
          <listOfParameters>
            <parameter name="v_253" value="1"/>
          </listOfParameters>
        </kineticLaw>
      </reaction>
      <reaction name="RXN00238c" reversible="true">
        <listOfReactants>
          <speciesReference species="ACCoA_c" stoichiometry="1"/>
        </listOfReactants>
        <listOfProducts>
          <speciesReference species="ACCoA_m" stoichiometry="1"/>
        </listOfProducts>
        <kineticLaw formula="v_254">
          <listOfParameters>
            <parameter name="v_254" value="1"/>
          </listOfParameters>
        </kineticLaw>
      </reaction>
      <reaction name="RXN00239" reversible="false">
        <listOfReactants>
          <speciesReference species="aces_c" stoichiometry="1"/>
        </listOfReactants>
        <listOfProducts>
          <speciesReference species="aces_e" stoichiometry="1"/>
        </listOfProducts>
        <kineticLaw formula="v_255">
          <listOfParameters>
            <parameter name="v_255" value="1"/>
          </listOfParameters>
        </kineticLaw>
      </reaction>
      <reaction name="RXN00240" reversible="true">
        <listOfReactants>
          <speciesReference species="acgam6p_c" stoichiometry="1"/>
        </listOfReactants>
        <listOfProducts>
          <speciesReference species="acgam1p_c" stoichiometry="1"/>
        </listOfProducts>
        <kineticLaw formula="v_256">
          <listOfParameters>
            <parameter name="v_256" value="1"/>
          </listOfParameters>
        </kineticLaw>
      </reaction>
      <reaction name="RXN00241" reversible="true">
        <listOfReactants>
          <speciesReference species="acgam6p_n" stoichiometry="1"/>
        </listOfReactants>
        <listOfProducts>
          <speciesReference species="acgam1p_n" stoichiometry="1"/>
        </listOfProducts>
        <kineticLaw formula="v_257">
          <listOfParameters>
            <parameter name="v_257" value="1"/>
          </listOfParameters>
        </kineticLaw>
      </reaction>
      <reaction name="RXN00242" reversible="false">
        <listOfReactants>
          <speciesReference species="acglu_m" stoichiometry="1"/>
          <speciesReference species="ATP_m" stoichiometry="1"/>
        </listOfReactants>
        <listOfProducts>
          <speciesReference species="acg5p_m" stoichiometry="1"/>
          <speciesReference species="ADP_m" stoichiometry="1"/>
        </listOfProducts>
        <kineticLaw formula="v_258">
          <listOfParameters>
            <parameter name="v_258" value="1"/>
          </listOfParameters>
        </kineticLaw>
      </reaction>
      <reaction name="RXN00243" reversible="false">
        <listOfReactants>
          <speciesReference species="ACCoA_m" stoichiometry="1"/>
          <speciesReference species="GLU_m" stoichiometry="1"/>
        </listOfReactants>
        <listOfProducts>
          <speciesReference species="acglu_m" stoichiometry="1"/>
          <speciesReference species="CoA_m" stoichiometry="1"/>
          <speciesReference species="H_m" stoichiometry="1"/>
        </listOfProducts>
        <kineticLaw formula="v_259">
          <listOfParameters>
            <parameter name="v_259" value="1"/>
          </listOfParameters>
        </kineticLaw>
      </reaction>
      <reaction name="RXN00244" reversible="false">
        <listOfReactants>
          <speciesReference species="a_2obut_m" stoichiometry="1"/>
          <speciesReference species="H_m" stoichiometry="1"/>
          <speciesReference species="PYR_m" stoichiometry="1"/>
        </listOfReactants>
        <listOfProducts>
          <speciesReference species="a_2ahbut_m" stoichiometry="1"/>
          <speciesReference species="CO2_m" stoichiometry="1"/>
        </listOfProducts>
        <kineticLaw formula="v_260">
          <listOfParameters>
            <parameter name="v_260" value="1"/>
          </listOfParameters>
        </kineticLaw>
      </reaction>
      <reaction name="RXN00244c" reversible="false">
        <listOfReactants>
          <speciesReference species="a_2obut_c" stoichiometry="1"/>
          <speciesReference species="H_c" stoichiometry="1"/>
          <speciesReference species="PYR_c" stoichiometry="1"/>
        </listOfReactants>
        <listOfProducts>
          <speciesReference species="a_2ahbut_c" stoichiometry="1"/>
          <speciesReference species="CO2_c" stoichiometry="1"/>
        </listOfProducts>
        <kineticLaw formula="v_261">
          <listOfParameters>
            <parameter name="v_261" value="1"/>
          </listOfParameters>
        </kineticLaw>
      </reaction>
      <reaction name="RXN00245" reversible="false">
        <listOfReactants>
          <speciesReference species="H2O_c" stoichiometry="1"/>
          <speciesReference species="iamac_c" stoichiometry="1"/>
        </listOfReactants>
        <listOfProducts>
          <speciesReference species="AC_c" stoichiometry="1"/>
          <speciesReference species="H_c" stoichiometry="1"/>
          <speciesReference species="iamoh_c" stoichiometry="1"/>
        </listOfProducts>
        <kineticLaw formula="v_262">
          <listOfParameters>
            <parameter name="v_262" value="1"/>
          </listOfParameters>
        </kineticLaw>
      </reaction>
      <reaction name="RXN00246" reversible="false">
        <listOfReactants>
          <speciesReference species="H2O_c" stoichiometry="1"/>
          <speciesReference species="ibutac_c" stoichiometry="1"/>
        </listOfReactants>
        <listOfProducts>
          <speciesReference species="AC_c" stoichiometry="1"/>
          <speciesReference species="H_c" stoichiometry="1"/>
          <speciesReference species="ibutoh_c" stoichiometry="1"/>
        </listOfProducts>
        <kineticLaw formula="v_263">
          <listOfParameters>
            <parameter name="v_263" value="1"/>
          </listOfParameters>
        </kineticLaw>
      </reaction>
      <reaction name="RXN00247" reversible="false">
        <listOfReactants>
          <speciesReference species="aces_c" stoichiometry="1"/>
          <speciesReference species="H2O_c" stoichiometry="1"/>
        </listOfReactants>
        <listOfProducts>
          <speciesReference species="AC_c" stoichiometry="1"/>
          <speciesReference species="ETOH_c" stoichiometry="1"/>
          <speciesReference species="H_c" stoichiometry="1"/>
        </listOfProducts>
        <kineticLaw formula="v_264">
          <listOfParameters>
            <parameter name="v_264" value="1"/>
          </listOfParameters>
        </kineticLaw>
      </reaction>
      <reaction name="RXN00248" reversible="false">
        <listOfReactants>
          <speciesReference species="H_m" stoichiometry="1"/>
          <speciesReference species="PYR_m" stoichiometry="2"/>
        </listOfReactants>
        <listOfProducts>
          <speciesReference species="alac_S_m" stoichiometry="1"/>
          <speciesReference species="CO2_m" stoichiometry="1"/>
        </listOfProducts>
        <kineticLaw formula="v_265">
          <listOfParameters>
            <parameter name="v_265" value="1"/>
          </listOfParameters>
        </kineticLaw>
      </reaction>
      <reaction name="RXN00248c" reversible="false">
        <listOfReactants>
          <speciesReference species="H_c" stoichiometry="1"/>
          <speciesReference species="PYR_c" stoichiometry="2"/>
        </listOfReactants>
        <listOfProducts>
          <speciesReference species="alac_S_c" stoichiometry="1"/>
          <speciesReference species="CO2_c" stoichiometry="1"/>
        </listOfProducts>
        <kineticLaw formula="v_266">
          <listOfParameters>
            <parameter name="v_266" value="1"/>
          </listOfParameters>
        </kineticLaw>
      </reaction>
      <reaction name="RXN00249" reversible="false">
        <listOfReactants>
          <speciesReference species="ACCoA_m" stoichiometry="1"/>
          <speciesReference species="H2O_m" stoichiometry="1"/>
        </listOfReactants>
        <listOfProducts>
          <speciesReference species="AC_m" stoichiometry="1"/>
          <speciesReference species="CoA_m" stoichiometry="1"/>
          <speciesReference species="H_m" stoichiometry="1"/>
        </listOfProducts>
        <kineticLaw formula="v_267">
          <listOfParameters>
            <parameter name="v_267" value="1"/>
          </listOfParameters>
        </kineticLaw>
      </reaction>
      <reaction name="RXN00250" reversible="true">
        <listOfReactants>
          <speciesReference species="ACP_c" stoichiometry="1"/>
          <speciesReference species="ACCoA_c" stoichiometry="1"/>
        </listOfReactants>
        <listOfProducts>
          <speciesReference species="ACACP_c" stoichiometry="1"/>
          <speciesReference species="CoA_c" stoichiometry="1"/>
        </listOfProducts>
        <kineticLaw formula="v_268">
          <listOfParameters>
            <parameter name="v_268" value="1"/>
          </listOfParameters>
        </kineticLaw>
      </reaction>
      <reaction name="RXN00251" reversible="true">
        <listOfReactants>
          <speciesReference species="ACP_m" stoichiometry="1"/>
          <speciesReference species="ACCoA_m" stoichiometry="1"/>
        </listOfReactants>
        <listOfProducts>
          <speciesReference species="ACACP_m" stoichiometry="1"/>
          <speciesReference species="CoA_m" stoichiometry="1"/>
        </listOfProducts>
        <kineticLaw formula="v_269">
          <listOfParameters>
            <parameter name="v_269" value="1"/>
          </listOfParameters>
        </kineticLaw>
      </reaction>
      <reaction name="RXN00252" reversible="false">
        <listOfReactants>
          <speciesReference species="ACACP_c" stoichiometry="1"/>
        </listOfReactants>
        <listOfProducts>
          <speciesReference species="ACACP_m" stoichiometry="1"/>
        </listOfProducts>
        <kineticLaw formula="v_270">
          <listOfParameters>
            <parameter name="v_270" value="1"/>
          </listOfParameters>
        </kineticLaw>
      </reaction>
      <reaction name="RXN00253" reversible="false">
        <listOfReactants>
          <speciesReference species="acon_T_c" stoichiometry="1"/>
          <speciesReference species="SAM_c" stoichiometry="1"/>
        </listOfReactants>
        <listOfProducts>
          <speciesReference species="acon5m_c" stoichiometry="1"/>
          <speciesReference species="SAH_c" stoichiometry="1"/>
        </listOfProducts>
        <kineticLaw formula="v_271">
          <listOfParameters>
            <parameter name="v_271" value="1"/>
          </listOfParameters>
        </kineticLaw>
      </reaction>
      <reaction name="RXN00255" reversible="true">
        <listOfReactants>
          <speciesReference species="CIT_m" stoichiometry="1"/>
        </listOfReactants>
        <listOfProducts>
          <speciesReference species="ICIT_m" stoichiometry="1"/>
        </listOfProducts>
        <kineticLaw formula="v_272">
          <listOfParameters>
            <parameter name="v_272" value="1"/>
          </listOfParameters>
        </kineticLaw>
      </reaction>
      <reaction name="RXN00256" reversible="false">
        <listOfReactants>
          <speciesReference species="acg5sa_m" stoichiometry="1"/>
          <speciesReference species="GLU_m" stoichiometry="1"/>
        </listOfReactants>
        <listOfProducts>
          <speciesReference species="acorn_m" stoichiometry="1"/>
          <speciesReference species="AKG_m" stoichiometry="1"/>
        </listOfProducts>
        <kineticLaw formula="v_273">
          <listOfParameters>
            <parameter name="v_273" value="1"/>
          </listOfParameters>
        </kineticLaw>
      </reaction>
      <reaction name="RXN00257" reversible="false">
        <listOfReactants>
          <speciesReference species="acg5sa_n" stoichiometry="1"/>
          <speciesReference species="GLU_n" stoichiometry="1"/>
        </listOfReactants>
        <listOfProducts>
          <speciesReference species="acorn_n" stoichiometry="1"/>
          <speciesReference species="AKG_n" stoichiometry="1"/>
        </listOfProducts>
        <kineticLaw formula="v_274">
          <listOfParameters>
            <parameter name="v_274" value="1"/>
          </listOfParameters>
        </kineticLaw>
      </reaction>
      <reaction name="RXN00258" reversible="false">
        <listOfReactants>
          <speciesReference species="fmn_e" stoichiometry="1"/>
          <speciesReference species="H2O_e" stoichiometry="1"/>
        </listOfReactants>
        <listOfProducts>
          <speciesReference species="Pi_e" stoichiometry="1"/>
          <speciesReference species="ribflv_e" stoichiometry="1"/>
        </listOfProducts>
        <kineticLaw formula="v_275">
          <listOfParameters>
            <parameter name="v_275" value="1"/>
          </listOfParameters>
        </kineticLaw>
      </reaction>
      <reaction name="RXN00259" reversible="false">
        <listOfReactants>
          <speciesReference species="fmn_g" stoichiometry="1"/>
          <speciesReference species="H2O_g" stoichiometry="1"/>
        </listOfReactants>
        <listOfProducts>
          <speciesReference species="Pi_g" stoichiometry="1"/>
          <speciesReference species="ribflv_g" stoichiometry="1"/>
        </listOfProducts>
        <kineticLaw formula="v_276">
          <listOfParameters>
            <parameter name="v_276" value="1"/>
          </listOfParameters>
        </kineticLaw>
      </reaction>
      <reaction name="RXN00260" reversible="false">
        <listOfReactants>
          <speciesReference species="fmn_r" stoichiometry="1"/>
          <speciesReference species="H2O_r" stoichiometry="1"/>
        </listOfReactants>
        <listOfProducts>
          <speciesReference species="Pi_r" stoichiometry="1"/>
          <speciesReference species="ribflv_r" stoichiometry="1"/>
        </listOfProducts>
        <kineticLaw formula="v_277">
          <listOfParameters>
            <parameter name="v_277" value="1"/>
          </listOfParameters>
        </kineticLaw>
      </reaction>
      <reaction name="RXN00261" reversible="true">
        <listOfReactants>
          <speciesReference species="fmn_g" stoichiometry="1"/>
        </listOfReactants>
        <listOfProducts>
          <speciesReference species="fmn_c" stoichiometry="1"/>
        </listOfProducts>
        <kineticLaw formula="v_278">
          <listOfParameters>
            <parameter name="v_278" value="1"/>
          </listOfParameters>
        </kineticLaw>
      </reaction>
      <reaction name="RXN00262" reversible="true">
        <listOfReactants>
          <speciesReference species="fmn_r" stoichiometry="1"/>
        </listOfReactants>
        <listOfProducts>
          <speciesReference species="fmn_c" stoichiometry="1"/>
        </listOfProducts>
        <kineticLaw formula="v_279">
          <listOfParameters>
            <parameter name="v_279" value="1"/>
          </listOfParameters>
        </kineticLaw>
      </reaction>
      <reaction name="RXN00263" reversible="true">
        <listOfReactants>
          <speciesReference species="ribflv_g" stoichiometry="1"/>
        </listOfReactants>
        <listOfProducts>
          <speciesReference species="ribflv_c" stoichiometry="1"/>
        </listOfProducts>
        <kineticLaw formula="v_280">
          <listOfParameters>
            <parameter name="v_280" value="1"/>
          </listOfParameters>
        </kineticLaw>
      </reaction>
      <reaction name="RXN00264" reversible="true">
        <listOfReactants>
          <speciesReference species="ribflv_r" stoichiometry="1"/>
        </listOfReactants>
        <listOfProducts>
          <speciesReference species="ribflv_c" stoichiometry="1"/>
        </listOfProducts>
        <kineticLaw formula="v_281">
          <listOfParameters>
            <parameter name="v_281" value="1"/>
          </listOfParameters>
        </kineticLaw>
      </reaction>
      <reaction name="RXN00267" reversible="false">
        <listOfReactants>
          <speciesReference species="AC_c" stoichiometry="1"/>
          <speciesReference species="ATP_c" stoichiometry="1"/>
          <speciesReference species="CoA_c" stoichiometry="1"/>
        </listOfReactants>
        <listOfProducts>
          <speciesReference species="ACCoA_c" stoichiometry="1"/>
          <speciesReference species="AMP_c" stoichiometry="1"/>
          <speciesReference species="PPi_c" stoichiometry="1"/>
        </listOfProducts>
        <kineticLaw formula="v_282">
          <listOfParameters>
            <parameter name="v_282" value="1"/>
          </listOfParameters>
        </kineticLaw>
      </reaction>
      <reaction name="RXN00268" reversible="false">
        <listOfReactants>
          <speciesReference species="AC_m" stoichiometry="1"/>
          <speciesReference species="ATP_m" stoichiometry="1"/>
          <speciesReference species="CoA_m" stoichiometry="1"/>
        </listOfReactants>
        <listOfProducts>
          <speciesReference species="ACCoA_m" stoichiometry="1"/>
          <speciesReference species="AMP_m" stoichiometry="1"/>
          <speciesReference species="PPi_m" stoichiometry="1"/>
        </listOfProducts>
        <kineticLaw formula="v_283">
          <listOfParameters>
            <parameter name="v_283" value="1"/>
          </listOfParameters>
        </kineticLaw>
      </reaction>
      <reaction name="RXN00269" reversible="false">
        <listOfReactants>
          <speciesReference species="AC_x" stoichiometry="1"/>
          <speciesReference species="ATP_x" stoichiometry="1"/>
          <speciesReference species="CoA_x" stoichiometry="1"/>
        </listOfReactants>
        <listOfProducts>
          <speciesReference species="ACCoA_x" stoichiometry="1"/>
          <speciesReference species="AMP_x" stoichiometry="1"/>
          <speciesReference species="PPi_x" stoichiometry="1"/>
        </listOfProducts>
        <kineticLaw formula="v_284">
          <listOfParameters>
            <parameter name="v_284" value="1"/>
          </listOfParameters>
        </kineticLaw>
      </reaction>
      <reaction name="RXN00270" reversible="true">
        <listOfReactants>
          <speciesReference species="AC_e" stoichiometry="1"/>
          <speciesReference species="H_e" stoichiometry="1"/>
        </listOfReactants>
        <listOfProducts>
          <speciesReference species="AC_c" stoichiometry="1"/>
          <speciesReference species="H_c" stoichiometry="1"/>
        </listOfProducts>
        <kineticLaw formula="v_285">
          <listOfParameters>
            <parameter name="v_285" value="1"/>
          </listOfParameters>
        </kineticLaw>
      </reaction>
      <reaction name="RXN00271" reversible="true">
        <listOfReactants>
          <speciesReference species="AC_c" stoichiometry="1"/>
        </listOfReactants>
        <listOfProducts>
          <speciesReference species="AC_m" stoichiometry="1"/>
        </listOfProducts>
        <kineticLaw formula="v_286">
          <listOfParameters>
            <parameter name="v_286" value="1"/>
          </listOfParameters>
        </kineticLaw>
      </reaction>
      <reaction name="RXN00272" reversible="true">
        <listOfReactants>
          <speciesReference species="AC_c" stoichiometry="1"/>
        </listOfReactants>
        <listOfProducts>
          <speciesReference species="AC_x" stoichiometry="1"/>
        </listOfProducts>
        <kineticLaw formula="v_287">
          <listOfParameters>
            <parameter name="v_287" value="1"/>
          </listOfParameters>
        </kineticLaw>
      </reaction>
      <reaction name="RXN00273" reversible="true">
        <listOfReactants>
          <speciesReference species="AC_e" stoichiometry="1"/>
        </listOfReactants>
        <listOfProducts>
          <speciesReference species="AC_c" stoichiometry="1"/>
        </listOfProducts>
        <kineticLaw formula="v_288">
          <listOfParameters>
            <parameter name="v_288" value="1"/>
          </listOfParameters>
        </kineticLaw>
      </reaction>
      <reaction name="RXN00274" reversible="false">
        <listOfReactants>
          <speciesReference species="adcho_c" stoichiometry="1"/>
        </listOfReactants>
        <listOfProducts>
          <speciesReference species="PABA_c" stoichiometry="1"/>
          <speciesReference species="H_c" stoichiometry="1"/>
          <speciesReference species="PYR_c" stoichiometry="1"/>
        </listOfProducts>
        <kineticLaw formula="v_289">
          <listOfParameters>
            <parameter name="v_289" value="1"/>
          </listOfParameters>
        </kineticLaw>
      </reaction>
      <reaction name="RXN00274c" reversible="false">
        <listOfReactants>
          <speciesReference species="adcho_n" stoichiometry="1"/>
        </listOfReactants>
        <listOfProducts>
          <speciesReference species="PABA_n" stoichiometry="1"/>
          <speciesReference species="H_n" stoichiometry="1"/>
          <speciesReference species="PYR_n" stoichiometry="1"/>
        </listOfProducts>
        <kineticLaw formula="v_290">
          <listOfParameters>
            <parameter name="v_290" value="1"/>
          </listOfParameters>
        </kineticLaw>
      </reaction>
      <reaction name="RXN00275" reversible="false">
        <listOfReactants>
          <speciesReference species="adn_c" stoichiometry="1"/>
          <speciesReference species="H_c" stoichiometry="1"/>
          <speciesReference species="H2O_c" stoichiometry="1"/>
        </listOfReactants>
        <listOfProducts>
          <speciesReference species="ins_c" stoichiometry="1"/>
          <speciesReference species="NH4_c" stoichiometry="1"/>
        </listOfProducts>
        <kineticLaw formula="v_291">
          <listOfParameters>
            <parameter name="v_291" value="1"/>
          </listOfParameters>
        </kineticLaw>
      </reaction>
      <reaction name="RXN00276" reversible="false">
        <listOfReactants>
          <speciesReference species="adn_n" stoichiometry="1"/>
          <speciesReference species="H_n" stoichiometry="1"/>
          <speciesReference species="H2O_n" stoichiometry="1"/>
        </listOfReactants>
        <listOfProducts>
          <speciesReference species="ins_n" stoichiometry="1"/>
          <speciesReference species="NH4_n" stoichiometry="1"/>
        </listOfProducts>
        <kineticLaw formula="v_292">
          <listOfParameters>
            <parameter name="v_292" value="1"/>
          </listOfParameters>
        </kineticLaw>
      </reaction>
      <reaction name="RXN00277" reversible="false">
        <listOfReactants>
          <speciesReference species="ade_c" stoichiometry="1"/>
          <speciesReference species="H_c" stoichiometry="1"/>
          <speciesReference species="H2O_c" stoichiometry="1"/>
        </listOfReactants>
        <listOfProducts>
          <speciesReference species="hxan_c" stoichiometry="1"/>
          <speciesReference species="NH4_c" stoichiometry="1"/>
        </listOfProducts>
        <kineticLaw formula="v_293">
          <listOfParameters>
            <parameter name="v_293" value="1"/>
          </listOfParameters>
        </kineticLaw>
      </reaction>
      <reaction name="RXN00278" reversible="false">
        <listOfReactants>
          <speciesReference species="ade_n" stoichiometry="1"/>
          <speciesReference species="H_n" stoichiometry="1"/>
          <speciesReference species="H2O_n" stoichiometry="1"/>
        </listOfReactants>
        <listOfProducts>
          <speciesReference species="hxan_n" stoichiometry="1"/>
          <speciesReference species="NH4_n" stoichiometry="1"/>
        </listOfProducts>
        <kineticLaw formula="v_294">
          <listOfParameters>
            <parameter name="v_294" value="1"/>
          </listOfParameters>
        </kineticLaw>
      </reaction>
      <reaction name="RXN00279" reversible="false">
        <listOfReactants>
          <speciesReference species="ade_e" stoichiometry="1"/>
          <speciesReference species="H_e" stoichiometry="1"/>
        </listOfReactants>
        <listOfProducts>
          <speciesReference species="ade_c" stoichiometry="1"/>
          <speciesReference species="H_c" stoichiometry="1"/>
        </listOfProducts>
        <kineticLaw formula="v_295">
          <listOfParameters>
            <parameter name="v_295" value="1"/>
          </listOfParameters>
        </kineticLaw>
      </reaction>
      <reaction name="RXN00280" reversible="false">
        <listOfReactants>
          <speciesReference species="ade_c" stoichiometry="1"/>
        </listOfReactants>
        <listOfProducts>
          <speciesReference species="ade_m" stoichiometry="1"/>
        </listOfProducts>
        <kineticLaw formula="v_296">
          <listOfParameters>
            <parameter name="v_296" value="1"/>
          </listOfParameters>
        </kineticLaw>
      </reaction>
      <reaction name="RXN00281" reversible="false">
        <listOfReactants>
          <speciesReference species="a_1agly3p_c" stoichiometry="1"/>
          <speciesReference species="H_c" stoichiometry="1"/>
          <speciesReference species="NADPH_c" stoichiometry="1"/>
        </listOfReactants>
        <listOfProducts>
          <speciesReference species="AGL3P_c" stoichiometry="1"/>
          <speciesReference species="NADP_c" stoichiometry="1"/>
        </listOfProducts>
        <kineticLaw formula="v_297">
          <listOfParameters>
            <parameter name="v_297" value="1"/>
          </listOfParameters>
        </kineticLaw>
      </reaction>
      <reaction name="RXN00282" reversible="true">
        <listOfReactants>
          <speciesReference species="AMP_c" stoichiometry="1"/>
          <speciesReference species="ATP_c" stoichiometry="1"/>
        </listOfReactants>
        <listOfProducts>
          <speciesReference species="ADP_c" stoichiometry="2"/>
        </listOfProducts>
        <kineticLaw formula="v_298">
          <listOfParameters>
            <parameter name="v_298" value="1"/>
          </listOfParameters>
        </kineticLaw>
      </reaction>
      <reaction name="RXN00283" reversible="true">
        <listOfReactants>
          <speciesReference species="AMP_m" stoichiometry="1"/>
          <speciesReference species="ATP_m" stoichiometry="1"/>
        </listOfReactants>
        <listOfProducts>
          <speciesReference species="ADP_m" stoichiometry="2"/>
        </listOfProducts>
        <kineticLaw formula="v_299">
          <listOfParameters>
            <parameter name="v_299" value="1"/>
          </listOfParameters>
        </kineticLaw>
      </reaction>
      <reaction name="RXN00284" reversible="true">
        <listOfReactants>
          <speciesReference species="AMP_n" stoichiometry="1"/>
          <speciesReference species="ATP_n" stoichiometry="1"/>
        </listOfReactants>
        <listOfProducts>
          <speciesReference species="ADP_n" stoichiometry="2"/>
        </listOfProducts>
        <kineticLaw formula="v_300">
          <listOfParameters>
            <parameter name="v_300" value="1"/>
          </listOfParameters>
        </kineticLaw>
      </reaction>
      <reaction name="RXN00285" reversible="true">
        <listOfReactants>
          <speciesReference species="AMP_c" stoichiometry="1"/>
          <speciesReference species="GTP_c" stoichiometry="1"/>
        </listOfReactants>
        <listOfProducts>
          <speciesReference species="ADP_c" stoichiometry="1"/>
          <speciesReference species="GDP_c" stoichiometry="1"/>
        </listOfProducts>
        <kineticLaw formula="v_301">
          <listOfParameters>
            <parameter name="v_301" value="1"/>
          </listOfParameters>
        </kineticLaw>
      </reaction>
      <reaction name="RXN00286" reversible="true">
        <listOfReactants>
          <speciesReference species="AMP_m" stoichiometry="1"/>
          <speciesReference species="GTP_m" stoichiometry="1"/>
        </listOfReactants>
        <listOfProducts>
          <speciesReference species="ADP_m" stoichiometry="1"/>
          <speciesReference species="GDP_m" stoichiometry="1"/>
        </listOfProducts>
        <kineticLaw formula="v_302">
          <listOfParameters>
            <parameter name="v_302" value="1"/>
          </listOfParameters>
        </kineticLaw>
      </reaction>
      <reaction name="RXN00287" reversible="true">
        <listOfReactants>
          <speciesReference species="AMP_n" stoichiometry="1"/>
          <speciesReference species="GTP_n" stoichiometry="1"/>
        </listOfReactants>
        <listOfProducts>
          <speciesReference species="ADP_n" stoichiometry="1"/>
          <speciesReference species="GDP_n" stoichiometry="1"/>
        </listOfProducts>
        <kineticLaw formula="v_303">
          <listOfParameters>
            <parameter name="v_303" value="1"/>
          </listOfParameters>
        </kineticLaw>
      </reaction>
      <reaction name="RXN00288" reversible="true">
        <listOfReactants>
          <speciesReference species="AMP_c" stoichiometry="1"/>
          <speciesReference species="ITP_c" stoichiometry="1"/>
        </listOfReactants>
        <listOfProducts>
          <speciesReference species="ADP_c" stoichiometry="1"/>
          <speciesReference species="IDP_c" stoichiometry="1"/>
        </listOfProducts>
        <kineticLaw formula="v_304">
          <listOfParameters>
            <parameter name="v_304" value="1"/>
          </listOfParameters>
        </kineticLaw>
      </reaction>
      <reaction name="RXN00289" reversible="true">
        <listOfReactants>
          <speciesReference species="AMP_m" stoichiometry="1"/>
          <speciesReference species="ITP_m" stoichiometry="1"/>
        </listOfReactants>
        <listOfProducts>
          <speciesReference species="ADP_m" stoichiometry="1"/>
          <speciesReference species="IDP_m" stoichiometry="1"/>
        </listOfProducts>
        <kineticLaw formula="v_305">
          <listOfParameters>
            <parameter name="v_305" value="1"/>
          </listOfParameters>
        </kineticLaw>
      </reaction>
      <reaction name="RXN00290" reversible="true">
        <listOfReactants>
          <speciesReference species="AMP_n" stoichiometry="1"/>
          <speciesReference species="ITP_n" stoichiometry="1"/>
        </listOfReactants>
        <listOfProducts>
          <speciesReference species="ADP_n" stoichiometry="1"/>
          <speciesReference species="IDP_n" stoichiometry="1"/>
        </listOfProducts>
        <kineticLaw formula="v_306">
          <listOfParameters>
            <parameter name="v_306" value="1"/>
          </listOfParameters>
        </kineticLaw>
      </reaction>
      <reaction name="RXN00291" reversible="false">
        <listOfReactants>
          <speciesReference species="SAM_c" stoichiometry="1"/>
          <speciesReference species="H_c" stoichiometry="1"/>
        </listOfReactants>
        <listOfProducts>
          <speciesReference species="ametam_c" stoichiometry="1"/>
          <speciesReference species="CO2_c" stoichiometry="1"/>
        </listOfProducts>
        <kineticLaw formula="v_307">
          <listOfParameters>
            <parameter name="v_307" value="1"/>
          </listOfParameters>
        </kineticLaw>
      </reaction>
      <reaction name="RXN00292" reversible="false">
        <listOfReactants>
          <speciesReference species="SAM_n" stoichiometry="1"/>
          <speciesReference species="H_n" stoichiometry="1"/>
        </listOfReactants>
        <listOfProducts>
          <speciesReference species="ametam_n" stoichiometry="1"/>
          <speciesReference species="CO2_n" stoichiometry="1"/>
        </listOfProducts>
        <kineticLaw formula="v_308">
          <listOfParameters>
            <parameter name="v_308" value="1"/>
          </listOfParameters>
        </kineticLaw>
      </reaction>
      <reaction name="RXN00293" reversible="false">
        <listOfReactants>
          <speciesReference species="ATP_c" stoichiometry="1"/>
        </listOfReactants>
        <listOfProducts>
          <speciesReference species="camp_c" stoichiometry="1"/>
          <speciesReference species="PPi_c" stoichiometry="1"/>
        </listOfProducts>
        <kineticLaw formula="v_309">
          <listOfParameters>
            <parameter name="v_309" value="1"/>
          </listOfParameters>
        </kineticLaw>
      </reaction>
      <reaction name="RXN00294" reversible="false">
        <listOfReactants>
          <speciesReference species="adn_c" stoichiometry="1"/>
          <speciesReference species="ATP_c" stoichiometry="1"/>
        </listOfReactants>
        <listOfProducts>
          <speciesReference species="ADP_c" stoichiometry="1"/>
          <speciesReference species="AMP_c" stoichiometry="1"/>
          <speciesReference species="H_c" stoichiometry="1"/>
        </listOfProducts>
        <kineticLaw formula="v_310">
          <listOfParameters>
            <parameter name="v_310" value="1"/>
          </listOfParameters>
        </kineticLaw>
      </reaction>
      <reaction name="RXN00295" reversible="false">
        <listOfReactants>
          <speciesReference species="adn_n" stoichiometry="1"/>
          <speciesReference species="ATP_n" stoichiometry="1"/>
        </listOfReactants>
        <listOfProducts>
          <speciesReference species="ADP_n" stoichiometry="1"/>
          <speciesReference species="AMP_n" stoichiometry="1"/>
          <speciesReference species="H_n" stoichiometry="1"/>
        </listOfProducts>
        <kineticLaw formula="v_311">
          <listOfParameters>
            <parameter name="v_311" value="1"/>
          </listOfParameters>
        </kineticLaw>
      </reaction>
      <reaction name="RXN00296" reversible="false">
        <listOfReactants>
          <speciesReference species="adn_e" stoichiometry="1"/>
          <speciesReference species="H_e" stoichiometry="1"/>
        </listOfReactants>
        <listOfProducts>
          <speciesReference species="adn_c" stoichiometry="1"/>
          <speciesReference species="H_c" stoichiometry="1"/>
        </listOfProducts>
        <kineticLaw formula="v_312">
          <listOfParameters>
            <parameter name="v_312" value="1"/>
          </listOfParameters>
        </kineticLaw>
      </reaction>
      <reaction name="RXN00297" reversible="false">
        <listOfReactants>
          <speciesReference species="adn_c" stoichiometry="1"/>
          <speciesReference species="H2O_c" stoichiometry="1"/>
        </listOfReactants>
        <listOfProducts>
          <speciesReference species="ade_c" stoichiometry="1"/>
          <speciesReference species="ribD_c" stoichiometry="1"/>
        </listOfProducts>
        <kineticLaw formula="v_313">
          <listOfParameters>
            <parameter name="v_313" value="1"/>
          </listOfParameters>
        </kineticLaw>
      </reaction>
      <reaction name="RXN00298" reversible="false">
        <listOfReactants>
          <speciesReference species="adn_n" stoichiometry="1"/>
          <speciesReference species="H2O_n" stoichiometry="1"/>
        </listOfReactants>
        <listOfProducts>
          <speciesReference species="ade_n" stoichiometry="1"/>
          <speciesReference species="ribD_n" stoichiometry="1"/>
        </listOfProducts>
        <kineticLaw formula="v_314">
          <listOfParameters>
            <parameter name="v_314" value="1"/>
          </listOfParameters>
        </kineticLaw>
      </reaction>
      <reaction name="RXN00299" reversible="true">
        <listOfReactants>
          <speciesReference species="adn_c" stoichiometry="1"/>
        </listOfReactants>
        <listOfProducts>
          <speciesReference species="adn_n" stoichiometry="1"/>
        </listOfProducts>
        <kineticLaw formula="v_315">
          <listOfParameters>
            <parameter name="v_315" value="1"/>
          </listOfParameters>
        </kineticLaw>
      </reaction>
      <reaction name="RXN00300" reversible="true">
        <listOfReactants>
          <speciesReference species="adn_c" stoichiometry="1"/>
        </listOfReactants>
        <listOfProducts>
          <speciesReference species="adn_m" stoichiometry="1"/>
        </listOfProducts>
        <kineticLaw formula="v_316">
          <listOfParameters>
            <parameter name="v_316" value="1"/>
          </listOfParameters>
        </kineticLaw>
      </reaction>
      <reaction name="RXN00301" reversible="false">
        <listOfReactants>
          <speciesReference species="ade_c" stoichiometry="1"/>
          <speciesReference species="prpp_c" stoichiometry="1"/>
        </listOfReactants>
        <listOfProducts>
          <speciesReference species="AMP_c" stoichiometry="1"/>
          <speciesReference species="PPi_c" stoichiometry="1"/>
        </listOfProducts>
        <kineticLaw formula="v_317">
          <listOfParameters>
            <parameter name="v_317" value="1"/>
          </listOfParameters>
        </kineticLaw>
      </reaction>
      <reaction name="RXN00302" reversible="false">
        <listOfReactants>
          <speciesReference species="ade_n" stoichiometry="1"/>
          <speciesReference species="prpp_n" stoichiometry="1"/>
        </listOfReactants>
        <listOfProducts>
          <speciesReference species="AMP_n" stoichiometry="1"/>
          <speciesReference species="PPi_n" stoichiometry="1"/>
        </listOfProducts>
        <kineticLaw formula="v_318">
          <listOfParameters>
            <parameter name="v_318" value="1"/>
          </listOfParameters>
        </kineticLaw>
      </reaction>
      <reaction name="RXN00303" reversible="false">
        <listOfReactants>
          <speciesReference species="aps_c" stoichiometry="1"/>
          <speciesReference species="ATP_c" stoichiometry="1"/>
        </listOfReactants>
        <listOfProducts>
          <speciesReference species="ADP_c" stoichiometry="1"/>
          <speciesReference species="H_c" stoichiometry="1"/>
          <speciesReference species="paps_c" stoichiometry="1"/>
        </listOfProducts>
        <kineticLaw formula="v_319">
          <listOfParameters>
            <parameter name="v_319" value="1"/>
          </listOfParameters>
        </kineticLaw>
      </reaction>
      <reaction name="RXN00304" reversible="false">
        <listOfReactants>
          <speciesReference species="aps_n" stoichiometry="1"/>
          <speciesReference species="ATP_n" stoichiometry="1"/>
        </listOfReactants>
        <listOfProducts>
          <speciesReference species="ADP_n" stoichiometry="1"/>
          <speciesReference species="H_n" stoichiometry="1"/>
          <speciesReference species="paps_n" stoichiometry="1"/>
        </listOfProducts>
        <kineticLaw formula="v_320">
          <listOfParameters>
            <parameter name="v_320" value="1"/>
          </listOfParameters>
        </kineticLaw>
      </reaction>
      <reaction name="RXN00305" reversible="true">
        <listOfReactants>
          <speciesReference species="dcamp_c" stoichiometry="1"/>
        </listOfReactants>
        <listOfProducts>
          <speciesReference species="AMP_c" stoichiometry="1"/>
          <speciesReference species="FUM_c" stoichiometry="1"/>
        </listOfProducts>
        <kineticLaw formula="v_321">
          <listOfParameters>
            <parameter name="v_321" value="1"/>
          </listOfParameters>
        </kineticLaw>
      </reaction>
      <reaction name="RXN00306" reversible="true">
        <listOfReactants>
          <speciesReference species="dcamp_n" stoichiometry="1"/>
        </listOfReactants>
        <listOfProducts>
          <speciesReference species="AMP_n" stoichiometry="1"/>
          <speciesReference species="FUM_n" stoichiometry="1"/>
        </listOfProducts>
        <kineticLaw formula="v_322">
          <listOfParameters>
            <parameter name="v_322" value="1"/>
          </listOfParameters>
        </kineticLaw>
      </reaction>
      <reaction name="RXN00307" reversible="true">
        <listOfReactants>
          <speciesReference species="saicar_c" stoichiometry="1"/>
        </listOfReactants>
        <listOfProducts>
          <speciesReference species="aicar_c" stoichiometry="1"/>
          <speciesReference species="FUM_c" stoichiometry="1"/>
        </listOfProducts>
        <kineticLaw formula="v_323">
          <listOfParameters>
            <parameter name="v_323" value="1"/>
          </listOfParameters>
        </kineticLaw>
      </reaction>
      <reaction name="RXN00308" reversible="true">
        <listOfReactants>
          <speciesReference species="saicar_n" stoichiometry="1"/>
        </listOfReactants>
        <listOfProducts>
          <speciesReference species="aicar_n" stoichiometry="1"/>
          <speciesReference species="FUM_n" stoichiometry="1"/>
        </listOfProducts>
        <kineticLaw formula="v_324">
          <listOfParameters>
            <parameter name="v_324" value="1"/>
          </listOfParameters>
        </kineticLaw>
      </reaction>
      <reaction name="RXN00309" reversible="false">
        <listOfReactants>
          <speciesReference species="ASP_c" stoichiometry="1"/>
          <speciesReference species="GTP_c" stoichiometry="1"/>
          <speciesReference species="IMP_c" stoichiometry="1"/>
        </listOfReactants>
        <listOfProducts>
          <speciesReference species="dcamp_c" stoichiometry="1"/>
          <speciesReference species="GDP_c" stoichiometry="1"/>
          <speciesReference species="H_c" stoichiometry="2"/>
          <speciesReference species="Pi_c" stoichiometry="1"/>
        </listOfProducts>
        <kineticLaw formula="v_325">
          <listOfParameters>
            <parameter name="v_325" value="1"/>
          </listOfParameters>
        </kineticLaw>
      </reaction>
      <reaction name="RXN00310" reversible="false">
        <listOfReactants>
          <speciesReference species="ASP_n" stoichiometry="1"/>
          <speciesReference species="GTP_n" stoichiometry="1"/>
          <speciesReference species="IMP_n" stoichiometry="1"/>
        </listOfReactants>
        <listOfProducts>
          <speciesReference species="dcamp_n" stoichiometry="1"/>
          <speciesReference species="GDP_n" stoichiometry="1"/>
          <speciesReference species="H_n" stoichiometry="2"/>
          <speciesReference species="Pi_n" stoichiometry="1"/>
        </listOfProducts>
        <kineticLaw formula="v_326">
          <listOfParameters>
            <parameter name="v_326" value="1"/>
          </listOfParameters>
        </kineticLaw>
      </reaction>
      <reaction name="RXN00311" reversible="false">
        <listOfReactants>
          <speciesReference species="AGL3P_c" stoichiometry="1"/>
          <speciesReference species="C120CoA_c" stoichiometry="0.006"/>
          <speciesReference species="C140CoA_c" stoichiometry="0.004"/>
          <speciesReference species="C160CoA_c" stoichiometry="0.114"/>
          <speciesReference species="C161CoA_c" stoichiometry="0.012"/>
          <speciesReference species="C180CoA_c" stoichiometry="0.054"/>
          <speciesReference species="C181CoA_c" stoichiometry="0.815"/>
        </listOfReactants>
        <listOfProducts>
          <speciesReference species="pa_c" stoichiometry="1"/>
          <speciesReference species="CoA_c" stoichiometry="1"/>
        </listOfProducts>
        <kineticLaw formula="v_327">
          <listOfParameters>
            <parameter name="v_327" value="1"/>
          </listOfParameters>
        </kineticLaw>
      </reaction>
      <reaction name="RXN00312" reversible="false">
        <listOfReactants>
          <speciesReference species="acg5p_m" stoichiometry="1"/>
          <speciesReference species="H_m" stoichiometry="1"/>
          <speciesReference species="NADPH_m" stoichiometry="1"/>
        </listOfReactants>
        <listOfProducts>
          <speciesReference species="acg5sa_m" stoichiometry="1"/>
          <speciesReference species="NADP_m" stoichiometry="1"/>
          <speciesReference species="Pi_m" stoichiometry="1"/>
        </listOfProducts>
        <kineticLaw formula="v_328">
          <listOfParameters>
            <parameter name="v_328" value="1"/>
          </listOfParameters>
        </kineticLaw>
      </reaction>
      <reaction name="RXN00313" reversible="false">
        <listOfReactants>
          <speciesReference species="ALA_c" stoichiometry="1"/>
          <speciesReference species="glx_c" stoichiometry="1"/>
        </listOfReactants>
        <listOfProducts>
          <speciesReference species="GLY_c" stoichiometry="1"/>
          <speciesReference species="PYR_c" stoichiometry="1"/>
        </listOfProducts>
        <kineticLaw formula="v_329">
          <listOfParameters>
            <parameter name="v_329" value="1"/>
          </listOfParameters>
        </kineticLaw>
      </reaction>
      <reaction name="RXN00314" reversible="false">
        <listOfReactants>
          <speciesReference species="SAH_c" stoichiometry="1"/>
          <speciesReference species="H2O_c" stoichiometry="1"/>
        </listOfReactants>
        <listOfProducts>
          <speciesReference species="adn_c" stoichiometry="1"/>
          <speciesReference species="hcys_c" stoichiometry="1"/>
        </listOfProducts>
        <kineticLaw formula="v_330">
          <listOfParameters>
            <parameter name="v_330" value="1"/>
          </listOfParameters>
        </kineticLaw>
      </reaction>
      <reaction name="RXN00315" reversible="true">
        <listOfReactants>
          <speciesReference species="SAH_c" stoichiometry="1"/>
        </listOfReactants>
        <listOfProducts>
          <speciesReference species="SAH_m" stoichiometry="1"/>
        </listOfProducts>
        <kineticLaw formula="v_331">
          <listOfParameters>
            <parameter name="v_331" value="1"/>
          </listOfParameters>
        </kineticLaw>
      </reaction>
      <reaction name="RXN00316" reversible="false">
        <listOfReactants>
          <speciesReference species="air_c" stoichiometry="1"/>
          <speciesReference species="H_c" stoichiometry="2"/>
        </listOfReactants>
        <listOfProducts>
          <speciesReference species="a_4ahmmp_c" stoichiometry="1"/>
          <speciesReference species="gcald_c" stoichiometry="1"/>
          <speciesReference species="Pi_c" stoichiometry="1"/>
        </listOfProducts>
        <kineticLaw formula="v_332">
          <listOfParameters>
            <parameter name="v_332" value="1"/>
          </listOfParameters>
        </kineticLaw>
      </reaction>
      <reaction name="RXN00317" reversible="false">
        <listOfReactants>
          <speciesReference species="achms_c" stoichiometry="1"/>
          <speciesReference species="ch4s_c" stoichiometry="1"/>
        </listOfReactants>
        <listOfProducts>
          <speciesReference species="AC_c" stoichiometry="1"/>
          <speciesReference species="H_c" stoichiometry="1"/>
          <speciesReference species="MET_c" stoichiometry="1"/>
        </listOfProducts>
        <kineticLaw formula="v_333">
          <listOfParameters>
            <parameter name="v_333" value="1"/>
          </listOfParameters>
        </kineticLaw>
      </reaction>
      <reaction name="RXN00318" reversible="false">
        <listOfReactants>
          <speciesReference species="achms_c" stoichiometry="1"/>
          <speciesReference species="H2S_c" stoichiometry="1"/>
        </listOfReactants>
        <listOfProducts>
          <speciesReference species="AC_c" stoichiometry="1"/>
          <speciesReference species="H_c" stoichiometry="1"/>
          <speciesReference species="hcys_c" stoichiometry="1"/>
        </listOfProducts>
        <kineticLaw formula="v_334">
          <listOfParameters>
            <parameter name="v_334" value="1"/>
          </listOfParameters>
        </kineticLaw>
      </reaction>
      <reaction name="RXN00319" reversible="false">
        <listOfReactants>
          <speciesReference species="achms_n" stoichiometry="1"/>
          <speciesReference species="ch4s_n" stoichiometry="1"/>
        </listOfReactants>
        <listOfProducts>
          <speciesReference species="AC_n" stoichiometry="1"/>
          <speciesReference species="H_n" stoichiometry="1"/>
          <speciesReference species="MET_n" stoichiometry="1"/>
        </listOfProducts>
        <kineticLaw formula="v_335">
          <listOfParameters>
            <parameter name="v_335" value="1"/>
          </listOfParameters>
        </kineticLaw>
      </reaction>
      <reaction name="RXN00320" reversible="false">
        <listOfReactants>
          <speciesReference species="achms_n" stoichiometry="1"/>
          <speciesReference species="H2S_n" stoichiometry="1"/>
        </listOfReactants>
        <listOfProducts>
          <speciesReference species="AC_n" stoichiometry="1"/>
          <speciesReference species="H_n" stoichiometry="1"/>
          <speciesReference species="hcys_n" stoichiometry="1"/>
        </listOfProducts>
        <kineticLaw formula="v_336">
          <listOfParameters>
            <parameter name="v_336" value="1"/>
          </listOfParameters>
        </kineticLaw>
      </reaction>
      <reaction name="RXN00321" reversible="true">
        <listOfReactants>
          <speciesReference species="a_10fTHF_c" stoichiometry="1"/>
          <speciesReference species="aicar_c" stoichiometry="1"/>
        </listOfReactants>
        <listOfProducts>
          <speciesReference species="faicar_c" stoichiometry="1"/>
          <speciesReference species="THF_c" stoichiometry="1"/>
        </listOfProducts>
        <kineticLaw formula="v_337">
          <listOfParameters>
            <parameter name="v_337" value="1"/>
          </listOfParameters>
        </kineticLaw>
      </reaction>
      <reaction name="RXN00322" reversible="true">
        <listOfReactants>
          <speciesReference species="air_c" stoichiometry="1"/>
          <speciesReference species="CO2_c" stoichiometry="1"/>
        </listOfReactants>
        <listOfProducts>
          <speciesReference species="cair_c" stoichiometry="1"/>
          <speciesReference species="H_c" stoichiometry="1"/>
        </listOfProducts>
        <kineticLaw formula="v_338">
          <listOfParameters>
            <parameter name="v_338" value="1"/>
          </listOfParameters>
        </kineticLaw>
      </reaction>
      <reaction name="RXN00323" reversible="true">
        <listOfReactants>
          <speciesReference species="AKG_m" stoichiometry="1"/>
          <speciesReference species="H_m" stoichiometry="1"/>
          <speciesReference species="lpam_m" stoichiometry="1"/>
        </listOfReactants>
        <listOfProducts>
          <speciesReference species="CO2_m" stoichiometry="1"/>
          <speciesReference species="sdhlam_m" stoichiometry="1"/>
        </listOfProducts>
        <kineticLaw formula="v_339">
          <listOfParameters>
            <parameter name="v_339" value="1"/>
          </listOfParameters>
        </kineticLaw>
      </reaction>
      <reaction name="RXN00324" reversible="false">
        <listOfReactants>
          <speciesReference species="CoA_m" stoichiometry="1"/>
          <speciesReference species="sdhlam_m" stoichiometry="1"/>
        </listOfReactants>
        <listOfProducts>
          <speciesReference species="dhlam_m" stoichiometry="1"/>
          <speciesReference species="sucCoA_m" stoichiometry="1"/>
        </listOfProducts>
        <kineticLaw formula="v_340">
          <listOfParameters>
            <parameter name="v_340" value="1"/>
          </listOfParameters>
        </kineticLaw>
      </reaction>
      <reaction name="RXN00325" reversible="true">
        <listOfReactants>
          <speciesReference species="AKG_c" stoichiometry="1"/>
          <speciesReference species="MAL_e" stoichiometry="1"/>
        </listOfReactants>
        <listOfProducts>
          <speciesReference species="AKG_e" stoichiometry="1"/>
          <speciesReference species="MAL_c" stoichiometry="1"/>
        </listOfProducts>
        <kineticLaw formula="v_341">
          <listOfParameters>
            <parameter name="v_341" value="1"/>
          </listOfParameters>
        </kineticLaw>
      </reaction>
      <reaction name="RXN00326" reversible="true">
        <listOfReactants>
          <speciesReference species="AKG_c" stoichiometry="1"/>
          <speciesReference species="H_c" stoichiometry="1"/>
        </listOfReactants>
        <listOfProducts>
          <speciesReference species="AKG_n" stoichiometry="1"/>
          <speciesReference species="H_n" stoichiometry="1"/>
        </listOfProducts>
        <kineticLaw formula="v_342">
          <listOfParameters>
            <parameter name="v_342" value="1"/>
          </listOfParameters>
        </kineticLaw>
      </reaction>
      <reaction name="RXN00327" reversible="true">
        <listOfReactants>
          <speciesReference species="AKG_e" stoichiometry="1"/>
          <speciesReference species="H_e" stoichiometry="1"/>
        </listOfReactants>
        <listOfProducts>
          <speciesReference species="AKG_c" stoichiometry="1"/>
          <speciesReference species="H_c" stoichiometry="1"/>
        </listOfProducts>
        <kineticLaw formula="v_343">
          <listOfParameters>
            <parameter name="v_343" value="1"/>
          </listOfParameters>
        </kineticLaw>
      </reaction>
      <reaction name="RXN00328" reversible="true">
        <listOfReactants>
          <speciesReference species="AKG_c" stoichiometry="1"/>
        </listOfReactants>
        <listOfProducts>
          <speciesReference species="AKG_x" stoichiometry="1"/>
        </listOfProducts>
        <kineticLaw formula="v_344">
          <listOfParameters>
            <parameter name="v_344" value="1"/>
          </listOfParameters>
        </kineticLaw>
      </reaction>
      <reaction name="RXN00329" reversible="false">
        <listOfReactants>
          <speciesReference species="ahdt_v" stoichiometry="1"/>
          <speciesReference species="H2O_v" stoichiometry="3"/>
        </listOfReactants>
        <listOfProducts>
          <speciesReference species="dhnpt_v" stoichiometry="1"/>
          <speciesReference species="H_v" stoichiometry="2"/>
          <speciesReference species="Pi_v" stoichiometry="3"/>
        </listOfProducts>
        <kineticLaw formula="v_345">
          <listOfParameters>
            <parameter name="v_345" value="1"/>
          </listOfParameters>
        </kineticLaw>
      </reaction>
      <reaction name="RXN00330" reversible="false">
        <listOfReactants>
          <speciesReference species="GLY_m" stoichiometry="1"/>
          <speciesReference species="H_m" stoichiometry="1"/>
          <speciesReference species="sucCoA_m" stoichiometry="1"/>
        </listOfReactants>
        <listOfProducts>
          <speciesReference species="a_5aop_m" stoichiometry="1"/>
          <speciesReference species="CO2_m" stoichiometry="1"/>
          <speciesReference species="CoA_m" stoichiometry="1"/>
        </listOfProducts>
        <kineticLaw formula="v_346">
          <listOfParameters>
            <parameter name="v_346" value="1"/>
          </listOfParameters>
        </kineticLaw>
      </reaction>
      <reaction name="RXN00331" reversible="true">
        <listOfReactants>
          <speciesReference species="ALA_e" stoichiometry="1"/>
          <speciesReference species="H_e" stoichiometry="1"/>
        </listOfReactants>
        <listOfProducts>
          <speciesReference species="ALA_c" stoichiometry="1"/>
          <speciesReference species="H_c" stoichiometry="1"/>
        </listOfProducts>
        <kineticLaw formula="v_347">
          <listOfParameters>
            <parameter name="v_347" value="1"/>
          </listOfParameters>
        </kineticLaw>
      </reaction>
      <reaction name="RXN00332" reversible="true">
        <listOfReactants>
          <speciesReference species="AKG_c" stoichiometry="1"/>
          <speciesReference species="ALA_c" stoichiometry="1"/>
        </listOfReactants>
        <listOfProducts>
          <speciesReference species="GLU_c" stoichiometry="1"/>
          <speciesReference species="PYR_c" stoichiometry="1"/>
        </listOfProducts>
        <kineticLaw formula="v_348">
          <listOfParameters>
            <parameter name="v_348" value="1"/>
          </listOfParameters>
        </kineticLaw>
      </reaction>
      <reaction name="RXN00333" reversible="true">
        <listOfReactants>
          <speciesReference species="AKG_m" stoichiometry="1"/>
          <speciesReference species="ALA_m" stoichiometry="1"/>
        </listOfReactants>
        <listOfProducts>
          <speciesReference species="GLU_m" stoichiometry="1"/>
          <speciesReference species="PYR_m" stoichiometry="1"/>
        </listOfProducts>
        <kineticLaw formula="v_349">
          <listOfParameters>
            <parameter name="v_349" value="1"/>
          </listOfParameters>
        </kineticLaw>
      </reaction>
      <reaction name="RXN00334" reversible="false">
        <listOfReactants>
          <speciesReference species="ALA_m" stoichiometry="1"/>
        </listOfReactants>
        <listOfProducts>
          <speciesReference species="ALA_c" stoichiometry="1"/>
        </listOfProducts>
        <kineticLaw formula="v_350">
          <listOfParameters>
            <parameter name="v_350" value="1"/>
          </listOfParameters>
        </kineticLaw>
      </reaction>
      <reaction name="RXN00335" reversible="false">
        <listOfReactants>
          <speciesReference species="ALA_c" stoichiometry="1"/>
          <speciesReference species="ATP_c" stoichiometry="1"/>
          <speciesReference species="trnaALA_c" stoichiometry="1"/>
        </listOfReactants>
        <listOfProducts>
          <speciesReference species="alatrna_c" stoichiometry="1"/>
          <speciesReference species="AMP_c" stoichiometry="1"/>
          <speciesReference species="PPi_c" stoichiometry="1"/>
        </listOfProducts>
        <kineticLaw formula="v_351">
          <listOfParameters>
            <parameter name="v_351" value="1"/>
          </listOfParameters>
        </kineticLaw>
      </reaction>
      <reaction name="RXN00336" reversible="false">
        <listOfReactants>
          <speciesReference species="a_2mbald_c" stoichiometry="1"/>
          <speciesReference species="H_c" stoichiometry="1"/>
          <speciesReference species="NADH_c" stoichiometry="1"/>
        </listOfReactants>
        <listOfProducts>
          <speciesReference species="a_2mbtoh_c" stoichiometry="1"/>
          <speciesReference species="NAD_c" stoichiometry="1"/>
        </listOfProducts>
        <kineticLaw formula="v_352">
          <listOfParameters>
            <parameter name="v_352" value="1"/>
          </listOfParameters>
        </kineticLaw>
      </reaction>
      <reaction name="RXN00337" reversible="false">
        <listOfReactants>
          <speciesReference species="a_2mbald_m" stoichiometry="1"/>
          <speciesReference species="H_m" stoichiometry="1"/>
          <speciesReference species="NADH_m" stoichiometry="1"/>
        </listOfReactants>
        <listOfProducts>
          <speciesReference species="a_2mbtoh_m" stoichiometry="1"/>
          <speciesReference species="NAD_m" stoichiometry="1"/>
        </listOfProducts>
        <kineticLaw formula="v_353">
          <listOfParameters>
            <parameter name="v_353" value="1"/>
          </listOfParameters>
        </kineticLaw>
      </reaction>
      <reaction name="RXN00338" reversible="false">
        <listOfReactants>
          <speciesReference species="a_2mbald_c" stoichiometry="1"/>
          <speciesReference species="H_c" stoichiometry="1"/>
          <speciesReference species="NADPH_c" stoichiometry="1"/>
        </listOfReactants>
        <listOfProducts>
          <speciesReference species="a_2mbtoh_c" stoichiometry="1"/>
          <speciesReference species="NADP_c" stoichiometry="1"/>
        </listOfProducts>
        <kineticLaw formula="v_354">
          <listOfParameters>
            <parameter name="v_354" value="1"/>
          </listOfParameters>
        </kineticLaw>
      </reaction>
      <reaction name="RXN00339" reversible="false">
        <listOfReactants>
          <speciesReference species="a_2mppal_c" stoichiometry="1"/>
          <speciesReference species="H_c" stoichiometry="1"/>
          <speciesReference species="NADH_c" stoichiometry="1"/>
        </listOfReactants>
        <listOfProducts>
          <speciesReference species="ibutoh_c" stoichiometry="1"/>
          <speciesReference species="NAD_c" stoichiometry="1"/>
        </listOfProducts>
        <kineticLaw formula="v_355">
          <listOfParameters>
            <parameter name="v_355" value="1"/>
          </listOfParameters>
        </kineticLaw>
      </reaction>
      <reaction name="RXN00340" reversible="false">
        <listOfReactants>
          <speciesReference species="a_2mppal_m" stoichiometry="1"/>
          <speciesReference species="H_m" stoichiometry="1"/>
          <speciesReference species="NADH_m" stoichiometry="1"/>
        </listOfReactants>
        <listOfProducts>
          <speciesReference species="ibutoh_m" stoichiometry="1"/>
          <speciesReference species="NAD_m" stoichiometry="1"/>
        </listOfProducts>
        <kineticLaw formula="v_356">
          <listOfParameters>
            <parameter name="v_356" value="1"/>
          </listOfParameters>
        </kineticLaw>
      </reaction>
      <reaction name="RXN00341" reversible="false">
        <listOfReactants>
          <speciesReference species="a_2mppal_c" stoichiometry="1"/>
          <speciesReference species="H_c" stoichiometry="1"/>
          <speciesReference species="NADPH_c" stoichiometry="1"/>
        </listOfReactants>
        <listOfProducts>
          <speciesReference species="ibutoh_c" stoichiometry="1"/>
          <speciesReference species="NADP_c" stoichiometry="1"/>
        </listOfProducts>
        <kineticLaw formula="v_357">
          <listOfParameters>
            <parameter name="v_357" value="1"/>
          </listOfParameters>
        </kineticLaw>
      </reaction>
      <reaction name="RXN00342" reversible="false">
        <listOfReactants>
          <speciesReference species="a_3mbald_c" stoichiometry="1"/>
          <speciesReference species="H_c" stoichiometry="1"/>
          <speciesReference species="NADH_c" stoichiometry="1"/>
        </listOfReactants>
        <listOfProducts>
          <speciesReference species="iamoh_c" stoichiometry="1"/>
          <speciesReference species="NAD_c" stoichiometry="1"/>
        </listOfProducts>
        <kineticLaw formula="v_358">
          <listOfParameters>
            <parameter name="v_358" value="1"/>
          </listOfParameters>
        </kineticLaw>
      </reaction>
      <reaction name="RXN00343" reversible="false">
        <listOfReactants>
          <speciesReference species="a_3mbald_m" stoichiometry="1"/>
          <speciesReference species="H_m" stoichiometry="1"/>
          <speciesReference species="NADH_m" stoichiometry="1"/>
        </listOfReactants>
        <listOfProducts>
          <speciesReference species="iamoh_m" stoichiometry="1"/>
          <speciesReference species="NAD_m" stoichiometry="1"/>
        </listOfProducts>
        <kineticLaw formula="v_359">
          <listOfParameters>
            <parameter name="v_359" value="1"/>
          </listOfParameters>
        </kineticLaw>
      </reaction>
      <reaction name="RXN00344" reversible="false">
        <listOfReactants>
          <speciesReference species="a_3mbald_c" stoichiometry="1"/>
          <speciesReference species="H_c" stoichiometry="1"/>
          <speciesReference species="NADPH_c" stoichiometry="1"/>
        </listOfReactants>
        <listOfProducts>
          <speciesReference species="iamoh_c" stoichiometry="1"/>
          <speciesReference species="NADP_c" stoichiometry="1"/>
        </listOfProducts>
        <kineticLaw formula="v_360">
          <listOfParameters>
            <parameter name="v_360" value="1"/>
          </listOfParameters>
        </kineticLaw>
      </reaction>
      <reaction name="RXN00345" reversible="false">
        <listOfReactants>
          <speciesReference species="H_c" stoichiometry="1"/>
          <speciesReference species="NADH_c" stoichiometry="1"/>
          <speciesReference species="PACAL_c" stoichiometry="1"/>
        </listOfReactants>
        <listOfProducts>
          <speciesReference species="a_2phETOH_c" stoichiometry="1"/>
          <speciesReference species="NAD_c" stoichiometry="1"/>
        </listOfProducts>
        <kineticLaw formula="v_361">
          <listOfParameters>
            <parameter name="v_361" value="1"/>
          </listOfParameters>
        </kineticLaw>
      </reaction>
      <reaction name="RXN00346" reversible="false">
        <listOfReactants>
          <speciesReference species="H_m" stoichiometry="1"/>
          <speciesReference species="NADH_m" stoichiometry="1"/>
          <speciesReference species="PACAL_m" stoichiometry="1"/>
        </listOfReactants>
        <listOfProducts>
          <speciesReference species="a_2phETOH_m" stoichiometry="1"/>
          <speciesReference species="NAD_m" stoichiometry="1"/>
        </listOfProducts>
        <kineticLaw formula="v_362">
          <listOfParameters>
            <parameter name="v_362" value="1"/>
          </listOfParameters>
        </kineticLaw>
      </reaction>
      <reaction name="RXN00347" reversible="false">
        <listOfReactants>
          <speciesReference species="H_c" stoichiometry="1"/>
          <speciesReference species="NADPH_c" stoichiometry="1"/>
          <speciesReference species="PACAL_c" stoichiometry="1"/>
        </listOfReactants>
        <listOfProducts>
          <speciesReference species="a_2phETOH_c" stoichiometry="1"/>
          <speciesReference species="NADP_c" stoichiometry="1"/>
        </listOfProducts>
        <kineticLaw formula="v_363">
          <listOfParameters>
            <parameter name="v_363" value="1"/>
          </listOfParameters>
        </kineticLaw>
      </reaction>
      <reaction name="RXN00348" reversible="false">
        <listOfReactants>
          <speciesReference species="H_c" stoichiometry="1"/>
          <speciesReference species="id3acald_c" stoichiometry="1"/>
          <speciesReference species="NADH_c" stoichiometry="1"/>
        </listOfReactants>
        <listOfProducts>
          <speciesReference species="ind3eth_c" stoichiometry="1"/>
          <speciesReference species="NAD_c" stoichiometry="1"/>
        </listOfProducts>
        <kineticLaw formula="v_364">
          <listOfParameters>
            <parameter name="v_364" value="1"/>
          </listOfParameters>
        </kineticLaw>
      </reaction>
      <reaction name="RXN00349" reversible="false">
        <listOfReactants>
          <speciesReference species="H_m" stoichiometry="1"/>
          <speciesReference species="id3acald_m" stoichiometry="1"/>
          <speciesReference species="NADH_m" stoichiometry="1"/>
        </listOfReactants>
        <listOfProducts>
          <speciesReference species="ind3eth_m" stoichiometry="1"/>
          <speciesReference species="NAD_m" stoichiometry="1"/>
        </listOfProducts>
        <kineticLaw formula="v_365">
          <listOfParameters>
            <parameter name="v_365" value="1"/>
          </listOfParameters>
        </kineticLaw>
      </reaction>
      <reaction name="RXN00350" reversible="false">
        <listOfReactants>
          <speciesReference species="ETOH_c" stoichiometry="1"/>
          <speciesReference species="NAD_c" stoichiometry="1"/>
        </listOfReactants>
        <listOfProducts>
          <speciesReference species="ACAL_c" stoichiometry="1"/>
          <speciesReference species="H_c" stoichiometry="1"/>
          <speciesReference species="NADH_c" stoichiometry="1"/>
        </listOfProducts>
        <kineticLaw formula="v_366">
          <listOfParameters>
            <parameter name="v_366" value="1"/>
          </listOfParameters>
        </kineticLaw>
      </reaction>
      <reaction name="RXN00351" reversible="false">
        <listOfReactants>
          <speciesReference species="ACAL_c" stoichiometry="1"/>
          <speciesReference species="H_c" stoichiometry="1"/>
          <speciesReference species="NADH_c" stoichiometry="1"/>
        </listOfReactants>
        <listOfProducts>
          <speciesReference species="ETOH_c" stoichiometry="1"/>
          <speciesReference species="NAD_c" stoichiometry="1"/>
        </listOfProducts>
        <kineticLaw formula="v_367">
          <listOfParameters>
            <parameter name="v_367" value="1"/>
          </listOfParameters>
        </kineticLaw>
      </reaction>
      <reaction name="RXN00352" reversible="false">
        <listOfReactants>
          <speciesReference species="ACAL_m" stoichiometry="1"/>
          <speciesReference species="H_m" stoichiometry="1"/>
          <speciesReference species="NADH_m" stoichiometry="1"/>
        </listOfReactants>
        <listOfProducts>
          <speciesReference species="ETOH_m" stoichiometry="1"/>
          <speciesReference species="NAD_m" stoichiometry="1"/>
        </listOfProducts>
        <kineticLaw formula="v_368">
          <listOfParameters>
            <parameter name="v_368" value="1"/>
          </listOfParameters>
        </kineticLaw>
      </reaction>
      <reaction name="RXN00353" reversible="true">
        <listOfReactants>
          <speciesReference species="ETOH_c" stoichiometry="1"/>
          <speciesReference species="NAD_c" stoichiometry="1"/>
        </listOfReactants>
        <listOfProducts>
          <speciesReference species="ACAL_c" stoichiometry="1"/>
          <speciesReference species="H_c" stoichiometry="1"/>
          <speciesReference species="NADH_c" stoichiometry="1"/>
        </listOfProducts>
        <kineticLaw formula="v_369">
          <listOfParameters>
            <parameter name="v_369" value="1"/>
          </listOfParameters>
        </kineticLaw>
      </reaction>
      <reaction name="RXN00354" reversible="true">
        <listOfReactants>
          <speciesReference species="ETOH_m" stoichiometry="1"/>
          <speciesReference species="NAD_m" stoichiometry="1"/>
        </listOfReactants>
        <listOfProducts>
          <speciesReference species="ACAL_m" stoichiometry="1"/>
          <speciesReference species="H_m" stoichiometry="1"/>
          <speciesReference species="NADH_m" stoichiometry="1"/>
        </listOfProducts>
        <kineticLaw formula="v_370">
          <listOfParameters>
            <parameter name="v_370" value="1"/>
          </listOfParameters>
        </kineticLaw>
      </reaction>
      <reaction name="RXN00355" reversible="true">
        <listOfReactants>
          <speciesReference species="ETOH_n" stoichiometry="1"/>
          <speciesReference species="NAD_n" stoichiometry="1"/>
        </listOfReactants>
        <listOfProducts>
          <speciesReference species="ACAL_n" stoichiometry="1"/>
          <speciesReference species="H_n" stoichiometry="1"/>
          <speciesReference species="NADH_n" stoichiometry="1"/>
        </listOfProducts>
        <kineticLaw formula="v_371">
          <listOfParameters>
            <parameter name="v_371" value="1"/>
          </listOfParameters>
        </kineticLaw>
      </reaction>
      <reaction name="RXN00356" reversible="false">
        <listOfReactants>
          <speciesReference species="H2O_c" stoichiometry="1"/>
          <speciesReference species="NAD_c" stoichiometry="1"/>
          <speciesReference species="PACAL_c" stoichiometry="1"/>
        </listOfReactants>
        <listOfProducts>
          <speciesReference species="H_c" stoichiometry="2"/>
          <speciesReference species="NADH_c" stoichiometry="1"/>
          <speciesReference species="pac_c" stoichiometry="1"/>
        </listOfProducts>
        <kineticLaw formula="v_372">
          <listOfParameters>
            <parameter name="v_372" value="1"/>
          </listOfParameters>
        </kineticLaw>
      </reaction>
      <reaction name="RXN00357" reversible="false">
        <listOfReactants>
          <speciesReference species="H2O_m" stoichiometry="1"/>
          <speciesReference species="id3acald_m" stoichiometry="1"/>
          <speciesReference species="NAD_m" stoichiometry="1"/>
        </listOfReactants>
        <listOfProducts>
          <speciesReference species="H_m" stoichiometry="2"/>
          <speciesReference species="ind3ac_m" stoichiometry="1"/>
          <speciesReference species="NADH_m" stoichiometry="1"/>
        </listOfProducts>
        <kineticLaw formula="v_373">
          <listOfParameters>
            <parameter name="v_373" value="1"/>
          </listOfParameters>
        </kineticLaw>
      </reaction>
      <reaction name="RXN00358" reversible="false">
        <listOfReactants>
          <speciesReference species="H2O_c" stoichiometry="1"/>
          <speciesReference species="id3acald_c" stoichiometry="1"/>
          <speciesReference species="NADP_c" stoichiometry="1"/>
        </listOfReactants>
        <listOfProducts>
          <speciesReference species="H_c" stoichiometry="2"/>
          <speciesReference species="ind3ac_c" stoichiometry="1"/>
          <speciesReference species="NADPH_c" stoichiometry="1"/>
        </listOfProducts>
        <kineticLaw formula="v_374">
          <listOfParameters>
            <parameter name="v_374" value="1"/>
          </listOfParameters>
        </kineticLaw>
      </reaction>
      <reaction name="RXN00359" reversible="false">
        <listOfReactants>
          <speciesReference species="H2O_m" stoichiometry="1"/>
          <speciesReference species="id3acald_m" stoichiometry="1"/>
          <speciesReference species="NADP_m" stoichiometry="1"/>
        </listOfReactants>
        <listOfProducts>
          <speciesReference species="H_m" stoichiometry="2"/>
          <speciesReference species="ind3ac_m" stoichiometry="1"/>
          <speciesReference species="NADPH_m" stoichiometry="1"/>
        </listOfProducts>
        <kineticLaw formula="v_375">
          <listOfParameters>
            <parameter name="v_375" value="1"/>
          </listOfParameters>
        </kineticLaw>
      </reaction>
      <reaction name="RXN00360" reversible="false">
        <listOfReactants>
          <speciesReference species="aproa_c" stoichiometry="1"/>
          <speciesReference species="H2O_c" stoichiometry="1"/>
          <speciesReference species="NAD_c" stoichiometry="1"/>
        </listOfReactants>
        <listOfProducts>
          <speciesReference species="ala_B_c" stoichiometry="1"/>
          <speciesReference species="H_c" stoichiometry="2"/>
          <speciesReference species="NADH_c" stoichiometry="1"/>
        </listOfProducts>
        <kineticLaw formula="v_376">
          <listOfParameters>
            <parameter name="v_376" value="1"/>
          </listOfParameters>
        </kineticLaw>
      </reaction>
      <reaction name="RXN00361" reversible="false">
        <listOfReactants>
          <speciesReference species="aproa_n" stoichiometry="1"/>
          <speciesReference species="H2O_n" stoichiometry="1"/>
          <speciesReference species="NAD_n" stoichiometry="1"/>
        </listOfReactants>
        <listOfProducts>
          <speciesReference species="ala_B_n" stoichiometry="1"/>
          <speciesReference species="H_n" stoichiometry="2"/>
          <speciesReference species="NADH_n" stoichiometry="1"/>
        </listOfProducts>
        <kineticLaw formula="v_377">
          <listOfParameters>
            <parameter name="v_377" value="1"/>
          </listOfParameters>
        </kineticLaw>
      </reaction>
      <reaction name="RXN00365" reversible="true">
        <listOfReactants>
          <speciesReference species="alltt_c" stoichiometry="1"/>
          <speciesReference species="H2O_c" stoichiometry="1"/>
        </listOfReactants>
        <listOfProducts>
          <speciesReference species="urdglyc_c" stoichiometry="1"/>
          <speciesReference species="urea_c" stoichiometry="1"/>
        </listOfProducts>
        <kineticLaw formula="v_378">
          <listOfParameters>
            <parameter name="v_378" value="1"/>
          </listOfParameters>
        </kineticLaw>
      </reaction>
      <reaction name="RXN00366" reversible="true">
        <listOfReactants>
          <speciesReference species="alltt_n" stoichiometry="1"/>
          <speciesReference species="H2O_n" stoichiometry="1"/>
        </listOfReactants>
        <listOfProducts>
          <speciesReference species="urdglyc_n" stoichiometry="1"/>
          <speciesReference species="urea_n" stoichiometry="1"/>
        </listOfProducts>
        <kineticLaw formula="v_379">
          <listOfParameters>
            <parameter name="v_379" value="1"/>
          </listOfParameters>
        </kineticLaw>
      </reaction>
      <reaction name="RXN00367" reversible="false">
        <listOfReactants>
          <speciesReference species="alltn_e" stoichiometry="1"/>
        </listOfReactants>
        <listOfProducts>
          <speciesReference species="alltn_c" stoichiometry="1"/>
        </listOfProducts>
        <kineticLaw formula="v_380">
          <listOfParameters>
            <parameter name="v_380" value="1"/>
          </listOfParameters>
        </kineticLaw>
      </reaction>
      <reaction name="RXN00368" reversible="false">
        <listOfReactants>
          <speciesReference species="alltt_e" stoichiometry="1"/>
        </listOfReactants>
        <listOfProducts>
          <speciesReference species="alltt_c" stoichiometry="1"/>
        </listOfProducts>
        <kineticLaw formula="v_381">
          <listOfParameters>
            <parameter name="v_381" value="1"/>
          </listOfParameters>
        </kineticLaw>
      </reaction>
      <reaction name="RXN00369" reversible="false">
        <listOfReactants>
          <speciesReference species="SAM_e" stoichiometry="1"/>
          <speciesReference species="H_e" stoichiometry="1"/>
        </listOfReactants>
        <listOfProducts>
          <speciesReference species="SAM_c" stoichiometry="1"/>
          <speciesReference species="H_c" stoichiometry="1"/>
        </listOfProducts>
        <kineticLaw formula="v_382">
          <listOfParameters>
            <parameter name="v_382" value="1"/>
          </listOfParameters>
        </kineticLaw>
      </reaction>
      <reaction name="RXN00370" reversible="true">
        <listOfReactants>
          <speciesReference species="SAM_c" stoichiometry="1"/>
        </listOfReactants>
        <listOfProducts>
          <speciesReference species="SAM_m" stoichiometry="1"/>
        </listOfProducts>
        <kineticLaw formula="v_383">
          <listOfParameters>
            <parameter name="v_383" value="1"/>
          </listOfParameters>
        </kineticLaw>
      </reaction>
      <reaction name="RXN00371" reversible="false">
        <listOfReactants>
          <speciesReference species="a_4gudbd_c" stoichiometry="1"/>
          <speciesReference species="H2O_c" stoichiometry="1"/>
        </listOfReactants>
        <listOfProducts>
          <speciesReference species="a_4gudbutn_c" stoichiometry="1"/>
          <speciesReference species="NH4_c" stoichiometry="1"/>
        </listOfProducts>
        <kineticLaw formula="v_384">
          <listOfParameters>
            <parameter name="v_384" value="1"/>
          </listOfParameters>
        </kineticLaw>
      </reaction>
      <reaction name="RXN00372" reversible="false">
        <listOfReactants>
          <speciesReference species="H2O_c" stoichiometry="1"/>
          <speciesReference species="pad_c" stoichiometry="1"/>
        </listOfReactants>
        <listOfProducts>
          <speciesReference species="NH4_c" stoichiometry="1"/>
          <speciesReference species="pac_c" stoichiometry="1"/>
        </listOfProducts>
        <kineticLaw formula="v_385">
          <listOfParameters>
            <parameter name="v_385" value="1"/>
          </listOfParameters>
        </kineticLaw>
      </reaction>
      <reaction name="RXN00373" reversible="false">
        <listOfReactants>
          <speciesReference species="H2O_c" stoichiometry="1"/>
          <speciesReference species="iad_c" stoichiometry="1"/>
        </listOfReactants>
        <listOfProducts>
          <speciesReference species="ind3ac_c" stoichiometry="1"/>
          <speciesReference species="NH4_c" stoichiometry="1"/>
        </listOfProducts>
        <kineticLaw formula="v_386">
          <listOfParameters>
            <parameter name="v_386" value="1"/>
          </listOfParameters>
        </kineticLaw>
      </reaction>
      <reaction name="RXN00374" reversible="false">
        <listOfReactants>
          <speciesReference species="AMP_c" stoichiometry="1"/>
          <speciesReference species="H_c" stoichiometry="1"/>
          <speciesReference species="H2O_c" stoichiometry="1"/>
        </listOfReactants>
        <listOfProducts>
          <speciesReference species="IMP_c" stoichiometry="1"/>
          <speciesReference species="NH4_c" stoichiometry="1"/>
        </listOfProducts>
        <kineticLaw formula="v_387">
          <listOfParameters>
            <parameter name="v_387" value="1"/>
          </listOfParameters>
        </kineticLaw>
      </reaction>
      <reaction name="RXN00375" reversible="false">
        <listOfReactants>
          <speciesReference species="AMP_c" stoichiometry="1"/>
          <speciesReference species="H2O_c" stoichiometry="1"/>
        </listOfReactants>
        <listOfProducts>
          <speciesReference species="ade_c" stoichiometry="1"/>
          <speciesReference species="R5P_c" stoichiometry="1"/>
        </listOfProducts>
        <kineticLaw formula="v_388">
          <listOfParameters>
            <parameter name="v_388" value="1"/>
          </listOfParameters>
        </kineticLaw>
      </reaction>
      <reaction name="RXN00376" reversible="true">
        <listOfReactants>
          <speciesReference species="AMP_n" stoichiometry="1"/>
        </listOfReactants>
        <listOfProducts>
          <speciesReference species="AMP_c" stoichiometry="1"/>
        </listOfProducts>
        <kineticLaw formula="v_389">
          <listOfParameters>
            <parameter name="v_389" value="1"/>
          </listOfParameters>
        </kineticLaw>
      </reaction>
      <reaction name="RXN00377" reversible="false">
        <listOfReactants>
          <speciesReference species="anth_c" stoichiometry="1"/>
          <speciesReference species="prpp_c" stoichiometry="1"/>
        </listOfReactants>
        <listOfProducts>
          <speciesReference species="PPi_c" stoichiometry="1"/>
          <speciesReference species="pran_c" stoichiometry="1"/>
        </listOfProducts>
        <kineticLaw formula="v_390">
          <listOfParameters>
            <parameter name="v_390" value="1"/>
          </listOfParameters>
        </kineticLaw>
      </reaction>
      <reaction name="RXN00378" reversible="false">
        <listOfReactants>
          <speciesReference species="anth_n" stoichiometry="1"/>
          <speciesReference species="prpp_n" stoichiometry="1"/>
        </listOfReactants>
        <listOfProducts>
          <speciesReference species="PPi_n" stoichiometry="1"/>
          <speciesReference species="pran_n" stoichiometry="1"/>
        </listOfProducts>
        <kineticLaw formula="v_391">
          <listOfParameters>
            <parameter name="v_391" value="1"/>
          </listOfParameters>
        </kineticLaw>
      </reaction>
      <reaction name="RXN00379" reversible="false">
        <listOfReactants>
          <speciesReference species="CHOR_c" stoichiometry="1"/>
          <speciesReference species="GLN_c" stoichiometry="1"/>
        </listOfReactants>
        <listOfProducts>
          <speciesReference species="anth_c" stoichiometry="1"/>
          <speciesReference species="GLU_c" stoichiometry="1"/>
          <speciesReference species="H_c" stoichiometry="1"/>
          <speciesReference species="PYR_c" stoichiometry="1"/>
        </listOfProducts>
        <kineticLaw formula="v_392">
          <listOfParameters>
            <parameter name="v_392" value="1"/>
          </listOfParameters>
        </kineticLaw>
      </reaction>
      <reaction name="RXN00380" reversible="false">
        <listOfReactants>
          <speciesReference species="a_2aobut_c" stoichiometry="1"/>
          <speciesReference species="H_c" stoichiometry="1"/>
        </listOfReactants>
        <listOfProducts>
          <speciesReference species="aact_c" stoichiometry="1"/>
          <speciesReference species="CO2_c" stoichiometry="1"/>
        </listOfProducts>
[truncated: 809,050 more chars]
