# Supplementary material for: Do genome-scale models need exact solvers or clearer standards?
Source: Mol Syst Biol. 2015 Oct 14;11(10):831. doi: 10.15252/msb.20156157 (PMC4631202; doi:10.15252/msb.20156157)
Supplement: Supplementary file 2 — Dataset EV1 [file msb0011-0831-sd2.zip › m_model_collection-master/sbml/VvuMBEL943.xml]

<?xml version="1.0" encoding="UTF-8"?>
<!--Created by MetaFluxNet on 2010-12-1 0:12-->
<sbml xmlns="http://www.sbml.org/sbml/level2" level="2" version="1">
  <model name="HyunUkKim2010_VvuMBEL943_MetabolicModeling">
    <notes>
      <body xmlns="http://www.w3.org/1999/xhtml">
        <p> Created by Hyun Uk Kim.</p>
        <p> This metabolic network model was thoroughly validated by authors, and its paper is currently under peer review for journal publication.</p>
		<p> This network model VvuMBEL943 is a stoichiometric model that contains the metabolic information of a microbial pathogen, Vibrio vulnificus CMCP6, at genome-scale.</p>
      </body>
    </notes>
    <listOfCompartments>
      <compartment id="cell" />
    </listOfCompartments>
    <listOfSpecies>
      <species id="C180ACP" compartment="cell" initialAmount="1" boundaryCondition="false" />
      <species id="DMB" compartment="cell" initialAmount="1" boundaryCondition="false" />
      <species id="MPYR" compartment="cell" initialAmount="1" boundaryCondition="false" />
      <species id="HPPP" compartment="cell" initialAmount="1" boundaryCondition="false" />
      <species id="O2xt" compartment="cell" initialAmount="1" boundaryCondition="true" />
      <species id="CIIA" compartment="cell" initialAmount="1" boundaryCondition="false" />
      <species id="MMSA" compartment="cell" initialAmount="1" boundaryCondition="false" />
      <species id="CMP" compartment="cell" initialAmount="1" boundaryCondition="false" />
      <species id="TRNASER" compartment="cell" initialAmount="1" boundaryCondition="false" />
      <species id="RGT" compartment="cell" initialAmount="1" boundaryCondition="false" />
      <species id="VALxt" compartment="cell" initialAmount="1" boundaryCondition="true" />
      <species id="PAP" compartment="cell" initialAmount="1" boundaryCondition="false" />
      <species id="GLUGSAL" compartment="cell" initialAmount="1" boundaryCondition="false" />
      <species id="NAGA6P" compartment="cell" initialAmount="1" boundaryCondition="false" />
      <species id="a_5MTA" compartment="cell" initialAmount="1" boundaryCondition="false" />
      <species id="ORN" compartment="cell" initialAmount="1" boundaryCondition="false" />
      <species id="C171ACP" compartment="cell" initialAmount="1" boundaryCondition="false" />
      <species id="LTG" compartment="cell" initialAmount="1" boundaryCondition="false" />
      <species id="SPRMD" compartment="cell" initialAmount="1" boundaryCondition="false" />
      <species id="FUM" compartment="cell" initialAmount="1" boundaryCondition="false" />
      <species id="TRExt" compartment="cell" initialAmount="1" boundaryCondition="true" />
      <species id="NAGA1P" compartment="cell" initialAmount="1" boundaryCondition="false" />
      <species id="GCYS" compartment="cell" initialAmount="1" boundaryCondition="false" />
      <species id="D8RL" compartment="cell" initialAmount="1" boundaryCondition="false" />
      <species id="PC2" compartment="cell" initialAmount="1" boundaryCondition="false" />
      <species id="a_3KBDG" compartment="cell" initialAmount="1" boundaryCondition="false" />
      <species id="SAH" compartment="cell" initialAmount="1" boundaryCondition="false" />
      <species id="SHCL" compartment="cell" initialAmount="1" boundaryCondition="false" />
      <species id="AGDPCBA" compartment="cell" initialAmount="1" boundaryCondition="false" />
      <species id="a_5MC" compartment="cell" initialAmount="1" boundaryCondition="false" />
      <species id="a_3PASELNT" compartment="cell" initialAmount="1" boundaryCondition="false" />
      <species id="a_4PPNCYS" compartment="cell" initialAmount="1" boundaryCondition="false" />
      <species id="TRNALEU" compartment="cell" initialAmount="1" boundaryCondition="false" />
      <species id="HYXN" compartment="cell" initialAmount="1" boundaryCondition="false" />
      <species id="DHN" compartment="cell" initialAmount="1" boundaryCondition="false" />
      <species id="CNS" compartment="cell" initialAmount="1" boundaryCondition="false" />
      <species id="PTRC" compartment="cell" initialAmount="1" boundaryCondition="false" />
      <species id="UMP" compartment="cell" initialAmount="1" boundaryCondition="false" />
      <species id="ARIB" compartment="cell" initialAmount="1" boundaryCondition="false" />
      <species id="ASELNT" compartment="cell" initialAmount="1" boundaryCondition="false" />
      <species id="APS" compartment="cell" initialAmount="1" boundaryCondition="false" />
      <species id="LK2LIPIV" compartment="cell" initialAmount="1" boundaryCondition="false" />
      <species id="PROPIONYLP" compartment="cell" initialAmount="1" boundaryCondition="false" />
      <species id="TRYTRNATYR" compartment="cell" initialAmount="1" boundaryCondition="false" />
      <species id="a_2OP6M14BQ" compartment="cell" initialAmount="1" boundaryCondition="false" />
      <species id="SME3P" compartment="cell" initialAmount="1" boundaryCondition="false" />
      <species id="AICAR" compartment="cell" initialAmount="1" boundaryCondition="false" />
      <species id="SUCCxt" compartment="cell" initialAmount="1" boundaryCondition="true" />
      <species id="CAP" compartment="cell" initialAmount="1" boundaryCondition="false" />
      <species id="a_3SFPYR" compartment="cell" initialAmount="1" boundaryCondition="false" />
      <species id="C170ACP" compartment="cell" initialAmount="1" boundaryCondition="false" />
      <species id="DTAGA" compartment="cell" initialAmount="1" boundaryCondition="false" />
      <species id="DOROA" compartment="cell" initialAmount="1" boundaryCondition="false" />
      <species id="CAV" compartment="cell" initialAmount="1" boundaryCondition="false" />
      <species id="NO2xt" compartment="cell" initialAmount="1" boundaryCondition="true" />
      <species id="TYR" compartment="cell" initialAmount="1" boundaryCondition="false" />
      <species id="CMPKDO" compartment="cell" initialAmount="1" boundaryCondition="false" />
      <species id="PHPYR" compartment="cell" initialAmount="1" boundaryCondition="false" />
      <species id="a_4HPP" compartment="cell" initialAmount="1" boundaryCondition="false" />
      <species id="TRNAMET" compartment="cell" initialAmount="1" boundaryCondition="false" />
      <species id="G1P" compartment="cell" initialAmount="1" boundaryCondition="false" />
      <species id="PGP" compartment="cell" initialAmount="1" boundaryCondition="false" />
      <species id="SLFxt" compartment="cell" initialAmount="1" boundaryCondition="true" />
      <species id="CDP" compartment="cell" initialAmount="1" boundaryCondition="false" />
      <species id="SDLIPO" compartment="cell" initialAmount="1" boundaryCondition="false" />
      <species id="a_3OPP" compartment="cell" initialAmount="1" boundaryCondition="false" />
      <species id="ASNTRNAASN" compartment="cell" initialAmount="1" boundaryCondition="false" />
      <species id="CMPNANEU" compartment="cell" initialAmount="1" boundaryCondition="false" />
      <species id="DEXTRIN" compartment="cell" initialAmount="1" boundaryCondition="false" />
      <species id="TRP" compartment="cell" initialAmount="1" boundaryCondition="false" />
      <species id="DCTP" compartment="cell" initialAmount="1" boundaryCondition="false" />
      <species id="a_3KL" compartment="cell" initialAmount="1" boundaryCondition="false" />
      <species id="IDP" compartment="cell" initialAmount="1" boundaryCondition="false" />
      <species id="PI" compartment="cell" initialAmount="1" boundaryCondition="false" />
      <species id="PL" compartment="cell" initialAmount="1" boundaryCondition="false" />
      <species id="SAICAR" compartment="cell" initialAmount="1" boundaryCondition="false" />
      <species id="a_3PSME" compartment="cell" initialAmount="1" boundaryCondition="false" />
      <species id="PC" compartment="cell" initialAmount="1" boundaryCondition="false" />
      <species id="CGS" compartment="cell" initialAmount="1" boundaryCondition="false" />
      <species id="DAMP" compartment="cell" initialAmount="1" boundaryCondition="false" />
      <species id="PG" compartment="cell" initialAmount="1" boundaryCondition="false" />
      <species id="PE" compartment="cell" initialAmount="1" boundaryCondition="false" />
      <species id="ADLIPO" compartment="cell" initialAmount="1" boundaryCondition="false" />
      <species id="PDLA5P" compartment="cell" initialAmount="1" boundaryCondition="false" />
      <species id="HIBUT" compartment="cell" initialAmount="1" boundaryCondition="false" />
      <species id="a_3PSER" compartment="cell" initialAmount="1" boundaryCondition="false" />
      <species id="PS" compartment="cell" initialAmount="1" boundaryCondition="false" />
      <species id="PQ" compartment="cell" initialAmount="1" boundaryCondition="false" />
      <species id="I4AA" compartment="cell" initialAmount="1" boundaryCondition="false" />
      <species id="a_2PPG" compartment="cell" initialAmount="1" boundaryCondition="false" />
      <species id="GLUP" compartment="cell" initialAmount="1" boundaryCondition="false" />
      <species id="bDGLC" compartment="cell" initialAmount="1" boundaryCondition="false" />
      <species id="LIPIV" compartment="cell" initialAmount="1" boundaryCondition="false" />
      <species id="OBUT" compartment="cell" initialAmount="1" boundaryCondition="false" />
      <species id="DUMP" compartment="cell" initialAmount="1" boundaryCondition="false" />
      <species id="ICIT" compartment="cell" initialAmount="1" boundaryCondition="false" />
      <species id="OGT" compartment="cell" initialAmount="1" boundaryCondition="false" />
      <species id="cGMP" compartment="cell" initialAmount="1" boundaryCondition="false" />
      <species id="PPYR" compartment="cell" initialAmount="1" boundaryCondition="false" />
      <species id="DUxt" compartment="cell" initialAmount="1" boundaryCondition="true" />
      <species id="DGALAC" compartment="cell" initialAmount="1" boundaryCondition="false" />
      <species id="C161ACP" compartment="cell" initialAmount="1" boundaryCondition="false" />
      <species id="XANxt" compartment="cell" initialAmount="1" boundaryCondition="true" />
      <species id="UDP" compartment="cell" initialAmount="1" boundaryCondition="false" />
      <species id="DHSK" compartment="cell" initialAmount="1" boundaryCondition="false" />
      <species id="DGxt" compartment="cell" initialAmount="1" boundaryCondition="true" />
      <species id="A6P" compartment="cell" initialAmount="1" boundaryCondition="false" />
      <species id="ACCOA" compartment="cell" initialAmount="1" boundaryCondition="false" />
      <species id="GL3Pxt" compartment="cell" initialAmount="1" boundaryCondition="true" />
      <species id="AHHMP" compartment="cell" initialAmount="1" boundaryCondition="false" />
      <species id="DTB" compartment="cell" initialAmount="1" boundaryCondition="false" />
      <species id="DTTP" compartment="cell" initialAmount="1" boundaryCondition="false" />
      <species id="a_2OP3M5H6M14BQ" compartment="cell" initialAmount="1" boundaryCondition="false" />
      <species id="GLNxt" compartment="cell" initialAmount="1" boundaryCondition="true" />
      <species id="H2CO3" compartment="cell" initialAmount="1" boundaryCondition="false" />
      <species id="HCO3" compartment="cell" initialAmount="1" boundaryCondition="false" />
      <species id="bALA" compartment="cell" initialAmount="1" boundaryCondition="false" />
      <species id="TRE6P" compartment="cell" initialAmount="1" boundaryCondition="false" />
      <species id="DHPT" compartment="cell" initialAmount="1" boundaryCondition="false" />
      <species id="TRNAILE" compartment="cell" initialAmount="1" boundaryCondition="false" />
      <species id="SUCxt" compartment="cell" initialAmount="1" boundaryCondition="true" />
      <species id="TM" compartment="cell" initialAmount="1" boundaryCondition="false" />
      <species id="FMN" compartment="cell" initialAmount="1" boundaryCondition="false" />
      <species id="AACP" compartment="cell" initialAmount="1" boundaryCondition="false" />
      <species id="CPAD5P" compartment="cell" initialAmount="1" boundaryCondition="false" />
      <species id="INDOLE" compartment="cell" initialAmount="1" boundaryCondition="false" />
      <species id="SDAPIM" compartment="cell" initialAmount="1" boundaryCondition="false" />
      <species id="NO3xt" compartment="cell" initialAmount="1" boundaryCondition="true" />
      <species id="SHEME" compartment="cell" initialAmount="1" boundaryCondition="false" />
      <species id="a_5CM2HM" compartment="cell" initialAmount="1" boundaryCondition="false" />
      <species id="THZP" compartment="cell" initialAmount="1" boundaryCondition="false" />
      <species id="H2O2" compartment="cell" initialAmount="1" boundaryCondition="false" />
      <species id="TR" compartment="cell" initialAmount="1" boundaryCondition="false" />
      <species id="K2LIPA" compartment="cell" initialAmount="1" boundaryCondition="false" />
      <species id="ARGxt" compartment="cell" initialAmount="1" boundaryCondition="true" />
      <species id="PEP" compartment="cell" initialAmount="1" boundaryCondition="false" />
      <species id="QA" compartment="cell" initialAmount="1" boundaryCondition="false" />
      <species id="HSERxt" compartment="cell" initialAmount="1" boundaryCondition="true" />
      <species id="DDOH" compartment="cell" initialAmount="1" boundaryCondition="false" />
      <species id="HCNS" compartment="cell" initialAmount="1" boundaryCondition="false" />
      <species id="FGAR" compartment="cell" initialAmount="1" boundaryCondition="false" />
      <species id="DNA" compartment="cell" initialAmount="1" boundaryCondition="false" />
      <species id="CBHCAP" compartment="cell" initialAmount="1" boundaryCondition="false" />
      <species id="a_5MTGLU" compartment="cell" initialAmount="1" boundaryCondition="false" />
      <species id="T3" compartment="cell" initialAmount="1" boundaryCondition="false" />
      <species id="PANT" compartment="cell" initialAmount="1" boundaryCondition="false" />
      <species id="GLYxt" compartment="cell" initialAmount="1" boundaryCondition="true" />
      <species id="ALAALA" compartment="cell" initialAmount="1" boundaryCondition="false" />
      <species id="MALCOA" compartment="cell" initialAmount="1" boundaryCondition="false" />
      <species id="OIVAL" compartment="cell" initialAmount="1" boundaryCondition="false" />
      <species id="PHSER" compartment="cell" initialAmount="1" boundaryCondition="false" />
      <species id="THBPT" compartment="cell" initialAmount="1" boundaryCondition="false" />
      <species id="MLTHX" compartment="cell" initialAmount="1" boundaryCondition="false" />
      <species id="AHMP" compartment="cell" initialAmount="1" boundaryCondition="false" />
      <species id="a_2AEP" compartment="cell" initialAmount="1" boundaryCondition="false" />
      <species id="ASPTRNAASP" compartment="cell" initialAmount="1" boundaryCondition="false" />
      <species id="DGLUCA" compartment="cell" initialAmount="1" boundaryCondition="false" />
      <species id="Hxt" compartment="cell" initialAmount="1" boundaryCondition="false" />
      <species id="H2SO3" compartment="cell" initialAmount="1" boundaryCondition="false" />
      <species id="FORMATE" compartment="cell" initialAmount="1" boundaryCondition="false" />
      <species id="METTRNA" compartment="cell" initialAmount="1" boundaryCondition="false" />
      <species id="ASUC" compartment="cell" initialAmount="1" boundaryCondition="false" />
      <species id="THRxt" compartment="cell" initialAmount="1" boundaryCondition="true" />
      <species id="UREA" compartment="cell" initialAmount="1" boundaryCondition="false" />
      <species id="A5P" compartment="cell" initialAmount="1" boundaryCondition="false" />
      <species id="HQ" compartment="cell" initialAmount="1" boundaryCondition="false" />
      <species id="IMALxt" compartment="cell" initialAmount="1" boundaryCondition="true" />
      <species id="DMKH2" compartment="cell" initialAmount="1" boundaryCondition="false" />
      <species id="PYR" compartment="cell" initialAmount="1" boundaryCondition="false" />
      <species id="ILE" compartment="cell" initialAmount="1" boundaryCondition="false" />
      <species id="NAGLU" compartment="cell" initialAmount="1" boundaryCondition="false" />
      <species id="ARBZ" compartment="cell" initialAmount="1" boundaryCondition="false" />
      <species id="a_2HBA" compartment="cell" initialAmount="1" boundaryCondition="false" />
      <species id="a_34DHB" compartment="cell" initialAmount="1" boundaryCondition="false" />
      <species id="S7P" compartment="cell" initialAmount="1" boundaryCondition="false" />
      <species id="NADP" compartment="cell" initialAmount="1" boundaryCondition="false" />
      <species id="DQT" compartment="cell" initialAmount="1" boundaryCondition="false" />
      <species id="S2MBDHL" compartment="cell" initialAmount="1" boundaryCondition="false" />
      <species id="GDPMAN" compartment="cell" initialAmount="1" boundaryCondition="false" />
      <species id="DIMGP" compartment="cell" initialAmount="1" boundaryCondition="false" />
      <species id="UC" compartment="cell" initialAmount="1" boundaryCondition="false" />
      <species id="DHBPT" compartment="cell" initialAmount="1" boundaryCondition="false" />
      <species id="NADH" compartment="cell" initialAmount="1" boundaryCondition="false" />
      <species id="NADPH" compartment="cell" initialAmount="1" boundaryCondition="false" />
      <species id="S6P" compartment="cell" initialAmount="1" boundaryCondition="false" />
      <species id="FRUxt" compartment="cell" initialAmount="1" boundaryCondition="true" />
      <species id="UQ" compartment="cell" initialAmount="1" boundaryCondition="false" />
      <species id="PRO" compartment="cell" initialAmount="1" boundaryCondition="false" />
      <species id="INS" compartment="cell" initialAmount="1" boundaryCondition="false" />
      <species id="pppGpp" compartment="cell" initialAmount="1" boundaryCondition="false" />
      <species id="LRIBULOSE5P" compartment="cell" initialAmount="1" boundaryCondition="false" />
      <species id="NACD" compartment="cell" initialAmount="1" boundaryCondition="false" />
      <species id="TRNAASN" compartment="cell" initialAmount="1" boundaryCondition="false" />
      <species id="a_23cCMP" compartment="cell" initialAmount="1" boundaryCondition="false" />
      <species id="ASPSA" compartment="cell" initialAmount="1" boundaryCondition="false" />
      <species id="NACN" compartment="cell" initialAmount="1" boundaryCondition="false" />
      <species id="SERTRNASER" compartment="cell" initialAmount="1" boundaryCondition="false" />
      <species id="C120ACP" compartment="cell" initialAmount="1" boundaryCondition="false" />
      <species id="DUDP" compartment="cell" initialAmount="1" boundaryCondition="false" />
      <species id="TRNALYS" compartment="cell" initialAmount="1" boundaryCondition="false" />
      <species id="IMP" compartment="cell" initialAmount="1" boundaryCondition="false" />
      <species id="C200ACP" compartment="cell" initialAmount="1" boundaryCondition="false" />
      <species id="OA" compartment="cell" initialAmount="1" boundaryCondition="false" />
      <species id="LEUTRNA" compartment="cell" initialAmount="1" boundaryCondition="false" />
      <species id="DFRUC" compartment="cell" initialAmount="1" boundaryCondition="false" />
      <species id="VB12" compartment="cell" initialAmount="1" boundaryCondition="false" />
      <species id="SMET" compartment="cell" initialAmount="1" boundaryCondition="false" />
      <species id="G6GG" compartment="cell" initialAmount="1" boundaryCondition="false" />
      <species id="bGLAC" compartment="cell" initialAmount="1" boundaryCondition="false" />
      <species id="TRNAVAL" compartment="cell" initialAmount="1" boundaryCondition="false" />
      <species id="S2MPDHL" compartment="cell" initialAmount="1" boundaryCondition="false" />
      <species id="OMP" compartment="cell" initialAmount="1" boundaryCondition="false" />
      <species id="MLTTR" compartment="cell" initialAmount="1" boundaryCondition="false" />
      <species id="a_3MCCOA" compartment="cell" initialAmount="1" boundaryCondition="false" />
      <species id="ACHA" compartment="cell" initialAmount="1" boundaryCondition="false" />
      <species id="UDPG23A" compartment="cell" initialAmount="1" boundaryCondition="false" />
      <species id="TRNAGLY" compartment="cell" initialAmount="1" boundaryCondition="false" />
      <species id="NAAD" compartment="cell" initialAmount="1" boundaryCondition="false" />
      <species id="GLUTRNAGLU" compartment="cell" initialAmount="1" boundaryCondition="false" />
      <species id="H_C_" compartment="cell" initialAmount="1" boundaryCondition="false" />
      <species id="N15PADRDMB" compartment="cell" initialAmount="1" boundaryCondition="false" />
      <species id="PPEPTIDO" compartment="cell" initialAmount="1" boundaryCondition="false" />
      <species id="TRNAGLU" compartment="cell" initialAmount="1" boundaryCondition="false" />
      <species id="GGPP" compartment="cell" initialAmount="1" boundaryCondition="false" />
      <species id="HO3S2" compartment="cell" initialAmount="1" boundaryCondition="false" />
      <species id="TRNAGLN" compartment="cell" initialAmount="1" boundaryCondition="false" />
      <species id="CYSxt" compartment="cell" initialAmount="1" boundaryCondition="true" />
      <species id="GLAC" compartment="cell" initialAmount="1" boundaryCondition="false" />
      <species id="TRNAARG" compartment="cell" initialAmount="1" boundaryCondition="false" />
      <species id="PPPP" compartment="cell" initialAmount="1" boundaryCondition="false" />
      <species id="GLAL" compartment="cell" initialAmount="1" boundaryCondition="false" />
      <species id="HISOL" compartment="cell" initialAmount="1" boundaryCondition="false" />
      <species id="A_C_" compartment="cell" initialAmount="1" boundaryCondition="false" />
      <species id="DCxt" compartment="cell" initialAmount="1" boundaryCondition="true" />
      <species id="Na" compartment="cell" initialAmount="1" boundaryCondition="false" />
      <species id="ALATRNA" compartment="cell" initialAmount="1" boundaryCondition="false" />
      <species id="OHB" compartment="cell" initialAmount="1" boundaryCondition="false" />
      <species id="UPPMNGNLADGNMDG5DADA" compartment="cell" initialAmount="1" boundaryCondition="false" />
      <species id="DGLYCERATE" compartment="cell" initialAmount="1" boundaryCondition="false" />
      <species id="a_3H2MBCOA" compartment="cell" initialAmount="1" boundaryCondition="false" />
      <species id="PTT" compartment="cell" initialAmount="1" boundaryCondition="false" />
      <species id="H5P3O10" compartment="cell" initialAmount="1" boundaryCondition="false" />
      <species id="O2" compartment="cell" initialAmount="1" boundaryCondition="false" />
      <species id="MDE4P" compartment="cell" initialAmount="1" boundaryCondition="false" />
      <species id="NMHIS" compartment="cell" initialAmount="1" boundaryCondition="false" />
      <species id="DGR" compartment="cell" initialAmount="1" boundaryCondition="false" />
      <species id="ACALA" compartment="cell" initialAmount="1" boundaryCondition="false" />
      <species id="PURI5P" compartment="cell" initialAmount="1" boundaryCondition="false" />
      <species id="SPRMDxt" compartment="cell" initialAmount="1" boundaryCondition="true" />
      <species id="UDPNADMAU" compartment="cell" initialAmount="1" boundaryCondition="false" />
      <species id="UDPNAMAG" compartment="cell" initialAmount="1" boundaryCondition="false" />
      <species id="GALACTINOL" compartment="cell" initialAmount="1" boundaryCondition="false" />
      <species id="TRPxt" compartment="cell" initialAmount="1" boundaryCondition="true" />
      <species id="DHP" compartment="cell" initialAmount="1" boundaryCondition="false" />
      <species id="CT" compartment="cell" initialAmount="1" boundaryCondition="false" />
      <species id="NPCYS" compartment="cell" initialAmount="1" boundaryCondition="false" />
      <species id="PPP" compartment="cell" initialAmount="1" boundaryCondition="false" />
      <species id="DHF" compartment="cell" initialAmount="1" boundaryCondition="false" />
      <species id="CL" compartment="cell" initialAmount="1" boundaryCondition="false" />
      <species id="ACxt" compartment="cell" initialAmount="1" boundaryCondition="true" />
      <species id="SB1P" compartment="cell" initialAmount="1" boundaryCondition="false" />
      <species id="CB" compartment="cell" initialAmount="1" boundaryCondition="false" />
      <species id="PPI" compartment="cell" initialAmount="1" boundaryCondition="false" />
      <species id="PPN" compartment="cell" initialAmount="1" boundaryCondition="false" />
      <species id="TRNACYS" compartment="cell" initialAmount="1" boundaryCondition="false" />
      <species id="FAD" compartment="cell" initialAmount="1" boundaryCondition="false" />
      <species id="PHExt" compartment="cell" initialAmount="1" boundaryCondition="true" />
      <species id="PPA" compartment="cell" initialAmount="1" boundaryCondition="false" />
      <species id="MLTPT" compartment="cell" initialAmount="1" boundaryCondition="false" />
      <species id="OSBCOA" compartment="cell" initialAmount="1" boundaryCondition="false" />
      <species id="N4AAB" compartment="cell" initialAmount="1" boundaryCondition="false" />
      <species id="a_2PGxt" compartment="cell" initialAmount="1" boundaryCondition="true" />
      <species id="NAMN" compartment="cell" initialAmount="1" boundaryCondition="false" />
      <species id="AppppA" compartment="cell" initialAmount="1" boundaryCondition="false" />
      <species id="SLLCT" compartment="cell" initialAmount="1" boundaryCondition="false" />
      <species id="NAMD" compartment="cell" initialAmount="1" boundaryCondition="false" />
      <species id="DIN" compartment="cell" initialAmount="1" boundaryCondition="false" />
      <species id="PYTHP" compartment="cell" initialAmount="1" boundaryCondition="false" />
      <species id="a_5C2O3E" compartment="cell" initialAmount="1" boundaryCondition="false" />
      <species id="CDPDG" compartment="cell" initialAmount="1" boundaryCondition="false" />
      <species id="a_3AMP" compartment="cell" initialAmount="1" boundaryCondition="false" />
      <species id="a_2MPPACOA" compartment="cell" initialAmount="1" boundaryCondition="false" />
      <species id="MM" compartment="cell" initialAmount="1" boundaryCondition="false" />
      <species id="PPIX" compartment="cell" initialAmount="1" boundaryCondition="false" />
      <species id="MK" compartment="cell" initialAmount="1" boundaryCondition="false" />
      <species id="MI" compartment="cell" initialAmount="1" boundaryCondition="false" />
      <species id="DGLUCL" compartment="cell" initialAmount="1" boundaryCondition="false" />
      <species id="UTP" compartment="cell" initialAmount="1" boundaryCondition="false" />
      <species id="NANEU" compartment="cell" initialAmount="1" boundaryCondition="false" />
      <species id="UDPG" compartment="cell" initialAmount="1" boundaryCondition="false" />
      <species id="DALA" compartment="cell" initialAmount="1" boundaryCondition="false" />
      <species id="LACTOSE" compartment="cell" initialAmount="1" boundaryCondition="false" />
      <species id="BT" compartment="cell" initialAmount="1" boundaryCondition="false" />
      <species id="D1AP2OOP" compartment="cell" initialAmount="1" boundaryCondition="false" />
      <species id="a_2HPP" compartment="cell" initialAmount="1" boundaryCondition="false" />
      <species id="UPPMNGNLADGNMDDADA" compartment="cell" initialAmount="1" boundaryCondition="false" />
      <species id="a_2A3PP" compartment="cell" initialAmount="1" boundaryCondition="false" />
      <species id="KDG" compartment="cell" initialAmount="1" boundaryCondition="false" />
      <species id="a_2HPA" compartment="cell" initialAmount="1" boundaryCondition="false" />
      <species id="URIxt" compartment="cell" initialAmount="1" boundaryCondition="true" />
      <species id="KDO" compartment="cell" initialAmount="1" boundaryCondition="false" />
      <species id="ETH" compartment="cell" initialAmount="1" boundaryCondition="false" />
      <species id="GL" compartment="cell" initialAmount="1" boundaryCondition="false" />
      <species id="GN" compartment="cell" initialAmount="1" boundaryCondition="false" />
      <species id="SAMA" compartment="cell" initialAmount="1" boundaryCondition="false" />
      <species id="ATP" compartment="cell" initialAmount="1" boundaryCondition="false" />
      <species id="PTH" compartment="cell" initialAmount="1" boundaryCondition="false" />
      <species id="SAP" compartment="cell" initialAmount="1" boundaryCondition="false" />
      <species id="C110ACP" compartment="cell" initialAmount="1" boundaryCondition="false" />
      <species id="PROTRNAPRO" compartment="cell" initialAmount="1" boundaryCondition="false" />
      <species id="DT" compartment="cell" initialAmount="1" boundaryCondition="false" />
      <species id="CYSTEATE" compartment="cell" initialAmount="1" boundaryCondition="false" />
      <species id="PROTEIN" compartment="cell" initialAmount="1" boundaryCondition="false" />
      <species id="ADCBAP" compartment="cell" initialAmount="1" boundaryCondition="false" />
      <species id="DHMP" compartment="cell" initialAmount="1" boundaryCondition="false" />
      <species id="DG" compartment="cell" initialAmount="1" boundaryCondition="false" />
      <species id="DC" compartment="cell" initialAmount="1" boundaryCondition="false" />
      <species id="GLUCxt" compartment="cell" initialAmount="1" boundaryCondition="true" />
      <species id="DA" compartment="cell" initialAmount="1" boundaryCondition="false" />
      <species id="a_2OAD" compartment="cell" initialAmount="1" boundaryCondition="false" />
      <species id="ORNxt" compartment="cell" initialAmount="1" boundaryCondition="true" />
      <species id="PPHG" compartment="cell" initialAmount="1" boundaryCondition="false" />
      <species id="GL3P" compartment="cell" initialAmount="1" boundaryCondition="false" />
      <species id="ACAL" compartment="cell" initialAmount="1" boundaryCondition="false" />
      <species id="CITxt" compartment="cell" initialAmount="1" boundaryCondition="true" />
      <species id="AN" compartment="cell" initialAmount="1" boundaryCondition="false" />
      <species id="a_3HAN" compartment="cell" initialAmount="1" boundaryCondition="false" />
      <species id="a_34DHPEG" compartment="cell" initialAmount="1" boundaryCondition="false" />
      <species id="AC" compartment="cell" initialAmount="1" boundaryCondition="false" />
      <species id="DPCOA" compartment="cell" initialAmount="1" boundaryCondition="false" />
      <species id="AG" compartment="cell" initialAmount="1" boundaryCondition="false" />
      <species id="AD" compartment="cell" initialAmount="1" boundaryCondition="false" />
      <species id="a_3HPCOA" compartment="cell" initialAmount="1" boundaryCondition="false" />
      <species id="SUC6P" compartment="cell" initialAmount="1" boundaryCondition="false" />
      <species id="SCYS" compartment="cell" initialAmount="1" boundaryCondition="false" />
      <species id="X5P" compartment="cell" initialAmount="1" boundaryCondition="false" />
      <species id="PEPTIDO" compartment="cell" initialAmount="1" boundaryCondition="false" />
      <species id="FL" compartment="cell" initialAmount="1" boundaryCondition="false" />
      <species id="UDPNADMA" compartment="cell" initialAmount="1" boundaryCondition="false" />
      <species id="TCYS" compartment="cell" initialAmount="1" boundaryCondition="false" />
      <species id="F1P" compartment="cell" initialAmount="1" boundaryCondition="false" />
      <species id="PROPANOATE" compartment="cell" initialAmount="1" boundaryCondition="false" />
      <species id="FA" compartment="cell" initialAmount="1" boundaryCondition="false" />
      <species id="MLTTTR" compartment="cell" initialAmount="1" boundaryCondition="false" />
      <species id="CYSGLY" compartment="cell" initialAmount="1" boundaryCondition="false" />
      <species id="a_2PCDPMDE" compartment="cell" initialAmount="1" boundaryCondition="false" />
      <species id="a_1BOH" compartment="cell" initialAmount="1" boundaryCondition="false" />
      <species id="FMETTRNA" compartment="cell" initialAmount="1" boundaryCondition="false" />
      <species id="ACOA" compartment="cell" initialAmount="1" boundaryCondition="false" />
      <species id="EPM" compartment="cell" initialAmount="1" boundaryCondition="false" />
      <species id="MKH2" compartment="cell" initialAmount="1" boundaryCondition="false" />
      <species id="AHSER" compartment="cell" initialAmount="1" boundaryCondition="false" />
      <species id="C151ACP" compartment="cell" initialAmount="1" boundaryCondition="false" />
      <species id="a_2MP2ECOA" compartment="cell" initialAmount="1" boundaryCondition="false" />
      <species id="a_3SPYR" compartment="cell" initialAmount="1" boundaryCondition="false" />
      <species id="DR5P" compartment="cell" initialAmount="1" boundaryCondition="false" />
      <species id="URI" compartment="cell" initialAmount="1" boundaryCondition="false" />
      <species id="URA" compartment="cell" initialAmount="1" boundaryCondition="false" />
      <species id="ACDA" compartment="cell" initialAmount="1" boundaryCondition="false" />
      <species id="PHP" compartment="cell" initialAmount="1" boundaryCondition="false" />
      <species id="GAL1P" compartment="cell" initialAmount="1" boundaryCondition="false" />
      <species id="PHT" compartment="cell" initialAmount="1" boundaryCondition="false" />
      <species id="B5AMP" compartment="cell" initialAmount="1" boundaryCondition="false" />
      <species id="PYRDX" compartment="cell" initialAmount="1" boundaryCondition="false" />
      <species id="SERxt" compartment="cell" initialAmount="1" boundaryCondition="true" />
      <species id="LIPO" compartment="cell" initialAmount="1" boundaryCondition="false" />
      <species id="GLYCOLATE" compartment="cell" initialAmount="1" boundaryCondition="false" />
      <species id="ppGpp" compartment="cell" initialAmount="1" boundaryCondition="false" />
      <species id="UDPGAL" compartment="cell" initialAmount="1" boundaryCondition="false" />
      <species id="DB4P" compartment="cell" initialAmount="1" boundaryCondition="false" />
      <species id="HOMOGEN" compartment="cell" initialAmount="1" boundaryCondition="false" />
      <species id="THMNP" compartment="cell" initialAmount="1" boundaryCondition="false" />
      <species id="BAL" compartment="cell" initialAmount="1" boundaryCondition="false" />
      <species id="PRBATP" compartment="cell" initialAmount="1" boundaryCondition="false" />
      <species id="BIOMASS" compartment="cell" initialAmount="1" boundaryCondition="true" />
      <species id="GLU" compartment="cell" initialAmount="1" boundaryCondition="false" />
      <species id="DADP" compartment="cell" initialAmount="1" boundaryCondition="false" />
      <species id="SHCHC" compartment="cell" initialAmount="1" boundaryCondition="false" />
      <species id="PPAC" compartment="cell" initialAmount="1" boundaryCondition="false" />
      <species id="MLTHPT" compartment="cell" initialAmount="1" boundaryCondition="false" />
      <species id="a_3HIVCOA" compartment="cell" initialAmount="1" boundaryCondition="false" />
      <species id="PBG" compartment="cell" initialAmount="1" boundaryCondition="false" />
      <species id="CHOR" compartment="cell" initialAmount="1" boundaryCondition="false" />
      <species id="a_4FAAC" compartment="cell" initialAmount="1" boundaryCondition="false" />
      <species id="PABA" compartment="cell" initialAmount="1" boundaryCondition="false" />
      <species id="UDPNAGEP" compartment="cell" initialAmount="1" boundaryCondition="false" />
      <species id="ADPG" compartment="cell" initialAmount="1" boundaryCondition="false" />
      <species id="UDPG2AA" compartment="cell" initialAmount="1" boundaryCondition="false" />
      <species id="LPS" compartment="cell" initialAmount="1" boundaryCondition="false" />
      <species id="ACACP" compartment="cell" initialAmount="1" boundaryCondition="false" />
      <species id="a_3PG" compartment="cell" initialAmount="1" boundaryCondition="false" />
      <species id="ABUT" compartment="cell" initialAmount="1" boundaryCondition="false" />
      <species id="L1P3H5C" compartment="cell" initialAmount="1" boundaryCondition="false" />
      <species id="SELNT" compartment="cell" initialAmount="1" boundaryCondition="false" />
      <species id="DAPIM" compartment="cell" initialAmount="1" boundaryCondition="false" />
      <species id="a_3A2OP" compartment="cell" initialAmount="1" boundaryCondition="false" />
      <species id="SUCC" compartment="cell" initialAmount="1" boundaryCondition="false" />
      <species id="NADMA6P" compartment="cell" initialAmount="1" boundaryCondition="false" />
      <species id="bDG6P" compartment="cell" initialAmount="1" boundaryCondition="false" />
      <species id="MDAPIM" compartment="cell" initialAmount="1" boundaryCondition="false" />
      <species id="DR1P" compartment="cell" initialAmount="1" boundaryCondition="false" />
      <species id="CO2xt" compartment="cell" initialAmount="1" boundaryCondition="true" />
      <species id="a_4MAAC" compartment="cell" initialAmount="1" boundaryCondition="false" />
      <species id="a_3HBCOA" compartment="cell" initialAmount="1" boundaryCondition="false" />
      <species id="T16B" compartment="cell" initialAmount="1" boundaryCondition="false" />
      <species id="UDPGLUC" compartment="cell" initialAmount="1" boundaryCondition="false" />
      <species id="DANNA" compartment="cell" initialAmount="1" boundaryCondition="false" />
      <species id="T6P" compartment="cell" initialAmount="1" boundaryCondition="false" />
      <species id="NGNEU" compartment="cell" initialAmount="1" boundaryCondition="false" />
      <species id="AACCOA" compartment="cell" initialAmount="1" boundaryCondition="false" />
      <species id="a_3OP4HB" compartment="cell" initialAmount="1" boundaryCondition="false" />
      <species id="a_3HIBCOA" compartment="cell" initialAmount="1" boundaryCondition="false" />
      <species id="a_23cAMP" compartment="cell" initialAmount="1" boundaryCondition="false" />
      <species id="N2SUCCARG" compartment="cell" initialAmount="1" boundaryCondition="false" />
      <species id="MELIxt" compartment="cell" initialAmount="1" boundaryCondition="true" />
      <species id="DTxt" compartment="cell" initialAmount="1" boundaryCondition="true" />
      <species id="IMAL" compartment="cell" initialAmount="1" boundaryCondition="false" />
      <species id="a_2A3OB" compartment="cell" initialAmount="1" boundaryCondition="false" />
      <species id="a_2MCIT" compartment="cell" initialAmount="1" boundaryCondition="false" />
      <species id="a_3DG6P" compartment="cell" initialAmount="1" boundaryCondition="false" />
      <species id="PRFICA" compartment="cell" initialAmount="1" boundaryCondition="false" />
      <species id="DITP" compartment="cell" initialAmount="1" boundaryCondition="false" />
      <species id="DTDPGLU" compartment="cell" initialAmount="1" boundaryCondition="false" />
      <species id="HSER" compartment="cell" initialAmount="1" boundaryCondition="false" />
      <species id="ACLAC" compartment="cell" initialAmount="1" boundaryCondition="false" />
      <species id="ER4P" compartment="cell" initialAmount="1" boundaryCondition="false" />
      <species id="a_3GMP" compartment="cell" initialAmount="1" boundaryCondition="false" />
      <species id="a_2AG3PE" compartment="cell" initialAmount="1" boundaryCondition="false" />
      <species id="SLF" compartment="cell" initialAmount="1" boundaryCondition="false" />
      <species id="ASN" compartment="cell" initialAmount="1" boundaryCondition="false" />
      <species id="a_3MBCOA" compartment="cell" initialAmount="1" boundaryCondition="false" />
      <species id="a_2AG3PC" compartment="cell" initialAmount="1" boundaryCondition="false" />
      <species id="METHF" compartment="cell" initialAmount="1" boundaryCondition="false" />
      <species id="CAIR" compartment="cell" initialAmount="1" boundaryCondition="false" />
      <species id="GLUTCOA" compartment="cell" initialAmount="1" boundaryCondition="false" />
      <species id="DHMVA" compartment="cell" initialAmount="1" boundaryCondition="false" />
      <species id="a_3BUT" compartment="cell" initialAmount="1" boundaryCondition="false" />
      <species id="ASP" compartment="cell" initialAmount="1" boundaryCondition="false" />
      <species id="a_2AG3PS" compartment="cell" initialAmount="1" boundaryCondition="false" />
      <species id="SPRM" compartment="cell" initialAmount="1" boundaryCondition="false" />
      <species id="DPHE" compartment="cell" initialAmount="1" boundaryCondition="false" />
      <species id="D6PGC" compartment="cell" initialAmount="1" boundaryCondition="false" />
      <species id="UPRG" compartment="cell" initialAmount="1" boundaryCondition="false" />
      <species id="C191ACP" compartment="cell" initialAmount="1" boundaryCondition="false" />
      <species id="N2SUCCGLU5SA" compartment="cell" initialAmount="1" boundaryCondition="false" />
      <species id="BETAINE" compartment="cell" initialAmount="1" boundaryCondition="false" />
      <species id="TRNATRP" compartment="cell" initialAmount="1" boundaryCondition="false" />
      <species id="DHPANT" compartment="cell" initialAmount="1" boundaryCondition="false" />
      <species id="FTHF" compartment="cell" initialAmount="1" boundaryCondition="false" />
      <species id="ICHOR" compartment="cell" initialAmount="1" boundaryCondition="false" />
      <species id="PRPP" compartment="cell" initialAmount="1" boundaryCondition="false" />
      <species id="PRBAMP" compartment="cell" initialAmount="1" boundaryCondition="false" />
      <species id="OTHIO" compartment="cell" initialAmount="1" boundaryCondition="false" />
      <species id="PA" compartment="cell" initialAmount="1" boundaryCondition="false" />
      <species id="CTP" compartment="cell" initialAmount="1" boundaryCondition="false" />
      <species id="a_3MLAC" compartment="cell" initialAmount="1" boundaryCondition="false" />
      <species id="CCOA" compartment="cell" initialAmount="1" boundaryCondition="false" />
      <species id="HEPPP" compartment="cell" initialAmount="1" boundaryCondition="false" />
      <species id="DISAC1P" compartment="cell" initialAmount="1" boundaryCondition="false" />
      <species id="E4HGLU" compartment="cell" initialAmount="1" boundaryCondition="false" />
      <species id="XMP" compartment="cell" initialAmount="1" boundaryCondition="false" />
      <species id="UREAxt" compartment="cell" initialAmount="1" boundaryCondition="true" />
      <species id="TYRxt" compartment="cell" initialAmount="1" boundaryCondition="true" />
      <species id="ASPxt" compartment="cell" initialAmount="1" boundaryCondition="true" />
      <species id="ADCHOR" compartment="cell" initialAmount="1" boundaryCondition="false" />
      <species id="SME" compartment="cell" initialAmount="1" boundaryCondition="false" />
      <species id="a_2AA" compartment="cell" initialAmount="1" boundaryCondition="false" />
      <species id="AGL3P" compartment="cell" initialAmount="1" boundaryCondition="false" />
      <species id="HMB4PP" compartment="cell" initialAmount="1" boundaryCondition="false" />
      <species id="XTSINE" compartment="cell" initialAmount="1" boundaryCondition="false" />
      <species id="ARGSUCC" compartment="cell" initialAmount="1" boundaryCondition="false" />
      <species id="a_2AGL3P" compartment="cell" initialAmount="1" boundaryCondition="false" />
      <species id="DUTP" compartment="cell" initialAmount="1" boundaryCondition="false" />
      <species id="GLxt" compartment="cell" initialAmount="1" boundaryCondition="true" />
      <species id="DHDP" compartment="cell" initialAmount="1" boundaryCondition="false" />
      <species id="LIPOYLPROTEIN" compartment="cell" initialAmount="1" boundaryCondition="false" />
      <species id="DHLIPOYLPROTEIN" compartment="cell" initialAmount="1" boundaryCondition="false" />
      <species id="AHMPP" compartment="cell" initialAmount="1" boundaryCondition="false" />
      <species id="a_2OP6HP" compartment="cell" initialAmount="1" boundaryCondition="false" />
      <species id="GA6P" compartment="cell" initialAmount="1" boundaryCondition="false" />
      <species id="DGDMH17BP" compartment="cell" initialAmount="1" boundaryCondition="false" />
      <species id="GLYCOLATExt" compartment="cell" initialAmount="1" boundaryCondition="true" />
      <species id="ASNxt" compartment="cell" initialAmount="1" boundaryCondition="true" />
      <species id="TRNAASP" compartment="cell" initialAmount="1" boundaryCondition="false" />
      <species id="a_5H24DP" compartment="cell" initialAmount="1" boundaryCondition="false" />
      <species id="a_2HETPP" compartment="cell" initialAmount="1" boundaryCondition="false" />
      <species id="DGDMH1P" compartment="cell" initialAmount="1" boundaryCondition="false" />
      <species id="NAD" compartment="cell" initialAmount="1" boundaryCondition="false" />
      <species id="DCMP" compartment="cell" initialAmount="1" boundaryCondition="false" />
      <species id="NAC" compartment="cell" initialAmount="1" boundaryCondition="false" />
      <species id="ARG" compartment="cell" initialAmount="1" boundaryCondition="false" />
      <species id="NAM" compartment="cell" initialAmount="1" boundaryCondition="false" />
      <species id="IMACP" compartment="cell" initialAmount="1" boundaryCondition="false" />
      <species id="DHAP" compartment="cell" initialAmount="1" boundaryCondition="false" />
      <species id="G3P" compartment="cell" initialAmount="1" boundaryCondition="false" />
      <species id="NAORN" compartment="cell" initialAmount="1" boundaryCondition="false" />
      <species id="LEUxt" compartment="cell" initialAmount="1" boundaryCondition="true" />
      <species id="GLCxt" compartment="cell" initialAmount="1" boundaryCondition="true" />
      <species id="PNTO" compartment="cell" initialAmount="1" boundaryCondition="false" />
      <species id="TRNAHIS" compartment="cell" initialAmount="1" boundaryCondition="false" />
      <species id="LYS" compartment="cell" initialAmount="1" boundaryCondition="false" />
      <species id="a_4HB" compartment="cell" initialAmount="1" boundaryCondition="false" />
      <species id="C180" compartment="cell" initialAmount="1" boundaryCondition="false" />
      <species id="C181" compartment="cell" initialAmount="1" boundaryCondition="false" />
      <species id="PIxt" compartment="cell" initialAmount="1" boundaryCondition="true" />
      <species id="C100ACP" compartment="cell" initialAmount="1" boundaryCondition="false" />
      <species id="a_4HGLUSA" compartment="cell" initialAmount="1" boundaryCondition="false" />
      <species id="SAOPIM" compartment="cell" initialAmount="1" boundaryCondition="false" />
      <species id="PRAM" compartment="cell" initialAmount="1" boundaryCondition="false" />
      <species id="D6PGL" compartment="cell" initialAmount="1" boundaryCondition="false" />
      <species id="A6RP" compartment="cell" initialAmount="1" boundaryCondition="false" />
      <species id="SAM" compartment="cell" initialAmount="1" boundaryCondition="false" />
      <species id="CYTDxt" compartment="cell" initialAmount="1" boundaryCondition="true" />
      <species id="ICITxt" compartment="cell" initialAmount="1" boundaryCondition="true" />
      <species id="CVN" compartment="cell" initialAmount="1" boundaryCondition="false" />
      <species id="a_2OP6MP" compartment="cell" initialAmount="1" boundaryCondition="false" />
      <species id="GA1P" compartment="cell" initialAmount="1" boundaryCondition="false" />
      <species id="DTDPDGLUC" compartment="cell" initialAmount="1" boundaryCondition="false" />
      <species id="NO3" compartment="cell" initialAmount="1" boundaryCondition="false" />
      <species id="NO2" compartment="cell" initialAmount="1" boundaryCondition="false" />
      <species id="a_4HPRO" compartment="cell" initialAmount="1" boundaryCondition="false" />
      <species id="RTHIO" compartment="cell" initialAmount="1" boundaryCondition="false" />
      <species id="cAMP" compartment="cell" initialAmount="1" boundaryCondition="false" />
      <species id="DX5P" compartment="cell" initialAmount="1" boundaryCondition="false" />
      <species id="ADCBA" compartment="cell" initialAmount="1" boundaryCondition="false" />
      <species id="GTP" compartment="cell" initialAmount="1" boundaryCondition="false" />
      <species id="AKG" compartment="cell" initialAmount="1" boundaryCondition="false" />
      <species id="KDPG" compartment="cell" initialAmount="1" boundaryCondition="false" />
      <species id="MTG" compartment="cell" initialAmount="1" boundaryCondition="false" />
      <species id="CHCOA" compartment="cell" initialAmount="1" boundaryCondition="false" />
      <species id="BASP" compartment="cell" initialAmount="1" boundaryCondition="false" />
      <species id="MNTxt" compartment="cell" initialAmount="1" boundaryCondition="true" />
      <species id="TRNAPHE" compartment="cell" initialAmount="1" boundaryCondition="false" />
      <species id="F6P" compartment="cell" initialAmount="1" boundaryCondition="false" />
      <species id="MLTxt" compartment="cell" initialAmount="1" boundaryCondition="true" />
      <species id="LEU" compartment="cell" initialAmount="1" boundaryCondition="false" />
      <species id="ADPHEP" compartment="cell" initialAmount="1" boundaryCondition="false" />
      <species id="GTRNA" compartment="cell" initialAmount="1" boundaryCondition="false" />
      <species id="PROxt" compartment="cell" initialAmount="1" boundaryCondition="true" />
      <species id="AONA" compartment="cell" initialAmount="1" boundaryCondition="false" />
      <species id="a_3HB123TC" compartment="cell" initialAmount="1" boundaryCondition="false" />
      <species id="THIAMINxt" compartment="cell" initialAmount="1" boundaryCondition="true" />
      <species id="a_2D3DDX" compartment="cell" initialAmount="1" boundaryCondition="false" />
      <species id="CAASP" compartment="cell" initialAmount="1" boundaryCondition="false" />
      <species id="PPACOA" compartment="cell" initialAmount="1" boundaryCondition="false" />
      <species id="PAPS" compartment="cell" initialAmount="1" boundaryCondition="false" />
      <species id="HTR" compartment="cell" initialAmount="1" boundaryCondition="false" />
      <species id="NH3" compartment="cell" initialAmount="1" boundaryCondition="false" />
      <species id="AKGxt" compartment="cell" initialAmount="1" boundaryCondition="true" />
      <species id="UQH2" compartment="cell" initialAmount="1" boundaryCondition="false" />
      <species id="GLYTRNAGLY" compartment="cell" initialAmount="1" boundaryCondition="false" />
      <species id="GLUxt" compartment="cell" initialAmount="1" boundaryCondition="true" />
      <species id="ILETRNAILE" compartment="cell" initialAmount="1" boundaryCondition="false" />
      <species id="C150ACP" compartment="cell" initialAmount="1" boundaryCondition="false" />
      <species id="SLACxt" compartment="cell" initialAmount="1" boundaryCondition="true" />
      <species id="ACMUR" compartment="cell" initialAmount="1" boundaryCondition="false" />
      <species id="AHM" compartment="cell" initialAmount="1" boundaryCondition="false" />
      <species id="SER" compartment="cell" initialAmount="1" boundaryCondition="false" />
      <species id="a_2OPP" compartment="cell" initialAmount="1" boundaryCondition="false" />
      <species id="CTxt" compartment="cell" initialAmount="1" boundaryCondition="true" />
      <species id="Naxt" compartment="cell" initialAmount="1" boundaryCondition="true" />
      <species id="TRNAPRO" compartment="cell" initialAmount="1" boundaryCondition="false" />
      <species id="MALxt" compartment="cell" initialAmount="1" boundaryCondition="true" />
      <species id="DTMP" compartment="cell" initialAmount="1" boundaryCondition="false" />
      <species id="CDPMDE" compartment="cell" initialAmount="1" boundaryCondition="false" />
      <species id="DGLUC" compartment="cell" initialAmount="1" boundaryCondition="false" />
      <species id="UPPMNLADGMDDADA" compartment="cell" initialAmount="1" boundaryCondition="false" />
      <species id="a_34DHMA" compartment="cell" initialAmount="1" boundaryCondition="false" />
      <species id="C160ACP" compartment="cell" initialAmount="1" boundaryCondition="false" />
      <species id="GPP" compartment="cell" initialAmount="1" boundaryCondition="false" />
      <species id="GSN" compartment="cell" initialAmount="1" boundaryCondition="false" />
      <species id="SHCYS" compartment="cell" initialAmount="1" boundaryCondition="false" />
      <species id="PRLP" compartment="cell" initialAmount="1" boundaryCondition="false" />
      <species id="ATHR" compartment="cell" initialAmount="1" boundaryCondition="false" />
      <species id="ILExt" compartment="cell" initialAmount="1" boundaryCondition="true" />
      <species id="GSA" compartment="cell" initialAmount="1" boundaryCondition="false" />
      <species id="IGP" compartment="cell" initialAmount="1" boundaryCondition="false" />
      <species id="DMPP" compartment="cell" initialAmount="1" boundaryCondition="false" />
      <species id="CYTD" compartment="cell" initialAmount="1" boundaryCondition="false" />
      <species id="F2P" compartment="cell" initialAmount="1" boundaryCondition="false" />
      <species id="a_2P1A" compartment="cell" initialAmount="1" boundaryCondition="false" />
      <species id="AIR" compartment="cell" initialAmount="1" boundaryCondition="false" />
      <species id="TRNATHR" compartment="cell" initialAmount="1" boundaryCondition="false" />
      <species id="METTHF" compartment="cell" initialAmount="1" boundaryCondition="false" />
      <species id="LAC" compartment="cell" initialAmount="1" boundaryCondition="false" />
      <species id="MAN1P" compartment="cell" initialAmount="1" boundaryCondition="false" />
      <species id="DCDP" compartment="cell" initialAmount="1" boundaryCondition="false" />
      <species id="IASP" compartment="cell" initialAmount="1" boundaryCondition="false" />
      <species id="XAN" compartment="cell" initialAmount="1" boundaryCondition="false" />
      <species id="TRNATYR" compartment="cell" initialAmount="1" boundaryCondition="false" />
      <species id="a_23cGMP" compartment="cell" initialAmount="1" boundaryCondition="false" />
      <species id="a_4PPNTE" compartment="cell" initialAmount="1" boundaryCondition="false" />
      <species id="a_3SLALA" compartment="cell" initialAmount="1" boundaryCondition="false" />
      <species id="a_4PPNTO" compartment="cell" initialAmount="1" boundaryCondition="false" />
      <species id="DIDP" compartment="cell" initialAmount="1" boundaryCondition="false" />
      <species id="S3MBDHL" compartment="cell" initialAmount="1" boundaryCondition="false" />
      <species id="DGDMH7P" compartment="cell" initialAmount="1" boundaryCondition="false" />
      <species id="LLCT" compartment="cell" initialAmount="1" boundaryCondition="false" />
      <species id="CITR" compartment="cell" initialAmount="1" boundaryCondition="false" />
      <species id="ALA" compartment="cell" initialAmount="1" boundaryCondition="false" />
      <species id="a_24DAB" compartment="cell" initialAmount="1" boundaryCondition="false" />
      <species id="PHOSPHOLIPID" compartment="cell" initialAmount="1" boundaryCondition="false" />
      <species id="PDLA" compartment="cell" initialAmount="1" boundaryCondition="false" />
      <species id="D6RP5P" compartment="cell" initialAmount="1" boundaryCondition="false" />
      <species id="C090ACP" compartment="cell" initialAmount="1" boundaryCondition="false" />
      <species id="GLY" compartment="cell" initialAmount="1" boundaryCondition="false" />
      <species id="GLX" compartment="cell" initialAmount="1" boundaryCondition="false" />
      <species id="ACP" compartment="cell" initialAmount="1" boundaryCondition="false" />
      <species id="GLC" compartment="cell" initialAmount="1" boundaryCondition="false" />
      <species id="DRIB" compartment="cell" initialAmount="1" boundaryCondition="false" />
      <species id="NADMA" compartment="cell" initialAmount="1" boundaryCondition="false" />
      <species id="GLN" compartment="cell" initialAmount="1" boundaryCondition="false" />
      <species id="C040COA" compartment="cell" initialAmount="1" boundaryCondition="false" />
      <species id="DGTP" compartment="cell" initialAmount="1" boundaryCondition="false" />
      <species id="UDPG2A" compartment="cell" initialAmount="1" boundaryCondition="false" />
      <species id="DAxt" compartment="cell" initialAmount="1" boundaryCondition="true" />
      <species id="UDPMNLADGMDDADA" compartment="cell" initialAmount="1" boundaryCondition="false" />
      <species id="BUTANAL" compartment="cell" initialAmount="1" boundaryCondition="false" />
      <species id="ADPDGDMHEP" compartment="cell" initialAmount="1" boundaryCondition="false" />
      <species id="CYS" compartment="cell" initialAmount="1" boundaryCondition="false" />
      <species id="R3HBCOA" compartment="cell" initialAmount="1" boundaryCondition="false" />
      <species id="OPHSER" compartment="cell" initialAmount="1" boundaryCondition="false" />
      <species id="GSNxt" compartment="cell" initialAmount="1" boundaryCondition="true" />
      <species id="UDCPP" compartment="cell" initialAmount="1" boundaryCondition="false" />
      <species id="NH3xt" compartment="cell" initialAmount="1" boundaryCondition="true" />
      <species id="RIBFLAV" compartment="cell" initialAmount="1" boundaryCondition="false" />
      <species id="FGAM" compartment="cell" initialAmount="1" boundaryCondition="false" />
      <species id="DMK" compartment="cell" initialAmount="1" boundaryCondition="false" />
      <species id="I3AA" compartment="cell" initialAmount="1" boundaryCondition="false" />
      <species id="I3AC" compartment="cell" initialAmount="1" boundaryCondition="false" />
      <species id="CA" compartment="cell" initialAmount="1" boundaryCondition="false" />
      <species id="a_3CMP" compartment="cell" initialAmount="1" boundaryCondition="false" />
      <species id="LXYLULOSE5P" compartment="cell" initialAmount="1" boundaryCondition="false" />
      <species id="C150" compartment="cell" initialAmount="1" boundaryCondition="false" />
      <species id="AMP" compartment="cell" initialAmount="1" boundaryCondition="false" />
      <species id="a_3MGCOA" compartment="cell" initialAmount="1" boundaryCondition="false" />
      <species id="NANEU9P" compartment="cell" initialAmount="1" boundaryCondition="false" />
      <species id="PTRCxt" compartment="cell" initialAmount="1" boundaryCondition="true" />
      <species id="GLUC" compartment="cell" initialAmount="1" boundaryCondition="false" />
      <species id="GMP" compartment="cell" initialAmount="1" boundaryCondition="false" />
      <species id="UDPNAMA" compartment="cell" initialAmount="1" boundaryCondition="false" />
      <species id="C140" compartment="cell" initialAmount="1" boundaryCondition="false" />
      <species id="a_13PDG" compartment="cell" initialAmount="1" boundaryCondition="false" />
      <species id="RL5P" compartment="cell" initialAmount="1" boundaryCondition="false" />
      <species id="MTHMNP" compartment="cell" initialAmount="1" boundaryCondition="false" />
      <species id="THFG" compartment="cell" initialAmount="1" boundaryCondition="false" />
      <species id="C130ACP" compartment="cell" initialAmount="1" boundaryCondition="false" />
      <species id="PPAACP" compartment="cell" initialAmount="1" boundaryCondition="false" />
      <species id="C190ACP" compartment="cell" initialAmount="1" boundaryCondition="false" />
      <species id="PRFP" compartment="cell" initialAmount="1" boundaryCondition="false" />
      <species id="G6P" compartment="cell" initialAmount="1" boundaryCondition="false" />
      <species id="P5P" compartment="cell" initialAmount="1" boundaryCondition="false" />
      <species id="DATP" compartment="cell" initialAmount="1" boundaryCondition="false" />
      <species id="FDP" compartment="cell" initialAmount="1" boundaryCondition="false" />
      <species id="a_4AB" compartment="cell" initialAmount="1" boundaryCondition="false" />
      <species id="NAGLUS" compartment="cell" initialAmount="1" boundaryCondition="false" />
      <species id="P5C" compartment="cell" initialAmount="1" boundaryCondition="false" />
      <species id="NAGLUP" compartment="cell" initialAmount="1" boundaryCondition="false" />
      <species id="L6P" compartment="cell" initialAmount="1" boundaryCondition="false" />
      <species id="R1P" compartment="cell" initialAmount="1" boundaryCondition="false" />
      <species id="AGL" compartment="cell" initialAmount="1" boundaryCondition="false" />
      <species id="a_3H3MGCOA" compartment="cell" initialAmount="1" boundaryCondition="false" />
      <species id="CHOLINE" compartment="cell" initialAmount="1" boundaryCondition="false" />
      <species id="MNT1P" compartment="cell" initialAmount="1" boundaryCondition="false" />
      <species id="DLIPO" compartment="cell" initialAmount="1" boundaryCondition="false" />
      <species id="a_23cUMP" compartment="cell" initialAmount="1" boundaryCondition="false" />
      <species id="LIPX" compartment="cell" initialAmount="1" boundaryCondition="false" />
      <species id="THMPP" compartment="cell" initialAmount="1" boundaryCondition="false" />
      <species id="MELT" compartment="cell" initialAmount="1" boundaryCondition="false" />
      <species id="C160" compartment="cell" initialAmount="1" boundaryCondition="false" />
      <species id="a_2MBCOA" compartment="cell" initialAmount="1" boundaryCondition="false" />
      <species id="FEROC" compartment="cell" initialAmount="1" boundaryCondition="false" />
      <species id="I4AC" compartment="cell" initialAmount="1" boundaryCondition="false" />
      <species id="MELI" compartment="cell" initialAmount="1" boundaryCondition="false" />
      <species id="a_5MDR" compartment="cell" initialAmount="1" boundaryCondition="false" />
      <species id="FORMATExt" compartment="cell" initialAmount="1" boundaryCondition="true" />
      <species id="SUCCSA" compartment="cell" initialAmount="1" boundaryCondition="false" />
      <species id="HCYS" compartment="cell" initialAmount="1" boundaryCondition="false" />
      <species id="VB12xt" compartment="cell" initialAmount="1" boundaryCondition="true" />
      <species id="PHETRNAPHE" compartment="cell" initialAmount="1" boundaryCondition="false" />
      <species id="NPRAN" compartment="cell" initialAmount="1" boundaryCondition="false" />
      <species id="CPP" compartment="cell" initialAmount="1" boundaryCondition="false" />
      <species id="FRU" compartment="cell" initialAmount="1" boundaryCondition="false" />
      <species id="DU" compartment="cell" initialAmount="1" boundaryCondition="false" />
      <species id="AAC" compartment="cell" initialAmount="1" boundaryCondition="false" />
      <species id="AAA" compartment="cell" initialAmount="1" boundaryCondition="false" />
      <species id="A6RP5P2" compartment="cell" initialAmount="1" boundaryCondition="false" />
      <species id="AAD" compartment="cell" initialAmount="1" boundaryCondition="false" />
      <species id="A6RP5P" compartment="cell" initialAmount="1" boundaryCondition="false" />
      <species id="FERIC" compartment="cell" initialAmount="1" boundaryCondition="false" />
      <species id="IPP" compartment="cell" initialAmount="1" boundaryCondition="false" />
      <species id="DGMP" compartment="cell" initialAmount="1" boundaryCondition="false" />
      <species id="AGMATINE" compartment="cell" initialAmount="1" boundaryCondition="false" />
      <species id="TGL" compartment="cell" initialAmount="1" boundaryCondition="false" />
      <species id="ADP" compartment="cell" initialAmount="1" boundaryCondition="false" />
      <species id="MAN6P" compartment="cell" initialAmount="1" boundaryCondition="false" />
      <species id="ADN" compartment="cell" initialAmount="1" boundaryCondition="false" />
      <species id="DTDP" compartment="cell" initialAmount="1" boundaryCondition="false" />
      <species id="a_4I5P" compartment="cell" initialAmount="1" boundaryCondition="false" />
      <species id="HAC" compartment="cell" initialAmount="1" boundaryCondition="false" />
      <species id="DGLU" compartment="cell" initialAmount="1" boundaryCondition="false" />
      <species id="GDP" compartment="cell" initialAmount="1" boundaryCondition="false" />
      <species id="THF" compartment="cell" initialAmount="1" boundaryCondition="false" />
      <species id="a_3UMP" compartment="cell" initialAmount="1" boundaryCondition="false" />
      <species id="PHEN" compartment="cell" initialAmount="1" boundaryCondition="false" />
      <species id="VAL" compartment="cell" initialAmount="1" boundaryCondition="false" />
      <species id="R5P" compartment="cell" initialAmount="1" boundaryCondition="false" />
      <species id="a_2MB2ECOA" compartment="cell" initialAmount="1" boundaryCondition="false" />
      <species id="a_4MOP" compartment="cell" initialAmount="1" boundaryCondition="false" />
      <species id="FPP" compartment="cell" initialAmount="1" boundaryCondition="false" />
      <species id="THR" compartment="cell" initialAmount="1" boundaryCondition="false" />
      <species id="STA" compartment="cell" initialAmount="1" boundaryCondition="false" />
      <species id="DGLN" compartment="cell" initialAmount="1" boundaryCondition="false" />
      <species id="a_3MOP" compartment="cell" initialAmount="1" boundaryCondition="false" />
      <species id="CYST" compartment="cell" initialAmount="1" boundaryCondition="false" />
      <species id="OSLHSER" compartment="cell" initialAmount="1" boundaryCondition="false" />
      <species id="IPPMAL" compartment="cell" initialAmount="1" boundaryCondition="false" />
      <species id="SELD" compartment="cell" initialAmount="1" boundaryCondition="false" />
      <species id="LYSxt" compartment="cell" initialAmount="1" boundaryCondition="true" />
      <species id="S" compartment="cell" initialAmount="1" boundaryCondition="false" />
      <species id="GGL" compartment="cell" initialAmount="1" boundaryCondition="false" />
      <species id="C120" compartment="cell" initialAmount="1" boundaryCondition="false" />
      <species id="N2SUCCGLU" compartment="cell" initialAmount="1" boundaryCondition="false" />
      <species id="SUCCOA" compartment="cell" initialAmount="1" boundaryCondition="false" />
      <species id="SELT" compartment="cell" initialAmount="1" boundaryCondition="false" />
      <species id="a_5A4IC" compartment="cell" initialAmount="1" boundaryCondition="false" />
      <species id="DTDPGLAC" compartment="cell" initialAmount="1" boundaryCondition="false" />
      <species id="URAxt" compartment="cell" initialAmount="1" boundaryCondition="true" />
      <species id="RIB" compartment="cell" initialAmount="1" boundaryCondition="false" />
      <species id="G3PE" compartment="cell" initialAmount="1" boundaryCondition="false" />
      <species id="AHHMD" compartment="cell" initialAmount="1" boundaryCondition="false" />
      <species id="G3PC" compartment="cell" initialAmount="1" boundaryCondition="false" />
      <species id="MCB" compartment="cell" initialAmount="1" boundaryCondition="false" />
      <species id="SHSER" compartment="cell" initialAmount="1" boundaryCondition="false" />
      <species id="ARGTRNAARG" compartment="cell" initialAmount="1" boundaryCondition="false" />
      <species id="SAMOB" compartment="cell" initialAmount="1" boundaryCondition="false" />
      <species id="GLYCOGEN" compartment="cell" initialAmount="1" boundaryCondition="false" />
      <species id="THRTRNATHR" compartment="cell" initialAmount="1" boundaryCondition="false" />
      <species id="FUMxt" compartment="cell" initialAmount="1" boundaryCondition="true" />
      <species id="a_2P14NQ" compartment="cell" initialAmount="1" boundaryCondition="false" />
      <species id="ITP" compartment="cell" initialAmount="1" boundaryCondition="false" />
      <species id="RNA" compartment="cell" initialAmount="1" boundaryCondition="false" />
      <species id="ALAV" compartment="cell" initialAmount="1" boundaryCondition="false" />
      <species id="PL5P" compartment="cell" initialAmount="1" boundaryCondition="false" />
      <species id="ACETYLP" compartment="cell" initialAmount="1" boundaryCondition="false" />
      <species id="FADH2" compartment="cell" initialAmount="1" boundaryCondition="false" />
      <species id="KDOLIPIV" compartment="cell" initialAmount="1" boundaryCondition="false" />
      <species id="MET" compartment="cell" initialAmount="1" boundaryCondition="false" />
      <species id="SUC" compartment="cell" initialAmount="1" boundaryCondition="false" />
      <species id="OROA" compartment="cell" initialAmount="1" boundaryCondition="false" />
      <species id="DGLUxt" compartment="cell" initialAmount="1" boundaryCondition="true" />
      <species id="C181ACP" compartment="cell" initialAmount="1" boundaryCondition="false" />
      <species id="C140ACP" compartment="cell" initialAmount="1" boundaryCondition="false" />
      <species id="K2LIPIV" compartment="cell" initialAmount="1" boundaryCondition="false" />
      <species id="CYSTRNACYS" compartment="cell" initialAmount="1" boundaryCondition="false" />
      <species id="DMAN" compartment="cell" initialAmount="1" boundaryCondition="false" />
      <species id="a_1AP2O" compartment="cell" initialAmount="1" boundaryCondition="false" />
      <species id="TRPTRNATRP" compartment="cell" initialAmount="1" boundaryCondition="false" />
      <species id="ACIIIA" compartment="cell" initialAmount="1" boundaryCondition="false" />
      <species id="ALAxt" compartment="cell" initialAmount="1" boundaryCondition="true" />
      <species id="MALACP" compartment="cell" initialAmount="1" boundaryCondition="false" />
      <species id="THIAMIN" compartment="cell" initialAmount="1" boundaryCondition="false" />
      <species id="SRLH" compartment="cell" initialAmount="1" boundaryCondition="false" />
      <species id="C161" compartment="cell" initialAmount="1" boundaryCondition="false" />
      <species id="KDOP" compartment="cell" initialAmount="1" boundaryCondition="false" />
      <species id="CBCO" compartment="cell" initialAmount="1" boundaryCondition="false" />
      <species id="MVLN" compartment="cell" initialAmount="1" boundaryCondition="false" />
      <species id="HISxt" compartment="cell" initialAmount="1" boundaryCondition="true" />
      <species id="a_3B1A" compartment="cell" initialAmount="1" boundaryCondition="false" />
      <species id="SeASMET" compartment="cell" initialAmount="1" boundaryCondition="false" />
      <species id="AHTD" compartment="cell" initialAmount="1" boundaryCondition="false" />
      <species id="CHD" compartment="cell" initialAmount="1" boundaryCondition="false" />
      <species id="a_4HLT" compartment="cell" initialAmount="1" boundaryCondition="false" />
      <species id="SMETTRNAMET" compartment="cell" initialAmount="1" boundaryCondition="false" />
      <species id="THMP" compartment="cell" initialAmount="1" boundaryCondition="false" />
      <species id="SLAC" compartment="cell" initialAmount="1" boundaryCondition="false" />
      <species id="TGLU" compartment="cell" initialAmount="1" boundaryCondition="false" />
      <species id="GAR" compartment="cell" initialAmount="1" boundaryCondition="false" />
      <species id="PPCOA" compartment="cell" initialAmount="1" boundaryCondition="false" />
      <species id="a_3DDAH7P" compartment="cell" initialAmount="1" boundaryCondition="false" />
      <species id="CIDA" compartment="cell" initialAmount="1" boundaryCondition="false" />
      <species id="HIS" compartment="cell" initialAmount="1" boundaryCondition="false" />
      <species id="CMPNGNEU" compartment="cell" initialAmount="1" boundaryCondition="false" />
      <species id="MDECPP" compartment="cell" initialAmount="1" boundaryCondition="false" />
      <species id="TDHDP" compartment="cell" initialAmount="1" boundaryCondition="false" />
      <species id="a_5FTHF" compartment="cell" initialAmount="1" boundaryCondition="false" />
      <species id="NFGLU" compartment="cell" initialAmount="1" boundaryCondition="false" />
      <species id="HISTRNAHIS" compartment="cell" initialAmount="1" boundaryCondition="false" />
      <species id="a_4AABUT" compartment="cell" initialAmount="1" boundaryCondition="false" />
      <species id="OPP" compartment="cell" initialAmount="1" boundaryCondition="false" />
      <species id="OICAP" compartment="cell" initialAmount="1" boundaryCondition="false" />
      <species id="a_2PG" compartment="cell" initialAmount="1" boundaryCondition="false" />
      <species id="METxt" compartment="cell" initialAmount="1" boundaryCondition="true" />
      <species id="DGDP" compartment="cell" initialAmount="1" boundaryCondition="false" />
      <species id="MAN" compartment="cell" initialAmount="1" boundaryCondition="false" />
      <species id="LYSTRNA" compartment="cell" initialAmount="1" boundaryCondition="false" />
      <species id="MAL" compartment="cell" initialAmount="1" boundaryCondition="false" />
      <species id="OSB" compartment="cell" initialAmount="1" boundaryCondition="false" />
      <species id="CHOLINExt" compartment="cell" initialAmount="1" boundaryCondition="true" />
      <species id="SGDHL" compartment="cell" initialAmount="1" boundaryCondition="false" />
      <species id="CIT" compartment="cell" initialAmount="1" boundaryCondition="false" />
      <species id="VALTRNAVAL" compartment="cell" initialAmount="1" boundaryCondition="false" />
      <species id="UDPNAG" compartment="cell" initialAmount="1" boundaryCondition="false" />
      <species id="UDPNAM" compartment="cell" initialAmount="1" boundaryCondition="false" />
      <species id="MLT" compartment="cell" initialAmount="1" boundaryCondition="false" />
      <species id="UPPMNGNLADGMDDADA" compartment="cell" initialAmount="1" boundaryCondition="false" />
      <species id="SOT" compartment="cell" initialAmount="1" boundaryCondition="false" />
      <species id="UDPDGALAC" compartment="cell" initialAmount="1" boundaryCondition="false" />
      <species id="STACHYOSE" compartment="cell" initialAmount="1" boundaryCondition="false" />
      <species id="a_3PGxt" compartment="cell" initialAmount="1" boundaryCondition="true" />
      <species id="HYDROXYAKG" compartment="cell" initialAmount="1" boundaryCondition="false" />
      <species id="OAHSER" compartment="cell" initialAmount="1" boundaryCondition="false" />
      <species id="GABA" compartment="cell" initialAmount="1" boundaryCondition="false" />
      <species id="E4P" compartment="cell" initialAmount="1" boundaryCondition="false" />
      <species id="H2S" compartment="cell" initialAmount="1" boundaryCondition="false" />
      <species id="HISOLP" compartment="cell" initialAmount="1" boundaryCondition="false" />
      <species id="bAPA" compartment="cell" initialAmount="1" boundaryCondition="false" />
      <species id="PHE" compartment="cell" initialAmount="1" boundaryCondition="false" />
      <species id="a_2OP3M6M14BQ" compartment="cell" initialAmount="1" boundaryCondition="false" />
      <species id="a_2MAACCOA" compartment="cell" initialAmount="1" boundaryCondition="false" />
      <species id="RAF" compartment="cell" initialAmount="1" boundaryCondition="false" />
      <species id="ASER" compartment="cell" initialAmount="1" boundaryCondition="false" />
      <species id="ADNxt" compartment="cell" initialAmount="1" boundaryCondition="true" />
      <species id="UDCP" compartment="cell" initialAmount="1" boundaryCondition="false" />
      <species id="TRNAALA" compartment="cell" initialAmount="1" boundaryCondition="false" />
      <species id="MTHF" compartment="cell" initialAmount="1" boundaryCondition="false" />
      <species id="COA" compartment="cell" initialAmount="1" boundaryCondition="false" />
      <species id="ETHA" compartment="cell" initialAmount="1" boundaryCondition="false" />
      <species id="UDPMNLADGMD" compartment="cell" initialAmount="1" boundaryCondition="false" />
      <species id="a_5HIAC" compartment="cell" initialAmount="1" boundaryCondition="false" />
      <species id="a_5HIAA" compartment="cell" initialAmount="1" boundaryCondition="false" />
      <species id="CO2" compartment="cell" initialAmount="1" boundaryCondition="false" />
      <species id="SSLCYS" compartment="cell" initialAmount="1" boundaryCondition="false" />
      <species id="NAGAxt" compartment="cell" initialAmount="1" boundaryCondition="true" />
      <species id="DALAxt" compartment="cell" initialAmount="1" boundaryCondition="true" />
      <species id="HMB" compartment="cell" initialAmount="1" boundaryCondition="false" />
    </listOfSpecies>
    <listOfReactions>
      <reaction id="R001" reversible="true">
        <listOfReactants>
          <speciesReference species="GLC" stoichiometry="1" />
        </listOfReactants>
        <listOfProducts>
          <speciesReference species="bDGLC" stoichiometry="1" />
        </listOfProducts>
        <kineticLaw>
          <math xmlns="http://www.w3.org/1998/Math/MathML">
            <apply>
              <ci>v_1</ci>
            </apply>
          </math>
          <listOfParameters>
            <parameter id="v_1" value="1" />
          </listOfParameters>
        </kineticLaw>
      </reaction>
      <reaction id="R002" reversible="true">
        <listOfReactants>
          <speciesReference species="G6P" stoichiometry="1" />
        </listOfReactants>
        <listOfProducts>
          <speciesReference species="bDG6P" stoichiometry="1" />
        </listOfProducts>
        <kineticLaw>
          <math xmlns="http://www.w3.org/1998/Math/MathML">
            <apply>
              <ci>v_2</ci>
            </apply>
          </math>
          <listOfParameters>
            <parameter id="v_2" value="1" />
          </listOfParameters>
        </kineticLaw>
      </reaction>
      <reaction id="R003" reversible="false">
        <listOfReactants>
          <speciesReference species="A6P" stoichiometry="1" />
        </listOfReactants>
        <listOfProducts>
          <speciesReference species="HQ" stoichiometry="1" />
          <speciesReference species="bDG6P" stoichiometry="1" />
        </listOfProducts>
        <kineticLaw>
          <math xmlns="http://www.w3.org/1998/Math/MathML">
            <apply>
              <ci>v_3</ci>
            </apply>
          </math>
          <listOfParameters>
            <parameter id="v_3" value="1" />
          </listOfParameters>
        </kineticLaw>
      </reaction>
      <reaction id="R004" reversible="true">
        <listOfReactants>
          <speciesReference species="G6P" stoichiometry="1" />
        </listOfReactants>
        <listOfProducts>
          <speciesReference species="F6P" stoichiometry="1" />
        </listOfProducts>
        <kineticLaw>
          <math xmlns="http://www.w3.org/1998/Math/MathML">
            <apply>
              <ci>v_4</ci>
            </apply>
          </math>
          <listOfParameters>
            <parameter id="v_4" value="1" />
          </listOfParameters>
        </kineticLaw>
      </reaction>
      <reaction id="R005" reversible="true">
        <listOfReactants>
          <speciesReference species="bDG6P" stoichiometry="1" />
        </listOfReactants>
        <listOfProducts>
          <speciesReference species="F6P" stoichiometry="1" />
        </listOfProducts>
        <kineticLaw>
          <math xmlns="http://www.w3.org/1998/Math/MathML">
            <apply>
              <ci>v_5</ci>
            </apply>
          </math>
          <listOfParameters>
            <parameter id="v_5" value="1" />
          </listOfParameters>
        </kineticLaw>
      </reaction>
      <reaction id="R006" reversible="true">
        <listOfReactants>
          <speciesReference species="G6P" stoichiometry="1" />
        </listOfReactants>
        <listOfProducts>
          <speciesReference species="G1P" stoichiometry="1" />
        </listOfProducts>
        <kineticLaw>
          <math xmlns="http://www.w3.org/1998/Math/MathML">
            <apply>
              <ci>v_6</ci>
            </apply>
          </math>
          <listOfParameters>
            <parameter id="v_6" value="1" />
          </listOfParameters>
        </kineticLaw>
      </reaction>
      <reaction id="R007" reversible="false">
        <listOfReactants>
          <speciesReference species="F6P" stoichiometry="1" />
          <speciesReference species="ATP" stoichiometry="1" />
        </listOfReactants>
        <listOfProducts>
          <speciesReference species="FDP" stoichiometry="1" />
          <speciesReference species="ADP" stoichiometry="1" />
        </listOfProducts>
        <kineticLaw>
          <math xmlns="http://www.w3.org/1998/Math/MathML">
            <apply>
              <ci>v_7</ci>
            </apply>
          </math>
          <listOfParameters>
            <parameter id="v_7" value="1" />
          </listOfParameters>
        </kineticLaw>
      </reaction>
      <reaction id="R008" reversible="false">
        <listOfReactants>
          <speciesReference species="FDP" stoichiometry="1" />
        </listOfReactants>
        <listOfProducts>
          <speciesReference species="F6P" stoichiometry="1" />
          <speciesReference species="PI" stoichiometry="1" />
        </listOfProducts>
        <kineticLaw>
          <math xmlns="http://www.w3.org/1998/Math/MathML">
            <apply>
              <ci>v_8</ci>
            </apply>
          </math>
          <listOfParameters>
            <parameter id="v_8" value="1" />
          </listOfParameters>
        </kineticLaw>
      </reaction>
      <reaction id="R009" reversible="true">
        <listOfReactants>
          <speciesReference species="FDP" stoichiometry="1" />
        </listOfReactants>
        <listOfProducts>
          <speciesReference species="G3P" stoichiometry="1" />
          <speciesReference species="DHAP" stoichiometry="1" />
        </listOfProducts>
        <kineticLaw>
          <math xmlns="http://www.w3.org/1998/Math/MathML">
            <apply>
              <ci>v_9</ci>
            </apply>
          </math>
          <listOfParameters>
            <parameter id="v_9" value="1" />
          </listOfParameters>
        </kineticLaw>
      </reaction>
      <reaction id="R010" reversible="true">
        <listOfReactants>
          <speciesReference species="DHAP" stoichiometry="1" />
        </listOfReactants>
        <listOfProducts>
          <speciesReference species="G3P" stoichiometry="1" />
        </listOfProducts>
        <kineticLaw>
          <math xmlns="http://www.w3.org/1998/Math/MathML">
            <apply>
              <ci>v_10</ci>
            </apply>
          </math>
          <listOfParameters>
            <parameter id="v_10" value="1" />
          </listOfParameters>
        </kineticLaw>
      </reaction>
      <reaction id="R011" reversible="true">
        <listOfReactants>
          <speciesReference species="G3P" stoichiometry="1" />
          <speciesReference species="PI" stoichiometry="1" />
          <speciesReference species="NAD" stoichiometry="1" />
        </listOfReactants>
        <listOfProducts>
          <speciesReference species="NADH" stoichiometry="1" />
          <speciesReference species="a_13PDG" stoichiometry="1" />
        </listOfProducts>
        <kineticLaw>
          <math xmlns="http://www.w3.org/1998/Math/MathML">
            <apply>
              <ci>v_11</ci>
            </apply>
          </math>
          <listOfParameters>
            <parameter id="v_11" value="1" />
          </listOfParameters>
        </kineticLaw>
      </reaction>
      <reaction id="R012" reversible="true">
        <listOfReactants>
          <speciesReference species="a_13PDG" stoichiometry="1" />
          <speciesReference species="ADP" stoichiometry="1" />
        </listOfReactants>
        <listOfProducts>
          <speciesReference species="a_3PG" stoichiometry="1" />
          <speciesReference species="ATP" stoichiometry="1" />
        </listOfProducts>
        <kineticLaw>
          <math xmlns="http://www.w3.org/1998/Math/MathML">
            <apply>
              <ci>v_12</ci>
            </apply>
          </math>
          <listOfParameters>
            <parameter id="v_12" value="1" />
          </listOfParameters>
        </kineticLaw>
      </reaction>
      <reaction id="R013" reversible="false">
        <listOfReactants>
          <speciesReference species="a_13PDG" stoichiometry="1" />
          <speciesReference species="ADP" stoichiometry="1" />
        </listOfReactants>
        <listOfProducts>
          <speciesReference species="a_3PG" stoichiometry="1" />
          <speciesReference species="ATP" stoichiometry="1" />
        </listOfProducts>
        <kineticLaw>
          <math xmlns="http://www.w3.org/1998/Math/MathML">
            <apply>
              <ci>v_13</ci>
            </apply>
          </math>
          <listOfParameters>
            <parameter id="v_13" value="1" />
          </listOfParameters>
        </kineticLaw>
      </reaction>
      <reaction id="R014" reversible="true">
        <listOfReactants>
          <speciesReference species="a_3PG" stoichiometry="1" />
        </listOfReactants>
        <listOfProducts>
          <speciesReference species="a_2PG" stoichiometry="1" />
        </listOfProducts>
        <kineticLaw>
          <math xmlns="http://www.w3.org/1998/Math/MathML">
            <apply>
              <ci>v_14</ci>
            </apply>
          </math>
          <listOfParameters>
            <parameter id="v_14" value="1" />
          </listOfParameters>
        </kineticLaw>
      </reaction>
      <reaction id="R015" reversible="true">
        <listOfReactants>
          <speciesReference species="a_2PG" stoichiometry="1" />
        </listOfReactants>
        <listOfProducts>
          <speciesReference species="PEP" stoichiometry="1" />
        </listOfProducts>
        <kineticLaw>
          <math xmlns="http://www.w3.org/1998/Math/MathML">
            <apply>
              <ci>v_15</ci>
            </apply>
          </math>
          <listOfParameters>
            <parameter id="v_15" value="1" />
          </listOfParameters>
        </kineticLaw>
      </reaction>
      <reaction id="R016" reversible="false">
        <listOfReactants>
          <speciesReference species="PEP" stoichiometry="1" />
          <speciesReference species="ADP" stoichiometry="1" />
        </listOfReactants>
        <listOfProducts>
          <speciesReference species="PYR" stoichiometry="1" />
          <speciesReference species="ATP" stoichiometry="1" />
        </listOfProducts>
        <kineticLaw>
          <math xmlns="http://www.w3.org/1998/Math/MathML">
            <apply>
              <ci>v_16</ci>
            </apply>
          </math>
          <listOfParameters>
            <parameter id="v_16" value="1" />
          </listOfParameters>
        </kineticLaw>
      </reaction>
      <reaction id="R017" reversible="true">
        <listOfReactants>
          <speciesReference species="SLAC" stoichiometry="1" />
          <speciesReference species="NAD" stoichiometry="1" />
        </listOfReactants>
        <listOfProducts>
          <speciesReference species="PYR" stoichiometry="1" />
          <speciesReference species="NADH" stoichiometry="1" />
        </listOfProducts>
        <kineticLaw>
          <math xmlns="http://www.w3.org/1998/Math/MathML">
            <apply>
              <ci>v_17</ci>
            </apply>
          </math>
          <listOfParameters>
            <parameter id="v_17" value="1" />
          </listOfParameters>
        </kineticLaw>
      </reaction>
      <reaction id="R018" reversible="false">
        <listOfReactants>
          <speciesReference species="PYR" stoichiometry="1" />
          <speciesReference species="LIPO" stoichiometry="1" />
        </listOfReactants>
        <listOfProducts>
          <speciesReference species="ADLIPO" stoichiometry="1" />
          <speciesReference species="CO2" stoichiometry="1" />
        </listOfProducts>
        <kineticLaw>
          <math xmlns="http://www.w3.org/1998/Math/MathML">
            <apply>
              <ci>v_18</ci>
            </apply>
          </math>
          <listOfParameters>
            <parameter id="v_18" value="1" />
          </listOfParameters>
        </kineticLaw>
      </reaction>
      <reaction id="R019" reversible="false">
        <listOfReactants>
          <speciesReference species="COA" stoichiometry="1" />
          <speciesReference species="ADLIPO" stoichiometry="1" />
        </listOfReactants>
        <listOfProducts>
          <speciesReference species="DLIPO" stoichiometry="1" />
          <speciesReference species="ACCOA" stoichiometry="1" />
        </listOfProducts>
        <kineticLaw>
          <math xmlns="http://www.w3.org/1998/Math/MathML">
            <apply>
              <ci>v_19</ci>
            </apply>
          </math>
          <listOfParameters>
            <parameter id="v_19" value="1" />
          </listOfParameters>
        </kineticLaw>
      </reaction>
      <reaction id="R020" reversible="false">
        <listOfReactants>
          <speciesReference species="DLIPO" stoichiometry="1" />
          <speciesReference species="NAD" stoichiometry="1" />
        </listOfReactants>
        <listOfProducts>
          <speciesReference species="LIPO" stoichiometry="1" />
          <speciesReference species="NADH" stoichiometry="1" />
        </listOfProducts>
        <kineticLaw>
          <math xmlns="http://www.w3.org/1998/Math/MathML">
            <apply>
              <ci>v_20</ci>
            </apply>
          </math>
          <listOfParameters>
            <parameter id="v_20" value="1" />
          </listOfParameters>
        </kineticLaw>
      </reaction>
      <reaction id="R021" reversible="true">
        <listOfReactants>
          <speciesReference species="ATP" stoichiometry="1" />
          <speciesReference species="AC" stoichiometry="1" />
          <speciesReference species="COA" stoichiometry="1" />
        </listOfReactants>
        <listOfProducts>
          <speciesReference species="AMP" stoichiometry="1" />
          <speciesReference species="PPI" stoichiometry="1" />
          <speciesReference species="ACCOA" stoichiometry="1" />
        </listOfProducts>
        <kineticLaw>
          <math xmlns="http://www.w3.org/1998/Math/MathML">
            <apply>
              <ci>v_21</ci>
            </apply>
          </math>
          <listOfParameters>
            <parameter id="v_21" value="1" />
          </listOfParameters>
        </kineticLaw>
      </reaction>
      <reaction id="R022" reversible="false">
        <listOfReactants>
          <speciesReference species="ACAL" stoichiometry="1" />
          <speciesReference species="NAD" stoichiometry="1" />
        </listOfReactants>
        <listOfProducts>
          <speciesReference species="NADH" stoichiometry="1" />
          <speciesReference species="AC" stoichiometry="1" />
        </listOfProducts>
        <kineticLaw>
          <math xmlns="http://www.w3.org/1998/Math/MathML">
            <apply>
              <ci>v_22</ci>
            </apply>
          </math>
          <listOfParameters>
            <parameter id="v_22" value="1" />
          </listOfParameters>
        </kineticLaw>
      </reaction>
      <reaction id="R023" reversible="true">
        <listOfReactants>
          <speciesReference species="ACAL" stoichiometry="1" />
          <speciesReference species="NADH" stoichiometry="1" />
        </listOfReactants>
        <listOfProducts>
          <speciesReference species="ETH" stoichiometry="1" />
          <speciesReference species="NAD" stoichiometry="1" />
        </listOfProducts>
        <kineticLaw>
          <math xmlns="http://www.w3.org/1998/Math/MathML">
            <apply>
              <ci>v_23</ci>
            </apply>
          </math>
          <listOfParameters>
            <parameter id="v_23" value="1" />
          </listOfParameters>
        </kineticLaw>
      </reaction>
      <reaction id="R024" reversible="false">
        <listOfReactants>
          <speciesReference species="ACCOA" stoichiometry="1" />
          <speciesReference species="OA" stoichiometry="1" />
        </listOfReactants>
        <listOfProducts>
          <speciesReference species="COA" stoichiometry="1" />
          <speciesReference species="CIT" stoichiometry="1" />
        </listOfProducts>
        <kineticLaw>
          <math xmlns="http://www.w3.org/1998/Math/MathML">
            <apply>
              <ci>v_24</ci>
            </apply>
          </math>
          <listOfParameters>
            <parameter id="v_24" value="1" />
          </listOfParameters>
        </kineticLaw>
      </reaction>
      <reaction id="R025" reversible="true">
        <listOfReactants>
          <speciesReference species="CIT" stoichiometry="1" />
        </listOfReactants>
        <listOfProducts>
          <speciesReference species="ICIT" stoichiometry="1" />
        </listOfProducts>
        <kineticLaw>
          <math xmlns="http://www.w3.org/1998/Math/MathML">
            <apply>
              <ci>v_25</ci>
            </apply>
          </math>
          <listOfParameters>
            <parameter id="v_25" value="1" />
          </listOfParameters>
        </kineticLaw>
      </reaction>
      <reaction id="R026" reversible="false">
        <listOfReactants>
          <speciesReference species="ICIT" stoichiometry="1" />
          <speciesReference species="NADP" stoichiometry="1" />
        </listOfReactants>
        <listOfProducts>
          <speciesReference species="NADPH" stoichiometry="1" />
          <speciesReference species="AKG" stoichiometry="1" />
          <speciesReference species="CO2" stoichiometry="1" />
        </listOfProducts>
        <kineticLaw>
          <math xmlns="http://www.w3.org/1998/Math/MathML">
            <apply>
              <ci>v_26</ci>
            </apply>
          </math>
          <listOfParameters>
            <parameter id="v_26" value="1" />
          </listOfParameters>
        </kineticLaw>
      </reaction>
      <reaction id="R027" reversible="false">
        <listOfReactants>
          <speciesReference species="AKG" stoichiometry="1" />
          <speciesReference species="LIPO" stoichiometry="1" />
        </listOfReactants>
        <listOfProducts>
          <speciesReference species="SDLIPO" stoichiometry="1" />
          <speciesReference species="CO2" stoichiometry="1" />
        </listOfProducts>
        <kineticLaw>
          <math xmlns="http://www.w3.org/1998/Math/MathML">
            <apply>
              <ci>v_27</ci>
            </apply>
          </math>
          <listOfParameters>
            <parameter id="v_27" value="1" />
          </listOfParameters>
        </kineticLaw>
      </reaction>
      <reaction id="R028" reversible="false">
        <listOfReactants>
          <speciesReference species="SDLIPO" stoichiometry="1" />
          <speciesReference species="COA" stoichiometry="1" />
        </listOfReactants>
        <listOfProducts>
          <speciesReference species="DLIPO" stoichiometry="1" />
          <speciesReference species="SUCCOA" stoichiometry="1" />
        </listOfProducts>
        <kineticLaw>
          <math xmlns="http://www.w3.org/1998/Math/MathML">
            <apply>
              <ci>v_28</ci>
            </apply>
          </math>
          <listOfParameters>
            <parameter id="v_28" value="1" />
          </listOfParameters>
        </kineticLaw>
      </reaction>
      <reaction id="R029" reversible="true">
        <listOfReactants>
          <speciesReference species="ADP" stoichiometry="1" />
          <speciesReference species="PI" stoichiometry="1" />
          <speciesReference species="SUCCOA" stoichiometry="1" />
        </listOfReactants>
        <listOfProducts>
          <speciesReference species="ATP" stoichiometry="1" />
          <speciesReference species="SUCC" stoichiometry="1" />
          <speciesReference species="COA" stoichiometry="1" />
        </listOfProducts>
        <kineticLaw>
          <math xmlns="http://www.w3.org/1998/Math/MathML">
            <apply>
              <ci>v_29</ci>
            </apply>
          </math>
          <listOfParameters>
            <parameter id="v_29" value="1" />
          </listOfParameters>
        </kineticLaw>
      </reaction>
      <reaction id="R030" reversible="false">
        <listOfReactants>
          <speciesReference species="SUCC" stoichiometry="1" />
          <speciesReference species="FAD" stoichiometry="1" />
        </listOfReactants>
        <listOfProducts>
          <speciesReference species="FUM" stoichiometry="1" />
          <speciesReference species="FADH2" stoichiometry="1" />
        </listOfProducts>
        <kineticLaw>
          <math xmlns="http://www.w3.org/1998/Math/MathML">
            <apply>
              <ci>v_30</ci>
            </apply>
          </math>
          <listOfParameters>
            <parameter id="v_30" value="1" />
          </listOfParameters>
        </kineticLaw>
      </reaction>
      <reaction id="R031" reversible="false">
        <listOfReactants>
          <speciesReference species="FUM" stoichiometry="1" />
          <speciesReference species="MKH2" stoichiometry="1" />
        </listOfReactants>
        <listOfProducts>
          <speciesReference species="SUCC" stoichiometry="1" />
          <speciesReference species="MK" stoichiometry="1" />
        </listOfProducts>
        <kineticLaw>
          <math xmlns="http://www.w3.org/1998/Math/MathML">
            <apply>
              <ci>v_31</ci>
            </apply>
          </math>
          <listOfParameters>
            <parameter id="v_31" value="1" />
          </listOfParameters>
        </kineticLaw>
      </reaction>
      <reaction id="R032" reversible="false">
        <listOfReactants>
          <speciesReference species="FUM" stoichiometry="1" />
          <speciesReference species="DMKH2" stoichiometry="1" />
        </listOfReactants>
        <listOfProducts>
          <speciesReference species="SUCC" stoichiometry="1" />
          <speciesReference species="DMK" stoichiometry="1" />
        </listOfProducts>
        <kineticLaw>
          <math xmlns="http://www.w3.org/1998/Math/MathML">
            <apply>
              <ci>v_32</ci>
            </apply>
          </math>
          <listOfParameters>
            <parameter id="v_32" value="1" />
          </listOfParameters>
        </kineticLaw>
      </reaction>
      <reaction id="R033" reversible="true">
        <listOfReactants>
          <speciesReference species="FUM" stoichiometry="1" />
        </listOfReactants>
        <listOfProducts>
          <speciesReference species="MAL" stoichiometry="1" />
        </listOfProducts>
        <kineticLaw>
          <math xmlns="http://www.w3.org/1998/Math/MathML">
            <apply>
              <ci>v_33</ci>
            </apply>
          </math>
          <listOfParameters>
            <parameter id="v_33" value="1" />
          </listOfParameters>
        </kineticLaw>
      </reaction>
      <reaction id="R034" reversible="true">
        <listOfReactants>
          <speciesReference species="MAL" stoichiometry="1" />
          <speciesReference species="NAD" stoichiometry="1" />
        </listOfReactants>
        <listOfProducts>
          <speciesReference species="NADH" stoichiometry="1" />
          <speciesReference species="OA" stoichiometry="1" />
        </listOfProducts>
        <kineticLaw>
          <math xmlns="http://www.w3.org/1998/Math/MathML">
            <apply>
              <ci>v_34</ci>
            </apply>
          </math>
          <listOfParameters>
            <parameter id="v_34" value="1" />
          </listOfParameters>
        </kineticLaw>
      </reaction>
      <reaction id="R035" reversible="false">
        <listOfReactants>
          <speciesReference species="G6P" stoichiometry="1" />
          <speciesReference species="NADP" stoichiometry="1" />
        </listOfReactants>
        <listOfProducts>
          <speciesReference species="D6PGL" stoichiometry="1" />
          <speciesReference species="NADPH" stoichiometry="1" />
        </listOfProducts>
        <kineticLaw>
          <math xmlns="http://www.w3.org/1998/Math/MathML">
            <apply>
              <ci>v_35</ci>
            </apply>
          </math>
          <listOfParameters>
            <parameter id="v_35" value="1" />
          </listOfParameters>
        </kineticLaw>
      </reaction>
      <reaction id="R036" reversible="false">
        <listOfReactants>
          <speciesReference species="G6P" stoichiometry="1" />
          <speciesReference species="NAD" stoichiometry="1" />
        </listOfReactants>
        <listOfProducts>
          <speciesReference species="D6PGL" stoichiometry="1" />
          <speciesReference species="NADH" stoichiometry="1" />
        </listOfProducts>
        <kineticLaw>
          <math xmlns="http://www.w3.org/1998/Math/MathML">
            <apply>
              <ci>v_36</ci>
            </apply>
          </math>
          <listOfParameters>
            <parameter id="v_36" value="1" />
          </listOfParameters>
        </kineticLaw>
      </reaction>
      <reaction id="R037" reversible="false">
        <listOfReactants>
          <speciesReference species="D6PGL" stoichiometry="1" />
        </listOfReactants>
        <listOfProducts>
          <speciesReference species="D6PGC" stoichiometry="1" />
        </listOfProducts>
        <kineticLaw>
          <math xmlns="http://www.w3.org/1998/Math/MathML">
            <apply>
              <ci>v_37</ci>
            </apply>
          </math>
          <listOfParameters>
            <parameter id="v_37" value="1" />
          </listOfParameters>
        </kineticLaw>
      </reaction>
      <reaction id="R038" reversible="false">
        <listOfReactants>
          <speciesReference species="D6PGC" stoichiometry="1" />
          <speciesReference species="NADP" stoichiometry="1" />
        </listOfReactants>
        <listOfProducts>
          <speciesReference species="NADPH" stoichiometry="1" />
          <speciesReference species="CO2" stoichiometry="1" />
          <speciesReference species="RL5P" stoichiometry="1" />
        </listOfProducts>
        <kineticLaw>
          <math xmlns="http://www.w3.org/1998/Math/MathML">
            <apply>
              <ci>v_38</ci>
            </apply>
          </math>
          <listOfParameters>
            <parameter id="v_38" value="1" />
          </listOfParameters>
        </kineticLaw>
      </reaction>
      <reaction id="R039" reversible="true">
        <listOfReactants>
          <speciesReference species="RL5P" stoichiometry="1" />
        </listOfReactants>
        <listOfProducts>
          <speciesReference species="X5P" stoichiometry="1" />
        </listOfProducts>
        <kineticLaw>
          <math xmlns="http://www.w3.org/1998/Math/MathML">
            <apply>
              <ci>v_39</ci>
            </apply>
          </math>
          <listOfParameters>
            <parameter id="v_39" value="1" />
          </listOfParameters>
        </kineticLaw>
      </reaction>
      <reaction id="R040" reversible="true">
        <listOfReactants>
          <speciesReference species="RL5P" stoichiometry="1" />
        </listOfReactants>
        <listOfProducts>
          <speciesReference species="R5P" stoichiometry="1" />
        </listOfProducts>
        <kineticLaw>
          <math xmlns="http://www.w3.org/1998/Math/MathML">
            <apply>
              <ci>v_40</ci>
            </apply>
          </math>
          <listOfParameters>
            <parameter id="v_40" value="1" />
          </listOfParameters>
        </kineticLaw>
      </reaction>
      <reaction id="R041" reversible="false">
        <listOfReactants>
          <speciesReference species="RIB" stoichiometry="1" />
          <speciesReference species="ATP" stoichiometry="1" />
        </listOfReactants>
        <listOfProducts>
          <speciesReference species="R5P" stoichiometry="1" />
          <speciesReference species="ADP" stoichiometry="1" />
        </listOfProducts>
        <kineticLaw>
          <math xmlns="http://www.w3.org/1998/Math/MathML">
            <apply>
              <ci>v_41</ci>
            </apply>
          </math>
          <listOfParameters>
            <parameter id="v_41" value="1" />
          </listOfParameters>
        </kineticLaw>
      </reaction>
      <reaction id="R042" reversible="true">
        <listOfReactants>
          <speciesReference species="R1P" stoichiometry="1" />
        </listOfReactants>
        <listOfProducts>
          <speciesReference species="R5P" stoichiometry="1" />
        </listOfProducts>
        <kineticLaw>
          <math xmlns="http://www.w3.org/1998/Math/MathML">
            <apply>
              <ci>v_42</ci>
            </apply>
          </math>
          <listOfParameters>
            <parameter id="v_42" value="1" />
          </listOfParameters>
        </kineticLaw>
      </reaction>
      <reaction id="R043" reversible="true">
        <listOfReactants>
          <speciesReference species="R5P" stoichiometry="1" />
          <speciesReference species="X5P" stoichiometry="1" />
        </listOfReactants>
        <listOfProducts>
          <speciesReference species="G3P" stoichiometry="1" />
          <speciesReference species="S7P" stoichiometry="1" />
        </listOfProducts>
        <kineticLaw>
          <math xmlns="http://www.w3.org/1998/Math/MathML">
            <apply>
              <ci>v_43</ci>
            </apply>
          </math>
          <listOfParameters>
            <parameter id="v_43" value="1" />
          </listOfParameters>
        </kineticLaw>
      </reaction>
      <reaction id="R044" reversible="true">
        <listOfReactants>
          <speciesReference species="X5P" stoichiometry="1" />
          <speciesReference species="E4P" stoichiometry="1" />
        </listOfReactants>
        <listOfProducts>
          <speciesReference species="F6P" stoichiometry="1" />
          <speciesReference species="G3P" stoichiometry="1" />
        </listOfProducts>
        <kineticLaw>
          <math xmlns="http://www.w3.org/1998/Math/MathML">
            <apply>
              <ci>v_44</ci>
            </apply>
          </math>
          <listOfParameters>
            <parameter id="v_44" value="1" />
          </listOfParameters>
        </kineticLaw>
      </reaction>
      <reaction id="R045" reversible="true">
        <listOfReactants>
          <speciesReference species="G3P" stoichiometry="1" />
          <speciesReference species="S7P" stoichiometry="1" />
        </listOfReactants>
        <listOfProducts>
          <speciesReference species="E4P" stoichiometry="1" />
          <speciesReference species="F6P" stoichiometry="1" />
        </listOfProducts>
        <kineticLaw>
          <math xmlns="http://www.w3.org/1998/Math/MathML">
            <apply>
              <ci>v_45</ci>
            </apply>
          </math>
          <listOfParameters>
            <parameter id="v_45" value="1" />
          </listOfParameters>
        </kineticLaw>
      </reaction>
      <reaction id="R046" reversible="false">
        <listOfReactants>
          <speciesReference species="DR5P" stoichiometry="1" />
        </listOfReactants>
        <listOfProducts>
          <speciesReference species="G3P" stoichiometry="1" />
          <speciesReference species="ACAL" stoichiometry="1" />
        </listOfProducts>
        <kineticLaw>
          <math xmlns="http://www.w3.org/1998/Math/MathML">
            <apply>
              <ci>v_46</ci>
            </apply>
          </math>
          <listOfParameters>
            <parameter id="v_46" value="1" />
          </listOfParameters>
        </kineticLaw>
      </reaction>
      <reaction id="R047" reversible="false">
        <listOfReactants>
          <speciesReference species="DRIB" stoichiometry="1" />
          <speciesReference species="ATP" stoichiometry="1" />
        </listOfReactants>
        <listOfProducts>
          <speciesReference species="DR5P" stoichiometry="1" />
          <speciesReference species="ADP" stoichiometry="1" />
        </listOfProducts>
        <kineticLaw>
          <math xmlns="http://www.w3.org/1998/Math/MathML">
            <apply>
              <ci>v_47</ci>
            </apply>
          </math>
          <listOfParameters>
            <parameter id="v_47" value="1" />
          </listOfParameters>
        </kineticLaw>
      </reaction>
      <reaction id="R048" reversible="true">
        <listOfReactants>
          <speciesReference species="DR1P" stoichiometry="1" />
        </listOfReactants>
        <listOfProducts>
          <speciesReference species="DR5P" stoichiometry="1" />
        </listOfProducts>
        <kineticLaw>
          <math xmlns="http://www.w3.org/1998/Math/MathML">
            <apply>
              <ci>v_48</ci>
            </apply>
          </math>
          <listOfParameters>
            <parameter id="v_48" value="1" />
          </listOfParameters>
        </kineticLaw>
      </reaction>
      <reaction id="R049" reversible="false">
        <listOfReactants>
          <speciesReference species="KDPG" stoichiometry="1" />
        </listOfReactants>
        <listOfProducts>
          <speciesReference species="PYR" stoichiometry="1" />
          <speciesReference species="G3P" stoichiometry="1" />
        </listOfProducts>
        <kineticLaw>
          <math xmlns="http://www.w3.org/1998/Math/MathML">
            <apply>
              <ci>v_49</ci>
            </apply>
          </math>
          <listOfParameters>
            <parameter id="v_49" value="1" />
          </listOfParameters>
        </kineticLaw>
      </reaction>
      <reaction id="R050" reversible="false">
        <listOfReactants>
          <speciesReference species="KDG" stoichiometry="1" />
          <speciesReference species="ATP" stoichiometry="1" />
        </listOfReactants>
        <listOfProducts>
          <speciesReference species="KDPG" stoichiometry="1" />
          <speciesReference species="ADP" stoichiometry="1" />
        </listOfProducts>
        <kineticLaw>
          <math xmlns="http://www.w3.org/1998/Math/MathML">
            <apply>
              <ci>v_50</ci>
            </apply>
          </math>
          <listOfParameters>
            <parameter id="v_50" value="1" />
          </listOfParameters>
        </kineticLaw>
      </reaction>
      <reaction id="R051" reversible="false">
        <listOfReactants>
          <speciesReference species="GLUC" stoichiometry="1" />
          <speciesReference species="ATP" stoichiometry="1" />
        </listOfReactants>
        <listOfProducts>
          <speciesReference species="D6PGC" stoichiometry="1" />
          <speciesReference species="ADP" stoichiometry="1" />
        </listOfProducts>
        <kineticLaw>
          <math xmlns="http://www.w3.org/1998/Math/MathML">
            <apply>
              <ci>v_51</ci>
            </apply>
          </math>
          <listOfParameters>
            <parameter id="v_51" value="1" />
          </listOfParameters>
        </kineticLaw>
      </reaction>
      <reaction id="R052" reversible="false">
        <listOfReactants>
          <speciesReference species="D6PGC" stoichiometry="1" />
        </listOfReactants>
        <listOfProducts>
          <speciesReference species="KDPG" stoichiometry="1" />
        </listOfProducts>
        <kineticLaw>
          <math xmlns="http://www.w3.org/1998/Math/MathML">
            <apply>
              <ci>v_52</ci>
            </apply>
          </math>
          <listOfParameters>
            <parameter id="v_52" value="1" />
          </listOfParameters>
        </kineticLaw>
      </reaction>
      <reaction id="R053" reversible="false">
        <listOfReactants>
          <speciesReference species="DGALAC" stoichiometry="1" />
        </listOfReactants>
        <listOfProducts>
          <speciesReference species="DTAGA" stoichiometry="1" />
        </listOfProducts>
        <kineticLaw>
          <math xmlns="http://www.w3.org/1998/Math/MathML">
            <apply>
              <ci>v_53</ci>
            </apply>
          </math>
          <listOfParameters>
            <parameter id="v_53" value="1" />
          </listOfParameters>
        </kineticLaw>
      </reaction>
      <reaction id="R054" reversible="true">
        <listOfReactants>
          <speciesReference species="KDG" stoichiometry="1" />
          <speciesReference species="NAD" stoichiometry="1" />
        </listOfReactants>
        <listOfProducts>
          <speciesReference species="DDOH" stoichiometry="1" />
          <speciesReference species="NADH" stoichiometry="1" />
        </listOfProducts>
        <kineticLaw>
          <math xmlns="http://www.w3.org/1998/Math/MathML">
            <apply>
              <ci>v_54</ci>
            </apply>
          </math>
          <listOfParameters>
            <parameter id="v_54" value="1" />
          </listOfParameters>
        </kineticLaw>
      </reaction>
      <reaction id="R055" reversible="true">
        <listOfReactants>
          <speciesReference species="KDG" stoichiometry="1" />
        </listOfReactants>
        <listOfProducts>
          <speciesReference species="DMAN" stoichiometry="1" />
        </listOfProducts>
        <kineticLaw>
          <math xmlns="http://www.w3.org/1998/Math/MathML">
            <apply>
              <ci>v_55</ci>
            </apply>
          </math>
          <listOfParameters>
            <parameter id="v_55" value="1" />
          </listOfParameters>
        </kineticLaw>
      </reaction>
      <reaction id="R056" reversible="true">
        <listOfReactants>
          <speciesReference species="DMAN" stoichiometry="1" />
          <speciesReference species="NAD" stoichiometry="1" />
        </listOfReactants>
        <listOfProducts>
          <speciesReference species="DFRUC" stoichiometry="1" />
          <speciesReference species="NADH" stoichiometry="1" />
        </listOfProducts>
        <kineticLaw>
          <math xmlns="http://www.w3.org/1998/Math/MathML">
            <apply>
              <ci>v_56</ci>
            </apply>
          </math>
          <listOfParameters>
            <parameter id="v_56" value="1" />
          </listOfParameters>
        </kineticLaw>
      </reaction>
      <reaction id="R057" reversible="true">
        <listOfReactants>
          <speciesReference species="DGLUC" stoichiometry="1" />
        </listOfReactants>
        <listOfProducts>
          <speciesReference species="DFRUC" stoichiometry="1" />
        </listOfProducts>
        <kineticLaw>
          <math xmlns="http://www.w3.org/1998/Math/MathML">
            <apply>
              <ci>v_57</ci>
            </apply>
          </math>
          <listOfParameters>
            <parameter id="v_57" value="1" />
          </listOfParameters>
        </kineticLaw>
      </reaction>
      <reaction id="R058" reversible="true">
        <listOfReactants>
          <speciesReference species="UDPG" stoichiometry="1" />
          <speciesReference species="NAD" stoichiometry="2" />
        </listOfReactants>
        <listOfProducts>
          <speciesReference species="UDPGLUC" stoichiometry="1" />
          <speciesReference species="NADH" stoichiometry="2" />
        </listOfProducts>
        <kineticLaw>
          <math xmlns="http://www.w3.org/1998/Math/MathML">
            <apply>
              <ci>v_58</ci>
            </apply>
          </math>
          <listOfParameters>
            <parameter id="v_58" value="1" />
          </listOfParameters>
        </kineticLaw>
      </reaction>
      <reaction id="R059" reversible="false">
        <listOfReactants>
          <speciesReference species="F1P" stoichiometry="1" />
          <speciesReference species="ATP" stoichiometry="1" />
        </listOfReactants>
        <listOfProducts>
          <speciesReference species="FDP" stoichiometry="1" />
          <speciesReference species="ADP" stoichiometry="1" />
        </listOfProducts>
        <kineticLaw>
          <math xmlns="http://www.w3.org/1998/Math/MathML">
            <apply>
              <ci>v_59</ci>
            </apply>
          </math>
          <listOfParameters>
            <parameter id="v_59" value="1" />
          </listOfParameters>
        </kineticLaw>
      </reaction>
      <reaction id="R060" reversible="false">
        <listOfReactants>
          <speciesReference species="F1P" stoichiometry="1" />
        </listOfReactants>
        <listOfProducts>
          <speciesReference species="DHAP" stoichiometry="1" />
          <speciesReference species="T3" stoichiometry="1" />
        </listOfProducts>
        <kineticLaw>
          <math xmlns="http://www.w3.org/1998/Math/MathML">
            <apply>
              <ci>v_60</ci>
            </apply>
          </math>
          <listOfParameters>
            <parameter id="v_60" value="1" />
          </listOfParameters>
        </kineticLaw>
      </reaction>
      <reaction id="R061" reversible="true">
        <listOfReactants>
          <speciesReference species="MAN6P" stoichiometry="1" />
        </listOfReactants>
        <listOfProducts>
          <speciesReference species="F6P" stoichiometry="1" />
        </listOfProducts>
        <kineticLaw>
          <math xmlns="http://www.w3.org/1998/Math/MathML">
            <apply>
              <ci>v_61</ci>
            </apply>
          </math>
          <listOfParameters>
            <parameter id="v_61" value="1" />
          </listOfParameters>
        </kineticLaw>
      </reaction>
      <reaction id="R062" reversible="true">
        <listOfReactants>
          <speciesReference species="MAN6P" stoichiometry="1" />
        </listOfReactants>
        <listOfProducts>
          <speciesReference species="MAN1P" stoichiometry="1" />
        </listOfProducts>
        <kineticLaw>
          <math xmlns="http://www.w3.org/1998/Math/MathML">
            <apply>
              <ci>v_62</ci>
            </apply>
          </math>
          <listOfParameters>
            <parameter id="v_62" value="1" />
          </listOfParameters>
        </kineticLaw>
      </reaction>
      <reaction id="R063" reversible="true">
        <listOfReactants>
          <speciesReference species="GTP" stoichiometry="1" />
          <speciesReference species="MAN1P" stoichiometry="1" />
        </listOfReactants>
        <listOfProducts>
          <speciesReference species="PPI" stoichiometry="1" />
          <speciesReference species="GDPMAN" stoichiometry="1" />
        </listOfProducts>
        <kineticLaw>
          <math xmlns="http://www.w3.org/1998/Math/MathML">
            <apply>
              <ci>v_63</ci>
            </apply>
          </math>
          <listOfParameters>
            <parameter id="v_63" value="1" />
          </listOfParameters>
        </kineticLaw>
      </reaction>
      <reaction id="R064" reversible="false">
        <listOfReactants>
          <speciesReference species="MNT1P" stoichiometry="1" />
          <speciesReference species="NAD" stoichiometry="1" />
        </listOfReactants>
        <listOfProducts>
          <speciesReference species="F6P" stoichiometry="1" />
          <speciesReference species="NADH" stoichiometry="1" />
        </listOfProducts>
        <kineticLaw>
          <math xmlns="http://www.w3.org/1998/Math/MathML">
            <apply>
              <ci>v_64</ci>
            </apply>
          </math>
          <listOfParameters>
            <parameter id="v_64" value="1" />
          </listOfParameters>
        </kineticLaw>
      </reaction>
      <reaction id="R065" reversible="true">
        <listOfReactants>
          <speciesReference species="F2P" stoichiometry="1" />
        </listOfReactants>
        <listOfProducts>
          <speciesReference species="FRU" stoichiometry="1" />
          <speciesReference species="PI" stoichiometry="1" />
        </listOfProducts>
        <kineticLaw>
          <math xmlns="http://www.w3.org/1998/Math/MathML">
            <apply>
              <ci>v_65</ci>
            </apply>
          </math>
          <listOfParameters>
            <parameter id="v_65" value="1" />
          </listOfParameters>
        </kineticLaw>
      </reaction>
      <reaction id="R066" reversible="true">
        <listOfReactants>
          <speciesReference species="S6P" stoichiometry="1" />
          <speciesReference species="NADP" stoichiometry="1" />
        </listOfReactants>
        <listOfProducts>
          <speciesReference species="SB1P" stoichiometry="1" />
          <speciesReference species="NADPH" stoichiometry="1" />
        </listOfProducts>
        <kineticLaw>
          <math xmlns="http://www.w3.org/1998/Math/MathML">
            <apply>
              <ci>v_66</ci>
            </apply>
          </math>
          <listOfParameters>
            <parameter id="v_66" value="1" />
          </listOfParameters>
        </kineticLaw>
      </reaction>
      <reaction id="R067" reversible="false">
        <listOfReactants>
          <speciesReference species="GLAC" stoichiometry="1" />
          <speciesReference species="ATP" stoichiometry="1" />
        </listOfReactants>
        <listOfProducts>
          <speciesReference species="GAL1P" stoichiometry="1" />
          <speciesReference species="ADP" stoichiometry="1" />
        </listOfProducts>
        <kineticLaw>
          <math xmlns="http://www.w3.org/1998/Math/MathML">
            <apply>
              <ci>v_67</ci>
            </apply>
          </math>
          <listOfParameters>
            <parameter id="v_67" value="1" />
          </listOfParameters>
        </kineticLaw>
      </reaction>
      <reaction id="R068" reversible="true">
        <listOfReactants>
          <speciesReference species="UDPG" stoichiometry="1" />
          <speciesReference species="GAL1P" stoichiometry="1" />
        </listOfReactants>
        <listOfProducts>
          <speciesReference species="G1P" stoichiometry="1" />
          <speciesReference species="UDPGAL" stoichiometry="1" />
        </listOfProducts>
        <kineticLaw>
          <math xmlns="http://www.w3.org/1998/Math/MathML">
            <apply>
              <ci>v_68</ci>
            </apply>
          </math>
          <listOfParameters>
            <parameter id="v_68" value="1" />
          </listOfParameters>
        </kineticLaw>
      </reaction>
      <reaction id="R069" reversible="true">
        <listOfReactants>
          <speciesReference species="UDPG" stoichiometry="1" />
        </listOfReactants>
        <listOfProducts>
          <speciesReference species="UDPGAL" stoichiometry="1" />
        </listOfProducts>
        <kineticLaw>
          <math xmlns="http://www.w3.org/1998/Math/MathML">
            <apply>
              <ci>v_69</ci>
            </apply>
          </math>
          <listOfParameters>
            <parameter id="v_69" value="1" />
          </listOfParameters>
        </kineticLaw>
      </reaction>
      <reaction id="R070" reversible="true">
        <listOfReactants>
          <speciesReference species="UTP" stoichiometry="1" />
          <speciesReference species="GAL1P" stoichiometry="1" />
        </listOfReactants>
        <listOfProducts>
          <speciesReference species="PPI" stoichiometry="1" />
          <speciesReference species="UDPGAL" stoichiometry="1" />
        </listOfProducts>
        <kineticLaw>
          <math xmlns="http://www.w3.org/1998/Math/MathML">
            <apply>
              <ci>v_70</ci>
            </apply>
          </math>
          <listOfParameters>
            <parameter id="v_70" value="1" />
          </listOfParameters>
        </kineticLaw>
      </reaction>
      <reaction id="R071" reversible="true">
        <listOfReactants>
          <speciesReference species="G1P" stoichiometry="1" />
          <speciesReference species="UTP" stoichiometry="1" />
        </listOfReactants>
        <listOfProducts>
          <speciesReference species="UDPG" stoichiometry="1" />
          <speciesReference species="PPI" stoichiometry="1" />
        </listOfProducts>
        <kineticLaw>
          <math xmlns="http://www.w3.org/1998/Math/MathML">
            <apply>
              <ci>v_71</ci>
            </apply>
          </math>
          <listOfParameters>
            <parameter id="v_71" value="1" />
          </listOfParameters>
        </kineticLaw>
      </reaction>
      <reaction id="R072" reversible="false">
        <listOfReactants>
          <speciesReference species="RAF" stoichiometry="1" />
        </listOfReactants>
        <listOfProducts>
          <speciesReference species="GLAC" stoichiometry="1" />
          <speciesReference species="SUC" stoichiometry="1" />
        </listOfProducts>
        <kineticLaw>
          <math xmlns="http://www.w3.org/1998/Math/MathML">
            <apply>
              <ci>v_72</ci>
            </apply>
          </math>
          <listOfParameters>
            <parameter id="v_72" value="1" />
          </listOfParameters>
        </kineticLaw>
      </reaction>
      <reaction id="R073" reversible="false">
        <listOfReactants>
          <speciesReference species="STACHYOSE" stoichiometry="1" />
        </listOfReactants>
        <listOfProducts>
          <speciesReference species="RAF" stoichiometry="1" />
          <speciesReference species="GLAC" stoichiometry="1" />
        </listOfProducts>
        <kineticLaw>
          <math xmlns="http://www.w3.org/1998/Math/MathML">
            <apply>
              <ci>v_73</ci>
            </apply>
          </math>
          <listOfParameters>
            <parameter id="v_73" value="1" />
          </listOfParameters>
        </kineticLaw>
      </reaction>
      <reaction id="R074" reversible="false">
        <listOfReactants>
          <speciesReference species="MELI" stoichiometry="1" />
        </listOfReactants>
        <listOfProducts>
          <speciesReference species="GLC" stoichiometry="1" />
          <speciesReference species="GLAC" stoichiometry="1" />
        </listOfProducts>
        <kineticLaw>
          <math xmlns="http://www.w3.org/1998/Math/MathML">
            <apply>
              <ci>v_74</ci>
            </apply>
          </math>
          <listOfParameters>
            <parameter id="v_74" value="1" />
          </listOfParameters>
        </kineticLaw>
      </reaction>
      <reaction id="R075" reversible="true">
        <listOfReactants>
          <speciesReference species="EPM" stoichiometry="1" />
        </listOfReactants>
        <listOfProducts>
          <speciesReference species="MAN" stoichiometry="1" />
          <speciesReference species="GLAC" stoichiometry="1" />
        </listOfProducts>
        <kineticLaw>
          <math xmlns="http://www.w3.org/1998/Math/MathML">
            <apply>
              <ci>v_75</ci>
            </apply>
          </math>
          <listOfParameters>
            <parameter id="v_75" value="1" />
          </listOfParameters>
        </kineticLaw>
      </reaction>
      <reaction id="R076" reversible="true">
        <listOfReactants>
          <speciesReference species="GGL" stoichiometry="1" />
        </listOfReactants>
        <listOfProducts>
          <speciesReference species="GL" stoichiometry="1" />
          <speciesReference species="GLAC" stoichiometry="1" />
        </listOfProducts>
        <kineticLaw>
          <math xmlns="http://www.w3.org/1998/Math/MathML">
            <apply>
              <ci>v_76</ci>
            </apply>
          </math>
          <listOfParameters>
            <parameter id="v_76" value="1" />
          </listOfParameters>
        </kineticLaw>
      </reaction>
      <reaction id="R077" reversible="true">
        <listOfReactants>
          <speciesReference species="MELT" stoichiometry="1" />
        </listOfReactants>
        <listOfProducts>
          <speciesReference species="SOT" stoichiometry="1" />
          <speciesReference species="GLAC" stoichiometry="1" />
        </listOfProducts>
        <kineticLaw>
          <math xmlns="http://www.w3.org/1998/Math/MathML">
            <apply>
              <ci>v_77</ci>
            </apply>
          </math>
          <listOfParameters>
            <parameter id="v_77" value="1" />
          </listOfParameters>
        </kineticLaw>
      </reaction>
      <reaction id="R078" reversible="false">
        <listOfReactants>
          <speciesReference species="GALACTINOL" stoichiometry="1" />
        </listOfReactants>
        <listOfProducts>
          <speciesReference species="MI" stoichiometry="1" />
          <speciesReference species="GLAC" stoichiometry="1" />
        </listOfProducts>
        <kineticLaw>
          <math xmlns="http://www.w3.org/1998/Math/MathML">
            <apply>
              <ci>v_78</ci>
            </apply>
          </math>
          <listOfParameters>
            <parameter id="v_78" value="1" />
          </listOfParameters>
        </kineticLaw>
      </reaction>
      <reaction id="R079" reversible="false">
        <listOfReactants>
          <speciesReference species="G6GG" stoichiometry="1" />
        </listOfReactants>
        <listOfProducts>
          <speciesReference species="GLAC" stoichiometry="1" />
          <speciesReference species="MELI" stoichiometry="1" />
        </listOfProducts>
        <kineticLaw>
          <math xmlns="http://www.w3.org/1998/Math/MathML">
            <apply>
              <ci>v_79</ci>
            </apply>
          </math>
          <listOfParameters>
            <parameter id="v_79" value="1" />
          </listOfParameters>
        </kineticLaw>
      </reaction>
      <reaction id="R080" reversible="false">
        <listOfReactants>
          <speciesReference species="LACTOSE" stoichiometry="1" />
        </listOfReactants>
        <listOfProducts>
          <speciesReference species="GLAC" stoichiometry="1" />
          <speciesReference species="GLC" stoichiometry="1" />
        </listOfProducts>
        <kineticLaw>
          <math xmlns="http://www.w3.org/1998/Math/MathML">
            <apply>
              <ci>v_80</ci>
            </apply>
          </math>
          <listOfParameters>
            <parameter id="v_80" value="1" />
          </listOfParameters>
        </kineticLaw>
      </reaction>
      <reaction id="R081" reversible="false">
        <listOfReactants>
          <speciesReference species="LACTOSE" stoichiometry="1" />
          <speciesReference species="PI" stoichiometry="1" />
        </listOfReactants>
        <listOfProducts>
          <speciesReference species="L6P" stoichiometry="1" />
        </listOfProducts>
        <kineticLaw>
          <math xmlns="http://www.w3.org/1998/Math/MathML">
            <apply>
              <ci>v_81</ci>
            </apply>
          </math>
          <listOfParameters>
            <parameter id="v_81" value="1" />
          </listOfParameters>
        </kineticLaw>
      </reaction>
      <reaction id="R082" reversible="true">
        <listOfReactants>
          <speciesReference species="a_3KL" stoichiometry="1" />
        </listOfReactants>
        <listOfProducts>
          <speciesReference species="a_3KBDG" stoichiometry="1" />
          <speciesReference species="bDGLC" stoichiometry="1" />
        </listOfProducts>
        <kineticLaw>
          <math xmlns="http://www.w3.org/1998/Math/MathML">
            <apply>
              <ci>v_82</ci>
            </apply>
          </math>
          <listOfParameters>
            <parameter id="v_82" value="1" />
          </listOfParameters>
        </kineticLaw>
      </reaction>
      <reaction id="R083" reversible="true">
        <listOfReactants>
          <speciesReference species="T6P" stoichiometry="1" />
          <speciesReference species="ATP" stoichiometry="1" />
        </listOfReactants>
        <listOfProducts>
          <speciesReference species="T16B" stoichiometry="1" />
          <speciesReference species="ADP" stoichiometry="1" />
        </listOfProducts>
        <kineticLaw>
          <math xmlns="http://www.w3.org/1998/Math/MathML">
            <apply>
              <ci>v_83</ci>
            </apply>
          </math>
          <listOfParameters>
            <parameter id="v_83" value="1" />
          </listOfParameters>
        </kineticLaw>
      </reaction>
      <reaction id="R084" reversible="true">
        <listOfReactants>
          <speciesReference species="a_3KBDG" stoichiometry="1" />
          <speciesReference species="NADP" stoichiometry="1" />
        </listOfReactants>
        <listOfProducts>
          <speciesReference species="bGLAC" stoichiometry="1" />
          <speciesReference species="NADPH" stoichiometry="1" />
        </listOfProducts>
        <kineticLaw>
          <math xmlns="http://www.w3.org/1998/Math/MathML">
            <apply>
              <ci>v_84</ci>
            </apply>
          </math>
          <listOfParameters>
            <parameter id="v_84" value="1" />
          </listOfParameters>
        </kineticLaw>
      </reaction>
      <reaction id="R085" reversible="true">
        <listOfReactants>
          <speciesReference species="DGLUCL" stoichiometry="1" />
          <speciesReference species="NAD" stoichiometry="1" />
        </listOfReactants>
        <listOfProducts>
          <speciesReference species="DGLUCA" stoichiometry="1" />
          <speciesReference species="NADH" stoichiometry="1" />
        </listOfProducts>
        <kineticLaw>
          <math xmlns="http://www.w3.org/1998/Math/MathML">
            <apply>
              <ci>v_85</ci>
            </apply>
          </math>
          <listOfParameters>
            <parameter id="v_85" value="1" />
          </listOfParameters>
        </kineticLaw>
      </reaction>
      <reaction id="R086" reversible="false">
        <listOfReactants>
          <speciesReference species="LXYLULOSE5P" stoichiometry="1" />
        </listOfReactants>
        <listOfProducts>
          <speciesReference species="LRIBULOSE5P" stoichiometry="1" />
        </listOfProducts>
        <kineticLaw>
          <math xmlns="http://www.w3.org/1998/Math/MathML">
            <apply>
              <ci>v_86</ci>
            </apply>
          </math>
          <listOfParameters>
            <parameter id="v_86" value="1" />
          </listOfParameters>
        </kineticLaw>
      </reaction>
      <reaction id="R087" reversible="false">
        <listOfReactants>
          <speciesReference species="a_3DG6P" stoichiometry="1" />
        </listOfReactants>
        <listOfProducts>
          <speciesReference species="LXYLULOSE5P" stoichiometry="1" />
          <speciesReference species="CO2" stoichiometry="1" />
        </listOfProducts>
        <kineticLaw>
          <math xmlns="http://www.w3.org/1998/Math/MathML">
            <apply>
              <ci>v_87</ci>
            </apply>
          </math>
          <listOfParameters>
            <parameter id="v_87" value="1" />
          </listOfParameters>
        </kineticLaw>
      </reaction>
      <reaction id="R088" reversible="true">
        <listOfReactants>
          <speciesReference species="a_2D3DDX" stoichiometry="1" />
          <speciesReference species="NAD" stoichiometry="1" />
        </listOfReactants>
        <listOfProducts>
          <speciesReference species="a_5H24DP" stoichiometry="1" />
          <speciesReference species="NADH" stoichiometry="1" />
        </listOfProducts>
        <kineticLaw>
          <math xmlns="http://www.w3.org/1998/Math/MathML">
            <apply>
              <ci>v_88</ci>
            </apply>
          </math>
          <listOfParameters>
            <parameter id="v_88" value="1" />
          </listOfParameters>
        </kineticLaw>
      </reaction>
      <reaction id="R089" reversible="false">
        <listOfReactants>
          <speciesReference species="ATP" stoichiometry="1" />
          <speciesReference species="G1P" stoichiometry="1" />
        </listOfReactants>
        <listOfProducts>
          <speciesReference species="PPI" stoichiometry="1" />
          <speciesReference species="ADPG" stoichiometry="1" />
        </listOfProducts>
        <kineticLaw>
          <math xmlns="http://www.w3.org/1998/Math/MathML">
            <apply>
              <ci>v_89</ci>
            </apply>
          </math>
          <listOfParameters>
            <parameter id="v_89" value="1" />
          </listOfParameters>
        </kineticLaw>
      </reaction>
      <reaction id="R090" reversible="false">
        <listOfReactants>
          <speciesReference species="ADPG" stoichiometry="1" />
        </listOfReactants>
        <listOfProducts>
          <speciesReference species="ADP" stoichiometry="1" />
          <speciesReference species="GLYCOGEN" stoichiometry="1" />
        </listOfProducts>
        <kineticLaw>
          <math xmlns="http://www.w3.org/1998/Math/MathML">
            <apply>
              <ci>v_90</ci>
            </apply>
          </math>
          <listOfParameters>
            <parameter id="v_90" value="1" />
          </listOfParameters>
        </kineticLaw>
      </reaction>
      <reaction id="R091" reversible="false">
        <listOfReactants>
          <speciesReference species="GLYCOGEN" stoichiometry="1" />
          <speciesReference species="PI" stoichiometry="1" />
        </listOfReactants>
        <listOfProducts>
          <speciesReference species="G1P" stoichiometry="1" />
        </listOfProducts>
        <kineticLaw>
          <math xmlns="http://www.w3.org/1998/Math/MathML">
            <apply>
              <ci>v_91</ci>
            </apply>
          </math>
          <listOfParameters>
            <parameter id="v_91" value="1" />
          </listOfParameters>
        </kineticLaw>
      </reaction>
      <reaction id="R092" reversible="true">
        <listOfReactants>
          <speciesReference species="MLTPT" stoichiometry="1" />
          <speciesReference species="PI" stoichiometry="1" />
        </listOfReactants>
        <listOfProducts>
          <speciesReference species="G1P" stoichiometry="1" />
          <speciesReference species="MLTTTR" stoichiometry="1" />
        </listOfProducts>
        <kineticLaw>
          <math xmlns="http://www.w3.org/1998/Math/MathML">
            <apply>
              <ci>v_92</ci>
            </apply>
          </math>
          <listOfParameters>
            <parameter id="v_92" value="1" />
          </listOfParameters>
        </kineticLaw>
      </reaction>
      <reaction id="R093" reversible="true">
        <listOfReactants>
          <speciesReference species="MLTHX" stoichiometry="1" />
          <speciesReference species="PI" stoichiometry="1" />
        </listOfReactants>
        <listOfProducts>
          <speciesReference species="G1P" stoichiometry="1" />
          <speciesReference species="MLTPT" stoichiometry="1" />
        </listOfProducts>
        <kineticLaw>
          <math xmlns="http://www.w3.org/1998/Math/MathML">
            <apply>
              <ci>v_93</ci>
            </apply>
          </math>
          <listOfParameters>
            <parameter id="v_93" value="1" />
          </listOfParameters>
        </kineticLaw>
      </reaction>
      <reaction id="R094" reversible="true">
        <listOfReactants>
          <speciesReference species="MLTHPT" stoichiometry="1" />
          <speciesReference species="PI" stoichiometry="1" />
        </listOfReactants>
        <listOfProducts>
          <speciesReference species="G1P" stoichiometry="1" />
          <speciesReference species="MLTHX" stoichiometry="1" />
        </listOfProducts>
        <kineticLaw>
          <math xmlns="http://www.w3.org/1998/Math/MathML">
            <apply>
              <ci>v_94</ci>
            </apply>
          </math>
          <listOfParameters>
            <parameter id="v_94" value="1" />
          </listOfParameters>
        </kineticLaw>
      </reaction>
      <reaction id="R095" reversible="false">
        <listOfReactants>
          <speciesReference species="MLT" stoichiometry="1" />
          <speciesReference species="MLTTR" stoichiometry="1" />
        </listOfReactants>
        <listOfProducts>
          <speciesReference species="GLC" stoichiometry="1" />
          <speciesReference species="MLTTTR" stoichiometry="1" />
        </listOfProducts>
        <kineticLaw>
          <math xmlns="http://www.w3.org/1998/Math/MathML">
            <apply>
              <ci>v_95</ci>
            </apply>
          </math>
          <listOfParameters>
            <parameter id="v_95" value="1" />
          </listOfParameters>
        </kineticLaw>
      </reaction>
      <reaction id="R096" reversible="false">
        <listOfReactants>
          <speciesReference species="MLT" stoichiometry="1" />
          <speciesReference species="MLTTTR" stoichiometry="1" />
        </listOfReactants>
        <listOfProducts>
          <speciesReference species="GLC" stoichiometry="1" />
          <speciesReference species="MLTPT" stoichiometry="1" />
        </listOfProducts>
        <kineticLaw>
          <math xmlns="http://www.w3.org/1998/Math/MathML">
            <apply>
              <ci>v_96</ci>
            </apply>
          </math>
          <listOfParameters>
            <parameter id="v_96" value="1" />
          </listOfParameters>
        </kineticLaw>
      </reaction>
      <reaction id="R097" reversible="false">
        <listOfReactants>
          <speciesReference species="MLT" stoichiometry="1" />
          <speciesReference species="MLTPT" stoichiometry="1" />
        </listOfReactants>
        <listOfProducts>
          <speciesReference species="GLC" stoichiometry="1" />
          <speciesReference species="MLTHX" stoichiometry="1" />
        </listOfProducts>
        <kineticLaw>
          <math xmlns="http://www.w3.org/1998/Math/MathML">
            <apply>
              <ci>v_97</ci>
            </apply>
          </math>
          <listOfParameters>
            <parameter id="v_97" value="1" />
          </listOfParameters>
        </kineticLaw>
      </reaction>
      <reaction id="R098" reversible="false">
        <listOfReactants>
          <speciesReference species="MLT" stoichiometry="1" />
          <speciesReference species="MLTHX" stoichiometry="1" />
        </listOfReactants>
        <listOfProducts>
          <speciesReference species="GLC" stoichiometry="1" />
          <speciesReference species="MLTHPT" stoichiometry="1" />
        </listOfProducts>
        <kineticLaw>
          <math xmlns="http://www.w3.org/1998/Math/MathML">
            <apply>
              <ci>v_98</ci>
            </apply>
          </math>
          <listOfParameters>
            <parameter id="v_98" value="1" />
          </listOfParameters>
        </kineticLaw>
      </reaction>
      <reaction id="R099" reversible="false">
        <listOfReactants>
          <speciesReference species="IMAL" stoichiometry="1" />
        </listOfReactants>
        <listOfProducts>
          <speciesReference species="GLC" stoichiometry="2" />
        </listOfProducts>
        <kineticLaw>
          <math xmlns="http://www.w3.org/1998/Math/MathML">
            <apply>
              <ci>v_99</ci>
            </apply>
          </math>
          <listOfParameters>
            <parameter id="v_99" value="1" />
          </listOfParameters>
        </kineticLaw>
      </reaction>
      <reaction id="R100" reversible="false">
        <listOfReactants>
          <speciesReference species="SUC" stoichiometry="1" />
        </listOfReactants>
        <listOfProducts>
          <speciesReference species="GLC" stoichiometry="1" />
          <speciesReference species="FRU" stoichiometry="1" />
        </listOfProducts>
        <kineticLaw>
          <math xmlns="http://www.w3.org/1998/Math/MathML">
            <apply>
              <ci>v_100</ci>
            </apply>
          </math>
          <listOfParameters>
            <parameter id="v_100" value="1" />
          </listOfParameters>
        </kineticLaw>
      </reaction>
      <reaction id="R101" reversible="false">
        <listOfReactants>
          <speciesReference species="CB" stoichiometry="1" />
        </listOfReactants>
        <listOfProducts>
          <speciesReference species="bDGLC" stoichiometry="2" />
        </listOfProducts>
        <kineticLaw>
          <math xmlns="http://www.w3.org/1998/Math/MathML">
            <apply>
              <ci>v_101</ci>
            </apply>
          </math>
          <listOfParameters>
            <parameter id="v_101" value="1" />
          </listOfParameters>
        </kineticLaw>
      </reaction>
      <reaction id="R102" reversible="false">
        <listOfReactants>
          <speciesReference species="TRE6P" stoichiometry="1" />
        </listOfReactants>
        <listOfProducts>
          <speciesReference species="GLC" stoichiometry="1" />
          <speciesReference species="G6P" stoichiometry="1" />
        </listOfProducts>
        <kineticLaw>
          <math xmlns="http://www.w3.org/1998/Math/MathML">
            <apply>
              <ci>v_102</ci>
            </apply>
          </math>
          <listOfParameters>
            <parameter id="v_102" value="1" />
          </listOfParameters>
        </kineticLaw>
      </reaction>
      <reaction id="R103" reversible="false">
        <listOfReactants>
          <speciesReference species="STA" stoichiometry="1" />
        </listOfReactants>
        <listOfProducts>
          <speciesReference species="DEXTRIN" stoichiometry="1" />
          <speciesReference species="STA" stoichiometry="1" />
        </listOfProducts>
        <kineticLaw>
          <math xmlns="http://www.w3.org/1998/Math/MathML">
            <apply>
              <ci>v_103</ci>
            </apply>
          </math>
          <listOfParameters>
            <parameter id="v_103" value="1" />
          </listOfParameters>
        </kineticLaw>
      </reaction>
      <reaction id="R104" reversible="false">
        <listOfReactants>
          <speciesReference species="F6P" stoichiometry="1" />
          <speciesReference species="GLN" stoichiometry="1" />
        </listOfReactants>
        <listOfProducts>
          <speciesReference species="GLU" stoichiometry="1" />
          <speciesReference species="GA6P" stoichiometry="1" />
        </listOfProducts>
        <kineticLaw>
          <math xmlns="http://www.w3.org/1998/Math/MathML">
            <apply>
              <ci>v_104</ci>
            </apply>
          </math>
          <listOfParameters>
            <parameter id="v_104" value="1" />
          </listOfParameters>
        </kineticLaw>
      </reaction>
      <reaction id="R105" reversible="false">
        <listOfReactants>
          <speciesReference species="GA6P" stoichiometry="1" />
        </listOfReactants>
        <listOfProducts>
          <speciesReference species="NH3" stoichiometry="1" />
          <speciesReference species="F6P" stoichiometry="1" />
        </listOfProducts>
        <kineticLaw>
          <math xmlns="http://www.w3.org/1998/Math/MathML">
            <apply>
              <ci>v_105</ci>
            </apply>
          </math>
          <listOfParameters>
            <parameter id="v_105" value="1" />
          </listOfParameters>
        </kineticLaw>
      </reaction>
      <reaction id="R106" reversible="true">
        <listOfReactants>
          <speciesReference species="NAGA6P" stoichiometry="1" />
        </listOfReactants>
        <listOfProducts>
          <speciesReference species="GA6P" stoichiometry="1" />
          <speciesReference species="AC" stoichiometry="1" />
        </listOfProducts>
        <kineticLaw>
          <math xmlns="http://www.w3.org/1998/Math/MathML">
            <apply>
              <ci>v_106</ci>
            </apply>
          </math>
          <listOfParameters>
            <parameter id="v_106" value="1" />
          </listOfParameters>
        </kineticLaw>
      </reaction>
      <reaction id="R107" reversible="true">
        <listOfReactants>
          <speciesReference species="GA6P" stoichiometry="1" />
        </listOfReactants>
        <listOfProducts>
          <speciesReference species="GA1P" stoichiometry="1" />
        </listOfProducts>
        <kineticLaw>
          <math xmlns="http://www.w3.org/1998/Math/MathML">
            <apply>
              <ci>v_107</ci>
            </apply>
          </math>
          <listOfParameters>
            <parameter id="v_107" value="1" />
          </listOfParameters>
        </kineticLaw>
      </reaction>
      <reaction id="R108" reversible="false">
        <listOfReactants>
          <speciesReference species="ACCOA" stoichiometry="1" />
          <speciesReference species="GA1P" stoichiometry="1" />
        </listOfReactants>
        <listOfProducts>
          <speciesReference species="NAGA1P" stoichiometry="1" />
          <speciesReference species="COA" stoichiometry="1" />
        </listOfProducts>
        <kineticLaw>
          <math xmlns="http://www.w3.org/1998/Math/MathML">
            <apply>
              <ci>v_108</ci>
            </apply>
          </math>
          <listOfParameters>
            <parameter id="v_108" value="1" />
          </listOfParameters>
        </kineticLaw>
      </reaction>
      <reaction id="R109" reversible="true">
        <listOfReactants>
          <speciesReference species="UTP" stoichiometry="1" />
          <speciesReference species="NAGA1P" stoichiometry="1" />
        </listOfReactants>
        <listOfProducts>
          <speciesReference species="UDPNAG" stoichiometry="1" />
          <speciesReference species="PPI" stoichiometry="1" />
        </listOfProducts>
        <kineticLaw>
          <math xmlns="http://www.w3.org/1998/Math/MathML">
            <apply>
              <ci>v_109</ci>
            </apply>
          </math>
          <listOfParameters>
            <parameter id="v_109" value="1" />
          </listOfParameters>
        </kineticLaw>
      </reaction>
      <reaction id="R110" reversible="true">
        <listOfReactants>
          <speciesReference species="UDPNAG" stoichiometry="1" />
        </listOfReactants>
        <listOfProducts>
          <speciesReference species="NADMA" stoichiometry="1" />
          <speciesReference species="UDP" stoichiometry="1" />
        </listOfProducts>
        <kineticLaw>
          <math xmlns="http://www.w3.org/1998/Math/MathML">
            <apply>
              <ci>v_110</ci>
            </apply>
          </math>
          <listOfParameters>
            <parameter id="v_110" value="1" />
          </listOfParameters>
        </kineticLaw>
      </reaction>
      <reaction id="R111" reversible="true">
        <listOfReactants>
          <speciesReference species="UDPNAG" stoichiometry="1" />
        </listOfReactants>
        <listOfProducts>
          <speciesReference species="UDPNADMA" stoichiometry="1" />
        </listOfProducts>
        <kineticLaw>
          <math xmlns="http://www.w3.org/1998/Math/MathML">
            <apply>
              <ci>v_111</ci>
            </apply>
          </math>
          <listOfParameters>
            <parameter id="v_111" value="1" />
          </listOfParameters>
        </kineticLaw>
      </reaction>
      <reaction id="R112" reversible="false">
        <listOfReactants>
          <speciesReference species="UDPNADMA" stoichiometry="1" />
          <speciesReference species="NAD" stoichiometry="2" />
        </listOfReactants>
        <listOfProducts>
          <speciesReference species="UDPNADMAU" stoichiometry="1" />
          <speciesReference species="NADH" stoichiometry="2" />
        </listOfProducts>
        <kineticLaw>
          <math xmlns="http://www.w3.org/1998/Math/MathML">
            <apply>
              <ci>v_112</ci>
            </apply>
          </math>
          <listOfParameters>
            <parameter id="v_112" value="1" />
          </listOfParameters>
        </kineticLaw>
      </reaction>
      <reaction id="R113" reversible="true">
        <listOfReactants>
          <speciesReference species="NANEU" stoichiometry="1" />
        </listOfReactants>
        <listOfProducts>
          <speciesReference species="NADMA" stoichiometry="1" />
          <speciesReference species="PYR" stoichiometry="1" />
        </listOfProducts>
        <kineticLaw>
          <math xmlns="http://www.w3.org/1998/Math/MathML">
            <apply>
              <ci>v_113</ci>
            </apply>
          </math>
          <listOfParameters>
            <parameter id="v_113" value="1" />
          </listOfParameters>
        </kineticLaw>
      </reaction>
      <reaction id="R114" reversible="true">
        <listOfReactants>
          <speciesReference species="NANEU" stoichiometry="1" />
          <speciesReference species="PI" stoichiometry="1" />
        </listOfReactants>
        <listOfProducts>
          <speciesReference species="NADMA" stoichiometry="1" />
          <speciesReference species="PEP" stoichiometry="1" />
        </listOfProducts>
        <kineticLaw>
          <math xmlns="http://www.w3.org/1998/Math/MathML">
            <apply>
              <ci>v_114</ci>
            </apply>
          </math>
          <listOfParameters>
            <parameter id="v_114" value="1" />
          </listOfParameters>
        </kineticLaw>
      </reaction>
      <reaction id="R115" reversible="true">
        <listOfReactants>
          <speciesReference species="NADMA" stoichiometry="1" />
          <speciesReference species="PI" stoichiometry="1" />
        </listOfReactants>
        <listOfProducts>
          <speciesReference species="NADMA6P" stoichiometry="1" />
        </listOfProducts>
        <kineticLaw>
          <math xmlns="http://www.w3.org/1998/Math/MathML">
            <apply>
              <ci>v_115</ci>
            </apply>
          </math>
          <listOfParameters>
            <parameter id="v_115" value="1" />
          </listOfParameters>
        </kineticLaw>
      </reaction>
      <reaction id="R116" reversible="false">
        <listOfReactants>
          <speciesReference species="ATP" stoichiometry="1" />
          <speciesReference species="NADMA" stoichiometry="1" />
        </listOfReactants>
        <listOfProducts>
          <speciesReference species="ADP" stoichiometry="1" />
          <speciesReference species="NADMA6P" stoichiometry="1" />
        </listOfProducts>
        <kineticLaw>
          <math xmlns="http://www.w3.org/1998/Math/MathML">
            <apply>
              <ci>v_116</ci>
            </apply>
          </math>
          <listOfParameters>
            <parameter id="v_116" value="1" />
          </listOfParameters>
        </kineticLaw>
      </reaction>
      <reaction id="R117" reversible="true">
        <listOfReactants>
          <speciesReference species="NAGA6P" stoichiometry="1" />
        </listOfReactants>
        <listOfProducts>
          <speciesReference species="NADMA6P" stoichiometry="1" />
        </listOfProducts>
        <kineticLaw>
          <math xmlns="http://www.w3.org/1998/Math/MathML">
            <apply>
              <ci>v_117</ci>
            </apply>
          </math>
          <listOfParameters>
            <parameter id="v_117" value="1" />
          </listOfParameters>
        </kineticLaw>
      </reaction>
      <reaction id="R118" reversible="true">
        <listOfReactants>
          <speciesReference species="NANEU9P" stoichiometry="1" />
          <speciesReference species="PI" stoichiometry="1" />
        </listOfReactants>
        <listOfProducts>
          <speciesReference species="NADMA6P" stoichiometry="1" />
          <speciesReference species="PEP" stoichiometry="1" />
        </listOfProducts>
        <kineticLaw>
          <math xmlns="http://www.w3.org/1998/Math/MathML">
            <apply>
              <ci>v_118</ci>
            </apply>
          </math>
          <listOfParameters>
            <parameter id="v_118" value="1" />
          </listOfParameters>
        </kineticLaw>
      </reaction>
      <reaction id="R119" reversible="true">
        <listOfReactants>
          <speciesReference species="NADMA" stoichiometry="1" />
          <speciesReference species="UDP" stoichiometry="1" />
        </listOfReactants>
        <listOfProducts>
          <speciesReference species="UDPNADMA" stoichiometry="1" />
        </listOfProducts>
        <kineticLaw>
          <math xmlns="http://www.w3.org/1998/Math/MathML">
            <apply>
              <ci>v_119</ci>
            </apply>
          </math>
          <listOfParameters>
            <parameter id="v_119" value="1" />
          </listOfParameters>
        </kineticLaw>
      </reaction>
      <reaction id="R120" reversible="false">
        <listOfReactants>
          <speciesReference species="UDPNAG" stoichiometry="1" />
          <speciesReference species="PEP" stoichiometry="1" />
        </listOfReactants>
        <listOfProducts>
          <speciesReference species="UDPNAGEP" stoichiometry="1" />
          <speciesReference species="PI" stoichiometry="1" />
        </listOfProducts>
        <kineticLaw>
          <math xmlns="http://www.w3.org/1998/Math/MathML">
            <apply>
              <ci>v_120</ci>
            </apply>
          </math>
          <listOfParameters>
            <parameter id="v_120" value="1" />
          </listOfParameters>
        </kineticLaw>
      </reaction>
      <reaction id="R121" reversible="false">
        <listOfReactants>
          <speciesReference species="UDPNAGEP" stoichiometry="1" />
          <speciesReference species="NADPH" stoichiometry="1" />
        </listOfReactants>
        <listOfProducts>
          <speciesReference species="UDPNAM" stoichiometry="1" />
          <speciesReference species="NADP" stoichiometry="1" />
        </listOfProducts>
        <kineticLaw>
          <math xmlns="http://www.w3.org/1998/Math/MathML">
            <apply>
              <ci>v_121</ci>
            </apply>
          </math>
          <listOfParameters>
            <parameter id="v_121" value="1" />
          </listOfParameters>
        </kineticLaw>
      </reaction>
      <reaction id="R122" reversible="true">
        <listOfReactants>
          <speciesReference species="CTP" stoichiometry="1" />
          <speciesReference species="NANEU" stoichiometry="1" />
        </listOfReactants>
        <listOfProducts>
          <speciesReference species="PPI" stoichiometry="1" />
          <speciesReference species="CMPNANEU" stoichiometry="1" />
        </listOfProducts>
        <kineticLaw>
          <math xmlns="http://www.w3.org/1998/Math/MathML">
            <apply>
              <ci>v_122</ci>
            </apply>
          </math>
          <listOfParameters>
            <parameter id="v_122" value="1" />
          </listOfParameters>
        </kineticLaw>
      </reaction>
      <reaction id="R123" reversible="true">
        <listOfReactants>
          <speciesReference species="CTP" stoichiometry="1" />
          <speciesReference species="NGNEU" stoichiometry="1" />
        </listOfReactants>
        <listOfProducts>
          <speciesReference species="PPI" stoichiometry="1" />
          <speciesReference species="CMPNGNEU" stoichiometry="1" />
        </listOfProducts>
        <kineticLaw>
          <math xmlns="http://www.w3.org/1998/Math/MathML">
            <apply>
              <ci>v_123</ci>
            </apply>
          </math>
          <listOfParameters>
            <parameter id="v_123" value="1" />
          </listOfParameters>
        </kineticLaw>
      </reaction>
      <reaction id="R124" reversible="false">
        <listOfReactants>
          <speciesReference species="UDPGAL" stoichiometry="1" />
          <speciesReference species="NAD" stoichiometry="2" />
        </listOfReactants>
        <listOfProducts>
          <speciesReference species="UDPDGALAC" stoichiometry="1" />
          <speciesReference species="NADH" stoichiometry="2" />
        </listOfProducts>
        <kineticLaw>
          <math xmlns="http://www.w3.org/1998/Math/MathML">
            <apply>
              <ci>v_124</ci>
            </apply>
          </math>
          <listOfParameters>
            <parameter id="v_124" value="1" />
          </listOfParameters>
        </kineticLaw>
      </reaction>
      <reaction id="R125" reversible="false">
        <listOfReactants>
          <speciesReference species="DTDPGLU" stoichiometry="1" />
          <speciesReference species="NADP" stoichiometry="2" />
        </listOfReactants>
        <listOfProducts>
          <speciesReference species="DTDPDGLUC" stoichiometry="1" />
          <speciesReference species="NADPH" stoichiometry="2" />
        </listOfProducts>
        <kineticLaw>
          <math xmlns="http://www.w3.org/1998/Math/MathML">
            <apply>
              <ci>v_125</ci>
            </apply>
          </math>
          <listOfParameters>
            <parameter id="v_125" value="1" />
          </listOfParameters>
        </kineticLaw>
      </reaction>
      <reaction id="R126" reversible="true">
        <listOfReactants>
          <speciesReference species="DTDPGLU" stoichiometry="1" />
        </listOfReactants>
        <listOfProducts>
          <speciesReference species="DTDPGLAC" stoichiometry="1" />
        </listOfProducts>
        <kineticLaw>
          <math xmlns="http://www.w3.org/1998/Math/MathML">
            <apply>
              <ci>v_126</ci>
            </apply>
          </math>
          <listOfParameters>
            <parameter id="v_126" value="1" />
          </listOfParameters>
        </kineticLaw>
      </reaction>
      <reaction id="R127" reversible="false">
        <listOfReactants>
          <speciesReference species="ATP" stoichiometry="1" />
          <speciesReference species="PYR" stoichiometry="1" />
        </listOfReactants>
        <listOfProducts>
          <speciesReference species="AMP" stoichiometry="1" />
          <speciesReference species="PEP" stoichiometry="1" />
          <speciesReference species="PI" stoichiometry="1" />
        </listOfProducts>
        <kineticLaw>
          <math xmlns="http://www.w3.org/1998/Math/MathML">
            <apply>
              <ci>v_127</ci>
            </apply>
          </math>
          <listOfParameters>
            <parameter id="v_127" value="1" />
          </listOfParameters>
        </kineticLaw>
      </reaction>
      <reaction id="R128" reversible="true">
        <listOfReactants>
          <speciesReference species="PYR" stoichiometry="1" />
          <speciesReference species="NADH" stoichiometry="1" />
        </listOfReactants>
        <listOfProducts>
          <speciesReference species="LAC" stoichiometry="1" />
          <speciesReference species="NAD" stoichiometry="1" />
        </listOfProducts>
        <kineticLaw>
          <math xmlns="http://www.w3.org/1998/Math/MathML">
            <apply>
              <ci>v_128</ci>
            </apply>
          </math>
          <listOfParameters>
            <parameter id="v_128" value="1" />
          </listOfParameters>
        </kineticLaw>
      </reaction>
      <reaction id="R129" reversible="true">
        <listOfReactants>
          <speciesReference species="ACCOA" stoichiometry="1" />
          <speciesReference species="PI" stoichiometry="1" />
        </listOfReactants>
        <listOfProducts>
          <speciesReference species="ACETYLP" stoichiometry="1" />
          <speciesReference species="COA" stoichiometry="1" />
        </listOfProducts>
        <kineticLaw>
          <math xmlns="http://www.w3.org/1998/Math/MathML">
            <apply>
              <ci>v_129</ci>
            </apply>
          </math>
          <listOfParameters>
            <parameter id="v_129" value="1" />
          </listOfParameters>
        </kineticLaw>
      </reaction>
      <reaction id="R130" reversible="true">
        <listOfReactants>
          <speciesReference species="AAD" stoichiometry="1" />
          <speciesReference species="COA" stoichiometry="1" />
        </listOfReactants>
        <listOfProducts>
          <speciesReference species="AMP" stoichiometry="1" />
          <speciesReference species="ACCOA" stoichiometry="1" />
        </listOfProducts>
        <kineticLaw>
          <math xmlns="http://www.w3.org/1998/Math/MathML">
            <apply>
              <ci>v_130</ci>
            </apply>
          </math>
          <listOfParameters>
            <parameter id="v_130" value="1" />
          </listOfParameters>
        </kineticLaw>
      </reaction>
      <reaction id="R131" reversible="true">
        <listOfReactants>
          <speciesReference species="ATP" stoichiometry="1" />
          <speciesReference species="AC" stoichiometry="1" />
        </listOfReactants>
        <listOfProducts>
          <speciesReference species="PPI" stoichiometry="1" />
          <speciesReference species="AAD" stoichiometry="1" />
        </listOfProducts>
        <kineticLaw>
          <math xmlns="http://www.w3.org/1998/Math/MathML">
            <apply>
              <ci>v_131</ci>
            </apply>
          </math>
          <listOfParameters>
            <parameter id="v_131" value="1" />
          </listOfParameters>
        </kineticLaw>
      </reaction>
      <reaction id="R132" reversible="true">
        <listOfReactants>
          <speciesReference species="ACETYLP" stoichiometry="1" />
          <speciesReference species="ADP" stoichiometry="1" />
        </listOfReactants>
        <listOfProducts>
          <speciesReference species="AC" stoichiometry="1" />
          <speciesReference species="ATP" stoichiometry="1" />
        </listOfProducts>
        <kineticLaw>
          <math xmlns="http://www.w3.org/1998/Math/MathML">
            <apply>
              <ci>v_132</ci>
            </apply>
          </math>
          <listOfParameters>
            <parameter id="v_132" value="1" />
          </listOfParameters>
        </kineticLaw>
      </reaction>
      <reaction id="R133" reversible="false">
        <listOfReactants>
          <speciesReference species="ACETYLP" stoichiometry="1" />
        </listOfReactants>
        <listOfProducts>
          <speciesReference species="AC" stoichiometry="1" />
          <speciesReference species="PI" stoichiometry="1" />
        </listOfProducts>
        <kineticLaw>
          <math xmlns="http://www.w3.org/1998/Math/MathML">
            <apply>
              <ci>v_133</ci>
            </apply>
          </math>
          <listOfParameters>
            <parameter id="v_133" value="1" />
          </listOfParameters>
        </kineticLaw>
      </reaction>
      <reaction id="R134" reversible="false">
        <listOfReactants>
          <speciesReference species="PEP" stoichiometry="1" />
          <speciesReference species="CO2" stoichiometry="1" />
        </listOfReactants>
        <listOfProducts>
          <speciesReference species="OA" stoichiometry="1" />
          <speciesReference species="PI" stoichiometry="1" />
        </listOfProducts>
        <kineticLaw>
          <math xmlns="http://www.w3.org/1998/Math/MathML">
            <apply>
              <ci>v_134</ci>
            </apply>
          </math>
          <listOfParameters>
            <parameter id="v_134" value="1" />
          </listOfParameters>
        </kineticLaw>
      </reaction>
      <reaction id="R135" reversible="true">
        <listOfReactants>
          <speciesReference species="OA" stoichiometry="1" />
          <speciesReference species="ATP" stoichiometry="1" />
        </listOfReactants>
        <listOfProducts>
          <speciesReference species="PEP" stoichiometry="1" />
          <speciesReference species="ADP" stoichiometry="1" />
          <speciesReference species="CO2" stoichiometry="1" />
        </listOfProducts>
        <kineticLaw>
          <math xmlns="http://www.w3.org/1998/Math/MathML">
            <apply>
              <ci>v_135</ci>
            </apply>
          </math>
          <listOfParameters>
            <parameter id="v_135" value="1" />
          </listOfParameters>
        </kineticLaw>
      </reaction>
      <reaction id="R136" reversible="true">
        <listOfReactants>
          <speciesReference species="MAL" stoichiometry="1" />
          <speciesReference species="NAD" stoichiometry="1" />
        </listOfReactants>
        <listOfProducts>
          <speciesReference species="PYR" stoichiometry="1" />
          <speciesReference species="CO2" stoichiometry="1" />
          <speciesReference species="NADH" stoichiometry="1" />
        </listOfProducts>
        <kineticLaw>
          <math xmlns="http://www.w3.org/1998/Math/MathML">
            <apply>
              <ci>v_136</ci>
            </apply>
          </math>
          <listOfParameters>
            <parameter id="v_136" value="1" />
          </listOfParameters>
        </kineticLaw>
      </reaction>
      <reaction id="R137" reversible="true">
        <listOfReactants>
          <speciesReference species="MAL" stoichiometry="1" />
          <speciesReference species="NADP" stoichiometry="1" />
        </listOfReactants>
        <listOfProducts>
          <speciesReference species="PYR" stoichiometry="1" />
          <speciesReference species="CO2" stoichiometry="1" />
          <speciesReference species="NADPH" stoichiometry="1" />
        </listOfProducts>
        <kineticLaw>
          <math xmlns="http://www.w3.org/1998/Math/MathML">
            <apply>
              <ci>v_137</ci>
            </apply>
          </math>
          <listOfParameters>
            <parameter id="v_137" value="1" />
          </listOfParameters>
        </kineticLaw>
      </reaction>
      <reaction id="R138" reversible="false">
        <listOfReactants>
          <speciesReference species="OA" stoichiometry="1" />
        </listOfReactants>
        <listOfProducts>
          <speciesReference species="PYR" stoichiometry="1" />
          <speciesReference species="CO2" stoichiometry="1" />
        </listOfProducts>
        <kineticLaw>
          <math xmlns="http://www.w3.org/1998/Math/MathML">
            <apply>
              <ci>v_138</ci>
            </apply>
          </math>
          <listOfParameters>
            <parameter id="v_138" value="1" />
          </listOfParameters>
        </kineticLaw>
      </reaction>
      <reaction id="R139" reversible="true">
        <listOfReactants>
          <speciesReference species="ACCOA" stoichiometry="1" />
          <speciesReference species="FORMATE" stoichiometry="1" />
        </listOfReactants>
        <listOfProducts>
          <speciesReference species="COA" stoichiometry="1" />
          <speciesReference species="PYR" stoichiometry="1" />
        </listOfProducts>
        <kineticLaw>
          <math xmlns="http://www.w3.org/1998/Math/MathML">
            <apply>
              <ci>v_139</ci>
            </apply>
          </math>
          <listOfParameters>
            <parameter id="v_139" value="1" />
          </listOfParameters>
        </kineticLaw>
      </reaction>
      <reaction id="R140" reversible="false">
        <listOfReactants>
          <speciesReference species="ACCOA" stoichiometry="1" />
          <speciesReference species="GLX" stoichiometry="1" />
        </listOfReactants>
        <listOfProducts>
          <speciesReference species="MAL" stoichiometry="1" />
          <speciesReference species="COA" stoichiometry="1" />
        </listOfProducts>
        <kineticLaw>
          <math xmlns="http://www.w3.org/1998/Math/MathML">
            <apply>
              <ci>v_140</ci>
            </apply>
          </math>
          <listOfParameters>
            <parameter id="v_140" value="1" />
          </listOfParameters>
        </kineticLaw>
      </reaction>
      <reaction id="R141" reversible="false">
        <listOfReactants>
          <speciesReference species="ACCOA" stoichiometry="2" />
        </listOfReactants>
        <listOfProducts>
          <speciesReference species="COA" stoichiometry="1" />
          <speciesReference species="AACCOA" stoichiometry="1" />
        </listOfProducts>
        <kineticLaw>
          <math xmlns="http://www.w3.org/1998/Math/MathML">
            <apply>
              <ci>v_141</ci>
            </apply>
          </math>
          <listOfParameters>
            <parameter id="v_141" value="1" />
          </listOfParameters>
        </kineticLaw>
      </reaction>
      <reaction id="R142" reversible="false">
        <listOfReactants>
          <speciesReference species="DHAP" stoichiometry="1" />
        </listOfReactants>
        <listOfProducts>
          <speciesReference species="MTG" stoichiometry="1" />
          <speciesReference species="PI" stoichiometry="1" />
        </listOfProducts>
        <kineticLaw>
          <math xmlns="http://www.w3.org/1998/Math/MathML">
            <apply>
              <ci>v_142</ci>
            </apply>
          </math>
          <listOfParameters>
            <parameter id="v_142" value="1" />
          </listOfParameters>
        </kineticLaw>
      </reaction>
      <reaction id="R143" reversible="true">
        <listOfReactants>
          <speciesReference species="RGT" stoichiometry="1" />
          <speciesReference species="MTG" stoichiometry="1" />
        </listOfReactants>
        <listOfProducts>
          <speciesReference species="LTG" stoichiometry="1" />
        </listOfProducts>
        <kineticLaw>
          <math xmlns="http://www.w3.org/1998/Math/MathML">
            <apply>
              <ci>v_143</ci>
            </apply>
          </math>
          <listOfParameters>
            <parameter id="v_143" value="1" />
          </listOfParameters>
        </kineticLaw>
      </reaction>
      <reaction id="R144" reversible="false">
        <listOfReactants>
          <speciesReference species="LTG" stoichiometry="1" />
        </listOfReactants>
        <listOfProducts>
          <speciesReference species="RGT" stoichiometry="1" />
          <speciesReference species="LAC" stoichiometry="1" />
        </listOfProducts>
        <kineticLaw>
          <math xmlns="http://www.w3.org/1998/Math/MathML">
            <apply>
              <ci>v_144</ci>
            </apply>
          </math>
          <listOfParameters>
            <parameter id="v_144" value="1" />
          </listOfParameters>
        </kineticLaw>
      </reaction>
      <reaction id="R145" reversible="true">
        <listOfReactants>
          <speciesReference species="ACAL" stoichiometry="1" />
          <speciesReference species="COA" stoichiometry="1" />
          <speciesReference species="NAD" stoichiometry="1" />
        </listOfReactants>
        <listOfProducts>
          <speciesReference species="ACCOA" stoichiometry="1" />
          <speciesReference species="NADH" stoichiometry="1" />
        </listOfProducts>
        <kineticLaw>
          <math xmlns="http://www.w3.org/1998/Math/MathML">
            <apply>
              <ci>v_145</ci>
            </apply>
          </math>
          <listOfParameters>
            <parameter id="v_145" value="1" />
          </listOfParameters>
        </kineticLaw>
      </reaction>
      <reaction id="R146" reversible="false">
        <listOfReactants>
          <speciesReference species="ICIT" stoichiometry="1" />
        </listOfReactants>
        <listOfProducts>
          <speciesReference species="SUCC" stoichiometry="1" />
          <speciesReference species="GLX" stoichiometry="1" />
        </listOfProducts>
        <kineticLaw>
          <math xmlns="http://www.w3.org/1998/Math/MathML">
            <apply>
              <ci>v_146</ci>
            </apply>
          </math>
          <listOfParameters>
            <parameter id="v_146" value="1" />
          </listOfParameters>
        </kineticLaw>
      </reaction>
      <reaction id="R147" reversible="false">
        <listOfReactants>
          <speciesReference species="FORMATE" stoichiometry="1" />
          <speciesReference species="NAD" stoichiometry="1" />
        </listOfReactants>
        <listOfProducts>
          <speciesReference species="CO2" stoichiometry="1" />
          <speciesReference species="NADH" stoichiometry="1" />
        </listOfProducts>
        <kineticLaw>
          <math xmlns="http://www.w3.org/1998/Math/MathML">
            <apply>
              <ci>v_147</ci>
            </apply>
          </math>
          <listOfParameters>
            <parameter id="v_147" value="1" />
          </listOfParameters>
        </kineticLaw>
      </reaction>
      <reaction id="R148" reversible="false">
        <listOfReactants>
          <speciesReference species="THF" stoichiometry="1" />
          <speciesReference species="FORMATE" stoichiometry="1" />
          <speciesReference species="ATP" stoichiometry="1" />
        </listOfReactants>
        <listOfProducts>
          <speciesReference species="ADP" stoichiometry="1" />
          <speciesReference species="PI" stoichiometry="1" />
          <speciesReference species="FTHF" stoichiometry="1" />
        </listOfProducts>
        <kineticLaw>
          <math xmlns="http://www.w3.org/1998/Math/MathML">
            <apply>
              <ci>v_148</ci>
            </apply>
          </math>
          <listOfParameters>
            <parameter id="v_148" value="1" />
          </listOfParameters>
        </kineticLaw>
      </reaction>
      <reaction id="R149" reversible="false">
        <listOfReactants>
          <speciesReference species="GLAL" stoichiometry="1" />
          <speciesReference species="NAD" stoichiometry="1" />
        </listOfReactants>
        <listOfProducts>
          <speciesReference species="NADH" stoichiometry="1" />
          <speciesReference species="GLYCOLATE" stoichiometry="1" />
        </listOfProducts>
        <kineticLaw>
          <math xmlns="http://www.w3.org/1998/Math/MathML">
            <apply>
              <ci>v_149</ci>
            </apply>
          </math>
          <listOfParameters>
            <parameter id="v_149" value="1" />
          </listOfParameters>
        </kineticLaw>
      </reaction>
      <reaction id="R150" reversible="false">
        <listOfReactants>
          <speciesReference species="a_2PPG" stoichiometry="1" />
        </listOfReactants>
        <listOfProducts>
          <speciesReference species="GLYCOLATE" stoichiometry="1" />
          <speciesReference species="PI" stoichiometry="1" />
        </listOfProducts>
        <kineticLaw>
          <math xmlns="http://www.w3.org/1998/Math/MathML">
            <apply>
              <ci>v_150</ci>
            </apply>
          </math>
          <listOfParameters>
            <parameter id="v_150" value="1" />
          </listOfParameters>
        </kineticLaw>
      </reaction>
      <reaction id="R151" reversible="true">
        <listOfReactants>
          <speciesReference species="bALA" stoichiometry="1" />
          <speciesReference species="AKG" stoichiometry="1" />
        </listOfReactants>
        <listOfProducts>
          <speciesReference species="a_3OPP" stoichiometry="1" />
          <speciesReference species="GLU" stoichiometry="1" />
        </listOfProducts>
        <kineticLaw>
          <math xmlns="http://www.w3.org/1998/Math/MathML">
            <apply>
              <ci>v_151</ci>
            </apply>
          </math>
          <listOfParameters>
            <parameter id="v_151" value="1" />
          </listOfParameters>
        </kineticLaw>
      </reaction>
      <reaction id="R152" reversible="true">
        <listOfReactants>
          <speciesReference species="a_3HPCOA" stoichiometry="1" />
        </listOfReactants>
        <listOfProducts>
          <speciesReference species="PPCOA" stoichiometry="1" />
        </listOfProducts>
        <kineticLaw>
          <math xmlns="http://www.w3.org/1998/Math/MathML">
            <apply>
              <ci>v_152</ci>
            </apply>
          </math>
          <listOfParameters>
            <parameter id="v_152" value="1" />
          </listOfParameters>
        </kineticLaw>
      </reaction>
      <reaction id="R153" reversible="true">
        <listOfReactants>
          <speciesReference species="ATP" stoichiometry="1" />
          <speciesReference species="PROPANOATE" stoichiometry="1" />
        </listOfReactants>
        <listOfProducts>
          <speciesReference species="PPI" stoichiometry="1" />
          <speciesReference species="PPA" stoichiometry="1" />
        </listOfProducts>
        <kineticLaw>
          <math xmlns="http://www.w3.org/1998/Math/MathML">
            <apply>
              <ci>v_153</ci>
            </apply>
          </math>
          <listOfParameters>
            <parameter id="v_153" value="1" />
          </listOfParameters>
        </kineticLaw>
      </reaction>
      <reaction id="R154" reversible="true">
        <listOfReactants>
          <speciesReference species="PPA" stoichiometry="1" />
          <speciesReference species="COA" stoichiometry="1" />
        </listOfReactants>
        <listOfProducts>
          <speciesReference species="AMP" stoichiometry="1" />
          <speciesReference species="PPACOA" stoichiometry="1" />
        </listOfProducts>
        <kineticLaw>
          <math xmlns="http://www.w3.org/1998/Math/MathML">
            <apply>
              <ci>v_154</ci>
            </apply>
          </math>
          <listOfParameters>
            <parameter id="v_154" value="1" />
          </listOfParameters>
        </kineticLaw>
      </reaction>
      <reaction id="R155" reversible="true">
        <listOfReactants>
          <speciesReference species="PROPANOATE" stoichiometry="1" />
          <speciesReference species="ATP" stoichiometry="1" />
        </listOfReactants>
        <listOfProducts>
          <speciesReference species="PROPIONYLP" stoichiometry="1" />
          <speciesReference species="ADP" stoichiometry="1" />
        </listOfProducts>
        <kineticLaw>
          <math xmlns="http://www.w3.org/1998/Math/MathML">
            <apply>
              <ci>v_155</ci>
            </apply>
          </math>
          <listOfParameters>
            <parameter id="v_155" value="1" />
          </listOfParameters>
        </kineticLaw>
      </reaction>
      <reaction id="R156" reversible="true">
        <listOfReactants>
          <speciesReference species="PPACOA" stoichiometry="1" />
          <speciesReference species="PI" stoichiometry="1" />
        </listOfReactants>
        <listOfProducts>
          <speciesReference species="PROPIONYLP" stoichiometry="1" />
          <speciesReference species="COA" stoichiometry="1" />
        </listOfProducts>
        <kineticLaw>
          <math xmlns="http://www.w3.org/1998/Math/MathML">
            <apply>
              <ci>v_156</ci>
            </apply>
          </math>
          <listOfParameters>
            <parameter id="v_156" value="1" />
          </listOfParameters>
        </kineticLaw>
      </reaction>
      <reaction id="R157" reversible="true">
        <listOfReactants>
          <speciesReference species="OBUT" stoichiometry="1" />
          <speciesReference species="COA" stoichiometry="1" />
        </listOfReactants>
        <listOfProducts>
          <speciesReference species="PPACOA" stoichiometry="1" />
          <speciesReference species="FORMATE" stoichiometry="1" />
        </listOfProducts>
        <kineticLaw>
          <math xmlns="http://www.w3.org/1998/Math/MathML">
            <apply>
              <ci>v_157</ci>
            </apply>
          </math>
          <listOfParameters>
            <parameter id="v_157" value="1" />
          </listOfParameters>
        </kineticLaw>
      </reaction>
      <reaction id="R158" reversible="false">
        <listOfReactants>
          <speciesReference species="a_2HBA" stoichiometry="1" />
          <speciesReference species="NAD" stoichiometry="1" />
        </listOfReactants>
        <listOfProducts>
          <speciesReference species="OBUT" stoichiometry="1" />
          <speciesReference species="NADH" stoichiometry="1" />
        </listOfProducts>
        <kineticLaw>
          <math xmlns="http://www.w3.org/1998/Math/MathML">
            <apply>
              <ci>v_158</ci>
            </apply>
          </math>
          <listOfParameters>
            <parameter id="v_158" value="1" />
          </listOfParameters>
        </kineticLaw>
      </reaction>
      <reaction id="R159" reversible="false">
        <listOfReactants>
          <speciesReference species="a_2P1A" stoichiometry="1" />
          <speciesReference species="NAD" stoichiometry="1" />
        </listOfReactants>
        <listOfProducts>
          <speciesReference species="PPN" stoichiometry="1" />
          <speciesReference species="NADH" stoichiometry="1" />
        </listOfProducts>
        <kineticLaw>
          <math xmlns="http://www.w3.org/1998/Math/MathML">
            <apply>
              <ci>v_159</ci>
            </apply>
          </math>
          <listOfParameters>
            <parameter id="v_159" value="1" />
          </listOfParameters>
        </kineticLaw>
      </reaction>
      <reaction id="R160" reversible="true">
        <listOfReactants>
          <speciesReference species="a_2MCIT" stoichiometry="1" />
          <speciesReference species="COA" stoichiometry="1" />
        </listOfReactants>
        <listOfProducts>
          <speciesReference species="PPACOA" stoichiometry="1" />
          <speciesReference species="OA" stoichiometry="1" />
        </listOfProducts>
        <kineticLaw>
          <math xmlns="http://www.w3.org/1998/Math/MathML">
            <apply>
              <ci>v_160</ci>
            </apply>
          </math>
          <listOfParameters>
            <parameter id="v_160" value="1" />
          </listOfParameters>
        </kineticLaw>
      </reaction>
      <reaction id="R161" reversible="true">
        <listOfReactants>
          <speciesReference species="a_3HB123TC" stoichiometry="1" />
        </listOfReactants>
        <listOfProducts>
          <speciesReference species="PYR" stoichiometry="1" />
          <speciesReference species="SUCC" stoichiometry="1" />
        </listOfProducts>
        <kineticLaw>
          <math xmlns="http://www.w3.org/1998/Math/MathML">
            <apply>
              <ci>v_161</ci>
            </apply>
          </math>
          <listOfParameters>
            <parameter id="v_161" value="1" />
          </listOfParameters>
        </kineticLaw>
      </reaction>
      <reaction id="R162" reversible="false">
        <listOfReactants>
          <speciesReference species="MMSA" stoichiometry="1" />
          <speciesReference species="COA" stoichiometry="1" />
          <speciesReference species="NAD" stoichiometry="1" />
        </listOfReactants>
        <listOfProducts>
          <speciesReference species="PPACOA" stoichiometry="1" />
          <speciesReference species="CO2" stoichiometry="1" />
          <speciesReference species="NADH" stoichiometry="1" />
        </listOfProducts>
        <kineticLaw>
          <math xmlns="http://www.w3.org/1998/Math/MathML">
            <apply>
              <ci>v_162</ci>
            </apply>
          </math>
          <listOfParameters>
            <parameter id="v_162" value="1" />
          </listOfParameters>
        </kineticLaw>
      </reaction>
      <reaction id="R163" reversible="false">
        <listOfReactants>
          <speciesReference species="THMPP" stoichiometry="1" />
          <speciesReference species="PYR" stoichiometry="1" />
        </listOfReactants>
        <listOfProducts>
          <speciesReference species="a_2HETPP" stoichiometry="1" />
          <speciesReference species="CO2" stoichiometry="1" />
        </listOfProducts>
        <kineticLaw>
          <math xmlns="http://www.w3.org/1998/Math/MathML">
            <apply>
              <ci>v_163</ci>
            </apply>
          </math>
          <listOfParameters>
            <parameter id="v_163" value="1" />
          </listOfParameters>
        </kineticLaw>
      </reaction>
      <reaction id="R164" reversible="false">
        <listOfReactants>
          <speciesReference species="a_2HETPP" stoichiometry="1" />
          <speciesReference species="PYR" stoichiometry="1" />
        </listOfReactants>
        <listOfProducts>
          <speciesReference species="ACLAC" stoichiometry="1" />
          <speciesReference species="THMPP" stoichiometry="1" />
        </listOfProducts>
        <kineticLaw>
          <math xmlns="http://www.w3.org/1998/Math/MathML">
            <apply>
              <ci>v_164</ci>
            </apply>
          </math>
          <listOfParameters>
            <parameter id="v_164" value="1" />
          </listOfParameters>
        </kineticLaw>
      </reaction>
      <reaction id="R165" reversible="true">
        <listOfReactants>
          <speciesReference species="a_3HBCOA" stoichiometry="1" />
          <speciesReference species="NAD" stoichiometry="1" />
        </listOfReactants>
        <listOfProducts>
          <speciesReference species="AACCOA" stoichiometry="1" />
          <speciesReference species="NADH" stoichiometry="1" />
        </listOfProducts>
        <kineticLaw>
          <math xmlns="http://www.w3.org/1998/Math/MathML">
            <apply>
              <ci>v_165</ci>
            </apply>
          </math>
          <listOfParameters>
            <parameter id="v_165" value="1" />
          </listOfParameters>
        </kineticLaw>
      </reaction>
      <reaction id="R166" reversible="true">
        <listOfReactants>
          <speciesReference species="R3HBCOA" stoichiometry="1" />
          <speciesReference species="NADP" stoichiometry="1" />
        </listOfReactants>
        <listOfProducts>
          <speciesReference species="AACCOA" stoichiometry="1" />
          <speciesReference species="NADPH" stoichiometry="1" />
        </listOfProducts>
        <kineticLaw>
          <math xmlns="http://www.w3.org/1998/Math/MathML">
            <apply>
              <ci>v_166</ci>
            </apply>
          </math>
          <listOfParameters>
            <parameter id="v_166" value="1" />
          </listOfParameters>
        </kineticLaw>
      </reaction>
      <reaction id="R167" reversible="true">
        <listOfReactants>
          <speciesReference species="a_3HBCOA" stoichiometry="1" />
        </listOfReactants>
        <listOfProducts>
          <speciesReference species="R3HBCOA" stoichiometry="1" />
        </listOfProducts>
        <kineticLaw>
          <math xmlns="http://www.w3.org/1998/Math/MathML">
            <apply>
              <ci>v_167</ci>
            </apply>
          </math>
          <listOfParameters>
            <parameter id="v_167" value="1" />
          </listOfParameters>
        </kineticLaw>
      </reaction>
      <reaction id="R168" reversible="true">
        <listOfReactants>
          <speciesReference species="a_3HBCOA" stoichiometry="1" />
        </listOfReactants>
        <listOfProducts>
          <speciesReference species="CCOA" stoichiometry="1" />
        </listOfProducts>
        <kineticLaw>
          <math xmlns="http://www.w3.org/1998/Math/MathML">
            <apply>
              <ci>v_168</ci>
            </apply>
          </math>
          <listOfParameters>
            <parameter id="v_168" value="1" />
          </listOfParameters>
        </kineticLaw>
      </reaction>
      <reaction id="R169" reversible="false">
        <listOfReactants>
          <speciesReference species="BUTANAL" stoichiometry="1" />
          <speciesReference species="COA" stoichiometry="1" />
          <speciesReference species="NAD" stoichiometry="1" />
        </listOfReactants>
        <listOfProducts>
          <speciesReference species="C040COA" stoichiometry="1" />
          <speciesReference species="NADH" stoichiometry="1" />
        </listOfProducts>
        <kineticLaw>
          <math xmlns="http://www.w3.org/1998/Math/MathML">
            <apply>
              <ci>v_169</ci>
            </apply>
          </math>
          <listOfParameters>
            <parameter id="v_169" value="1" />
          </listOfParameters>
        </kineticLaw>
      </reaction>
      <reaction id="R170" reversible="true">
        <listOfReactants>
          <speciesReference species="a_1BOH" stoichiometry="1" />
          <speciesReference species="NAD" stoichiometry="1" />
        </listOfReactants>
        <listOfProducts>
          <speciesReference species="BUTANAL" stoichiometry="1" />
          <speciesReference species="NADH" stoichiometry="1" />
        </listOfProducts>
        <kineticLaw>
          <math xmlns="http://www.w3.org/1998/Math/MathML">
            <apply>
              <ci>v_170</ci>
            </apply>
          </math>
          <listOfParameters>
            <parameter id="v_170" value="1" />
          </listOfParameters>
        </kineticLaw>
      </reaction>
      <reaction id="R171" reversible="false">
        <listOfReactants>
          <speciesReference species="SUCCSA" stoichiometry="1" />
          <speciesReference species="NAD" stoichiometry="1" />
        </listOfReactants>
        <listOfProducts>
          <speciesReference species="SUCC" stoichiometry="1" />
          <speciesReference species="NADH" stoichiometry="1" />
        </listOfProducts>
        <kineticLaw>
          <math xmlns="http://www.w3.org/1998/Math/MathML">
            <apply>
              <ci>v_171</ci>
            </apply>
          </math>
          <listOfParameters>
            <parameter id="v_171" value="1" />
          </listOfParameters>
        </kineticLaw>
      </reaction>
      <reaction id="R172" reversible="false">
        <listOfReactants>
          <speciesReference species="SUCCSA" stoichiometry="1" />
          <speciesReference species="NADP" stoichiometry="1" />
        </listOfReactants>
        <listOfProducts>
          <speciesReference species="SUCC" stoichiometry="1" />
          <speciesReference species="NADPH" stoichiometry="1" />
        </listOfProducts>
        <kineticLaw>
          <math xmlns="http://www.w3.org/1998/Math/MathML">
            <apply>
              <ci>v_172</ci>
            </apply>
          </math>
          <listOfParameters>
            <parameter id="v_172" value="1" />
          </listOfParameters>
        </kineticLaw>
      </reaction>
      <reaction id="R173" reversible="true">
        <listOfReactants>
          <speciesReference species="GABA" stoichiometry="1" />
          <speciesReference species="AKG" stoichiometry="1" />
        </listOfReactants>
        <listOfProducts>
          <speciesReference species="SUCCSA" stoichiometry="1" />
          <speciesReference species="GLU" stoichiometry="1" />
        </listOfProducts>
        <kineticLaw>
          <math xmlns="http://www.w3.org/1998/Math/MathML">
            <apply>
              <ci>v_173</ci>
            </apply>
          </math>
          <listOfParameters>
            <parameter id="v_173" value="1" />
          </listOfParameters>
        </kineticLaw>
      </reaction>
      <reaction id="R174" reversible="false">
        <listOfReactants>
          <speciesReference species="a_3H3MGCOA" stoichiometry="1" />
        </listOfReactants>
        <listOfProducts>
          <speciesReference species="ACCOA" stoichiometry="1" />
          <speciesReference species="AAC" stoichiometry="1" />
        </listOfProducts>
        <kineticLaw>
          <math xmlns="http://www.w3.org/1998/Math/MathML">
            <apply>
              <ci>v_174</ci>
            </apply>
          </math>
          <listOfParameters>
            <parameter id="v_174" value="1" />
          </listOfParameters>
        </kineticLaw>
      </reaction>
      <reaction id="R175" reversible="false">
        <listOfReactants>
          <speciesReference species="a_3B1A" stoichiometry="1" />
          <speciesReference species="NAD" stoichiometry="1" />
        </listOfReactants>
        <listOfProducts>
          <speciesReference species="a_3BUT" stoichiometry="1" />
          <speciesReference species="NADH" stoichiometry="1" />
        </listOfProducts>
        <kineticLaw>
          <math xmlns="http://www.w3.org/1998/Math/MathML">
            <apply>
              <ci>v_175</ci>
            </apply>
          </math>
          <listOfParameters>
            <parameter id="v_175" value="1" />
          </listOfParameters>
        </kineticLaw>
      </reaction>
      <reaction id="R176" reversible="false">
        <listOfReactants>
          <speciesReference species="a_3OPP" stoichiometry="1" />
          <speciesReference species="COA" stoichiometry="1" />
          <speciesReference species="NAD" stoichiometry="1" />
        </listOfReactants>
        <listOfProducts>
          <speciesReference species="ACCOA" stoichiometry="1" />
          <speciesReference species="CO2" stoichiometry="1" />
          <speciesReference species="NADH" stoichiometry="1" />
        </listOfProducts>
        <kineticLaw>
          <math xmlns="http://www.w3.org/1998/Math/MathML">
            <apply>
              <ci>v_176</ci>
            </apply>
          </math>
          <listOfParameters>
            <parameter id="v_176" value="1" />
          </listOfParameters>
        </kineticLaw>
      </reaction>
      <reaction id="R177" reversible="false">
        <listOfReactants>
          <speciesReference species="NADH" stoichiometry="1" />
          <speciesReference species="UQ" stoichiometry="1" />
        </listOfReactants>
        <listOfProducts>
          <speciesReference species="NAD" stoichiometry="1" />
          <speciesReference species="UQH2" stoichiometry="1" />
        </listOfProducts>
        <kineticLaw>
          <math xmlns="http://www.w3.org/1998/Math/MathML">
            <apply>
              <ci>v_177</ci>
            </apply>
          </math>
          <listOfParameters>
            <parameter id="v_177" value="1" />
          </listOfParameters>
        </kineticLaw>
      </reaction>
      <reaction id="R178" reversible="false">
        <listOfReactants>
          <speciesReference species="NADH" stoichiometry="1" />
          <speciesReference species="MK" stoichiometry="1" />
        </listOfReactants>
        <listOfProducts>
          <speciesReference species="NAD" stoichiometry="1" />
          <speciesReference species="MKH2" stoichiometry="1" />
        </listOfProducts>
        <kineticLaw>
          <math xmlns="http://www.w3.org/1998/Math/MathML">
            <apply>
              <ci>v_178</ci>
            </apply>
          </math>
          <listOfParameters>
            <parameter id="v_178" value="1" />
          </listOfParameters>
        </kineticLaw>
      </reaction>
      <reaction id="R179" reversible="false">
        <listOfReactants>
          <speciesReference species="NADH" stoichiometry="1" />
          <speciesReference species="DMK" stoichiometry="1" />
        </listOfReactants>
        <listOfProducts>
          <speciesReference species="NAD" stoichiometry="1" />
          <speciesReference species="DMKH2" stoichiometry="1" />
        </listOfProducts>
        <kineticLaw>
          <math xmlns="http://www.w3.org/1998/Math/MathML">
            <apply>
              <ci>v_179</ci>
            </apply>
          </math>
          <listOfParameters>
            <parameter id="v_179" value="1" />
          </listOfParameters>
        </kineticLaw>
      </reaction>
      <reaction id="R180" reversible="false">
        <listOfReactants>
          <speciesReference species="FADH2" stoichiometry="1" />
          <speciesReference species="UQ" stoichiometry="1" />
        </listOfReactants>
        <listOfProducts>
          <speciesReference species="FAD" stoichiometry="1" />
          <speciesReference species="UQH2" stoichiometry="1" />
        </listOfProducts>
        <kineticLaw>
          <math xmlns="http://www.w3.org/1998/Math/MathML">
            <apply>
              <ci>v_180</ci>
            </apply>
          </math>
          <listOfParameters>
            <parameter id="v_180" value="1" />
          </listOfParameters>
        </kineticLaw>
      </reaction>
      <reaction id="R181" reversible="false">
        <listOfReactants>
          <speciesReference species="UQH2" stoichiometry="1" />
          <speciesReference species="O2" stoichiometry="0.5" />
        </listOfReactants>
        <listOfProducts>
          <speciesReference species="UQ" stoichiometry="1" />
          <speciesReference species="Hxt" stoichiometry="2" />
        </listOfProducts>
        <kineticLaw>
          <math xmlns="http://www.w3.org/1998/Math/MathML">
            <apply>
              <ci>v_181</ci>
            </apply>
          </math>
          <listOfParameters>
            <parameter id="v_181" value="1" />
          </listOfParameters>
        </kineticLaw>
      </reaction>
      <reaction id="R182" reversible="false">
        <listOfReactants>
          <speciesReference species="PPI" stoichiometry="1" />
        </listOfReactants>
        <listOfProducts>
          <speciesReference species="PI" stoichiometry="2" />
        </listOfProducts>
        <kineticLaw>
          <math xmlns="http://www.w3.org/1998/Math/MathML">
            <apply>
              <ci>v_182</ci>
            </apply>
          </math>
          <listOfParameters>
            <parameter id="v_182" value="1" />
          </listOfParameters>
        </kineticLaw>
      </reaction>
      <reaction id="R183" reversible="true">
        <listOfReactants>
          <speciesReference species="ADP" stoichiometry="1" />
          <speciesReference species="PI" stoichiometry="1" />
          <speciesReference species="Hxt" stoichiometry="4" />
        </listOfReactants>
        <listOfProducts>
          <speciesReference species="ATP" stoichiometry="1" />
        </listOfProducts>
        <kineticLaw>
          <math xmlns="http://www.w3.org/1998/Math/MathML">
            <apply>
              <ci>v_183</ci>
            </apply>
          </math>
          <listOfParameters>
            <parameter id="v_183" value="1" />
          </listOfParameters>
        </kineticLaw>
      </reaction>
      <reaction id="R184" reversible="false">
        <listOfReactants>
          <speciesReference species="METTHF" stoichiometry="1" />
          <speciesReference species="NH3" stoichiometry="1" />
          <speciesReference species="CO2" stoichiometry="1" />
          <speciesReference species="NADH" stoichiometry="1" />
        </listOfReactants>
        <listOfProducts>
          <speciesReference species="GLY" stoichiometry="1" />
          <speciesReference species="THF" stoichiometry="1" />
          <speciesReference species="NAD" stoichiometry="1" />
        </listOfProducts>
        <kineticLaw>
          <math xmlns="http://www.w3.org/1998/Math/MathML">
            <apply>
              <ci>v_184</ci>
            </apply>
          </math>
          <listOfParameters>
            <parameter id="v_184" value="1" />
          </listOfParameters>
        </kineticLaw>
      </reaction>
      <reaction id="R185" reversible="false">
        <listOfReactants>
          <speciesReference species="CO2" stoichiometry="1" />
        </listOfReactants>
        <listOfProducts>
          <speciesReference species="H2CO3" stoichiometry="1" />
        </listOfProducts>
        <kineticLaw>
          <math xmlns="http://www.w3.org/1998/Math/MathML">
            <apply>
              <ci>v_185</ci>
            </apply>
          </math>
          <listOfParameters>
            <parameter id="v_185" value="1" />
          </listOfParameters>
        </kineticLaw>
      </reaction>
      <reaction id="R186" reversible="false">
        <listOfReactants>
          <speciesReference species="NO3" stoichiometry="1" />
          <speciesReference species="FEROC" stoichiometry="1" />
        </listOfReactants>
        <listOfProducts>
          <speciesReference species="FERIC" stoichiometry="1" />
          <speciesReference species="NO2" stoichiometry="1" />
        </listOfProducts>
        <kineticLaw>
          <math xmlns="http://www.w3.org/1998/Math/MathML">
            <apply>
              <ci>v_186</ci>
            </apply>
          </math>
          <listOfParameters>
            <parameter id="v_186" value="1" />
          </listOfParameters>
        </kineticLaw>
      </reaction>
      <reaction id="R187" reversible="false">
        <listOfReactants>
          <speciesReference species="NO2" stoichiometry="1" />
          <speciesReference species="NADH" stoichiometry="3" />
        </listOfReactants>
        <listOfProducts>
          <speciesReference species="NAD" stoichiometry="3" />
          <speciesReference species="NH3" stoichiometry="1" />
        </listOfProducts>
        <kineticLaw>
          <math xmlns="http://www.w3.org/1998/Math/MathML">
            <apply>
              <ci>v_187</ci>
            </apply>
          </math>
          <listOfParameters>
            <parameter id="v_187" value="1" />
          </listOfParameters>
        </kineticLaw>
      </reaction>
      <reaction id="R188" reversible="false">
        <listOfReactants>
          <speciesReference species="NO2" stoichiometry="1" />
          <speciesReference species="NADPH" stoichiometry="3" />
        </listOfReactants>
        <listOfProducts>
          <speciesReference species="NADP" stoichiometry="3" />
          <speciesReference species="NH3" stoichiometry="1" />
        </listOfProducts>
        <kineticLaw>
          <math xmlns="http://www.w3.org/1998/Math/MathML">
            <apply>
              <ci>v_188</ci>
            </apply>
          </math>
          <listOfParameters>
            <parameter id="v_188" value="1" />
          </listOfParameters>
        </kineticLaw>
      </reaction>
      <reaction id="R189" reversible="false">
        <listOfReactants>
          <speciesReference species="NO2" stoichiometry="1" />
          <speciesReference species="FEROC" stoichiometry="6" />
        </listOfReactants>
        <listOfProducts>
          <speciesReference species="NH3" stoichiometry="1" />
          <speciesReference species="FERIC" stoichiometry="6" />
        </listOfProducts>
        <kineticLaw>
          <math xmlns="http://www.w3.org/1998/Math/MathML">
            <apply>
              <ci>v_189</ci>
            </apply>
          </math>
          <listOfParameters>
            <parameter id="v_189" value="1" />
          </listOfParameters>
        </kineticLaw>
      </reaction>
      <reaction id="R190" reversible="true">
        <listOfReactants>
          <speciesReference species="ASP" stoichiometry="1" />
        </listOfReactants>
        <listOfProducts>
          <speciesReference species="FUM" stoichiometry="1" />
          <speciesReference species="NH3" stoichiometry="1" />
        </listOfProducts>
        <kineticLaw>
          <math xmlns="http://www.w3.org/1998/Math/MathML">
            <apply>
              <ci>v_190</ci>
            </apply>
          </math>
          <listOfParameters>
            <parameter id="v_190" value="1" />
          </listOfParameters>
        </kineticLaw>
      </reaction>
      <reaction id="R191" reversible="false">
        <listOfReactants>
          <speciesReference species="SLF" stoichiometry="1" />
          <speciesReference species="ATP" stoichiometry="1" />
        </listOfReactants>
        <listOfProducts>
          <speciesReference species="PPI" stoichiometry="1" />
          <speciesReference species="APS" stoichiometry="1" />
        </listOfProducts>
        <kineticLaw>
          <math xmlns="http://www.w3.org/1998/Math/MathML">
            <apply>
              <ci>v_191</ci>
            </apply>
          </math>
          <listOfParameters>
            <parameter id="v_191" value="1" />
          </listOfParameters>
        </kineticLaw>
      </reaction>
      <reaction id="R192" reversible="false">
        <listOfReactants>
          <speciesReference species="APS" stoichiometry="1" />
          <speciesReference species="ATP" stoichiometry="1" />
        </listOfReactants>
        <listOfProducts>
          <speciesReference species="ADP" stoichiometry="1" />
          <speciesReference species="PAPS" stoichiometry="1" />
        </listOfProducts>
        <kineticLaw>
          <math xmlns="http://www.w3.org/1998/Math/MathML">
            <apply>
              <ci>v_192</ci>
            </apply>
          </math>
          <listOfParameters>
            <parameter id="v_192" value="1" />
          </listOfParameters>
        </kineticLaw>
      </reaction>
      <reaction id="R193" reversible="false">
        <listOfReactants>
          <speciesReference species="PAPS" stoichiometry="1" />
          <speciesReference species="RTHIO" stoichiometry="1" />
        </listOfReactants>
        <listOfProducts>
          <speciesReference species="OTHIO" stoichiometry="1" />
          <speciesReference species="H2SO3" stoichiometry="1" />
          <speciesReference species="PAP" stoichiometry="1" />
        </listOfProducts>
        <kineticLaw>
          <math xmlns="http://www.w3.org/1998/Math/MathML">
            <apply>
              <ci>v_193</ci>
            </apply>
          </math>
          <listOfParameters>
            <parameter id="v_193" value="1" />
          </listOfParameters>
        </kineticLaw>
      </reaction>
      <reaction id="R194" reversible="false">
        <listOfReactants>
          <speciesReference species="H2SO3" stoichiometry="1" />
          <speciesReference species="NADPH" stoichiometry="3" />
        </listOfReactants>
        <listOfProducts>
          <speciesReference species="H2S" stoichiometry="1" />
          <speciesReference species="NADP" stoichiometry="3" />
        </listOfProducts>
        <kineticLaw>
          <math xmlns="http://www.w3.org/1998/Math/MathML">
            <apply>
              <ci>v_194</ci>
            </apply>
          </math>
          <listOfParameters>
            <parameter id="v_194" value="1" />
          </listOfParameters>
        </kineticLaw>
      </reaction>
      <reaction id="R195" reversible="false">
        <listOfReactants>
          <speciesReference species="PAP" stoichiometry="1" />
        </listOfReactants>
        <listOfProducts>
          <speciesReference species="PI" stoichiometry="1" />
          <speciesReference species="AMP" stoichiometry="1" />
        </listOfProducts>
        <kineticLaw>
          <math xmlns="http://www.w3.org/1998/Math/MathML">
            <apply>
              <ci>v_195</ci>
            </apply>
          </math>
          <listOfParameters>
            <parameter id="v_195" value="1" />
          </listOfParameters>
        </kineticLaw>
      </reaction>
      <reaction id="R196" reversible="false">
        <listOfReactants>
          <speciesReference species="SELT" stoichiometry="1" />
          <speciesReference species="NADP" stoichiometry="3" />
        </listOfReactants>
        <listOfProducts>
          <speciesReference species="SELD" stoichiometry="1" />
          <speciesReference species="NADPH" stoichiometry="3" />
        </listOfProducts>
        <kineticLaw>
          <math xmlns="http://www.w3.org/1998/Math/MathML">
            <apply>
              <ci>v_196</ci>
            </apply>
          </math>
          <listOfParameters>
            <parameter id="v_196" value="1" />
          </listOfParameters>
        </kineticLaw>
      </reaction>
      <reaction id="R197" reversible="false">
        <listOfReactants>
          <speciesReference species="ACCOA" stoichiometry="1" />
          <speciesReference species="ATP" stoichiometry="1" />
          <speciesReference species="CO2" stoichiometry="1" />
        </listOfReactants>
        <listOfProducts>
          <speciesReference species="MALCOA" stoichiometry="1" />
          <speciesReference species="ADP" stoichiometry="1" />
          <speciesReference species="PI" stoichiometry="1" />
        </listOfProducts>
        <kineticLaw>
          <math xmlns="http://www.w3.org/1998/Math/MathML">
            <apply>
              <ci>v_197</ci>
            </apply>
          </math>
          <listOfParameters>
            <parameter id="v_197" value="1" />
          </listOfParameters>
        </kineticLaw>
      </reaction>
      <reaction id="R198" reversible="false">
        <listOfReactants>
          <speciesReference species="MALCOA" stoichiometry="1" />
          <speciesReference species="ACP" stoichiometry="1" />
        </listOfReactants>
        <listOfProducts>
          <speciesReference species="MALACP" stoichiometry="1" />
          <speciesReference species="COA" stoichiometry="1" />
        </listOfProducts>
        <kineticLaw>
          <math xmlns="http://www.w3.org/1998/Math/MathML">
            <apply>
              <ci>v_198</ci>
            </apply>
          </math>
          <listOfParameters>
            <parameter id="v_198" value="1" />
          </listOfParameters>
        </kineticLaw>
      </reaction>
      <reaction id="R199" reversible="false">
        <listOfReactants>
          <speciesReference species="ACCOA" stoichiometry="1" />
          <speciesReference species="ACP" stoichiometry="1" />
        </listOfReactants>
        <listOfProducts>
          <speciesReference species="ACACP" stoichiometry="1" />
          <speciesReference species="COA" stoichiometry="1" />
        </listOfProducts>
        <kineticLaw>
          <math xmlns="http://www.w3.org/1998/Math/MathML">
            <apply>
              <ci>v_199</ci>
            </apply>
          </math>
          <listOfParameters>
            <parameter id="v_199" value="1" />
          </listOfParameters>
        </kineticLaw>
      </reaction>
      <reaction id="R200" reversible="false">
        <listOfReactants>
          <speciesReference species="PPACOA" stoichiometry="1" />
          <speciesReference species="ACP" stoichiometry="1" />
        </listOfReactants>
        <listOfProducts>
          <speciesReference species="PPAACP" stoichiometry="1" />
          <speciesReference species="COA" stoichiometry="1" />
        </listOfProducts>
        <kineticLaw>
          <math xmlns="http://www.w3.org/1998/Math/MathML">
            <apply>
              <ci>v_200</ci>
            </apply>
          </math>
          <listOfParameters>
            <parameter id="v_200" value="1" />
          </listOfParameters>
        </kineticLaw>
      </reaction>
      <reaction id="R201" reversible="false">
        <listOfReactants>
          <speciesReference species="PPAACP" stoichiometry="1" />
          <speciesReference species="MALACP" stoichiometry="3" />
          <speciesReference species="NADPH" stoichiometry="6" />
        </listOfReactants>
        <listOfProducts>
          <speciesReference species="NADP" stoichiometry="6" />
          <speciesReference species="C090ACP" stoichiometry="1" />
          <speciesReference species="CO2" stoichiometry="3" />
          <speciesReference species="ACP" stoichiometry="3" />
        </listOfProducts>
        <kineticLaw>
          <math xmlns="http://www.w3.org/1998/Math/MathML">
            <apply>
              <ci>v_201</ci>
            </apply>
          </math>
          <listOfParameters>
            <parameter id="v_201" value="1" />
          </listOfParameters>
        </kineticLaw>
      </reaction>
      <reaction id="R202" reversible="false">
        <listOfReactants>
          <speciesReference species="ACACP" stoichiometry="1" />
          <speciesReference species="MALACP" stoichiometry="4" />
          <speciesReference species="NADPH" stoichiometry="8" />
        </listOfReactants>
        <listOfProducts>
          <speciesReference species="NADP" stoichiometry="8" />
          <speciesReference species="C100ACP" stoichiometry="1" />
          <speciesReference species="CO2" stoichiometry="4" />
          <speciesReference species="ACP" stoichiometry="4" />
        </listOfProducts>
        <kineticLaw>
          <math xmlns="http://www.w3.org/1998/Math/MathML">
            <apply>
              <ci>v_202</ci>
            </apply>
          </math>
          <listOfParameters>
            <parameter id="v_202" value="1" />
          </listOfParameters>
        </kineticLaw>
      </reaction>
      <reaction id="R203" reversible="false">
        <listOfReactants>
          <speciesReference species="PPAACP" stoichiometry="1" />
          <speciesReference species="MALACP" stoichiometry="4" />
          <speciesReference species="NADPH" stoichiometry="8" />
        </listOfReactants>
        <listOfProducts>
          <speciesReference species="NADP" stoichiometry="8" />
          <speciesReference species="C110ACP" stoichiometry="1" />
          <speciesReference species="CO2" stoichiometry="4" />
          <speciesReference species="ACP" stoichiometry="4" />
        </listOfProducts>
        <kineticLaw>
          <math xmlns="http://www.w3.org/1998/Math/MathML">
            <apply>
              <ci>v_203</ci>
            </apply>
          </math>
          <listOfParameters>
            <parameter id="v_203" value="1" />
          </listOfParameters>
        </kineticLaw>
      </reaction>
      <reaction id="R204" reversible="false">
        <listOfReactants>
          <speciesReference species="ACACP" stoichiometry="1" />
          <speciesReference species="MALACP" stoichiometry="5" />
          <speciesReference species="NADPH" stoichiometry="10" />
        </listOfReactants>
        <listOfProducts>
          <speciesReference species="NADP" stoichiometry="10" />
          <speciesReference species="C120ACP" stoichiometry="1" />
          <speciesReference species="CO2" stoichiometry="5" />
          <speciesReference species="ACP" stoichiometry="5" />
        </listOfProducts>
        <kineticLaw>
          <math xmlns="http://www.w3.org/1998/Math/MathML">
            <apply>
              <ci>v_204</ci>
            </apply>
          </math>
          <listOfParameters>
            <parameter id="v_204" value="1" />
          </listOfParameters>
        </kineticLaw>
      </reaction>
      <reaction id="R205" reversible="false">
        <listOfReactants>
          <speciesReference species="PPAACP" stoichiometry="1" />
          <speciesReference species="MALACP" stoichiometry="5" />
          <speciesReference species="NADPH" stoichiometry="10" />
        </listOfReactants>
        <listOfProducts>
          <speciesReference species="NADP" stoichiometry="10" />
          <speciesReference species="C130ACP" stoichiometry="1" />
          <speciesReference species="CO2" stoichiometry="5" />
          <speciesReference species="ACP" stoichiometry="5" />
        </listOfProducts>
        <kineticLaw>
          <math xmlns="http://www.w3.org/1998/Math/MathML">
            <apply>
              <ci>v_205</ci>
            </apply>
          </math>
          <listOfParameters>
            <parameter id="v_205" value="1" />
          </listOfParameters>
        </kineticLaw>
      </reaction>
      <reaction id="R206" reversible="false">
        <listOfReactants>
          <speciesReference species="ACACP" stoichiometry="1" />
          <speciesReference species="MALACP" stoichiometry="6" />
          <speciesReference species="NADPH" stoichiometry="12" />
        </listOfReactants>
        <listOfProducts>
          <speciesReference species="NADP" stoichiometry="12" />
          <speciesReference species="C140ACP" stoichiometry="1" />
          <speciesReference species="CO2" stoichiometry="6" />
          <speciesReference species="ACP" stoichiometry="6" />
        </listOfProducts>
        <kineticLaw>
          <math xmlns="http://www.w3.org/1998/Math/MathML">
            <apply>
              <ci>v_206</ci>
            </apply>
          </math>
          <listOfParameters>
            <parameter id="v_206" value="1" />
          </listOfParameters>
        </kineticLaw>
      </reaction>
      <reaction id="R207" reversible="false">
        <listOfReactants>
          <speciesReference species="PPAACP" stoichiometry="1" />
          <speciesReference species="MALACP" stoichiometry="6" />
          <speciesReference species="NADPH" stoichiometry="12" />
        </listOfReactants>
        <listOfProducts>
          <speciesReference species="NADP" stoichiometry="12" />
          <speciesReference species="C150ACP" stoichiometry="1" />
          <speciesReference species="CO2" stoichiometry="6" />
          <speciesReference species="ACP" stoichiometry="6" />
        </listOfProducts>
        <kineticLaw>
          <math xmlns="http://www.w3.org/1998/Math/MathML">
            <apply>
              <ci>v_207</ci>
            </apply>
          </math>
          <listOfParameters>
            <parameter id="v_207" value="1" />
          </listOfParameters>
        </kineticLaw>
      </reaction>
      <reaction id="R208" reversible="false">
        <listOfReactants>
          <speciesReference species="PPAACP" stoichiometry="1" />
          <speciesReference species="MALACP" stoichiometry="6" />
          <speciesReference species="NADPH" stoichiometry="11" />
        </listOfReactants>
        <listOfProducts>
          <speciesReference species="NADP" stoichiometry="11" />
          <speciesReference species="C151ACP" stoichiometry="1" />
          <speciesReference species="CO2" stoichiometry="6" />
          <speciesReference species="ACP" stoichiometry="6" />
        </listOfProducts>
        <kineticLaw>
          <math xmlns="http://www.w3.org/1998/Math/MathML">
            <apply>
              <ci>v_208</ci>
            </apply>
          </math>
          <listOfParameters>
            <parameter id="v_208" value="1" />
          </listOfParameters>
        </kineticLaw>
      </reaction>
      <reaction id="R209" reversible="false">
        <listOfReactants>
          <speciesReference species="ACACP" stoichiometry="1" />
          <speciesReference species="MALACP" stoichiometry="7" />
          <speciesReference species="NADPH" stoichiometry="14" />
        </listOfReactants>
        <listOfProducts>
          <speciesReference species="NADP" stoichiometry="14" />
          <speciesReference species="C160ACP" stoichiometry="1" />
          <speciesReference species="CO2" stoichiometry="7" />
          <speciesReference species="ACP" stoichiometry="7" />
        </listOfProducts>
        <kineticLaw>
          <math xmlns="http://www.w3.org/1998/Math/MathML">
            <apply>
              <ci>v_209</ci>
            </apply>
          </math>
          <listOfParameters>
            <parameter id="v_209" value="1" />
          </listOfParameters>
        </kineticLaw>
      </reaction>
      <reaction id="R210" reversible="false">
        <listOfReactants>
          <speciesReference species="ACACP" stoichiometry="1" />
          <speciesReference species="MALACP" stoichiometry="7" />
          <speciesReference species="NADPH" stoichiometry="13" />
        </listOfReactants>
        <listOfProducts>
          <speciesReference species="NADP" stoichiometry="13" />
          <speciesReference species="C161ACP" stoichiometry="1" />
          <speciesReference species="CO2" stoichiometry="7" />
          <speciesReference species="ACP" stoichiometry="7" />
        </listOfProducts>
        <kineticLaw>
          <math xmlns="http://www.w3.org/1998/Math/MathML">
            <apply>
              <ci>v_210</ci>
            </apply>
          </math>
          <listOfParameters>
            <parameter id="v_210" value="1" />
          </listOfParameters>
        </kineticLaw>
      </reaction>
      <reaction id="R211" reversible="false">
        <listOfReactants>
          <speciesReference species="PPAACP" stoichiometry="1" />
          <speciesReference species="MALACP" stoichiometry="7" />
          <speciesReference species="NADPH" stoichiometry="14" />
        </listOfReactants>
        <listOfProducts>
          <speciesReference species="NADP" stoichiometry="14" />
          <speciesReference species="C170ACP" stoichiometry="1" />
          <speciesReference species="CO2" stoichiometry="7" />
          <speciesReference species="ACP" stoichiometry="7" />
        </listOfProducts>
        <kineticLaw>
          <math xmlns="http://www.w3.org/1998/Math/MathML">
            <apply>
              <ci>v_211</ci>
            </apply>
          </math>
          <listOfParameters>
            <parameter id="v_211" value="1" />
          </listOfParameters>
        </kineticLaw>
      </reaction>
      <reaction id="R212" reversible="false">
        <listOfReactants>
          <speciesReference species="PPAACP" stoichiometry="1" />
          <speciesReference species="MALACP" stoichiometry="7" />
          <speciesReference species="NADPH" stoichiometry="13" />
        </listOfReactants>
        <listOfProducts>
          <speciesReference species="NADP" stoichiometry="13" />
          <speciesReference species="C171ACP" stoichiometry="1" />
          <speciesReference species="CO2" stoichiometry="7" />
          <speciesReference species="ACP" stoichiometry="7" />
        </listOfProducts>
        <kineticLaw>
          <math xmlns="http://www.w3.org/1998/Math/MathML">
            <apply>
              <ci>v_212</ci>
            </apply>
          </math>
          <listOfParameters>
            <parameter id="v_212" value="1" />
          </listOfParameters>
        </kineticLaw>
      </reaction>
      <reaction id="R213" reversible="false">
        <listOfReactants>
          <speciesReference species="ACACP" stoichiometry="1" />
          <speciesReference species="MALACP" stoichiometry="8" />
          <speciesReference species="NADPH" stoichiometry="16" />
        </listOfReactants>
        <listOfProducts>
          <speciesReference species="NADP" stoichiometry="16" />
          <speciesReference species="C180ACP" stoichiometry="1" />
          <speciesReference species="CO2" stoichiometry="8" />
          <speciesReference species="ACP" stoichiometry="8" />
        </listOfProducts>
        <kineticLaw>
          <math xmlns="http://www.w3.org/1998/Math/MathML">
            <apply>
              <ci>v_213</ci>
            </apply>
          </math>
          <listOfParameters>
            <parameter id="v_213" value="1" />
          </listOfParameters>
        </kineticLaw>
      </reaction>
      <reaction id="R214" reversible="false">
        <listOfReactants>
          <speciesReference species="ACACP" stoichiometry="1" />
          <speciesReference species="MALACP" stoichiometry="8" />
          <speciesReference species="NADPH" stoichiometry="15" />
        </listOfReactants>
        <listOfProducts>
          <speciesReference species="NADP" stoichiometry="15" />
          <speciesReference species="C181ACP" stoichiometry="1" />
          <speciesReference species="CO2" stoichiometry="8" />
          <speciesReference species="ACP" stoichiometry="8" />
        </listOfProducts>
        <kineticLaw>
          <math xmlns="http://www.w3.org/1998/Math/MathML">
            <apply>
              <ci>v_214</ci>
            </apply>
          </math>
          <listOfParameters>
            <parameter id="v_214" value="1" />
          </listOfParameters>
        </kineticLaw>
      </reaction>
      <reaction id="R215" reversible="false">
        <listOfReactants>
          <speciesReference species="PPAACP" stoichiometry="1" />
          <speciesReference species="MALACP" stoichiometry="8" />
          <speciesReference species="NADPH" stoichiometry="16" />
        </listOfReactants>
        <listOfProducts>
          <speciesReference species="NADP" stoichiometry="16" />
          <speciesReference species="C190ACP" stoichiometry="1" />
          <speciesReference species="CO2" stoichiometry="8" />
          <speciesReference species="ACP" stoichiometry="8" />
        </listOfProducts>
        <kineticLaw>
          <math xmlns="http://www.w3.org/1998/Math/MathML">
            <apply>
              <ci>v_215</ci>
            </apply>
          </math>
          <listOfParameters>
            <parameter id="v_215" value="1" />
          </listOfParameters>
        </kineticLaw>
      </reaction>
      <reaction id="R216" reversible="false">
        <listOfReactants>
          <speciesReference species="PPAACP" stoichiometry="1" />
          <speciesReference species="MALACP" stoichiometry="8" />
          <speciesReference species="NADPH" stoichiometry="15" />
        </listOfReactants>
        <listOfProducts>
          <speciesReference species="NADP" stoichiometry="15" />
          <speciesReference species="C191ACP" stoichiometry="1" />
          <speciesReference species="CO2" stoichiometry="8" />
          <speciesReference species="ACP" stoichiometry="8" />
        </listOfProducts>
        <kineticLaw>
          <math xmlns="http://www.w3.org/1998/Math/MathML">
            <apply>
              <ci>v_216</ci>
            </apply>
          </math>
          <listOfParameters>
            <parameter id="v_216" value="1" />
          </listOfParameters>
        </kineticLaw>
      </reaction>
      <reaction id="R217" reversible="false">
        <listOfReactants>
          <speciesReference species="ACACP" stoichiometry="1" />
          <speciesReference species="MALACP" stoichiometry="9" />
          <speciesReference species="NADPH" stoichiometry="18" />
        </listOfReactants>
        <listOfProducts>
          <speciesReference species="NADP" stoichiometry="18" />
          <speciesReference species="C200ACP" stoichiometry="1" />
          <speciesReference species="CO2" stoichiometry="9" />
          <speciesReference species="ACP" stoichiometry="9" />
        </listOfProducts>
        <kineticLaw>
          <math xmlns="http://www.w3.org/1998/Math/MathML">
            <apply>
              <ci>v_217</ci>
            </apply>
          </math>
          <listOfParameters>
            <parameter id="v_217" value="1" />
          </listOfParameters>
        </kineticLaw>
      </reaction>
      <reaction id="R218" reversible="false">
        <listOfReactants>
          <speciesReference species="C120" stoichiometry="1" />
          <speciesReference species="COA" stoichiometry="6" />
          <speciesReference species="FAD" stoichiometry="5" />
          <speciesReference species="NAD" stoichiometry="5" />
          <speciesReference species="ATP" stoichiometry="1" />
        </listOfReactants>
        <listOfProducts>
          <speciesReference species="ACCOA" stoichiometry="6" />
          <speciesReference species="FADH2" stoichiometry="5" />
          <speciesReference species="NADH" stoichiometry="5" />
          <speciesReference species="AMP" stoichiometry="1" />
          <speciesReference species="PPI" stoichiometry="1" />
        </listOfProducts>
        <kineticLaw>
          <math xmlns="http://www.w3.org/1998/Math/MathML">
            <apply>
              <ci>v_218</ci>
            </apply>
          </math>
          <listOfParameters>
            <parameter id="v_218" value="1" />
          </listOfParameters>
        </kineticLaw>
      </reaction>
      <reaction id="R219" reversible="false">
        <listOfReactants>
          <speciesReference species="C140" stoichiometry="1" />
          <speciesReference species="COA" stoichiometry="7" />
          <speciesReference species="FAD" stoichiometry="6" />
          <speciesReference species="NAD" stoichiometry="6" />
          <speciesReference species="ATP" stoichiometry="1" />
        </listOfReactants>
        <listOfProducts>
          <speciesReference species="ACCOA" stoichiometry="7" />
          <speciesReference species="FADH2" stoichiometry="6" />
          <speciesReference species="NADH" stoichiometry="6" />
          <speciesReference species="AMP" stoichiometry="1" />
          <speciesReference species="PPI" stoichiometry="1" />
        </listOfProducts>
        <kineticLaw>
          <math xmlns="http://www.w3.org/1998/Math/MathML">
            <apply>
              <ci>v_219</ci>
            </apply>
          </math>
          <listOfParameters>
            <parameter id="v_219" value="1" />
          </listOfParameters>
        </kineticLaw>
      </reaction>
      <reaction id="R220" reversible="false">
        <listOfReactants>
          <speciesReference species="C150" stoichiometry="1" />
          <speciesReference species="COA" stoichiometry="7" />
          <speciesReference species="FAD" stoichiometry="6" />
          <speciesReference species="NAD" stoichiometry="6" />
          <speciesReference species="ATP" stoichiometry="1" />
        </listOfReactants>
        <listOfProducts>
          <speciesReference species="ACCOA" stoichiometry="6" />
          <speciesReference species="PPACOA" stoichiometry="1" />
          <speciesReference species="FADH2" stoichiometry="6" />
          <speciesReference species="NADH" stoichiometry="6" />
          <speciesReference species="AMP" stoichiometry="1" />
          <speciesReference species="PPI" stoichiometry="1" />
        </listOfProducts>
        <kineticLaw>
          <math xmlns="http://www.w3.org/1998/Math/MathML">
            <apply>
              <ci>v_220</ci>
            </apply>
          </math>
          <listOfParameters>
            <parameter id="v_220" value="1" />
          </listOfParameters>
        </kineticLaw>
      </reaction>
      <reaction id="R221" reversible="false">
        <listOfReactants>
          <speciesReference species="C160" stoichiometry="1" />
          <speciesReference species="COA" stoichiometry="8" />
          <speciesReference species="FAD" stoichiometry="7" />
          <speciesReference species="NAD" stoichiometry="7" />
          <speciesReference species="ATP" stoichiometry="1" />
        </listOfReactants>
        <listOfProducts>
          <speciesReference species="ACCOA" stoichiometry="8" />
          <speciesReference species="FADH2" stoichiometry="7" />
          <speciesReference species="NADH" stoichiometry="7" />
          <speciesReference species="AMP" stoichiometry="1" />
          <speciesReference species="PPI" stoichiometry="1" />
        </listOfProducts>
        <kineticLaw>
          <math xmlns="http://www.w3.org/1998/Math/MathML">
            <apply>
              <ci>v_221</ci>
            </apply>
          </math>
          <listOfParameters>
            <parameter id="v_221" value="1" />
          </listOfParameters>
        </kineticLaw>
      </reaction>
      <reaction id="R222" reversible="false">
        <listOfReactants>
          <speciesReference species="C161" stoichiometry="1" />
          <speciesReference species="COA" stoichiometry="8" />
          <speciesReference species="FAD" stoichiometry="7" />
          <speciesReference species="NAD" stoichiometry="7" />
          <speciesReference species="ATP" stoichiometry="1" />
        </listOfReactants>
        <listOfProducts>
          <speciesReference species="ACCOA" stoichiometry="8" />
          <speciesReference species="FADH2" stoichiometry="7" />
          <speciesReference species="NADH" stoichiometry="7" />
          <speciesReference species="AMP" stoichiometry="1" />
          <speciesReference species="PPI" stoichiometry="1" />
        </listOfProducts>
        <kineticLaw>
          <math xmlns="http://www.w3.org/1998/Math/MathML">
            <apply>
              <ci>v_222</ci>
            </apply>
          </math>
          <listOfParameters>
            <parameter id="v_222" value="1" />
          </listOfParameters>
        </kineticLaw>
      </reaction>
      <reaction id="R223" reversible="false">
        <listOfReactants>
          <speciesReference species="C180" stoichiometry="1" />
          <speciesReference species="COA" stoichiometry="9" />
          <speciesReference species="FAD" stoichiometry="8" />
          <speciesReference species="NAD" stoichiometry="8" />
          <speciesReference species="ATP" stoichiometry="1" />
        </listOfReactants>
        <listOfProducts>
          <speciesReference species="ACCOA" stoichiometry="9" />
          <speciesReference species="FADH2" stoichiometry="8" />
          <speciesReference species="NADH" stoichiometry="8" />
          <speciesReference species="AMP" stoichiometry="1" />
          <speciesReference species="PPI" stoichiometry="1" />
        </listOfProducts>
        <kineticLaw>
          <math xmlns="http://www.w3.org/1998/Math/MathML">
            <apply>
              <ci>v_223</ci>
            </apply>
          </math>
          <listOfParameters>
            <parameter id="v_223" value="1" />
          </listOfParameters>
        </kineticLaw>
      </reaction>
      <reaction id="R224" reversible="false">
        <listOfReactants>
          <speciesReference species="C181" stoichiometry="1" />
          <speciesReference species="COA" stoichiometry="9" />
          <speciesReference species="FAD" stoichiometry="8" />
          <speciesReference species="NAD" stoichiometry="8" />
          <speciesReference species="ATP" stoichiometry="1" />
        </listOfReactants>
        <listOfProducts>
          <speciesReference species="ACCOA" stoichiometry="9" />
          <speciesReference species="FADH2" stoichiometry="8" />
          <speciesReference species="NADH" stoichiometry="8" />
          <speciesReference species="AMP" stoichiometry="1" />
          <speciesReference species="PPI" stoichiometry="1" />
        </listOfProducts>
        <kineticLaw>
          <math xmlns="http://www.w3.org/1998/Math/MathML">
            <apply>
              <ci>v_224</ci>
            </apply>
          </math>
          <listOfParameters>
            <parameter id="v_224" value="1" />
          </listOfParameters>
        </kineticLaw>
      </reaction>
      <reaction id="R225" reversible="false">
        <listOfReactants>
          <speciesReference species="PYR" stoichiometry="1" />
          <speciesReference species="G3P" stoichiometry="1" />
        </listOfReactants>
        <listOfProducts>
          <speciesReference species="DX5P" stoichiometry="1" />
          <speciesReference species="CO2" stoichiometry="1" />
        </listOfProducts>
        <kineticLaw>
          <math xmlns="http://www.w3.org/1998/Math/MathML">
            <apply>
              <ci>v_225</ci>
            </apply>
          </math>
          <listOfParameters>
            <parameter id="v_225" value="1" />
          </listOfParameters>
        </kineticLaw>
      </reaction>
      <reaction id="R226" reversible="false">
        <listOfReactants>
          <speciesReference species="DX5P" stoichiometry="1" />
          <speciesReference species="NADPH" stoichiometry="1" />
        </listOfReactants>
        <listOfProducts>
          <speciesReference species="MDE4P" stoichiometry="1" />
          <speciesReference species="NADP" stoichiometry="1" />
        </listOfProducts>
        <kineticLaw>
          <math xmlns="http://www.w3.org/1998/Math/MathML">
            <apply>
              <ci>v_226</ci>
            </apply>
          </math>
          <listOfParameters>
            <parameter id="v_226" value="1" />
          </listOfParameters>
        </kineticLaw>
      </reaction>
      <reaction id="R227" reversible="false">
        <listOfReactants>
          <speciesReference species="MDE4P" stoichiometry="1" />
          <speciesReference species="CTP" stoichiometry="1" />
        </listOfReactants>
        <listOfProducts>
          <speciesReference species="CDPMDE" stoichiometry="1" />
          <speciesReference species="PPI" stoichiometry="1" />
        </listOfProducts>
        <kineticLaw>
          <math xmlns="http://www.w3.org/1998/Math/MathML">
            <apply>
              <ci>v_227</ci>
            </apply>
          </math>
          <listOfParameters>
            <parameter id="v_227" value="1" />
          </listOfParameters>
        </kineticLaw>
      </reaction>
      <reaction id="R228" reversible="false">
        <listOfReactants>
          <speciesReference species="CDPMDE" stoichiometry="1" />
          <speciesReference species="ATP" stoichiometry="1" />
        </listOfReactants>
        <listOfProducts>
          <speciesReference species="a_2PCDPMDE" stoichiometry="1" />
          <speciesReference species="ADP" stoichiometry="1" />
        </listOfProducts>
        <kineticLaw>
          <math xmlns="http://www.w3.org/1998/Math/MathML">
            <apply>
              <ci>v_228</ci>
            </apply>
          </math>
          <listOfParameters>
            <parameter id="v_228" value="1" />
          </listOfParameters>
        </kineticLaw>
      </reaction>
      <reaction id="R229" reversible="false">
        <listOfReactants>
          <speciesReference species="a_2PCDPMDE" stoichiometry="1" />
        </listOfReactants>
        <listOfProducts>
          <speciesReference species="MDECPP" stoichiometry="1" />
          <speciesReference species="CMP" stoichiometry="1" />
        </listOfProducts>
        <kineticLaw>
          <math xmlns="http://www.w3.org/1998/Math/MathML">
            <apply>
              <ci>v_229</ci>
            </apply>
          </math>
          <listOfParameters>
            <parameter id="v_229" value="1" />
          </listOfParameters>
        </kineticLaw>
      </reaction>
      <reaction id="R230" reversible="false">
        <listOfReactants>
          <speciesReference species="MDECPP" stoichiometry="1" />
          <speciesReference species="NADH" stoichiometry="1" />
        </listOfReactants>
        <listOfProducts>
          <speciesReference species="NAD" stoichiometry="1" />
          <speciesReference species="HMB4PP" stoichiometry="1" />
        </listOfProducts>
        <kineticLaw>
          <math xmlns="http://www.w3.org/1998/Math/MathML">
            <apply>
              <ci>v_230</ci>
            </apply>
          </math>
          <listOfParameters>
            <parameter id="v_230" value="1" />
          </listOfParameters>
        </kineticLaw>
      </reaction>
      <reaction id="R231" reversible="false">
        <listOfReactants>
          <speciesReference species="HMB4PP" stoichiometry="1" />
          <speciesReference species="NADH" stoichiometry="1" />
        </listOfReactants>
        <listOfProducts>
          <speciesReference species="NAD" stoichiometry="1" />
          <speciesReference species="IPP" stoichiometry="1" />
        </listOfProducts>
        <kineticLaw>
          <math xmlns="http://www.w3.org/1998/Math/MathML">
            <apply>
              <ci>v_231</ci>
            </apply>
          </math>
          <listOfParameters>
            <parameter id="v_231" value="1" />
          </listOfParameters>
        </kineticLaw>
      </reaction>
      <reaction id="R232" reversible="true">
        <listOfReactants>
          <speciesReference species="IPP" stoichiometry="1" />
        </listOfReactants>
        <listOfProducts>
          <speciesReference species="DMPP" stoichiometry="1" />
        </listOfProducts>
        <kineticLaw>
          <math xmlns="http://www.w3.org/1998/Math/MathML">
            <apply>
              <ci>v_232</ci>
            </apply>
          </math>
          <listOfParameters>
            <parameter id="v_232" value="1" />
          </listOfParameters>
        </kineticLaw>
      </reaction>
      <reaction id="R233" reversible="false">
        <listOfReactants>
          <speciesReference species="DMPP" stoichiometry="1" />
          <speciesReference species="IPP" stoichiometry="1" />
        </listOfReactants>
        <listOfProducts>
          <speciesReference species="GPP" stoichiometry="1" />
          <speciesReference species="PPI" stoichiometry="1" />
        </listOfProducts>
        <kineticLaw>
          <math xmlns="http://www.w3.org/1998/Math/MathML">
            <apply>
              <ci>v_233</ci>
            </apply>
          </math>
          <listOfParameters>
            <parameter id="v_233" value="1" />
          </listOfParameters>
        </kineticLaw>
      </reaction>
      <reaction id="R234" reversible="false">
        <listOfReactants>
          <speciesReference species="GPP" stoichiometry="1" />
          <speciesReference species="IPP" stoichiometry="1" />
        </listOfReactants>
        <listOfProducts>
          <speciesReference species="FPP" stoichiometry="1" />
          <speciesReference species="PPI" stoichiometry="1" />
        </listOfProducts>
        <kineticLaw>
          <math xmlns="http://www.w3.org/1998/Math/MathML">
            <apply>
              <ci>v_234</ci>
            </apply>
          </math>
          <listOfParameters>
            <parameter id="v_234" value="1" />
          </listOfParameters>
        </kineticLaw>
      </reaction>
      <reaction id="R235" reversible="false">
        <listOfReactants>
          <speciesReference species="a_3H3MGCOA" stoichiometry="1" />
          <speciesReference species="NADPH" stoichiometry="2" />
        </listOfReactants>
        <listOfProducts>
          <speciesReference species="MVLN" stoichiometry="1" />
          <speciesReference species="COA" stoichiometry="1" />
          <speciesReference species="NADP" stoichiometry="2" />
        </listOfProducts>
        <kineticLaw>
          <math xmlns="http://www.w3.org/1998/Math/MathML">
            <apply>
              <ci>v_235</ci>
            </apply>
          </math>
          <listOfParameters>
            <parameter id="v_235" value="1" />
          </listOfParameters>
        </kineticLaw>
      </reaction>
      <reaction id="R236" reversible="false">
        <listOfReactants>
          <speciesReference species="FPP" stoichiometry="1" />
          <speciesReference species="IPP" stoichiometry="1" />
        </listOfReactants>
        <listOfProducts>
          <speciesReference species="GGPP" stoichiometry="1" />
          <speciesReference species="PPI" stoichiometry="1" />
        </listOfProducts>
        <kineticLaw>
          <math xmlns="http://www.w3.org/1998/Math/MathML">
            <apply>
              <ci>v_236</ci>
            </apply>
          </math>
          <listOfParameters>
            <parameter id="v_236" value="1" />
          </listOfParameters>
        </kineticLaw>
      </reaction>
      <reaction id="R237" reversible="false">
        <listOfReactants>
          <speciesReference species="GGPP" stoichiometry="1" />
          <speciesReference species="IPP" stoichiometry="1" />
        </listOfReactants>
        <listOfProducts>
          <speciesReference species="PPPP" stoichiometry="1" />
          <speciesReference species="PPI" stoichiometry="1" />
        </listOfProducts>
        <kineticLaw>
          <math xmlns="http://www.w3.org/1998/Math/MathML">
            <apply>
              <ci>v_237</ci>
            </apply>
          </math>
          <listOfParameters>
            <parameter id="v_237" value="1" />
          </listOfParameters>
        </kineticLaw>
      </reaction>
      <reaction id="R238" reversible="false">
        <listOfReactants>
          <speciesReference species="PPPP" stoichiometry="1" />
          <speciesReference species="IPP" stoichiometry="1" />
        </listOfReactants>
        <listOfProducts>
          <speciesReference species="HPPP" stoichiometry="1" />
          <speciesReference species="PPI" stoichiometry="1" />
        </listOfProducts>
        <kineticLaw>
          <math xmlns="http://www.w3.org/1998/Math/MathML">
            <apply>
              <ci>v_238</ci>
            </apply>
          </math>
          <listOfParameters>
            <parameter id="v_238" value="1" />
          </listOfParameters>
        </kineticLaw>
      </reaction>
      <reaction id="R239" reversible="false">
        <listOfReactants>
          <speciesReference species="HPPP" stoichiometry="1" />
          <speciesReference species="IPP" stoichiometry="1" />
        </listOfReactants>
        <listOfProducts>
          <speciesReference species="HEPPP" stoichiometry="1" />
          <speciesReference species="PPI" stoichiometry="1" />
        </listOfProducts>
        <kineticLaw>
          <math xmlns="http://www.w3.org/1998/Math/MathML">
            <apply>
              <ci>v_239</ci>
            </apply>
          </math>
          <listOfParameters>
            <parameter id="v_239" value="1" />
          </listOfParameters>
        </kineticLaw>
      </reaction>
      <reaction id="R240" reversible="false">
        <listOfReactants>
          <speciesReference species="HEPPP" stoichiometry="1" />
          <speciesReference species="IPP" stoichiometry="1" />
        </listOfReactants>
        <listOfProducts>
          <speciesReference species="OPP" stoichiometry="1" />
          <speciesReference species="PPI" stoichiometry="1" />
        </listOfProducts>
        <kineticLaw>
          <math xmlns="http://www.w3.org/1998/Math/MathML">
            <apply>
              <ci>v_240</ci>
            </apply>
          </math>
          <listOfParameters>
            <parameter id="v_240" value="1" />
          </listOfParameters>
        </kineticLaw>
      </reaction>
      <reaction id="R241" reversible="true">
        <listOfReactants>
          <speciesReference species="a_3PG" stoichiometry="1" />
          <speciesReference species="ADP" stoichiometry="1" />
        </listOfReactants>
        <listOfProducts>
          <speciesReference species="DGLYCERATE" stoichiometry="1" />
          <speciesReference species="ATP" stoichiometry="1" />
        </listOfProducts>
        <kineticLaw>
          <math xmlns="http://www.w3.org/1998/Math/MathML">
            <apply>
              <ci>v_241</ci>
            </apply>
          </math>
          <listOfParameters>
            <parameter id="v_241" value="1" />
          </listOfParameters>
        </kineticLaw>
      </reaction>
      <reaction id="R242" reversible="true">
        <listOfReactants>
          <speciesReference species="NADH" stoichiometry="1" />
          <speciesReference species="DGLYCERATE" stoichiometry="1" />
        </listOfReactants>
        <listOfProducts>
          <speciesReference species="T3" stoichiometry="1" />
          <speciesReference species="NAD" stoichiometry="1" />
        </listOfProducts>
        <kineticLaw>
          <math xmlns="http://www.w3.org/1998/Math/MathML">
            <apply>
              <ci>v_242</ci>
            </apply>
          </math>
          <listOfParameters>
            <parameter id="v_242" value="1" />
          </listOfParameters>
        </kineticLaw>
      </reaction>
      <reaction id="R243" reversible="true">
        <listOfReactants>
          <speciesReference species="T3" stoichiometry="1" />
          <speciesReference species="NADH" stoichiometry="1" />
        </listOfReactants>
        <listOfProducts>
          <speciesReference species="GL" stoichiometry="1" />
          <speciesReference species="NAD" stoichiometry="1" />
        </listOfProducts>
        <kineticLaw>
          <math xmlns="http://www.w3.org/1998/Math/MathML">
            <apply>
              <ci>v_243</ci>
            </apply>
          </math>
          <listOfParameters>
            <parameter id="v_243" value="1" />
          </listOfParameters>
        </kineticLaw>
      </reaction>
      <reaction id="R244" reversible="true">
        <listOfReactants>
          <speciesReference species="T3" stoichiometry="1" />
          <speciesReference species="NADPH" stoichiometry="1" />
        </listOfReactants>
        <listOfProducts>
          <speciesReference species="GL" stoichiometry="1" />
          <speciesReference species="NADP" stoichiometry="1" />
        </listOfProducts>
        <kineticLaw>
          <math xmlns="http://www.w3.org/1998/Math/MathML">
            <apply>
              <ci>v_244</ci>
            </apply>
          </math>
          <listOfParameters>
            <parameter id="v_244" value="1" />
          </listOfParameters>
        </kineticLaw>
      </reaction>
      <reaction id="R245" reversible="false">
        <listOfReactants>
          <speciesReference species="GL" stoichiometry="1" />
          <speciesReference species="ATP" stoichiometry="1" />
        </listOfReactants>
        <listOfProducts>
          <speciesReference species="GL3P" stoichiometry="1" />
          <speciesReference species="ADP" stoichiometry="1" />
        </listOfProducts>
        <kineticLaw>
          <math xmlns="http://www.w3.org/1998/Math/MathML">
            <apply>
              <ci>v_245</ci>
            </apply>
          </math>
          <listOfParameters>
            <parameter id="v_245" value="1" />
          </listOfParameters>
        </kineticLaw>
      </reaction>
      <reaction id="R246" reversible="false">
        <listOfReactants>
          <speciesReference species="DGR" stoichiometry="1" />
        </listOfReactants>
        <listOfProducts>
          <speciesReference species="AGL" stoichiometry="1" />
          <speciesReference species="C120" stoichiometry="0.052" />
          <speciesReference species="C140" stoichiometry="0.182" />
          <speciesReference species="C150" stoichiometry="0.05" />
          <speciesReference species="C160" stoichiometry="0.39" />
          <speciesReference species="C161" stoichiometry="0.24" />
          <speciesReference species="C180" stoichiometry="0.01" />
          <speciesReference species="C181" stoichiometry="0.076" />
        </listOfProducts>
        <kineticLaw>
          <math xmlns="http://www.w3.org/1998/Math/MathML">
            <apply>
              <ci>v_246</ci>
            </apply>
          </math>
          <listOfParameters>
            <parameter id="v_246" value="1" />
          </listOfParameters>
        </kineticLaw>
      </reaction>
      <reaction id="R247" reversible="false">
        <listOfReactants>
          <speciesReference species="TGL" stoichiometry="1" />
        </listOfReactants>
        <listOfProducts>
          <speciesReference species="DGR" stoichiometry="1" />
          <speciesReference species="C120" stoichiometry="0.052" />
          <speciesReference species="C140" stoichiometry="0.182" />
          <speciesReference species="C150" stoichiometry="0.05" />
          <speciesReference species="C160" stoichiometry="0.39" />
          <speciesReference species="C161" stoichiometry="0.24" />
          <speciesReference species="C180" stoichiometry="0.01" />
          <speciesReference species="C181" stoichiometry="0.076" />
        </listOfProducts>
        <kineticLaw>
          <math xmlns="http://www.w3.org/1998/Math/MathML">
            <apply>
              <ci>v_247</ci>
            </apply>
          </math>
          <listOfParameters>
            <parameter id="v_247" value="1" />
          </listOfParameters>
        </kineticLaw>
      </reaction>
      <reaction id="R248" reversible="false">
        <listOfReactants>
          <speciesReference species="DHAP" stoichiometry="1" />
          <speciesReference species="NADH" stoichiometry="1" />
        </listOfReactants>
        <listOfProducts>
          <speciesReference species="GL3P" stoichiometry="1" />
          <speciesReference species="NAD" stoichiometry="1" />
        </listOfProducts>
        <kineticLaw>
          <math xmlns="http://www.w3.org/1998/Math/MathML">
            <apply>
              <ci>v_248</ci>
            </apply>
          </math>
          <listOfParameters>
            <parameter id="v_248" value="1" />
          </listOfParameters>
        </kineticLaw>
      </reaction>
      <reaction id="R249" reversible="false">
        <listOfReactants>
          <speciesReference species="DHAP" stoichiometry="1" />
          <speciesReference species="NADPH" stoichiometry="1" />
        </listOfReactants>
        <listOfProducts>
          <speciesReference species="GL3P" stoichiometry="1" />
          <speciesReference species="NADP" stoichiometry="1" />
        </listOfProducts>
        <kineticLaw>
          <math xmlns="http://www.w3.org/1998/Math/MathML">
            <apply>
              <ci>v_249</ci>
            </apply>
          </math>
          <listOfParameters>
            <parameter id="v_249" value="1" />
          </listOfParameters>
        </kineticLaw>
      </reaction>
      <reaction id="R250" reversible="true">
        <listOfReactants>
          <speciesReference species="DHAP" stoichiometry="1" />
          <speciesReference species="UQH2" stoichiometry="1" />
        </listOfReactants>
        <listOfProducts>
          <speciesReference species="GL3P" stoichiometry="1" />
          <speciesReference species="UQ" stoichiometry="1" />
        </listOfProducts>
        <kineticLaw>
          <math xmlns="http://www.w3.org/1998/Math/MathML">
            <apply>
              <ci>v_250</ci>
            </apply>
          </math>
          <listOfParameters>
            <parameter id="v_250" value="1" />
          </listOfParameters>
        </kineticLaw>
      </reaction>
      <reaction id="R251" reversible="true">
        <listOfReactants>
          <speciesReference species="DHAP" stoichiometry="1" />
          <speciesReference species="MKH2" stoichiometry="1" />
        </listOfReactants>
        <listOfProducts>
          <speciesReference species="GL3P" stoichiometry="1" />
          <speciesReference species="MK" stoichiometry="1" />
        </listOfProducts>
        <kineticLaw>
          <math xmlns="http://www.w3.org/1998/Math/MathML">
            <apply>
              <ci>v_251</ci>
            </apply>
          </math>
          <listOfParameters>
            <parameter id="v_251" value="1" />
          </listOfParameters>
        </kineticLaw>
      </reaction>
      <reaction id="R252" reversible="true">
        <listOfReactants>
          <speciesReference species="DHAP" stoichiometry="1" />
          <speciesReference species="DMKH2" stoichiometry="1" />
        </listOfReactants>
        <listOfProducts>
          <speciesReference species="GL3P" stoichiometry="1" />
          <speciesReference species="DMK" stoichiometry="1" />
        </listOfProducts>
        <kineticLaw>
          <math xmlns="http://www.w3.org/1998/Math/MathML">
            <apply>
              <ci>v_252</ci>
            </apply>
          </math>
          <listOfParameters>
            <parameter id="v_252" value="1" />
          </listOfParameters>
        </kineticLaw>
      </reaction>
      <reaction id="R253" reversible="false">
        <listOfReactants>
          <speciesReference species="GL3P" stoichiometry="1" />
          <speciesReference species="ACOA" stoichiometry="1" />
        </listOfReactants>
        <listOfProducts>
          <speciesReference species="a_2AGL3P" stoichiometry="1" />
          <speciesReference species="COA" stoichiometry="1" />
        </listOfProducts>
        <kineticLaw>
          <math xmlns="http://www.w3.org/1998/Math/MathML">
            <apply>
              <ci>v_253</ci>
            </apply>
          </math>
          <listOfParameters>
            <parameter id="v_253" value="1" />
          </listOfParameters>
        </kineticLaw>
      </reaction>
      <reaction id="R254" reversible="false">
        <listOfReactants>
          <speciesReference species="GL3P" stoichiometry="1" />
          <speciesReference species="C120ACP" stoichiometry="0.052" />
          <speciesReference species="C140ACP" stoichiometry="0.182" />
          <speciesReference species="C150ACP" stoichiometry="0.05" />
          <speciesReference species="C160ACP" stoichiometry="0.39" />
          <speciesReference species="C161ACP" stoichiometry="0.24" />
          <speciesReference species="C180ACP" stoichiometry="0.01" />
          <speciesReference species="C181ACP" stoichiometry="0.076" />
        </listOfReactants>
        <listOfProducts>
          <speciesReference species="AGL3P" stoichiometry="1" />
          <speciesReference species="ACP" stoichiometry="1" />
        </listOfProducts>
        <kineticLaw>
          <math xmlns="http://www.w3.org/1998/Math/MathML">
            <apply>
              <ci>v_254</ci>
            </apply>
          </math>
          <listOfParameters>
            <parameter id="v_254" value="1" />
          </listOfParameters>
        </kineticLaw>
      </reaction>
      <reaction id="R255" reversible="false">
        <listOfReactants>
          <speciesReference species="AGL3P" stoichiometry="1" />
          <speciesReference species="C120ACP" stoichiometry="0.052" />
          <speciesReference species="C140ACP" stoichiometry="0.182" />
          <speciesReference species="C150ACP" stoichiometry="0.05" />
          <speciesReference species="C160ACP" stoichiometry="0.39" />
          <speciesReference species="C161ACP" stoichiometry="0.24" />
          <speciesReference species="C180ACP" stoichiometry="0.01" />
          <speciesReference species="C181ACP" stoichiometry="0.076" />
        </listOfReactants>
        <listOfProducts>
          <speciesReference species="PA" stoichiometry="1" />
          <speciesReference species="ACP" stoichiometry="1" />
        </listOfProducts>
        <kineticLaw>
          <math xmlns="http://www.w3.org/1998/Math/MathML">
            <apply>
              <ci>v_255</ci>
            </apply>
          </math>
          <listOfParameters>
            <parameter id="v_255" value="1" />
          </listOfParameters>
        </kineticLaw>
      </reaction>
      <reaction id="R256" reversible="false">
        <listOfReactants>
          <speciesReference species="DGR" stoichiometry="1" />
          <speciesReference species="ATP" stoichiometry="1" />
        </listOfReactants>
        <listOfProducts>
          <speciesReference species="ADP" stoichiometry="1" />
          <speciesReference species="PA" stoichiometry="1" />
        </listOfProducts>
        <kineticLaw>
          <math xmlns="http://www.w3.org/1998/Math/MathML">
            <apply>
              <ci>v_256</ci>
            </apply>
          </math>
          <listOfParameters>
            <parameter id="v_256" value="1" />
          </listOfParameters>
        </kineticLaw>
      </reaction>
      <reaction id="R257" reversible="false">
        <listOfReactants>
          <speciesReference species="PC" stoichiometry="1" />
        </listOfReactants>
        <listOfProducts>
          <speciesReference species="a_2AG3PC" stoichiometry="1" />
          <speciesReference species="C120" stoichiometry="0.052" />
          <speciesReference species="C140" stoichiometry="0.182" />
          <speciesReference species="C150" stoichiometry="0.05" />
          <speciesReference species="C160" stoichiometry="0.39" />
          <speciesReference species="C161" stoichiometry="0.24" />
          <speciesReference species="C180" stoichiometry="0.01" />
          <speciesReference species="C181" stoichiometry="0.076" />
        </listOfProducts>
        <kineticLaw>
          <math xmlns="http://www.w3.org/1998/Math/MathML">
            <apply>
              <ci>v_257</ci>
            </apply>
          </math>
          <listOfParameters>
            <parameter id="v_257" value="1" />
          </listOfParameters>
        </kineticLaw>
      </reaction>
      <reaction id="R258" reversible="false">
        <listOfReactants>
          <speciesReference species="G3PC" stoichiometry="1" />
        </listOfReactants>
        <listOfProducts>
          <speciesReference species="CHOLINE" stoichiometry="1" />
          <speciesReference species="GL3P" stoichiometry="1" />
        </listOfProducts>
        <kineticLaw>
          <math xmlns="http://www.w3.org/1998/Math/MathML">
            <apply>
              <ci>v_258</ci>
            </apply>
          </math>
          <listOfParameters>
            <parameter id="v_258" value="1" />
          </listOfParameters>
        </kineticLaw>
      </reaction>
      <reaction id="R259" reversible="true">
        <listOfReactants>
          <speciesReference species="PA" stoichiometry="1" />
          <speciesReference species="CTP" stoichiometry="1" />
        </listOfReactants>
        <listOfProducts>
          <speciesReference species="CDPDG" stoichiometry="1" />
          <speciesReference species="PPI" stoichiometry="1" />
        </listOfProducts>
        <kineticLaw>
          <math xmlns="http://www.w3.org/1998/Math/MathML">
            <apply>
              <ci>v_259</ci>
            </apply>
          </math>
          <listOfParameters>
            <parameter id="v_259" value="1" />
          </listOfParameters>
        </kineticLaw>
      </reaction>
      <reaction id="R260" reversible="true">
        <listOfReactants>
          <speciesReference species="CDPDG" stoichiometry="1" />
          <speciesReference species="SER" stoichiometry="1" />
        </listOfReactants>
        <listOfProducts>
          <speciesReference species="CMP" stoichiometry="1" />
          <speciesReference species="PS" stoichiometry="1" />
        </listOfProducts>
        <kineticLaw>
          <math xmlns="http://www.w3.org/1998/Math/MathML">
            <apply>
              <ci>v_260</ci>
            </apply>
          </math>
          <listOfParameters>
            <parameter id="v_260" value="1" />
          </listOfParameters>
        </kineticLaw>
      </reaction>
      <reaction id="R261" reversible="false">
        <listOfReactants>
          <speciesReference species="PS" stoichiometry="1" />
        </listOfReactants>
        <listOfProducts>
          <speciesReference species="a_2AG3PS" stoichiometry="1" />
          <speciesReference species="C120" stoichiometry="0.052" />
          <speciesReference species="C140" stoichiometry="0.182" />
          <speciesReference species="C150" stoichiometry="0.05" />
          <speciesReference species="C160" stoichiometry="0.39" />
          <speciesReference species="C161" stoichiometry="0.24" />
          <speciesReference species="C180" stoichiometry="0.01" />
          <speciesReference species="C181" stoichiometry="0.076" />
        </listOfProducts>
        <kineticLaw>
          <math xmlns="http://www.w3.org/1998/Math/MathML">
            <apply>
              <ci>v_261</ci>
            </apply>
          </math>
          <listOfParameters>
            <parameter id="v_261" value="1" />
          </listOfParameters>
        </kineticLaw>
      </reaction>
      <reaction id="R262" reversible="false">
        <listOfReactants>
          <speciesReference species="PS" stoichiometry="1" />
        </listOfReactants>
        <listOfProducts>
          <speciesReference species="PE" stoichiometry="1" />
          <speciesReference species="CO2" stoichiometry="1" />
        </listOfProducts>
        <kineticLaw>
          <math xmlns="http://www.w3.org/1998/Math/MathML">
            <apply>
              <ci>v_262</ci>
            </apply>
          </math>
          <listOfParameters>
            <parameter id="v_262" value="1" />
          </listOfParameters>
        </kineticLaw>
      </reaction>
      <reaction id="R263" reversible="false">
        <listOfReactants>
          <speciesReference species="PE" stoichiometry="1" />
        </listOfReactants>
        <listOfProducts>
          <speciesReference species="a_2AG3PE" stoichiometry="1" />
          <speciesReference species="C120" stoichiometry="0.052" />
          <speciesReference species="C140" stoichiometry="0.182" />
          <speciesReference species="C150" stoichiometry="0.05" />
          <speciesReference species="C160" stoichiometry="0.39" />
          <speciesReference species="C161" stoichiometry="0.24" />
          <speciesReference species="C180" stoichiometry="0.01" />
          <speciesReference species="C181" stoichiometry="0.076" />
        </listOfProducts>
        <kineticLaw>
          <math xmlns="http://www.w3.org/1998/Math/MathML">
            <apply>
              <ci>v_263</ci>
            </apply>
          </math>
          <listOfParameters>
            <parameter id="v_263" value="1" />
          </listOfParameters>
        </kineticLaw>
      </reaction>
      <reaction id="R264" reversible="false">
        <listOfReactants>
          <speciesReference species="G3PE" stoichiometry="1" />
        </listOfReactants>
        <listOfProducts>
          <speciesReference species="ETHA" stoichiometry="1" />
          <speciesReference species="GL3P" stoichiometry="1" />
        </listOfProducts>
        <kineticLaw>
          <math xmlns="http://www.w3.org/1998/Math/MathML">
            <apply>
              <ci>v_264</ci>
            </apply>
          </math>
          <listOfParameters>
            <parameter id="v_264" value="1" />
          </listOfParameters>
        </kineticLaw>
      </reaction>
      <reaction id="R265" reversible="true">
        <listOfReactants>
          <speciesReference species="CDPDG" stoichiometry="1" />
          <speciesReference species="GL3P" stoichiometry="1" />
        </listOfReactants>
        <listOfProducts>
          <speciesReference species="CMP" stoichiometry="1" />
          <speciesReference species="PGP" stoichiometry="1" />
        </listOfProducts>
        <kineticLaw>
          <math xmlns="http://www.w3.org/1998/Math/MathML">
            <apply>
              <ci>v_265</ci>
            </apply>
          </math>
          <listOfParameters>
            <parameter id="v_265" value="1" />
          </listOfParameters>
        </kineticLaw>
      </reaction>
      <reaction id="R266" reversible="false">
        <listOfReactants>
          <speciesReference species="PGP" stoichiometry="1" />
        </listOfReactants>
        <listOfProducts>
          <speciesReference species="PI" stoichiometry="1" />
          <speciesReference species="PG" stoichiometry="1" />
        </listOfProducts>
        <kineticLaw>
          <math xmlns="http://www.w3.org/1998/Math/MathML">
            <apply>
              <ci>v_266</ci>
            </apply>
          </math>
          <listOfParameters>
            <parameter id="v_266" value="1" />
          </listOfParameters>
        </kineticLaw>
      </reaction>
      <reaction id="R267" reversible="false">
        <listOfReactants>
          <speciesReference species="CDPDG" stoichiometry="1" />
          <speciesReference species="PG" stoichiometry="1" />
        </listOfReactants>
        <listOfProducts>
          <speciesReference species="CMP" stoichiometry="1" />
          <speciesReference species="CL" stoichiometry="1" />
        </listOfProducts>
        <kineticLaw>
          <math xmlns="http://www.w3.org/1998/Math/MathML">
            <apply>
              <ci>v_267</ci>
            </apply>
          </math>
          <listOfParameters>
            <parameter id="v_267" value="1" />
          </listOfParameters>
        </kineticLaw>
      </reaction>
      <reaction id="R268" reversible="true">
        <listOfReactants>
          <speciesReference species="R5P" stoichiometry="1" />
          <speciesReference species="ATP" stoichiometry="1" />
        </listOfReactants>
        <listOfProducts>
          <speciesReference species="PRPP" stoichiometry="1" />
          <speciesReference species="AMP" stoichiometry="1" />
        </listOfProducts>
        <kineticLaw>
          <math xmlns="http://www.w3.org/1998/Math/MathML">
            <apply>
              <ci>v_268</ci>
            </apply>
          </math>
          <listOfParameters>
            <parameter id="v_268" value="1" />
          </listOfParameters>
        </kineticLaw>
      </reaction>
      <reaction id="R269" reversible="false">
        <listOfReactants>
          <speciesReference species="PRPP" stoichiometry="1" />
          <speciesReference species="GLN" stoichiometry="1" />
        </listOfReactants>
        <listOfProducts>
          <speciesReference species="PRAM" stoichiometry="1" />
          <speciesReference species="PPI" stoichiometry="1" />
          <speciesReference species="GLU" stoichiometry="1" />
        </listOfProducts>
        <kineticLaw>
          <math xmlns="http://www.w3.org/1998/Math/MathML">
            <apply>
              <ci>v_269</ci>
            </apply>
          </math>
          <listOfParameters>
            <parameter id="v_269" value="1" />
          </listOfParameters>
        </kineticLaw>
      </reaction>
      <reaction id="R270" reversible="true">
        <listOfReactants>
          <speciesReference species="PRAM" stoichiometry="1" />
          <speciesReference species="ATP" stoichiometry="1" />
          <speciesReference species="GLY" stoichiometry="1" />
        </listOfReactants>
        <listOfProducts>
          <speciesReference species="GAR" stoichiometry="1" />
          <speciesReference species="ADP" stoichiometry="1" />
          <speciesReference species="PI" stoichiometry="1" />
        </listOfProducts>
        <kineticLaw>
          <math xmlns="http://www.w3.org/1998/Math/MathML">
            <apply>
              <ci>v_270</ci>
            </apply>
          </math>
          <listOfParameters>
            <parameter id="v_270" value="1" />
          </listOfParameters>
        </kineticLaw>
      </reaction>
      <reaction id="R271" reversible="false">
        <listOfReactants>
          <speciesReference species="GAR" stoichiometry="1" />
          <speciesReference species="FTHF" stoichiometry="1" />
        </listOfReactants>
        <listOfProducts>
          <speciesReference species="FGAR" stoichiometry="1" />
          <speciesReference species="THF" stoichiometry="1" />
        </listOfProducts>
        <kineticLaw>
          <math xmlns="http://www.w3.org/1998/Math/MathML">
            <apply>
              <ci>v_271</ci>
            </apply>
          </math>
          <listOfParameters>
            <parameter id="v_271" value="1" />
          </listOfParameters>
        </kineticLaw>
      </reaction>
      <reaction id="R272" reversible="false">
        <listOfReactants>
          <speciesReference species="FGAR" stoichiometry="1" />
          <speciesReference species="ATP" stoichiometry="1" />
          <speciesReference species="GLN" stoichiometry="1" />
        </listOfReactants>
        <listOfProducts>
          <speciesReference species="FGAM" stoichiometry="1" />
          <speciesReference species="GLU" stoichiometry="1" />
          <speciesReference species="ADP" stoichiometry="1" />
          <speciesReference species="PI" stoichiometry="1" />
        </listOfProducts>
        <kineticLaw>
          <math xmlns="http://www.w3.org/1998/Math/MathML">
            <apply>
              <ci>v_272</ci>
            </apply>
          </math>
          <listOfParameters>
            <parameter id="v_272" value="1" />
          </listOfParameters>
        </kineticLaw>
      </reaction>
      <reaction id="R273" reversible="false">
        <listOfReactants>
          <speciesReference species="FGAM" stoichiometry="1" />
          <speciesReference species="ATP" stoichiometry="1" />
        </listOfReactants>
        <listOfProducts>
          <speciesReference species="AIR" stoichiometry="1" />
          <speciesReference species="ADP" stoichiometry="1" />
          <speciesReference species="PI" stoichiometry="1" />
        </listOfProducts>
        <kineticLaw>
          <math xmlns="http://www.w3.org/1998/Math/MathML">
            <apply>
              <ci>v_273</ci>
            </apply>
          </math>
          <listOfParameters>
            <parameter id="v_273" value="1" />
          </listOfParameters>
        </kineticLaw>
      </reaction>
      <reaction id="R274" reversible="false">
        <listOfReactants>
          <speciesReference species="AIR" stoichiometry="1" />
          <speciesReference species="CO2" stoichiometry="1" />
          <speciesReference species="ATP" stoichiometry="1" />
        </listOfReactants>
        <listOfProducts>
          <speciesReference species="CAIR" stoichiometry="1" />
          <speciesReference species="ADP" stoichiometry="1" />
          <speciesReference species="PI" stoichiometry="1" />
        </listOfProducts>
        <kineticLaw>
          <math xmlns="http://www.w3.org/1998/Math/MathML">
            <apply>
              <ci>v_274</ci>
            </apply>
          </math>
          <listOfParameters>
            <parameter id="v_274" value="1" />
          </listOfParameters>
        </kineticLaw>
      </reaction>
      <reaction id="R275" reversible="true">
        <listOfReactants>
          <speciesReference species="CAIR" stoichiometry="1" />
          <speciesReference species="ATP" stoichiometry="1" />
          <speciesReference species="ASP" stoichiometry="1" />
        </listOfReactants>
        <listOfProducts>
          <speciesReference species="SAICAR" stoichiometry="1" />
          <speciesReference species="ADP" stoichiometry="1" />
          <speciesReference species="PI" stoichiometry="1" />
        </listOfProducts>
        <kineticLaw>
          <math xmlns="http://www.w3.org/1998/Math/MathML">
            <apply>
              <ci>v_275</ci>
            </apply>
          </math>
          <listOfParameters>
            <parameter id="v_275" value="1" />
          </listOfParameters>
        </kineticLaw>
      </reaction>
      <reaction id="R276" reversible="true">
        <listOfReactants>
          <speciesReference species="SAICAR" stoichiometry="1" />
        </listOfReactants>
        <listOfProducts>
          <speciesReference species="AICAR" stoichiometry="1" />
          <speciesReference species="FUM" stoichiometry="1" />
        </listOfProducts>
        <kineticLaw>
          <math xmlns="http://www.w3.org/1998/Math/MathML">
            <apply>
              <ci>v_276</ci>
            </apply>
          </math>
          <listOfParameters>
            <parameter id="v_276" value="1" />
          </listOfParameters>
        </kineticLaw>
      </reaction>
      <reaction id="R277" reversible="true">
        <listOfReactants>
          <speciesReference species="AICAR" stoichiometry="1" />
          <speciesReference species="FTHF" stoichiometry="1" />
        </listOfReactants>
        <listOfProducts>
          <speciesReference species="PRFICA" stoichiometry="1" />
          <speciesReference species="THF" stoichiometry="1" />
        </listOfProducts>
        <kineticLaw>
          <math xmlns="http://www.w3.org/1998/Math/MathML">
            <apply>
              <ci>v_277</ci>
            </apply>
          </math>
          <listOfParameters>
            <parameter id="v_277" value="1" />
          </listOfParameters>
        </kineticLaw>
      </reaction>
      <reaction id="R278" reversible="true">
        <listOfReactants>
          <speciesReference species="PRFICA" stoichiometry="1" />
        </listOfReactants>
        <listOfProducts>
          <speciesReference species="IMP" stoichiometry="1" />
        </listOfProducts>
        <kineticLaw>
          <math xmlns="http://www.w3.org/1998/Math/MathML">
            <apply>
              <ci>v_278</ci>
            </apply>
          </math>
          <listOfParameters>
            <parameter id="v_278" value="1" />
          </listOfParameters>
        </kineticLaw>
      </reaction>
      <reaction id="R279" reversible="false">
        <listOfReactants>
          <speciesReference species="IMP" stoichiometry="1" />
          <speciesReference species="GTP" stoichiometry="1" />
          <speciesReference species="ASP" stoichiometry="1" />
        </listOfReactants>
        <listOfProducts>
          <speciesReference species="ASUC" stoichiometry="1" />
          <speciesReference species="GDP" stoichiometry="1" />
          <speciesReference species="PI" stoichiometry="1" />
        </listOfProducts>
        <kineticLaw>
          <math xmlns="http://www.w3.org/1998/Math/MathML">
            <apply>
              <ci>v_279</ci>
            </apply>
          </math>
          <listOfParameters>
            <parameter id="v_279" value="1" />
          </listOfParameters>
        </kineticLaw>
      </reaction>
      <reaction id="R280" reversible="true">
        <listOfReactants>
          <speciesReference species="ASUC" stoichiometry="1" />
        </listOfReactants>
        <listOfProducts>
          <speciesReference species="FUM" stoichiometry="1" />
          <speciesReference species="AMP" stoichiometry="1" />
        </listOfProducts>
        <kineticLaw>
          <math xmlns="http://www.w3.org/1998/Math/MathML">
            <apply>
              <ci>v_280</ci>
            </apply>
          </math>
          <listOfParameters>
            <parameter id="v_280" value="1" />
          </listOfParameters>
        </kineticLaw>
      </reaction>
      <reaction id="R281" reversible="false">
        <listOfReactants>
          <speciesReference species="IMP" stoichiometry="1" />
          <speciesReference species="NAD" stoichiometry="1" />
        </listOfReactants>
        <listOfProducts>
          <speciesReference species="XMP" stoichiometry="1" />
          <speciesReference species="NADH" stoichiometry="1" />
        </listOfProducts>
        <kineticLaw>
          <math xmlns="http://www.w3.org/1998/Math/MathML">
            <apply>
              <ci>v_281</ci>
            </apply>
          </math>
          <listOfParameters>
            <parameter id="v_281" value="1" />
          </listOfParameters>
        </kineticLaw>
      </reaction>
      <reaction id="R282" reversible="false">
        <listOfReactants>
          <speciesReference species="XMP" stoichiometry="1" />
          <speciesReference species="ATP" stoichiometry="1" />
          <speciesReference species="GLN" stoichiometry="1" />
        </listOfReactants>
        <listOfProducts>
          <speciesReference species="GMP" stoichiometry="1" />
          <speciesReference species="GLU" stoichiometry="1" />
          <speciesReference species="AMP" stoichiometry="1" />
          <speciesReference species="PPI" stoichiometry="1" />
        </listOfProducts>
        <kineticLaw>
          <math xmlns="http://www.w3.org/1998/Math/MathML">
            <apply>
              <ci>v_282</ci>
            </apply>
          </math>
          <listOfParameters>
            <parameter id="v_282" value="1" />
          </listOfParameters>
        </kineticLaw>
      </reaction>
      <reaction id="R283" reversible="false">
        <listOfReactants>
          <speciesReference species="GMP" stoichiometry="1" />
          <speciesReference species="NADPH" stoichiometry="1" />
        </listOfReactants>
        <listOfProducts>
          <speciesReference species="IMP" stoichiometry="1" />
          <speciesReference species="NH3" stoichiometry="1" />
          <speciesReference species="NADP" stoichiometry="1" />
        </listOfProducts>
        <kineticLaw>
          <math xmlns="http://www.w3.org/1998/Math/MathML">
            <apply>
              <ci>v_283</ci>
            </apply>
          </math>
          <listOfParameters>
            <parameter id="v_283" value="1" />
          </listOfParameters>
        </kineticLaw>
      </reaction>
      <reaction id="R284" reversible="false">
        <listOfReactants>
          <speciesReference species="a_23cAMP" stoichiometry="1" />
        </listOfReactants>
        <listOfProducts>
          <speciesReference species="a_3AMP" stoichiometry="1" />
        </listOfProducts>
        <kineticLaw>
          <math xmlns="http://www.w3.org/1998/Math/MathML">
            <apply>
              <ci>v_284</ci>
            </apply>
          </math>
          <listOfParameters>
            <parameter id="v_284" value="1" />
          </listOfParameters>
        </kineticLaw>
      </reaction>
      <reaction id="R285" reversible="false">
        <listOfReactants>
          <speciesReference species="a_23cGMP" stoichiometry="1" />
        </listOfReactants>
        <listOfProducts>
          <speciesReference species="a_3GMP" stoichiometry="1" />
        </listOfProducts>
        <kineticLaw>
          <math xmlns="http://www.w3.org/1998/Math/MathML">
            <apply>
              <ci>v_285</ci>
            </apply>
          </math>
          <listOfParameters>
            <parameter id="v_285" value="1" />
          </listOfParameters>
        </kineticLaw>
      </reaction>
      <reaction id="R286" reversible="true">
        <listOfReactants>
          <speciesReference species="ATP" stoichiometry="1" />
          <speciesReference species="INS" stoichiometry="1" />
        </listOfReactants>
        <listOfProducts>
          <speciesReference species="ADP" stoichiometry="1" />
          <speciesReference species="IMP" stoichiometry="1" />
        </listOfProducts>
        <kineticLaw>
          <math xmlns="http://www.w3.org/1998/Math/MathML">
            <apply>
              <ci>v_286</ci>
            </apply>
          </math>
          <listOfParameters>
            <parameter id="v_286" value="1" />
          </listOfParameters>
        </kineticLaw>
      </reaction>
      <reaction id="R287" reversible="true">
        <listOfReactants>
          <speciesReference species="ATP" stoichiometry="1" />
          <speciesReference species="GSN" stoichiometry="1" />
        </listOfReactants>
        <listOfProducts>
          <speciesReference species="ADP" stoichiometry="1" />
          <speciesReference species="GMP" stoichiometry="1" />
        </listOfProducts>
        <kineticLaw>
          <math xmlns="http://www.w3.org/1998/Math/MathML">
            <apply>
              <ci>v_287</ci>
            </apply>
          </math>
          <listOfParameters>
            <parameter id="v_287" value="1" />
          </listOfParameters>
        </kineticLaw>
      </reaction>
      <reaction id="R288" reversible="false">
        <listOfReactants>
          <speciesReference species="ADN" stoichiometry="1" />
        </listOfReactants>
        <listOfProducts>
          <speciesReference species="INS" stoichiometry="1" />
          <speciesReference species="NH3" stoichiometry="1" />
        </listOfProducts>
        <kineticLaw>
          <math xmlns="http://www.w3.org/1998/Math/MathML">
            <apply>
              <ci>v_288</ci>
            </apply>
          </math>
          <listOfParameters>
            <parameter id="v_288" value="1" />
          </listOfParameters>
        </kineticLaw>
      </reaction>
      <reaction id="R289" reversible="true">
        <listOfReactants>
          <speciesReference species="DA" stoichiometry="1" />
        </listOfReactants>
        <listOfProducts>
          <speciesReference species="DIN" stoichiometry="1" />
          <speciesReference species="NH3" stoichiometry="1" />
        </listOfProducts>
        <kineticLaw>
          <math xmlns="http://www.w3.org/1998/Math/MathML">
            <apply>
              <ci>v_289</ci>
            </apply>
          </math>
          <listOfParameters>
            <parameter id="v_289" value="1" />
          </listOfParameters>
        </kineticLaw>
      </reaction>
      <reaction id="R290" reversible="false">
        <listOfReactants>
          <speciesReference species="IMP" stoichiometry="1" />
        </listOfReactants>
        <listOfProducts>
          <speciesReference species="INS" stoichiometry="1" />
          <speciesReference species="PI" stoichiometry="1" />
        </listOfProducts>
        <kineticLaw>
          <math xmlns="http://www.w3.org/1998/Math/MathML">
            <apply>
              <ci>v_290</ci>
            </apply>
          </math>
          <listOfParameters>
            <parameter id="v_290" value="1" />
          </listOfParameters>
        </kineticLaw>
      </reaction>
      <reaction id="R291" reversible="false">
        <listOfReactants>
          <speciesReference species="AMP" stoichiometry="1" />
        </listOfReactants>
        <listOfProducts>
          <speciesReference species="ADN" stoichiometry="1" />
          <speciesReference species="PI" stoichiometry="1" />
        </listOfProducts>
        <kineticLaw>
          <math xmlns="http://www.w3.org/1998/Math/MathML">
            <apply>
              <ci>v_291</ci>
            </apply>
          </math>
          <listOfParameters>
            <parameter id="v_291" value="1" />
          </listOfParameters>
        </kineticLaw>
      </reaction>
      <reaction id="R292" reversible="false">
        <listOfReactants>
          <speciesReference species="XMP" stoichiometry="1" />
        </listOfReactants>
        <listOfProducts>
          <speciesReference species="XTSINE" stoichiometry="1" />
          <speciesReference species="PI" stoichiometry="1" />
        </listOfProducts>
        <kineticLaw>
          <math xmlns="http://www.w3.org/1998/Math/MathML">
            <apply>
              <ci>v_292</ci>
            </apply>
          </math>
          <listOfParameters>
            <parameter id="v_292" value="1" />
          </listOfParameters>
        </kineticLaw>
      </reaction>
      <reaction id="R293" reversible="false">
        <listOfReactants>
          <speciesReference species="GMP" stoichiometry="1" />
        </listOfReactants>
        <listOfProducts>
          <speciesReference species="GSN" stoichiometry="1" />
          <speciesReference species="PI" stoichiometry="1" />
        </listOfProducts>
        <kineticLaw>
          <math xmlns="http://www.w3.org/1998/Math/MathML">
            <apply>
              <ci>v_293</ci>
            </apply>
          </math>
          <listOfParameters>
            <parameter id="v_293" value="1" />
          </listOfParameters>
        </kineticLaw>
      </reaction>
      <reaction id="R294" reversible="true">
        <listOfReactants>
          <speciesReference species="DAMP" stoichiometry="1" />
        </listOfReactants>
        <listOfProducts>
          <speciesReference species="DA" stoichiometry="1" />
          <speciesReference species="PI" stoichiometry="1" />
        </listOfProducts>
        <kineticLaw>
          <math xmlns="http://www.w3.org/1998/Math/MathML">
            <apply>
              <ci>v_294</ci>
            </apply>
          </math>
          <listOfParameters>
            <parameter id="v_294" value="1" />
          </listOfParameters>
        </kineticLaw>
      </reaction>
      <reaction id="R295" reversible="true">
        <listOfReactants>
          <speciesReference species="DGMP" stoichiometry="1" />
        </listOfReactants>
        <listOfProducts>
          <speciesReference species="DG" stoichiometry="1" />
          <speciesReference species="PI" stoichiometry="1" />
        </listOfProducts>
        <kineticLaw>
          <math xmlns="http://www.w3.org/1998/Math/MathML">
            <apply>
              <ci>v_295</ci>
            </apply>
          </math>
          <listOfParameters>
            <parameter id="v_295" value="1" />
          </listOfParameters>
        </kineticLaw>
      </reaction>
      <reaction id="R296" reversible="false">
        <listOfReactants>
          <speciesReference species="DIN" stoichiometry="1" />
          <speciesReference species="PI" stoichiometry="1" />
        </listOfReactants>
        <listOfProducts>
          <speciesReference species="HYXN" stoichiometry="1" />
          <speciesReference species="DR1P" stoichiometry="1" />
        </listOfProducts>
        <kineticLaw>
          <math xmlns="http://www.w3.org/1998/Math/MathML">
            <apply>
              <ci>v_296</ci>
            </apply>
          </math>
          <listOfParameters>
            <parameter id="v_296" value="1" />
          </listOfParameters>
        </kineticLaw>
      </reaction>
      <reaction id="R297" reversible="true">
        <listOfReactants>
          <speciesReference species="DATP" stoichiometry="1" />
          <speciesReference species="PYR" stoichiometry="1" />
        </listOfReactants>
        <listOfProducts>
          <speciesReference species="DADP" stoichiometry="1" />
          <speciesReference species="PEP" stoichiometry="1" />
        </listOfProducts>
        <kineticLaw>
          <math xmlns="http://www.w3.org/1998/Math/MathML">
            <apply>
              <ci>v_297</ci>
            </apply>
          </math>
          <listOfParameters>
            <parameter id="v_297" value="1" />
          </listOfParameters>
        </kineticLaw>
      </reaction>
      <reaction id="R298" reversible="true">
        <listOfReactants>
          <speciesReference species="GTP" stoichiometry="1" />
          <speciesReference species="PYR" stoichiometry="1" />
        </listOfReactants>
        <listOfProducts>
          <speciesReference species="GDP" stoichiometry="1" />
          <speciesReference species="PEP" stoichiometry="1" />
        </listOfProducts>
        <kineticLaw>
          <math xmlns="http://www.w3.org/1998/Math/MathML">
            <apply>
              <ci>v_298</ci>
            </apply>
          </math>
          <listOfParameters>
            <parameter id="v_298" value="1" />
          </listOfParameters>
        </kineticLaw>
      </reaction>
      <reaction id="R299" reversible="false">
        <listOfReactants>
          <speciesReference species="DGDP" stoichiometry="1" />
          <speciesReference species="PEP" stoichiometry="1" />
        </listOfReactants>
        <listOfProducts>
          <speciesReference species="DGTP" stoichiometry="1" />
          <speciesReference species="PYR" stoichiometry="1" />
        </listOfProducts>
        <kineticLaw>
          <math xmlns="http://www.w3.org/1998/Math/MathML">
            <apply>
              <ci>v_299</ci>
            </apply>
          </math>
          <listOfParameters>
            <parameter id="v_299" value="1" />
          </listOfParameters>
        </kineticLaw>
      </reaction>
      <reaction id="R300" reversible="false">
        <listOfReactants>
          <speciesReference species="ATP" stoichiometry="1" />
        </listOfReactants>
        <listOfProducts>
          <speciesReference species="cAMP" stoichiometry="1" />
          <speciesReference species="PPI" stoichiometry="1" />
        </listOfProducts>
        <kineticLaw>
          <math xmlns="http://www.w3.org/1998/Math/MathML">
            <apply>
              <ci>v_300</ci>
            </apply>
          </math>
          <listOfParameters>
            <parameter id="v_300" value="1" />
          </listOfParameters>
        </kineticLaw>
      </reaction>
      <reaction id="R301" reversible="false">
        <listOfReactants>
          <speciesReference species="GTP" stoichiometry="1" />
        </listOfReactants>
        <listOfProducts>
          <speciesReference species="cGMP" stoichiometry="1" />
          <speciesReference species="PPI" stoichiometry="1" />
        </listOfProducts>
        <kineticLaw>
          <math xmlns="http://www.w3.org/1998/Math/MathML">
            <apply>
              <ci>v_301</ci>
            </apply>
          </math>
          <listOfParameters>
            <parameter id="v_301" value="1" />
          </listOfParameters>
        </kineticLaw>
      </reaction>
      <reaction id="R302" reversible="true">
        <listOfReactants>
          <speciesReference species="DGMP" stoichiometry="1" />
          <speciesReference species="ATP" stoichiometry="1" />
        </listOfReactants>
        <listOfProducts>
          <speciesReference species="DGDP" stoichiometry="1" />
          <speciesReference species="ADP" stoichiometry="1" />
        </listOfProducts>
        <kineticLaw>
          <math xmlns="http://www.w3.org/1998/Math/MathML">
            <apply>
              <ci>v_302</ci>
            </apply>
          </math>
          <listOfParameters>
            <parameter id="v_302" value="1" />
          </listOfParameters>
        </kineticLaw>
      </reaction>
      <reaction id="R303" reversible="true">
        <listOfReactants>
          <speciesReference species="IDP" stoichiometry="1" />
          <speciesReference species="ATP" stoichiometry="1" />
        </listOfReactants>
        <listOfProducts>
          <speciesReference species="ITP" stoichiometry="1" />
          <speciesReference species="ADP" stoichiometry="1" />
        </listOfProducts>
        <kineticLaw>
          <math xmlns="http://www.w3.org/1998/Math/MathML">
            <apply>
              <ci>v_303</ci>
            </apply>
          </math>
          <listOfParameters>
            <parameter id="v_303" value="1" />
          </listOfParameters>
        </kineticLaw>
      </reaction>
      <reaction id="R304" reversible="true">
        <listOfReactants>
          <speciesReference species="ATP" stoichiometry="1" />
          <speciesReference species="DIDP" stoichiometry="1" />
        </listOfReactants>
        <listOfProducts>
          <speciesReference species="ADP" stoichiometry="1" />
          <speciesReference species="DITP" stoichiometry="1" />
        </listOfProducts>
        <kineticLaw>
          <math xmlns="http://www.w3.org/1998/Math/MathML">
            <apply>
              <ci>v_304</ci>
            </apply>
          </math>
          <listOfParameters>
            <parameter id="v_304" value="1" />
          </listOfParameters>
        </kineticLaw>
      </reaction>
      <reaction id="R305" reversible="true">
        <listOfReactants>
          <speciesReference species="AICAR" stoichiometry="1" />
          <speciesReference species="PPI" stoichiometry="1" />
        </listOfReactants>
        <listOfProducts>
          <speciesReference species="a_5A4IC" stoichiometry="1" />
          <speciesReference species="PRPP" stoichiometry="1" />
        </listOfProducts>
        <kineticLaw>
          <math xmlns="http://www.w3.org/1998/Math/MathML">
            <apply>
              <ci>v_305</ci>
            </apply>
          </math>
          <listOfParameters>
            <parameter id="v_305" value="1" />
          </listOfParameters>
        </kineticLaw>
      </reaction>
      <reaction id="R306" reversible="false">
        <listOfReactants>
          <speciesReference species="AD" stoichiometry="1" />
          <speciesReference species="PRPP" stoichiometry="1" />
        </listOfReactants>
        <listOfProducts>
          <speciesReference species="PPI" stoichiometry="1" />
          <speciesReference species="AMP" stoichiometry="1" />
        </listOfProducts>
        <kineticLaw>
          <math xmlns="http://www.w3.org/1998/Math/MathML">
            <apply>
              <ci>v_306</ci>
            </apply>
          </math>
          <listOfParameters>
            <parameter id="v_306" value="1" />
          </listOfParameters>
        </kineticLaw>
      </reaction>
      <reaction id="R307" reversible="false">
        <listOfReactants>
          <speciesReference species="GN" stoichiometry="1" />
          <speciesReference species="PRPP" stoichiometry="1" />
        </listOfReactants>
        <listOfProducts>
          <speciesReference species="PPI" stoichiometry="1" />
          <speciesReference species="GMP" stoichiometry="1" />
        </listOfProducts>
        <kineticLaw>
          <math xmlns="http://www.w3.org/1998/Math/MathML">
            <apply>
              <ci>v_307</ci>
            </apply>
          </math>
          <listOfParameters>
            <parameter id="v_307" value="1" />
          </listOfParameters>
        </kineticLaw>
      </reaction>
      <reaction id="R308" reversible="false">
        <listOfReactants>
          <speciesReference species="HYXN" stoichiometry="1" />
          <speciesReference species="PRPP" stoichiometry="1" />
        </listOfReactants>
        <listOfProducts>
          <speciesReference species="PPI" stoichiometry="1" />
          <speciesReference species="IMP" stoichiometry="1" />
        </listOfProducts>
        <kineticLaw>
          <math xmlns="http://www.w3.org/1998/Math/MathML">
            <apply>
              <ci>v_308</ci>
            </apply>
          </math>
          <listOfParameters>
            <parameter id="v_308" value="1" />
          </listOfParameters>
        </kineticLaw>
      </reaction>
      <reaction id="R309" reversible="false">
        <listOfReactants>
          <speciesReference species="XAN" stoichiometry="1" />
          <speciesReference species="PRPP" stoichiometry="1" />
        </listOfReactants>
        <listOfProducts>
          <speciesReference species="PPI" stoichiometry="1" />
          <speciesReference species="XMP" stoichiometry="1" />
        </listOfProducts>
        <kineticLaw>
          <math xmlns="http://www.w3.org/1998/Math/MathML">
            <apply>
              <ci>v_309</ci>
            </apply>
          </math>
          <listOfParameters>
            <parameter id="v_309" value="1" />
          </listOfParameters>
        </kineticLaw>
      </reaction>
      <reaction id="R310" reversible="true">
        <listOfReactants>
          <speciesReference species="AMP" stoichiometry="1" />
          <speciesReference species="PPI" stoichiometry="1" />
        </listOfReactants>
        <listOfProducts>
          <speciesReference species="AD" stoichiometry="1" />
          <speciesReference species="PRPP" stoichiometry="1" />
        </listOfProducts>
        <kineticLaw>
          <math xmlns="http://www.w3.org/1998/Math/MathML">
            <apply>
              <ci>v_310</ci>
            </apply>
          </math>
          <listOfParameters>
            <parameter id="v_310" value="1" />
          </listOfParameters>
        </kineticLaw>
      </reaction>
      <reaction id="R311" reversible="true">
        <listOfReactants>
          <speciesReference species="DIN" stoichiometry="1" />
          <speciesReference species="PI" stoichiometry="1" />
        </listOfReactants>
        <listOfProducts>
          <speciesReference species="HYXN" stoichiometry="1" />
          <speciesReference species="DR1P" stoichiometry="1" />
        </listOfProducts>
        <kineticLaw>
          <math xmlns="http://www.w3.org/1998/Math/MathML">
            <apply>
              <ci>v_311</ci>
            </apply>
          </math>
          <listOfParameters>
            <parameter id="v_311" value="1" />
          </listOfParameters>
        </kineticLaw>
      </reaction>
      <reaction id="R312" reversible="true">
        <listOfReactants>
          <speciesReference species="DA" stoichiometry="1" />
          <speciesReference species="PI" stoichiometry="1" />
        </listOfReactants>
        <listOfProducts>
          <speciesReference species="AD" stoichiometry="1" />
          <speciesReference species="DR1P" stoichiometry="1" />
        </listOfProducts>
        <kineticLaw>
          <math xmlns="http://www.w3.org/1998/Math/MathML">
            <apply>
              <ci>v_312</ci>
            </apply>
          </math>
          <listOfParameters>
            <parameter id="v_312" value="1" />
          </listOfParameters>
        </kineticLaw>
      </reaction>
      <reaction id="R313" reversible="true">
        <listOfReactants>
          <speciesReference species="DG" stoichiometry="1" />
          <speciesReference species="PI" stoichiometry="1" />
        </listOfReactants>
        <listOfProducts>
          <speciesReference species="GN" stoichiometry="1" />
          <speciesReference species="DR1P" stoichiometry="1" />
        </listOfProducts>
        <kineticLaw>
          <math xmlns="http://www.w3.org/1998/Math/MathML">
            <apply>
              <ci>v_313</ci>
            </apply>
          </math>
          <listOfParameters>
            <parameter id="v_313" value="1" />
          </listOfParameters>
        </kineticLaw>
      </reaction>
      <reaction id="R314" reversible="true">
        <listOfReactants>
          <speciesReference species="HYXN" stoichiometry="1" />
          <speciesReference species="R1P" stoichiometry="1" />
        </listOfReactants>
        <listOfProducts>
          <speciesReference species="INS" stoichiometry="1" />
          <speciesReference species="PI" stoichiometry="1" />
        </listOfProducts>
        <kineticLaw>
          <math xmlns="http://www.w3.org/1998/Math/MathML">
            <apply>
              <ci>v_314</ci>
            </apply>
          </math>
          <listOfParameters>
            <parameter id="v_314" value="1" />
          </listOfParameters>
        </kineticLaw>
      </reaction>
      <reaction id="R315" reversible="true">
        <listOfReactants>
          <speciesReference species="AD" stoichiometry="1" />
          <speciesReference species="R1P" stoichiometry="1" />
        </listOfReactants>
        <listOfProducts>
          <speciesReference species="PI" stoichiometry="1" />
          <speciesReference species="ADN" stoichiometry="1" />
        </listOfProducts>
        <kineticLaw>
          <math xmlns="http://www.w3.org/1998/Math/MathML">
            <apply>
              <ci>v_315</ci>
            </apply>
          </math>
          <listOfParameters>
            <parameter id="v_315" value="1" />
          </listOfParameters>
        </kineticLaw>
      </reaction>
      <reaction id="R316" reversible="true">
        <listOfReactants>
          <speciesReference species="GN" stoichiometry="1" />
          <speciesReference species="R1P" stoichiometry="1" />
        </listOfReactants>
        <listOfProducts>
          <speciesReference species="PI" stoichiometry="1" />
          <speciesReference species="GSN" stoichiometry="1" />
        </listOfProducts>
        <kineticLaw>
          <math xmlns="http://www.w3.org/1998/Math/MathML">
            <apply>
              <ci>v_316</ci>
            </apply>
          </math>
          <listOfParameters>
            <parameter id="v_316" value="1" />
          </listOfParameters>
        </kineticLaw>
      </reaction>
      <reaction id="R317" reversible="true">
        <listOfReactants>
          <speciesReference species="XAN" stoichiometry="1" />
          <speciesReference species="R1P" stoichiometry="1" />
        </listOfReactants>
        <listOfProducts>
          <speciesReference species="PI" stoichiometry="1" />
          <speciesReference species="XTSINE" stoichiometry="1" />
        </listOfProducts>
        <kineticLaw>
          <math xmlns="http://www.w3.org/1998/Math/MathML">
            <apply>
              <ci>v_317</ci>
            </apply>
          </math>
          <listOfParameters>
            <parameter id="v_317" value="1" />
          </listOfParameters>
        </kineticLaw>
      </reaction>
      <reaction id="R318" reversible="false">
        <listOfReactants>
          <speciesReference species="DGTP" stoichiometry="1" />
        </listOfReactants>
        <listOfProducts>
          <speciesReference species="DG" stoichiometry="1" />
          <speciesReference species="H5P3O10" stoichiometry="1" />
        </listOfProducts>
        <kineticLaw>
          <math xmlns="http://www.w3.org/1998/Math/MathML">
            <apply>
              <ci>v_318</ci>
            </apply>
          </math>
          <listOfParameters>
            <parameter id="v_318" value="1" />
          </listOfParameters>
        </kineticLaw>
      </reaction>
      <reaction id="R319" reversible="false">
        <listOfReactants>
          <speciesReference species="ATP" stoichiometry="1" />
          <speciesReference species="GTP" stoichiometry="1" />
        </listOfReactants>
        <listOfProducts>
          <speciesReference species="pppGpp" stoichiometry="1" />
          <speciesReference species="AMP" stoichiometry="1" />
        </listOfProducts>
        <kineticLaw>
          <math xmlns="http://www.w3.org/1998/Math/MathML">
            <apply>
              <ci>v_319</ci>
            </apply>
          </math>
          <listOfParameters>
            <parameter id="v_319" value="1" />
          </listOfParameters>
        </kineticLaw>
      </reaction>
      <reaction id="R320" reversible="true">
        <listOfReactants>
          <speciesReference species="ppGpp" stoichiometry="1" />
        </listOfReactants>
        <listOfProducts>
          <speciesReference species="GDP" stoichiometry="1" />
          <speciesReference species="PPI" stoichiometry="1" />
        </listOfProducts>
        <kineticLaw>
          <math xmlns="http://www.w3.org/1998/Math/MathML">
            <apply>
              <ci>v_320</ci>
            </apply>
          </math>
          <listOfParameters>
            <parameter id="v_320" value="1" />
          </listOfParameters>
        </kineticLaw>
      </reaction>
      <reaction id="R321" reversible="true">
        <listOfReactants>
          <speciesReference species="ATP" stoichiometry="1" />
          <speciesReference species="AMP" stoichiometry="1" />
        </listOfReactants>
        <listOfProducts>
          <speciesReference species="ADP" stoichiometry="2" />
        </listOfProducts>
        <kineticLaw>
          <math xmlns="http://www.w3.org/1998/Math/MathML">
            <apply>
              <ci>v_321</ci>
            </apply>
          </math>
          <listOfParameters>
            <parameter id="v_321" value="1" />
          </listOfParameters>
        </kineticLaw>
      </reaction>
      <reaction id="R322" reversible="false">
        <listOfReactants>
          <speciesReference species="ADP" stoichiometry="1" />
          <speciesReference species="RTHIO" stoichiometry="1" />
        </listOfReactants>
        <listOfProducts>
          <speciesReference species="DADP" stoichiometry="1" />
          <speciesReference species="OTHIO" stoichiometry="1" />
        </listOfProducts>
        <kineticLaw>
          <math xmlns="http://www.w3.org/1998/Math/MathML">
            <apply>
              <ci>v_322</ci>
            </apply>
          </math>
          <listOfParameters>
            <parameter id="v_322" value="1" />
          </listOfParameters>
        </kineticLaw>
      </reaction>
      <reaction id="R323" reversible="true">
        <listOfReactants>
          <speciesReference species="DADP" stoichiometry="1" />
          <speciesReference species="ATP" stoichiometry="1" />
        </listOfReactants>
        <listOfProducts>
          <speciesReference species="DATP" stoichiometry="1" />
          <speciesReference species="ADP" stoichiometry="1" />
        </listOfProducts>
        <kineticLaw>
          <math xmlns="http://www.w3.org/1998/Math/MathML">
            <apply>
              <ci>v_323</ci>
            </apply>
          </math>
          <listOfParameters>
            <parameter id="v_323" value="1" />
          </listOfParameters>
        </kineticLaw>
      </reaction>
      <reaction id="R324" reversible="true">
        <listOfReactants>
          <speciesReference species="GMP" stoichiometry="1" />
          <speciesReference species="ATP" stoichiometry="1" />
        </listOfReactants>
        <listOfProducts>
          <speciesReference species="GDP" stoichiometry="1" />
          <speciesReference species="ADP" stoichiometry="1" />
        </listOfProducts>
        <kineticLaw>
          <math xmlns="http://www.w3.org/1998/Math/MathML">
            <apply>
              <ci>v_324</ci>
            </apply>
          </math>
          <listOfParameters>
            <parameter id="v_324" value="1" />
          </listOfParameters>
        </kineticLaw>
      </reaction>
      <reaction id="R325" reversible="true">
        <listOfReactants>
          <speciesReference species="GDP" stoichiometry="1" />
          <speciesReference species="ATP" stoichiometry="1" />
        </listOfReactants>
        <listOfProducts>
          <speciesReference species="GTP" stoichiometry="1" />
          <speciesReference species="ADP" stoichiometry="1" />
        </listOfProducts>
        <kineticLaw>
          <math xmlns="http://www.w3.org/1998/Math/MathML">
            <apply>
              <ci>v_325</ci>
            </apply>
          </math>
          <listOfParameters>
            <parameter id="v_325" value="1" />
          </listOfParameters>
        </kineticLaw>
      </reaction>
      <reaction id="R326" reversible="false">
        <listOfReactants>
          <speciesReference species="GDP" stoichiometry="1" />
          <speciesReference species="RTHIO" stoichiometry="1" />
        </listOfReactants>
        <listOfProducts>
          <speciesReference species="DGDP" stoichiometry="1" />
          <speciesReference species="OTHIO" stoichiometry="1" />
        </listOfProducts>
        <kineticLaw>
          <math xmlns="http://www.w3.org/1998/Math/MathML">
            <apply>
              <ci>v_326</ci>
            </apply>
          </math>
          <listOfParameters>
            <parameter id="v_326" value="1" />
          </listOfParameters>
        </kineticLaw>
      </reaction>
      <reaction id="R327" reversible="true">
        <listOfReactants>
          <speciesReference species="DGDP" stoichiometry="1" />
          <speciesReference species="ATP" stoichiometry="1" />
        </listOfReactants>
        <listOfProducts>
          <speciesReference species="DGTP" stoichiometry="1" />
          <speciesReference species="ADP" stoichiometry="1" />
        </listOfProducts>
        <kineticLaw>
          <math xmlns="http://www.w3.org/1998/Math/MathML">
            <apply>
              <ci>v_327</ci>
            </apply>
          </math>
          <listOfParameters>
            <parameter id="v_327" value="1" />
          </listOfParameters>
        </kineticLaw>
      </reaction>
      <reaction id="R328" reversible="false">
        <listOfReactants>
          <speciesReference species="ARIB" stoichiometry="1" />
        </listOfReactants>
        <listOfProducts>
          <speciesReference species="AMP" stoichiometry="1" />
          <speciesReference species="R5P" stoichiometry="1" />
        </listOfProducts>
        <kineticLaw>
          <math xmlns="http://www.w3.org/1998/Math/MathML">
            <apply>
              <ci>v_328</ci>
            </apply>
          </math>
          <listOfParameters>
            <parameter id="v_328" value="1" />
          </listOfParameters>
        </kineticLaw>
      </reaction>
      <reaction id="R329" reversible="false">
        <listOfReactants>
          <speciesReference species="ATP" stoichiometry="1" />
          <speciesReference species="RTHIO" stoichiometry="1" />
        </listOfReactants>
        <listOfProducts>
          <speciesReference species="DATP" stoichiometry="1" />
          <speciesReference species="OTHIO" stoichiometry="1" />
        </listOfProducts>
        <kineticLaw>
          <math xmlns="http://www.w3.org/1998/Math/MathML">
            <apply>
              <ci>v_329</ci>
            </apply>
          </math>
          <listOfParameters>
            <parameter id="v_329" value="1" />
          </listOfParameters>
        </kineticLaw>
      </reaction>
      <reaction id="R330" reversible="false">
        <listOfReactants>
          <speciesReference species="GTP" stoichiometry="1" />
          <speciesReference species="RTHIO" stoichiometry="1" />
        </listOfReactants>
        <listOfProducts>
          <speciesReference species="DGTP" stoichiometry="1" />
          <speciesReference species="OTHIO" stoichiometry="1" />
        </listOfProducts>
        <kineticLaw>
          <math xmlns="http://www.w3.org/1998/Math/MathML">
            <apply>
              <ci>v_330</ci>
            </apply>
          </math>
          <listOfParameters>
            <parameter id="v_330" value="1" />
          </listOfParameters>
        </kineticLaw>
      </reaction>
      <reaction id="R331" reversible="true">
        <listOfReactants>
          <speciesReference species="ATP" stoichiometry="1" />
          <speciesReference species="DAMP" stoichiometry="1" />
        </listOfReactants>
        <listOfProducts>
          <speciesReference species="ADP" stoichiometry="1" />
          <speciesReference species="DADP" stoichiometry="1" />
        </listOfProducts>
        <kineticLaw>
          <math xmlns="http://www.w3.org/1998/Math/MathML">
            <apply>
              <ci>v_331</ci>
            </apply>
          </math>
          <listOfParameters>
            <parameter id="v_331" value="1" />
          </listOfParameters>
        </kineticLaw>
      </reaction>
      <reaction id="R332" reversible="true">
        <listOfReactants>
          <speciesReference species="GMP" stoichiometry="1" />
          <speciesReference species="PPI" stoichiometry="1" />
        </listOfReactants>
        <listOfProducts>
          <speciesReference species="GN" stoichiometry="1" />
          <speciesReference species="PRPP" stoichiometry="1" />
        </listOfProducts>
        <kineticLaw>
          <math xmlns="http://www.w3.org/1998/Math/MathML">
            <apply>
              <ci>v_332</ci>
            </apply>
          </math>
          <listOfParameters>
            <parameter id="v_332" value="1" />
          </listOfParameters>
        </kineticLaw>
      </reaction>
      <reaction id="R333" reversible="true">
        <listOfReactants>
          <speciesReference species="XMP" stoichiometry="1" />
          <speciesReference species="PPI" stoichiometry="1" />
        </listOfReactants>
        <listOfProducts>
          <speciesReference species="XAN" stoichiometry="1" />
          <speciesReference species="PRPP" stoichiometry="1" />
        </listOfProducts>
        <kineticLaw>
          <math xmlns="http://www.w3.org/1998/Math/MathML">
            <apply>
              <ci>v_333</ci>
            </apply>
          </math>
          <listOfParameters>
            <parameter id="v_333" value="1" />
          </listOfParameters>
        </kineticLaw>
      </reaction>
      <reaction id="R334" reversible="true">
        <listOfReactants>
          <speciesReference species="pppGpp" stoichiometry="1" />
        </listOfReactants>
        <listOfProducts>
          <speciesReference species="ppGpp" stoichiometry="1" />
          <speciesReference species="PI" stoichiometry="1" />
        </listOfProducts>
        <kineticLaw>
          <math xmlns="http://www.w3.org/1998/Math/MathML">
            <apply>
              <ci>v_334</ci>
            </apply>
          </math>
          <listOfParameters>
            <parameter id="v_334" value="1" />
          </listOfParameters>
        </kineticLaw>
      </reaction>
      <reaction id="R335" reversible="false">
        <listOfReactants>
          <speciesReference species="AppppA" stoichiometry="1" />
        </listOfReactants>
        <listOfProducts>
          <speciesReference species="ADP" stoichiometry="2" />
        </listOfProducts>
        <kineticLaw>
          <math xmlns="http://www.w3.org/1998/Math/MathML">
            <apply>
              <ci>v_335</ci>
            </apply>
          </math>
          <listOfParameters>
            <parameter id="v_335" value="1" />
          </listOfParameters>
        </kineticLaw>
      </reaction>
      <reaction id="R336" reversible="false">
        <listOfReactants>
          <speciesReference species="CAP" stoichiometry="1" />
          <speciesReference species="ASP" stoichiometry="1" />
        </listOfReactants>
        <listOfProducts>
          <speciesReference species="CAASP" stoichiometry="1" />
          <speciesReference species="PI" stoichiometry="1" />
        </listOfProducts>
        <kineticLaw>
          <math xmlns="http://www.w3.org/1998/Math/MathML">
            <apply>
              <ci>v_336</ci>
            </apply>
          </math>
          <listOfParameters>
            <parameter id="v_336" value="1" />
          </listOfParameters>
        </kineticLaw>
      </reaction>
      <reaction id="R337" reversible="true">
        <listOfReactants>
          <speciesReference species="CAASP" stoichiometry="1" />
        </listOfReactants>
        <listOfProducts>
          <speciesReference species="DOROA" stoichiometry="1" />
        </listOfProducts>
        <kineticLaw>
          <math xmlns="http://www.w3.org/1998/Math/MathML">
            <apply>
              <ci>v_337</ci>
            </apply>
          </math>
          <listOfParameters>
            <parameter id="v_337" value="1" />
          </listOfParameters>
        </kineticLaw>
      </reaction>
      <reaction id="R338" reversible="true">
        <listOfReactants>
          <speciesReference species="DOROA" stoichiometry="1" />
          <speciesReference species="UQ" stoichiometry="1" />
        </listOfReactants>
        <listOfProducts>
          <speciesReference species="UQH2" stoichiometry="1" />
          <speciesReference species="OROA" stoichiometry="1" />
        </listOfProducts>
        <kineticLaw>
          <math xmlns="http://www.w3.org/1998/Math/MathML">
            <apply>
              <ci>v_338</ci>
            </apply>
          </math>
          <listOfParameters>
            <parameter id="v_338" value="1" />
          </listOfParameters>
        </kineticLaw>
      </reaction>
      <reaction id="R339" reversible="true">
        <listOfReactants>
          <speciesReference species="DOROA" stoichiometry="1" />
          <speciesReference species="MK" stoichiometry="1" />
        </listOfReactants>
        <listOfProducts>
          <speciesReference species="MKH2" stoichiometry="1" />
          <speciesReference species="OROA" stoichiometry="1" />
        </listOfProducts>
        <kineticLaw>
          <math xmlns="http://www.w3.org/1998/Math/MathML">
            <apply>
              <ci>v_339</ci>
            </apply>
          </math>
          <listOfParameters>
            <parameter id="v_339" value="1" />
          </listOfParameters>
        </kineticLaw>
      </reaction>
      <reaction id="R340" reversible="true">
        <listOfReactants>
          <speciesReference species="OROA" stoichiometry="1" />
          <speciesReference species="PRPP" stoichiometry="1" />
        </listOfReactants>
        <listOfProducts>
          <speciesReference species="PPI" stoichiometry="1" />
          <speciesReference species="OMP" stoichiometry="1" />
        </listOfProducts>
        <kineticLaw>
          <math xmlns="http://www.w3.org/1998/Math/MathML">
            <apply>
              <ci>v_340</ci>
            </apply>
          </math>
          <listOfParameters>
            <parameter id="v_340" value="1" />
          </listOfParameters>
        </kineticLaw>
      </reaction>
      <reaction id="R341" reversible="false">
        <listOfReactants>
          <speciesReference species="OMP" stoichiometry="1" />
        </listOfReactants>
        <listOfProducts>
          <speciesReference species="CO2" stoichiometry="1" />
          <speciesReference species="UMP" stoichiometry="1" />
        </listOfProducts>
        <kineticLaw>
          <math xmlns="http://www.w3.org/1998/Math/MathML">
            <apply>
              <ci>v_341</ci>
            </apply>
          </math>
          <listOfParameters>
            <parameter id="v_341" value="1" />
          </listOfParameters>
        </kineticLaw>
      </reaction>
      <reaction id="R342" reversible="true">
        <listOfReactants>
          <speciesReference species="ATP" stoichiometry="1" />
          <speciesReference species="UMP" stoichiometry="1" />
        </listOfReactants>
        <listOfProducts>
          <speciesReference species="ADP" stoichiometry="1" />
          <speciesReference species="UDP" stoichiometry="1" />
        </listOfProducts>
        <kineticLaw>
          <math xmlns="http://www.w3.org/1998/Math/MathML">
            <apply>
              <ci>v_342</ci>
            </apply>
          </math>
          <listOfParameters>
            <parameter id="v_342" value="1" />
          </listOfParameters>
        </kineticLaw>
      </reaction>
      <reaction id="R343" reversible="true">
        <listOfReactants>
          <speciesReference species="UDP" stoichiometry="1" />
          <speciesReference species="ATP" stoichiometry="1" />
        </listOfReactants>
        <listOfProducts>
          <speciesReference species="UTP" stoichiometry="1" />
          <speciesReference species="ADP" stoichiometry="1" />
        </listOfProducts>
        <kineticLaw>
          <math xmlns="http://www.w3.org/1998/Math/MathML">
            <apply>
              <ci>v_343</ci>
            </apply>
          </math>
          <listOfParameters>
            <parameter id="v_343" value="1" />
          </listOfParameters>
        </kineticLaw>
      </reaction>
      <reaction id="R344" reversible="false">
        <listOfReactants>
          <speciesReference species="UTP" stoichiometry="1" />
          <speciesReference species="GLN" stoichiometry="1" />
          <speciesReference species="ATP" stoichiometry="1" />
        </listOfReactants>
        <listOfProducts>
          <speciesReference species="GLU" stoichiometry="1" />
          <speciesReference species="CTP" stoichiometry="1" />
          <speciesReference species="ADP" stoichiometry="1" />
          <speciesReference species="PI" stoichiometry="1" />
        </listOfProducts>
        <kineticLaw>
          <math xmlns="http://www.w3.org/1998/Math/MathML">
            <apply>
              <ci>v_344</ci>
            </apply>
          </math>
          <listOfParameters>
            <parameter id="v_344" value="1" />
          </listOfParameters>
        </kineticLaw>
      </reaction>
      <reaction id="R345" reversible="false">
        <listOfReactants>
          <speciesReference species="ATP" stoichiometry="1" />
          <speciesReference species="UTP" stoichiometry="1" />
          <speciesReference species="NH3" stoichiometry="1" />
        </listOfReactants>
        <listOfProducts>
          <speciesReference species="ADP" stoichiometry="1" />
          <speciesReference species="PI" stoichiometry="1" />
          <speciesReference species="CTP" stoichiometry="1" />
        </listOfProducts>
        <kineticLaw>
          <math xmlns="http://www.w3.org/1998/Math/MathML">
            <apply>
              <ci>v_345</ci>
            </apply>
          </math>
          <listOfParameters>
            <parameter id="v_345" value="1" />
          </listOfParameters>
        </kineticLaw>
      </reaction>
      <reaction id="R346" reversible="true">
        <listOfReactants>
          <speciesReference species="CDP" stoichiometry="1" />
          <speciesReference species="ATP" stoichiometry="1" />
        </listOfReactants>
        <listOfProducts>
          <speciesReference species="CTP" stoichiometry="1" />
          <speciesReference species="ADP" stoichiometry="1" />
        </listOfProducts>
        <kineticLaw>
          <math xmlns="http://www.w3.org/1998/Math/MathML">
            <apply>
              <ci>v_346</ci>
            </apply>
          </math>
          <listOfParameters>
            <parameter id="v_346" value="1" />
          </listOfParameters>
        </kineticLaw>
      </reaction>
      <reaction id="R347" reversible="false">
        <listOfReactants>
          <speciesReference species="CDP" stoichiometry="1" />
          <speciesReference species="RTHIO" stoichiometry="1" />
        </listOfReactants>
        <listOfProducts>
          <speciesReference species="DCDP" stoichiometry="1" />
          <speciesReference species="OTHIO" stoichiometry="1" />
        </listOfProducts>
        <kineticLaw>
          <math xmlns="http://www.w3.org/1998/Math/MathML">
            <apply>
              <ci>v_347</ci>
            </apply>
          </math>
          <listOfParameters>
            <parameter id="v_347" value="1" />
          </listOfParameters>
        </kineticLaw>
      </reaction>
      <reaction id="R348" reversible="true">
        <listOfReactants>
          <speciesReference species="DCDP" stoichiometry="1" />
          <speciesReference species="ATP" stoichiometry="1" />
        </listOfReactants>
        <listOfProducts>
          <speciesReference species="DCTP" stoichiometry="1" />
          <speciesReference species="ADP" stoichiometry="1" />
        </listOfProducts>
        <kineticLaw>
          <math xmlns="http://www.w3.org/1998/Math/MathML">
            <apply>
              <ci>v_348</ci>
            </apply>
          </math>
          <listOfParameters>
            <parameter id="v_348" value="1" />
          </listOfParameters>
        </kineticLaw>
      </reaction>
      <reaction id="R349" reversible="false">
        <listOfReactants>
          <speciesReference species="DT" stoichiometry="1" />
          <speciesReference species="ATP" stoichiometry="1" />
        </listOfReactants>
        <listOfProducts>
          <speciesReference species="ADP" stoichiometry="1" />
          <speciesReference species="DTMP" stoichiometry="1" />
        </listOfProducts>
        <kineticLaw>
          <math xmlns="http://www.w3.org/1998/Math/MathML">
            <apply>
              <ci>v_349</ci>
            </apply>
          </math>
          <listOfParameters>
            <parameter id="v_349" value="1" />
          </listOfParameters>
        </kineticLaw>
      </reaction>
      <reaction id="R350" reversible="true">
        <listOfReactants>
          <speciesReference species="DTMP" stoichiometry="1" />
          <speciesReference species="ATP" stoichiometry="1" />
        </listOfReactants>
        <listOfProducts>
          <speciesReference species="DTDP" stoichiometry="1" />
          <speciesReference species="ADP" stoichiometry="1" />
        </listOfProducts>
        <kineticLaw>
          <math xmlns="http://www.w3.org/1998/Math/MathML">
            <apply>
              <ci>v_350</ci>
            </apply>
          </math>
          <listOfParameters>
            <parameter id="v_350" value="1" />
          </listOfParameters>
        </kineticLaw>
      </reaction>
      <reaction id="R351" reversible="true">
        <listOfReactants>
          <speciesReference species="DTDP" stoichiometry="1" />
          <speciesReference species="ATP" stoichiometry="1" />
        </listOfReactants>
        <listOfProducts>
          <speciesReference species="DTTP" stoichiometry="1" />
          <speciesReference species="ADP" stoichiometry="1" />
        </listOfProducts>
        <kineticLaw>
          <math xmlns="http://www.w3.org/1998/Math/MathML">
            <apply>
              <ci>v_351</ci>
            </apply>
          </math>
          <listOfParameters>
            <parameter id="v_351" value="1" />
          </listOfParameters>
        </kineticLaw>
      </reaction>
      <reaction id="R352" reversible="true">
        <listOfReactants>
          <speciesReference species="CMP" stoichiometry="1" />
          <speciesReference species="ATP" stoichiometry="1" />
        </listOfReactants>
        <listOfProducts>
          <speciesReference species="ADP" stoichiometry="1" />
          <speciesReference species="CDP" stoichiometry="1" />
        </listOfProducts>
        <kineticLaw>
          <math xmlns="http://www.w3.org/1998/Math/MathML">
            <apply>
              <ci>v_352</ci>
            </apply>
          </math>
          <listOfParameters>
            <parameter id="v_352" value="1" />
          </listOfParameters>
        </kineticLaw>
      </reaction>
      <reaction id="R353" reversible="false">
        <listOfReactants>
          <speciesReference species="OTHIO" stoichiometry="1" />
          <speciesReference species="NADPH" stoichiometry="1" />
        </listOfReactants>
        <listOfProducts>
          <speciesReference species="RTHIO" stoichiometry="1" />
          <speciesReference species="NADP" stoichiometry="1" />
        </listOfProducts>
        <kineticLaw>
          <math xmlns="http://www.w3.org/1998/Math/MathML">
            <apply>
              <ci>v_353</ci>
            </apply>
          </math>
          <listOfParameters>
            <parameter id="v_353" value="1" />
          </listOfParameters>
        </kineticLaw>
      </reaction>
      <reaction id="R354" reversible="true">
        <listOfReactants>
          <speciesReference species="DCMP" stoichiometry="1" />
          <speciesReference species="ATP" stoichiometry="1" />
        </listOfReactants>
        <listOfProducts>
          <speciesReference species="ADP" stoichiometry="1" />
          <speciesReference species="DCDP" stoichiometry="1" />
        </listOfProducts>
        <kineticLaw>
          <math xmlns="http://www.w3.org/1998/Math/MathML">
            <apply>
              <ci>v_354</ci>
            </apply>
          </math>
          <listOfParameters>
            <parameter id="v_354" value="1" />
          </listOfParameters>
        </kineticLaw>
      </reaction>
      <reaction id="R355" reversible="false">
        <listOfReactants>
          <speciesReference species="DU" stoichiometry="1" />
          <speciesReference species="ATP" stoichiometry="1" />
        </listOfReactants>
        <listOfProducts>
          <speciesReference species="DUMP" stoichiometry="1" />
          <speciesReference species="ADP" stoichiometry="1" />
        </listOfProducts>
        <kineticLaw>
          <math xmlns="http://www.w3.org/1998/Math/MathML">
            <apply>
              <ci>v_355</ci>
            </apply>
          </math>
          <listOfParameters>
            <parameter id="v_355" value="1" />
          </listOfParameters>
        </kineticLaw>
      </reaction>
      <reaction id="R356" reversible="true">
        <listOfReactants>
          <speciesReference species="URA" stoichiometry="1" />
          <speciesReference species="PRPP" stoichiometry="1" />
        </listOfReactants>
        <listOfProducts>
          <speciesReference species="UMP" stoichiometry="1" />
          <speciesReference species="PPI" stoichiometry="1" />
        </listOfProducts>
        <kineticLaw>
          <math xmlns="http://www.w3.org/1998/Math/MathML">
            <apply>
              <ci>v_356</ci>
            </apply>
          </math>
          <listOfParameters>
            <parameter id="v_356" value="1" />
          </listOfParameters>
        </kineticLaw>
      </reaction>
      <reaction id="R357" reversible="true">
        <listOfReactants>
          <speciesReference species="URA" stoichiometry="1" />
          <speciesReference species="R5P" stoichiometry="1" />
        </listOfReactants>
        <listOfProducts>
          <speciesReference species="PURI5P" stoichiometry="1" />
        </listOfProducts>
        <kineticLaw>
          <math xmlns="http://www.w3.org/1998/Math/MathML">
            <apply>
              <ci>v_357</ci>
            </apply>
          </math>
          <listOfParameters>
            <parameter id="v_357" value="1" />
          </listOfParameters>
        </kineticLaw>
      </reaction>
      <reaction id="R358" reversible="false">
        <listOfReactants>
          <speciesReference species="DUMP" stoichiometry="1" />
          <speciesReference species="METTHF" stoichiometry="1" />
        </listOfReactants>
        <listOfProducts>
          <speciesReference species="DHF" stoichiometry="1" />
          <speciesReference species="DTMP" stoichiometry="1" />
        </listOfProducts>
        <kineticLaw>
          <math xmlns="http://www.w3.org/1998/Math/MathML">
            <apply>
              <ci>v_358</ci>
            </apply>
          </math>
          <listOfParameters>
            <parameter id="v_358" value="1" />
          </listOfParameters>
        </kineticLaw>
      </reaction>
      <reaction id="R359" reversible="false">
        <listOfReactants>
          <speciesReference species="DU" stoichiometry="1" />
          <speciesReference species="PI" stoichiometry="1" />
        </listOfReactants>
        <listOfProducts>
          <speciesReference species="URA" stoichiometry="1" />
          <speciesReference species="DR1P" stoichiometry="1" />
        </listOfProducts>
        <kineticLaw>
          <math xmlns="http://www.w3.org/1998/Math/MathML">
            <apply>
              <ci>v_359</ci>
            </apply>
          </math>
          <listOfParameters>
            <parameter id="v_359" value="1" />
          </listOfParameters>
        </kineticLaw>
      </reaction>
      <reaction id="R360" reversible="false">
        <listOfReactants>
          <speciesReference species="DT" stoichiometry="1" />
          <speciesReference species="PI" stoichiometry="1" />
        </listOfReactants>
        <listOfProducts>
          <speciesReference species="TM" stoichiometry="1" />
          <speciesReference species="DR1P" stoichiometry="1" />
        </listOfProducts>
        <kineticLaw>
          <math xmlns="http://www.w3.org/1998/Math/MathML">
            <apply>
              <ci>v_360</ci>
            </apply>
          </math>
          <listOfParameters>
            <parameter id="v_360" value="1" />
          </listOfParameters>
        </kineticLaw>
      </reaction>
      <reaction id="R361" reversible="true">
        <listOfReactants>
          <speciesReference species="DUDP" stoichiometry="1" />
          <speciesReference species="ATP" stoichiometry="1" />
        </listOfReactants>
        <listOfProducts>
          <speciesReference species="DUTP" stoichiometry="1" />
          <speciesReference species="ADP" stoichiometry="1" />
        </listOfProducts>
        <kineticLaw>
          <math xmlns="http://www.w3.org/1998/Math/MathML">
            <apply>
              <ci>v_361</ci>
            </apply>
          </math>
          <listOfParameters>
            <parameter id="v_361" value="1" />
          </listOfParameters>
        </kineticLaw>
      </reaction>
      <reaction id="R362" reversible="false">
        <listOfReactants>
          <speciesReference species="UDP" stoichiometry="1" />
          <speciesReference species="RTHIO" stoichiometry="1" />
        </listOfReactants>
        <listOfProducts>
          <speciesReference species="OTHIO" stoichiometry="1" />
          <speciesReference species="DUDP" stoichiometry="1" />
        </listOfProducts>
        <kineticLaw>
          <math xmlns="http://www.w3.org/1998/Math/MathML">
            <apply>
              <ci>v_362</ci>
            </apply>
          </math>
          <listOfParameters>
            <parameter id="v_362" value="1" />
          </listOfParameters>
        </kineticLaw>
      </reaction>
      <reaction id="R363" reversible="false">
        <listOfReactants>
          <speciesReference species="UTP" stoichiometry="1" />
          <speciesReference species="RTHIO" stoichiometry="1" />
        </listOfReactants>
        <listOfProducts>
          <speciesReference species="DUTP" stoichiometry="1" />
          <speciesReference species="OTHIO" stoichiometry="1" />
        </listOfProducts>
        <kineticLaw>
          <math xmlns="http://www.w3.org/1998/Math/MathML">
            <apply>
              <ci>v_363</ci>
            </apply>
          </math>
          <listOfParameters>
            <parameter id="v_363" value="1" />
          </listOfParameters>
        </kineticLaw>
      </reaction>
      <reaction id="R364" reversible="false">
        <listOfReactants>
          <speciesReference species="CTP" stoichiometry="1" />
          <speciesReference species="RTHIO" stoichiometry="1" />
        </listOfReactants>
        <listOfProducts>
          <speciesReference species="DCTP" stoichiometry="1" />
          <speciesReference species="OTHIO" stoichiometry="1" />
        </listOfProducts>
        <kineticLaw>
          <math xmlns="http://www.w3.org/1998/Math/MathML">
            <apply>
              <ci>v_364</ci>
            </apply>
          </math>
          <listOfParameters>
            <parameter id="v_364" value="1" />
          </listOfParameters>
        </kineticLaw>
      </reaction>
      <reaction id="R365" reversible="true">
        <listOfReactants>
          <speciesReference species="ATP" stoichiometry="1" />
          <speciesReference species="DUMP" stoichiometry="1" />
        </listOfReactants>
        <listOfProducts>
          <speciesReference species="ADP" stoichiometry="1" />
          <speciesReference species="DUDP" stoichiometry="1" />
        </listOfProducts>
        <kineticLaw>
          <math xmlns="http://www.w3.org/1998/Math/MathML">
            <apply>
              <ci>v_365</ci>
            </apply>
          </math>
          <listOfParameters>
            <parameter id="v_365" value="1" />
          </listOfParameters>
        </kineticLaw>
      </reaction>
      <reaction id="R366" reversible="false">
        <listOfReactants>
          <speciesReference species="ATP" stoichiometry="1" />
          <speciesReference species="CYTD" stoichiometry="1" />
        </listOfReactants>
        <listOfProducts>
          <speciesReference species="ADP" stoichiometry="1" />
          <speciesReference species="CMP" stoichiometry="1" />
        </listOfProducts>
        <kineticLaw>
          <math xmlns="http://www.w3.org/1998/Math/MathML">
            <apply>
              <ci>v_366</ci>
            </apply>
          </math>
          <listOfParameters>
            <parameter id="v_366" value="1" />
          </listOfParameters>
        </kineticLaw>
      </reaction>
      <reaction id="R367" reversible="false">
        <listOfReactants>
          <speciesReference species="ATP" stoichiometry="1" />
          <speciesReference species="URI" stoichiometry="1" />
        </listOfReactants>
        <listOfProducts>
          <speciesReference species="ADP" stoichiometry="1" />
          <speciesReference species="UMP" stoichiometry="1" />
        </listOfProducts>
        <kineticLaw>
          <math xmlns="http://www.w3.org/1998/Math/MathML">
            <apply>
              <ci>v_367</ci>
            </apply>
          </math>
          <listOfParameters>
            <parameter id="v_367" value="1" />
          </listOfParameters>
        </kineticLaw>
      </reaction>
      <reaction id="R368" reversible="false">
        <listOfReactants>
          <speciesReference species="DATP" stoichiometry="1" />
          <speciesReference species="CYTD" stoichiometry="1" />
        </listOfReactants>
        <listOfProducts>
          <speciesReference species="DADP" stoichiometry="1" />
          <speciesReference species="CMP" stoichiometry="1" />
        </listOfProducts>
        <kineticLaw>
          <math xmlns="http://www.w3.org/1998/Math/MathML">
            <apply>
              <ci>v_368</ci>
            </apply>
          </math>
          <listOfParameters>
            <parameter id="v_368" value="1" />
          </listOfParameters>
        </kineticLaw>
      </reaction>
      <reaction id="R369" reversible="false">
        <listOfReactants>
          <speciesReference species="DATP" stoichiometry="1" />
          <speciesReference species="URI" stoichiometry="1" />
        </listOfReactants>
        <listOfProducts>
          <speciesReference species="DADP" stoichiometry="1" />
          <speciesReference species="UMP" stoichiometry="1" />
        </listOfProducts>
        <kineticLaw>
          <math xmlns="http://www.w3.org/1998/Math/MathML">
            <apply>
              <ci>v_369</ci>
            </apply>
          </math>
          <listOfParameters>
            <parameter id="v_369" value="1" />
          </listOfParameters>
        </kineticLaw>
      </reaction>
      <reaction id="R370" reversible="false">
        <listOfReactants>
          <speciesReference species="DCTP" stoichiometry="1" />
          <speciesReference species="CYTD" stoichiometry="1" />
        </listOfReactants>
        <listOfProducts>
          <speciesReference species="DCDP" stoichiometry="1" />
          <speciesReference species="CMP" stoichiometry="1" />
        </listOfProducts>
        <kineticLaw>
          <math xmlns="http://www.w3.org/1998/Math/MathML">
            <apply>
              <ci>v_370</ci>
            </apply>
          </math>
          <listOfParameters>
            <parameter id="v_370" value="1" />
          </listOfParameters>
        </kineticLaw>
      </reaction>
      <reaction id="R371" reversible="false">
        <listOfReactants>
          <speciesReference species="DCTP" stoichiometry="1" />
          <speciesReference species="URI" stoichiometry="1" />
        </listOfReactants>
        <listOfProducts>
          <speciesReference species="DCDP" stoichiometry="1" />
          <speciesReference species="UMP" stoichiometry="1" />
        </listOfProducts>
        <kineticLaw>
          <math xmlns="http://www.w3.org/1998/Math/MathML">
            <apply>
              <ci>v_371</ci>
            </apply>
          </math>
          <listOfParameters>
            <parameter id="v_371" value="1" />
          </listOfParameters>
        </kineticLaw>
      </reaction>
      <reaction id="R372" reversible="false">
        <listOfReactants>
          <speciesReference species="DGTP" stoichiometry="1" />
          <speciesReference species="CYTD" stoichiometry="1" />
        </listOfReactants>
        <listOfProducts>
          <speciesReference species="DGDP" stoichiometry="1" />
          <speciesReference species="CMP" stoichiometry="1" />
        </listOfProducts>
        <kineticLaw>
          <math xmlns="http://www.w3.org/1998/Math/MathML">
            <apply>
              <ci>v_372</ci>
            </apply>
          </math>
          <listOfParameters>
            <parameter id="v_372" value="1" />
          </listOfParameters>
        </kineticLaw>
      </reaction>
      <reaction id="R373" reversible="false">
        <listOfReactants>
          <speciesReference species="DGTP" stoichiometry="1" />
          <speciesReference species="URI" stoichiometry="1" />
        </listOfReactants>
        <listOfProducts>
          <speciesReference species="DGDP" stoichiometry="1" />
          <speciesReference species="UMP" stoichiometry="1" />
        </listOfProducts>
        <kineticLaw>
          <math xmlns="http://www.w3.org/1998/Math/MathML">
            <apply>
              <ci>v_373</ci>
            </apply>
          </math>
          <listOfParameters>
            <parameter id="v_373" value="1" />
          </listOfParameters>
        </kineticLaw>
      </reaction>
      <reaction id="R374" reversible="false">
        <listOfReactants>
          <speciesReference species="DTTP" stoichiometry="1" />
          <speciesReference species="CYTD" stoichiometry="1" />
        </listOfReactants>
        <listOfProducts>
          <speciesReference species="DTDP" stoichiometry="1" />
          <speciesReference species="CMP" stoichiometry="1" />
        </listOfProducts>
        <kineticLaw>
          <math xmlns="http://www.w3.org/1998/Math/MathML">
            <apply>
              <ci>v_374</ci>
            </apply>
          </math>
          <listOfParameters>
            <parameter id="v_374" value="1" />
          </listOfParameters>
        </kineticLaw>
      </reaction>
      <reaction id="R375" reversible="false">
        <listOfReactants>
          <speciesReference species="DTTP" stoichiometry="1" />
          <speciesReference species="URI" stoichiometry="1" />
        </listOfReactants>
        <listOfProducts>
          <speciesReference species="DTDP" stoichiometry="1" />
          <speciesReference species="UMP" stoichiometry="1" />
        </listOfProducts>
        <kineticLaw>
          <math xmlns="http://www.w3.org/1998/Math/MathML">
            <apply>
              <ci>v_375</ci>
            </apply>
          </math>
          <listOfParameters>
            <parameter id="v_375" value="1" />
          </listOfParameters>
        </kineticLaw>
      </reaction>
      <reaction id="R376" reversible="false">
        <listOfReactants>
          <speciesReference species="DUTP" stoichiometry="1" />
          <speciesReference species="CYTD" stoichiometry="1" />
        </listOfReactants>
        <listOfProducts>
          <speciesReference species="DUDP" stoichiometry="1" />
          <speciesReference species="CMP" stoichiometry="1" />
        </listOfProducts>
        <kineticLaw>
          <math xmlns="http://www.w3.org/1998/Math/MathML">
            <apply>
              <ci>v_376</ci>
            </apply>
          </math>
          <listOfParameters>
            <parameter id="v_376" value="1" />
          </listOfParameters>
        </kineticLaw>
      </reaction>
      <reaction id="R377" reversible="false">
        <listOfReactants>
          <speciesReference species="DUTP" stoichiometry="1" />
          <speciesReference species="URI" stoichiometry="1" />
        </listOfReactants>
        <listOfProducts>
          <speciesReference species="DUDP" stoichiometry="1" />
          <speciesReference species="UMP" stoichiometry="1" />
        </listOfProducts>
        <kineticLaw>
          <math xmlns="http://www.w3.org/1998/Math/MathML">
            <apply>
              <ci>v_377</ci>
            </apply>
          </math>
          <listOfParameters>
            <parameter id="v_377" value="1" />
          </listOfParameters>
        </kineticLaw>
      </reaction>
      <reaction id="R378" reversible="false">
        <listOfReactants>
          <speciesReference species="GTP" stoichiometry="1" />
          <speciesReference species="CYTD" stoichiometry="1" />
        </listOfReactants>
        <listOfProducts>
          <speciesReference species="GDP" stoichiometry="1" />
          <speciesReference species="CMP" stoichiometry="1" />
        </listOfProducts>
        <kineticLaw>
          <math xmlns="http://www.w3.org/1998/Math/MathML">
            <apply>
              <ci>v_378</ci>
            </apply>
          </math>
          <listOfParameters>
            <parameter id="v_378" value="1" />
          </listOfParameters>
        </kineticLaw>
      </reaction>
      <reaction id="R379" reversible="false">
        <listOfReactants>
          <speciesReference species="GTP" stoichiometry="1" />
          <speciesReference species="URI" stoichiometry="1" />
        </listOfReactants>
        <listOfProducts>
          <speciesReference species="GDP" stoichiometry="1" />
          <speciesReference species="UMP" stoichiometry="1" />
        </listOfProducts>
        <kineticLaw>
          <math xmlns="http://www.w3.org/1998/Math/MathML">
            <apply>
              <ci>v_379</ci>
            </apply>
          </math>
          <listOfParameters>
            <parameter id="v_379" value="1" />
          </listOfParameters>
        </kineticLaw>
      </reaction>
      <reaction id="R380" reversible="false">
        <listOfReactants>
          <speciesReference species="ITP" stoichiometry="1" />
          <speciesReference species="CYTD" stoichiometry="1" />
        </listOfReactants>
        <listOfProducts>
          <speciesReference species="IDP" stoichiometry="1" />
          <speciesReference species="CMP" stoichiometry="1" />
        </listOfProducts>
        <kineticLaw>
          <math xmlns="http://www.w3.org/1998/Math/MathML">
            <apply>
              <ci>v_380</ci>
            </apply>
          </math>
          <listOfParameters>
            <parameter id="v_380" value="1" />
          </listOfParameters>
        </kineticLaw>
      </reaction>
      <reaction id="R381" reversible="false">
        <listOfReactants>
          <speciesReference species="ITP" stoichiometry="1" />
          <speciesReference species="URI" stoichiometry="1" />
        </listOfReactants>
        <listOfProducts>
          <speciesReference species="IDP" stoichiometry="1" />
          <speciesReference species="UMP" stoichiometry="1" />
        </listOfProducts>
        <kineticLaw>
          <math xmlns="http://www.w3.org/1998/Math/MathML">
            <apply>
              <ci>v_381</ci>
            </apply>
          </math>
          <listOfParameters>
            <parameter id="v_381" value="1" />
          </listOfParameters>
        </kineticLaw>
      </reaction>
      <reaction id="R382" reversible="false">
        <listOfReactants>
          <speciesReference species="UTP" stoichiometry="1" />
          <speciesReference species="CYTD" stoichiometry="1" />
        </listOfReactants>
        <listOfProducts>
          <speciesReference species="UDP" stoichiometry="1" />
          <speciesReference species="CMP" stoichiometry="1" />
        </listOfProducts>
        <kineticLaw>
          <math xmlns="http://www.w3.org/1998/Math/MathML">
            <apply>
              <ci>v_382</ci>
            </apply>
          </math>
          <listOfParameters>
            <parameter id="v_382" value="1" />
          </listOfParameters>
        </kineticLaw>
      </reaction>
      <reaction id="R383" reversible="false">
        <listOfReactants>
          <speciesReference species="UTP" stoichiometry="1" />
          <speciesReference species="URI" stoichiometry="1" />
        </listOfReactants>
        <listOfProducts>
          <speciesReference species="UDP" stoichiometry="1" />
          <speciesReference species="UMP" stoichiometry="1" />
        </listOfProducts>
        <kineticLaw>
          <math xmlns="http://www.w3.org/1998/Math/MathML">
            <apply>
              <ci>v_383</ci>
            </apply>
          </math>
          <listOfParameters>
            <parameter id="v_383" value="1" />
          </listOfParameters>
        </kineticLaw>
      </reaction>
      <reaction id="R384" reversible="false">
        <listOfReactants>
          <speciesReference species="UMP" stoichiometry="1" />
        </listOfReactants>
        <listOfProducts>
          <speciesReference species="URI" stoichiometry="1" />
          <speciesReference species="PI" stoichiometry="1" />
        </listOfProducts>
        <kineticLaw>
          <math xmlns="http://www.w3.org/1998/Math/MathML">
            <apply>
              <ci>v_384</ci>
            </apply>
          </math>
          <listOfParameters>
            <parameter id="v_384" value="1" />
          </listOfParameters>
        </kineticLaw>
      </reaction>
      <reaction id="R385" reversible="false">
        <listOfReactants>
          <speciesReference species="CMP" stoichiometry="1" />
        </listOfReactants>
        <listOfProducts>
          <speciesReference species="CYTD" stoichiometry="1" />
          <speciesReference species="PI" stoichiometry="1" />
        </listOfProducts>
        <kineticLaw>
          <math xmlns="http://www.w3.org/1998/Math/MathML">
            <apply>
              <ci>v_385</ci>
            </apply>
          </math>
          <listOfParameters>
            <parameter id="v_385" value="1" />
          </listOfParameters>
        </kineticLaw>
      </reaction>
      <reaction id="R386" reversible="false">
        <listOfReactants>
          <speciesReference species="DCMP" stoichiometry="1" />
        </listOfReactants>
        <listOfProducts>
          <speciesReference species="DC" stoichiometry="1" />
          <speciesReference species="PI" stoichiometry="1" />
        </listOfProducts>
        <kineticLaw>
          <math xmlns="http://www.w3.org/1998/Math/MathML">
            <apply>
              <ci>v_386</ci>
            </apply>
          </math>
          <listOfParameters>
            <parameter id="v_386" value="1" />
          </listOfParameters>
        </kineticLaw>
      </reaction>
      <reaction id="R387" reversible="false">
        <listOfReactants>
          <speciesReference species="DTMP" stoichiometry="1" />
        </listOfReactants>
        <listOfProducts>
          <speciesReference species="DT" stoichiometry="1" />
          <speciesReference species="PI" stoichiometry="1" />
        </listOfProducts>
        <kineticLaw>
          <math xmlns="http://www.w3.org/1998/Math/MathML">
            <apply>
              <ci>v_387</ci>
            </apply>
          </math>
          <listOfParameters>
            <parameter id="v_387" value="1" />
          </listOfParameters>
        </kineticLaw>
      </reaction>
      <reaction id="R388" reversible="false">
        <listOfReactants>
          <speciesReference species="a_23cCMP" stoichiometry="1" />
        </listOfReactants>
        <listOfProducts>
          <speciesReference species="a_3CMP" stoichiometry="1" />
        </listOfProducts>
        <kineticLaw>
          <math xmlns="http://www.w3.org/1998/Math/MathML">
            <apply>
              <ci>v_388</ci>
            </apply>
          </math>
          <listOfParameters>
            <parameter id="v_388" value="1" />
          </listOfParameters>
        </kineticLaw>
      </reaction>
      <reaction id="R389" reversible="false">
        <listOfReactants>
          <speciesReference species="a_23cUMP" stoichiometry="1" />
        </listOfReactants>
        <listOfProducts>
          <speciesReference species="a_3UMP" stoichiometry="1" />
        </listOfProducts>
        <kineticLaw>
          <math xmlns="http://www.w3.org/1998/Math/MathML">
            <apply>
              <ci>v_389</ci>
            </apply>
          </math>
          <listOfParameters>
            <parameter id="v_389" value="1" />
          </listOfParameters>
        </kineticLaw>
      </reaction>
      <reaction id="R390" reversible="true">
        <listOfReactants>
          <speciesReference species="a_5MC" stoichiometry="1" />
        </listOfReactants>
        <listOfProducts>
          <speciesReference species="TM" stoichiometry="1" />
          <speciesReference species="NH3" stoichiometry="1" />
        </listOfProducts>
        <kineticLaw>
          <math xmlns="http://www.w3.org/1998/Math/MathML">
            <apply>
              <ci>v_390</ci>
            </apply>
          </math>
          <listOfParameters>
            <parameter id="v_390" value="1" />
          </listOfParameters>
        </kineticLaw>
      </reaction>
      <reaction id="R391" reversible="false">
        <listOfReactants>
          <speciesReference species="CT" stoichiometry="1" />
        </listOfReactants>
        <listOfProducts>
          <speciesReference species="URA" stoichiometry="1" />
          <speciesReference species="NH3" stoichiometry="1" />
        </listOfProducts>
        <kineticLaw>
          <math xmlns="http://www.w3.org/1998/Math/MathML">
            <apply>
              <ci>v_391</ci>
            </apply>
          </math>
          <listOfParameters>
            <parameter id="v_391" value="1" />
          </listOfParameters>
        </kineticLaw>
      </reaction>
      <reaction id="R392" reversible="false">
        <listOfReactants>
          <speciesReference species="DC" stoichiometry="1" />
        </listOfReactants>
        <listOfProducts>
          <speciesReference species="DU" stoichiometry="1" />
          <speciesReference species="NH3" stoichiometry="1" />
        </listOfProducts>
        <kineticLaw>
          <math xmlns="http://www.w3.org/1998/Math/MathML">
            <apply>
              <ci>v_392</ci>
            </apply>
          </math>
          <listOfParameters>
            <parameter id="v_392" value="1" />
          </listOfParameters>
        </kineticLaw>
      </reaction>
      <reaction id="R393" reversible="false">
        <listOfReactants>
          <speciesReference species="CYTD" stoichiometry="1" />
        </listOfReactants>
        <listOfProducts>
          <speciesReference species="URI" stoichiometry="1" />
          <speciesReference species="NH3" stoichiometry="1" />
        </listOfProducts>
        <kineticLaw>
          <math xmlns="http://www.w3.org/1998/Math/MathML">
            <apply>
              <ci>v_393</ci>
            </apply>
          </math>
          <listOfParameters>
            <parameter id="v_393" value="1" />
          </listOfParameters>
        </kineticLaw>
      </reaction>
      <reaction id="R394" reversible="false">
        <listOfReactants>
          <speciesReference species="DCMP" stoichiometry="1" />
        </listOfReactants>
        <listOfProducts>
          <speciesReference species="DUMP" stoichiometry="1" />
          <speciesReference species="NH3" stoichiometry="1" />
        </listOfProducts>
        <kineticLaw>
          <math xmlns="http://www.w3.org/1998/Math/MathML">
            <apply>
              <ci>v_394</ci>
            </apply>
          </math>
          <listOfParameters>
            <parameter id="v_394" value="1" />
          </listOfParameters>
        </kineticLaw>
      </reaction>
      <reaction id="R395" reversible="true">
        <listOfReactants>
          <speciesReference species="URI" stoichiometry="1" />
          <speciesReference species="PI" stoichiometry="1" />
        </listOfReactants>
        <listOfProducts>
          <speciesReference species="URA" stoichiometry="1" />
          <speciesReference species="R1P" stoichiometry="1" />
        </listOfProducts>
        <kineticLaw>
          <math xmlns="http://www.w3.org/1998/Math/MathML">
            <apply>
              <ci>v_395</ci>
            </apply>
          </math>
          <listOfParameters>
            <parameter id="v_395" value="1" />
          </listOfParameters>
        </kineticLaw>
      </reaction>
      <reaction id="R396" reversible="false">
        <listOfReactants>
          <speciesReference species="GLU" stoichiometry="1" />
          <speciesReference species="NH3" stoichiometry="1" />
          <speciesReference species="ATP" stoichiometry="1" />
        </listOfReactants>
        <listOfProducts>
          <speciesReference species="GLN" stoichiometry="1" />
          <speciesReference species="ADP" stoichiometry="1" />
          <speciesReference species="PI" stoichiometry="1" />
        </listOfProducts>
        <kineticLaw>
          <math xmlns="http://www.w3.org/1998/Math/MathML">
            <apply>
              <ci>v_396</ci>
            </apply>
          </math>
          <listOfParameters>
            <parameter id="v_396" value="1" />
          </listOfParameters>
        </kineticLaw>
      </reaction>
      <reaction id="R397" reversible="false">
        <listOfReactants>
          <speciesReference species="GLN" stoichiometry="1" />
          <speciesReference species="AKG" stoichiometry="1" />
          <speciesReference species="NADPH" stoichiometry="1" />
        </listOfReactants>
        <listOfProducts>
          <speciesReference species="GLU" stoichiometry="2" />
          <speciesReference species="NADP" stoichiometry="1" />
        </listOfProducts>
        <kineticLaw>
          <math xmlns="http://www.w3.org/1998/Math/MathML">
            <apply>
              <ci>v_397</ci>
            </apply>
          </math>
          <listOfParameters>
            <parameter id="v_397" value="1" />
          </listOfParameters>
        </kineticLaw>
      </reaction>
      <reaction id="R398" reversible="false">
        <listOfReactants>
          <speciesReference species="GLU" stoichiometry="1" />
        </listOfReactants>
        <listOfProducts>
          <speciesReference species="GABA" stoichiometry="1" />
          <speciesReference species="CO2" stoichiometry="1" />
        </listOfProducts>
        <kineticLaw>
          <math xmlns="http://www.w3.org/1998/Math/MathML">
            <apply>
              <ci>v_398</ci>
            </apply>
          </math>
          <listOfParameters>
            <parameter id="v_398" value="1" />
          </listOfParameters>
        </kineticLaw>
      </reaction>
      <reaction id="R399" reversible="false">
        <listOfReactants>
          <speciesReference species="GLN" stoichiometry="1" />
          <speciesReference species="ATP" stoichiometry="2" />
          <speciesReference species="CO2" stoichiometry="1" />
        </listOfReactants>
        <listOfProducts>
          <speciesReference species="GLU" stoichiometry="1" />
          <speciesReference species="CAP" stoichiometry="1" />
          <speciesReference species="ADP" stoichiometry="2" />
          <speciesReference species="PI" stoichiometry="1" />
        </listOfProducts>
        <kineticLaw>
          <math xmlns="http://www.w3.org/1998/Math/MathML">
            <apply>
              <ci>v_399</ci>
            </apply>
          </math>
          <listOfParameters>
            <parameter id="v_399" value="1" />
          </listOfParameters>
        </kineticLaw>
      </reaction>
      <reaction id="R400" reversible="false">
        <listOfReactants>
          <speciesReference species="ATP" stoichiometry="1" />
          <speciesReference species="GLU" stoichiometry="1" />
          <speciesReference species="CYS" stoichiometry="1" />
        </listOfReactants>
        <listOfProducts>
          <speciesReference species="ADP" stoichiometry="1" />
          <speciesReference species="PI" stoichiometry="1" />
          <speciesReference species="GCYS" stoichiometry="1" />
        </listOfProducts>
        <kineticLaw>
          <math xmlns="http://www.w3.org/1998/Math/MathML">
            <apply>
              <ci>v_400</ci>
            </apply>
          </math>
          <listOfParameters>
            <parameter id="v_400" value="1" />
          </listOfParameters>
        </kineticLaw>
      </reaction>
      <reaction id="R401" reversible="false">
        <listOfReactants>
          <speciesReference species="TRNAGLU" stoichiometry="1" />
          <speciesReference species="GLU" stoichiometry="1" />
          <speciesReference species="ATP" stoichiometry="1" />
        </listOfReactants>
        <listOfProducts>
          <speciesReference species="GLUTRNAGLU" stoichiometry="1" />
          <speciesReference species="PPI" stoichiometry="1" />
          <speciesReference species="AMP" stoichiometry="1" />
        </listOfProducts>
        <kineticLaw>
          <math xmlns="http://www.w3.org/1998/Math/MathML">
            <apply>
              <ci>v_401</ci>
            </apply>
          </math>
          <listOfParameters>
            <parameter id="v_401" value="1" />
          </listOfParameters>
        </kineticLaw>
      </reaction>
      <reaction id="R402" reversible="false">
        <listOfReactants>
          <speciesReference species="ATP" stoichiometry="1" />
          <speciesReference species="GLN" stoichiometry="1" />
          <speciesReference species="TRNAGLN" stoichiometry="1" />
        </listOfReactants>
        <listOfProducts>
          <speciesReference species="AMP" stoichiometry="1" />
          <speciesReference species="PPI" stoichiometry="1" />
          <speciesReference species="GTRNA" stoichiometry="1" />
        </listOfProducts>
        <kineticLaw>
          <math xmlns="http://www.w3.org/1998/Math/MathML">
            <apply>
              <ci>v_402</ci>
            </apply>
          </math>
          <listOfParameters>
            <parameter id="v_402" value="1" />
          </listOfParameters>
        </kineticLaw>
      </reaction>
      <reaction id="R403" reversible="false">
        <listOfReactants>
          <speciesReference species="ATP" stoichiometry="1" />
          <speciesReference species="GCYS" stoichiometry="1" />
          <speciesReference species="GLY" stoichiometry="1" />
        </listOfReactants>
        <listOfProducts>
          <speciesReference species="ADP" stoichiometry="1" />
          <speciesReference species="PI" stoichiometry="1" />
          <speciesReference species="RGT" stoichiometry="1" />
        </listOfProducts>
        <kineticLaw>
          <math xmlns="http://www.w3.org/1998/Math/MathML">
            <apply>
              <ci>v_403</ci>
            </apply>
          </math>
          <listOfParameters>
            <parameter id="v_403" value="1" />
          </listOfParameters>
        </kineticLaw>
      </reaction>
      <reaction id="R404" reversible="true">
        <listOfReactants>
          <speciesReference species="NAD" stoichiometry="1" />
          <speciesReference species="RGT" stoichiometry="2" />
        </listOfReactants>
        <listOfProducts>
          <speciesReference species="OGT" stoichiometry="1" />
          <speciesReference species="NADH" stoichiometry="1" />
        </listOfProducts>
        <kineticLaw>
          <math xmlns="http://www.w3.org/1998/Math/MathML">
            <apply>
              <ci>v_404</ci>
            </apply>
          </math>
          <listOfParameters>
            <parameter id="v_404" value="1" />
          </listOfParameters>
        </kineticLaw>
      </reaction>
      <reaction id="R405" reversible="true">
        <listOfReactants>
          <speciesReference species="NADP" stoichiometry="1" />
          <speciesReference species="RGT" stoichiometry="2" />
        </listOfReactants>
        <listOfProducts>
          <speciesReference species="OGT" stoichiometry="1" />
          <speciesReference species="NADPH" stoichiometry="1" />
        </listOfProducts>
        <kineticLaw>
          <math xmlns="http://www.w3.org/1998/Math/MathML">
            <apply>
              <ci>v_405</ci>
            </apply>
          </math>
          <listOfParameters>
            <parameter id="v_405" value="1" />
          </listOfParameters>
        </kineticLaw>
      </reaction>
      <reaction id="R406" reversible="true">
        <listOfReactants>
          <speciesReference species="OA" stoichiometry="1" />
          <speciesReference species="GLU" stoichiometry="1" />
        </listOfReactants>
        <listOfProducts>
          <speciesReference species="ASP" stoichiometry="1" />
          <speciesReference species="AKG" stoichiometry="1" />
        </listOfProducts>
        <kineticLaw>
          <math xmlns="http://www.w3.org/1998/Math/MathML">
            <apply>
              <ci>v_406</ci>
            </apply>
          </math>
          <listOfParameters>
            <parameter id="v_406" value="1" />
          </listOfParameters>
        </kineticLaw>
      </reaction>
      <reaction id="R407" reversible="false">
        <listOfReactants>
          <speciesReference species="ATP" stoichiometry="1" />
          <speciesReference species="ASP" stoichiometry="1" />
          <speciesReference species="TRNAASP" stoichiometry="1" />
        </listOfReactants>
        <listOfProducts>
          <speciesReference species="AMP" stoichiometry="1" />
          <speciesReference species="PPI" stoichiometry="1" />
          <speciesReference species="ASPTRNAASP" stoichiometry="1" />
        </listOfProducts>
        <kineticLaw>
          <math xmlns="http://www.w3.org/1998/Math/MathML">
            <apply>
              <ci>v_407</ci>
            </apply>
          </math>
          <listOfParameters>
            <parameter id="v_407" value="1" />
          </listOfParameters>
        </kineticLaw>
      </reaction>
      <reaction id="R408" reversible="true">
        <listOfReactants>
          <speciesReference species="ATP" stoichiometry="1" />
          <speciesReference species="ALA" stoichiometry="1" />
          <speciesReference species="TRNAALA" stoichiometry="1" />
        </listOfReactants>
        <listOfProducts>
          <speciesReference species="AMP" stoichiometry="1" />
          <speciesReference species="PPI" stoichiometry="1" />
          <speciesReference species="ALATRNA" stoichiometry="1" />
        </listOfProducts>
        <kineticLaw>
          <math xmlns="http://www.w3.org/1998/Math/MathML">
            <apply>
              <ci>v_408</ci>
            </apply>
          </math>
          <listOfParameters>
            <parameter id="v_408" value="1" />
          </listOfParameters>
        </kineticLaw>
      </reaction>
      <reaction id="R409" reversible="false">
        <listOfReactants>
          <speciesReference species="ATP" stoichiometry="1" />
          <speciesReference species="ASN" stoichiometry="1" />
          <speciesReference species="TRNAASN" stoichiometry="1" />
        </listOfReactants>
        <listOfProducts>
          <speciesReference species="AMP" stoichiometry="1" />
          <speciesReference species="PPI" stoichiometry="1" />
          <speciesReference species="ASNTRNAASN" stoichiometry="1" />
        </listOfProducts>
        <kineticLaw>
          <math xmlns="http://www.w3.org/1998/Math/MathML">
            <apply>
              <ci>v_409</ci>
            </apply>
          </math>
          <listOfParameters>
            <parameter id="v_409" value="1" />
          </listOfParameters>
        </kineticLaw>
      </reaction>
      <reaction id="R410" reversible="false">
        <listOfReactants>
          <speciesReference species="ASP" stoichiometry="1" />
          <speciesReference species="ATP" stoichiometry="1" />
          <speciesReference species="GLN" stoichiometry="1" />
        </listOfReactants>
        <listOfProducts>
          <speciesReference species="GLU" stoichiometry="1" />
          <speciesReference species="ASN" stoichiometry="1" />
          <speciesReference species="AMP" stoichiometry="1" />
          <speciesReference species="PPI" stoichiometry="1" />
        </listOfProducts>
        <kineticLaw>
          <math xmlns="http://www.w3.org/1998/Math/MathML">
            <apply>
              <ci>v_410</ci>
            </apply>
          </math>
          <listOfParameters>
            <parameter id="v_410" value="1" />
          </listOfParameters>
        </kineticLaw>
      </reaction>
      <reaction id="R411" reversible="false">
        <listOfReactants>
          <speciesReference species="ASN" stoichiometry="1" />
        </listOfReactants>
        <listOfProducts>
          <speciesReference species="ASP" stoichiometry="1" />
          <speciesReference species="NH3" stoichiometry="1" />
        </listOfProducts>
        <kineticLaw>
          <math xmlns="http://www.w3.org/1998/Math/MathML">
            <apply>
              <ci>v_411</ci>
            </apply>
          </math>
          <listOfParameters>
            <parameter id="v_411" value="1" />
          </listOfParameters>
        </kineticLaw>
      </reaction>
      <reaction id="R412" reversible="true">
        <listOfReactants>
          <speciesReference species="PYR" stoichiometry="1" />
          <speciesReference species="GLU" stoichiometry="1" />
        </listOfReactants>
        <listOfProducts>
          <speciesReference species="AKG" stoichiometry="1" />
          <speciesReference species="ALA" stoichiometry="1" />
        </listOfProducts>
        <kineticLaw>
          <math xmlns="http://www.w3.org/1998/Math/MathML">
            <apply>
              <ci>v_412</ci>
            </apply>
          </math>
          <listOfParameters>
            <parameter id="v_412" value="1" />
          </listOfParameters>
        </kineticLaw>
      </reaction>
      <reaction id="R413" reversible="false">
        <listOfReactants>
          <speciesReference species="ASP" stoichiometry="1" />
        </listOfReactants>
        <listOfProducts>
          <speciesReference species="bALA" stoichiometry="1" />
          <speciesReference species="CO2" stoichiometry="1" />
        </listOfProducts>
        <kineticLaw>
          <math xmlns="http://www.w3.org/1998/Math/MathML">
            <apply>
              <ci>v_413</ci>
            </apply>
          </math>
          <listOfParameters>
            <parameter id="v_413" value="1" />
          </listOfParameters>
        </kineticLaw>
      </reaction>
      <reaction id="R414" reversible="false">
        <listOfReactants>
          <speciesReference species="CNS" stoichiometry="1" />
        </listOfReactants>
        <listOfProducts>
          <speciesReference species="bALA" stoichiometry="1" />
          <speciesReference species="HIS" stoichiometry="1" />
        </listOfProducts>
        <kineticLaw>
          <math xmlns="http://www.w3.org/1998/Math/MathML">
            <apply>
              <ci>v_414</ci>
            </apply>
          </math>
          <listOfParameters>
            <parameter id="v_414" value="1" />
          </listOfParameters>
        </kineticLaw>
      </reaction>
      <reaction id="R415" reversible="false">
        <listOfReactants>
          <speciesReference species="ASP" stoichiometry="1" />
          <speciesReference species="ATP" stoichiometry="1" />
        </listOfReactants>
        <listOfProducts>
          <speciesReference species="ADP" stoichiometry="1" />
          <speciesReference species="BASP" stoichiometry="1" />
        </listOfProducts>
        <kineticLaw>
          <math xmlns="http://www.w3.org/1998/Math/MathML">
            <apply>
              <ci>v_415</ci>
            </apply>
          </math>
          <listOfParameters>
            <parameter id="v_415" value="1" />
          </listOfParameters>
        </kineticLaw>
      </reaction>
      <reaction id="R416" reversible="false">
        <listOfReactants>
          <speciesReference species="BASP" stoichiometry="1" />
          <speciesReference species="NADPH" stoichiometry="1" />
        </listOfReactants>
        <listOfProducts>
          <speciesReference species="NADP" stoichiometry="1" />
          <speciesReference species="PI" stoichiometry="1" />
          <speciesReference species="ASPSA" stoichiometry="1" />
        </listOfProducts>
        <kineticLaw>
          <math xmlns="http://www.w3.org/1998/Math/MathML">
            <apply>
              <ci>v_416</ci>
            </apply>
          </math>
          <listOfParameters>
            <parameter id="v_416" value="1" />
          </listOfParameters>
        </kineticLaw>
      </reaction>
      <reaction id="R417" reversible="true">
        <listOfReactants>
          <speciesReference species="ASPSA" stoichiometry="1" />
          <speciesReference species="NADH" stoichiometry="1" />
        </listOfReactants>
        <listOfProducts>
          <speciesReference species="NAD" stoichiometry="1" />
          <speciesReference species="HSER" stoichiometry="1" />
        </listOfProducts>
        <kineticLaw>
          <math xmlns="http://www.w3.org/1998/Math/MathML">
            <apply>
              <ci>v_417</ci>
            </apply>
          </math>
          <listOfParameters>
            <parameter id="v_417" value="1" />
          </listOfParameters>
        </kineticLaw>
      </reaction>
      <reaction id="R418" reversible="true">
        <listOfReactants>
          <speciesReference species="ASPSA" stoichiometry="1" />
          <speciesReference species="NADPH" stoichiometry="1" />
        </listOfReactants>
        <listOfProducts>
          <speciesReference species="NADP" stoichiometry="1" />
          <speciesReference species="HSER" stoichiometry="1" />
        </listOfProducts>
        <kineticLaw>
          <math xmlns="http://www.w3.org/1998/Math/MathML">
            <apply>
              <ci>v_418</ci>
            </apply>
          </math>
          <listOfParameters>
            <parameter id="v_418" value="1" />
          </listOfParameters>
        </kineticLaw>
      </reaction>
      <reaction id="R419" reversible="false">
        <listOfReactants>
          <speciesReference species="HSER" stoichiometry="1" />
          <speciesReference species="ATP" stoichiometry="1" />
        </listOfReactants>
        <listOfProducts>
          <speciesReference species="ADP" stoichiometry="1" />
          <speciesReference species="PHSER" stoichiometry="1" />
        </listOfProducts>
        <kineticLaw>
          <math xmlns="http://www.w3.org/1998/Math/MathML">
            <apply>
              <ci>v_419</ci>
            </apply>
          </math>
          <listOfParameters>
            <parameter id="v_419" value="1" />
          </listOfParameters>
        </kineticLaw>
      </reaction>
      <reaction id="R420" reversible="false">
        <listOfReactants>
          <speciesReference species="PHSER" stoichiometry="1" />
        </listOfReactants>
        <listOfProducts>
          <speciesReference species="THR" stoichiometry="1" />
          <speciesReference species="PI" stoichiometry="1" />
        </listOfProducts>
        <kineticLaw>
          <math xmlns="http://www.w3.org/1998/Math/MathML">
            <apply>
              <ci>v_420</ci>
            </apply>
          </math>
          <listOfParameters>
            <parameter id="v_420" value="1" />
          </listOfParameters>
        </kineticLaw>
      </reaction>
      <reaction id="R421" reversible="false">
        <listOfReactants>
          <speciesReference species="a_3PG" stoichiometry="1" />
          <speciesReference species="NAD" stoichiometry="1" />
        </listOfReactants>
        <listOfProducts>
          <speciesReference species="NADH" stoichiometry="1" />
          <speciesReference species="PHP" stoichiometry="1" />
        </listOfProducts>
        <kineticLaw>
          <math xmlns="http://www.w3.org/1998/Math/MathML">
            <apply>
              <ci>v_421</ci>
            </apply>
          </math>
          <listOfParameters>
            <parameter id="v_421" value="1" />
          </listOfParameters>
        </kineticLaw>
      </reaction>
      <reaction id="R422" reversible="false">
        <listOfReactants>
          <speciesReference species="PHP" stoichiometry="1" />
          <speciesReference species="GLU" stoichiometry="1" />
        </listOfReactants>
        <listOfProducts>
          <speciesReference species="AKG" stoichiometry="1" />
          <speciesReference species="a_3PSER" stoichiometry="1" />
        </listOfProducts>
        <kineticLaw>
          <math xmlns="http://www.w3.org/1998/Math/MathML">
            <apply>
              <ci>v_422</ci>
            </apply>
          </math>
          <listOfParameters>
            <parameter id="v_422" value="1" />
          </listOfParameters>
        </kineticLaw>
      </reaction>
      <reaction id="R423" reversible="false">
        <listOfReactants>
          <speciesReference species="a_3PSER" stoichiometry="1" />
        </listOfReactants>
        <listOfProducts>
          <speciesReference species="PI" stoichiometry="1" />
          <speciesReference species="SER" stoichiometry="1" />
        </listOfProducts>
        <kineticLaw>
          <math xmlns="http://www.w3.org/1998/Math/MathML">
            <apply>
              <ci>v_423</ci>
            </apply>
          </math>
          <listOfParameters>
            <parameter id="v_423" value="1" />
          </listOfParameters>
        </kineticLaw>
      </reaction>
      <reaction id="R424" reversible="true">
        <listOfReactants>
          <speciesReference species="THF" stoichiometry="1" />
          <speciesReference species="SER" stoichiometry="1" />
        </listOfReactants>
        <listOfProducts>
          <speciesReference species="GLY" stoichiometry="1" />
          <speciesReference species="METTHF" stoichiometry="1" />
        </listOfProducts>
        <kineticLaw>
          <math xmlns="http://www.w3.org/1998/Math/MathML">
            <apply>
              <ci>v_424</ci>
            </apply>
          </math>
          <listOfParameters>
            <parameter id="v_424" value="1" />
          </listOfParameters>
        </kineticLaw>
      </reaction>
      <reaction id="R425" reversible="true">
        <listOfReactants>
          <speciesReference species="THR" stoichiometry="1" />
        </listOfReactants>
        <listOfProducts>
          <speciesReference species="GLY" stoichiometry="1" />
          <speciesReference species="ACAL" stoichiometry="1" />
        </listOfProducts>
        <kineticLaw>
          <math xmlns="http://www.w3.org/1998/Math/MathML">
            <apply>
              <ci>v_425</ci>
            </apply>
          </math>
          <listOfParameters>
            <parameter id="v_425" value="1" />
          </listOfParameters>
        </kineticLaw>
      </reaction>
      <reaction id="R426" reversible="true">
        <listOfReactants>
          <speciesReference species="ATHR" stoichiometry="1" />
        </listOfReactants>
        <listOfProducts>
          <speciesReference species="GLY" stoichiometry="1" />
          <speciesReference species="ACAL" stoichiometry="1" />
        </listOfProducts>
        <kineticLaw>
          <math xmlns="http://www.w3.org/1998/Math/MathML">
            <apply>
              <ci>v_426</ci>
            </apply>
          </math>
          <listOfParameters>
            <parameter id="v_426" value="1" />
          </listOfParameters>
        </kineticLaw>
      </reaction>
      <reaction id="R427" reversible="true">
        <listOfReactants>
          <speciesReference species="ACCOA" stoichiometry="1" />
          <speciesReference species="GLY" stoichiometry="1" />
        </listOfReactants>
        <listOfProducts>
          <speciesReference species="COA" stoichiometry="1" />
          <speciesReference species="a_2A3OB" stoichiometry="1" />
        </listOfProducts>
        <kineticLaw>
          <math xmlns="http://www.w3.org/1998/Math/MathML">
            <apply>
              <ci>v_427</ci>
            </apply>
          </math>
          <listOfParameters>
            <parameter id="v_427" value="1" />
          </listOfParameters>
        </kineticLaw>
      </reaction>
      <reaction id="R428" reversible="false">
        <listOfReactants>
          <speciesReference species="THR" stoichiometry="1" />
          <speciesReference species="NAD" stoichiometry="1" />
        </listOfReactants>
        <listOfProducts>
          <speciesReference species="a_2A3OB" stoichiometry="1" />
          <speciesReference species="NADH" stoichiometry="1" />
        </listOfProducts>
        <kineticLaw>
          <math xmlns="http://www.w3.org/1998/Math/MathML">
            <apply>
              <ci>v_428</ci>
            </apply>
          </math>
          <listOfParameters>
            <parameter id="v_428" value="1" />
          </listOfParameters>
        </kineticLaw>
      </reaction>
      <reaction id="R429" reversible="false">
        <listOfReactants>
          <speciesReference species="THF" stoichiometry="1" />
          <speciesReference species="SAP" stoichiometry="1" />
        </listOfReactants>
        <listOfProducts>
          <speciesReference species="METTHF" stoichiometry="1" />
          <speciesReference species="NH3" stoichiometry="1" />
          <speciesReference species="DHLIPOYLPROTEIN" stoichiometry="1" />
        </listOfProducts>
        <kineticLaw>
          <math xmlns="http://www.w3.org/1998/Math/MathML">
            <apply>
              <ci>v_429</ci>
            </apply>
          </math>
          <listOfParameters>
            <parameter id="v_429" value="1" />
          </listOfParameters>
        </kineticLaw>
      </reaction>
      <reaction id="R430" reversible="false">
        <listOfReactants>
          <speciesReference species="GLY" stoichiometry="1" />
          <speciesReference species="LIPOYLPROTEIN" stoichiometry="1" />
        </listOfReactants>
        <listOfProducts>
          <speciesReference species="SAP" stoichiometry="1" />
          <speciesReference species="CO2" stoichiometry="1" />
        </listOfProducts>
        <kineticLaw>
          <math xmlns="http://www.w3.org/1998/Math/MathML">
            <apply>
              <ci>v_430</ci>
            </apply>
          </math>
          <listOfParameters>
            <parameter id="v_430" value="1" />
          </listOfParameters>
        </kineticLaw>
      </reaction>
      <reaction id="R431" reversible="false">
        <listOfReactants>
          <speciesReference species="DHLIPOYLPROTEIN" stoichiometry="1" />
          <speciesReference species="NAD" stoichiometry="1" />
        </listOfReactants>
        <listOfProducts>
          <speciesReference species="NADH" stoichiometry="1" />
          <speciesReference species="LIPOYLPROTEIN" stoichiometry="1" />
        </listOfProducts>
        <kineticLaw>
          <math xmlns="http://www.w3.org/1998/Math/MathML">
            <apply>
              <ci>v_431</ci>
            </apply>
          </math>
          <listOfParameters>
            <parameter id="v_431" value="1" />
          </listOfParameters>
        </kineticLaw>
      </reaction>
      <reaction id="R432" reversible="false">
        <listOfReactants>
          <speciesReference species="SER" stoichiometry="1" />
        </listOfReactants>
        <listOfProducts>
          <speciesReference species="PYR" stoichiometry="1" />
          <speciesReference species="NH3" stoichiometry="1" />
        </listOfProducts>
        <kineticLaw>
          <math xmlns="http://www.w3.org/1998/Math/MathML">
            <apply>
              <ci>v_432</ci>
            </apply>
          </math>
          <listOfParameters>
            <parameter id="v_432" value="1" />
          </listOfParameters>
        </kineticLaw>
      </reaction>
      <reaction id="R433" reversible="true">
        <listOfReactants>
          <speciesReference species="SER" stoichiometry="1" />
        </listOfReactants>
        <listOfProducts>
          <speciesReference species="PYR" stoichiometry="1" />
          <speciesReference species="NH3" stoichiometry="1" />
        </listOfProducts>
        <kineticLaw>
          <math xmlns="http://www.w3.org/1998/Math/MathML">
            <apply>
              <ci>v_433</ci>
            </apply>
          </math>
          <listOfParameters>
            <parameter id="v_433" value="1" />
          </listOfParameters>
        </kineticLaw>
      </reaction>
      <reaction id="R434" reversible="false">
        <listOfReactants>
          <speciesReference species="THR" stoichiometry="1" />
        </listOfReactants>
        <listOfProducts>
          <speciesReference species="OBUT" stoichiometry="1" />
          <speciesReference species="NH3" stoichiometry="1" />
        </listOfProducts>
        <kineticLaw>
          <math xmlns="http://www.w3.org/1998/Math/MathML">
            <apply>
              <ci>v_434</ci>
            </apply>
          </math>
          <listOfParameters>
            <parameter id="v_434" value="1" />
          </listOfParameters>
        </kineticLaw>
      </reaction>
      <reaction id="R435" reversible="true">
        <listOfReactants>
          <speciesReference species="THMNP" stoichiometry="1" />
          <speciesReference species="SER" stoichiometry="1" />
        </listOfReactants>
        <listOfProducts>
          <speciesReference species="MTHMNP" stoichiometry="1" />
          <speciesReference species="GLY" stoichiometry="1" />
        </listOfProducts>
        <kineticLaw>
          <math xmlns="http://www.w3.org/1998/Math/MathML">
            <apply>
              <ci>v_435</ci>
            </apply>
          </math>
          <listOfParameters>
            <parameter id="v_435" value="1" />
          </listOfParameters>
        </kineticLaw>
      </reaction>
      <reaction id="R436" reversible="false">
        <listOfReactants>
          <speciesReference species="ATP" stoichiometry="1" />
          <speciesReference species="THR" stoichiometry="1" />
          <speciesReference species="TRNATHR" stoichiometry="1" />
        </listOfReactants>
        <listOfProducts>
          <speciesReference species="AMP" stoichiometry="1" />
          <speciesReference species="PPI" stoichiometry="1" />
          <speciesReference species="THRTRNATHR" stoichiometry="1" />
        </listOfProducts>
        <kineticLaw>
          <math xmlns="http://www.w3.org/1998/Math/MathML">
            <apply>
              <ci>v_436</ci>
            </apply>
          </math>
          <listOfParameters>
            <parameter id="v_436" value="1" />
          </listOfParameters>
        </kineticLaw>
      </reaction>
      <reaction id="R437" reversible="false">
        <listOfReactants>
          <speciesReference species="ATP" stoichiometry="1" />
          <speciesReference species="SER" stoichiometry="1" />
          <speciesReference species="TRNASER" stoichiometry="1" />
        </listOfReactants>
        <listOfProducts>
          <speciesReference species="AMP" stoichiometry="1" />
          <speciesReference species="PPI" stoichiometry="1" />
          <speciesReference species="SERTRNASER" stoichiometry="1" />
        </listOfProducts>
        <kineticLaw>
          <math xmlns="http://www.w3.org/1998/Math/MathML">
            <apply>
              <ci>v_437</ci>
            </apply>
          </math>
          <listOfParameters>
            <parameter id="v_437" value="1" />
          </listOfParameters>
        </kineticLaw>
      </reaction>
      <reaction id="R438" reversible="false">
        <listOfReactants>
          <speciesReference species="ATP" stoichiometry="1" />
          <speciesReference species="GLY" stoichiometry="1" />
          <speciesReference species="TRNAGLY" stoichiometry="1" />
        </listOfReactants>
        <listOfProducts>
          <speciesReference species="AMP" stoichiometry="1" />
          <speciesReference species="PPI" stoichiometry="1" />
          <speciesReference species="GLYTRNAGLY" stoichiometry="1" />
        </listOfProducts>
        <kineticLaw>
          <math xmlns="http://www.w3.org/1998/Math/MathML">
            <apply>
              <ci>v_438</ci>
            </apply>
          </math>
          <listOfParameters>
            <parameter id="v_438" value="1" />
          </listOfParameters>
        </kineticLaw>
      </reaction>
      <reaction id="R439" reversible="false">
        <listOfReactants>
          <speciesReference species="GLU" stoichiometry="1" />
          <speciesReference species="ASPSA" stoichiometry="1" />
        </listOfReactants>
        <listOfProducts>
          <speciesReference species="AKG" stoichiometry="1" />
          <speciesReference species="a_24DAB" stoichiometry="1" />
        </listOfProducts>
        <kineticLaw>
          <math xmlns="http://www.w3.org/1998/Math/MathML">
            <apply>
              <ci>v_439</ci>
            </apply>
          </math>
          <listOfParameters>
            <parameter id="v_439" value="1" />
          </listOfParameters>
        </kineticLaw>
      </reaction>
      <reaction id="R440" reversible="false">
        <listOfReactants>
          <speciesReference species="BAL" stoichiometry="1" />
          <speciesReference species="FAD" stoichiometry="1" />
        </listOfReactants>
        <listOfProducts>
          <speciesReference species="FADH2" stoichiometry="1" />
          <speciesReference species="BETAINE" stoichiometry="1" />
        </listOfProducts>
        <kineticLaw>
          <math xmlns="http://www.w3.org/1998/Math/MathML">
            <apply>
              <ci>v_440</ci>
            </apply>
          </math>
          <listOfParameters>
            <parameter id="v_440" value="1" />
          </listOfParameters>
        </kineticLaw>
      </reaction>
      <reaction id="R441" reversible="false">
        <listOfReactants>
          <speciesReference species="BAL" stoichiometry="1" />
          <speciesReference species="NAD" stoichiometry="1" />
        </listOfReactants>
        <listOfProducts>
          <speciesReference species="BETAINE" stoichiometry="1" />
          <speciesReference species="NADH" stoichiometry="1" />
        </listOfProducts>
        <kineticLaw>
          <math xmlns="http://www.w3.org/1998/Math/MathML">
            <apply>
              <ci>v_441</ci>
            </apply>
          </math>
          <listOfParameters>
            <parameter id="v_441" value="1" />
          </listOfParameters>
        </kineticLaw>
      </reaction>
      <reaction id="R442" reversible="false">
        <listOfReactants>
          <speciesReference species="MTG" stoichiometry="1" />
          <speciesReference species="NADPH" stoichiometry="1" />
        </listOfReactants>
        <listOfProducts>
          <speciesReference species="HAC" stoichiometry="1" />
          <speciesReference species="NADP" stoichiometry="1" />
        </listOfProducts>
        <kineticLaw>
          <math xmlns="http://www.w3.org/1998/Math/MathML">
            <apply>
              <ci>v_442</ci>
            </apply>
          </math>
          <listOfParameters>
            <parameter id="v_442" value="1" />
          </listOfParameters>
        </kineticLaw>
      </reaction>
      <reaction id="R443" reversible="true">
        <listOfReactants>
          <speciesReference species="HSER" stoichiometry="1" />
          <speciesReference species="SUCCOA" stoichiometry="1" />
        </listOfReactants>
        <listOfProducts>
          <speciesReference species="OSLHSER" stoichiometry="1" />
          <speciesReference species="COA" stoichiometry="1" />
        </listOfProducts>
        <kineticLaw>
          <math xmlns="http://www.w3.org/1998/Math/MathML">
            <apply>
              <ci>v_443</ci>
            </apply>
          </math>
          <listOfParameters>
            <parameter id="v_443" value="1" />
          </listOfParameters>
        </kineticLaw>
      </reaction>
      <reaction id="R444" reversible="false">
        <listOfReactants>
          <speciesReference species="CYS" stoichiometry="1" />
          <speciesReference species="OSLHSER" stoichiometry="1" />
        </listOfReactants>
        <listOfProducts>
          <speciesReference species="LLCT" stoichiometry="1" />
          <speciesReference species="SUCC" stoichiometry="1" />
        </listOfProducts>
        <kineticLaw>
          <math xmlns="http://www.w3.org/1998/Math/MathML">
            <apply>
              <ci>v_444</ci>
[truncated: 356,503 more chars]
