# Supplementary material for: Do genome-scale models need exact solvers or clearer standards?
Source: Mol Syst Biol. 2015 Oct 14;11(10):831. doi: 10.15252/msb.20156157 (PMC4631202; doi:10.15252/msb.20156157)
Supplement: Supplementary file 2 — Dataset EV1 [file msb0011-0831-sd2.zip › m_model_collection-master/sbml3/AbyMBEL891.xml]

<?xml version='1.0' encoding='UTF-8'?>
<sbml xmlns:fbc="http://www.sbml.org/sbml/level3/version1/fbc/version2" level="3" sboTerm="SBO:0000624" version="1" xmlns="http://www.sbml.org/sbml/level3/version1/core" fbc:required="false">
  <model id="AbyMBEL891" fbc:strict="true">
    <listOfUnitDefinitions>
      <unitDefinition id="mmol_per_gDW_per_hr">
        <listOfUnits>
          <unit exponent="1" kind="mole" multiplier="1" scale="-3" />
          <unit exponent="-1" kind="gram" multiplier="1" scale="0" />
          <unit exponent="-1" kind="second" multiplier="3600" scale="0" />
        </listOfUnits>
      </unitDefinition>
    </listOfUnitDefinitions>
    <fbc:listOfObjectives fbc:activeObjective="obj">
      <fbc:objective fbc:id="obj" fbc:type="maximize">
        <fbc:listOfFluxObjectives>
          <fbc:fluxObjective fbc:coefficient="1" fbc:reaction="R_R761" />
        </fbc:listOfFluxObjectives>
      </fbc:objective>
    </fbc:listOfObjectives>
    <listOfParameters>
      <parameter constant="true" id="cobra_default_lb" sboTerm="SBO:0000626" units="mmol_per_gDW_per_hr" value="-1000" />
      <parameter constant="true" id="cobra_default_ub" sboTerm="SBO:0000626" units="mmol_per_gDW_per_hr" value="1000" />
      <parameter constant="true" id="cobra_0_bound" sboTerm="SBO:0000626" units="mmol_per_gDW_per_hr" value="0" />
    </listOfParameters>
    <listOfCompartments>
      <compartment constant="true" id="cell" name="cell" />
    </listOfCompartments>
    <listOfSpecies>
      <species boundaryCondition="false" compartment="cell" constant="false" hasOnlySubstanceUnits="false" id="M_C180ACP" name="C180ACP" fbc:charge="0" />
      <species boundaryCondition="false" compartment="cell" constant="false" hasOnlySubstanceUnits="false" id="M_a_5H24DP" name="a_5H24DP" fbc:charge="0" />
      <species boundaryCondition="false" compartment="cell" constant="false" hasOnlySubstanceUnits="false" id="M_DMB" name="DMB" fbc:charge="0" />
      <species boundaryCondition="false" compartment="cell" constant="false" hasOnlySubstanceUnits="false" id="M_MPYR" name="MPYR" fbc:charge="0" />
      <species boundaryCondition="false" compartment="cell" constant="false" hasOnlySubstanceUnits="false" id="M_HPPP" name="HPPP" fbc:charge="0" />
      <species boundaryCondition="false" compartment="cell" constant="false" hasOnlySubstanceUnits="false" id="M_CIIA" name="CIIA" fbc:charge="0" />
      <species boundaryCondition="false" compartment="cell" constant="false" hasOnlySubstanceUnits="false" id="M_DMK" name="DMK" fbc:charge="0" />
      <species boundaryCondition="false" compartment="cell" constant="false" hasOnlySubstanceUnits="false" id="M_CMP" name="CMP" fbc:charge="0" />
      <species boundaryCondition="false" compartment="cell" constant="false" hasOnlySubstanceUnits="false" id="M_TRNASER" name="TRNASER" fbc:charge="0" />
      <species boundaryCondition="false" compartment="cell" constant="false" hasOnlySubstanceUnits="false" id="M_RGT" name="RGT" fbc:charge="0" />
      <species boundaryCondition="false" compartment="cell" constant="false" hasOnlySubstanceUnits="false" id="M_a_5A4IC" name="a_5A4IC" fbc:charge="0" />
      <species boundaryCondition="false" compartment="cell" constant="false" hasOnlySubstanceUnits="false" id="M_GLUGSAL" name="GLUGSAL" fbc:charge="0" />
      <species boundaryCondition="false" compartment="cell" constant="false" hasOnlySubstanceUnits="false" id="M_NAGA6P" name="NAGA6P" fbc:charge="0" />
      <species boundaryCondition="false" compartment="cell" constant="false" hasOnlySubstanceUnits="false" id="M_SUCC" name="SUCC" fbc:charge="0" />
      <species boundaryCondition="false" compartment="cell" constant="false" hasOnlySubstanceUnits="false" id="M_a_5MTA" name="a_5MTA" fbc:charge="0" />
      <species boundaryCondition="false" compartment="cell" constant="false" hasOnlySubstanceUnits="false" id="M_ORN" name="ORN" fbc:charge="0" />
      <species boundaryCondition="false" compartment="cell" constant="false" hasOnlySubstanceUnits="false" id="M_MTRM" name="MTRM" fbc:charge="0" />
      <species boundaryCondition="false" compartment="cell" constant="false" hasOnlySubstanceUnits="false" id="M_C171ACP" name="C171ACP" fbc:charge="0" />
      <species boundaryCondition="false" compartment="cell" constant="false" hasOnlySubstanceUnits="false" id="M_LTG" name="LTG" fbc:charge="0" />
      <species boundaryCondition="false" compartment="cell" constant="false" hasOnlySubstanceUnits="false" id="M_FUM" name="FUM" fbc:charge="0" />
      <species boundaryCondition="false" compartment="cell" constant="false" hasOnlySubstanceUnits="false" id="M_PLA" name="PLA" fbc:charge="0" />
      <species boundaryCondition="false" compartment="cell" constant="false" hasOnlySubstanceUnits="false" id="M_HOMOGEN" name="HOMOGEN" fbc:charge="0" />
      <species boundaryCondition="false" compartment="cell" constant="false" hasOnlySubstanceUnits="false" id="M_C121COA" name="C121COA" fbc:charge="0" />
      <species boundaryCondition="false" compartment="cell" constant="false" hasOnlySubstanceUnits="false" id="M_NAGA1P" name="NAGA1P" fbc:charge="0" />
      <species boundaryCondition="false" compartment="cell" constant="false" hasOnlySubstanceUnits="false" id="M_GCYS" name="GCYS" fbc:charge="0" />
      <species boundaryCondition="false" compartment="cell" constant="false" hasOnlySubstanceUnits="false" id="M_D8RL" name="D8RL" fbc:charge="0" />
      <species boundaryCondition="false" compartment="cell" constant="false" hasOnlySubstanceUnits="false" id="M_PC2" name="PC2" fbc:charge="0" />
      <species boundaryCondition="false" compartment="cell" constant="false" hasOnlySubstanceUnits="false" id="M_X5P" name="X5P" fbc:charge="0" />
      <species boundaryCondition="false" compartment="cell" constant="false" hasOnlySubstanceUnits="false" id="M_SAH" name="SAH" fbc:charge="0" />
      <species boundaryCondition="false" compartment="cell" constant="false" hasOnlySubstanceUnits="false" id="M_SHCL" name="SHCL" fbc:charge="0" />
      <species boundaryCondition="false" compartment="cell" constant="false" hasOnlySubstanceUnits="false" id="M_DHPANT" name="DHPANT" fbc:charge="0" />
      <species boundaryCondition="false" compartment="cell" constant="false" hasOnlySubstanceUnits="false" id="M_AGDPCBA" name="AGDPCBA" fbc:charge="0" />
      <species boundaryCondition="false" compartment="cell" constant="false" hasOnlySubstanceUnits="false" id="M_C_I_A" name="C_I_A" fbc:charge="0" />
      <species boundaryCondition="false" compartment="cell" constant="false" hasOnlySubstanceUnits="false" id="M_a_5MC" name="a_5MC" fbc:charge="0" />
      <species boundaryCondition="false" compartment="cell" constant="false" hasOnlySubstanceUnits="false" id="M_a_3PASELNT" name="a_3PASELNT" fbc:charge="0" />
      <species boundaryCondition="false" compartment="cell" constant="false" hasOnlySubstanceUnits="false" id="M_a_4PPNCYS" name="a_4PPNCYS" fbc:charge="0" />
      <species boundaryCondition="false" compartment="cell" constant="false" hasOnlySubstanceUnits="false" id="M_TRNALEU" name="TRNALEU" fbc:charge="0" />
      <species boundaryCondition="false" compartment="cell" constant="false" hasOnlySubstanceUnits="false" id="M_HYXN" name="HYXN" fbc:charge="0" />
      <species boundaryCondition="false" compartment="cell" constant="false" hasOnlySubstanceUnits="false" id="M_TYR__0_712_VAL" name="TYR__0_712_VAL" fbc:charge="0" />
      <species boundaryCondition="false" compartment="cell" constant="false" hasOnlySubstanceUnits="false" id="M_CNS" name="CNS" fbc:charge="0" />
      <species boundaryCondition="false" compartment="cell" constant="false" hasOnlySubstanceUnits="false" id="M_GLYCOGEN" name="GLYCOGEN" fbc:charge="0" />
      <species boundaryCondition="false" compartment="cell" constant="false" hasOnlySubstanceUnits="false" id="M_G3P" name="G3P" fbc:charge="0" />
      <species boundaryCondition="false" compartment="cell" constant="false" hasOnlySubstanceUnits="false" id="M_UMP" name="UMP" fbc:charge="0" />
      <species boundaryCondition="false" compartment="cell" constant="false" hasOnlySubstanceUnits="false" id="M_ARIB" name="ARIB" fbc:charge="0" />
      <species boundaryCondition="false" compartment="cell" constant="false" hasOnlySubstanceUnits="false" id="M_ASELNT" name="ASELNT" fbc:charge="0" />
      <species boundaryCondition="false" compartment="cell" constant="false" hasOnlySubstanceUnits="false" id="M_APS" name="APS" fbc:charge="0" />
      <species boundaryCondition="false" compartment="cell" constant="false" hasOnlySubstanceUnits="false" id="M_IGLY" name="IGLY" fbc:charge="0" />
      <species boundaryCondition="false" compartment="cell" constant="false" hasOnlySubstanceUnits="false" id="M_LK2LIPIV" name="LK2LIPIV" fbc:charge="0" />
      <species boundaryCondition="false" compartment="cell" constant="false" hasOnlySubstanceUnits="false" id="M_PROPIONYLP" name="PROPIONYLP" fbc:charge="0" />
      <species boundaryCondition="false" compartment="cell" constant="false" hasOnlySubstanceUnits="false" id="M_TRYTRNATYR" name="TRYTRNATYR" fbc:charge="0" />
      <species boundaryCondition="false" compartment="cell" constant="false" hasOnlySubstanceUnits="false" id="M_a_2OP6M14BQ" name="a_2OP6M14BQ" fbc:charge="0" />
      <species boundaryCondition="false" compartment="cell" constant="false" hasOnlySubstanceUnits="false" id="M_IPYR" name="IPYR" fbc:charge="0" />
      <species boundaryCondition="false" compartment="cell" constant="false" hasOnlySubstanceUnits="false" id="M_SME3P" name="SME3P" fbc:charge="0" />
      <species boundaryCondition="false" compartment="cell" constant="false" hasOnlySubstanceUnits="false" id="M_AICAR" name="AICAR" fbc:charge="0" />
      <species boundaryCondition="false" compartment="cell" constant="false" hasOnlySubstanceUnits="false" id="M_DTDPRMNS" name="DTDPRMNS" fbc:charge="0" />
      <species boundaryCondition="false" compartment="cell" constant="false" hasOnlySubstanceUnits="false" id="M_CAP" name="CAP" fbc:charge="0" />
      <species boundaryCondition="false" compartment="cell" constant="false" hasOnlySubstanceUnits="false" id="M_a_3SFPYR" name="a_3SFPYR" fbc:charge="0" />
      <species boundaryCondition="false" compartment="cell" constant="false" hasOnlySubstanceUnits="false" id="M_C170ACP" name="C170ACP" fbc:charge="0" />
      <species boundaryCondition="false" compartment="cell" constant="false" hasOnlySubstanceUnits="false" id="M_DTAGA" name="DTAGA" fbc:charge="0" />
      <species boundaryCondition="false" compartment="cell" constant="false" hasOnlySubstanceUnits="false" id="M_DOROA" name="DOROA" fbc:charge="0" />
      <species boundaryCondition="false" compartment="cell" constant="false" hasOnlySubstanceUnits="false" id="M_CAV" name="CAV" fbc:charge="0" />
      <species boundaryCondition="false" compartment="cell" constant="false" hasOnlySubstanceUnits="false" id="M_THMNP" name="THMNP" fbc:charge="0" />
      <species boundaryCondition="false" compartment="cell" constant="false" hasOnlySubstanceUnits="false" id="M_TYR" name="TYR" fbc:charge="0" />
      <species boundaryCondition="false" compartment="cell" constant="false" hasOnlySubstanceUnits="false" id="M_CMPKDO" name="CMPKDO" fbc:charge="0" />
      <species boundaryCondition="false" compartment="cell" constant="false" hasOnlySubstanceUnits="false" id="M_PHPYR" name="PHPYR" fbc:charge="0" />
      <species boundaryCondition="false" compartment="cell" constant="false" hasOnlySubstanceUnits="false" id="M_a_4HPP" name="a_4HPP" fbc:charge="0" />
      <species boundaryCondition="false" compartment="cell" constant="false" hasOnlySubstanceUnits="false" id="M_HPYR" name="HPYR" fbc:charge="0" />
      <species boundaryCondition="false" compartment="cell" constant="false" hasOnlySubstanceUnits="false" id="M_TRNAMET" name="TRNAMET" fbc:charge="0" />
      <species boundaryCondition="false" compartment="cell" constant="false" hasOnlySubstanceUnits="false" id="M_G1P" name="G1P" fbc:charge="0" />
      <species boundaryCondition="false" compartment="cell" constant="false" hasOnlySubstanceUnits="false" id="M_MMALCOA" name="MMALCOA" fbc:charge="0" />
      <species boundaryCondition="false" compartment="cell" constant="false" hasOnlySubstanceUnits="false" id="M_PGP" name="PGP" fbc:charge="0" />
      <species boundaryCondition="false" compartment="cell" constant="false" hasOnlySubstanceUnits="false" id="M_CDP" name="CDP" fbc:charge="0" />
      <species boundaryCondition="false" compartment="cell" constant="false" hasOnlySubstanceUnits="false" id="M_PTRC" name="PTRC" fbc:charge="0" />
      <species boundaryCondition="false" compartment="cell" constant="false" hasOnlySubstanceUnits="false" id="M_a_4HPA" name="a_4HPA" fbc:charge="0" />
      <species boundaryCondition="false" compartment="cell" constant="false" hasOnlySubstanceUnits="false" id="M_a_3OPP" name="a_3OPP" fbc:charge="0" />
      <species boundaryCondition="false" compartment="cell" constant="false" hasOnlySubstanceUnits="false" id="M_ASNTRNAASN" name="ASNTRNAASN" fbc:charge="0" />
      <species boundaryCondition="false" compartment="cell" constant="false" hasOnlySubstanceUnits="false" id="M_GABA" name="GABA" fbc:charge="0" />
      <species boundaryCondition="false" compartment="cell" constant="false" hasOnlySubstanceUnits="false" id="M_DEXTRIN" name="DEXTRIN" fbc:charge="0" />
      <species boundaryCondition="false" compartment="cell" constant="false" hasOnlySubstanceUnits="false" id="M_a_4HPACAL" name="a_4HPACAL" fbc:charge="0" />
      <species boundaryCondition="false" compartment="cell" constant="false" hasOnlySubstanceUnits="false" id="M_TRM" name="TRM" fbc:charge="0" />
      <species boundaryCondition="false" compartment="cell" constant="false" hasOnlySubstanceUnits="false" id="M_a_3KL" name="a_3KL" fbc:charge="0" />
      <species boundaryCondition="false" compartment="cell" constant="false" hasOnlySubstanceUnits="false" id="M_IDP" name="IDP" fbc:charge="0" />
      <species boundaryCondition="false" compartment="cell" constant="false" hasOnlySubstanceUnits="false" id="M_PI" name="PI" fbc:charge="0" />
      <species boundaryCondition="false" compartment="cell" constant="false" hasOnlySubstanceUnits="false" id="M_PL" name="PL" fbc:charge="0" />
      <species boundaryCondition="false" compartment="cell" constant="false" hasOnlySubstanceUnits="false" id="M_SAICAR" name="SAICAR" fbc:charge="0" />
      <species boundaryCondition="false" compartment="cell" constant="false" hasOnlySubstanceUnits="false" id="M_a_3PSME" name="a_3PSME" fbc:charge="0" />
      <species boundaryCondition="false" compartment="cell" constant="false" hasOnlySubstanceUnits="false" id="M_PC" name="PC" fbc:charge="0" />
      <species boundaryCondition="false" compartment="cell" constant="false" hasOnlySubstanceUnits="false" id="M_C140OH" name="C140OH" fbc:charge="0" />
      <species boundaryCondition="false" compartment="cell" constant="false" hasOnlySubstanceUnits="false" id="M_PA" name="PA" fbc:charge="0" />
      <species boundaryCondition="false" compartment="cell" constant="false" hasOnlySubstanceUnits="false" id="M_PG" name="PG" fbc:charge="0" />
      <species boundaryCondition="false" compartment="cell" constant="false" hasOnlySubstanceUnits="false" id="M_PE" name="PE" fbc:charge="0" />
      <species boundaryCondition="false" compartment="cell" constant="false" hasOnlySubstanceUnits="false" id="M_PAA" name="PAA" fbc:charge="0" />
      <species boundaryCondition="false" compartment="cell" constant="false" hasOnlySubstanceUnits="false" id="M_PDLA5P" name="PDLA5P" fbc:charge="0" />
      <species boundaryCondition="false" compartment="cell" constant="false" hasOnlySubstanceUnits="false" id="M_HIBUT" name="HIBUT" fbc:charge="0" />
      <species boundaryCondition="false" compartment="cell" constant="false" hasOnlySubstanceUnits="false" id="M_a_3PSER" name="a_3PSER" fbc:charge="0" />
      <species boundaryCondition="false" compartment="cell" constant="false" hasOnlySubstanceUnits="false" id="M_PS" name="PS" fbc:charge="0" />
      <species boundaryCondition="false" compartment="cell" constant="false" hasOnlySubstanceUnits="false" id="M_PQ" name="PQ" fbc:charge="0" />
      <species boundaryCondition="false" compartment="cell" constant="false" hasOnlySubstanceUnits="false" id="M_PAP" name="PAP" fbc:charge="0" />
      <species boundaryCondition="false" compartment="cell" constant="false" hasOnlySubstanceUnits="false" id="M_a_2PPG" name="a_2PPG" fbc:charge="0" />
      <species boundaryCondition="false" compartment="cell" constant="false" hasOnlySubstanceUnits="false" id="M_GLUP" name="GLUP" fbc:charge="0" />
      <species boundaryCondition="false" compartment="cell" constant="false" hasOnlySubstanceUnits="false" id="M_UPPMN_GN_LADGMDDADA" name="UPPMN_GN_LADGMDDADA" fbc:charge="0" />
      <species boundaryCondition="false" compartment="cell" constant="false" hasOnlySubstanceUnits="false" id="M_LIPIV" name="LIPIV" fbc:charge="0" />
      <species boundaryCondition="false" compartment="cell" constant="false" hasOnlySubstanceUnits="false" id="M_OBUT" name="OBUT" fbc:charge="0" />
      <species boundaryCondition="false" compartment="cell" constant="false" hasOnlySubstanceUnits="false" id="M_DUMP" name="DUMP" fbc:charge="0" />
      <species boundaryCondition="false" compartment="cell" constant="false" hasOnlySubstanceUnits="false" id="M_CBA" name="CBA" fbc:charge="0" />
      <species boundaryCondition="false" compartment="cell" constant="false" hasOnlySubstanceUnits="false" id="M_ICIT" name="ICIT" fbc:charge="0" />
      <species boundaryCondition="false" compartment="cell" constant="false" hasOnlySubstanceUnits="false" id="M_a_4HPACOA" name="a_4HPACOA" fbc:charge="0" />
      <species boundaryCondition="false" compartment="cell" constant="false" hasOnlySubstanceUnits="false" id="M_OGT" name="OGT" fbc:charge="0" />
      <species boundaryCondition="false" compartment="cell" constant="false" hasOnlySubstanceUnits="false" id="M_RH" name="RH" fbc:charge="0" />
      <species boundaryCondition="false" compartment="cell" constant="false" hasOnlySubstanceUnits="false" id="M_PPYR" name="PPYR" fbc:charge="0" />
      <species boundaryCondition="false" compartment="cell" constant="false" hasOnlySubstanceUnits="false" id="M_DGALAC" name="DGALAC" fbc:charge="0" />
      <species boundaryCondition="false" compartment="cell" constant="false" hasOnlySubstanceUnits="false" id="M_TRP" name="TRP" fbc:charge="0" />
      <species boundaryCondition="false" compartment="cell" constant="false" hasOnlySubstanceUnits="false" id="M_C161ACP" name="C161ACP" fbc:charge="0" />
      <species boundaryCondition="false" compartment="cell" constant="false" hasOnlySubstanceUnits="false" id="M_UDP" name="UDP" fbc:charge="0" />
      <species boundaryCondition="false" compartment="cell" constant="false" hasOnlySubstanceUnits="false" id="M_MSCYS" name="MSCYS" fbc:charge="0" />
      <species boundaryCondition="false" compartment="cell" constant="false" hasOnlySubstanceUnits="false" id="M_ISUCC" name="ISUCC" fbc:charge="0" />
      <species boundaryCondition="false" compartment="cell" constant="false" hasOnlySubstanceUnits="false" id="M_DHSK" name="DHSK" fbc:charge="0" />
      <species boundaryCondition="false" compartment="cell" constant="false" hasOnlySubstanceUnits="false" id="M_A6P" name="A6P" fbc:charge="0" />
      <species boundaryCondition="false" compartment="cell" constant="false" hasOnlySubstanceUnits="false" id="M_ACCOA" name="ACCOA" fbc:charge="0" />
      <species boundaryCondition="false" compartment="cell" constant="false" hasOnlySubstanceUnits="false" id="M_AACTN" name="AACTN" fbc:charge="0" />
      <species boundaryCondition="false" compartment="cell" constant="false" hasOnlySubstanceUnits="false" id="M_DTTP" name="DTTP" fbc:charge="0" />
      <species boundaryCondition="false" compartment="cell" constant="false" hasOnlySubstanceUnits="false" id="M_UPRG" name="UPRG" fbc:charge="0" />
      <species boundaryCondition="false" compartment="cell" constant="false" hasOnlySubstanceUnits="false" id="M_DHPA" name="DHPA" fbc:charge="0" />
      <species boundaryCondition="false" compartment="cell" constant="false" hasOnlySubstanceUnits="false" id="M_HCO3" name="HCO3" fbc:charge="0" />
      <species boundaryCondition="false" compartment="cell" constant="false" hasOnlySubstanceUnits="false" id="M_bALA" name="bALA" fbc:charge="0" />
      <species boundaryCondition="false" compartment="cell" constant="false" hasOnlySubstanceUnits="false" id="M_TRE6P" name="TRE6P" fbc:charge="0" />
      <species boundaryCondition="false" compartment="cell" constant="false" hasOnlySubstanceUnits="false" id="M_DHPT" name="DHPT" fbc:charge="0" />
      <species boundaryCondition="false" compartment="cell" constant="false" hasOnlySubstanceUnits="false" id="M_TRNAILE" name="TRNAILE" fbc:charge="0" />
      <species boundaryCondition="false" compartment="cell" constant="false" hasOnlySubstanceUnits="false" id="M_TM" name="TM" fbc:charge="0" />
      <species boundaryCondition="false" compartment="cell" constant="false" hasOnlySubstanceUnits="false" id="M_FMN" name="FMN" fbc:charge="0" />
      <species boundaryCondition="false" compartment="cell" constant="false" hasOnlySubstanceUnits="false" id="M_AACP" name="AACP" fbc:charge="0" />
      <species boundaryCondition="false" compartment="cell" constant="false" hasOnlySubstanceUnits="false" id="M_CPAD5P" name="CPAD5P" fbc:charge="0" />
      <species boundaryCondition="false" compartment="cell" constant="false" hasOnlySubstanceUnits="false" id="M_INDOLE" name="INDOLE" fbc:charge="0" />
      <species boundaryCondition="false" compartment="cell" constant="false" hasOnlySubstanceUnits="false" id="M_SDAPIM" name="SDAPIM" fbc:charge="0" />
      <species boundaryCondition="false" compartment="cell" constant="false" hasOnlySubstanceUnits="false" id="M_FUCP" name="FUCP" fbc:charge="0" />
      <species boundaryCondition="false" compartment="cell" constant="false" hasOnlySubstanceUnits="false" id="M_SHEME" name="SHEME" fbc:charge="0" />
      <species boundaryCondition="false" compartment="cell" constant="false" hasOnlySubstanceUnits="false" id="M_GLUBCALA" name="GLUBCALA" fbc:charge="0" />
      <species boundaryCondition="false" compartment="cell" constant="false" hasOnlySubstanceUnits="false" id="M_a_5CM2HM" name="a_5CM2HM" fbc:charge="0" />
      <species boundaryCondition="false" compartment="cell" constant="false" hasOnlySubstanceUnits="false" id="M_THZP" name="THZP" fbc:charge="0" />
      <species boundaryCondition="false" compartment="cell" constant="false" hasOnlySubstanceUnits="false" id="M_PEA" name="PEA" fbc:charge="0" />
      <species boundaryCondition="false" compartment="cell" constant="false" hasOnlySubstanceUnits="false" id="M_H2O2" name="H2O2" fbc:charge="0" />
      <species boundaryCondition="false" compartment="cell" constant="false" hasOnlySubstanceUnits="false" id="M_CMPAEP" name="CMPAEP" fbc:charge="0" />
      <species boundaryCondition="false" compartment="cell" constant="false" hasOnlySubstanceUnits="false" id="M_TR" name="TR" fbc:charge="0" />
      <species boundaryCondition="false" compartment="cell" constant="false" hasOnlySubstanceUnits="false" id="M_DATP" name="DATP" fbc:charge="0" />
      <species boundaryCondition="false" compartment="cell" constant="false" hasOnlySubstanceUnits="false" id="M_K2LIPA" name="K2LIPA" fbc:charge="0" />
      <species boundaryCondition="false" compartment="cell" constant="false" hasOnlySubstanceUnits="false" id="M_PEP" name="PEP" fbc:charge="0" />
      <species boundaryCondition="false" compartment="cell" constant="false" hasOnlySubstanceUnits="false" id="M_QA" name="QA" fbc:charge="0" />
      <species boundaryCondition="false" compartment="cell" constant="false" hasOnlySubstanceUnits="false" id="M_DDOH" name="DDOH" fbc:charge="0" />
      <species boundaryCondition="false" compartment="cell" constant="false" hasOnlySubstanceUnits="false" id="M_HCNS" name="HCNS" fbc:charge="0" />
      <species boundaryCondition="false" compartment="cell" constant="false" hasOnlySubstanceUnits="false" id="M_DNA" name="DNA" fbc:charge="0" />
      <species boundaryCondition="false" compartment="cell" constant="false" hasOnlySubstanceUnits="false" id="M_CBHCAP" name="CBHCAP" fbc:charge="0" />
      <species boundaryCondition="false" compartment="cell" constant="false" hasOnlySubstanceUnits="false" id="M_a_5MTGLU" name="a_5MTGLU" fbc:charge="0" />
      <species boundaryCondition="false" compartment="cell" constant="false" hasOnlySubstanceUnits="false" id="M_CATECHOL" name="CATECHOL" fbc:charge="0" />
      <species boundaryCondition="false" compartment="cell" constant="false" hasOnlySubstanceUnits="false" id="M_T3" name="T3" fbc:charge="0" />
      <species boundaryCondition="false" compartment="cell" constant="false" hasOnlySubstanceUnits="false" id="M_ALAALA" name="ALAALA" fbc:charge="0" />
      <species boundaryCondition="false" compartment="cell" constant="false" hasOnlySubstanceUnits="false" id="M_MALCOA" name="MALCOA" fbc:charge="0" />
      <species boundaryCondition="false" compartment="cell" constant="false" hasOnlySubstanceUnits="false" id="M_OIVAL" name="OIVAL" fbc:charge="0" />
      <species boundaryCondition="false" compartment="cell" constant="false" hasOnlySubstanceUnits="false" id="M_NAGA" name="NAGA" fbc:charge="0" />
      <species boundaryCondition="false" compartment="cell" constant="false" hasOnlySubstanceUnits="false" id="M_MMSA" name="MMSA" fbc:charge="0" />
      <species boundaryCondition="false" compartment="cell" constant="false" hasOnlySubstanceUnits="false" id="M_CMPNANEU" name="CMPNANEU" fbc:charge="0" />
      <species boundaryCondition="false" compartment="cell" constant="false" hasOnlySubstanceUnits="false" id="M_C_I_DA" name="C_I_DA" fbc:charge="0" />
      <species boundaryCondition="false" compartment="cell" constant="false" hasOnlySubstanceUnits="false" id="M_a_4TMABTO" name="a_4TMABTO" fbc:charge="0" />
      <species boundaryCondition="false" compartment="cell" constant="false" hasOnlySubstanceUnits="false" id="M_AHMP" name="AHMP" fbc:charge="0" />
      <species boundaryCondition="false" compartment="cell" constant="false" hasOnlySubstanceUnits="false" id="M_ASPTRNAASN" name="ASPTRNAASN" fbc:charge="0" />
      <species boundaryCondition="false" compartment="cell" constant="false" hasOnlySubstanceUnits="false" id="M_a_2AEP" name="a_2AEP" fbc:charge="0" />
      <species boundaryCondition="false" compartment="cell" constant="false" hasOnlySubstanceUnits="false" id="M_bDGLC" name="bDGLC" fbc:charge="0" />
      <species boundaryCondition="false" compartment="cell" constant="false" hasOnlySubstanceUnits="false" id="M_DPM" name="DPM" fbc:charge="0" />
      <species boundaryCondition="false" compartment="cell" constant="false" hasOnlySubstanceUnits="false" id="M_DGLUCA" name="DGLUCA" fbc:charge="0" />
      <species boundaryCondition="false" compartment="cell" constant="false" hasOnlySubstanceUnits="false" id="M_MLTTTR" name="MLTTTR" fbc:charge="0" />
      <species boundaryCondition="false" compartment="cell" constant="false" hasOnlySubstanceUnits="false" id="M_Hxt" name="Hxt" fbc:charge="0" />
      <species boundaryCondition="false" compartment="cell" constant="false" hasOnlySubstanceUnits="false" id="M_H2SO3" name="H2SO3" fbc:charge="0" />
      <species boundaryCondition="false" compartment="cell" constant="false" hasOnlySubstanceUnits="false" id="M_FORMATE" name="FORMATE" fbc:charge="0" />
      <species boundaryCondition="false" compartment="cell" constant="false" hasOnlySubstanceUnits="false" id="M_ACTN" name="ACTN" fbc:charge="0" />
      <species boundaryCondition="false" compartment="cell" constant="false" hasOnlySubstanceUnits="false" id="M_METTRNA" name="METTRNA" fbc:charge="0" />
      <species boundaryCondition="false" compartment="cell" constant="false" hasOnlySubstanceUnits="false" id="M_ASUC" name="ASUC" fbc:charge="0" />
      <species boundaryCondition="false" compartment="cell" constant="false" hasOnlySubstanceUnits="false" id="M_UREA" name="UREA" fbc:charge="0" />
      <species boundaryCondition="false" compartment="cell" constant="false" hasOnlySubstanceUnits="false" id="M_A5P" name="A5P" fbc:charge="0" />
      <species boundaryCondition="false" compartment="cell" constant="false" hasOnlySubstanceUnits="false" id="M_HQ" name="HQ" fbc:charge="0" />
      <species boundaryCondition="false" compartment="cell" constant="false" hasOnlySubstanceUnits="false" id="M_DMKH2" name="DMKH2" fbc:charge="0" />
      <species boundaryCondition="false" compartment="cell" constant="false" hasOnlySubstanceUnits="false" id="M_PYR" name="PYR" fbc:charge="0" />
      <species boundaryCondition="false" compartment="cell" constant="false" hasOnlySubstanceUnits="false" id="M_SASHCYS" name="SASHCYS" fbc:charge="0" />
      <species boundaryCondition="false" compartment="cell" constant="false" hasOnlySubstanceUnits="false" id="M_ILE" name="ILE" fbc:charge="0" />
      <species boundaryCondition="false" compartment="cell" constant="false" hasOnlySubstanceUnits="false" id="M_NAGLU" name="NAGLU" fbc:charge="0" />
      <species boundaryCondition="false" compartment="cell" constant="false" hasOnlySubstanceUnits="false" id="M_ARBZ" name="ARBZ" fbc:charge="0" />
      <species boundaryCondition="false" compartment="cell" constant="false" hasOnlySubstanceUnits="false" id="M_a_2HBA" name="a_2HBA" fbc:charge="0" />
      <species boundaryCondition="false" compartment="cell" constant="false" hasOnlySubstanceUnits="false" id="M_a_34DHB" name="a_34DHB" fbc:charge="0" />
      <species boundaryCondition="false" compartment="cell" constant="false" hasOnlySubstanceUnits="false" id="M_S7P" name="S7P" fbc:charge="0" />
      <species boundaryCondition="false" compartment="cell" constant="false" hasOnlySubstanceUnits="false" id="M_a_5AI" name="a_5AI" fbc:charge="0" />
      <species boundaryCondition="false" compartment="cell" constant="false" hasOnlySubstanceUnits="false" id="M_NADP" name="NADP" fbc:charge="0" />
      <species boundaryCondition="false" compartment="cell" constant="false" hasOnlySubstanceUnits="false" id="M_DQT" name="DQT" fbc:charge="0" />
      <species boundaryCondition="false" compartment="cell" constant="false" hasOnlySubstanceUnits="false" id="M_S2MBDHL" name="S2MBDHL" fbc:charge="0" />
      <species boundaryCondition="false" compartment="cell" constant="false" hasOnlySubstanceUnits="false" id="M_GDPMAN" name="GDPMAN" fbc:charge="0" />
      <species boundaryCondition="false" compartment="cell" constant="false" hasOnlySubstanceUnits="false" id="M_DIMGP" name="DIMGP" fbc:charge="0" />
      <species boundaryCondition="false" compartment="cell" constant="false" hasOnlySubstanceUnits="false" id="M_EPM" name="EPM" fbc:charge="0" />
      <species boundaryCondition="false" compartment="cell" constant="false" hasOnlySubstanceUnits="false" id="M_UC" name="UC" fbc:charge="0" />
      <species boundaryCondition="false" compartment="cell" constant="false" hasOnlySubstanceUnits="false" id="M_HTR" name="HTR" fbc:charge="0" />
      <species boundaryCondition="false" compartment="cell" constant="false" hasOnlySubstanceUnits="false" id="M_DHBPT" name="DHBPT" fbc:charge="0" />
      <species boundaryCondition="false" compartment="cell" constant="false" hasOnlySubstanceUnits="false" id="M_NADH" name="NADH" fbc:charge="0" />
      <species boundaryCondition="false" compartment="cell" constant="false" hasOnlySubstanceUnits="false" id="M_NADPH" name="NADPH" fbc:charge="0" />
      <species boundaryCondition="false" compartment="cell" constant="false" hasOnlySubstanceUnits="false" id="M_KYN" name="KYN" fbc:charge="0" />
      <species boundaryCondition="false" compartment="cell" constant="false" hasOnlySubstanceUnits="false" id="M_PPP" name="PPP" fbc:charge="0" />
      <species boundaryCondition="false" compartment="cell" constant="false" hasOnlySubstanceUnits="false" id="M_S6P" name="S6P" fbc:charge="0" />
      <species boundaryCondition="false" compartment="cell" constant="false" hasOnlySubstanceUnits="false" id="M_UQ" name="UQ" fbc:charge="0" />
      <species boundaryCondition="false" compartment="cell" constant="false" hasOnlySubstanceUnits="false" id="M_PRO" name="PRO" fbc:charge="0" />
      <species boundaryCondition="false" compartment="cell" constant="false" hasOnlySubstanceUnits="false" id="M_PPN" name="PPN" fbc:charge="0" />
      <species boundaryCondition="false" compartment="cell" constant="false" hasOnlySubstanceUnits="false" id="M_INS" name="INS" fbc:charge="0" />
      <species boundaryCondition="false" compartment="cell" constant="false" hasOnlySubstanceUnits="false" id="M_a_3AP" name="a_3AP" fbc:charge="0" />
      <species boundaryCondition="false" compartment="cell" constant="false" hasOnlySubstanceUnits="false" id="M_pppGpp" name="pppGpp" fbc:charge="0" />
      <species boundaryCondition="false" compartment="cell" constant="false" hasOnlySubstanceUnits="false" id="M_LRIBULOSE5P" name="LRIBULOSE5P" fbc:charge="0" />
      <species boundaryCondition="false" compartment="cell" constant="false" hasOnlySubstanceUnits="false" id="M_NACD" name="NACD" fbc:charge="0" />
      <species boundaryCondition="false" compartment="cell" constant="false" hasOnlySubstanceUnits="false" id="M_TRNAASN" name="TRNAASN" fbc:charge="0" />
      <species boundaryCondition="false" compartment="cell" constant="false" hasOnlySubstanceUnits="false" id="M_a_23cCMP" name="a_23cCMP" fbc:charge="0" />
      <species boundaryCondition="false" compartment="cell" constant="false" hasOnlySubstanceUnits="false" id="M_ASPSA" name="ASPSA" fbc:charge="0" />
      <species boundaryCondition="false" compartment="cell" constant="false" hasOnlySubstanceUnits="false" id="M_DSER" name="DSER" fbc:charge="0" />
      <species boundaryCondition="false" compartment="cell" constant="false" hasOnlySubstanceUnits="false" id="M_NACN" name="NACN" fbc:charge="0" />
      <species boundaryCondition="false" compartment="cell" constant="false" hasOnlySubstanceUnits="false" id="M_SERTRNASER" name="SERTRNASER" fbc:charge="0" />
      <species boundaryCondition="false" compartment="cell" constant="false" hasOnlySubstanceUnits="false" id="M_C120ACP" name="C120ACP" fbc:charge="0" />
      <species boundaryCondition="false" compartment="cell" constant="false" hasOnlySubstanceUnits="false" id="M_DUDP" name="DUDP" fbc:charge="0" />
      <species boundaryCondition="false" compartment="cell" constant="false" hasOnlySubstanceUnits="false" id="M_S_2MP_DHL" name="S_2MP_DHL" fbc:charge="0" />
      <species boundaryCondition="false" compartment="cell" constant="false" hasOnlySubstanceUnits="false" id="M_a_34DHPA" name="a_34DHPA" fbc:charge="0" />
      <species boundaryCondition="false" compartment="cell" constant="false" hasOnlySubstanceUnits="false" id="M_ORBRDX" name="ORBRDX" fbc:charge="0" />
      <species boundaryCondition="false" compartment="cell" constant="false" hasOnlySubstanceUnits="false" id="M_EXOPOLYS" name="EXOPOLYS" fbc:charge="0" />
      <species boundaryCondition="false" compartment="cell" constant="false" hasOnlySubstanceUnits="false" id="M_GLCA" name="GLCA" fbc:charge="0" />
      <species boundaryCondition="false" compartment="cell" constant="false" hasOnlySubstanceUnits="false" id="M_TRNALYS" name="TRNALYS" fbc:charge="0" />
      <species boundaryCondition="false" compartment="cell" constant="false" hasOnlySubstanceUnits="false" id="M_IMP" name="IMP" fbc:charge="0" />
      <species boundaryCondition="false" compartment="cell" constant="false" hasOnlySubstanceUnits="false" id="M_ETHAP" name="ETHAP" fbc:charge="0" />
      <species boundaryCondition="false" compartment="cell" constant="false" hasOnlySubstanceUnits="false" id="M_OA" name="OA" fbc:charge="0" />
      <species boundaryCondition="false" compartment="cell" constant="false" hasOnlySubstanceUnits="false" id="M_LEUTRNA" name="LEUTRNA" fbc:charge="0" />
      <species boundaryCondition="false" compartment="cell" constant="false" hasOnlySubstanceUnits="false" id="M_DFRUC" name="DFRUC" fbc:charge="0" />
      <species boundaryCondition="false" compartment="cell" constant="false" hasOnlySubstanceUnits="false" id="M_VB12" name="VB12" fbc:charge="0" />
      <species boundaryCondition="false" compartment="cell" constant="false" hasOnlySubstanceUnits="false" id="M_SMET" name="SMET" fbc:charge="0" />
      <species boundaryCondition="false" compartment="cell" constant="false" hasOnlySubstanceUnits="false" id="M_G6GG" name="G6GG" fbc:charge="0" />
      <species boundaryCondition="false" compartment="cell" constant="false" hasOnlySubstanceUnits="false" id="M_bGLAC" name="bGLAC" fbc:charge="0" />
      <species boundaryCondition="false" compartment="cell" constant="false" hasOnlySubstanceUnits="false" id="M_TRNAVAL" name="TRNAVAL" fbc:charge="0" />
      <species boundaryCondition="false" compartment="cell" constant="false" hasOnlySubstanceUnits="false" id="M_S2MPDHL" name="S2MPDHL" fbc:charge="0" />
      <species boundaryCondition="false" compartment="cell" constant="false" hasOnlySubstanceUnits="false" id="M_OMP" name="OMP" fbc:charge="0" />
      <species boundaryCondition="false" compartment="cell" constant="false" hasOnlySubstanceUnits="false" id="M_GLUTRNAGLN" name="GLUTRNAGLN" fbc:charge="0" />
      <species boundaryCondition="false" compartment="cell" constant="false" hasOnlySubstanceUnits="false" id="M_a_3MCCOA" name="a_3MCCOA" fbc:charge="0" />
      <species boundaryCondition="false" compartment="cell" constant="false" hasOnlySubstanceUnits="false" id="M_ACHA" name="ACHA" fbc:charge="0" />
      <species boundaryCondition="false" compartment="cell" constant="false" hasOnlySubstanceUnits="false" id="M_UDPG23A" name="UDPG23A" fbc:charge="0" />
      <species boundaryCondition="false" compartment="cell" constant="false" hasOnlySubstanceUnits="false" id="M_TRNAGLY" name="TRNAGLY" fbc:charge="0" />
      <species boundaryCondition="false" compartment="cell" constant="false" hasOnlySubstanceUnits="false" id="M_NAAD" name="NAAD" fbc:charge="0" />
      <species boundaryCondition="false" compartment="cell" constant="false" hasOnlySubstanceUnits="false" id="M_GLUTRNAGLU" name="GLUTRNAGLU" fbc:charge="0" />
      <species boundaryCondition="false" compartment="cell" constant="false" hasOnlySubstanceUnits="false" id="M_ADPG" name="ADPG" fbc:charge="0" />
      <species boundaryCondition="false" compartment="cell" constant="false" hasOnlySubstanceUnits="false" id="M_H_C_" name="H_C_" fbc:charge="0" />
      <species boundaryCondition="false" compartment="cell" constant="false" hasOnlySubstanceUnits="false" id="M_PPPI" name="PPPI" fbc:charge="0" />
      <species boundaryCondition="false" compartment="cell" constant="false" hasOnlySubstanceUnits="false" id="M_N15PADRDMB" name="N15PADRDMB" fbc:charge="0" />
      <species boundaryCondition="false" compartment="cell" constant="false" hasOnlySubstanceUnits="false" id="M_PPEPTIDO" name="PPEPTIDO" fbc:charge="0" />
      <species boundaryCondition="false" compartment="cell" constant="false" hasOnlySubstanceUnits="false" id="M_TRNAGLU" name="TRNAGLU" fbc:charge="0" />
      <species boundaryCondition="false" compartment="cell" constant="false" hasOnlySubstanceUnits="false" id="M_GGPP" name="GGPP" fbc:charge="0" />
      <species boundaryCondition="false" compartment="cell" constant="false" hasOnlySubstanceUnits="false" id="M_HO3S2" name="HO3S2" fbc:charge="0" />
      <species boundaryCondition="false" compartment="cell" constant="false" hasOnlySubstanceUnits="false" id="M_TRNAGLN" name="TRNAGLN" fbc:charge="0" />
      <species boundaryCondition="false" compartment="cell" constant="false" hasOnlySubstanceUnits="false" id="M_AEIOH" name="AEIOH" fbc:charge="0" />
      <species boundaryCondition="false" compartment="cell" constant="false" hasOnlySubstanceUnits="false" id="M_GLAC" name="GLAC" fbc:charge="0" />
      <species boundaryCondition="false" compartment="cell" constant="false" hasOnlySubstanceUnits="false" id="M_TRNAARG" name="TRNAARG" fbc:charge="0" />
      <species boundaryCondition="false" compartment="cell" constant="false" hasOnlySubstanceUnits="false" id="M_PPPP" name="PPPP" fbc:charge="0" />
      <species boundaryCondition="false" compartment="cell" constant="false" hasOnlySubstanceUnits="false" id="M_H2CO3" name="H2CO3" fbc:charge="0" />
      <species boundaryCondition="false" compartment="cell" constant="false" hasOnlySubstanceUnits="false" id="M_GLAL" name="GLAL" fbc:charge="0" />
      <species boundaryCondition="false" compartment="cell" constant="false" hasOnlySubstanceUnits="false" id="M_HISOL" name="HISOL" fbc:charge="0" />
      <species boundaryCondition="false" compartment="cell" constant="false" hasOnlySubstanceUnits="false" id="M_A_C_" name="A_C_" fbc:charge="0" />
      <species boundaryCondition="false" compartment="cell" constant="false" hasOnlySubstanceUnits="false" id="M_Na" name="Na" fbc:charge="0" />
      <species boundaryCondition="false" compartment="cell" constant="false" hasOnlySubstanceUnits="false" id="M_ALATRNA" name="ALATRNA" fbc:charge="0" />
      <species boundaryCondition="false" compartment="cell" constant="false" hasOnlySubstanceUnits="false" id="M_OHB" name="OHB" fbc:charge="0" />
      <species boundaryCondition="false" compartment="cell" constant="false" hasOnlySubstanceUnits="false" id="M_UPPMNGNLADGNMDG5DADA" name="UPPMNGNLADGNMDG5DADA" fbc:charge="0" />
      <species boundaryCondition="false" compartment="cell" constant="false" hasOnlySubstanceUnits="false" id="M_DGLYCERATE" name="DGLYCERATE" fbc:charge="0" />
      <species boundaryCondition="false" compartment="cell" constant="false" hasOnlySubstanceUnits="false" id="M_ASPTRNAASP" name="ASPTRNAASP" fbc:charge="0" />
      <species boundaryCondition="false" compartment="cell" constant="false" hasOnlySubstanceUnits="false" id="M_QNT" name="QNT" fbc:charge="0" />
      <species boundaryCondition="false" compartment="cell" constant="false" hasOnlySubstanceUnits="false" id="M_a_3H2MBCOA" name="a_3H2MBCOA" fbc:charge="0" />
      <species boundaryCondition="false" compartment="cell" constant="false" hasOnlySubstanceUnits="false" id="M_CDPMDE" name="CDPMDE" fbc:charge="0" />
      <species boundaryCondition="false" compartment="cell" constant="false" hasOnlySubstanceUnits="false" id="M_O2" name="O2" fbc:charge="0" />
      <species boundaryCondition="false" compartment="cell" constant="false" hasOnlySubstanceUnits="false" id="M_MDE4P" name="MDE4P" fbc:charge="0" />
      <species boundaryCondition="false" compartment="cell" constant="false" hasOnlySubstanceUnits="false" id="M_NMHIS" name="NMHIS" fbc:charge="0" />
      <species boundaryCondition="false" compartment="cell" constant="false" hasOnlySubstanceUnits="false" id="M_DGR" name="DGR" fbc:charge="0" />
      <species boundaryCondition="false" compartment="cell" constant="false" hasOnlySubstanceUnits="false" id="M_ACALA" name="ACALA" fbc:charge="0" />
      <species boundaryCondition="false" compartment="cell" constant="false" hasOnlySubstanceUnits="false" id="M_PURI5P" name="PURI5P" fbc:charge="0" />
      <species boundaryCondition="false" compartment="cell" constant="false" hasOnlySubstanceUnits="false" id="M_UDPNADMAU" name="UDPNADMAU" fbc:charge="0" />
      <species boundaryCondition="false" compartment="cell" constant="false" hasOnlySubstanceUnits="false" id="M_UDPNAMAG" name="UDPNAMAG" fbc:charge="0" />
      <species boundaryCondition="false" compartment="cell" constant="false" hasOnlySubstanceUnits="false" id="M_AHSER" name="AHSER" fbc:charge="0" />
      <species boundaryCondition="false" compartment="cell" constant="false" hasOnlySubstanceUnits="false" id="M_DHP" name="DHP" fbc:charge="0" />
      <species boundaryCondition="false" compartment="cell" constant="false" hasOnlySubstanceUnits="false" id="M_CT" name="CT" fbc:charge="0" />
      <species boundaryCondition="false" compartment="cell" constant="false" hasOnlySubstanceUnits="false" id="M_NPCYS" name="NPCYS" fbc:charge="0" />
      <species boundaryCondition="false" compartment="cell" constant="false" hasOnlySubstanceUnits="false" id="M_HOPP" name="HOPP" fbc:charge="0" />
      <species boundaryCondition="false" compartment="cell" constant="false" hasOnlySubstanceUnits="false" id="M_DASP" name="DASP" fbc:charge="0" />
      <species boundaryCondition="false" compartment="cell" constant="false" hasOnlySubstanceUnits="false" id="M_DHF" name="DHF" fbc:charge="0" />
      <species boundaryCondition="false" compartment="cell" constant="false" hasOnlySubstanceUnits="false" id="M_CL" name="CL" fbc:charge="0" />
      <species boundaryCondition="false" compartment="cell" constant="false" hasOnlySubstanceUnits="false" id="M_SB1P" name="SB1P" fbc:charge="0" />
      <species boundaryCondition="false" compartment="cell" constant="false" hasOnlySubstanceUnits="false" id="M_FAN" name="FAN" fbc:charge="0" />
      <species boundaryCondition="false" compartment="cell" constant="false" hasOnlySubstanceUnits="false" id="M_AHMPP" name="AHMPP" fbc:charge="0" />
      <species boundaryCondition="false" compartment="cell" constant="false" hasOnlySubstanceUnits="false" id="M_DHN" name="DHN" fbc:charge="0" />
      <species boundaryCondition="false" compartment="cell" constant="false" hasOnlySubstanceUnits="false" id="M_HKYN" name="HKYN" fbc:charge="0" />
      <species boundaryCondition="false" compartment="cell" constant="false" hasOnlySubstanceUnits="false" id="M_TRNACYS" name="TRNACYS" fbc:charge="0" />
      <species boundaryCondition="false" compartment="cell" constant="false" hasOnlySubstanceUnits="false" id="M_FAD" name="FAD" fbc:charge="0" />
      <species boundaryCondition="false" compartment="cell" constant="false" hasOnlySubstanceUnits="false" id="M_DHI" name="DHI" fbc:charge="0" />
      <species boundaryCondition="false" compartment="cell" constant="false" hasOnlySubstanceUnits="false" id="M_PPA" name="PPA" fbc:charge="0" />
      <species boundaryCondition="false" compartment="cell" constant="false" hasOnlySubstanceUnits="false" id="M_MLTPT" name="MLTPT" fbc:charge="0" />
      <species boundaryCondition="false" compartment="cell" constant="false" hasOnlySubstanceUnits="false" id="M_UDGLYCOLATE" name="UDGLYCOLATE" fbc:charge="0" />
      <species boundaryCondition="false" compartment="cell" constant="false" hasOnlySubstanceUnits="false" id="M_OSBCOA" name="OSBCOA" fbc:charge="0" />
      <species boundaryCondition="false" compartment="cell" constant="false" hasOnlySubstanceUnits="false" id="M_PQQ" name="PQQ" fbc:charge="0" />
      <species boundaryCondition="false" compartment="cell" constant="false" hasOnlySubstanceUnits="false" id="M_AppppA" name="AppppA" fbc:charge="0" />
      <species boundaryCondition="false" compartment="cell" constant="false" hasOnlySubstanceUnits="false" id="M_SLLCT" name="SLLCT" fbc:charge="0" />
      <species boundaryCondition="false" compartment="cell" constant="false" hasOnlySubstanceUnits="false" id="M_NAMD" name="NAMD" fbc:charge="0" />
      <species boundaryCondition="false" compartment="cell" constant="false" hasOnlySubstanceUnits="false" id="M_DIN" name="DIN" fbc:charge="0" />
      <species boundaryCondition="false" compartment="cell" constant="false" hasOnlySubstanceUnits="false" id="M_PYTHP" name="PYTHP" fbc:charge="0" />
      <species boundaryCondition="false" compartment="cell" constant="false" hasOnlySubstanceUnits="false" id="M_a_5C2O3E" name="a_5C2O3E" fbc:charge="0" />
      <species boundaryCondition="false" compartment="cell" constant="false" hasOnlySubstanceUnits="false" id="M_H5P3O10" name="H5P3O10" fbc:charge="0" />
      <species boundaryCondition="false" compartment="cell" constant="false" hasOnlySubstanceUnits="false" id="M_CDPDG" name="CDPDG" fbc:charge="0" />
      <species boundaryCondition="false" compartment="cell" constant="false" hasOnlySubstanceUnits="false" id="M_a_3AMP" name="a_3AMP" fbc:charge="0" />
      <species boundaryCondition="false" compartment="cell" constant="false" hasOnlySubstanceUnits="false" id="M_a_2MPPACOA" name="a_2MPPACOA" fbc:charge="0" />
      <species boundaryCondition="false" compartment="cell" constant="false" hasOnlySubstanceUnits="false" id="M_MM" name="MM" fbc:charge="0" />
      <species boundaryCondition="false" compartment="cell" constant="false" hasOnlySubstanceUnits="false" id="M_PPIX" name="PPIX" fbc:charge="0" />
      <species boundaryCondition="false" compartment="cell" constant="false" hasOnlySubstanceUnits="false" id="M_MK" name="MK" fbc:charge="0" />
      <species boundaryCondition="false" compartment="cell" constant="false" hasOnlySubstanceUnits="false" id="M_MI" name="MI" fbc:charge="0" />
      <species boundaryCondition="false" compartment="cell" constant="false" hasOnlySubstanceUnits="false" id="M_DGLUCL" name="DGLUCL" fbc:charge="0" />
      <species boundaryCondition="false" compartment="cell" constant="false" hasOnlySubstanceUnits="false" id="M_UTP" name="UTP" fbc:charge="0" />
      <species boundaryCondition="false" compartment="cell" constant="false" hasOnlySubstanceUnits="false" id="M_BZ" name="BZ" fbc:charge="0" />
      <species boundaryCondition="false" compartment="cell" constant="false" hasOnlySubstanceUnits="false" id="M_UDPG" name="UDPG" fbc:charge="0" />
      <species boundaryCondition="false" compartment="cell" constant="false" hasOnlySubstanceUnits="false" id="M_DALA" name="DALA" fbc:charge="0" />
      <species boundaryCondition="false" compartment="cell" constant="false" hasOnlySubstanceUnits="false" id="M_LACTOSE" name="LACTOSE" fbc:charge="0" />
      <species boundaryCondition="false" compartment="cell" constant="false" hasOnlySubstanceUnits="false" id="M_BT" name="BT" fbc:charge="0" />
      <species boundaryCondition="false" compartment="cell" constant="false" hasOnlySubstanceUnits="false" id="M_DTDP4ORMNS" name="DTDP4ORMNS" fbc:charge="0" />
      <species boundaryCondition="false" compartment="cell" constant="false" hasOnlySubstanceUnits="false" id="M_a_4MOP" name="a_4MOP" fbc:charge="0" />
      <species boundaryCondition="false" compartment="cell" constant="false" hasOnlySubstanceUnits="false" id="M_a_2HPP" name="a_2HPP" fbc:charge="0" />
      <species boundaryCondition="false" compartment="cell" constant="false" hasOnlySubstanceUnits="false" id="M_UPPMNGNLADGNMDDADA" name="UPPMNGNLADGNMDDADA" fbc:charge="0" />
      <species boundaryCondition="false" compartment="cell" constant="false" hasOnlySubstanceUnits="false" id="M_a_2A3PP" name="a_2A3PP" fbc:charge="0" />
      <species boundaryCondition="false" compartment="cell" constant="false" hasOnlySubstanceUnits="false" id="M_a_2H3OSUCC" name="a_2H3OSUCC" fbc:charge="0" />
      <species boundaryCondition="false" compartment="cell" constant="false" hasOnlySubstanceUnits="false" id="M_KDG" name="KDG" fbc:charge="0" />
      <species boundaryCondition="false" compartment="cell" constant="false" hasOnlySubstanceUnits="false" id="M_a_2HPA" name="a_2HPA" fbc:charge="0" />
      <species boundaryCondition="false" compartment="cell" constant="false" hasOnlySubstanceUnits="false" id="M_KDO" name="KDO" fbc:charge="0" />
      <species boundaryCondition="false" compartment="cell" constant="false" hasOnlySubstanceUnits="false" id="M_ETH" name="ETH" fbc:charge="0" />
      <species boundaryCondition="false" compartment="cell" constant="false" hasOnlySubstanceUnits="false" id="M_GL" name="GL" fbc:charge="0" />
      <species boundaryCondition="false" compartment="cell" constant="false" hasOnlySubstanceUnits="false" id="M_PTT" name="PTT" fbc:charge="0" />
      <species boundaryCondition="false" compartment="cell" constant="false" hasOnlySubstanceUnits="false" id="M_GLCAMN" name="GLCAMN" fbc:charge="0" />
      <species boundaryCondition="false" compartment="cell" constant="false" hasOnlySubstanceUnits="false" id="M_ATP" name="ATP" fbc:charge="0" />
      <species boundaryCondition="false" compartment="cell" constant="false" hasOnlySubstanceUnits="false" id="M_PTH" name="PTH" fbc:charge="0" />
      <species boundaryCondition="false" compartment="cell" constant="false" hasOnlySubstanceUnits="false" id="M_a_4HPAGLY" name="a_4HPAGLY" fbc:charge="0" />
      <species boundaryCondition="false" compartment="cell" constant="false" hasOnlySubstanceUnits="false" id="M_C110ACP" name="C110ACP" fbc:charge="0" />
      <species boundaryCondition="false" compartment="cell" constant="false" hasOnlySubstanceUnits="false" id="M_a_2HP3M5H6M14B" name="a_2HP3M5H6M14B" fbc:charge="0" />
      <species boundaryCondition="false" compartment="cell" constant="false" hasOnlySubstanceUnits="false" id="M_PROTRNAPRO" name="PROTRNAPRO" fbc:charge="0" />
      <species boundaryCondition="false" compartment="cell" constant="false" hasOnlySubstanceUnits="false" id="M_DT" name="DT" fbc:charge="0" />
      <species boundaryCondition="false" compartment="cell" constant="false" hasOnlySubstanceUnits="false" id="M_CYSTEATE" name="CYSTEATE" fbc:charge="0" />
      <species boundaryCondition="false" compartment="cell" constant="false" hasOnlySubstanceUnits="false" id="M_PROTEIN" name="PROTEIN" fbc:charge="0" />
      <species boundaryCondition="false" compartment="cell" constant="false" hasOnlySubstanceUnits="false" id="M_ADCBAP" name="ADCBAP" fbc:charge="0" />
      <species boundaryCondition="false" compartment="cell" constant="false" hasOnlySubstanceUnits="false" id="M_DHMP" name="DHMP" fbc:charge="0" />
      <species boundaryCondition="false" compartment="cell" constant="false" hasOnlySubstanceUnits="false" id="M_DG" name="DG" fbc:charge="0" />
      <species boundaryCondition="false" compartment="cell" constant="false" hasOnlySubstanceUnits="false" id="M_DC" name="DC" fbc:charge="0" />
      <species boundaryCondition="false" compartment="cell" constant="false" hasOnlySubstanceUnits="false" id="M_DA" name="DA" fbc:charge="0" />
      <species boundaryCondition="false" compartment="cell" constant="false" hasOnlySubstanceUnits="false" id="M_a_2OAD" name="a_2OAD" fbc:charge="0" />
      <species boundaryCondition="false" compartment="cell" constant="false" hasOnlySubstanceUnits="false" id="M_UPRGI" name="UPRGI" fbc:charge="0" />
      <species boundaryCondition="false" compartment="cell" constant="false" hasOnlySubstanceUnits="false" id="M_PPHG" name="PPHG" fbc:charge="0" />
      <species boundaryCondition="false" compartment="cell" constant="false" hasOnlySubstanceUnits="false" id="M_GL3P" name="GL3P" fbc:charge="0" />
      <species boundaryCondition="false" compartment="cell" constant="false" hasOnlySubstanceUnits="false" id="M_ACAL" name="ACAL" fbc:charge="0" />
      <species boundaryCondition="false" compartment="cell" constant="false" hasOnlySubstanceUnits="false" id="M_AN" name="AN" fbc:charge="0" />
      <species boundaryCondition="false" compartment="cell" constant="false" hasOnlySubstanceUnits="false" id="M_a_3HAN" name="a_3HAN" fbc:charge="0" />
      <species boundaryCondition="false" compartment="cell" constant="false" hasOnlySubstanceUnits="false" id="M_a_34DHPEG" name="a_34DHPEG" fbc:charge="0" />
      <species boundaryCondition="false" compartment="cell" constant="false" hasOnlySubstanceUnits="false" id="M_AC" name="AC" fbc:charge="0" />
      <species boundaryCondition="false" compartment="cell" constant="false" hasOnlySubstanceUnits="false" id="M_DPCOA" name="DPCOA" fbc:charge="0" />
      <species boundaryCondition="false" compartment="cell" constant="false" hasOnlySubstanceUnits="false" id="M_AG" name="AG" fbc:charge="0" />
      <species boundaryCondition="false" compartment="cell" constant="false" hasOnlySubstanceUnits="false" id="M_CHOLINEP" name="CHOLINEP" fbc:charge="0" />
      <species boundaryCondition="false" compartment="cell" constant="false" hasOnlySubstanceUnits="false" id="M_AD" name="AD" fbc:charge="0" />
      <species boundaryCondition="false" compartment="cell" constant="false" hasOnlySubstanceUnits="false" id="M_a_3HPCOA" name="a_3HPCOA" fbc:charge="0" />
      <species boundaryCondition="false" compartment="cell" constant="false" hasOnlySubstanceUnits="false" id="M_SPRMD" name="SPRMD" fbc:charge="0" />
      <species boundaryCondition="false" compartment="cell" constant="false" hasOnlySubstanceUnits="false" id="M_PEPTIDE" name="PEPTIDE" fbc:charge="0" />
      <species boundaryCondition="false" compartment="cell" constant="false" hasOnlySubstanceUnits="false" id="M_SCYS" name="SCYS" fbc:charge="0" />
      <species boundaryCondition="false" compartment="cell" constant="false" hasOnlySubstanceUnits="false" id="M_PEPTIDO" name="PEPTIDO" fbc:charge="0" />
      <species boundaryCondition="false" compartment="cell" constant="false" hasOnlySubstanceUnits="false" id="M_C120OH" name="C120OH" fbc:charge="0" />
      <species boundaryCondition="false" compartment="cell" constant="false" hasOnlySubstanceUnits="false" id="M_FL" name="FL" fbc:charge="0" />
      <species boundaryCondition="false" compartment="cell" constant="false" hasOnlySubstanceUnits="false" id="M_UDPNADMA" name="UDPNADMA" fbc:charge="0" />
      <species boundaryCondition="false" compartment="cell" constant="false" hasOnlySubstanceUnits="false" id="M_TCYS" name="TCYS" fbc:charge="0" />
      <species boundaryCondition="false" compartment="cell" constant="false" hasOnlySubstanceUnits="false" id="M_GPP" name="GPP" fbc:charge="0" />
      <species boundaryCondition="false" compartment="cell" constant="false" hasOnlySubstanceUnits="false" id="M_RRBRDX" name="RRBRDX" fbc:charge="0" />
      <species boundaryCondition="false" compartment="cell" constant="false" hasOnlySubstanceUnits="false" id="M_PROPANOATE" name="PROPANOATE" fbc:charge="0" />
      <species boundaryCondition="false" compartment="cell" constant="false" hasOnlySubstanceUnits="false" id="M_FA" name="FA" fbc:charge="0" />
      <species boundaryCondition="false" compartment="cell" constant="false" hasOnlySubstanceUnits="false" id="M_a_5GLUPEPT" name="a_5GLUPEPT" fbc:charge="0" />
      <species boundaryCondition="false" compartment="cell" constant="false" hasOnlySubstanceUnits="false" id="M_CYSGLY" name="CYSGLY" fbc:charge="0" />
      <species boundaryCondition="false" compartment="cell" constant="false" hasOnlySubstanceUnits="false" id="M_a_2PCDPMDE" name="a_2PCDPMDE" fbc:charge="0" />
      <species boundaryCondition="false" compartment="cell" constant="false" hasOnlySubstanceUnits="false" id="M_a_1BOH" name="a_1BOH" fbc:charge="0" />
      <species boundaryCondition="false" compartment="cell" constant="false" hasOnlySubstanceUnits="false" id="M_ASP__0_108_CYS" name="ASP__0_108_CYS" fbc:charge="0" />
      <species boundaryCondition="false" compartment="cell" constant="false" hasOnlySubstanceUnits="false" id="M_FMETTRNA" name="FMETTRNA" fbc:charge="0" />
      <species boundaryCondition="false" compartment="cell" constant="false" hasOnlySubstanceUnits="false" id="M_ACOA" name="ACOA" fbc:charge="0" />
      <species boundaryCondition="false" compartment="cell" constant="false" hasOnlySubstanceUnits="false" id="M_PANT" name="PANT" fbc:charge="0" />
      <species boundaryCondition="false" compartment="cell" constant="false" hasOnlySubstanceUnits="false" id="M_MKH2" name="MKH2" fbc:charge="0" />
      <species boundaryCondition="false" compartment="cell" constant="false" hasOnlySubstanceUnits="false" id="M_ACACP" name="ACACP" fbc:charge="0" />
      <species boundaryCondition="false" compartment="cell" constant="false" hasOnlySubstanceUnits="false" id="M_C151ACP" name="C151ACP" fbc:charge="0" />
      <species boundaryCondition="false" compartment="cell" constant="false" hasOnlySubstanceUnits="false" id="M_a_2MP2ECOA" name="a_2MP2ECOA" fbc:charge="0" />
      <species boundaryCondition="false" compartment="cell" constant="false" hasOnlySubstanceUnits="false" id="M_URT" name="URT" fbc:charge="0" />
      <species boundaryCondition="false" compartment="cell" constant="false" hasOnlySubstanceUnits="false" id="M_a_3SPYR" name="a_3SPYR" fbc:charge="0" />
      <species boundaryCondition="false" compartment="cell" constant="false" hasOnlySubstanceUnits="false" id="M_DR5P" name="DR5P" fbc:charge="0" />
      <species boundaryCondition="false" compartment="cell" constant="false" hasOnlySubstanceUnits="false" id="M_URI" name="URI" fbc:charge="0" />
      <species boundaryCondition="false" compartment="cell" constant="false" hasOnlySubstanceUnits="false" id="M_GLUC" name="GLUC" fbc:charge="0" />
      <species boundaryCondition="false" compartment="cell" constant="false" hasOnlySubstanceUnits="false" id="M_URA" name="URA" fbc:charge="0" />
      <species boundaryCondition="false" compartment="cell" constant="false" hasOnlySubstanceUnits="false" id="M_ACDA" name="ACDA" fbc:charge="0" />
      <species boundaryCondition="false" compartment="cell" constant="false" hasOnlySubstanceUnits="false" id="M_PHP" name="PHP" fbc:charge="0" />
      <species boundaryCondition="false" compartment="cell" constant="false" hasOnlySubstanceUnits="false" id="M_GAL1P" name="GAL1P" fbc:charge="0" />
      <species boundaryCondition="false" compartment="cell" constant="false" hasOnlySubstanceUnits="false" id="M_PHT" name="PHT" fbc:charge="0" />
      <species boundaryCondition="false" compartment="cell" constant="false" hasOnlySubstanceUnits="false" id="M_B5AMP" name="B5AMP" fbc:charge="0" />
      <species boundaryCondition="false" compartment="cell" constant="false" hasOnlySubstanceUnits="false" id="M_PYRDX" name="PYRDX" fbc:charge="0" />
      <species boundaryCondition="false" compartment="cell" constant="false" hasOnlySubstanceUnits="false" id="M_SCSN" name="SCSN" fbc:charge="0" />
      <species boundaryCondition="false" compartment="cell" constant="false" hasOnlySubstanceUnits="false" id="M_DAC" name="DAC" fbc:charge="0" />
      <species boundaryCondition="false" compartment="cell" constant="false" hasOnlySubstanceUnits="false" id="M_ppGpp" name="ppGpp" fbc:charge="0" />
      <species boundaryCondition="false" compartment="cell" constant="false" hasOnlySubstanceUnits="false" id="M_UDPGAL" name="UDPGAL" fbc:charge="0" />
      <species boundaryCondition="false" compartment="cell" constant="false" hasOnlySubstanceUnits="false" id="M_DB4P" name="DB4P" fbc:charge="0" />
      <species boundaryCondition="false" compartment="cell" constant="false" hasOnlySubstanceUnits="false" id="M_DPCHR" name="DPCHR" fbc:charge="0" />
      <species boundaryCondition="false" compartment="cell" constant="false" hasOnlySubstanceUnits="false" id="M_CGS" name="CGS" fbc:charge="0" />
      <species boundaryCondition="false" compartment="cell" constant="false" hasOnlySubstanceUnits="false" id="M_BAL" name="BAL" fbc:charge="0" />
      <species boundaryCondition="false" compartment="cell" constant="false" hasOnlySubstanceUnits="false" id="M_HIEA" name="HIEA" fbc:charge="0" />
      <species boundaryCondition="false" compartment="cell" constant="false" hasOnlySubstanceUnits="false" id="M_PRBATP" name="PRBATP" fbc:charge="0" />
      <species boundaryCondition="false" compartment="cell" constant="false" hasOnlySubstanceUnits="false" id="M_RCHO" name="RCHO" fbc:charge="0" />
      <species boundaryCondition="false" compartment="cell" constant="false" hasOnlySubstanceUnits="false" id="M_S_3MB_DHL" name="S_3MB_DHL" fbc:charge="0" />
      <species boundaryCondition="false" compartment="cell" constant="false" hasOnlySubstanceUnits="false" id="M_GL3P__0_052_C120ACP" name="GL3P__0_052_C120ACP" fbc:charge="0" />
      <species boundaryCondition="false" compartment="cell" constant="false" hasOnlySubstanceUnits="false" id="M_GLU" name="GLU" fbc:charge="0" />
      <species boundaryCondition="false" compartment="cell" constant="false" hasOnlySubstanceUnits="false" id="M_DADP" name="DADP" fbc:charge="0" />
      <species boundaryCondition="false" compartment="cell" constant="false" hasOnlySubstanceUnits="false" id="M_SHCHC" name="SHCHC" fbc:charge="0" />
      <species boundaryCondition="false" compartment="cell" constant="false" hasOnlySubstanceUnits="false" id="M_GALACTINOL" name="GALACTINOL" fbc:charge="0" />
      <species boundaryCondition="false" compartment="cell" constant="false" hasOnlySubstanceUnits="false" id="M_PPAC" name="PPAC" fbc:charge="0" />
      <species boundaryCondition="false" compartment="cell" constant="false" hasOnlySubstanceUnits="false" id="M_MLTHPT" name="MLTHPT" fbc:charge="0" />
      <species boundaryCondition="false" compartment="cell" constant="false" hasOnlySubstanceUnits="false" id="M_C122COA" name="C122COA" fbc:charge="0" />
      <species boundaryCondition="false" compartment="cell" constant="false" hasOnlySubstanceUnits="false" id="M_a_3HIVCOA" name="a_3HIVCOA" fbc:charge="0" />
      <species boundaryCondition="false" compartment="cell" constant="false" hasOnlySubstanceUnits="false" id="M_PBG" name="PBG" fbc:charge="0" />
      <species boundaryCondition="false" compartment="cell" constant="false" hasOnlySubstanceUnits="false" id="M_MLTTR" name="MLTTR" fbc:charge="0" />
      <species boundaryCondition="false" compartment="cell" constant="false" hasOnlySubstanceUnits="false" id="M_CHOR" name="CHOR" fbc:charge="0" />
      <species boundaryCondition="false" compartment="cell" constant="false" hasOnlySubstanceUnits="false" id="M_a_4FAAC" name="a_4FAAC" fbc:charge="0" />
      <species boundaryCondition="false" compartment="cell" constant="false" hasOnlySubstanceUnits="false" id="M_PABA" name="PABA" fbc:charge="0" />
      <species boundaryCondition="false" compartment="cell" constant="false" hasOnlySubstanceUnits="false" id="M_UDPNAGEP" name="UDPNAGEP" fbc:charge="0" />
      <species boundaryCondition="false" compartment="cell" constant="false" hasOnlySubstanceUnits="false" id="M_AIBUT" name="AIBUT" fbc:charge="0" />
      <species boundaryCondition="false" compartment="cell" constant="false" hasOnlySubstanceUnits="false" id="M_a_4TMABT" name="a_4TMABT" fbc:charge="0" />
      <species boundaryCondition="false" compartment="cell" constant="false" hasOnlySubstanceUnits="false" id="M_DHPACAL" name="DHPACAL" fbc:charge="0" />
      <species boundaryCondition="false" compartment="cell" constant="false" hasOnlySubstanceUnits="false" id="M_UDPG2AA" name="UDPG2AA" fbc:charge="0" />
      <species boundaryCondition="false" compartment="cell" constant="false" hasOnlySubstanceUnits="false" id="M_LPS" name="LPS" fbc:charge="0" />
      <species boundaryCondition="false" compartment="cell" constant="false" hasOnlySubstanceUnits="false" id="M_a_3PG" name="a_3PG" fbc:charge="0" />
      <species boundaryCondition="false" compartment="cell" constant="false" hasOnlySubstanceUnits="false" id="M_ABUT" name="ABUT" fbc:charge="0" />
      <species boundaryCondition="false" compartment="cell" constant="false" hasOnlySubstanceUnits="false" id="M_L1P3H5C" name="L1P3H5C" fbc:charge="0" />
      <species boundaryCondition="false" compartment="cell" constant="false" hasOnlySubstanceUnits="false" id="M_HEMEO" name="HEMEO" fbc:charge="0" />
      <species boundaryCondition="false" compartment="cell" constant="false" hasOnlySubstanceUnits="false" id="M_SELNT" name="SELNT" fbc:charge="0" />
      <species boundaryCondition="false" compartment="cell" constant="false" hasOnlySubstanceUnits="false" id="M_DAPIM" name="DAPIM" fbc:charge="0" />
      <species boundaryCondition="false" compartment="cell" constant="false" hasOnlySubstanceUnits="false" id="M_a_3A2OP" name="a_3A2OP" fbc:charge="0" />
      <species boundaryCondition="false" compartment="cell" constant="false" hasOnlySubstanceUnits="false" id="M_HEDC" name="HEDC" fbc:charge="0" />
      <species boundaryCondition="false" compartment="cell" constant="false" hasOnlySubstanceUnits="false" id="M_NADMA6P" name="NADMA6P" fbc:charge="0" />
      <species boundaryCondition="false" compartment="cell" constant="false" hasOnlySubstanceUnits="false" id="M_bDG6P" name="bDG6P" fbc:charge="0" />
      <species boundaryCondition="false" compartment="cell" constant="false" hasOnlySubstanceUnits="false" id="M_MDAPIM" name="MDAPIM" fbc:charge="0" />
      <species boundaryCondition="false" compartment="cell" constant="false" hasOnlySubstanceUnits="false" id="M_DR1P" name="DR1P" fbc:charge="0" />
      <species boundaryCondition="false" compartment="cell" constant="false" hasOnlySubstanceUnits="false" id="M_a_4MAAC" name="a_4MAAC" fbc:charge="0" />
      <species boundaryCondition="false" compartment="cell" constant="false" hasOnlySubstanceUnits="false" id="M_a_3HBCOA" name="a_3HBCOA" fbc:charge="0" />
      <species boundaryCondition="false" compartment="cell" constant="false" hasOnlySubstanceUnits="false" id="M_T16B" name="T16B" fbc:charge="0" />
      <species boundaryCondition="false" compartment="cell" constant="false" hasOnlySubstanceUnits="false" id="M_UDPGLUC" name="UDPGLUC" fbc:charge="0" />
      <species boundaryCondition="false" compartment="cell" constant="false" hasOnlySubstanceUnits="false" id="M_DANNA" name="DANNA" fbc:charge="0" />
      <species boundaryCondition="false" compartment="cell" constant="false" hasOnlySubstanceUnits="false" id="M_T6P" name="T6P" fbc:charge="0" />
      <species boundaryCondition="false" compartment="cell" constant="false" hasOnlySubstanceUnits="false" id="M_NGNEU" name="NGNEU" fbc:charge="0" />
      <species boundaryCondition="false" compartment="cell" constant="false" hasOnlySubstanceUnits="false" id="M_AACCOA" name="AACCOA" fbc:charge="0" />
      <species boundaryCondition="false" compartment="cell" constant="false" hasOnlySubstanceUnits="false" id="M_a_3OP4HB" name="a_3OP4HB" fbc:charge="0" />
      <species boundaryCondition="false" compartment="cell" constant="false" hasOnlySubstanceUnits="false" id="M_a_3HIBCOA" name="a_3HIBCOA" fbc:charge="0" />
      <species boundaryCondition="false" compartment="cell" constant="false" hasOnlySubstanceUnits="false" id="M_NANEU" name="NANEU" fbc:charge="0" />
      <species boundaryCondition="false" compartment="cell" constant="false" hasOnlySubstanceUnits="false" id="M_a_23cAMP" name="a_23cAMP" fbc:charge="0" />
      <species boundaryCondition="false" compartment="cell" constant="false" hasOnlySubstanceUnits="false" id="M_N2SUCCARG" name="N2SUCCARG" fbc:charge="0" />
      <species boundaryCondition="false" compartment="cell" constant="false" hasOnlySubstanceUnits="false" id="M_IMAL" name="IMAL" fbc:charge="0" />
      <species boundaryCondition="false" compartment="cell" constant="false" hasOnlySubstanceUnits="false" id="M_a_2A3OB" name="a_2A3OB" fbc:charge="0" />
      <species boundaryCondition="false" compartment="cell" constant="false" hasOnlySubstanceUnits="false" id="M_a_2MCIT" name="a_2MCIT" fbc:charge="0" />
      <species boundaryCondition="false" compartment="cell" constant="false" hasOnlySubstanceUnits="false" id="M_PRFICA" name="PRFICA" fbc:charge="0" />
      <species boundaryCondition="false" compartment="cell" constant="false" hasOnlySubstanceUnits="false" id="M_DITP" name="DITP" fbc:charge="0" />
      <species boundaryCondition="false" compartment="cell" constant="false" hasOnlySubstanceUnits="false" id="M_DTDPGLU" name="DTDPGLU" fbc:charge="0" />
      <species boundaryCondition="false" compartment="cell" constant="false" hasOnlySubstanceUnits="false" id="M_HSER" name="HSER" fbc:charge="0" />
      <species boundaryCondition="false" compartment="cell" constant="false" hasOnlySubstanceUnits="false" id="M_ACLAC" name="ACLAC" fbc:charge="0" />
      <species boundaryCondition="false" compartment="cell" constant="false" hasOnlySubstanceUnits="false" id="M_UPPMN_GN_LADGNMD_G_5DADA" name="UPPMN_GN_LADGNMD_G_5DADA" fbc:charge="0" />
      <species boundaryCondition="false" compartment="cell" constant="false" hasOnlySubstanceUnits="false" id="M_SMETTRNAMET" name="SMETTRNAMET" fbc:charge="0" />
      <species boundaryCondition="false" compartment="cell" constant="false" hasOnlySubstanceUnits="false" id="M_a_2AG3PE" name="a_2AG3PE" fbc:charge="0" />
      <species boundaryCondition="false" compartment="cell" constant="false" hasOnlySubstanceUnits="false" id="M_SLF" name="SLF" fbc:charge="0" />
      <species boundaryCondition="false" compartment="cell" constant="false" hasOnlySubstanceUnits="false" id="M_ASN" name="ASN" fbc:charge="0" />
      <species boundaryCondition="false" compartment="cell" constant="false" hasOnlySubstanceUnits="false" id="M_a_3MBCOA" name="a_3MBCOA" fbc:charge="0" />
      <species boundaryCondition="false" compartment="cell" constant="false" hasOnlySubstanceUnits="false" id="M_a_2AG3PC" name="a_2AG3PC" fbc:charge="0" />
      <species boundaryCondition="false" compartment="cell" constant="false" hasOnlySubstanceUnits="false" id="M_TRNATHR" name="TRNATHR" fbc:charge="0" />
      <species boundaryCondition="false" compartment="cell" constant="false" hasOnlySubstanceUnits="false" id="M_CAIR" name="CAIR" fbc:charge="0" />
      <species boundaryCondition="false" compartment="cell" constant="false" hasOnlySubstanceUnits="false" id="M_GLUTCOA" name="GLUTCOA" fbc:charge="0" />
      <species boundaryCondition="false" compartment="cell" constant="false" hasOnlySubstanceUnits="false" id="M_MAN6P" name="MAN6P" fbc:charge="0" />
      <species boundaryCondition="false" compartment="cell" constant="false" hasOnlySubstanceUnits="false" id="M_DHMVA" name="DHMVA" fbc:charge="0" />
      <species boundaryCondition="false" compartment="cell" constant="false" hasOnlySubstanceUnits="false" id="M_PACAL" name="PACAL" fbc:charge="0" />
      <species boundaryCondition="false" compartment="cell" constant="false" hasOnlySubstanceUnits="false" id="M_ASP" name="ASP" fbc:charge="0" />
      <species boundaryCondition="false" compartment="cell" constant="false" hasOnlySubstanceUnits="false" id="M_a_2AG3PS" name="a_2AG3PS" fbc:charge="0" />
      <species boundaryCondition="false" compartment="cell" constant="false" hasOnlySubstanceUnits="false" id="M_SPRM" name="SPRM" fbc:charge="0" />
      <species boundaryCondition="false" compartment="cell" constant="false" hasOnlySubstanceUnits="false" id="M_DPHE" name="DPHE" fbc:charge="0" />
      <species boundaryCondition="false" compartment="cell" constant="false" hasOnlySubstanceUnits="false" id="M_ADCBA" name="ADCBA" fbc:charge="0" />
      <species boundaryCondition="false" compartment="cell" constant="false" hasOnlySubstanceUnits="false" id="M_D6PGC" name="D6PGC" fbc:charge="0" />
      <species boundaryCondition="false" compartment="cell" constant="false" hasOnlySubstanceUnits="false" id="M_GLUCOSE" name="GLUCOSE" fbc:charge="0" />
      <species boundaryCondition="false" compartment="cell" constant="false" hasOnlySubstanceUnits="false" id="M_C191ACP" name="C191ACP" fbc:charge="0" />
      <species boundaryCondition="false" compartment="cell" constant="false" hasOnlySubstanceUnits="false" id="M_N2SUCCGLU5SA" name="N2SUCCGLU5SA" fbc:charge="0" />
      <species boundaryCondition="false" compartment="cell" constant="false" hasOnlySubstanceUnits="false" id="M_BETAINE" name="BETAINE" fbc:charge="0" />
      <species boundaryCondition="false" compartment="cell" constant="false" hasOnlySubstanceUnits="false" id="M_TRNATRP" name="TRNATRP" fbc:charge="0" />
      <species boundaryCondition="false" compartment="cell" constant="false" hasOnlySubstanceUnits="false" id="M_N4AAB" name="N4AAB" fbc:charge="0" />
      <species boundaryCondition="false" compartment="cell" constant="false" hasOnlySubstanceUnits="false" id="M_FTHF" name="FTHF" fbc:charge="0" />
      <species boundaryCondition="false" compartment="cell" constant="false" hasOnlySubstanceUnits="false" id="M_ICHOR" name="ICHOR" fbc:charge="0" />
      <species boundaryCondition="false" compartment="cell" constant="false" hasOnlySubstanceUnits="false" id="M_PRPP" name="PRPP" fbc:charge="0" />
      <species boundaryCondition="false" compartment="cell" constant="false" hasOnlySubstanceUnits="false" id="M_PRBAMP" name="PRBAMP" fbc:charge="0" />
      <species boundaryCondition="false" compartment="cell" constant="false" hasOnlySubstanceUnits="false" id="M_OTHIO" name="OTHIO" fbc:charge="0" />
      <species boundaryCondition="false" compartment="cell" constant="false" hasOnlySubstanceUnits="false" id="M_CTP" name="CTP" fbc:charge="0" />
      <species boundaryCondition="false" compartment="cell" constant="false" hasOnlySubstanceUnits="false" id="M_a_3MLAC" name="a_3MLAC" fbc:charge="0" />
      <species boundaryCondition="false" compartment="cell" constant="false" hasOnlySubstanceUnits="false" id="M_CCOA" name="CCOA" fbc:charge="0" />
      <species boundaryCondition="false" compartment="cell" constant="false" hasOnlySubstanceUnits="false" id="M_HEPPP" name="HEPPP" fbc:charge="0" />
      <species boundaryCondition="false" compartment="cell" constant="false" hasOnlySubstanceUnits="false" id="M_DISAC1P" name="DISAC1P" fbc:charge="0" />
      <species boundaryCondition="false" compartment="cell" constant="false" hasOnlySubstanceUnits="false" id="M_MAN1P" name="MAN1P" fbc:charge="0" />
      <species boundaryCondition="false" compartment="cell" constant="false" hasOnlySubstanceUnits="false" id="M_E4HGLU" name="E4HGLU" fbc:charge="0" />
      <species boundaryCondition="false" compartment="cell" constant="false" hasOnlySubstanceUnits="false" id="M_XMP" name="XMP" fbc:charge="0" />
      <species boundaryCondition="false" compartment="cell" constant="false" hasOnlySubstanceUnits="false" id="M_ADCHOR" name="ADCHOR" fbc:charge="0" />
      <species boundaryCondition="false" compartment="cell" constant="false" hasOnlySubstanceUnits="false" id="M_SME" name="SME" fbc:charge="0" />
      <species boundaryCondition="false" compartment="cell" constant="false" hasOnlySubstanceUnits="false" id="M_APN" name="APN" fbc:charge="0" />
      <species boundaryCondition="false" compartment="cell" constant="false" hasOnlySubstanceUnits="false" id="M_N1_5PADR_DMB" name="N1_5PADR_DMB" fbc:charge="0" />
      <species boundaryCondition="false" compartment="cell" constant="false" hasOnlySubstanceUnits="false" id="M_a_2AA" name="a_2AA" fbc:charge="0" />
      <species boundaryCondition="false" compartment="cell" constant="false" hasOnlySubstanceUnits="false" id="M_AGL3P" name="AGL3P" fbc:charge="0" />
      <species boundaryCondition="false" compartment="cell" constant="false" hasOnlySubstanceUnits="false" id="M_RMAL" name="RMAL" fbc:charge="0" />
      <species boundaryCondition="false" compartment="cell" constant="false" hasOnlySubstanceUnits="false" id="M_HMB4PP" name="HMB4PP" fbc:charge="0" />
      <species boundaryCondition="false" compartment="cell" constant="false" hasOnlySubstanceUnits="false" id="M_XTSINE" name="XTSINE" fbc:charge="0" />
      <species boundaryCondition="false" compartment="cell" constant="false" hasOnlySubstanceUnits="false" id="M_CALA" name="CALA" fbc:charge="0" />
      <species boundaryCondition="false" compartment="cell" constant="false" hasOnlySubstanceUnits="false" id="M_ARGSUCC" name="ARGSUCC" fbc:charge="0" />
      <species boundaryCondition="false" compartment="cell" constant="false" hasOnlySubstanceUnits="false" id="M_a_2AGL3P" name="a_2AGL3P" fbc:charge="0" />
      <species boundaryCondition="false" compartment="cell" constant="false" hasOnlySubstanceUnits="false" id="M_DUTP" name="DUTP" fbc:charge="0" />
      <species boundaryCondition="false" compartment="cell" constant="false" hasOnlySubstanceUnits="false" id="M_DHDP" name="DHDP" fbc:charge="0" />
      <species boundaryCondition="false" compartment="cell" constant="false" hasOnlySubstanceUnits="false" id="M_DHLIPOYLPROTEIN" name="DHLIPOYLPROTEIN" fbc:charge="0" />
      <species boundaryCondition="false" compartment="cell" constant="false" hasOnlySubstanceUnits="false" id="M_LIPOYLPROTEIN" name="LIPOYLPROTEIN" fbc:charge="0" />
      <species boundaryCondition="false" compartment="cell" constant="false" hasOnlySubstanceUnits="false" id="M_a_2OP6HP" name="a_2OP6HP" fbc:charge="0" />
      <species boundaryCondition="false" compartment="cell" constant="false" hasOnlySubstanceUnits="false" id="M_cGMP" name="cGMP" fbc:charge="0" />
      <species boundaryCondition="false" compartment="cell" constant="false" hasOnlySubstanceUnits="false" id="M_MLTHX" name="MLTHX" fbc:charge="0" />
      <species boundaryCondition="false" compartment="cell" constant="false" hasOnlySubstanceUnits="false" id="M_GA6P" name="GA6P" fbc:charge="0" />
      <species boundaryCondition="false" compartment="cell" constant="false" hasOnlySubstanceUnits="false" id="M_DGDMH17BP" name="DGDMH17BP" fbc:charge="0" />
      <species boundaryCondition="false" compartment="cell" constant="false" hasOnlySubstanceUnits="false" id="M_NAS" name="NAS" fbc:charge="0" />
      <species boundaryCondition="false" compartment="cell" constant="false" hasOnlySubstanceUnits="false" id="M_TRNAASP" name="TRNAASP" fbc:charge="0" />
      <species boundaryCondition="false" compartment="cell" constant="false" hasOnlySubstanceUnits="false" id="M_PHEN" name="PHEN" fbc:charge="0" />
      <species boundaryCondition="false" compartment="cell" constant="false" hasOnlySubstanceUnits="false" id="M_DGDMH1P" name="DGDMH1P" fbc:charge="0" />
      <species boundaryCondition="false" compartment="cell" constant="false" hasOnlySubstanceUnits="false" id="M_a_2HETPP" name="a_2HETPP" fbc:charge="0" />
      <species boundaryCondition="false" compartment="cell" constant="false" hasOnlySubstanceUnits="false" id="M_AAA" name="AAA" fbc:charge="0" />
      <species boundaryCondition="false" compartment="cell" constant="false" hasOnlySubstanceUnits="false" id="M_NAD" name="NAD" fbc:charge="0" />
      <species boundaryCondition="false" compartment="cell" constant="false" hasOnlySubstanceUnits="false" id="M_DCMP" name="DCMP" fbc:charge="0" />
      <species boundaryCondition="false" compartment="cell" constant="false" hasOnlySubstanceUnits="false" id="M_NAC" name="NAC" fbc:charge="0" />
      <species boundaryCondition="false" compartment="cell" constant="false" hasOnlySubstanceUnits="false" id="M_ARG" name="ARG" fbc:charge="0" />
      <species boundaryCondition="false" compartment="cell" constant="false" hasOnlySubstanceUnits="false" id="M_NAM" name="NAM" fbc:charge="0" />
      <species boundaryCondition="false" compartment="cell" constant="false" hasOnlySubstanceUnits="false" id="M_IMACP" name="IMACP" fbc:charge="0" />
      <species boundaryCondition="false" compartment="cell" constant="false" hasOnlySubstanceUnits="false" id="M_DHAP" name="DHAP" fbc:charge="0" />
      <species boundaryCondition="false" compartment="cell" constant="false" hasOnlySubstanceUnits="false" id="M_NHLYS" name="NHLYS" fbc:charge="0" />
      <species boundaryCondition="false" compartment="cell" constant="false" hasOnlySubstanceUnits="false" id="M_PNTO" name="PNTO" fbc:charge="0" />
      <species boundaryCondition="false" compartment="cell" constant="false" hasOnlySubstanceUnits="false" id="M_TRNAHIS" name="TRNAHIS" fbc:charge="0" />
      <species boundaryCondition="false" compartment="cell" constant="false" hasOnlySubstanceUnits="false" id="M_ALLNT" name="ALLNT" fbc:charge="0" />
      <species boundaryCondition="false" compartment="cell" constant="false" hasOnlySubstanceUnits="false" id="M_LYS" name="LYS" fbc:charge="0" />
      <species boundaryCondition="false" compartment="cell" constant="false" hasOnlySubstanceUnits="false" id="M_a_4HB" name="a_4HB" fbc:charge="0" />
      <species boundaryCondition="false" compartment="cell" constant="false" hasOnlySubstanceUnits="false" id="M_C_II_A" name="C_II_A" fbc:charge="0" />
      <species boundaryCondition="false" compartment="cell" constant="false" hasOnlySubstanceUnits="false" id="M_C180" name="C180" fbc:charge="0" />
      <species boundaryCondition="false" compartment="cell" constant="false" hasOnlySubstanceUnits="false" id="M_C181" name="C181" fbc:charge="0" />
      <species boundaryCondition="false" compartment="cell" constant="false" hasOnlySubstanceUnits="false" id="M_C100ACP" name="C100ACP" fbc:charge="0" />
      <species boundaryCondition="false" compartment="cell" constant="false" hasOnlySubstanceUnits="false" id="M_a_4HGLUSA" name="a_4HGLUSA" fbc:charge="0" />
      <species boundaryCondition="false" compartment="cell" constant="false" hasOnlySubstanceUnits="false" id="M_SAOPIM" name="SAOPIM" fbc:charge="0" />
      <species boundaryCondition="false" compartment="cell" constant="false" hasOnlySubstanceUnits="false" id="M_PRAM" name="PRAM" fbc:charge="0" />
      <species boundaryCondition="false" compartment="cell" constant="false" hasOnlySubstanceUnits="false" id="M_C200ACP" name="C200ACP" fbc:charge="0" />
      <species boundaryCondition="false" compartment="cell" constant="false" hasOnlySubstanceUnits="false" id="M_A6RP" name="A6RP" fbc:charge="0" />
      <species boundaryCondition="false" compartment="cell" constant="false" hasOnlySubstanceUnits="false" id="M_a_3KBDG" name="a_3KBDG" fbc:charge="0" />
      <species boundaryCondition="false" compartment="cell" constant="false" hasOnlySubstanceUnits="false" id="M_SAM" name="SAM" fbc:charge="0" />
      <species boundaryCondition="false" compartment="cell" constant="false" hasOnlySubstanceUnits="false" id="M_ILE__0_673_LEU" name="ILE__0_673_LEU" fbc:charge="0" />
      <species boundaryCondition="false" compartment="cell" constant="false" hasOnlySubstanceUnits="false" id="M_ADLIPO" name="ADLIPO" fbc:charge="0" />
      <species boundaryCondition="false" compartment="cell" constant="false" hasOnlySubstanceUnits="false" id="M_MELI" name="MELI" fbc:charge="0" />
      <species boundaryCondition="false" compartment="cell" constant="false" hasOnlySubstanceUnits="false" id="M_a_2OP6MP" name="a_2OP6MP" fbc:charge="0" />
      <species boundaryCondition="false" compartment="cell" constant="false" hasOnlySubstanceUnits="false" id="M_TRE" name="TRE" fbc:charge="0" />
      <species boundaryCondition="false" compartment="cell" constant="false" hasOnlySubstanceUnits="false" id="M_GA1P" name="GA1P" fbc:charge="0" />
      <species boundaryCondition="false" compartment="cell" constant="false" hasOnlySubstanceUnits="false" id="M_DTDPDGLUC" name="DTDPDGLUC" fbc:charge="0" />
      <species boundaryCondition="false" compartment="cell" constant="false" hasOnlySubstanceUnits="false" id="M_NO3" name="NO3" fbc:charge="0" />
      <species boundaryCondition="false" compartment="cell" constant="false" hasOnlySubstanceUnits="false" id="M_NO2" name="NO2" fbc:charge="0" />
      <species boundaryCondition="false" compartment="cell" constant="false" hasOnlySubstanceUnits="false" id="M_a_4HPRO" name="a_4HPRO" fbc:charge="0" />
      <species boundaryCondition="false" compartment="cell" constant="false" hasOnlySubstanceUnits="false" id="M_RTHIO" name="RTHIO" fbc:charge="0" />
      <species boundaryCondition="false" compartment="cell" constant="false" hasOnlySubstanceUnits="false" id="M_UDPAGLACA" name="UDPAGLACA" fbc:charge="0" />
      <species boundaryCondition="false" compartment="cell" constant="false" hasOnlySubstanceUnits="false" id="M_CYST" name="CYST" fbc:charge="0" />
      <species boundaryCondition="false" compartment="cell" constant="false" hasOnlySubstanceUnits="false" id="M_SAMA" name="SAMA" fbc:charge="0" />
      <species boundaryCondition="false" compartment="cell" constant="false" hasOnlySubstanceUnits="false" id="M_DX5P" name="DX5P" fbc:charge="0" />
      <species boundaryCondition="false" compartment="cell" constant="false" hasOnlySubstanceUnits="false" id="M_a_3HPA" name="a_3HPA" fbc:charge="0" />
      <species boundaryCondition="false" compartment="cell" constant="false" hasOnlySubstanceUnits="false" id="M_GTP" name="GTP" fbc:charge="0" />
      <species boundaryCondition="false" compartment="cell" constant="false" hasOnlySubstanceUnits="false" id="M_AKG" name="AKG" fbc:charge="0" />
      <species boundaryCondition="false" compartment="cell" constant="false" hasOnlySubstanceUnits="false" id="M_KDPG" name="KDPG" fbc:charge="0" />
      <species boundaryCondition="false" compartment="cell" constant="false" hasOnlySubstanceUnits="false" id="M_MPET" name="MPET" fbc:charge="0" />
      <species boundaryCondition="false" compartment="cell" constant="false" hasOnlySubstanceUnits="false" id="M_MTG" name="MTG" fbc:charge="0" />
      <species boundaryCondition="false" compartment="cell" constant="false" hasOnlySubstanceUnits="false" id="M_XTP" name="XTP" fbc:charge="0" />
      <species boundaryCondition="false" compartment="cell" constant="false" hasOnlySubstanceUnits="false" id="M_CHCOA" name="CHCOA" fbc:charge="0" />
      <species boundaryCondition="false" compartment="cell" constant="false" hasOnlySubstanceUnits="false" id="M_BASP" name="BASP" fbc:charge="0" />
      <species boundaryCondition="false" compartment="cell" constant="false" hasOnlySubstanceUnits="false" id="M_TRNAPHE" name="TRNAPHE" fbc:charge="0" />
      <species boundaryCondition="false" compartment="cell" constant="false" hasOnlySubstanceUnits="false" id="M_F6P" name="F6P" fbc:charge="0" />
      <species boundaryCondition="false" compartment="cell" constant="false" hasOnlySubstanceUnits="false" id="M_LEU" name="LEU" fbc:charge="0" />
      <species boundaryCondition="false" compartment="cell" constant="false" hasOnlySubstanceUnits="false" id="M_TTA" name="TTA" fbc:charge="0" />
      <species boundaryCondition="false" compartment="cell" constant="false" hasOnlySubstanceUnits="false" id="M_GTRNA" name="GTRNA" fbc:charge="0" />
      <species boundaryCondition="false" compartment="cell" constant="false" hasOnlySubstanceUnits="false" id="M_AONA" name="AONA" fbc:charge="0" />
      <species boundaryCondition="false" compartment="cell" constant="false" hasOnlySubstanceUnits="false" id="M_a_3HB123TC" name="a_3HB123TC" fbc:charge="0" />
      <species boundaryCondition="false" compartment="cell" constant="false" hasOnlySubstanceUnits="false" id="M_D6PGL" name="D6PGL" fbc:charge="0" />
      <species boundaryCondition="false" compartment="cell" constant="false" hasOnlySubstanceUnits="false" id="M_H5P" name="H5P" fbc:charge="0" />
      <species boundaryCondition="false" compartment="cell" constant="false" hasOnlySubstanceUnits="false" id="M_S_2MB_DHL" name="S_2MB_DHL" fbc:charge="0" />
      <species boundaryCondition="false" compartment="cell" constant="false" hasOnlySubstanceUnits="false" id="M_a_2D3DDX" name="a_2D3DDX" fbc:charge="0" />
      <species boundaryCondition="false" compartment="cell" constant="false" hasOnlySubstanceUnits="false" id="M_GLUTR" name="GLUTR" fbc:charge="0" />
      <species boundaryCondition="false" compartment="cell" constant="false" hasOnlySubstanceUnits="false" id="M_CAASP" name="CAASP" fbc:charge="0" />
      <species boundaryCondition="false" compartment="cell" constant="false" hasOnlySubstanceUnits="false" id="M_PPACOA" name="PPACOA" fbc:charge="0" />
      <species boundaryCondition="false" compartment="cell" constant="false" hasOnlySubstanceUnits="false" id="M_PAPS" name="PAPS" fbc:charge="0" />
      <species boundaryCondition="false" compartment="cell" constant="false" hasOnlySubstanceUnits="false" id="M_a_13PDG" name="a_13PDG" fbc:charge="0" />
      <species boundaryCondition="false" compartment="cell" constant="false" hasOnlySubstanceUnits="false" id="M_NH3" name="NH3" fbc:charge="0" />
      <species boundaryCondition="false" compartment="cell" constant="false" hasOnlySubstanceUnits="false" id="M_UQH2" name="UQH2" fbc:charge="0" />
      <species boundaryCondition="false" compartment="cell" constant="false" hasOnlySubstanceUnits="false" id="M_GLYTRNAGLY" name="GLYTRNAGLY" fbc:charge="0" />
      <species boundaryCondition="false" compartment="cell" constant="false" hasOnlySubstanceUnits="false" id="M_ILETRNAILE" name="ILETRNAILE" fbc:charge="0" />
      <species boundaryCondition="false" compartment="cell" constant="false" hasOnlySubstanceUnits="false" id="M_C150ACP" name="C150ACP" fbc:charge="0" />
      <species boundaryCondition="false" compartment="cell" constant="false" hasOnlySubstanceUnits="false" id="M_CYSTRNACYS" name="CYSTRNACYS" fbc:charge="0" />
      <species boundaryCondition="false" compartment="cell" constant="false" hasOnlySubstanceUnits="false" id="M_ACMUR" name="ACMUR" fbc:charge="0" />
      <species boundaryCondition="false" compartment="cell" constant="false" hasOnlySubstanceUnits="false" id="M_AHM" name="AHM" fbc:charge="0" />
      <species boundaryCondition="false" compartment="cell" constant="false" hasOnlySubstanceUnits="false" id="M_SER" name="SER" fbc:charge="0" />
      <species boundaryCondition="false" compartment="cell" constant="false" hasOnlySubstanceUnits="false" id="M_a_2OPP" name="a_2OPP" fbc:charge="0" />
      <species boundaryCondition="false" compartment="cell" constant="false" hasOnlySubstanceUnits="false" id="M_TRNAPRO" name="TRNAPRO" fbc:charge="0" />
      <species boundaryCondition="false" compartment="cell" constant="false" hasOnlySubstanceUnits="false" id="M_DTMP" name="DTMP" fbc:charge="0" />
      <species boundaryCondition="false" compartment="cell" constant="false" hasOnlySubstanceUnits="false" id="M_DGLUC" name="DGLUC" fbc:charge="0" />
      <species boundaryCondition="false" compartment="cell" constant="false" hasOnlySubstanceUnits="false" id="M_UPPMNLADGMDDADA" name="UPPMNLADGMDDADA" fbc:charge="0" />
      <species boundaryCondition="false" compartment="cell" constant="false" hasOnlySubstanceUnits="false" id="M_a_34DHMA" name="a_34DHMA" fbc:charge="0" />
      <species boundaryCondition="false" compartment="cell" constant="false" hasOnlySubstanceUnits="false" id="M_C160ACP" name="C160ACP" fbc:charge="0" />
      <species boundaryCondition="false" compartment="cell" constant="false" hasOnlySubstanceUnits="false" id="M_F1P" name="F1P" fbc:charge="0" />
      <species boundaryCondition="false" compartment="cell" constant="false" hasOnlySubstanceUnits="false" id="M_GSN" name="GSN" fbc:charge="0" />
      <species boundaryCondition="false" compartment="cell" constant="false" hasOnlySubstanceUnits="false" id="M_SHCYS" name="SHCYS" fbc:charge="0" />
      <species boundaryCondition="false" compartment="cell" constant="false" hasOnlySubstanceUnits="false" id="M_PRLP" name="PRLP" fbc:charge="0" />
      <species boundaryCondition="false" compartment="cell" constant="false" hasOnlySubstanceUnits="false" id="M_ATHR" name="ATHR" fbc:charge="0" />
      <species boundaryCondition="false" compartment="cell" constant="false" hasOnlySubstanceUnits="false" id="M_PACGLY" name="PACGLY" fbc:charge="0" />
      <species boundaryCondition="false" compartment="cell" constant="false" hasOnlySubstanceUnits="false" id="M_GSA" name="GSA" fbc:charge="0" />
      <species boundaryCondition="false" compartment="cell" constant="false" hasOnlySubstanceUnits="false" id="M_IGP" name="IGP" fbc:charge="0" />
      <species boundaryCondition="false" compartment="cell" constant="false" hasOnlySubstanceUnits="false" id="M_DMPP" name="DMPP" fbc:charge="0" />
      <species boundaryCondition="false" compartment="cell" constant="false" hasOnlySubstanceUnits="false" id="M_CYTD" name="CYTD" fbc:charge="0" />
      <species boundaryCondition="false" compartment="cell" constant="false" hasOnlySubstanceUnits="false" id="M_F2P" name="F2P" fbc:charge="0" />
      <species boundaryCondition="false" compartment="cell" constant="false" hasOnlySubstanceUnits="false" id="M_a_2P1A" name="a_2P1A" fbc:charge="0" />
      <species boundaryCondition="false" compartment="cell" constant="false" hasOnlySubstanceUnits="false" id="M_MTTA" name="MTTA" fbc:charge="0" />
      <species boundaryCondition="false" compartment="cell" constant="false" hasOnlySubstanceUnits="false" id="M_AIR" name="AIR" fbc:charge="0" />
      <species boundaryCondition="false" compartment="cell" constant="false" hasOnlySubstanceUnits="false" id="M_METTHF" name="METTHF" fbc:charge="0" />
      <species boundaryCondition="false" compartment="cell" constant="false" hasOnlySubstanceUnits="false" id="M_LAC" name="LAC" fbc:charge="0" />
      <species boundaryCondition="false" compartment="cell" constant="false" hasOnlySubstanceUnits="false" id="M_GLYCOLATE" name="GLYCOLATE" fbc:charge="0" />
      <species boundaryCondition="false" compartment="cell" constant="false" hasOnlySubstanceUnits="false" id="M_DCDP" name="DCDP" fbc:charge="0" />
      <species boundaryCondition="false" compartment="cell" constant="false" hasOnlySubstanceUnits="false" id="M_IASP" name="IASP" fbc:charge="0" />
      <species boundaryCondition="false" compartment="cell" constant="false" hasOnlySubstanceUnits="false" id="M_XAN" name="XAN" fbc:charge="0" />
      <species boundaryCondition="false" compartment="cell" constant="false" hasOnlySubstanceUnits="false" id="M_TRNATYR" name="TRNATYR" fbc:charge="0" />
      <species boundaryCondition="false" compartment="cell" constant="false" hasOnlySubstanceUnits="false" id="M_a_23cGMP" name="a_23cGMP" fbc:charge="0" />
      <species boundaryCondition="false" compartment="cell" constant="false" hasOnlySubstanceUnits="false" id="M_DAMP" name="DAMP" fbc:charge="0" />
      <species boundaryCondition="false" compartment="cell" constant="false" hasOnlySubstanceUnits="false" id="M_C100" name="C100" fbc:charge="0" />
      <species boundaryCondition="false" compartment="cell" constant="false" hasOnlySubstanceUnits="false" id="M_NAORN" name="NAORN" fbc:charge="0" />
      <species boundaryCondition="false" compartment="cell" constant="false" hasOnlySubstanceUnits="false" id="M_a_3SLALA" name="a_3SLALA" fbc:charge="0" />
      <species boundaryCondition="false" compartment="cell" constant="false" hasOnlySubstanceUnits="false" id="M_a_4PPNTO" name="a_4PPNTO" fbc:charge="0" />
      <species boundaryCondition="false" compartment="cell" constant="false" hasOnlySubstanceUnits="false" id="M_DIDP" name="DIDP" fbc:charge="0" />
      <species boundaryCondition="false" compartment="cell" constant="false" hasOnlySubstanceUnits="false" id="M_S3MBDHL" name="S3MBDHL" fbc:charge="0" />
      <species boundaryCondition="false" compartment="cell" constant="false" hasOnlySubstanceUnits="false" id="M_DGDMH7P" name="DGDMH7P" fbc:charge="0" />
      <species boundaryCondition="false" compartment="cell" constant="false" hasOnlySubstanceUnits="false" id="M_LLCT" name="LLCT" fbc:charge="0" />
      <species boundaryCondition="false" compartment="cell" constant="false" hasOnlySubstanceUnits="false" id="M_CITR" name="CITR" fbc:charge="0" />
      <species boundaryCondition="false" compartment="cell" constant="false" hasOnlySubstanceUnits="false" id="M_DCYS" name="DCYS" fbc:charge="0" />
      <species boundaryCondition="false" compartment="cell" constant="false" hasOnlySubstanceUnits="false" id="M_ALA" name="ALA" fbc:charge="0" />
      <species boundaryCondition="false" compartment="cell" constant="false" hasOnlySubstanceUnits="false" id="M_C040COA" name="C040COA" fbc:charge="0" />
      <species boundaryCondition="false" compartment="cell" constant="false" hasOnlySubstanceUnits="false" id="M_a_24DAB" name="a_24DAB" fbc:charge="0" />
      <species boundaryCondition="false" compartment="cell" constant="false" hasOnlySubstanceUnits="false" id="M_SUC6P" name="SUC6P" fbc:charge="0" />
      <species boundaryCondition="false" compartment="cell" constant="false" hasOnlySubstanceUnits="false" id="M_PHOSPHOLIPID" name="PHOSPHOLIPID" fbc:charge="0" />
      <species boundaryCondition="false" compartment="cell" constant="false" hasOnlySubstanceUnits="false" id="M_PDLA" name="PDLA" fbc:charge="0" />
      <species boundaryCondition="false" compartment="cell" constant="false" hasOnlySubstanceUnits="false" id="M_D6RP5P" name="D6RP5P" fbc:charge="0" />
      <species boundaryCondition="false" compartment="cell" constant="false" hasOnlySubstanceUnits="false" id="M_C090ACP" name="C090ACP" fbc:charge="0" />
      <species boundaryCondition="false" compartment="cell" constant="false" hasOnlySubstanceUnits="false" id="M_GLY" name="GLY" fbc:charge="0" />
      <species boundaryCondition="false" compartment="cell" constant="false" hasOnlySubstanceUnits="false" id="M_GLX" name="GLX" fbc:charge="0" />
      <species boundaryCondition="false" compartment="cell" constant="false" hasOnlySubstanceUnits="false" id="M_ACP" name="ACP" fbc:charge="0" />
      <species boundaryCondition="false" compartment="cell" constant="false" hasOnlySubstanceUnits="false" id="M_ACT" name="ACT" fbc:charge="0" />
      <species boundaryCondition="false" compartment="cell" constant="false" hasOnlySubstanceUnits="false" id="M_GLC" name="GLC" fbc:charge="0" />
      <species boundaryCondition="false" compartment="cell" constant="false" hasOnlySubstanceUnits="false" id="M_LIPO" name="LIPO" fbc:charge="0" />
      <species boundaryCondition="false" compartment="cell" constant="false" hasOnlySubstanceUnits="false" id="M_AGMATINE" name="AGMATINE" fbc:charge="0" />
      <species boundaryCondition="false" compartment="cell" constant="false" hasOnlySubstanceUnits="false" id="M_NADMA" name="NADMA" fbc:charge="0" />
      <species boundaryCondition="false" compartment="cell" constant="false" hasOnlySubstanceUnits="false" id="M_GLN" name="GLN" fbc:charge="0" />
      <species boundaryCondition="false" compartment="cell" constant="false" hasOnlySubstanceUnits="false" id="M_PHSER" name="PHSER" fbc:charge="0" />
      <species boundaryCondition="false" compartment="cell" constant="false" hasOnlySubstanceUnits="false" id="M_DGTP" name="DGTP" fbc:charge="0" />
      <species boundaryCondition="false" compartment="cell" constant="false" hasOnlySubstanceUnits="false" id="M_UDPG2A" name="UDPG2A" fbc:charge="0" />
      <species boundaryCondition="false" compartment="cell" constant="false" hasOnlySubstanceUnits="false" id="M_UDPMNLADGMDDADA" name="UDPMNLADGMDDADA" fbc:charge="0" />
      <species boundaryCondition="false" compartment="cell" constant="false" hasOnlySubstanceUnits="false" id="M_BUTANAL" name="BUTANAL" fbc:charge="0" />
      <species boundaryCondition="false" compartment="cell" constant="false" hasOnlySubstanceUnits="false" id="M_FGAR" name="FGAR" fbc:charge="0" />
      <species boundaryCondition="false" compartment="cell" constant="false" hasOnlySubstanceUnits="false" id="M_CYS" name="CYS" fbc:charge="0" />
      <species boundaryCondition="false" compartment="cell" constant="false" hasOnlySubstanceUnits="false" id="M_R3HBCOA" name="R3HBCOA" fbc:charge="0" />
      <species boundaryCondition="false" compartment="cell" constant="false" hasOnlySubstanceUnits="false" id="M_OPHSER" name="OPHSER" fbc:charge="0" />
      <species boundaryCondition="false" compartment="cell" constant="false" hasOnlySubstanceUnits="false" id="M_UDCPP" name="UDCPP" fbc:charge="0" />
      <species boundaryCondition="false" compartment="cell" constant="false" hasOnlySubstanceUnits="false" id="M_RIBFLAV" name="RIBFLAV" fbc:charge="0" />
      <species boundaryCondition="false" compartment="cell" constant="false" hasOnlySubstanceUnits="false" id="M_FGAM" name="FGAM" fbc:charge="0" />
      <species boundaryCondition="false" compartment="cell" constant="false" hasOnlySubstanceUnits="false" id="M_SDLIPO" name="SDLIPO" fbc:charge="0" />
      <species boundaryCondition="false" compartment="cell" constant="false" hasOnlySubstanceUnits="false" id="M_I3AA" name="I3AA" fbc:charge="0" />
      <species boundaryCondition="false" compartment="cell" constant="false" hasOnlySubstanceUnits="false" id="M_I3AC" name="I3AC" fbc:charge="0" />
      <species boundaryCondition="false" compartment="cell" constant="false" hasOnlySubstanceUnits="false" id="M_CA" name="CA" fbc:charge="0" />
      <species boundaryCondition="false" compartment="cell" constant="false" hasOnlySubstanceUnits="false" id="M_a_3CMP" name="a_3CMP" fbc:charge="0" />
      <species boundaryCondition="false" compartment="cell" constant="false" hasOnlySubstanceUnits="false" id="M_LXYLULOSE5P" name="LXYLULOSE5P" fbc:charge="0" />
      <species boundaryCondition="false" compartment="cell" constant="false" hasOnlySubstanceUnits="false" id="M_CB" name="CB" fbc:charge="0" />
      <species boundaryCondition="false" compartment="cell" constant="false" hasOnlySubstanceUnits="false" id="M_C190ACP" name="C190ACP" fbc:charge="0" />
      <species boundaryCondition="false" compartment="cell" constant="false" hasOnlySubstanceUnits="false" id="M_C150" name="C150" fbc:charge="0" />
      <species boundaryCondition="false" compartment="cell" constant="false" hasOnlySubstanceUnits="false" id="M_AMP" name="AMP" fbc:charge="0" />
      <species boundaryCondition="false" compartment="cell" constant="false" hasOnlySubstanceUnits="false" id="M_MDECPP" name="MDECPP" fbc:charge="0" />
      <species boundaryCondition="false" compartment="cell" constant="false" hasOnlySubstanceUnits="false" id="M_a_3MGCOA" name="a_3MGCOA" fbc:charge="0" />
      <species boundaryCondition="false" compartment="cell" constant="false" hasOnlySubstanceUnits="false" id="M_D1AP2OOP" name="D1AP2OOP" fbc:charge="0" />
      <species boundaryCondition="false" compartment="cell" constant="false" hasOnlySubstanceUnits="false" id="M_NANEU9P" name="NANEU9P" fbc:charge="0" />
      <species boundaryCondition="false" compartment="cell" constant="false" hasOnlySubstanceUnits="false" id="M_a_4PPNTE" name="a_4PPNTE" fbc:charge="0" />
      <species boundaryCondition="false" compartment="cell" constant="false" hasOnlySubstanceUnits="false" id="M_FKYN" name="FKYN" fbc:charge="0" />
      <species boundaryCondition="false" compartment="cell" constant="false" hasOnlySubstanceUnits="false" id="M_E4P" name="E4P" fbc:charge="0" />
      <species boundaryCondition="false" compartment="cell" constant="false" hasOnlySubstanceUnits="false" id="M_GMP" name="GMP" fbc:charge="0" />
      <species boundaryCondition="false" compartment="cell" constant="false" hasOnlySubstanceUnits="false" id="M_UDPNAMA" name="UDPNAMA" fbc:charge="0" />
      <species boundaryCondition="false" compartment="cell" constant="false" hasOnlySubstanceUnits="false" id="M_C140" name="C140" fbc:charge="0" />
      <species boundaryCondition="false" compartment="cell" constant="false" hasOnlySubstanceUnits="false" id="M_NAMN" name="NAMN" fbc:charge="0" />
      <species boundaryCondition="false" compartment="cell" constant="false" hasOnlySubstanceUnits="false" id="M_RL5P" name="RL5P" fbc:charge="0" />
      <species boundaryCondition="false" compartment="cell" constant="false" hasOnlySubstanceUnits="false" id="M_MTHMNP" name="MTHMNP" fbc:charge="0" />
      <species boundaryCondition="false" compartment="cell" constant="false" hasOnlySubstanceUnits="false" id="M_CRTN" name="CRTN" fbc:charge="0" />
      <species boundaryCondition="false" compartment="cell" constant="false" hasOnlySubstanceUnits="false" id="M_THFG" name="THFG" fbc:charge="0" />
      <species boundaryCondition="false" compartment="cell" constant="false" hasOnlySubstanceUnits="false" id="M_PPI" name="PPI" fbc:charge="0" />
      <species boundaryCondition="false" compartment="cell" constant="false" hasOnlySubstanceUnits="false" id="M_C130ACP" name="C130ACP" fbc:charge="0" />
      <species boundaryCondition="false" compartment="cell" constant="false" hasOnlySubstanceUnits="false" id="M_PPAACP" name="PPAACP" fbc:charge="0" />
      <species boundaryCondition="false" compartment="cell" constant="false" hasOnlySubstanceUnits="false" id="M_DPRO" name="DPRO" fbc:charge="0" />
      <species boundaryCondition="false" compartment="cell" constant="false" hasOnlySubstanceUnits="false" id="M_PRFP" name="PRFP" fbc:charge="0" />
      <species boundaryCondition="false" compartment="cell" constant="false" hasOnlySubstanceUnits="false" id="M_G6P" name="G6P" fbc:charge="0" />
      <species boundaryCondition="false" compartment="cell" constant="false" hasOnlySubstanceUnits="false" id="M_P5P" name="P5P" fbc:charge="0" />
      <species boundaryCondition="false" compartment="cell" constant="false" hasOnlySubstanceUnits="false" id="M_a_2HP3M6M14B" name="a_2HP3M6M14B" fbc:charge="0" />
      <species boundaryCondition="false" compartment="cell" constant="false" hasOnlySubstanceUnits="false" id="M_FDP" name="FDP" fbc:charge="0" />
      <species boundaryCondition="false" compartment="cell" constant="false" hasOnlySubstanceUnits="false" id="M_a_4AB" name="a_4AB" fbc:charge="0" />
      <species boundaryCondition="false" compartment="cell" constant="false" hasOnlySubstanceUnits="false" id="M_NAGLUS" name="NAGLUS" fbc:charge="0" />
      <species boundaryCondition="false" compartment="cell" constant="false" hasOnlySubstanceUnits="false" id="M_P5C" name="P5C" fbc:charge="0" />
      <species boundaryCondition="false" compartment="cell" constant="false" hasOnlySubstanceUnits="false" id="M_ADPDGDMHEP" name="ADPDGDMHEP" fbc:charge="0" />
      <species boundaryCondition="false" compartment="cell" constant="false" hasOnlySubstanceUnits="false" id="M_NAGLUP" name="NAGLUP" fbc:charge="0" />
      <species boundaryCondition="false" compartment="cell" constant="false" hasOnlySubstanceUnits="false" id="M_L6P" name="L6P" fbc:charge="0" />
      <species boundaryCondition="false" compartment="cell" constant="false" hasOnlySubstanceUnits="false" id="M_C171" name="C171" fbc:charge="0" />
      <species boundaryCondition="false" compartment="cell" constant="false" hasOnlySubstanceUnits="false" id="M_C170" name="C170" fbc:charge="0" />
      <species boundaryCondition="false" compartment="cell" constant="false" hasOnlySubstanceUnits="false" id="M_R1P" name="R1P" fbc:charge="0" />
      <species boundaryCondition="false" compartment="cell" constant="false" hasOnlySubstanceUnits="false" id="M_AGL" name="AGL" fbc:charge="0" />
      <species boundaryCondition="false" compartment="cell" constant="false" hasOnlySubstanceUnits="false" id="M_a_3H3MGCOA" name="a_3H3MGCOA" fbc:charge="0" />
      <species boundaryCondition="false" compartment="cell" constant="false" hasOnlySubstanceUnits="false" id="M_CHOLINE" name="CHOLINE" fbc:charge="0" />
      <species boundaryCondition="false" compartment="cell" constant="false" hasOnlySubstanceUnits="false" id="M_a_23cUMP" name="a_23cUMP" fbc:charge="0" />
      <species boundaryCondition="false" compartment="cell" constant="false" hasOnlySubstanceUnits="false" id="M_DLIPO" name="DLIPO" fbc:charge="0" />
      <species boundaryCondition="false" compartment="cell" constant="false" hasOnlySubstanceUnits="false" id="M_DCTP" name="DCTP" fbc:charge="0" />
      <species boundaryCondition="false" compartment="cell" constant="false" hasOnlySubstanceUnits="false" id="M_DRIB" name="DRIB" fbc:charge="0" />
      <species boundaryCondition="false" compartment="cell" constant="false" hasOnlySubstanceUnits="false" id="M_LIPX" name="LIPX" fbc:charge="0" />
      <species boundaryCondition="false" compartment="cell" constant="false" hasOnlySubstanceUnits="false" id="M_THMPP" name="THMPP" fbc:charge="0" />
      <species boundaryCondition="false" compartment="cell" constant="false" hasOnlySubstanceUnits="false" id="M_MELT" name="MELT" fbc:charge="0" />
      <species boundaryCondition="false" compartment="cell" constant="false" hasOnlySubstanceUnits="false" id="M_C160" name="C160" fbc:charge="0" />
      <species boundaryCondition="false" compartment="cell" constant="false" hasOnlySubstanceUnits="false" id="M_a_2MBCOA" name="a_2MBCOA" fbc:charge="0" />
      <species boundaryCondition="false" compartment="cell" constant="false" hasOnlySubstanceUnits="false" id="M_FEROC" name="FEROC" fbc:charge="0" />
      <species boundaryCondition="false" compartment="cell" constant="false" hasOnlySubstanceUnits="false" id="M_I4AC" name="I4AC" fbc:charge="0" />
      <species boundaryCondition="false" compartment="cell" constant="false" hasOnlySubstanceUnits="false" id="M_I4AA" name="I4AA" fbc:charge="0" />
      <species boundaryCondition="false" compartment="cell" constant="false" hasOnlySubstanceUnits="false" id="M_a_5MDR" name="a_5MDR" fbc:charge="0" />
      <species boundaryCondition="false" compartment="cell" constant="false" hasOnlySubstanceUnits="false" id="M_SUCCSA" name="SUCCSA" fbc:charge="0" />
      <species boundaryCondition="false" compartment="cell" constant="false" hasOnlySubstanceUnits="false" id="M_HCYS" name="HCYS" fbc:charge="0" />
      <species boundaryCondition="false" compartment="cell" constant="false" hasOnlySubstanceUnits="false" id="M_GN" name="GN" fbc:charge="0" />
      <species boundaryCondition="false" compartment="cell" constant="false" hasOnlySubstanceUnits="false" id="M_a_3HBUT" name="a_3HBUT" fbc:charge="0" />
      <species boundaryCondition="false" compartment="cell" constant="false" hasOnlySubstanceUnits="false" id="M_NASAEP" name="NASAEP" fbc:charge="0" />
      <species boundaryCondition="false" compartment="cell" constant="false" hasOnlySubstanceUnits="false" id="M_UPPMN_GN_LADGNMDDADA" name="UPPMN_GN_LADGNMDDADA" fbc:charge="0" />
      <species boundaryCondition="false" compartment="cell" constant="false" hasOnlySubstanceUnits="false" id="M_PHETRNAPHE" name="PHETRNAPHE" fbc:charge="0" />
      <species boundaryCondition="false" compartment="cell" constant="false" hasOnlySubstanceUnits="false" id="M_NPRAN" name="NPRAN" fbc:charge="0" />
      <species boundaryCondition="false" compartment="cell" constant="false" hasOnlySubstanceUnits="false" id="M_CPP" name="CPP" fbc:charge="0" />
      <species boundaryCondition="false" compartment="cell" constant="false" hasOnlySubstanceUnits="false" id="M_DIMP" name="DIMP" fbc:charge="0" />
      <species boundaryCondition="false" compartment="cell" constant="false" hasOnlySubstanceUnits="false" id="M_ALA__3OPP" name="ALA__3OPP" fbc:charge="0" />
      <species boundaryCondition="false" compartment="cell" constant="false" hasOnlySubstanceUnits="false" id="M_FRU" name="FRU" fbc:charge="0" />
      <species boundaryCondition="false" compartment="cell" constant="false" hasOnlySubstanceUnits="false" id="M_DU" name="DU" fbc:charge="0" />
      <species boundaryCondition="false" compartment="cell" constant="false" hasOnlySubstanceUnits="false" id="M_AAC" name="AAC" fbc:charge="0" />
      <species boundaryCondition="false" compartment="cell" constant="false" hasOnlySubstanceUnits="false" id="M_a_4GBTR" name="a_4GBTR" fbc:charge="0" />
      <species boundaryCondition="false" compartment="cell" constant="false" hasOnlySubstanceUnits="false" id="M_A6RP5P2" name="A6RP5P2" fbc:charge="0" />
      <species boundaryCondition="false" compartment="cell" constant="false" hasOnlySubstanceUnits="false" id="M_AAD" name="AAD" fbc:charge="0" />
      <species boundaryCondition="false" compartment="cell" constant="false" hasOnlySubstanceUnits="false" id="M_A6RP5P" name="A6RP5P" fbc:charge="0" />
      <species boundaryCondition="false" compartment="cell" constant="false" hasOnlySubstanceUnits="false" id="M_FERIC" name="FERIC" fbc:charge="0" />
      <species boundaryCondition="false" compartment="cell" constant="false" hasOnlySubstanceUnits="false" id="M_IPP" name="IPP" fbc:charge="0" />
      <species boundaryCondition="false" compartment="cell" constant="false" hasOnlySubstanceUnits="false" id="M_DGMP" name="DGMP" fbc:charge="0" />
      <species boundaryCondition="false" compartment="cell" constant="false" hasOnlySubstanceUnits="false" id="M_a_4GBTA" name="a_4GBTA" fbc:charge="0" />
      <species boundaryCondition="false" compartment="cell" constant="false" hasOnlySubstanceUnits="false" id="M_TGL" name="TGL" fbc:charge="0" />
      <species boundaryCondition="false" compartment="cell" constant="false" hasOnlySubstanceUnits="false" id="M_ADP" name="ADP" fbc:charge="0" />
      <species boundaryCondition="false" compartment="cell" constant="false" hasOnlySubstanceUnits="false" id="M_a_4HPACALO" name="a_4HPACALO" fbc:charge="0" />
      <species boundaryCondition="false" compartment="cell" constant="false" hasOnlySubstanceUnits="false" id="M_ADN" name="ADN" fbc:charge="0" />
      <species boundaryCondition="false" compartment="cell" constant="false" hasOnlySubstanceUnits="false" id="M_DTDP" name="DTDP" fbc:charge="0" />
      <species boundaryCondition="false" compartment="cell" constant="false" hasOnlySubstanceUnits="false" id="M_a_4I5P" name="a_4I5P" fbc:charge="0" />
      <species boundaryCondition="false" compartment="cell" constant="false" hasOnlySubstanceUnits="false" id="M_a_3DG6P" name="a_3DG6P" fbc:charge="0" />
      <species boundaryCondition="false" compartment="cell" constant="false" hasOnlySubstanceUnits="false" id="M_HAC" name="HAC" fbc:charge="0" />
      <species boundaryCondition="false" compartment="cell" constant="false" hasOnlySubstanceUnits="false" id="M_DGLU" name="DGLU" fbc:charge="0" />
      <species boundaryCondition="false" compartment="cell" constant="false" hasOnlySubstanceUnits="false" id="M_GDP" name="GDP" fbc:charge="0" />
      <species boundaryCondition="false" compartment="cell" constant="false" hasOnlySubstanceUnits="false" id="M_THF" name="THF" fbc:charge="0" />
      <species boundaryCondition="false" compartment="cell" constant="false" hasOnlySubstanceUnits="false" id="M_a_3UMP" name="a_3UMP" fbc:charge="0" />
      <species boundaryCondition="false" compartment="cell" constant="false" hasOnlySubstanceUnits="false" id="M_VAL" name="VAL" fbc:charge="0" />
      <species boundaryCondition="false" compartment="cell" constant="false" hasOnlySubstanceUnits="false" id="M_R5P" name="R5P" fbc:charge="0" />
      <species boundaryCondition="false" compartment="cell" constant="false" hasOnlySubstanceUnits="false" id="M_a_2MB2ECOA" name="a_2MB2ECOA" fbc:charge="0" />
      <species boundaryCondition="false" compartment="cell" constant="false" hasOnlySubstanceUnits="false" id="M_FPP" name="FPP" fbc:charge="0" />
      <species boundaryCondition="false" compartment="cell" constant="false" hasOnlySubstanceUnits="false" id="M_THR" name="THR" fbc:charge="0" />
      <species boundaryCondition="false" compartment="cell" constant="false" hasOnlySubstanceUnits="false" id="M_STA" name="STA" fbc:charge="0" />
      <species boundaryCondition="false" compartment="cell" constant="false" hasOnlySubstanceUnits="false" id="M_DGLN" name="DGLN" fbc:charge="0" />
      <species boundaryCondition="false" compartment="cell" constant="false" hasOnlySubstanceUnits="false" id="M_a_3MOP" name="a_3MOP" fbc:charge="0" />
      <species boundaryCondition="false" compartment="cell" constant="false" hasOnlySubstanceUnits="false" id="M_THZ" name="THZ" fbc:charge="0" />
      <species boundaryCondition="false" compartment="cell" constant="false" hasOnlySubstanceUnits="false" id="M_a_5FTHF" name="a_5FTHF" fbc:charge="0" />
      <species boundaryCondition="false" compartment="cell" constant="false" hasOnlySubstanceUnits="false" id="M_OSLHSER" name="OSLHSER" fbc:charge="0" />
      <species boundaryCondition="false" compartment="cell" constant="false" hasOnlySubstanceUnits="false" id="M_IPPMAL" name="IPPMAL" fbc:charge="0" />
      <species boundaryCondition="false" compartment="cell" constant="false" hasOnlySubstanceUnits="false" id="M_SELD" name="SELD" fbc:charge="0" />
      <species boundaryCondition="false" compartment="cell" constant="false" hasOnlySubstanceUnits="false" id="M_S" name="S" fbc:charge="0" />
      <species boundaryCondition="false" compartment="cell" constant="false" hasOnlySubstanceUnits="false" id="M_GGL" name="GGL" fbc:charge="0" />
      <species boundaryCondition="false" compartment="cell" constant="false" hasOnlySubstanceUnits="false" id="M_C120" name="C120" fbc:charge="0" />
      <species boundaryCondition="false" compartment="cell" constant="false" hasOnlySubstanceUnits="false" id="M_a_2_HE_TPP" name="a_2_HE_TPP" fbc:charge="0" />
      <species boundaryCondition="false" compartment="cell" constant="false" hasOnlySubstanceUnits="false" id="M_N2SUCCGLU" name="N2SUCCGLU" fbc:charge="0" />
      <species boundaryCondition="false" compartment="cell" constant="false" hasOnlySubstanceUnits="false" id="M_SUCCOA" name="SUCCOA" fbc:charge="0" />
      <species boundaryCondition="false" compartment="cell" constant="false" hasOnlySubstanceUnits="false" id="M_SELT" name="SELT" fbc:charge="0" />
      <species boundaryCondition="false" compartment="cell" constant="false" hasOnlySubstanceUnits="false" id="M_AHHMP" name="AHHMP" fbc:charge="0" />
      <species boundaryCondition="false" compartment="cell" constant="false" hasOnlySubstanceUnits="false" id="M_METHF" name="METHF" fbc:charge="0" />
      <species boundaryCondition="false" compartment="cell" constant="false" hasOnlySubstanceUnits="false" id="M_a_3BUT" name="a_3BUT" fbc:charge="0" />
      <species boundaryCondition="false" compartment="cell" constant="false" hasOnlySubstanceUnits="false" id="M_DTDPGLAC" name="DTDPGLAC" fbc:charge="0" />
      <species boundaryCondition="false" compartment="cell" constant="false" hasOnlySubstanceUnits="false" id="M_RIB" name="RIB" fbc:charge="0" />
      <species boundaryCondition="false" compartment="cell" constant="false" hasOnlySubstanceUnits="false" id="M_G3PE" name="G3PE" fbc:charge="0" />
      <species boundaryCondition="false" compartment="cell" constant="false" hasOnlySubstanceUnits="false" id="M_AHHMD" name="AHHMD" fbc:charge="0" />
      <species boundaryCondition="false" compartment="cell" constant="false" hasOnlySubstanceUnits="false" id="M_G3PC" name="G3PC" fbc:charge="0" />
      <species boundaryCondition="false" compartment="cell" constant="false" hasOnlySubstanceUnits="false" id="M_MCB" name="MCB" fbc:charge="0" />
      <species boundaryCondition="false" compartment="cell" constant="false" hasOnlySubstanceUnits="false" id="M_SHSER" name="SHSER" fbc:charge="0" />
      <species boundaryCondition="false" compartment="cell" constant="false" hasOnlySubstanceUnits="false" id="M_ARGTRNAARG" name="ARGTRNAARG" fbc:charge="0" />
      <species boundaryCondition="false" compartment="cell" constant="false" hasOnlySubstanceUnits="false" id="M_SAMOB" name="SAMOB" fbc:charge="0" />
      <species boundaryCondition="false" compartment="cell" constant="false" hasOnlySubstanceUnits="false" id="M_DTDP4O6DG" name="DTDP4O6DG" fbc:charge="0" />
      <species boundaryCondition="false" compartment="cell" constant="false" hasOnlySubstanceUnits="false" id="M_PHE__0_392_PRO" name="PHE__0_392_PRO" fbc:charge="0" />
      <species boundaryCondition="false" compartment="cell" constant="false" hasOnlySubstanceUnits="false" id="M_HIPPRT" name="HIPPRT" fbc:charge="0" />
      <species boundaryCondition="false" compartment="cell" constant="false" hasOnlySubstanceUnits="false" id="M_THRTRNATHR" name="THRTRNATHR" fbc:charge="0" />
      <species boundaryCondition="false" compartment="cell" constant="false" hasOnlySubstanceUnits="false" id="M_DTB" name="DTB" fbc:charge="0" />
      <species boundaryCondition="false" compartment="cell" constant="false" hasOnlySubstanceUnits="false" id="M_HDN" name="HDN" fbc:charge="0" />
      <species boundaryCondition="false" compartment="cell" constant="false" hasOnlySubstanceUnits="false" id="M_a_2P14NQ" name="a_2P14NQ" fbc:charge="0" />
      <species boundaryCondition="false" compartment="cell" constant="false" hasOnlySubstanceUnits="false" id="M_ITP" name="ITP" fbc:charge="0" />
      <species boundaryCondition="false" compartment="cell" constant="false" hasOnlySubstanceUnits="false" id="M_RNA" name="RNA" fbc:charge="0" />
      <species boundaryCondition="false" compartment="cell" constant="false" hasOnlySubstanceUnits="false" id="M_ALAV" name="ALAV" fbc:charge="0" />
      <species boundaryCondition="false" compartment="cell" constant="false" hasOnlySubstanceUnits="false" id="M_PL5P" name="PL5P" fbc:charge="0" />
      <species boundaryCondition="false" compartment="cell" constant="false" hasOnlySubstanceUnits="false" id="M_ACETYLP" name="ACETYLP" fbc:charge="0" />
      <species boundaryCondition="false" compartment="cell" constant="false" hasOnlySubstanceUnits="false" id="M_FADH2" name="FADH2" fbc:charge="0" />
      <species boundaryCondition="false" compartment="cell" constant="false" hasOnlySubstanceUnits="false" id="M_a_3GMP" name="a_3GMP" fbc:charge="0" />
      <species boundaryCondition="false" compartment="cell" constant="false" hasOnlySubstanceUnits="false" id="M_KDOLIPIV" name="KDOLIPIV" fbc:charge="0" />
      <species boundaryCondition="false" compartment="cell" constant="false" hasOnlySubstanceUnits="false" id="M_a_13DAP" name="a_13DAP" fbc:charge="0" />
      <species boundaryCondition="false" compartment="cell" constant="false" hasOnlySubstanceUnits="false" id="M_MET" name="MET" fbc:charge="0" />
      <species boundaryCondition="false" compartment="cell" constant="false" hasOnlySubstanceUnits="false" id="M_SUC" name="SUC" fbc:charge="0" />
      <species boundaryCondition="false" compartment="cell" constant="false" hasOnlySubstanceUnits="false" id="M_a_23BOH" name="a_23BOH" fbc:charge="0" />
      <species boundaryCondition="false" compartment="cell" constant="false" hasOnlySubstanceUnits="false" id="M_OROA" name="OROA" fbc:charge="0" />
      <species boundaryCondition="false" compartment="cell" constant="false" hasOnlySubstanceUnits="false" id="M_THBPT" name="THBPT" fbc:charge="0" />
      <species boundaryCondition="false" compartment="cell" constant="false" hasOnlySubstanceUnits="false" id="M_a_2OP3M5H6M14BQ" name="a_2OP3M5H6M14BQ" fbc:charge="0" />
      <species boundaryCondition="false" compartment="cell" constant="false" hasOnlySubstanceUnits="false" id="M_I3AAM" name="I3AAM" fbc:charge="0" />
      <species boundaryCondition="false" compartment="cell" constant="false" hasOnlySubstanceUnits="false" id="M_C181ACP" name="C181ACP" fbc:charge="0" />
      <species boundaryCondition="false" compartment="cell" constant="false" hasOnlySubstanceUnits="false" id="M_GL3P__ACCOA" name="GL3P__ACCOA" fbc:charge="0" />
      <species boundaryCondition="false" compartment="cell" constant="false" hasOnlySubstanceUnits="false" id="M_LACAL" name="LACAL" fbc:charge="0" />
      <species boundaryCondition="false" compartment="cell" constant="false" hasOnlySubstanceUnits="false" id="M_C140ACP" name="C140ACP" fbc:charge="0" />
      <species boundaryCondition="false" compartment="cell" constant="false" hasOnlySubstanceUnits="false" id="M_K2LIPIV" name="K2LIPIV" fbc:charge="0" />
      <species boundaryCondition="false" compartment="cell" constant="false" hasOnlySubstanceUnits="false" id="M_SORN" name="SORN" fbc:charge="0" />
      <species boundaryCondition="false" compartment="cell" constant="false" hasOnlySubstanceUnits="false" id="M_DMAN" name="DMAN" fbc:charge="0" />
      <species boundaryCondition="false" compartment="cell" constant="false" hasOnlySubstanceUnits="false" id="M_CDHDHI" name="CDHDHI" fbc:charge="0" />
      <species boundaryCondition="false" compartment="cell" constant="false" hasOnlySubstanceUnits="false" id="M_a_1AP2O" name="a_1AP2O" fbc:charge="0" />
      <species boundaryCondition="false" compartment="cell" constant="false" hasOnlySubstanceUnits="false" id="M_TRPTRNATRP" name="TRPTRNATRP" fbc:charge="0" />
      <species boundaryCondition="false" compartment="cell" constant="false" hasOnlySubstanceUnits="false" id="M_DGLUCOSE" name="DGLUCOSE" fbc:charge="0" />
      <species boundaryCondition="false" compartment="cell" constant="false" hasOnlySubstanceUnits="false" id="M_ACIIIA" name="ACIIIA" fbc:charge="0" />
      <species boundaryCondition="false" compartment="cell" constant="false" hasOnlySubstanceUnits="false" id="M_MALACP" name="MALACP" fbc:charge="0" />
      <species boundaryCondition="false" compartment="cell" constant="false" hasOnlySubstanceUnits="false" id="M_THIAMIN" name="THIAMIN" fbc:charge="0" />
      <species boundaryCondition="false" compartment="cell" constant="false" hasOnlySubstanceUnits="false" id="M_SRLH" name="SRLH" fbc:charge="0" />
      <species boundaryCondition="false" compartment="cell" constant="false" hasOnlySubstanceUnits="false" id="M_CBCO" name="CBCO" fbc:charge="0" />
      <species boundaryCondition="false" compartment="cell" constant="false" hasOnlySubstanceUnits="false" id="M_C161" name="C161" fbc:charge="0" />
      <species boundaryCondition="false" compartment="cell" constant="false" hasOnlySubstanceUnits="false" id="M_KDOP" name="KDOP" fbc:charge="0" />
      <species boundaryCondition="false" compartment="cell" constant="false" hasOnlySubstanceUnits="false" id="M_PACOA" name="PACOA" fbc:charge="0" />
      <species boundaryCondition="false" compartment="cell" constant="false" hasOnlySubstanceUnits="false" id="M_MVLN" name="MVLN" fbc:charge="0" />
      <species boundaryCondition="false" compartment="cell" constant="false" hasOnlySubstanceUnits="false" id="M_MOT" name="MOT" fbc:charge="0" />
      <species boundaryCondition="false" compartment="cell" constant="false" hasOnlySubstanceUnits="false" id="M_N_P_CYS" name="N_P_CYS" fbc:charge="0" />
      <species boundaryCondition="false" compartment="cell" constant="false" hasOnlySubstanceUnits="false" id="M_a_3B1A" name="a_3B1A" fbc:charge="0" />
      <species boundaryCondition="false" compartment="cell" constant="false" hasOnlySubstanceUnits="false" id="M_SeASMET" name="SeASMET" fbc:charge="0" />
      <species boundaryCondition="false" compartment="cell" constant="false" hasOnlySubstanceUnits="false" id="M_AHTD" name="AHTD" fbc:charge="0" />
      <species boundaryCondition="false" compartment="cell" constant="false" hasOnlySubstanceUnits="false" id="M_CHD" name="CHD" fbc:charge="0" />
      <species boundaryCondition="false" compartment="cell" constant="false" hasOnlySubstanceUnits="false" id="M_a_4HLT" name="a_4HLT" fbc:charge="0" />
      <species boundaryCondition="false" compartment="cell" constant="false" hasOnlySubstanceUnits="false" id="M_LIPID" name="LIPID" fbc:charge="0" />
      <species boundaryCondition="false" compartment="cell" constant="false" hasOnlySubstanceUnits="false" id="M_a_4HMN" name="a_4HMN" fbc:charge="0" />
      <species boundaryCondition="false" compartment="cell" constant="false" hasOnlySubstanceUnits="false" id="M_SAP" name="SAP" fbc:charge="0" />
      <species boundaryCondition="false" compartment="cell" constant="false" hasOnlySubstanceUnits="false" id="M_THMP" name="THMP" fbc:charge="0" />
      <species boundaryCondition="false" compartment="cell" constant="false" hasOnlySubstanceUnits="false" id="M_cAMP" name="cAMP" fbc:charge="0" />
      <species boundaryCondition="false" compartment="cell" constant="false" hasOnlySubstanceUnits="false" id="M_SLAC" name="SLAC" fbc:charge="0" />
      <species boundaryCondition="false" compartment="cell" constant="false" hasOnlySubstanceUnits="false" id="M_TGLU" name="TGLU" fbc:charge="0" />
      <species boundaryCondition="false" compartment="cell" constant="false" hasOnlySubstanceUnits="false" id="M_GENAL" name="GENAL" fbc:charge="0" />
      <species boundaryCondition="false" compartment="cell" constant="false" hasOnlySubstanceUnits="false" id="M_GAR" name="GAR" fbc:charge="0" />
      <species boundaryCondition="false" compartment="cell" constant="false" hasOnlySubstanceUnits="false" id="M_PPCOA" name="PPCOA" fbc:charge="0" />
      <species boundaryCondition="false" compartment="cell" constant="false" hasOnlySubstanceUnits="false" id="M_a_3DDAH7P" name="a_3DDAH7P" fbc:charge="0" />
      <species boundaryCondition="false" compartment="cell" constant="false" hasOnlySubstanceUnits="false" id="M_CIDA" name="CIDA" fbc:charge="0" />
      <species boundaryCondition="false" compartment="cell" constant="false" hasOnlySubstanceUnits="false" id="M_HIS" name="HIS" fbc:charge="0" />
      <species boundaryCondition="false" compartment="cell" constant="false" hasOnlySubstanceUnits="false" id="M_CMPNGNEU" name="CMPNGNEU" fbc:charge="0" />
      <species boundaryCondition="false" compartment="cell" constant="false" hasOnlySubstanceUnits="false" id="M_CVN" name="CVN" fbc:charge="0" />
      <species boundaryCondition="false" compartment="cell" constant="false" hasOnlySubstanceUnits="false" id="M_TDHDP" name="TDHDP" fbc:charge="0" />
      <species boundaryCondition="false" compartment="cell" constant="false" hasOnlySubstanceUnits="false" id="M_NFGLU" name="NFGLU" fbc:charge="0" />
      <species boundaryCondition="false" compartment="cell" constant="false" hasOnlySubstanceUnits="false" id="M_HISTRNAHIS" name="HISTRNAHIS" fbc:charge="0" />
      <species boundaryCondition="false" compartment="cell" constant="false" hasOnlySubstanceUnits="false" id="M_RAF" name="RAF" fbc:charge="0" />
      <species boundaryCondition="false" compartment="cell" constant="false" hasOnlySubstanceUnits="false" id="M_a_4AABUT" name="a_4AABUT" fbc:charge="0" />
      <species boundaryCondition="false" compartment="cell" constant="false" hasOnlySubstanceUnits="false" id="M_OPP" name="OPP" fbc:charge="0" />
      <species boundaryCondition="false" compartment="cell" constant="false" hasOnlySubstanceUnits="false" id="M_OICAP" name="OICAP" fbc:charge="0" />
      <species boundaryCondition="false" compartment="cell" constant="false" hasOnlySubstanceUnits="false" id="M_a_2PG" name="a_2PG" fbc:charge="0" />
      <species boundaryCondition="false" compartment="cell" constant="false" hasOnlySubstanceUnits="false" id="M_ADPHEP" name="ADPHEP" fbc:charge="0" />
      <species boundaryCondition="false" compartment="cell" constant="false" hasOnlySubstanceUnits="false" id="M_DGDP" name="DGDP" fbc:charge="0" />
      <species boundaryCondition="false" compartment="cell" constant="false" hasOnlySubstanceUnits="false" id="M_MAN" name="MAN" fbc:charge="0" />
      <species boundaryCondition="false" compartment="cell" constant="false" hasOnlySubstanceUnits="false" id="M_LYSTRNA" name="LYSTRNA" fbc:charge="0" />
      <species boundaryCondition="false" compartment="cell" constant="false" hasOnlySubstanceUnits="false" id="M_MAL" name="MAL" fbc:charge="0" />
      <species boundaryCondition="false" compartment="cell" constant="false" hasOnlySubstanceUnits="false" id="M_OSB" name="OSB" fbc:charge="0" />
      <species boundaryCondition="false" compartment="cell" constant="false" hasOnlySubstanceUnits="false" id="M_PQQH2" name="PQQH2" fbc:charge="0" />
      <species boundaryCondition="false" compartment="cell" constant="false" hasOnlySubstanceUnits="false" id="M_SGDHL" name="SGDHL" fbc:charge="0" />
      <species boundaryCondition="false" compartment="cell" constant="false" hasOnlySubstanceUnits="false" id="M_CIT" name="CIT" fbc:charge="0" />
      <species boundaryCondition="false" compartment="cell" constant="false" hasOnlySubstanceUnits="false" id="M_a_2NPRPN" name="a_2NPRPN" fbc:charge="0" />
      <species boundaryCondition="false" compartment="cell" constant="false" hasOnlySubstanceUnits="false" id="M_VALTRNAVAL" name="VALTRNAVAL" fbc:charge="0" />
      <species boundaryCondition="false" compartment="cell" constant="false" hasOnlySubstanceUnits="false" id="M_UDPNAG" name="UDPNAG" fbc:charge="0" />
      <species boundaryCondition="false" compartment="cell" constant="false" hasOnlySubstanceUnits="false" id="M_UDPNAM" name="UDPNAM" fbc:charge="0" />
      <species boundaryCondition="false" compartment="cell" constant="false" hasOnlySubstanceUnits="false" id="M_MLT" name="MLT" fbc:charge="0" />
      <species boundaryCondition="false" compartment="cell" constant="false" hasOnlySubstanceUnits="false" id="M_ER4P" name="ER4P" fbc:charge="0" />
      <species boundaryCondition="false" compartment="cell" constant="false" hasOnlySubstanceUnits="false" id="M_UPPMNGNLADGMDDADA" name="UPPMNGNLADGMDDADA" fbc:charge="0" />
      <species boundaryCondition="false" compartment="cell" constant="false" hasOnlySubstanceUnits="false" id="M_SOT" name="SOT" fbc:charge="0" />
      <species boundaryCondition="false" compartment="cell" constant="false" hasOnlySubstanceUnits="false" id="M_UDPDGALAC" name="UDPDGALAC" fbc:charge="0" />
      <species boundaryCondition="false" compartment="cell" constant="false" hasOnlySubstanceUnits="false" id="M_STACHYOSE" name="STACHYOSE" fbc:charge="0" />
      <species boundaryCondition="false" compartment="cell" constant="false" hasOnlySubstanceUnits="false" id="M_HYDROXYAKG" name="HYDROXYAKG" fbc:charge="0" />
      <species boundaryCondition="false" compartment="cell" constant="false" hasOnlySubstanceUnits="false" id="M_a_5A4ICA" name="a_5A4ICA" fbc:charge="0" />
      <species boundaryCondition="false" compartment="cell" constant="false" hasOnlySubstanceUnits="false" id="M_OAHSER" name="OAHSER" fbc:charge="0" />
      <species boundaryCondition="false" compartment="cell" constant="false" hasOnlySubstanceUnits="false" id="M_H2O" name="H2O" fbc:charge="0" />
      <species boundaryCondition="false" compartment="cell" constant="false" hasOnlySubstanceUnits="false" id="M_CPPI" name="CPPI" fbc:charge="0" />
      <species boundaryCondition="false" compartment="cell" constant="false" hasOnlySubstanceUnits="false" id="M_CHITB" name="CHITB" fbc:charge="0" />
      <species boundaryCondition="false" compartment="cell" constant="false" hasOnlySubstanceUnits="false" id="M_H2S" name="H2S" fbc:charge="0" />
      <species boundaryCondition="false" compartment="cell" constant="false" hasOnlySubstanceUnits="false" id="M_HISOLP" name="HISOLP" fbc:charge="0" />
      <species boundaryCondition="false" compartment="cell" constant="false" hasOnlySubstanceUnits="false" id="M_bAPA" name="bAPA" fbc:charge="0" />
      <species boundaryCondition="false" compartment="cell" constant="false" hasOnlySubstanceUnits="false" id="M_MNT1P" name="MNT1P" fbc:charge="0" />
      <species boundaryCondition="false" compartment="cell" constant="false" hasOnlySubstanceUnits="false" id="M_GGLUMSCYS" name="GGLUMSCYS" fbc:charge="0" />
      <species boundaryCondition="false" compartment="cell" constant="false" hasOnlySubstanceUnits="false" id="M_PHE" name="PHE" fbc:charge="0" />
      <species boundaryCondition="false" compartment="cell" constant="false" hasOnlySubstanceUnits="false" id="M_a_2OP3M6M14BQ" name="a_2OP3M6M14BQ" fbc:charge="0" />
      <species boundaryCondition="false" compartment="cell" constant="false" hasOnlySubstanceUnits="false" id="M_a_2MAACCOA" name="a_2MAACCOA" fbc:charge="0" />
      <species boundaryCondition="false" compartment="cell" constant="false" hasOnlySubstanceUnits="false" id="M_CH3OR" name="CH3OR" fbc:charge="0" />
      <species boundaryCondition="false" compartment="cell" constant="false" hasOnlySubstanceUnits="false" id="M_ASER" name="ASER" fbc:charge="0" />
      <species boundaryCondition="false" compartment="cell" constant="false" hasOnlySubstanceUnits="false" id="M_UDCP" name="UDCP" fbc:charge="0" />
      <species boundaryCondition="false" compartment="cell" constant="false" hasOnlySubstanceUnits="false" id="M_MNT" name="MNT" fbc:charge="0" />
      <species boundaryCondition="false" compartment="cell" constant="false" hasOnlySubstanceUnits="false" id="M_TRNAALA" name="TRNAALA" fbc:charge="0" />
      <species boundaryCondition="false" compartment="cell" constant="false" hasOnlySubstanceUnits="false" id="M_U1C" name="U1C" fbc:charge="0" />
      <species boundaryCondition="false" compartment="cell" constant="false" hasOnlySubstanceUnits="false" id="M_MTHF" name="MTHF" fbc:charge="0" />
      <species boundaryCondition="false" compartment="cell" constant="false" hasOnlySubstanceUnits="false" id="M_COA" name="COA" fbc:charge="0" />
      <species boundaryCondition="false" compartment="cell" constant="false" hasOnlySubstanceUnits="false" id="M_AC_III_A" name="AC_III_A" fbc:charge="0" />
      <species boundaryCondition="false" compartment="cell" constant="false" hasOnlySubstanceUnits="false" id="M_ETHA" name="ETHA" fbc:charge="0" />
      <species boundaryCondition="false" compartment="cell" constant="false" hasOnlySubstanceUnits="false" id="M_UDPMNLADGMD" name="UDPMNLADGMD" fbc:charge="0" />
      <species boundaryCondition="false" compartment="cell" constant="false" hasOnlySubstanceUnits="false" id="M_a_5HIAC" name="a_5HIAC" fbc:charge="0" />
      <species boundaryCondition="false" compartment="cell" constant="false" hasOnlySubstanceUnits="false" id="M_a_5HIAA" name="a_5HIAA" fbc:charge="0" />
      <species boundaryCondition="false" compartment="cell" constant="false" hasOnlySubstanceUnits="false" id="M_CO2" name="CO2" fbc:charge="0" />
      <species boundaryCondition="false" compartment="cell" constant="false" hasOnlySubstanceUnits="false" id="M_SSLCYS" name="SSLCYS" fbc:charge="0" />
      <species boundaryCondition="false" compartment="cell" constant="false" hasOnlySubstanceUnits="false" id="M_GAPN" name="GAPN" fbc:charge="0" />
      <species boundaryCondition="false" compartment="cell" constant="false" hasOnlySubstanceUnits="false" id="M_HMB" name="HMB" fbc:charge="0" />
    </listOfSpecies>
    <listOfReactions>
      <reaction fast="false" id="R_R001" name="R001" reversible="true" fbc:lowerFluxBound="cobra_default_lb" fbc:upperFluxBound="cobra_default_ub">
        <listOfReactants>
          <speciesReference constant="true" species="M_GLC" stoichiometry="1" />
        </listOfReactants>
        <listOfProducts>
          <speciesReference constant="true" species="M_bDGLC" stoichiometry="1" />
        </listOfProducts>
      </reaction>
      <reaction fast="false" id="R_R002" name="R002" reversible="true" fbc:lowerFluxBound="cobra_default_lb" fbc:upperFluxBound="cobra_default_ub">
        <listOfReactants>
          <speciesReference constant="true" species="M_G6P" stoichiometry="1" />
        </listOfReactants>
        <listOfProducts>
          <speciesReference constant="true" species="M_bDG6P" stoichiometry="1" />
        </listOfProducts>
      </reaction>
      <reaction fast="false" id="R_R003" name="R003" reversible="true" fbc:lowerFluxBound="cobra_default_lb" fbc:upperFluxBound="cobra_default_ub">
        <listOfReactants>
          <speciesReference constant="true" species="M_G6P" stoichiometry="1" />
        </listOfReactants>
        <listOfProducts>
          <speciesReference constant="true" species="M_F6P" stoichiometry="1" />
        </listOfProducts>
      </reaction>
      <reaction fast="false" id="R_R004" name="R004" reversible="true" fbc:lowerFluxBound="cobra_default_lb" fbc:upperFluxBound="cobra_default_ub">
        <listOfReactants>
          <speciesReference constant="true" species="M_bDG6P" stoichiometry="1" />
        </listOfReactants>
        <listOfProducts>
          <speciesReference constant="true" species="M_F6P" stoichiometry="1" />
        </listOfProducts>
      </reaction>
      <reaction fast="false" id="R_R005" name="R005" reversible="true" fbc:lowerFluxBound="cobra_default_lb" fbc:upperFluxBound="cobra_default_ub">
        <listOfReactants>
          <speciesReference constant="true" species="M_G6P" stoichiometry="1" />
        </listOfReactants>
        <listOfProducts>
          <speciesReference constant="true" species="M_G1P" stoichiometry="1" />
        </listOfProducts>
      </reaction>
      <reaction fast="false" id="R_R006" name="R006" reversible="false" fbc:lowerFluxBound="cobra_0_bound" fbc:upperFluxBound="cobra_default_ub">
        <listOfReactants>
          <speciesReference constant="true" species="M_FDP" stoichiometry="1" />
        </listOfReactants>
        <listOfProducts>
          <speciesReference constant="true" species="M_F6P" stoichiometry="1" />
          <speciesReference constant="true" species="M_PI" stoichiometry="1" />
        </listOfProducts>
      </reaction>
      <reaction fast="false" id="R_R007" name="R007" reversible="true" fbc:lowerFluxBound="cobra_default_lb" fbc:upperFluxBound="cobra_default_ub">
        <listOfReactants>
          <speciesReference constant="true" species="M_FDP" stoichiometry="1" />
        </listOfReactants>
        <listOfProducts>
          <speciesReference constant="true" species="M_DHAP" stoichiometry="1" />
          <speciesReference constant="true" species="M_G3P" stoichiometry="1" />
        </listOfProducts>
      </reaction>
      <reaction fast="false" id="R_R008" name="R008" reversible="true" fbc:lowerFluxBound="cobra_default_lb" fbc:upperFluxBound="cobra_default_ub">
        <listOfReactants>
          <speciesReference constant="true" species="M_DHAP" stoichiometry="1" />
        </listOfReactants>
        <listOfProducts>
          <speciesReference constant="true" species="M_G3P" stoichiometry="1" />
        </listOfProducts>
      </reaction>
      <reaction fast="false" id="R_R009" name="R009" reversible="true" fbc:lowerFluxBound="cobra_default_lb" fbc:upperFluxBound="cobra_default_ub">
        <listOfReactants>
          <speciesReference constant="true" species="M_NAD" stoichiometry="1" />
          <speciesReference constant="true" species="M_PI" stoichiometry="1" />
          <speciesReference constant="true" species="M_G3P" stoichiometry="1" />
        </listOfReactants>
        <listOfProducts>
          <speciesReference constant="true" species="M_NADH" stoichiometry="1" />
          <speciesReference constant="true" species="M_a_13PDG" stoichiometry="1" />
        </listOfProducts>
      </reaction>
      <reaction fast="false" id="R_R010" name="R010" reversible="true" fbc:lowerFluxBound="cobra_default_lb" fbc:upperFluxBound="cobra_default_ub">
        <listOfReactants>
          <speciesReference constant="true" species="M_ADP" stoichiometry="1" />
          <speciesReference constant="true" species="M_a_13PDG" stoichiometry="1" />
        </listOfReactants>
        <listOfProducts>
          <speciesReference constant="true" species="M_ATP" stoichiometry="1" />
          <speciesReference constant="true" species="M_a_3PG" stoichiometry="1" />
        </listOfProducts>
      </reaction>
      <reaction fast="false" id="R_R011" name="R011" reversible="true" fbc:lowerFluxBound="cobra_default_lb" fbc:upperFluxBound="cobra_default_ub">
        <listOfReactants>
          <speciesReference constant="true" species="M_a_3PG" stoichiometry="1" />
        </listOfReactants>
        <listOfProducts>
          <speciesReference constant="true" species="M_a_2PG" stoichiometry="1" />
        </listOfProducts>
      </reaction>
      <reaction fast="false" id="R_R012" name="R012" reversible="true" fbc:lowerFluxBound="cobra_default_lb" fbc:upperFluxBound="cobra_default_ub">
        <listOfReactants>
          <speciesReference constant="true" species="M_a_2PG" stoichiometry="1" />
        </listOfReactants>
        <listOfProducts>
          <speciesReference constant="true" species="M_PEP" stoichiometry="1" />
        </listOfProducts>
      </reaction>
      <reaction fast="false" id="R_R013" name="R013" reversible="false" fbc:lowerFluxBound="cobra_0_bound" fbc:upperFluxBound="cobra_default_ub">
        <listOfReactants>
          <speciesReference constant="true" species="M_ADLIPO" stoichiometry="1" />
          <speciesReference constant="true" species="M_COA" stoichiometry="1" />
        </listOfReactants>
        <listOfProducts>
          <speciesReference constant="true" species="M_DLIPO" stoichiometry="1" />
          <speciesReference constant="true" species="M_ACCOA" stoichiometry="1" />
        </listOfProducts>
      </reaction>
      <reaction fast="false" id="R_R014" name="R014" reversible="false" fbc:lowerFluxBound="cobra_0_bound" fbc:upperFluxBound="cobra_default_ub">
        <listOfReactants>
          <speciesReference constant="true" species="M_NAD" stoichiometry="1" />
          <speciesReference constant="true" species="M_DLIPO" stoichiometry="1" />
        </listOfReactants>
        <listOfProducts>
          <speciesReference constant="true" species="M_NADH" stoichiometry="1" />
          <speciesReference constant="true" species="M_LIPO" stoichiometry="1" />
        </listOfProducts>
      </reaction>
      <reaction fast="false" id="R_R015" name="R015" reversible="true" fbc:lowerFluxBound="cobra_default_lb" fbc:upperFluxBound="cobra_default_ub">
        <listOfReactants>
          <speciesReference constant="true" species="M_ATP" stoichiometry="1" />
          <speciesReference constant="true" species="M_AC" stoichiometry="1" />
          <speciesReference constant="true" species="M_COA" stoichiometry="1" />
        </listOfReactants>
        <listOfProducts>
          <speciesReference constant="true" species="M_ACCOA" stoichiometry="1" />
          <speciesReference constant="true" species="M_PPI" stoichiometry="1" />
          <speciesReference constant="true" species="M_AMP" stoichiometry="1" />
        </listOfProducts>
      </reaction>
      <reaction fast="false" id="R_R016" name="R016" reversible="false" fbc:lowerFluxBound="cobra_0_bound" fbc:upperFluxBound="cobra_default_ub">
        <listOfReactants>
          <speciesReference constant="true" species="M_NAD" stoichiometry="1" />
          <speciesReference constant="true" species="M_ACAL" stoichiometry="1" />
        </listOfReactants>
        <listOfProducts>
          <speciesReference constant="true" species="M_NADH" stoichiometry="1" />
          <speciesReference constant="true" species="M_AC" stoichiometry="1" />
        </listOfProducts>
      </reaction>
      <reaction fast="false" id="R_R017" name="R017" reversible="true" fbc:lowerFluxBound="cobra_default_lb" fbc:upperFluxBound="cobra_default_ub">
        <listOfReactants>
          <speciesReference constant="true" species="M_ACAL" stoichiometry="1" />
          <speciesReference constant="true" species="M_NADH" stoichiometry="1" />
        </listOfReactants>
        <listOfProducts>
          <speciesReference constant="true" species="M_NAD" stoichiometry="1" />
          <speciesReference constant="true" species="M_ETH" stoichiometry="1" />
        </listOfProducts>
      </reaction>
      <reaction fast="false" id="R_R018" name="R018" reversible="true" fbc:lowerFluxBound="cobra_default_lb" fbc:upperFluxBound="cobra_default_ub">
        <listOfReactants>
          <speciesReference constant="true" species="M_ACAL" stoichiometry="1" />
          <speciesReference constant="true" species="M_THMPP" stoichiometry="1" />
        </listOfReactants>
        <listOfProducts>
          <speciesReference constant="true" species="M_a_2_HE_TPP" stoichiometry="1" />
        </listOfProducts>
      </reaction>
      <reaction fast="false" id="R_R019" name="R019" reversible="false" fbc:lowerFluxBound="cobra_0_bound" fbc:upperFluxBound="cobra_default_ub">
        <listOfReactants>
          <speciesReference constant="true" species="M_OA" stoichiometry="1" />
          <speciesReference constant="true" species="M_ACCOA" stoichiometry="1" />
        </listOfReactants>
        <listOfProducts>
          <speciesReference constant="true" species="M_CIT" stoichiometry="1" />
          <speciesReference constant="true" species="M_COA" stoichiometry="1" />
        </listOfProducts>
      </reaction>
      <reaction fast="false" id="R_R020" name="R020" reversible="true" fbc:lowerFluxBound="cobra_default_lb" fbc:upperFluxBound="cobra_default_ub">
        <listOfReactants>
          <speciesReference constant="true" species="M_CIT" stoichiometry="1" />
        </listOfReactants>
        <listOfProducts>
          <speciesReference constant="true" species="M_ICIT" stoichiometry="1" />
        </listOfProducts>
      </reaction>
      <reaction fast="false" id="R_R021" name="R021" reversible="false" fbc:lowerFluxBound="cobra_0_bound" fbc:upperFluxBound="cobra_default_ub">
        <listOfReactants>
          <speciesReference constant="true" species="M_NADP" stoichiometry="1" />
          <speciesReference constant="true" species="M_ICIT" stoichiometry="1" />
        </listOfReactants>
        <listOfProducts>
          <speciesReference constant="true" species="M_AKG" stoichiometry="1" />
          <speciesReference constant="true" species="M_NADPH" stoichiometry="1" />
          <speciesReference constant="true" species="M_CO2" stoichiometry="1" />
        </listOfProducts>
      </reaction>
      <reaction fast="false" id="R_R022" name="R022" reversible="false" fbc:lowerFluxBound="cobra_0_bound" fbc:upperFluxBound="cobra_default_ub">
        <listOfReactants>
          <speciesReference constant="true" species="M_AKG" stoichiometry="1" />
          <speciesReference constant="true" species="M_LIPO" stoichiometry="1" />
        </listOfReactants>
        <listOfProducts>
          <speciesReference constant="true" species="M_CO2" stoichiometry="1" />
          <speciesReference constant="true" species="M_SDLIPO" stoichiometry="1" />
        </listOfProducts>
      </reaction>
      <reaction fast="false" id="R_R023" name="R023" reversible="false" fbc:lowerFluxBound="cobra_0_bound" fbc:upperFluxBound="cobra_default_ub">
        <listOfReactants>
          <speciesReference constant="true" species="M_COA" stoichiometry="1" />
          <speciesReference constant="true" species="M_SDLIPO" stoichiometry="1" />
        </listOfReactants>
        <listOfProducts>
          <speciesReference constant="true" species="M_DLIPO" stoichiometry="1" />
          <speciesReference constant="true" species="M_SUCCOA" stoichiometry="1" />
        </listOfProducts>
      </reaction>
      <reaction fast="false" id="R_R024" name="R024" reversible="true" fbc:lowerFluxBound="cobra_default_lb" fbc:upperFluxBound="cobra_default_ub">
        <listOfReactants>
          <speciesReference constant="true" species="M_ADP" stoichiometry="1" />
          <speciesReference constant="true" species="M_PI" stoichiometry="1" />
          <speciesReference constant="true" species="M_SUCCOA" stoichiometry="1" />
        </listOfReactants>
        <listOfProducts>
          <speciesReference constant="true" species="M_ATP" stoichiometry="1" />
          <speciesReference constant="true" species="M_SUCC" stoichiometry="1" />
          <speciesReference constant="true" species="M_COA" stoichiometry="1" />
        </listOfProducts>
      </reaction>
      <reaction fast="false" id="R_R025" name="R025" reversible="false" fbc:lowerFluxBound="cobra_0_bound" fbc:upperFluxBound="cobra_default_ub">
        <listOfReactants>
          <speciesReference constant="true" species="M_FAD" stoichiometry="1" />
          <speciesReference constant="true" species="M_SUCC" stoichiometry="1" />
        </listOfReactants>
        <listOfProducts>
          <speciesReference constant="true" species="M_FADH2" stoichiometry="1" />
          <speciesReference constant="true" species="M_FUM" stoichiometry="1" />
        </listOfProducts>
      </reaction>
      <reaction fast="false" id="R_R026" name="R026" reversible="false" fbc:lowerFluxBound="cobra_0_bound" fbc:upperFluxBound="cobra_default_ub">
        <listOfReactants>
          <speciesReference constant="true" species="M_MKH2" stoichiometry="1" />
          <speciesReference constant="true" species="M_FUM" stoichiometry="1" />
        </listOfReactants>
        <listOfProducts>
          <speciesReference constant="true" species="M_SUCC" stoichiometry="1" />
          <speciesReference constant="true" species="M_MK" stoichiometry="1" />
        </listOfProducts>
      </reaction>
      <reaction fast="false" id="R_R027" name="R027" reversible="false" fbc:lowerFluxBound="cobra_0_bound" fbc:upperFluxBound="cobra_default_ub">
        <listOfReactants>
          <speciesReference constant="true" species="M_FUM" stoichiometry="1" />
          <speciesReference constant="true" species="M_DMKH2" stoichiometry="1" />
        </listOfReactants>
        <listOfProducts>
          <speciesReference constant="true" species="M_SUCC" stoichiometry="1" />
          <speciesReference constant="true" species="M_DMK" stoichiometry="1" />
        </listOfProducts>
      </reaction>
      <reaction fast="false" id="R_R028" name="R028" reversible="true" fbc:lowerFluxBound="cobra_default_lb" fbc:upperFluxBound="cobra_default_ub">
        <listOfReactants>
          <speciesReference constant="true" species="M_FUM" stoichiometry="1" />
        </listOfReactants>
        <listOfProducts>
          <speciesReference constant="true" species="M_MAL" stoichiometry="1" />
        </listOfProducts>
      </reaction>
      <reaction fast="false" id="R_R029" name="R029" reversible="true" fbc:lowerFluxBound="cobra_default_lb" fbc:upperFluxBound="cobra_default_ub">
        <listOfReactants>
          <speciesReference constant="true" species="M_NAD" stoichiometry="1" />
          <speciesReference constant="true" species="M_MAL" stoichiometry="1" />
        </listOfReactants>
        <listOfProducts>
          <speciesReference constant="true" species="M_OA" stoichiometry="1" />
          <speciesReference constant="true" species="M_NADH" stoichiometry="1" />
        </listOfProducts>
      </reaction>
      <reaction fast="false" id="R_R030" name="R030" reversible="true" fbc:lowerFluxBound="cobra_default_lb" fbc:upperFluxBound="cobra_default_ub">
        <listOfReactants>
          <speciesReference constant="true" species="M_RL5P" stoichiometry="1" />
        </listOfReactants>
        <listOfProducts>
          <speciesReference constant="true" species="M_X5P" stoichiometry="1" />
        </listOfProducts>
      </reaction>
      <reaction fast="false" id="R_R031" name="R031" reversible="true" fbc:lowerFluxBound="cobra_default_lb" fbc:upperFluxBound="cobra_default_ub">
        <listOfReactants>
          <speciesReference constant="true" species="M_RL5P" stoichiometry="1" />
        </listOfReactants>
        <listOfProducts>
          <speciesReference constant="true" species="M_R5P" stoichiometry="1" />
        </listOfProducts>
      </reaction>
      <reaction fast="false" id="R_R032" name="R032" reversible="true" fbc:lowerFluxBound="cobra_default_lb" fbc:upperFluxBound="cobra_default_ub">
        <listOfReactants>
          <speciesReference constant="true" species="M_X5P" stoichiometry="1" />
          <speciesReference constant="true" species="M_R5P" stoichiometry="1" />
        </listOfReactants>
        <listOfProducts>
          <speciesReference constant="true" species="M_S7P" stoichiometry="1" />
          <speciesReference constant="true" species="M_G3P" stoichiometry="1" />
        </listOfProducts>
      </reaction>
      <reaction fast="false" id="R_R033" name="R033" reversible="true" fbc:lowerFluxBound="cobra_default_lb" fbc:upperFluxBound="cobra_default_ub">
        <listOfReactants>
          <speciesReference constant="true" species="M_X5P" stoichiometry="1" />
          <speciesReference constant="true" species="M_E4P" stoichiometry="1" />
        </listOfReactants>
        <listOfProducts>
          <speciesReference constant="true" species="M_F6P" stoichiometry="1" />
          <speciesReference constant="true" species="M_G3P" stoichiometry="1" />
        </listOfProducts>
      </reaction>
      <reaction fast="false" id="R_R034" name="R034" reversible="true" fbc:lowerFluxBound="cobra_default_lb" fbc:upperFluxBound="cobra_default_ub">
        <listOfReactants>
          <speciesReference constant="true" species="M_S7P" stoichiometry="1" />
          <speciesReference constant="true" species="M_G3P" stoichiometry="1" />
        </listOfReactants>
        <listOfProducts>
          <speciesReference constant="true" species="M_F6P" stoichiometry="1" />
          <speciesReference constant="true" species="M_E4P" stoichiometry="1" />
        </listOfProducts>
      </reaction>
      <reaction fast="false" id="R_R035" name="R035" reversible="false" fbc:lowerFluxBound="cobra_0_bound" fbc:upperFluxBound="cobra_default_ub">
        <listOfReactants>
          <speciesReference constant="true" species="M_DR5P" stoichiometry="1" />
        </listOfReactants>
        <listOfProducts>
          <speciesReference constant="true" species="M_ACAL" stoichiometry="1" />
          <speciesReference constant="true" species="M_G3P" stoichiometry="1" />
        </listOfProducts>
      </reaction>
      <reaction fast="false" id="R_R036" name="R036" reversible="true" fbc:lowerFluxBound="cobra_default_lb" fbc:upperFluxBound="cobra_default_ub">
        <listOfReactants>
          <speciesReference constant="true" species="M_DR1P" stoichiometry="1" />
        </listOfReactants>
        <listOfProducts>
          <speciesReference constant="true" species="M_DR5P" stoichiometry="1" />
        </listOfProducts>
      </reaction>
      <reaction fast="false" id="R_R037" name="R037" reversible="false" fbc:lowerFluxBound="cobra_0_bound" fbc:upperFluxBound="cobra_default_ub">
        <listOfReactants>
          <speciesReference constant="true" species="M_KDPG" stoichiometry="1" />
        </listOfReactants>
        <listOfProducts>
          <speciesReference constant="true" species="M_PYR" stoichiometry="1" />
          <speciesReference constant="true" species="M_G3P" stoichiometry="1" />
        </listOfProducts>
      </reaction>
      <reaction fast="false" id="R_R038" name="R038" reversible="false" fbc:lowerFluxBound="cobra_0_bound" fbc:upperFluxBound="cobra_default_ub">
        <listOfReactants>
          <speciesReference constant="true" species="M_ATP" stoichiometry="1" />
          <speciesReference constant="true" species="M_GLUC" stoichiometry="1" />
        </listOfReactants>
        <listOfProducts>
          <speciesReference constant="true" species="M_ADP" stoichiometry="1" />
          <speciesReference constant="true" species="M_D6PGC" stoichiometry="1" />
        </listOfProducts>
      </reaction>
      <reaction fast="false" id="R_R039" name="R039" reversible="false" fbc:lowerFluxBound="cobra_0_bound" fbc:upperFluxBound="cobra_default_ub">
        <listOfReactants>
          <speciesReference constant="true" species="M_D6PGC" stoichiometry="1" />
        </listOfReactants>
        <listOfProducts>
          <speciesReference constant="true" species="M_KDPG" stoichiometry="1" />
        </listOfProducts>
      </reaction>
      <reaction fast="false" id="R_R040" name="R040" reversible="true" fbc:lowerFluxBound="cobra_default_lb" fbc:upperFluxBound="cobra_default_ub">
        <listOfReactants>
          <speciesReference constant="true" species="M_R1P" stoichiometry="1" />
        </listOfReactants>
        <listOfProducts>
          <speciesReference constant="true" species="M_R5P" stoichiometry="1" />
        </listOfProducts>
      </reaction>
      <reaction fast="false" id="R_R041" name="R041" reversible="true" fbc:lowerFluxBound="cobra_default_lb" fbc:upperFluxBound="cobra_default_ub">
        <listOfReactants>
          <speciesReference constant="true" species="M_NAD" stoichiometry="2" />
          <speciesReference constant="true" species="M_UDPG" stoichiometry="1" />
        </listOfReactants>
        <listOfProducts>
          <speciesReference constant="true" species="M_NADH" stoichiometry="2" />
          <speciesReference constant="true" species="M_UDPGLUC" stoichiometry="1" />
        </listOfProducts>
      </reaction>
      <reaction fast="false" id="R_R042" name="R042" reversible="false" fbc:lowerFluxBound="cobra_0_bound" fbc:upperFluxBound="cobra_default_ub">
        <listOfReactants>
          <speciesReference constant="true" species="M_ATP" stoichiometry="1" />
          <speciesReference constant="true" species="M_F1P" stoichiometry="1" />
        </listOfReactants>
        <listOfProducts>
          <speciesReference constant="true" species="M_ADP" stoichiometry="1" />
          <speciesReference constant="true" species="M_FDP" stoichiometry="1" />
        </listOfProducts>
      </reaction>
      <reaction fast="false" id="R_R043" name="R043" reversible="false" fbc:lowerFluxBound="cobra_0_bound" fbc:upperFluxBound="cobra_default_ub">
        <listOfReactants>
          <speciesReference constant="true" species="M_F1P" stoichiometry="1" />
        </listOfReactants>
        <listOfProducts>
          <speciesReference constant="true" species="M_DHAP" stoichiometry="1" />
          <speciesReference constant="true" species="M_T3" stoichiometry="1" />
        </listOfProducts>
      </reaction>
      <reaction fast="false" id="R_R044" name="R044" reversible="true" fbc:lowerFluxBound="cobra_default_lb" fbc:upperFluxBound="cobra_default_ub">
        <listOfReactants>
          <speciesReference constant="true" species="M_MAN6P" stoichiometry="1" />
        </listOfReactants>
        <listOfProducts>
          <speciesReference constant="true" species="M_F6P" stoichiometry="1" />
        </listOfProducts>
      </reaction>
      <reaction fast="false" id="R_R045" name="R045" reversible="true" fbc:lowerFluxBound="cobra_default_lb" fbc:upperFluxBound="cobra_default_ub">
        <listOfReactants>
          <speciesReference constant="true" species="M_MAN6P" stoichiometry="1" />
        </listOfReactants>
        <listOfProducts>
          <speciesReference constant="true" species="M_MAN1P" stoichiometry="1" />
        </listOfProducts>
      </reaction>
      <reaction fast="false" id="R_R046" name="R046" reversible="true" fbc:lowerFluxBound="cobra_default_lb" fbc:upperFluxBound="cobra_default_ub">
        <listOfReactants>
          <speciesReference constant="true" species="M_MAN1P" stoichiometry="1" />
          <speciesReference constant="true" species="M_GTP" stoichiometry="1" />
        </listOfReactants>
        <listOfProducts>
          <speciesReference constant="true" species="M_GDPMAN" stoichiometry="1" />
          <speciesReference constant="true" species="M_PPI" stoichiometry="1" />
        </listOfProducts>
      </reaction>
      <reaction fast="false" id="R_R047" name="R047" reversible="true" fbc:lowerFluxBound="cobra_default_lb" fbc:upperFluxBound="cobra_default_ub">
        <listOfReactants>
          <speciesReference constant="true" species="M_S6P" stoichiometry="1" />
          <speciesReference constant="true" species="M_NADP" stoichiometry="1" />
        </listOfReactants>
        <listOfProducts>
          <speciesReference constant="true" species="M_NADPH" stoichiometry="1" />
          <speciesReference constant="true" species="M_SB1P" stoichiometry="1" />
        </listOfProducts>
      </reaction>
      <reaction fast="false" id="R_R048" name="R048" reversible="true" fbc:lowerFluxBound="cobra_default_lb" fbc:upperFluxBound="cobra_default_ub">
        <listOfReactants>
          <speciesReference constant="true" species="M_FUCP" stoichiometry="1" />
        </listOfReactants>
        <listOfProducts>
          <speciesReference constant="true" species="M_DHAP" stoichiometry="1" />
          <speciesReference constant="true" species="M_LACAL" stoichiometry="1" />
        </listOfProducts>
      </reaction>
      <reaction fast="false" id="R_R049" name="R049" reversible="true" fbc:lowerFluxBound="cobra_default_lb" fbc:upperFluxBound="cobra_default_ub">
        <listOfReactants>
          <speciesReference constant="true" species="M_UDPG" stoichiometry="1" />
        </listOfReactants>
        <listOfProducts>
          <speciesReference constant="true" species="M_UDPGAL" stoichiometry="1" />
        </listOfProducts>
      </reaction>
      <reaction fast="false" id="R_R050" name="R050" reversible="true" fbc:lowerFluxBound="cobra_default_lb" fbc:upperFluxBound="cobra_default_ub">
        <listOfReactants>
          <speciesReference constant="true" species="M_G1P" stoichiometry="1" />
          <speciesReference constant="true" species="M_UTP" stoichiometry="1" />
        </listOfReactants>
        <listOfProducts>
          <speciesReference constant="true" species="M_UDPG" stoichiometry="1" />
          <speciesReference constant="true" species="M_PPI" stoichiometry="1" />
        </listOfProducts>
      </reaction>
      <reaction fast="false" id="R_R051" name="R051" reversible="true" fbc:lowerFluxBound="cobra_default_lb" fbc:upperFluxBound="cobra_default_ub">
        <listOfReactants>
          <speciesReference constant="true" species="M_NAD" stoichiometry="1" />
          <speciesReference constant="true" species="M_DGLUCL" stoichiometry="1" />
        </listOfReactants>
        <listOfProducts>
          <speciesReference constant="true" species="M_NADH" stoichiometry="1" />
          <speciesReference constant="true" species="M_DGLUCA" stoichiometry="1" />
        </listOfProducts>
      </reaction>
      <reaction fast="false" id="R_R052" name="R052" reversible="false" fbc:lowerFluxBound="cobra_0_bound" fbc:upperFluxBound="cobra_default_ub">
        <listOfReactants>
          <speciesReference constant="true" species="M_TRE6P" stoichiometry="1" />
        </listOfReactants>
        <listOfProducts>
          <speciesReference constant="true" species="M_G6P" stoichiometry="1" />
          <speciesReference constant="true" species="M_GLC" stoichiometry="1" />
        </listOfProducts>
      </reaction>
      <reaction fast="false" id="R_R053" name="R053" reversible="true" fbc:lowerFluxBound="cobra_default_lb" fbc:upperFluxBound="cobra_default_ub">
        <listOfReactants>
          <speciesReference constant="true" species="M_UDPG" stoichiometry="1" />
          <speciesReference constant="true" species="M_G6P" stoichiometry="1" />
        </listOfReactants>
        <listOfProducts>
          <speciesReference constant="true" species="M_UDP" stoichiometry="1" />
          <speciesReference constant="true" species="M_TRE6P" stoichiometry="1" />
        </listOfProducts>
      </reaction>
      <reaction fast="false" id="R_R054" name="R054" reversible="false" fbc:lowerFluxBound="cobra_0_bound" fbc:upperFluxBound="cobra_default_ub">
        <listOfReactants>
          <speciesReference constant="true" species="M_TRE6P" stoichiometry="1" />
        </listOfReactants>
        <listOfProducts>
          <speciesReference constant="true" species="M_TRE" stoichiometry="1" />
          <speciesReference constant="true" species="M_PI" stoichiometry="1" />
        </listOfProducts>
      </reaction>
      <reaction fast="false" id="R_R055" name="R055" reversible="false" fbc:lowerFluxBound="cobra_0_bound" fbc:upperFluxBound="cobra_default_ub">
        <listOfReactants>
          <speciesReference constant="true" species="M_GLN" stoichiometry="1" />
          <speciesReference constant="true" species="M_F6P" stoichiometry="1" />
        </listOfReactants>
        <listOfProducts>
          <speciesReference constant="true" species="M_GA6P" stoichiometry="1" />
          <speciesReference constant="true" species="M_GLU" stoichiometry="1" />
        </listOfProducts>
      </reaction>
      <reaction fast="false" id="R_R056" name="R056" reversible="true" fbc:lowerFluxBound="cobra_default_lb" fbc:upperFluxBound="cobra_default_ub">
        <listOfReactants>
          <speciesReference constant="true" species="M_GA6P" stoichiometry="1" />
        </listOfReactants>
        <listOfProducts>
          <speciesReference constant="true" species="M_GA1P" stoichiometry="1" />
        </listOfProducts>
      </reaction>
      <reaction fast="false" id="R_R057" name="R057" reversible="false" fbc:lowerFluxBound="cobra_0_bound" fbc:upperFluxBound="cobra_default_ub">
        <listOfReactants>
          <speciesReference constant="true" species="M_GA1P" stoichiometry="1" />
          <speciesReference constant="true" species="M_ACCOA" stoichiometry="1" />
        </listOfReactants>
        <listOfProducts>
          <speciesReference constant="true" species="M_NAGA1P" stoichiometry="1" />
          <speciesReference constant="true" species="M_COA" stoichiometry="1" />
        </listOfProducts>
      </reaction>
      <reaction fast="false" id="R_R058" name="R058" reversible="true" fbc:lowerFluxBound="cobra_default_lb" fbc:upperFluxBound="cobra_default_ub">
        <listOfReactants>
          <speciesReference constant="true" species="M_NAGA1P" stoichiometry="1" />
          <speciesReference constant="true" species="M_UTP" stoichiometry="1" />
        </listOfReactants>
        <listOfProducts>
          <speciesReference constant="true" species="M_PPI" stoichiometry="1" />
          <speciesReference constant="true" species="M_UDPNAG" stoichiometry="1" />
        </listOfProducts>
      </reaction>
      <reaction fast="false" id="R_R059" name="R059" reversible="true" fbc:lowerFluxBound="cobra_default_lb" fbc:upperFluxBound="cobra_default_ub">
        <listOfReactants>
          <speciesReference constant="true" species="M_UDPNAG" stoichiometry="1" />
        </listOfReactants>
        <listOfProducts>
          <speciesReference constant="true" species="M_NADMA" stoichiometry="1" />
          <speciesReference constant="true" species="M_UDP" stoichiometry="1" />
        </listOfProducts>
      </reaction>
      <reaction fast="false" id="R_R060" name="R060" reversible="true" fbc:lowerFluxBound="cobra_default_lb" fbc:upperFluxBound="cobra_default_ub">
        <listOfReactants>
          <speciesReference constant="true" species="M_UDPNAG" stoichiometry="1" />
        </listOfReactants>
        <listOfProducts>
          <speciesReference constant="true" species="M_UDPNADMA" stoichiometry="1" />
        </listOfProducts>
      </reaction>
      <reaction fast="false" id="R_R061" name="R061" reversible="false" fbc:lowerFluxBound="cobra_0_bound" fbc:upperFluxBound="cobra_default_ub">
        <listOfReactants>
          <speciesReference constant="true" species="M_NAD" stoichiometry="2" />
          <speciesReference constant="true" species="M_UDPNADMA" stoichiometry="1" />
        </listOfReactants>
        <listOfProducts>
          <speciesReference constant="true" species="M_NADH" stoichiometry="2" />
          <speciesReference constant="true" species="M_UDPNADMAU" stoichiometry="1" />
        </listOfProducts>
      </reaction>
      <reaction fast="false" id="R_R062" name="R062" reversible="false" fbc:lowerFluxBound="cobra_0_bound" fbc:upperFluxBound="cobra_default_ub">
        <listOfReactants>
          <speciesReference constant="true" species="M_PEP" stoichiometry="1" />
          <speciesReference constant="true" species="M_UDPNAG" stoichiometry="1" />
        </listOfReactants>
        <listOfProducts>
          <speciesReference constant="true" species="M_UDPNAGEP" stoichiometry="1" />
          <speciesReference constant="true" species="M_PI" stoichiometry="1" />
        </listOfProducts>
      </reaction>
      <reaction fast="false" id="R_R063" name="R063" reversible="false" fbc:lowerFluxBound="cobra_0_bound" fbc:upperFluxBound="cobra_default_ub">
        <listOfReactants>
          <speciesReference constant="true" species="M_NADPH" stoichiometry="1" />
          <speciesReference constant="true" species="M_UDPNAGEP" stoichiometry="1" />
        </listOfReactants>
        <listOfProducts>
          <speciesReference constant="true" species="M_NADP" stoichiometry="1" />
          <speciesReference constant="true" species="M_UDPNAM" stoichiometry="1" />
        </listOfProducts>
      </reaction>
      <reaction fast="false" id="R_R064" name="R064" reversible="true" fbc:lowerFluxBound="cobra_default_lb" fbc:upperFluxBound="cobra_default_ub">
        <listOfProducts>
          <speciesReference constant="true" species="M_GLCA" stoichiometry="1" />
        </listOfProducts>
      </reaction>
      <reaction fast="false" id="R_R065" name="R065" reversible="false" fbc:lowerFluxBound="cobra_0_bound" fbc:upperFluxBound="cobra_default_ub">
        <listOfReactants>
          <speciesReference constant="true" species="M_CHITB" stoichiometry="1" />
        </listOfReactants>
        <listOfProducts>
          <speciesReference constant="true" species="M_NAGA" stoichiometry="2" />
        </listOfProducts>
      </reaction>
      <reaction fast="false" id="R_R066" name="R066" reversible="true" fbc:lowerFluxBound="cobra_default_lb" fbc:upperFluxBound="cobra_default_ub">
        <listOfReactants>
          <speciesReference constant="true" species="M_UDPNAG" stoichiometry="1" />
        </listOfReactants>
        <listOfProducts>
          <speciesReference constant="true" species="M_UDPAGLACA" stoichiometry="1" />
        </listOfProducts>
      </reaction>
      <reaction fast="false" id="R_R067" name="R067" reversible="true" fbc:lowerFluxBound="cobra_default_lb" fbc:upperFluxBound="cobra_default_ub">
        <listOfReactants>
          <speciesReference constant="true" species="M_DTDPGLU" stoichiometry="1" />
        </listOfReactants>
        <listOfProducts>
          <speciesReference constant="true" species="M_DTDPGLAC" stoichiometry="1" />
        </listOfProducts>
      </reaction>
      <reaction fast="false" id="R_R068" name="R068" reversible="false" fbc:lowerFluxBound="cobra_0_bound" fbc:upperFluxBound="cobra_default_ub">
        <listOfReactants>
          <speciesReference constant="true" species="M_G1P" stoichiometry="1" />
          <speciesReference constant="true" species="M_DTTP" stoichiometry="1" />
        </listOfReactants>
        <listOfProducts>
          <speciesReference constant="true" species="M_DTDPGLU" stoichiometry="1" />
          <speciesReference constant="true" species="M_PPI" stoichiometry="1" />
        </listOfProducts>
      </reaction>
      <reaction fast="false" id="R_R069" name="R069" reversible="false" fbc:lowerFluxBound="cobra_0_bound" fbc:upperFluxBound="cobra_default_ub">
        <listOfReactants>
          <speciesReference constant="true" species="M_DTDPGLU" stoichiometry="1" />
        </listOfReactants>
        <listOfProducts>
          <speciesReference constant="true" species="M_DTDP4O6DG" stoichiometry="1" />
        </listOfProducts>
      </reaction>
      <reaction fast="false" id="R_R070" name="R070" reversible="false" fbc:lowerFluxBound="cobra_0_bound" fbc:upperFluxBound="cobra_default_ub">
        <listOfReactants>
          <speciesReference constant="true" species="M_DTDP4O6DG" stoichiometry="1" />
        </listOfReactants>
        <listOfProducts>
          <speciesReference constant="true" species="M_DTDP4ORMNS" stoichiometry="1" />
        </listOfProducts>
      </reaction>
      <reaction fast="false" id="R_R071" name="R071" reversible="false" fbc:lowerFluxBound="cobra_0_bound" fbc:upperFluxBound="cobra_default_ub">
        <listOfReactants>
          <speciesReference constant="true" species="M_NADPH" stoichiometry="1" />
          <speciesReference constant="true" species="M_DTDP4ORMNS" stoichiometry="1" />
        </listOfReactants>
        <listOfProducts>
          <speciesReference constant="true" species="M_DTDPRMNS" stoichiometry="1" />
          <speciesReference constant="true" species="M_NADP" stoichiometry="1" />
        </listOfProducts>
      </reaction>
      <reaction fast="false" id="R_R072" name="R072" reversible="false" fbc:lowerFluxBound="cobra_0_bound" fbc:upperFluxBound="cobra_default_ub">
        <listOfReactants>
          <speciesReference constant="true" species="M_ATP" stoichiometry="1" />
          <speciesReference constant="true" species="M_PYR" stoichiometry="1" />
        </listOfReactants>
        <listOfProducts>
          <speciesReference constant="true" species="M_PEP" stoichiometry="1" />
          <speciesReference constant="true" species="M_PI" stoichiometry="1" />
          <speciesReference constant="true" species="M_AMP" stoichiometry="1" />
        </listOfProducts>
      </reaction>
      <reaction fast="false" id="R_R073" name="R073" reversible="true" fbc:lowerFluxBound="cobra_default_lb" fbc:upperFluxBound="cobra_default_ub">
        <listOfReactants>
          <speciesReference constant="true" species="M_NADH" stoichiometry="1" />
          <speciesReference constant="true" species="M_PYR" stoichiometry="1" />
        </listOfReactants>
        <listOfProducts>
          <speciesReference constant="true" species="M_NAD" stoichiometry="1" />
          <speciesReference constant="true" species="M_LAC" stoichiometry="1" />
        </listOfProducts>
      </reaction>
      <reaction fast="false" id="R_R074" name="R074" reversible="true" fbc:lowerFluxBound="cobra_default_lb" fbc:upperFluxBound="cobra_default_ub">
        <listOfReactants>
          <speciesReference constant="true" species="M_ACCOA" stoichiometry="1" />
          <speciesReference constant="true" species="M_PI" stoichiometry="1" />
        </listOfReactants>
        <listOfProducts>
          <speciesReference constant="true" species="M_ACETYLP" stoichiometry="1" />
          <speciesReference constant="true" species="M_COA" stoichiometry="1" />
        </listOfProducts>
      </reaction>
      <reaction fast="false" id="R_R075" name="R075" reversible="true" fbc:lowerFluxBound="cobra_default_lb" fbc:upperFluxBound="cobra_default_ub">
        <listOfReactants>
          <speciesReference constant="true" species="M_COA" stoichiometry="1" />
          <speciesReference constant="true" species="M_AAD" stoichiometry="1" />
        </listOfReactants>
        <listOfProducts>
          <speciesReference constant="true" species="M_ACCOA" stoichiometry="1" />
          <speciesReference constant="true" species="M_AMP" stoichiometry="1" />
        </listOfProducts>
      </reaction>
      <reaction fast="false" id="R_R076" name="R076" reversible="true" fbc:lowerFluxBound="cobra_default_lb" fbc:upperFluxBound="cobra_default_ub">
        <listOfReactants>
          <speciesReference constant="true" species="M_ATP" stoichiometry="1" />
          <speciesReference constant="true" species="M_AC" stoichiometry="1" />
        </listOfReactants>
        <listOfProducts>
          <speciesReference constant="true" species="M_PPI" stoichiometry="1" />
          <speciesReference constant="true" species="M_AAD" stoichiometry="1" />
        </listOfProducts>
      </reaction>
      <reaction fast="false" id="R_R077" name="R077" reversible="true" fbc:lowerFluxBound="cobra_default_lb" fbc:upperFluxBound="cobra_default_ub">
        <listOfReactants>
          <speciesReference constant="true" species="M_ADP" stoichiometry="1" />
          <speciesReference constant="true" species="M_ACETYLP" stoichiometry="1" />
        </listOfReactants>
        <listOfProducts>
          <speciesReference constant="true" species="M_ATP" stoichiometry="1" />
          <speciesReference constant="true" species="M_AC" stoichiometry="1" />
        </listOfProducts>
      </reaction>
      <reaction fast="false" id="R_R078" name="R078" reversible="false" fbc:lowerFluxBound="cobra_0_bound" fbc:upperFluxBound="cobra_default_ub">
        <listOfReactants>
          <speciesReference constant="true" species="M_PEP" stoichiometry="1" />
          <speciesReference constant="true" species="M_CO2" stoichiometry="1" />
        </listOfReactants>
        <listOfProducts>
          <speciesReference constant="true" species="M_OA" stoichiometry="1" />
          <speciesReference constant="true" species="M_PI" stoichiometry="1" />
        </listOfProducts>
      </reaction>
      <reaction fast="false" id="R_R079" name="R079" reversible="true" fbc:lowerFluxBound="cobra_default_lb" fbc:upperFluxBound="cobra_default_ub">
        <listOfReactants>
          <speciesReference constant="true" species="M_NAD" stoichiometry="1" />
          <speciesReference constant="true" species="M_MAL" stoichiometry="1" />
        </listOfReactants>
        <listOfProducts>
          <speciesReference constant="true" species="M_NADH" stoichiometry="1" />
          <speciesReference constant="true" species="M_PYR" stoichiometry="1" />
          <speciesReference constant="true" species="M_CO2" stoichiometry="1" />
        </listOfProducts>
      </reaction>
      <reaction fast="false" id="R_R080" name="R080" reversible="true" fbc:lowerFluxBound="cobra_default_lb" fbc:upperFluxBound="cobra_default_ub">
        <listOfReactants>
          <speciesReference constant="true" species="M_NADP" stoichiometry="1" />
          <speciesReference constant="true" species="M_MAL" stoichiometry="1" />
        </listOfReactants>
        <listOfProducts>
          <speciesReference constant="true" species="M_NADPH" stoichiometry="1" />
          <speciesReference constant="true" species="M_PYR" stoichiometry="1" />
          <speciesReference constant="true" species="M_CO2" stoichiometry="1" />
        </listOfProducts>
      </reaction>
      <reaction fast="false" id="R_R081" name="R081" reversible="false" fbc:lowerFluxBound="cobra_0_bound" fbc:upperFluxBound="cobra_default_ub">
        <listOfReactants>
          <speciesReference constant="true" species="M_ACCOA" stoichiometry="1" />
          <speciesReference constant="true" species="M_GLX" stoichiometry="1" />
        </listOfReactants>
        <listOfProducts>
          <speciesReference constant="true" species="M_MAL" stoichiometry="1" />
          <speciesReference constant="true" species="M_COA" stoichiometry="1" />
        </listOfProducts>
      </reaction>
      <reaction fast="false" id="R_R082" name="R082" reversible="false" fbc:lowerFluxBound="cobra_0_bound" fbc:upperFluxBound="cobra_default_ub">
        <listOfReactants>
          <speciesReference constant="true" species="M_ACCOA" stoichiometry="2" />
        </listOfReactants>
        <listOfProducts>
          <speciesReference constant="true" species="M_AACCOA" stoichiometry="1" />
          <speciesReference constant="true" species="M_COA" stoichiometry="1" />
        </listOfProducts>
      </reaction>
      <reaction fast="false" id="R_R083" name="R083" reversible="true" fbc:lowerFluxBound="cobra_default_lb" fbc:upperFluxBound="cobra_default_ub">
        <listOfReactants>
          <speciesReference constant="true" species="M_RGT" stoichiometry="1" />
          <speciesReference constant="true" species="M_MTG" stoichiometry="1" />
        </listOfReactants>
        <listOfProducts>
          <speciesReference constant="true" species="M_LTG" stoichiometry="1" />
        </listOfProducts>
      </reaction>
      <reaction fast="false" id="R_R084" name="R084" reversible="false" fbc:lowerFluxBound="cobra_0_bound" fbc:upperFluxBound="cobra_default_ub">
        <listOfReactants>
          <speciesReference constant="true" species="M_LTG" stoichiometry="1" />
        </listOfReactants>
        <listOfProducts>
          <speciesReference constant="true" species="M_LAC" stoichiometry="1" />
          <speciesReference constant="true" species="M_RGT" stoichiometry="1" />
        </listOfProducts>
      </reaction>
      <reaction fast="false" id="R_R085" name="R085" reversible="true" fbc:lowerFluxBound="cobra_default_lb" fbc:upperFluxBound="cobra_default_ub">
        <listOfReactants>
          <speciesReference constant="true" species="M_FERIC" stoichiometry="2" />
          <speciesReference constant="true" species="M_SLAC" stoichiometry="1" />
        </listOfReactants>
        <listOfProducts>
          <speciesReference constant="true" species="M_FEROC" stoichiometry="2" />
          <speciesReference constant="true" species="M_PYR" stoichiometry="1" />
        </listOfProducts>
      </reaction>
      <reaction fast="false" id="R_R086" name="R086" reversible="false" fbc:lowerFluxBound="cobra_0_bound" fbc:upperFluxBound="cobra_default_ub">
        <listOfReactants>
          <speciesReference constant="true" species="M_FAD" stoichiometry="1" />
          <speciesReference constant="true" species="M_MAL" stoichiometry="1" />
        </listOfReactants>
        <listOfProducts>
          <speciesReference constant="true" species="M_OA" stoichiometry="1" />
          <speciesReference constant="true" species="M_FADH2" stoichiometry="1" />
        </listOfProducts>
      </reaction>
      <reaction fast="false" id="R_R087" name="R087" reversible="true" fbc:lowerFluxBound="cobra_default_lb" fbc:upperFluxBound="cobra_default_ub">
        <listOfReactants>
          <speciesReference constant="true" species="M_ACAL" stoichiometry="1" />
          <speciesReference constant="true" species="M_NADP" stoichiometry="1" />
        </listOfReactants>
        <listOfProducts>
          <speciesReference constant="true" species="M_NADPH" stoichiometry="1" />
          <speciesReference constant="true" species="M_AC" stoichiometry="1" />
        </listOfProducts>
      </reaction>
      <reaction fast="false" id="R_R088" name="R088" reversible="true" fbc:lowerFluxBound="cobra_default_lb" fbc:upperFluxBound="cobra_default_ub">
        <listOfReactants>
          <speciesReference constant="true" species="M_LIPO" stoichiometry="1" />
          <speciesReference constant="true" species="M_a_2_HE_TPP" stoichiometry="1" />
        </listOfReactants>
        <listOfProducts>
          <speciesReference constant="true" species="M_ADLIPO" stoichiometry="1" />
          <speciesReference constant="true" species="M_THMPP" stoichiometry="1" />
        </listOfProducts>
      </reaction>
      <reaction fast="false" id="R_R089" name="R089" reversible="true" fbc:lowerFluxBound="cobra_default_lb" fbc:upperFluxBound="cobra_default_ub">
        <listOfReactants>
          <speciesReference constant="true" species="M_IPPMAL" stoichiometry="1" />
          <speciesReference constant="true" species="M_COA" stoichiometry="1" />
        </listOfReactants>
        <listOfProducts>
          <speciesReference constant="true" species="M_ACCOA" stoichiometry="1" />
          <speciesReference constant="true" species="M_OIVAL" stoichiometry="1" />
        </listOfProducts>
      </reaction>
      <reaction fast="false" id="R_R090" name="R090" reversible="true" fbc:lowerFluxBound="cobra_default_lb" fbc:upperFluxBound="cobra_default_ub">
        <listOfReactants>
          <speciesReference constant="true" species="M_PYR" stoichiometry="1" />
          <speciesReference constant="true" species="M_CO2" stoichiometry="1" />
        </listOfReactants>
        <listOfProducts>
          <speciesReference constant="true" species="M_HEDC" stoichiometry="1" />
        </listOfProducts>
      </reaction>
      <reaction fast="false" id="R_R091" name="R091" reversible="true" fbc:lowerFluxBound="cobra_default_lb" fbc:upperFluxBound="cobra_default_ub">
        <listOfReactants>
          <speciesReference constant="true" species="M_OA" stoichiometry="1" />
          <speciesReference constant="true" species="M_GTP" stoichiometry="1" />
        </listOfReactants>
        <listOfProducts>
          <speciesReference constant="true" species="M_PEP" stoichiometry="1" />
          <speciesReference constant="true" species="M_CO2" stoichiometry="1" />
          <speciesReference constant="true" species="M_GDP" stoichiometry="1" />
        </listOfProducts>
      </reaction>
      <reaction fast="false" id="R_R092" name="R092" reversible="true" fbc:lowerFluxBound="cobra_default_lb" fbc:upperFluxBound="cobra_default_ub">
        <listOfReactants>
          <speciesReference constant="true" species="M_OA" stoichiometry="1" />
          <speciesReference constant="true" species="M_ITP" stoichiometry="1" />
        </listOfReactants>
        <listOfProducts>
          <speciesReference constant="true" species="M_IDP" stoichiometry="1" />
          <speciesReference constant="true" species="M_PEP" stoichiometry="1" />
          <speciesReference constant="true" species="M_CO2" stoichiometry="1" />
        </listOfProducts>
      </reaction>
      <reaction fast="false" id="R_R093" name="R093" reversible="false" fbc:lowerFluxBound="cobra_0_bound" fbc:upperFluxBound="cobra_default_ub">
        <listOfReactants>
          <speciesReference constant="true" species="M_ICIT" stoichiometry="1" />
        </listOfReactants>
        <listOfProducts>
          <speciesReference constant="true" species="M_SUCC" stoichiometry="1" />
          <speciesReference constant="true" species="M_GLX" stoichiometry="1" />
        </listOfProducts>
      </reaction>
      <reaction fast="false" id="R_R094" name="R094" reversible="false" fbc:lowerFluxBound="cobra_0_bound" fbc:upperFluxBound="cobra_default_ub">
        <listOfReactants>
          <speciesReference constant="true" species="M_NAD" stoichiometry="1" />
          <speciesReference constant="true" species="M_FORMATE" stoichiometry="1" />
        </listOfReactants>
        <listOfProducts>
          <speciesReference constant="true" species="M_NADH" stoichiometry="1" />
          <speciesReference constant="true" species="M_CO2" stoichiometry="1" />
        </listOfProducts>
      </reaction>
      <reaction fast="false" id="R_R095" name="R095" reversible="false" fbc:lowerFluxBound="cobra_0_bound" fbc:upperFluxBound="cobra_default_ub">
        <listOfReactants>
          <speciesReference constant="true" species="M_NAD" stoichiometry="1" />
          <speciesReference constant="true" species="M_GLAL" stoichiometry="1" />
        </listOfReactants>
        <listOfProducts>
          <speciesReference constant="true" species="M_NADH" stoichiometry="1" />
          <speciesReference constant="true" species="M_GLYCOLATE" stoichiometry="1" />
        </listOfProducts>
      </reaction>
      <reaction fast="false" id="R_R096" name="R096" reversible="false" fbc:lowerFluxBound="cobra_0_bound" fbc:upperFluxBound="cobra_default_ub">
        <listOfReactants>
          <speciesReference constant="true" species="M_a_2PPG" stoichiometry="1" />
        </listOfReactants>
        <listOfProducts>
          <speciesReference constant="true" species="M_PI" stoichiometry="1" />
          <speciesReference constant="true" species="M_GLYCOLATE" stoichiometry="1" />
        </listOfProducts>
      </reaction>
      <reaction fast="false" id="R_R097" name="R097" reversible="true" fbc:lowerFluxBound="cobra_default_lb" fbc:upperFluxBound="cobra_default_ub">
        <listOfReactants>
          <speciesReference constant="true" species="M_NAD" stoichiometry="1" />
          <speciesReference constant="true" species="M_DGLYCERATE" stoichiometry="1" />
        </listOfReactants>
        <listOfProducts>
          <speciesReference constant="true" species="M_HOPP" stoichiometry="1" />
          <speciesReference constant="true" species="M_NADH" stoichiometry="1" />
        </listOfProducts>
      </reaction>
      <reaction fast="false" id="R_R098" name="R098" reversible="true" fbc:lowerFluxBound="cobra_default_lb" fbc:upperFluxBound="cobra_default_ub">
        <listOfReactants>
          <speciesReference constant="true" species="M_NADP" stoichiometry="1" />
          <speciesReference constant="true" species="M_DGLYCERATE" stoichiometry="1" />
        </listOfReactants>
        <listOfProducts>
          <speciesReference constant="true" species="M_HOPP" stoichiometry="1" />
          <speciesReference constant="true" species="M_NADPH" stoichiometry="1" />
        </listOfProducts>
      </reaction>
      <reaction fast="false" id="R_R099" name="R099" reversible="true" fbc:lowerFluxBound="cobra_default_lb" fbc:upperFluxBound="cobra_default_ub">
        <listOfReactants>
          <speciesReference constant="true" species="M_MTTA" stoichiometry="1" />
          <speciesReference constant="true" species="M_NAD" stoichiometry="1" />
        </listOfReactants>
        <listOfProducts>
          <speciesReference constant="true" species="M_NADH" stoichiometry="1" />
          <speciesReference constant="true" species="M_a_2H3OSUCC" stoichiometry="1" />
        </listOfProducts>
      </reaction>
      <reaction fast="false" id="R_R100" name="R100" reversible="true" fbc:lowerFluxBound="cobra_default_lb" fbc:upperFluxBound="cobra_default_ub">
        <listOfReactants>
          <speciesReference constant="true" species="M_NAD" stoichiometry="1" />
          <speciesReference constant="true" species="M_TTA" stoichiometry="1" />
        </listOfReactants>
        <listOfProducts>
          <speciesReference constant="true" species="M_NADH" stoichiometry="1" />
          <speciesReference constant="true" species="M_a_2H3OSUCC" stoichiometry="1" />
        </listOfProducts>
      </reaction>
      <reaction fast="false" id="R_R101" name="R101" reversible="true" fbc:lowerFluxBound="cobra_default_lb" fbc:upperFluxBound="cobra_default_ub">
        <listOfReactants>
          <speciesReference constant="true" species="M_MAL" stoichiometry="1" />
          <speciesReference constant="true" species="M_COA" stoichiometry="1" />
        </listOfReactants>
        <listOfProducts>
          <speciesReference constant="true" species="M_ACCOA" stoichiometry="1" />
          <speciesReference constant="true" species="M_GLX" stoichiometry="1" />
        </listOfProducts>
      </reaction>
      <reaction fast="false" id="R_R102" name="R102" reversible="true" fbc:lowerFluxBound="cobra_default_lb" fbc:upperFluxBound="cobra_default_ub">
        <listOfReactants>
          <speciesReference constant="true" species="M_HPYR" stoichiometry="1" />
        </listOfReactants>
        <listOfProducts>
          <speciesReference constant="true" species="M_HOPP" stoichiometry="1" />
        </listOfProducts>
      </reaction>
      <reaction fast="false" id="R_R103" name="R103" reversible="true" fbc:lowerFluxBound="cobra_default_lb" fbc:upperFluxBound="cobra_default_ub">
        <listOfReactants>
          <speciesReference constant="true" species="M_a_3HPCOA" stoichiometry="1" />
        </listOfReactants>
        <listOfProducts>
          <speciesReference constant="true" species="M_PPCOA" stoichiometry="1" />
        </listOfProducts>
      </reaction>
      <reaction fast="false" id="R_R104" name="R104" reversible="true" fbc:lowerFluxBound="cobra_default_lb" fbc:upperFluxBound="cobra_default_ub">
        <listOfReactants>
          <speciesReference constant="true" species="M_ATP" stoichiometry="1" />
          <speciesReference constant="true" species="M_PROPANOATE" stoichiometry="1" />
        </listOfReactants>
        <listOfProducts>
          <speciesReference constant="true" species="M_PPA" stoichiometry="1" />
          <speciesReference constant="true" species="M_PPI" stoichiometry="1" />
        </listOfProducts>
      </reaction>
      <reaction fast="false" id="R_R105" name="R105" reversible="true" fbc:lowerFluxBound="cobra_default_lb" fbc:upperFluxBound="cobra_default_ub">
        <listOfReactants>
          <speciesReference constant="true" species="M_PPA" stoichiometry="1" />
          <speciesReference constant="true" species="M_COA" stoichiometry="1" />
        </listOfReactants>
        <listOfProducts>
          <speciesReference constant="true" species="M_PPACOA" stoichiometry="1" />
          <speciesReference constant="true" species="M_AMP" stoichiometry="1" />
        </listOfProducts>
      </reaction>
      <reaction fast="false" id="R_R106" name="R106" reversible="true" fbc:lowerFluxBound="cobra_default_lb" fbc:upperFluxBound="cobra_default_ub">
        <listOfReactants>
          <speciesReference constant="true" species="M_ATP" stoichiometry="1" />
          <speciesReference constant="true" species="M_PROPANOATE" stoichiometry="1" />
        </listOfReactants>
        <listOfProducts>
          <speciesReference constant="true" species="M_ADP" stoichiometry="1" />
          <speciesReference constant="true" species="M_PROPIONYLP" stoichiometry="1" />
        </listOfProducts>
      </reaction>
      <reaction fast="false" id="R_R107" name="R107" reversible="true" fbc:lowerFluxBound="cobra_default_lb" fbc:upperFluxBound="cobra_default_ub">
        <listOfReactants>
          <speciesReference constant="true" species="M_PPACOA" stoichiometry="1" />
          <speciesReference constant="true" species="M_PI" stoichiometry="1" />
        </listOfReactants>
        <listOfProducts>
          <speciesReference constant="true" species="M_PROPIONYLP" stoichiometry="1" />
          <speciesReference constant="true" species="M_COA" stoichiometry="1" />
        </listOfProducts>
      </reaction>
      <reaction fast="false" id="R_R108" name="R108" reversible="true" fbc:lowerFluxBound="cobra_default_lb" fbc:upperFluxBound="cobra_default_ub">
        <listOfReactants>
          <speciesReference constant="true" species="M_OBUT" stoichiometry="1" />
          <speciesReference constant="true" species="M_COA" stoichiometry="1" />
        </listOfReactants>
        <listOfProducts>
          <speciesReference constant="true" species="M_PPACOA" stoichiometry="1" />
          <speciesReference constant="true" species="M_FORMATE" stoichiometry="1" />
        </listOfProducts>
      </reaction>
      <reaction fast="false" id="R_R109" name="R109" reversible="false" fbc:lowerFluxBound="cobra_0_bound" fbc:upperFluxBound="cobra_default_ub">
        <listOfReactants>
          <speciesReference constant="true" species="M_NAD" stoichiometry="1" />
          <speciesReference constant="true" species="M_a_2P1A" stoichiometry="1" />
        </listOfReactants>
        <listOfProducts>
          <speciesReference constant="true" species="M_NADH" stoichiometry="1" />
          <speciesReference constant="true" species="M_PPN" stoichiometry="1" />
        </listOfProducts>
      </reaction>
      <reaction fast="false" id="R_R110" name="R110" reversible="true" fbc:lowerFluxBound="cobra_default_lb" fbc:upperFluxBound="cobra_default_ub">
        <listOfReactants>
          <speciesReference constant="true" species="M_a_2MCIT" stoichiometry="1" />
          <speciesReference constant="true" species="M_COA" stoichiometry="1" />
        </listOfReactants>
        <listOfProducts>
          <speciesReference constant="true" species="M_OA" stoichiometry="1" />
          <speciesReference constant="true" species="M_PPACOA" stoichiometry="1" />
        </listOfProducts>
      </reaction>
      <reaction fast="false" id="R_R111" name="R111" reversible="true" fbc:lowerFluxBound="cobra_default_lb" fbc:upperFluxBound="cobra_default_ub">
        <listOfReactants>
          <speciesReference constant="true" species="M_a_3HB123TC" stoichiometry="1" />
        </listOfReactants>
        <listOfProducts>
          <speciesReference constant="true" species="M_SUCC" stoichiometry="1" />
          <speciesReference constant="true" species="M_PYR" stoichiometry="1" />
        </listOfProducts>
      </reaction>
      <reaction fast="false" id="R_R112" name="R112" reversible="false" fbc:lowerFluxBound="cobra_0_bound" fbc:upperFluxBound="cobra_default_ub">
        <listOfReactants>
          <speciesReference constant="true" species="M_MMSA" stoichiometry="1" />
          <speciesReference constant="true" species="M_NAD" stoichiometry="1" />
          <speciesReference constant="true" species="M_COA" stoichiometry="1" />
        </listOfReactants>
        <listOfProducts>
          <speciesReference constant="true" species="M_NADH" stoichiometry="1" />
          <speciesReference constant="true" species="M_PPACOA" stoichiometry="1" />
          <speciesReference constant="true" species="M_CO2" stoichiometry="1" />
        </listOfProducts>
      </reaction>
      <reaction fast="false" id="R_R113" name="R113" reversible="true" fbc:lowerFluxBound="cobra_default_lb" fbc:upperFluxBound="cobra_default_ub">
        <listOfReactants>
          <speciesReference constant="true" species="M_FAD" stoichiometry="1" />
          <speciesReference constant="true" species="M_PPACOA" stoichiometry="1" />
        </listOfReactants>
        <listOfProducts>
          <speciesReference constant="true" species="M_FADH2" stoichiometry="1" />
          <speciesReference constant="true" species="M_PPCOA" stoichiometry="1" />
        </listOfProducts>
      </reaction>
      <reaction fast="false" id="R_R114" name="R114" reversible="false" fbc:lowerFluxBound="cobra_0_bound" fbc:upperFluxBound="cobra_default_ub">
        <listOfReactants>
          <speciesReference constant="true" species="M_AAC" stoichiometry="1" />
        </listOfReactants>
        <listOfProducts>
          <speciesReference constant="true" species="M_ACTN" stoichiometry="1" />
          <speciesReference constant="true" species="M_CO2" stoichiometry="1" />
        </listOfProducts>
      </reaction>
      <reaction fast="false" id="R_R115" name="R115" reversible="true" fbc:lowerFluxBound="cobra_default_lb" fbc:upperFluxBound="cobra_default_ub">
        <listOfReactants>
          <speciesReference constant="true" species="M_ATP" stoichiometry="1" />
          <speciesReference constant="true" species="M_PPACOA" stoichiometry="1" />
          <speciesReference constant="true" species="M_HCO3" stoichiometry="1" />
        </listOfReactants>
        <listOfProducts>
          <speciesReference constant="true" species="M_ADP" stoichiometry="1" />
          <speciesReference constant="true" species="M_PI" stoichiometry="1" />
          <speciesReference constant="true" species="M_MMALCOA" stoichiometry="1" />
        </listOfProducts>
      </reaction>
      <reaction fast="false" id="R_R116" name="R116" reversible="false" fbc:lowerFluxBound="cobra_0_bound" fbc:upperFluxBound="cobra_default_ub">
        <listOfReactants>
          <speciesReference constant="true" species="M_PYR" stoichiometry="1" />
          <speciesReference constant="true" species="M_THMPP" stoichiometry="1" />
        </listOfReactants>
        <listOfProducts>
          <speciesReference constant="true" species="M_a_2_HE_TPP" stoichiometry="1" />
          <speciesReference constant="true" species="M_CO2" stoichiometry="1" />
        </listOfProducts>
      </reaction>
      <reaction fast="false" id="R_R117" name="R117" reversible="false" fbc:lowerFluxBound="cobra_0_bound" fbc:upperFluxBound="cobra_default_ub">
        <listOfReactants>
          <speciesReference constant="true" species="M_PYR" stoichiometry="1" />
          <speciesReference constant="true" species="M_a_2_HE_TPP" stoichiometry="1" />
        </listOfReactants>
        <listOfProducts>
          <speciesReference constant="true" species="M_ACLAC" stoichiometry="1" />
          <speciesReference constant="true" species="M_THMPP" stoichiometry="1" />
        </listOfProducts>
      </reaction>
      <reaction fast="false" id="R_R118" name="R118" reversible="true" fbc:lowerFluxBound="cobra_default_lb" fbc:upperFluxBound="cobra_default_ub">
        <listOfReactants>
          <speciesReference constant="true" species="M_NAD" stoichiometry="1" />
          <speciesReference constant="true" species="M_a_3HBCOA" stoichiometry="1" />
        </listOfReactants>
        <listOfProducts>
          <speciesReference constant="true" species="M_AACCOA" stoichiometry="1" />
          <speciesReference constant="true" species="M_NADH" stoichiometry="1" />
        </listOfProducts>
      </reaction>
      <reaction fast="false" id="R_R119" name="R119" reversible="true" fbc:lowerFluxBound="cobra_default_lb" fbc:upperFluxBound="cobra_default_ub">
        <listOfReactants>
          <speciesReference constant="true" species="M_a_3HBCOA" stoichiometry="1" />
        </listOfReactants>
        <listOfProducts>
          <speciesReference constant="true" species="M_R3HBCOA" stoichiometry="1" />
        </listOfProducts>
      </reaction>
      <reaction fast="false" id="R_R120" name="R120" reversible="true" fbc:lowerFluxBound="cobra_default_lb" fbc:upperFluxBound="cobra_default_ub">
        <listOfReactants>
          <speciesReference constant="true" species="M_a_3HBCOA" stoichiometry="1" />
        </listOfReactants>
        <listOfProducts>
          <speciesReference constant="true" species="M_CCOA" stoichiometry="1" />
        </listOfProducts>
      </reaction>
      <reaction fast="false" id="R_R121" name="R121" reversible="true" fbc:lowerFluxBound="cobra_default_lb" fbc:upperFluxBound="cobra_default_ub">
        <listOfReactants>
          <speciesReference constant="true" species="M_NAD" stoichiometry="1" />
          <speciesReference constant="true" species="M_a_1BOH" stoichiometry="1" />
        </listOfReactants>
        <listOfProducts>
          <speciesReference constant="true" species="M_NADH" stoichiometry="1" />
          <speciesReference constant="true" species="M_BUTANAL" stoichiometry="1" />
        </listOfProducts>
      </reaction>
      <reaction fast="false" id="R_R122" name="R122" reversible="false" fbc:lowerFluxBound="cobra_0_bound" fbc:upperFluxBound="cobra_default_ub">
        <listOfReactants>
          <speciesReference constant="true" species="M_NAD" stoichiometry="1" />
          <speciesReference constant="true" species="M_SUCCSA" stoichiometry="1" />
        </listOfReactants>
        <listOfProducts>
          <speciesReference constant="true" species="M_SUCC" stoichiometry="1" />
          <speciesReference constant="true" species="M_NADH" stoichiometry="1" />
        </listOfProducts>
      </reaction>
      <reaction fast="false" id="R_R123" name="R123" reversible="false" fbc:lowerFluxBound="cobra_0_bound" fbc:upperFluxBound="cobra_default_ub">
        <listOfReactants>
          <speciesReference constant="true" species="M_NADP" stoichiometry="1" />
          <speciesReference constant="true" species="M_SUCCSA" stoichiometry="1" />
        </listOfReactants>
        <listOfProducts>
          <speciesReference constant="true" species="M_SUCC" stoichiometry="1" />
          <speciesReference constant="true" species="M_NADPH" stoichiometry="1" />
        </listOfProducts>
      </reaction>
      <reaction fast="false" id="R_R124" name="R124" reversible="true" fbc:lowerFluxBound="cobra_default_lb" fbc:upperFluxBound="cobra_default_ub">
        <listOfReactants>
          <speciesReference constant="true" species="M_AKG" stoichiometry="1" />
          <speciesReference constant="true" species="M_GABA" stoichiometry="1" />
        </listOfReactants>
        <listOfProducts>
          <speciesReference constant="true" species="M_SUCCSA" stoichiometry="1" />
          <speciesReference constant="true" species="M_GLU" stoichiometry="1" />
        </listOfProducts>
      </reaction>
      <reaction fast="false" id="R_R125" name="R125" reversible="false" fbc:lowerFluxBound="cobra_0_bound" fbc:upperFluxBound="cobra_default_ub">
        <listOfReactants>
          <speciesReference constant="true" species="M_a_3H3MGCOA" stoichiometry="1" />
        </listOfReactants>
        <listOfProducts>
          <speciesReference constant="true" species="M_AAC" stoichiometry="1" />
          <speciesReference constant="true" species="M_ACCOA" stoichiometry="1" />
        </listOfProducts>
      </reaction>
      <reaction fast="false" id="R_R126" name="R126" reversible="false" fbc:lowerFluxBound="cobra_0_bound" fbc:upperFluxBound="cobra_default_ub">
        <listOfReactants>
          <speciesReference constant="true" species="M_NAD" stoichiometry="1" />
          <speciesReference constant="true" species="M_a_3B1A" stoichiometry="1" />
        </listOfReactants>
        <listOfProducts>
          <speciesReference constant="true" species="M_NADH" stoichiometry="1" />
          <speciesReference constant="true" species="M_a_3BUT" stoichiometry="1" />
        </listOfProducts>
      </reaction>
      <reaction fast="false" id="R_R127" name="R127" reversible="true" fbc:lowerFluxBound="cobra_default_lb" fbc:upperFluxBound="cobra_default_ub">
        <listOfReactants>
          <speciesReference constant="true" species="M_NADP" stoichiometry="1" />
          <speciesReference constant="true" species="M_a_3HBCOA" stoichiometry="1" />
        </listOfReactants>
        <listOfProducts>
          <speciesReference constant="true" species="M_AACCOA" stoichiometry="1" />
          <speciesReference constant="true" species="M_NADPH" stoichiometry="1" />
        </listOfProducts>
      </reaction>
      <reaction fast="false" id="R_R128" name="R128" reversible="true" fbc:lowerFluxBound="cobra_default_lb" fbc:upperFluxBound="cobra_default_ub">
        <listOfReactants>
          <speciesReference constant="true" species="M_NAD" stoichiometry="1" />
          <speciesReference constant="true" species="M_a_3HBUT" stoichiometry="1" />
        </listOfReactants>
        <listOfProducts>
          <speciesReference constant="true" species="M_AAC" stoichiometry="1" />
          <speciesReference constant="true" species="M_NADH" stoichiometry="1" />
        </listOfProducts>
      </reaction>
      <reaction fast="false" id="R_R129" name="R129" reversible="true" fbc:lowerFluxBound="cobra_default_lb" fbc:upperFluxBound="cobra_default_ub">
        <listOfReactants>
          <speciesReference constant="true" species="M_NAD" stoichiometry="1" />
          <speciesReference constant="true" species="M_a_23BOH" stoichiometry="1" />
        </listOfReactants>
        <listOfProducts>
          <speciesReference constant="true" species="M_ACT" stoichiometry="1" />
          <speciesReference constant="true" species="M_NADH" stoichiometry="1" />
        </listOfProducts>
      </reaction>
      <reaction fast="false" id="R_R130" name="R130" reversible="false" fbc:lowerFluxBound="cobra_0_bound" fbc:upperFluxBound="cobra_default_ub">
        <listOfReactants>
          <speciesReference constant="true" species="M_DAC" stoichiometry="1" />
          <speciesReference constant="true" species="M_NADH" stoichiometry="1" />
        </listOfReactants>
        <listOfProducts>
          <speciesReference constant="true" species="M_NAD" stoichiometry="1" />
          <speciesReference constant="true" species="M_ACT" stoichiometry="1" />
        </listOfProducts>
      </reaction>
      <reaction fast="false" id="R_R131" name="R131" reversible="false" fbc:lowerFluxBound="cobra_0_bound" fbc:upperFluxBound="cobra_default_ub">
        <listOfReactants>
          <speciesReference constant="true" species="M_DAC" stoichiometry="1" />
          <speciesReference constant="true" species="M_NADPH" stoichiometry="1" />
        </listOfReactants>
        <listOfProducts>
          <speciesReference constant="true" species="M_ACT" stoichiometry="1" />
          <speciesReference constant="true" species="M_NADP" stoichiometry="1" />
        </listOfProducts>
      </reaction>
      <reaction fast="false" id="R_R132" name="R132" reversible="false" fbc:lowerFluxBound="cobra_0_bound" fbc:upperFluxBound="cobra_default_ub">
        <listOfReactants>
          <speciesReference constant="true" species="M_NAD" stoichiometry="1" />
          <speciesReference constant="true" species="M_RMAL" stoichiometry="1" />
        </listOfReactants>
        <listOfProducts>
          <speciesReference constant="true" species="M_NADH" stoichiometry="1" />
          <speciesReference constant="true" species="M_PYR" stoichiometry="1" />
          <speciesReference constant="true" species="M_CO2" stoichiometry="1" />
        </listOfProducts>
      </reaction>
      <reaction fast="false" id="R_R133" name="R133" reversible="true" fbc:lowerFluxBound="cobra_default_lb" fbc:upperFluxBound="cobra_default_ub">
        <listOfReactants>
          <speciesReference constant="true" species="M_AAC" stoichiometry="1" />
          <speciesReference constant="true" species="M_SUCCOA" stoichiometry="1" />
        </listOfReactants>
        <listOfProducts>
          <speciesReference constant="true" species="M_SUCC" stoichiometry="1" />
          <speciesReference constant="true" species="M_AACCOA" stoichiometry="1" />
        </listOfProducts>
      </reaction>
      <reaction fast="false" id="R_R134" name="R134" reversible="false" fbc:lowerFluxBound="cobra_0_bound" fbc:upperFluxBound="cobra_default_ub">
        <listOfReactants>
          <speciesReference constant="true" species="M_NAD" stoichiometry="1" />
          <speciesReference constant="true" species="M_a_3OPP" stoichiometry="1" />
          <speciesReference constant="true" species="M_COA" stoichiometry="1" />
        </listOfReactants>
        <listOfProducts>
          <speciesReference constant="true" species="M_NADH" stoichiometry="1" />
          <speciesReference constant="true" species="M_ACCOA" stoichiometry="1" />
          <speciesReference constant="true" species="M_CO2" stoichiometry="1" />
        </listOfProducts>
      </reaction>
      <reaction fast="false" id="R_R135" name="R135" reversible="false" fbc:lowerFluxBound="cobra_0_bound" fbc:upperFluxBound="cobra_default_ub">
        <listOfReactants>
          <speciesReference constant="true" species="M_NADH" stoichiometry="1" />
          <speciesReference constant="true" species="M_UQ" stoichiometry="1" />
        </listOfReactants>
        <listOfProducts>
          <speciesReference constant="true" species="M_NAD" stoichiometry="1" />
          <speciesReference constant="true" species="M_UQH2" stoichiometry="1" />
        </listOfProducts>
      </reaction>
      <reaction fast="false" id="R_R136" name="R136" reversible="false" fbc:lowerFluxBound="cobra_0_bound" fbc:upperFluxBound="cobra_default_ub">
        <listOfReactants>
          <speciesReference constant="true" species="M_MK" stoichiometry="1" />
          <speciesReference constant="true" species="M_NADH" stoichiometry="1" />
        </listOfReactants>
        <listOfProducts>
          <speciesReference constant="true" species="M_MKH2" stoichiometry="1" />
          <speciesReference constant="true" species="M_NAD" stoichiometry="1" />
        </listOfProducts>
      </reaction>
      <reaction fast="false" id="R_R137" name="R137" reversible="false" fbc:lowerFluxBound="cobra_0_bound" fbc:upperFluxBound="cobra_default_ub">
        <listOfReactants>
          <speciesReference constant="true" species="M_NADH" stoichiometry="1" />
          <speciesReference constant="true" species="M_DMK" stoichiometry="1" />
        </listOfReactants>
        <listOfProducts>
          <speciesReference constant="true" species="M_NAD" stoichiometry="1" />
          <speciesReference constant="true" species="M_DMKH2" stoichiometry="1" />
        </listOfProducts>
      </reaction>
      <reaction fast="false" id="R_R138" name="R138" reversible="false" fbc:lowerFluxBound="cobra_0_bound" fbc:upperFluxBound="cobra_default_ub">
        <listOfReactants>
          <speciesReference constant="true" species="M_FADH2" stoichiometry="1" />
          <speciesReference constant="true" species="M_UQ" stoichiometry="1" />
        </listOfReactants>
        <listOfProducts>
          <speciesReference constant="true" species="M_FAD" stoichiometry="1" />
          <speciesReference constant="true" species="M_UQH2" stoichiometry="1" />
        </listOfProducts>
      </reaction>
      <reaction fast="false" id="R_R139" name="R139" reversible="false" fbc:lowerFluxBound="cobra_0_bound" fbc:upperFluxBound="cobra_default_ub">
        <listOfReactants>
          <speciesReference constant="true" species="M_UQH2" stoichiometry="1" />
          <speciesReference constant="true" species="M_O2" stoichiometry="0.5" />
        </listOfReactants>
        <listOfProducts>
          <speciesReference constant="true" species="M_Hxt" stoichiometry="2" />
          <speciesReference constant="true" species="M_UQ" stoichiometry="1" />
        </listOfProducts>
      </reaction>
      <reaction fast="false" id="R_R140" name="R140" reversible="false" fbc:lowerFluxBound="cobra_0_bound" fbc:upperFluxBound="cobra_default_ub">
        <listOfReactants>
          <speciesReference constant="true" species="M_PPI" stoichiometry="1" />
        </listOfReactants>
        <listOfProducts>
          <speciesReference constant="true" species="M_PI" stoichiometry="2" />
        </listOfProducts>
      </reaction>
      <reaction fast="false" id="R_R141" name="R141" reversible="true" fbc:lowerFluxBound="cobra_default_lb" fbc:upperFluxBound="cobra_default_ub">
        <listOfReactants>
          <speciesReference constant="true" species="M_ADP" stoichiometry="1" />
          <speciesReference constant="true" species="M_Hxt" stoichiometry="4" />
          <speciesReference constant="true" species="M_PI" stoichiometry="1" />
        </listOfReactants>
        <listOfProducts>
          <speciesReference constant="true" species="M_ATP" stoichiometry="1" />
        </listOfProducts>
      </reaction>
      <reaction fast="false" id="R_R142" name="R142" reversible="true" fbc:lowerFluxBound="cobra_default_lb" fbc:upperFluxBound="cobra_default_ub">
        <listOfReactants>
          <speciesReference constant="true" species="M_ATP" stoichiometry="1" />
          <speciesReference constant="true" species="M_PPI" stoichiometry="1" />
        </listOfReactants>
        <listOfProducts>
          <speciesReference constant="true" species="M_ADP" stoichiometry="1" />
          <speciesReference constant="true" species="M_PPPI" stoichiometry="1" />
        </listOfProducts>
      </reaction>
      <reaction fast="false" id="R_R143" name="R143" reversible="false" fbc:lowerFluxBound="cobra_0_bound" fbc:upperFluxBound="cobra_default_ub">
        <listOfReactants>
          <speciesReference constant="true" species="M_CO2" stoichiometry="1" />
        </listOfReactants>
        <listOfProducts>
          <speciesReference constant="true" species="M_HCO3" stoichiometry="1" />
        </listOfProducts>
      </reaction>
      <reaction fast="false" id="R_R144" name="R144" reversible="false" fbc:lowerFluxBound="cobra_0_bound" fbc:upperFluxBound="cobra_default_ub">
        <listOfReactants>
          <speciesReference constant="true" species="M_NO3" stoichiometry="1" />
          <speciesReference constant="true" species="M_FEROC" stoichiometry="1" />
        </listOfReactants>
        <listOfProducts>
          <speciesReference constant="true" species="M_FERIC" stoichiometry="1" />
          <speciesReference constant="true" species="M_NO2" stoichiometry="1" />
        </listOfProducts>
      </reaction>
      <reaction fast="false" id="R_R145" name="R145" reversible="false" fbc:lowerFluxBound="cobra_0_bound" fbc:upperFluxBound="cobra_default_ub">
        <listOfReactants>
          <speciesReference constant="true" species="M_NO2" stoichiometry="1" />
          <speciesReference constant="true" species="M_NADH" stoichiometry="3" />
        </listOfReactants>
        <listOfProducts>
          <speciesReference constant="true" species="M_NAD" stoichiometry="3" />
          <speciesReference constant="true" species="M_NH3" stoichiometry="1" />
        </listOfProducts>
      </reaction>
      <reaction fast="false" id="R_R146" name="R146" reversible="false" fbc:lowerFluxBound="cobra_0_bound" fbc:upperFluxBound="cobra_default_ub">
        <listOfReactants>
          <speciesReference constant="true" species="M_NO2" stoichiometry="1" />
          <speciesReference constant="true" species="M_NADPH" stoichiometry="3" />
        </listOfReactants>
        <listOfProducts>
          <speciesReference constant="true" species="M_NH3" stoichiometry="1" />
          <speciesReference constant="true" species="M_NADP" stoichiometry="3" />
        </listOfProducts>
      </reaction>
      <reaction fast="false" id="R_R147" name="R147" reversible="true" fbc:lowerFluxBound="cobra_default_lb" fbc:upperFluxBound="cobra_default_ub">
        <listOfReactants>
          <speciesReference constant="true" species="M_ASP" stoichiometry="1" />
        </listOfReactants>
        <listOfProducts>
          <speciesReference constant="true" species="M_NH3" stoichiometry="1" />
          <speciesReference constant="true" species="M_FUM" stoichiometry="1" />
        </listOfProducts>
      </reaction>
      <reaction fast="false" id="R_R148" name="R148" reversible="true" fbc:lowerFluxBound="cobra_default_lb" fbc:upperFluxBound="cobra_default_ub">
        <listOfReactants>
          <speciesReference constant="true" species="M_a_2NPRPN" stoichiometry="2" />
          <speciesReference constant="true" species="M_O2" stoichiometry="1" />
        </listOfReactants>
        <listOfProducts>
          <speciesReference constant="true" species="M_NO2" stoichiometry="2" />
          <speciesReference constant="true" species="M_ACTN" stoichiometry="2" />
        </listOfProducts>
      </reaction>
      <reaction fast="false" id="R_R149" name="R149" reversible="true" fbc:lowerFluxBound="cobra_default_lb" fbc:upperFluxBound="cobra_default_ub">
        <listOfReactants>
          <speciesReference constant="true" species="M_AN" stoichiometry="1" />
          <speciesReference constant="true" species="M_O2" stoichiometry="1" />
          <speciesReference constant="true" species="M_NADH" stoichiometry="1" />
        </listOfReactants>
        <listOfProducts>
          <speciesReference constant="true" species="M_NH3" stoichiometry="1" />
          <speciesReference constant="true" species="M_NAD" stoichiometry="1" />
          <speciesReference constant="true" species="M_CATECHOL" stoichiometry="1" />
          <speciesReference constant="true" species="M_CO2" stoichiometry="1" />
        </listOfProducts>
      </reaction>
      <reaction fast="false" id="R_R150" name="R150" reversible="true" fbc:lowerFluxBound="cobra_default_lb" fbc:upperFluxBound="cobra_default_ub">
        <listOfReactants>
          <speciesReference constant="true" species="M_AN" stoichiometry="1" />
          <speciesReference constant="true" species="M_NADPH" stoichiometry="1" />
          <speciesReference constant="true" species="M_O2" stoichiometry="1" />
        </listOfReactants>
        <listOfProducts>
          <speciesReference constant="true" species="M_NH3" stoichiometry="1" />
          <speciesReference constant="true" species="M_NADP" stoichiometry="1" />
          <speciesReference constant="true" species="M_CATECHOL" stoichiometry="1" />
          <speciesReference constant="true" species="M_CO2" stoichiometry="1" />
        </listOfProducts>
      </reaction>
      <reaction fast="false" id="R_R151" name="R151" reversible="true" fbc:lowerFluxBound="cobra_default_lb" fbc:upperFluxBound="cobra_default_ub">
        <listOfReactants>
          <speciesReference constant="true" species="M_NADP" stoichiometry="1" />
          <speciesReference constant="true" species="M_GLU" stoichiometry="2" />
        </listOfReactants>
        <listOfProducts>
          <speciesReference constant="true" species="M_GLN" stoichiometry="1" />
          <speciesReference constant="true" species="M_AKG" stoichiometry="1" />
          <speciesReference constant="true" species="M_NADPH" stoichiometry="1" />
        </listOfProducts>
      </reaction>
      <reaction fast="false" id="R_R152" name="R152" reversible="true" fbc:lowerFluxBound="cobra_default_lb" fbc:upperFluxBound="cobra_default_ub">
        <listOfReactants>
          <speciesReference constant="true" species="M_NAD" stoichiometry="1" />
          <speciesReference constant="true" species="M_GLU" stoichiometry="2" />
        </listOfReactants>
        <listOfProducts>
          <speciesReference constant="true" species="M_GLN" stoichiometry="1" />
          <speciesReference constant="true" species="M_NADH" stoichiometry="1" />
          <speciesReference constant="true" species="M_AKG" stoichiometry="1" />
        </listOfProducts>
      </reaction>
      <reaction fast="false" id="R_R153" name="R153" reversible="true" fbc:lowerFluxBound="cobra_default_lb" fbc:upperFluxBound="cobra_default_ub">
        <listOfReactants>
          <speciesReference constant="true" species="M_NAD" stoichiometry="1" />
          <speciesReference constant="true" species="M_GLU" stoichiometry="1" />
        </listOfReactants>
        <listOfProducts>
          <speciesReference constant="true" species="M_NH3" stoichiometry="1" />
          <speciesReference constant="true" species="M_NADH" stoichiometry="1" />
          <speciesReference constant="true" species="M_AKG" stoichiometry="1" />
        </listOfProducts>
      </reaction>
      <reaction fast="false" id="R_R154" name="R154" reversible="true" fbc:lowerFluxBound="cobra_default_lb" fbc:upperFluxBound="cobra_default_ub">
        <listOfReactants>
          <speciesReference constant="true" species="M_NADP" stoichiometry="1" />
          <speciesReference constant="true" species="M_GLU" stoichiometry="1" />
        </listOfReactants>
        <listOfProducts>
          <speciesReference constant="true" species="M_NH3" stoichiometry="1" />
          <speciesReference constant="true" species="M_AKG" stoichiometry="1" />
          <speciesReference constant="true" species="M_NADPH" stoichiometry="1" />
        </listOfProducts>
      </reaction>
      <reaction fast="false" id="R_R155" name="R155" reversible="true" fbc:lowerFluxBound="cobra_default_lb" fbc:upperFluxBound="cobra_default_ub">
        <listOfReactants>
          <speciesReference constant="true" species="M_FAD" stoichiometry="1" />
          <speciesReference constant="true" species="M_DALA" stoichiometry="1" />
        </listOfReactants>
        <listOfProducts>
          <speciesReference constant="true" species="M_NH3" stoichiometry="1" />
          <speciesReference constant="true" species="M_FADH2" stoichiometry="1" />
          <speciesReference constant="true" species="M_PYR" stoichiometry="1" />
        </listOfProducts>
      </reaction>
      <reaction fast="false" id="R_R156" name="R156" reversible="false" fbc:lowerFluxBound="cobra_0_bound" fbc:upperFluxBound="cobra_default_ub">
        <listOfReactants>
          <speciesReference constant="true" species="M_ATP" stoichiometry="1" />
          <speciesReference constant="true" species="M_SLF" stoichiometry="1" />
        </listOfReactants>
        <listOfProducts>
          <speciesReference constant="true" species="M_PPI" stoichiometry="1" />
          <speciesReference constant="true" species="M_APS" stoichiometry="1" />
        </listOfProducts>
      </reaction>
      <reaction fast="false" id="R_R157" name="R157" reversible="false" fbc:lowerFluxBound="cobra_0_bound" fbc:upperFluxBound="cobra_default_ub">
        <listOfReactants>
          <speciesReference constant="true" species="M_ATP" stoichiometry="1" />
          <speciesReference constant="true" species="M_APS" stoichiometry="1" />
        </listOfReactants>
        <listOfProducts>
          <speciesReference constant="true" species="M_ADP" stoichiometry="1" />
          <speciesReference constant="true" species="M_PAPS" stoichiometry="1" />
        </listOfProducts>
      </reaction>
      <reaction fast="false" id="R_R158" name="R158" reversible="false" fbc:lowerFluxBound="cobra_0_bound" fbc:upperFluxBound="cobra_default_ub">
        <listOfReactants>
          <speciesReference constant="true" species="M_RTHIO" stoichiometry="1" />
          <speciesReference constant="true" species="M_PAPS" stoichiometry="1" />
        </listOfReactants>
        <listOfProducts>
          <speciesReference constant="true" species="M_OTHIO" stoichiometry="1" />
          <speciesReference constant="true" species="M_H2SO3" stoichiometry="1" />
          <speciesReference constant="true" species="M_PAP" stoichiometry="1" />
        </listOfProducts>
      </reaction>
      <reaction fast="false" id="R_R159" name="R159" reversible="false" fbc:lowerFluxBound="cobra_0_bound" fbc:upperFluxBound="cobra_default_ub">
        <listOfReactants>
          <speciesReference constant="true" species="M_NADPH" stoichiometry="3" />
          <speciesReference constant="true" species="M_H2SO3" stoichiometry="1" />
        </listOfReactants>
        <listOfProducts>
          <speciesReference constant="true" species="M_H2S" stoichiometry="1" />
          <speciesReference constant="true" species="M_NADP" stoichiometry="3" />
        </listOfProducts>
      </reaction>
      <reaction fast="false" id="R_R160" name="R160" reversible="false" fbc:lowerFluxBound="cobra_0_bound" fbc:upperFluxBound="cobra_default_ub">
        <listOfReactants>
          <speciesReference constant="true" species="M_PAP" stoichiometry="1" />
        </listOfReactants>
        <listOfProducts>
          <speciesReference constant="true" species="M_PI" stoichiometry="1" />
          <speciesReference constant="true" species="M_AMP" stoichiometry="1" />
        </listOfProducts>
      </reaction>
      <reaction fast="false" id="R_R161" name="R161" reversible="false" fbc:lowerFluxBound="cobra_0_bound" fbc:upperFluxBound="cobra_default_ub">
        <listOfReactants>
          <speciesReference constant="true" species="M_NADP" stoichiometry="3" />
          <speciesReference constant="true" species="M_SELT" stoichiometry="1" />
        </listOfReactants>
        <listOfProducts>
          <speciesReference constant="true" species="M_SELD" stoichiometry="1" />
          <speciesReference constant="true" species="M_NADPH" stoichiometry="3" />
        </listOfProducts>
      </reaction>
      <reaction fast="false" id="R_R162" name="R162" reversible="false" fbc:lowerFluxBound="cobra_0_bound" fbc:upperFluxBound="cobra_default_ub">
        <listOfReactants>
          <speciesReference constant="true" species="M_ATP" stoichiometry="1" />
          <speciesReference constant="true" species="M_ACCOA" stoichiometry="1" />
          <speciesReference constant="true" species="M_HCO3" stoichiometry="1" />
        </listOfReactants>
        <listOfProducts>
          <speciesReference constant="true" species="M_ADP" stoichiometry="1" />
          <speciesReference constant="true" species="M_PI" stoichiometry="1" />
          <speciesReference constant="true" species="M_MALCOA" stoichiometry="1" />
        </listOfProducts>
      </reaction>
      <reaction fast="false" id="R_R163" name="R163" reversible="false" fbc:lowerFluxBound="cobra_0_bound" fbc:upperFluxBound="cobra_default_ub">
        <listOfReactants>
          <speciesReference constant="true" species="M_ACP" stoichiometry="1" />
          <speciesReference constant="true" species="M_MALCOA" stoichiometry="1" />
        </listOfReactants>
        <listOfProducts>
          <speciesReference constant="true" species="M_COA" stoichiometry="1" />
          <speciesReference constant="true" species="M_MALACP" stoichiometry="1" />
        </listOfProducts>
      </reaction>
      <reaction fast="false" id="R_R164" name="R164" reversible="false" fbc:lowerFluxBound="cobra_0_bound" fbc:upperFluxBound="cobra_default_ub">
        <listOfReactants>
          <speciesReference constant="true" species="M_ACCOA" stoichiometry="1" />
          <speciesReference constant="true" species="M_ACP" stoichiometry="1" />
        </listOfReactants>
        <listOfProducts>
          <speciesReference constant="true" species="M_COA" stoichiometry="1" />
          <speciesReference constant="true" species="M_ACACP" stoichiometry="1" />
        </listOfProducts>
      </reaction>
      <reaction fast="false" id="R_R165" name="R165" reversible="false" fbc:lowerFluxBound="cobra_0_bound" fbc:upperFluxBound="cobra_default_ub">
        <listOfReactants>
          <speciesReference constant="true" species="M_PPACOA" stoichiometry="1" />
          <speciesReference constant="true" species="M_ACP" stoichiometry="1" />
        </listOfReactants>
        <listOfProducts>
          <speciesReference constant="true" species="M_COA" stoichiometry="1" />
          <speciesReference constant="true" species="M_PPAACP" stoichiometry="1" />
        </listOfProducts>
      </reaction>
      <reaction fast="false" id="R_R166" name="R166" reversible="false" fbc:lowerFluxBound="cobra_0_bound" fbc:upperFluxBound="cobra_default_ub">
        <listOfReactants>
          <speciesReference constant="true" species="M_NADPH" stoichiometry="6" />
          <speciesReference constant="true" species="M_MALACP" stoichiometry="3" />
          <speciesReference constant="true" species="M_PPAACP" stoichiometry="1" />
        </listOfReactants>
        <listOfProducts>
          <speciesReference constant="true" species="M_NADP" stoichiometry="6" />
          <speciesReference constant="true" species="M_CO2" stoichiometry="3" />
          <speciesReference constant="true" species="M_ACP" stoichiometry="3" />
          <speciesReference constant="true" species="M_C090ACP" stoichiometry="1" />
        </listOfProducts>
      </reaction>
      <reaction fast="false" id="R_R167" name="R167" reversible="false" fbc:lowerFluxBound="cobra_0_bound" fbc:upperFluxBound="cobra_default_ub">
        <listOfReactants>
          <speciesReference constant="true" species="M_NADPH" stoichiometry="8" />
          <speciesReference constant="true" species="M_MALACP" stoichiometry="4" />
          <speciesReference constant="true" species="M_ACACP" stoichiometry="1" />
        </listOfReactants>
        <listOfProducts>
          <speciesReference constant="true" species="M_C100ACP" stoichiometry="1" />
          <speciesReference constant="true" species="M_CO2" stoichiometry="4" />
          <speciesReference constant="true" species="M_ACP" stoichiometry="4" />
          <speciesReference constant="true" species="M_NADP" stoichiometry="8" />
        </listOfProducts>
      </reaction>
      <reaction fast="false" id="R_R168" name="R168" reversible="false" fbc:lowerFluxBound="cobra_0_bound" fbc:upperFluxBound="cobra_default_ub">
        <listOfReactants>
          <speciesReference constant="true" species="M_NADPH" stoichiometry="8" />
          <speciesReference constant="true" species="M_MALACP" stoichiometry="4" />
          <speciesReference constant="true" species="M_PPAACP" stoichiometry="1" />
        </listOfReactants>
        <listOfProducts>
          <speciesReference constant="true" species="M_C110ACP" stoichiometry="1" />
          <speciesReference constant="true" species="M_NADP" stoichiometry="8" />
          <speciesReference constant="true" species="M_CO2" stoichiometry="4" />
          <speciesReference constant="true" species="M_ACP" stoichiometry="4" />
        </listOfProducts>
      </reaction>
      <reaction fast="false" id="R_R169" name="R169" reversible="false" fbc:lowerFluxBound="cobra_0_bound" fbc:upperFluxBound="cobra_default_ub">
        <listOfReactants>
          <speciesReference constant="true" species="M_NADPH" stoichiometry="10" />
          <speciesReference constant="true" species="M_MALACP" stoichiometry="5" />
          <speciesReference constant="true" species="M_ACACP" stoichiometry="1" />
        </listOfReactants>
        <listOfProducts>
          <speciesReference constant="true" species="M_NADP" stoichiometry="10" />
          <speciesReference constant="true" species="M_CO2" stoichiometry="5" />
          <speciesReference constant="true" species="M_ACP" stoichiometry="5" />
          <speciesReference constant="true" species="M_C120ACP" stoichiometry="1" />
        </listOfProducts>
      </reaction>
      <reaction fast="false" id="R_R170" name="R170" reversible="false" fbc:lowerFluxBound="cobra_0_bound" fbc:upperFluxBound="cobra_default_ub">
        <listOfReactants>
          <speciesReference constant="true" species="M_NADPH" stoichiometry="10" />
          <speciesReference constant="true" species="M_MALACP" stoichiometry="5" />
          <speciesReference constant="true" species="M_PPAACP" stoichiometry="1" />
        </listOfReactants>
        <listOfProducts>
          <speciesReference constant="true" species="M_NADP" stoichiometry="10" />
          <speciesReference constant="true" species="M_ACP" stoichiometry="5" />
          <speciesReference constant="true" species="M_C130ACP" stoichiometry="1" />
          <speciesReference constant="true" species="M_CO2" stoichiometry="5" />
        </listOfProducts>
      </reaction>
      <reaction fast="false" id="R_R171" name="R171" reversible="false" fbc:lowerFluxBound="cobra_0_bound" fbc:upperFluxBound="cobra_default_ub">
        <listOfReactants>
          <speciesReference constant="true" species="M_NADPH" stoichiometry="12" />
          <speciesReference constant="true" species="M_MALACP" stoichiometry="6" />
          <speciesReference constant="true" species="M_ACACP" stoichiometry="1" />
        </listOfReactants>
        <listOfProducts>
          <speciesReference constant="true" species="M_C140ACP" stoichiometry="1" />
          <speciesReference constant="true" species="M_NADP" stoichiometry="12" />
          <speciesReference constant="true" species="M_ACP" stoichiometry="6" />
          <speciesReference constant="true" species="M_CO2" stoichiometry="6" />
        </listOfProducts>
      </reaction>
      <reaction fast="false" id="R_R172" name="R172" reversible="false" fbc:lowerFluxBound="cobra_0_bound" fbc:upperFluxBound="cobra_default_ub">
        <listOfReactants>
          <speciesReference constant="true" species="M_NADPH" stoichiometry="12" />
          <speciesReference constant="true" species="M_MALACP" stoichiometry="6" />
          <speciesReference constant="true" species="M_PPAACP" stoichiometry="1" />
        </listOfReactants>
        <listOfProducts>
          <speciesReference constant="true" species="M_NADP" stoichiometry="12" />
          <speciesReference constant="true" species="M_C150ACP" stoichiometry="1" />
          <speciesReference constant="true" species="M_CO2" stoichiometry="6" />
          <speciesReference constant="true" species="M_ACP" stoichiometry="6" />
        </listOfProducts>
      </reaction>
      <reaction fast="false" id="R_R173" name="R173" reversible="false" fbc:lowerFluxBound="cobra_0_bound" fbc:upperFluxBound="cobra_default_ub">
        <listOfReactants>
          <speciesReference constant="true" species="M_NADPH" stoichiometry="11" />
          <speciesReference constant="true" species="M_MALACP" stoichiometry="6" />
          <speciesReference constant="true" species="M_PPAACP" stoichiometry="1" />
        </listOfReactants>
        <listOfProducts>
          <speciesReference constant="true" species="M_NADP" stoichiometry="11" />
          <speciesReference constant="true" species="M_C151ACP" stoichiometry="1" />
          <speciesReference constant="true" species="M_ACP" stoichiometry="6" />
          <speciesReference constant="true" species="M_CO2" stoichiometry="6" />
        </listOfProducts>
      </reaction>
      <reaction fast="false" id="R_R174" name="R174" reversible="false" fbc:lowerFluxBound="cobra_0_bound" fbc:upperFluxBound="cobra_default_ub">
        <listOfReactants>
          <speciesReference constant="true" species="M_NADPH" stoichiometry="14" />
          <speciesReference constant="true" species="M_MALACP" stoichiometry="7" />
          <speciesReference constant="true" species="M_ACACP" stoichiometry="1" />
        </listOfReactants>
        <listOfProducts>
          <speciesReference constant="true" species="M_NADP" stoichiometry="14" />
          <speciesReference constant="true" species="M_C160ACP" stoichiometry="1" />
          <speciesReference constant="true" species="M_ACP" stoichiometry="7" />
          <speciesReference constant="true" species="M_CO2" stoichiometry="7" />
        </listOfProducts>
      </reaction>
      <reaction fast="false" id="R_R175" name="R175" reversible="false" fbc:lowerFluxBound="cobra_0_bound" fbc:upperFluxBound="cobra_default_ub">
        <listOfReactants>
          <speciesReference constant="true" species="M_NADPH" stoichiometry="13" />
          <speciesReference constant="true" species="M_MALACP" stoichiometry="7" />
          <speciesReference constant="true" species="M_ACACP" stoichiometry="1" />
        </listOfReactants>
        <listOfProducts>
          <speciesReference constant="true" species="M_C161ACP" stoichiometry="1" />
          <speciesReference constant="true" species="M_NADP" stoichiometry="13" />
          <speciesReference constant="true" species="M_ACP" stoichiometry="7" />
          <speciesReference constant="true" species="M_CO2" stoichiometry="7" />
        </listOfProducts>
      </reaction>
      <reaction fast="false" id="R_R176" name="R176" reversible="false" fbc:lowerFluxBound="cobra_0_bound" fbc:upperFluxBound="cobra_default_ub">
        <listOfReactants>
          <speciesReference constant="true" species="M_NADPH" stoichiometry="14" />
          <speciesReference constant="true" species="M_MALACP" stoichiometry="7" />
          <speciesReference constant="true" species="M_PPAACP" stoichiometry="1" />
        </listOfReactants>
        <listOfProducts>
          <speciesReference constant="true" species="M_NADP" stoichiometry="14" />
          <speciesReference constant="true" species="M_C170ACP" stoichiometry="1" />
          <speciesReference constant="true" species="M_CO2" stoichiometry="7" />
          <speciesReference constant="true" species="M_ACP" stoichiometry="7" />
        </listOfProducts>
      </reaction>
      <reaction fast="false" id="R_R177" name="R177" reversible="false" fbc:lowerFluxBound="cobra_0_bound" fbc:upperFluxBound="cobra_default_ub">
        <listOfReactants>
          <speciesReference constant="true" species="M_NADPH" stoichiometry="13" />
          <speciesReference constant="true" species="M_MALACP" stoichiometry="7" />
          <speciesReference constant="true" species="M_PPAACP" stoichiometry="1" />
        </listOfReactants>
        <listOfProducts>
          <speciesReference constant="true" species="M_NADP" stoichiometry="13" />
          <speciesReference constant="true" species="M_CO2" stoichiometry="7" />
          <speciesReference constant="true" species="M_C171ACP" stoichiometry="1" />
          <speciesReference constant="true" species="M_ACP" stoichiometry="7" />
        </listOfProducts>
      </reaction>
      <reaction fast="false" id="R_R178" name="R178" reversible="false" fbc:lowerFluxBound="cobra_0_bound" fbc:upperFluxBound="cobra_default_ub">
        <listOfReactants>
          <speciesReference constant="true" species="M_NADPH" stoichiometry="16" />
          <speciesReference constant="true" species="M_MALACP" stoichiometry="8" />
          <speciesReference constant="true" species="M_ACACP" stoichiometry="1" />
        </listOfReactants>
        <listOfProducts>
          <speciesReference constant="true" species="M_C180ACP" stoichiometry="1" />
          <speciesReference constant="true" species="M_NADP" stoichiometry="16" />
          <speciesReference constant="true" species="M_ACP" stoichiometry="8" />
          <speciesReference constant="true" species="M_CO2" stoichiometry="8" />
        </listOfProducts>
      </reaction>
      <reaction fast="false" id="R_R179" name="R179" reversible="false" fbc:lowerFluxBound="cobra_0_bound" fbc:upperFluxBound="cobra_default_ub">
        <listOfReactants>
          <speciesReference constant="true" species="M_NADPH" stoichiometry="15" />
          <speciesReference constant="true" species="M_MALACP" stoichiometry="8" />
          <speciesReference constant="true" species="M_ACACP" stoichiometry="1" />
        </listOfReactants>
        <listOfProducts>
          <speciesReference constant="true" species="M_NADP" stoichiometry="15" />
          <speciesReference constant="true" species="M_ACP" stoichiometry="8" />
          <speciesReference constant="true" species="M_C181ACP" stoichiometry="1" />
          <speciesReference constant="true" species="M_CO2" stoichiometry="8" />
        </listOfProducts>
      </reaction>
      <reaction fast="false" id="R_R180" name="R180" reversible="false" fbc:lowerFluxBound="cobra_0_bound" fbc:upperFluxBound="cobra_default_ub">
        <listOfReactants>
          <speciesReference constant="true" species="M_NADPH" stoichiometry="16" />
          <speciesReference constant="true" species="M_MALACP" stoichiometry="8" />
          <speciesReference constant="true" species="M_PPAACP" stoichiometry="1" />
        </listOfReactants>
        <listOfProducts>
          <speciesReference constant="true" species="M_C190ACP" stoichiometry="1" />
          <speciesReference constant="true" species="M_NADP" stoichiometry="16" />
          <speciesReference constant="true" species="M_CO2" stoichiometry="8" />
          <speciesReference constant="true" species="M_ACP" stoichiometry="8" />
        </listOfProducts>
      </reaction>
      <reaction fast="false" id="R_R181" name="R181" reversible="false" fbc:lowerFluxBound="cobra_0_bound" fbc:upperFluxBound="cobra_default_ub">
        <listOfReactants>
          <speciesReference constant="true" species="M_NADPH" stoichiometry="15" />
          <speciesReference constant="true" species="M_MALACP" stoichiometry="8" />
          <speciesReference constant="true" species="M_PPAACP" stoichiometry="1" />
        </listOfReactants>
        <listOfProducts>
          <speciesReference constant="true" species="M_NADP" stoichiometry="15" />
          <speciesReference constant="true" species="M_C191ACP" stoichiometry="1" />
          <speciesReference constant="true" species="M_ACP" stoichiometry="8" />
          <speciesReference constant="true" species="M_CO2" stoichiometry="8" />
        </listOfProducts>
      </reaction>
      <reaction fast="false" id="R_R182" name="R182" reversible="false" fbc:lowerFluxBound="cobra_0_bound" fbc:upperFluxBound="cobra_default_ub">
        <listOfReactants>
          <speciesReference constant="true" species="M_NADPH" stoichiometry="18" />
          <speciesReference constant="true" species="M_MALACP" stoichiometry="9" />
          <speciesReference constant="true" species="M_ACACP" stoichiometry="1" />
        </listOfReactants>
        <listOfProducts>
          <speciesReference constant="true" species="M_C200ACP" stoichiometry="1" />
          <speciesReference constant="true" species="M_NADP" stoichiometry="18" />
          <speciesReference constant="true" species="M_ACP" stoichiometry="9" />
          <speciesReference constant="true" species="M_CO2" stoichiometry="9" />
        </listOfProducts>
      </reaction>
      <reaction fast="false" id="R_R183" name="R183" reversible="false" fbc:lowerFluxBound="cobra_0_bound" fbc:upperFluxBound="cobra_default_ub">
        <listOfReactants>
          <speciesReference constant="true" species="M_NAD" stoichiometry="4" />
          <speciesReference constant="true" species="M_ATP" stoichiometry="1" />
          <speciesReference constant="true" species="M_FAD" stoichiometry="4" />
          <speciesReference constant="true" species="M_COA" stoichiometry="5" />
          <speciesReference constant="true" species="M_C100" stoichiometry="1" />
        </listOfReactants>
        <listOfProducts>
          <speciesReference constant="true" species="M_FADH2" stoichiometry="4" />
          <speciesReference constant="true" species="M_NADH" stoichiometry="4" />
          <speciesReference constant="true" species="M_PPI" stoichiometry="1" />
          <speciesReference constant="true" species="M_ACCOA" stoichiometry="5" />
          <speciesReference constant="true" species="M_AMP" stoichiometry="1" />
        </listOfProducts>
      </reaction>
      <reaction fast="false" id="R_R184" name="R184" reversible="false" fbc:lowerFluxBound="cobra_0_bound" fbc:upperFluxBound="cobra_default_ub">
        <listOfReactants>
          <speciesReference constant="true" species="M_FAD" stoichiometry="5" />
          <speciesReference constant="true" species="M_NAD" stoichiometry="5" />
          <speciesReference constant="true" species="M_ATP" stoichiometry="1" />
          <speciesReference constant="true" species="M_COA" stoichiometry="6" />
          <speciesReference constant="true" species="M_C120" stoichiometry="1" />
        </listOfReactants>
        <listOfProducts>
          <speciesReference constant="true" species="M_FADH2" stoichiometry="5" />
          <speciesReference constant="true" species="M_NADH" stoichiometry="5" />
          <speciesReference constant="true" species="M_PPI" stoichiometry="1" />
          <speciesReference constant="true" species="M_ACCOA" stoichiometry="6" />
          <speciesReference constant="true" species="M_AMP" stoichiometry="1" />
        </listOfProducts>
      </reaction>
      <reaction fast="false" id="R_R185" name="R185" reversible="false" fbc:lowerFluxBound="cobra_0_bound" fbc:upperFluxBound="cobra_default_ub">
        <listOfReactants>
          <speciesReference constant="true" species="M_FAD" stoichiometry="6" />
          <speciesReference constant="true" species="M_ATP" stoichiometry="1" />
          <speciesReference constant="true" species="M_C140" stoichiometry="1" />
          <speciesReference constant="true" species="M_COA" stoichiometry="7" />
          <speciesReference constant="true" species="M_NAD" stoichiometry="6" />
        </listOfReactants>
        <listOfProducts>
          <speciesReference constant="true" species="M_FADH2" stoichiometry="6" />
          <speciesReference constant="true" species="M_NADH" stoichiometry="6" />
          <speciesReference constant="true" species="M_PPI" stoichiometry="1" />
          <speciesReference constant="true" species="M_ACCOA" stoichiometry="7" />
          <speciesReference constant="true" species="M_AMP" stoichiometry="1" />
        </listOfProducts>
      </reaction>
      <reaction fast="false" id="R_R186" name="R186" reversible="false" fbc:lowerFluxBound="cobra_0_bound" fbc:upperFluxBound="cobra_default_ub">
        <listOfReactants>
          <speciesReference constant="true" species="M_NAD" stoichiometry="6" />
          <speciesReference constant="true" species="M_ATP" stoichiometry="1" />
          <speciesReference constant="true" species="M_FAD" stoichiometry="6" />
          <speciesReference constant="true" species="M_COA" stoichiometry="7" />
          <speciesReference constant="true" species="M_C150" stoichiometry="1" />
        </listOfReactants>
        <listOfProducts>
          <speciesReference constant="true" species="M_FADH2" stoichiometry="6" />
          <speciesReference constant="true" species="M_PPI" stoichiometry="1" />
          <speciesReference constant="true" species="M_ACCOA" stoichiometry="6" />
          <speciesReference constant="true" species="M_AMP" stoichiometry="1" />
          <speciesReference constant="true" species="M_NADH" stoichiometry="6" />
          <speciesReference constant="true" species="M_PPACOA" stoichiometry="1" />
        </listOfProducts>
      </reaction>
      <reaction fast="false" id="R_R187" name="R187" reversible="false" fbc:lowerFluxBound="cobra_0_bound" fbc:upperFluxBound="cobra_default_ub">
        <listOfReactants>
          <speciesReference constant="true" species="M_NAD" stoichiometry="7" />
          <speciesReference constant="true" species="M_ATP" stoichiometry="1" />
          <speciesReference constant="true" species="M_FAD" stoichiometry="7" />
          <speciesReference constant="true" species="M_C160" stoichiometry="1" />
          <speciesReference constant="true" species="M_COA" stoichiometry="8" />
        </listOfReactants>
        <listOfProducts>
          <speciesReference constant="true" species="M_FADH2" stoichiometry="7" />
          <speciesReference constant="true" species="M_NADH" stoichiometry="7" />
          <speciesReference constant="true" species="M_PPI" stoichiometry="1" />
          <speciesReference constant="true" species="M_ACCOA" stoichiometry="8" />
          <speciesReference constant="true" species="M_AMP" stoichiometry="1" />
        </listOfProducts>
      </reaction>
      <reaction fast="false" id="R_R188" name="R188" reversible="false" fbc:lowerFluxBound="cobra_0_bound" fbc:upperFluxBound="cobra_default_ub">
        <listOfReactants>
          <speciesReference constant="true" species="M_NAD" stoichiometry="7" />
          <speciesReference constant="true" species="M_ATP" stoichiometry="1" />
          <speciesReference constant="true" species="M_FAD" stoichiometry="7" />
          <speciesReference constant="true" species="M_C161" stoichiometry="1" />
          <speciesReference constant="true" species="M_COA" stoichiometry="8" />
        </listOfReactants>
        <listOfProducts>
          <speciesReference constant="true" species="M_FADH2" stoichiometry="7" />
          <speciesReference constant="true" species="M_NADH" stoichiometry="7" />
          <speciesReference constant="true" species="M_PPI" stoichiometry="1" />
          <speciesReference constant="true" species="M_ACCOA" stoichiometry="8" />
          <speciesReference constant="true" species="M_AMP" stoichiometry="1" />
        </listOfProducts>
      </reaction>
      <reaction fast="false" id="R_R189" name="R189" reversible="false" fbc:lowerFluxBound="cobra_0_bound" fbc:upperFluxBound="cobra_default_ub">
        <listOfReactants>
          <speciesReference constant="true" species="M_NAD" stoichiometry="7" />
          <speciesReference constant="true" species="M_ATP" stoichiometry="1" />
          <speciesReference constant="true" species="M_C170" stoichiometry="1" />
          <speciesReference constant="true" species="M_FAD" stoichiometry="7" />
          <speciesReference constant="true" species="M_COA" stoichiometry="8" />
        </listOfReactants>
        <listOfProducts>
          <speciesReference constant="true" species="M_FADH2" stoichiometry="7" />
          <speciesReference constant="true" species="M_PPI" stoichiometry="1" />
          <speciesReference constant="true" species="M_ACCOA" stoichiometry="7" />
          <speciesReference constant="true" species="M_AMP" stoichiometry="1" />
          <speciesReference constant="true" species="M_NADH" stoichiometry="7" />
          <speciesReference constant="true" species="M_PPACOA" stoichiometry="1" />
        </listOfProducts>
      </reaction>
      <reaction fast="false" id="R_R190" name="R190" reversible="false" fbc:lowerFluxBound="cobra_0_bound" fbc:upperFluxBound="cobra_default_ub">
        <listOfReactants>
          <speciesReference constant="true" species="M_NAD" stoichiometry="7" />
          <speciesReference constant="true" species="M_ATP" stoichiometry="1" />
          <speciesReference constant="true" species="M_C171" stoichiometry="1" />
          <speciesReference constant="true" species="M_FAD" stoichiometry="7" />
          <speciesReference constant="true" species="M_COA" stoichiometry="8" />
        </listOfReactants>
        <listOfProducts>
          <speciesReference constant="true" species="M_FADH2" stoichiometry="7" />
          <speciesReference constant="true" species="M_PPI" stoichiometry="1" />
          <speciesReference constant="true" species="M_ACCOA" stoichiometry="7" />
          <speciesReference constant="true" species="M_AMP" stoichiometry="1" />
          <speciesReference constant="true" species="M_NADH" stoichiometry="7" />
          <speciesReference constant="true" species="M_PPACOA" stoichiometry="1" />
        </listOfProducts>
      </reaction>
      <reaction fast="false" id="R_R191" name="R191" reversible="false" fbc:lowerFluxBound="cobra_0_bound" fbc:upperFluxBound="cobra_default_ub">
        <listOfReactants>
          <speciesReference constant="true" species="M_NAD" stoichiometry="8" />
          <speciesReference constant="true" species="M_ATP" stoichiometry="1" />
          <speciesReference constant="true" species="M_FAD" stoichiometry="8" />
          <speciesReference constant="true" species="M_COA" stoichiometry="9" />
          <speciesReference constant="true" species="M_C180" stoichiometry="1" />
        </listOfReactants>
        <listOfProducts>
          <speciesReference constant="true" species="M_FADH2" stoichiometry="8" />
          <speciesReference constant="true" species="M_NADH" stoichiometry="8" />
          <speciesReference constant="true" species="M_PPI" stoichiometry="1" />
          <speciesReference constant="true" species="M_ACCOA" stoichiometry="9" />
          <speciesReference constant="true" species="M_AMP" stoichiometry="1" />
        </listOfProducts>
      </reaction>
      <reaction fast="false" id="R_R192" name="R192" reversible="false" fbc:lowerFluxBound="cobra_0_bound" fbc:upperFluxBound="cobra_default_ub">
        <listOfReactants>
          <speciesReference constant="true" species="M_FAD" stoichiometry="8" />
          <speciesReference constant="true" species="M_NAD" stoichiometry="8" />
          <speciesReference constant="true" species="M_ATP" stoichiometry="1" />
          <speciesReference constant="true" species="M_COA" stoichiometry="9" />
          <speciesReference constant="true" species="M_C181" stoichiometry="1" />
        </listOfReactants>
        <listOfProducts>
          <speciesReference constant="true" species="M_FADH2" stoichiometry="8" />
          <speciesReference constant="true" species="M_NADH" stoichiometry="8" />
          <speciesReference constant="true" species="M_PPI" stoichiometry="1" />
          <speciesReference constant="true" species="M_ACCOA" stoichiometry="9" />
          <speciesReference constant="true" species="M_AMP" stoichiometry="1" />
        </listOfProducts>
      </reaction>
      <reaction fast="false" id="R_R193" name="R193" reversible="true" fbc:lowerFluxBound="cobra_default_lb" fbc:upperFluxBound="cobra_default_ub">
        <listOfReactants>
          <speciesReference constant="true" species="M_O2" stoichiometry="1" />
          <speciesReference constant="true" species="M_RRBRDX" stoichiometry="1" />
          <speciesReference constant="true" species="M_C120ACP" stoichiometry="1" />
        </listOfReactants>
        <listOfProducts>
          <speciesReference constant="true" species="M_ORBRDX" stoichiometry="1" />
          <speciesReference constant="true" species="M_ACP" stoichiometry="1" />
          <speciesReference constant="true" species="M_C120OH" stoichiometry="1" />
        </listOfProducts>
      </reaction>
      <reaction fast="false" id="R_R194" name="R194" reversible="true" fbc:lowerFluxBound="cobra_default_lb" fbc:upperFluxBound="cobra_default_ub">
        <listOfReactants>
          <speciesReference constant="true" species="M_FADH2" stoichiometry="1" />
          <speciesReference constant="true" species="M_O2" stoichiometry="1" />
          <speciesReference constant="true" species="M_C120ACP" stoichiometry="1" />
        </listOfReactants>
        <listOfProducts>
          <speciesReference constant="true" species="M_FAD" stoichiometry="1" />
          <speciesReference constant="true" species="M_ACP" stoichiometry="1" />
          <speciesReference constant="true" species="M_C120OH" stoichiometry="1" />
        </listOfProducts>
      </reaction>
      <reaction fast="false" id="R_R195" name="R195" reversible="true" fbc:lowerFluxBound="cobra_default_lb" fbc:upperFluxBound="cobra_default_ub">
        <listOfReactants>
          <speciesReference constant="true" species="M_O2" stoichiometry="1" />
          <speciesReference constant="true" species="M_RRBRDX" stoichiometry="1" />
          <speciesReference constant="true" species="M_C140ACP" stoichiometry="1" />
        </listOfReactants>
        <listOfProducts>
          <speciesReference constant="true" species="M_C140OH" stoichiometry="1" />
          <speciesReference constant="true" species="M_ORBRDX" stoichiometry="1" />
          <speciesReference constant="true" species="M_ACP" stoichiometry="1" />
        </listOfProducts>
      </reaction>
      <reaction fast="false" id="R_R196" name="R196" reversible="true" fbc:lowerFluxBound="cobra_default_lb" fbc:upperFluxBound="cobra_default_ub">
        <listOfReactants>
          <speciesReference constant="true" species="M_FADH2" stoichiometry="1" />
          <speciesReference constant="true" species="M_O2" stoichiometry="1" />
          <speciesReference constant="true" species="M_C140ACP" stoichiometry="1" />
        </listOfReactants>
        <listOfProducts>
          <speciesReference constant="true" species="M_FAD" stoichiometry="1" />
          <speciesReference constant="true" species="M_C140OH" stoichiometry="1" />
          <speciesReference constant="true" species="M_ACP" stoichiometry="1" />
        </listOfProducts>
      </reaction>
      <reaction fast="false" id="R_R197" name="R197" reversible="true" fbc:lowerFluxBound="cobra_default_lb" fbc:upperFluxBound="cobra_default_ub">
        <listOfReactants>
          <speciesReference constant="true" species="M_NAD" stoichiometry="1" />
          <speciesReference constant="true" species="M_CH3OR" stoichiometry="1" />
        </listOfReactants>
        <listOfProducts>
          <speciesReference constant="true" species="M_NADH" stoichiometry="1" />
          <speciesReference constant="true" species="M_RCHO" stoichiometry="1" />
        </listOfProducts>
      </reaction>
      <reaction fast="false" id="R_R198" name="R198" reversible="true" fbc:lowerFluxBound="cobra_default_lb" fbc:upperFluxBound="cobra_default_ub">
        <listOfReactants>
          <speciesReference constant="true" species="M_RH" stoichiometry="1" />
          <speciesReference constant="true" species="M_O2" stoichiometry="1" />
          <speciesReference constant="true" species="M_RRBRDX" stoichiometry="1" />
        </listOfReactants>
        <listOfProducts>
          <speciesReference constant="true" species="M_CH3OR" stoichiometry="1" />
          <speciesReference constant="true" species="M_ORBRDX" stoichiometry="1" />
        </listOfProducts>
      </reaction>
      <reaction fast="false" id="R_R199" name="R199" reversible="true" fbc:lowerFluxBound="cobra_default_lb" fbc:upperFluxBound="cobra_default_ub">
        <listOfReactants>
          <speciesReference constant="true" species="M_NAD" stoichiometry="1" />
          <speciesReference constant="true" species="M_RRBRDX" stoichiometry="1" />
        </listOfReactants>
        <listOfProducts>
          <speciesReference constant="true" species="M_NADH" stoichiometry="1" />
          <speciesReference constant="true" species="M_ORBRDX" stoichiometry="1" />
        </listOfProducts>
      </reaction>
      <reaction fast="false" id="R_R200" name="R200" reversible="true" fbc:lowerFluxBound="cobra_default_lb" fbc:upperFluxBound="cobra_default_ub">
        <listOfReactants>
          <speciesReference constant="true" species="M_NADP" stoichiometry="1" />
          <speciesReference constant="true" species="M_RRBRDX" stoichiometry="1" />
        </listOfReactants>
        <listOfProducts>
          <speciesReference constant="true" species="M_NADPH" stoichiometry="1" />
          <speciesReference constant="true" species="M_ORBRDX" stoichiometry="1" />
        </listOfProducts>
      </reaction>
      <reaction fast="false" id="R_R201" name="R201" reversible="true" fbc:lowerFluxBound="cobra_default_lb" fbc:upperFluxBound="cobra_default_ub">
        <listOfReactants>
          <speciesReference constant="true" species="M_NAD" stoichiometry="1" />
          <speciesReference constant="true" species="M_RCHO" stoichiometry="1" />
        </listOfReactants>
        <listOfProducts>
          <speciesReference constant="true" species="M_C171" stoichiometry="0.016" />
          <speciesReference constant="true" species="M_C170" stoichiometry="0.017" />
          <speciesReference constant="true" species="M_C160" stoichiometry="0.281" />
          <speciesReference constant="true" species="M_C161" stoichiometry="0.192" />
          <speciesReference constant="true" species="M_C120OH" stoichiometry="0.041" />
          <speciesReference constant="true" species="M_C180" stoichiometry="0.008" />
          <speciesReference constant="true" species="M_C181" stoichiometry="0.375" />
          <speciesReference constant="true" species="M_C120" stoichiometry="0.048" />
          <speciesReference constant="true" species="M_C100" stoichiometry="0.015" />
          <speciesReference constant="true" species="M_C150" stoichiometry="0.003" />
          <speciesReference constant="true" species="M_NADH" stoichiometry="1" />
          <speciesReference constant="true" species="M_C140" stoichiometry="0.003" />
        </listOfProducts>
      </reaction>
      <reaction fast="false" id="R_R202" name="R202" reversible="true" fbc:lowerFluxBound="cobra_default_lb" fbc:upperFluxBound="cobra_default_ub">
        <listOfReactants>
          <speciesReference constant="true" species="M_C121COA" stoichiometry="1" />
        </listOfReactants>
        <listOfProducts>
          <speciesReference constant="true" species="M_C122COA" stoichiometry="1" />
        </listOfProducts>
      </reaction>
      <reaction fast="false" id="R_R203" name="R203" reversible="false" fbc:lowerFluxBound="cobra_0_bound" fbc:upperFluxBound="cobra_default_ub">
        <listOfReactants>
          <speciesReference constant="true" species="M_PYR" stoichiometry="1" />
          <speciesReference constant="true" species="M_G3P" stoichiometry="1" />
        </listOfReactants>
        <listOfProducts>
          <speciesReference constant="true" species="M_DX5P" stoichiometry="1" />
          <speciesReference constant="true" species="M_CO2" stoichiometry="1" />
        </listOfProducts>
      </reaction>
      <reaction fast="false" id="R_R204" name="R204" reversible="false" fbc:lowerFluxBound="cobra_0_bound" fbc:upperFluxBound="cobra_default_ub">
        <listOfReactants>
          <speciesReference constant="true" species="M_NADPH" stoichiometry="1" />
          <speciesReference constant="true" species="M_DX5P" stoichiometry="1" />
        </listOfReactants>
        <listOfProducts>
          <speciesReference constant="true" species="M_NADP" stoichiometry="1" />
          <speciesReference constant="true" species="M_MDE4P" stoichiometry="1" />
        </listOfProducts>
      </reaction>
      <reaction fast="false" id="R_R205" name="R205" reversible="false" fbc:lowerFluxBound="cobra_0_bound" fbc:upperFluxBound="cobra_default_ub">
        <listOfReactants>
          <speciesReference constant="true" species="M_CTP" stoichiometry="1" />
          <speciesReference constant="true" species="M_MDE4P" stoichiometry="1" />
        </listOfReactants>
        <listOfProducts>
          <speciesReference constant="true" species="M_CDPMDE" stoichiometry="1" />
          <speciesReference constant="true" species="M_PPI" stoichiometry="1" />
        </listOfProducts>
      </reaction>
      <reaction fast="false" id="R_R206" name="R206" reversible="false" fbc:lowerFluxBound="cobra_0_bound" fbc:upperFluxBound="cobra_default_ub">
        <listOfReactants>
          <speciesReference constant="true" species="M_a_2PCDPMDE" stoichiometry="1" />
        </listOfReactants>
        <listOfProducts>
          <speciesReference constant="true" species="M_CMP" stoichiometry="1" />
          <speciesReference constant="true" species="M_MDECPP" stoichiometry="1" />
        </listOfProducts>
      </reaction>
      <reaction fast="false" id="R_R207" name="R207" reversible="false" fbc:lowerFluxBound="cobra_0_bound" fbc:upperFluxBound="cobra_default_ub">
        <listOfReactants>
          <speciesReference constant="true" species="M_NADH" stoichiometry="1" />
          <speciesReference constant="true" species="M_MDECPP" stoichiometry="1" />
        </listOfReactants>
        <listOfProducts>
          <speciesReference constant="true" species="M_NAD" stoichiometry="1" />
          <speciesReference constant="true" species="M_HMB4PP" stoichiometry="1" />
        </listOfProducts>
      </reaction>
      <reaction fast="false" id="R_R208" name="R208" reversible="false" fbc:lowerFluxBound="cobra_0_bound" fbc:upperFluxBound="cobra_default_ub">
        <listOfReactants>
          <speciesReference constant="true" species="M_NADH" stoichiometry="1" />
          <speciesReference constant="true" species="M_HMB4PP" stoichiometry="1" />
        </listOfReactants>
        <listOfProducts>
          <speciesReference constant="true" species="M_NAD" stoichiometry="1" />
          <speciesReference constant="true" species="M_IPP" stoichiometry="1" />
        </listOfProducts>
      </reaction>
      <reaction fast="false" id="R_R209" name="R209" reversible="false" fbc:lowerFluxBound="cobra_0_bound" fbc:upperFluxBound="cobra_default_ub">
        <listOfReactants>
          <speciesReference constant="true" species="M_IPP" stoichiometry="1" />
          <speciesReference constant="true" species="M_DMPP" stoichiometry="1" />
        </listOfReactants>
        <listOfProducts>
          <speciesReference constant="true" species="M_GPP" stoichiometry="1" />
          <speciesReference constant="true" species="M_PPI" stoichiometry="1" />
        </listOfProducts>
      </reaction>
      <reaction fast="false" id="R_R210" name="R210" reversible="false" fbc:lowerFluxBound="cobra_0_bound" fbc:upperFluxBound="cobra_default_ub">
        <listOfReactants>
          <speciesReference constant="true" species="M_GPP" stoichiometry="1" />
          <speciesReference constant="true" species="M_IPP" stoichiometry="1" />
        </listOfReactants>
        <listOfProducts>
          <speciesReference constant="true" species="M_FPP" stoichiometry="1" />
          <speciesReference constant="true" species="M_PPI" stoichiometry="1" />
        </listOfProducts>
      </reaction>
      <reaction fast="false" id="R_R211" name="R211" reversible="false" fbc:lowerFluxBound="cobra_0_bound" fbc:upperFluxBound="cobra_default_ub">
        <listOfReactants>
          <speciesReference constant="true" species="M_IPP" stoichiometry="1" />
          <speciesReference constant="true" species="M_GGPP" stoichiometry="1" />
        </listOfReactants>
        <listOfProducts>
          <speciesReference constant="true" species="M_PPI" stoichiometry="1" />
          <speciesReference constant="true" species="M_PPPP" stoichiometry="1" />
        </listOfProducts>
      </reaction>
      <reaction fast="false" id="R_R212" name="R212" reversible="false" fbc:lowerFluxBound="cobra_0_bound" fbc:upperFluxBound="cobra_default_ub">
        <listOfReactants>
          <speciesReference constant="true" species="M_HEPPP" stoichiometry="1" />
          <speciesReference constant="true" species="M_IPP" stoichiometry="1" />
        </listOfReactants>
        <listOfProducts>
          <speciesReference constant="true" species="M_OPP" stoichiometry="1" />
          <speciesReference constant="true" species="M_PPI" stoichiometry="1" />
        </listOfProducts>
      </reaction>
      <reaction fast="false" id="R_R213" name="R213" reversible="true" fbc:lowerFluxBound="cobra_default_lb" fbc:upperFluxBound="cobra_default_ub">
        <listOfReactants>
          <speciesReference constant="true" species="M_ADP" stoichiometry="1" />
          <speciesReference constant="true" species="M_a_3PG" stoichiometry="1" />
        </listOfReactants>
        <listOfProducts>
          <speciesReference constant="true" species="M_ATP" stoichiometry="1" />
          <speciesReference constant="true" species="M_DGLYCERATE" stoichiometry="1" />
        </listOfProducts>
      </reaction>
      <reaction fast="false" id="R_R214" name="R214" reversible="true" fbc:lowerFluxBound="cobra_default_lb" fbc:upperFluxBound="cobra_default_ub">
        <listOfReactants>
          <speciesReference constant="true" species="M_NADH" stoichiometry="1" />
          <speciesReference constant="true" species="M_DGLYCERATE" stoichiometry="1" />
        </listOfReactants>
        <listOfProducts>
          <speciesReference constant="true" species="M_NAD" stoichiometry="1" />
          <speciesReference constant="true" species="M_T3" stoichiometry="1" />
        </listOfProducts>
      </reaction>
      <reaction fast="false" id="R_R215" name="R215" reversible="false" fbc:lowerFluxBound="cobra_0_bound" fbc:upperFluxBound="cobra_default_ub">
        <listOfReactants>
          <speciesReference constant="true" species="M_ATP" stoichiometry="1" />
          <speciesReference constant="true" species="M_GL" stoichiometry="1" />
        </listOfReactants>
        <listOfProducts>
          <speciesReference constant="true" species="M_ADP" stoichiometry="1" />
          <speciesReference constant="true" species="M_GL3P" stoichiometry="1" />
        </listOfProducts>
      </reaction>
      <reaction fast="false" id="R_R216" name="R216" reversible="false" fbc:lowerFluxBound="cobra_0_bound" fbc:upperFluxBound="cobra_default_ub">
        <listOfReactants>
          <speciesReference constant="true" species="M_DGR" stoichiometry="1" />
        </listOfReactants>
        <listOfProducts>
          <speciesReference constant="true" species="M_C171" stoichiometry="0.016" />
          <speciesReference constant="true" species="M_C170" stoichiometry="0.017" />
          <speciesReference constant="true" species="M_C160" stoichiometry="0.281" />
          <speciesReference constant="true" species="M_C161" stoichiometry="0.192" />
          <speciesReference constant="true" species="M_C120OH" stoichiometry="0.041" />
          <speciesReference constant="true" species="M_C180" stoichiometry="0.008" />
          <speciesReference constant="true" species="M_C181" stoichiometry="0.375" />
          <speciesReference constant="true" species="M_C120" stoichiometry="0.048" />
          <speciesReference constant="true" species="M_C100" stoichiometry="0.015" />
          <speciesReference constant="true" species="M_C150" stoichiometry="0.003" />
          <speciesReference constant="true" species="M_C140" stoichiometry="0.003" />
          <speciesReference constant="true" species="M_AGL" stoichiometry="1" />
        </listOfProducts>
      </reaction>
      <reaction fast="false" id="R_R217" name="R217" reversible="false" fbc:lowerFluxBound="cobra_0_bound" fbc:upperFluxBound="cobra_default_ub">
        <listOfReactants>
          <speciesReference constant="true" species="M_TGL" stoichiometry="1" />
        </listOfReactants>
        <listOfProducts>
          <speciesReference constant="true" species="M_C171" stoichiometry="0.016" />
          <speciesReference constant="true" species="M_C170" stoichiometry="0.017" />
          <speciesReference constant="true" species="M_C160" stoichiometry="0.281" />
          <speciesReference constant="true" species="M_C161" stoichiometry="0.192" />
          <speciesReference constant="true" species="M_C120OH" stoichiometry="0.041" />
          <speciesReference constant="true" species="M_C180" stoichiometry="0.008" />
          <speciesReference constant="true" species="M_C181" stoichiometry="0.375" />
          <speciesReference constant="true" species="M_C120" stoichiometry="0.048" />
          <speciesReference constant="true" species="M_C100" stoichiometry="0.015" />
          <speciesReference constant="true" species="M_C150" stoichiometry="0.003" />
          <speciesReference constant="true" species="M_C140" stoichiometry="0.003" />
          <speciesReference constant="true" species="M_DGR" stoichiometry="1" />
        </listOfProducts>
      </reaction>
      <reaction fast="false" id="R_R218" name="R218" reversible="false" fbc:lowerFluxBound="cobra_0_bound" fbc:upperFluxBound="cobra_default_ub">
        <listOfReactants>
          <speciesReference constant="true" species="M_ACCOA" stoichiometry="1" />
          <speciesReference constant="true" species="M_GL3P" stoichiometry="1" />
        </listOfReactants>
        <listOfProducts>
          <speciesReference constant="true" species="M_COA" stoichiometry="1" />
          <speciesReference constant="true" species="M_AGL3P" stoichiometry="1" />
        </listOfProducts>
      </reaction>
      <reaction fast="false" id="R_R219" name="R219" reversible="false" fbc:lowerFluxBound="cobra_0_bound" fbc:upperFluxBound="cobra_default_ub">
        <listOfReactants>
          <speciesReference constant="true" species="M_TGL" stoichiometry="1" />
          <speciesReference constant="true" species="M_COA" stoichiometry="1" />
        </listOfReactants>
        <listOfProducts>
          <speciesReference constant="true" species="M_C171" stoichiometry="0.016" />
          <speciesReference constant="true" species="M_C170" stoichiometry="0.017" />
          <speciesReference constant="true" species="M_C160" stoichiometry="0.281" />
          <speciesReference constant="true" species="M_C161" stoichiometry="0.192" />
          <speciesReference constant="true" species="M_C120OH" stoichiometry="0.041" />
          <speciesReference constant="true" species="M_C180" stoichiometry="0.008" />
          <speciesReference constant="true" species="M_C181" stoichiometry="0.375" />
          <speciesReference constant="true" species="M_C120" stoichiometry="0.048" />
          <speciesReference constant="true" species="M_C100" stoichiometry="0.015" />
          <speciesReference constant="true" species="M_C150" stoichiometry="0.003" />
          <speciesReference constant="true" species="M_C140" stoichiometry="0.003" />
          <speciesReference constant="true" species="M_DGR" stoichiometry="1" />
        </listOfProducts>
      </reaction>
      <reaction fast="false" id="R_R220" name="R220" reversible="false" fbc:lowerFluxBound="cobra_0_bound" fbc:upperFluxBound="cobra_default_ub">
        <listOfReactants>
          <speciesReference constant="true" species="M_NADH" stoichiometry="1" />
          <speciesReference constant="true" species="M_DHAP" stoichiometry="1" />
        </listOfReactants>
        <listOfProducts>
          <speciesReference constant="true" species="M_NAD" stoichiometry="1" />
          <speciesReference constant="true" species="M_GL3P" stoichiometry="1" />
        </listOfProducts>
      </reaction>
      <reaction fast="false" id="R_R221" name="R221" reversible="false" fbc:lowerFluxBound="cobra_0_bound" fbc:upperFluxBound="cobra_default_ub">
        <listOfReactants>
          <speciesReference constant="true" species="M_DHAP" stoichiometry="1" />
          <speciesReference constant="true" species="M_NADPH" stoichiometry="1" />
        </listOfReactants>
        <listOfProducts>
          <speciesReference constant="true" species="M_NADP" stoichiometry="1" />
          <speciesReference constant="true" species="M_GL3P" stoichiometry="1" />
        </listOfProducts>
      </reaction>
      <reaction fast="false" id="R_R222" name="R222" reversible="true" fbc:lowerFluxBound="cobra_default_lb" fbc:upperFluxBound="cobra_default_ub">
        <listOfReactants>
          <speciesReference constant="true" species="M_DHAP" stoichiometry="1" />
          <speciesReference constant="true" species="M_UQH2" stoichiometry="1" />
        </listOfReactants>
        <listOfProducts>
          <speciesReference constant="true" species="M_UQ" stoichiometry="1" />
          <speciesReference constant="true" species="M_GL3P" stoichiometry="1" />
        </listOfProducts>
      </reaction>
      <reaction fast="false" id="R_R223" name="R223" reversible="true" fbc:lowerFluxBound="cobra_default_lb" fbc:upperFluxBound="cobra_default_ub">
        <listOfReactants>
          <speciesReference constant="true" species="M_MKH2" stoichiometry="1" />
          <speciesReference constant="true" species="M_DHAP" stoichiometry="1" />
        </listOfReactants>
        <listOfProducts>
          <speciesReference constant="true" species="M_MK" stoichiometry="1" />
          <speciesReference constant="true" species="M_GL3P" stoichiometry="1" />
        </listOfProducts>
      </reaction>
      <reaction fast="false" id="R_R224" name="R224" reversible="true" fbc:lowerFluxBound="cobra_default_lb" fbc:upperFluxBound="cobra_default_ub">
        <listOfReactants>
          <speciesReference constant="true" species="M_DHAP" stoichiometry="1" />
          <speciesReference constant="true" species="M_DMKH2" stoichiometry="1" />
        </listOfReactants>
        <listOfProducts>
          <speciesReference constant="true" species="M_DMK" stoichiometry="1" />
          <speciesReference constant="true" species="M_GL3P" stoichiometry="1" />
        </listOfProducts>
      </reaction>
      <reaction fast="false" id="R_R225" name="R225" reversible="false" fbc:lowerFluxBound="cobra_0_bound" fbc:upperFluxBound="cobra_default_ub">
        <listOfReactants>
          <speciesReference constant="true" species="M_ACOA" stoichiometry="1" />
          <speciesReference constant="true" species="M_GL3P" stoichiometry="1" />
        </listOfReactants>
        <listOfProducts>
          <speciesReference constant="true" species="M_a_2AGL3P" stoichiometry="1" />
          <speciesReference constant="true" species="M_COA" stoichiometry="1" />
        </listOfProducts>
      </reaction>
      <reaction fast="false" id="R_R226" name="R226" reversible="false" fbc:lowerFluxBound="cobra_0_bound" fbc:upperFluxBound="cobra_default_ub">
        <listOfReactants>
          <speciesReference constant="true" species="M_C180ACP" stoichiometry="0.008" />
          <speciesReference constant="true" species="M_C170ACP" stoichiometry="0.017" />
          <speciesReference constant="true" species="M_GL3P" stoichiometry="1" />
          <speciesReference constant="true" species="M_C120ACP" stoichiometry="0.048" />
          <speciesReference constant="true" species="M_C161ACP" stoichiometry="0.192" />
          <speciesReference constant="true" species="M_C100ACP" stoichiometry="0.015" />
          <speciesReference constant="true" species="M_C120OH" stoichiometry="0.041" />
          <speciesReference constant="true" species="M_C140ACP" stoichiometry="0.003" />
          <speciesReference constant="true" species="M_C171ACP" stoichiometry="0.016" />
          <speciesReference constant="true" species="M_C160ACP" stoichiometry="0.281" />
          <speciesReference constant="true" species="M_C150ACP" stoichiometry="0.003" />
          <speciesReference constant="true" species="M_C181ACP" stoichiometry="0.375" />
        </listOfReactants>
        <listOfProducts>
          <speciesReference constant="true" species="M_ACP" stoichiometry="0.958" />
          <speciesReference constant="true" species="M_AGL3P" stoichiometry="1" />
        </listOfProducts>
      </reaction>
      <reaction fast="false" id="R_R227" name="R227" reversible="false" fbc:lowerFluxBound="cobra_0_bound" fbc:upperFluxBound="cobra_default_ub">
        <listOfReactants>
          <speciesReference constant="true" species="M_C180ACP" stoichiometry="0.008" />
          <speciesReference constant="true" species="M_C170ACP" stoichiometry="0.017" />
          <speciesReference constant="true" species="M_AGL3P" stoichiometry="1" />
          <speciesReference constant="true" species="M_C120ACP" stoichiometry="0.048" />
          <speciesReference constant="true" species="M_C161ACP" stoichiometry="0.192" />
          <speciesReference constant="true" species="M_C100ACP" stoichiometry="0.015" />
          <speciesReference constant="true" species="M_C120OH" stoichiometry="0.041" />
          <speciesReference constant="true" species="M_C140ACP" stoichiometry="0.003" />
          <speciesReference constant="true" species="M_C171ACP" stoichiometry="0.016" />
          <speciesReference constant="true" species="M_C160ACP" stoichiometry="0.281" />
          <speciesReference constant="true" species="M_C150ACP" stoichiometry="0.003" />
          <speciesReference constant="true" species="M_C181ACP" stoichiometry="0.375" />
        </listOfReactants>
        <listOfProducts>
          <speciesReference constant="true" species="M_ACP" stoichiometry="0.958" />
          <speciesReference constant="true" species="M_PA" stoichiometry="1" />
        </listOfProducts>
      </reaction>
      <reaction fast="false" id="R_R228" name="R228" reversible="false" fbc:lowerFluxBound="cobra_0_bound" fbc:upperFluxBound="cobra_default_ub">
        <listOfReactants>
          <speciesReference constant="true" species="M_ATP" stoichiometry="1" />
          <speciesReference constant="true" species="M_DGR" stoichiometry="1" />
        </listOfReactants>
        <listOfProducts>
          <speciesReference constant="true" species="M_ADP" stoichiometry="1" />
          <speciesReference constant="true" species="M_PA" stoichiometry="1" />
        </listOfProducts>
      </reaction>
      <reaction fast="false" id="R_R229" name="R229" reversible="false" fbc:lowerFluxBound="cobra_0_bound" fbc:upperFluxBound="cobra_default_ub">
        <listOfReactants>
          <speciesReference constant="true" species="M_PC" stoichiometry="1" />
        </listOfReactants>
        <listOfProducts>
          <speciesReference constant="true" species="M_a_2AG3PC" stoichiometry="1" />
          <speciesReference constant="true" species="M_C171" stoichiometry="0.016" />
          <speciesReference constant="true" species="M_C170" stoichiometry="0.017" />
          <speciesReference constant="true" species="M_C160" stoichiometry="0.281" />
          <speciesReference constant="true" species="M_C161" stoichiometry="0.192" />
          <speciesReference constant="true" species="M_C120OH" stoichiometry="0.041" />
          <speciesReference constant="true" species="M_C180" stoichiometry="0.008" />
          <speciesReference constant="true" species="M_C181" stoichiometry="0.375" />
          <speciesReference constant="true" species="M_C120" stoichiometry="0.048" />
          <speciesReference constant="true" species="M_C100" stoichiometry="0.015" />
          <speciesReference constant="true" species="M_C150" stoichiometry="0.003" />
          <speciesReference constant="true" species="M_C140" stoichiometry="0.003" />
        </listOfProducts>
      </reaction>
      <reaction fast="false" id="R_R230" name="R230" reversible="false" fbc:lowerFluxBound="cobra_0_bound" fbc:upperFluxBound="cobra_default_ub">
        <listOfReactants>
          <speciesReference constant="true" species="M_G3PC" stoichiometry="1" />
        </listOfReactants>
        <listOfProducts>
          <speciesReference constant="true" species="M_CHOLINE" stoichiometry="1" />
          <speciesReference constant="true" species="M_GL3P" stoichiometry="1" />
        </listOfProducts>
      </reaction>
      <reaction fast="false" id="R_R231" name="R231" reversible="true" fbc:lowerFluxBound="cobra_default_lb" fbc:upperFluxBound="cobra_default_ub">
        <listOfReactants>
          <speciesReference constant="true" species="M_CTP" stoichiometry="1" />
          <speciesReference constant="true" species="M_PA" stoichiometry="1" />
        </listOfReactants>
        <listOfProducts>
          <speciesReference constant="true" species="M_CDPDG" stoichiometry="1" />
          <speciesReference constant="true" species="M_PPI" stoichiometry="1" />
        </listOfProducts>
      </reaction>
      <reaction fast="false" id="R_R232" name="R232" reversible="true" fbc:lowerFluxBound="cobra_default_lb" fbc:upperFluxBound="cobra_default_ub">
        <listOfReactants>
          <speciesReference constant="true" species="M_SER" stoichiometry="1" />
          <speciesReference constant="true" species="M_CDPDG" stoichiometry="1" />
        </listOfReactants>
        <listOfProducts>
          <speciesReference constant="true" species="M_CMP" stoichiometry="1" />
          <speciesReference constant="true" species="M_PS" stoichiometry="1" />
        </listOfProducts>
      </reaction>
      <reaction fast="false" id="R_R233" name="R233" reversible="false" fbc:lowerFluxBound="cobra_0_bound" fbc:upperFluxBound="cobra_default_ub">
        <listOfReactants>
          <speciesReference constant="true" species="M_PS" stoichiometry="1" />
        </listOfReactants>
        <listOfProducts>
          <speciesReference constant="true" species="M_a_2AG3PS" stoichiometry="1" />
          <speciesReference constant="true" species="M_C171" stoichiometry="0.016" />
          <speciesReference constant="true" species="M_C170" stoichiometry="0.017" />
          <speciesReference constant="true" species="M_C160" stoichiometry="0.281" />
          <speciesReference constant="true" species="M_C161" stoichiometry="0.192" />
          <speciesReference constant="true" species="M_C120OH" stoichiometry="0.041" />
          <speciesReference constant="true" species="M_C180" stoichiometry="0.008" />
          <speciesReference constant="true" species="M_C181" stoichiometry="0.375" />
          <speciesReference constant="true" species="M_C120" stoichiometry="0.048" />
          <speciesReference constant="true" species="M_C100" stoichiometry="0.015" />
          <speciesReference constant="true" species="M_C150" stoichiometry="0.003" />
          <speciesReference constant="true" species="M_C140" stoichiometry="0.003" />
        </listOfProducts>
      </reaction>
      <reaction fast="false" id="R_R234" name="R234" reversible="false" fbc:lowerFluxBound="cobra_0_bound" fbc:upperFluxBound="cobra_default_ub">
        <listOfReactants>
          <speciesReference constant="true" species="M_PS" stoichiometry="1" />
        </listOfReactants>
        <listOfProducts>
          <speciesReference constant="true" species="M_PE" stoichiometry="1" />
          <speciesReference constant="true" species="M_CO2" stoichiometry="1" />
        </listOfProducts>
      </reaction>
      <reaction fast="false" id="R_R235" name="R235" reversible="false" fbc:lowerFluxBound="cobra_0_bound" fbc:upperFluxBound="cobra_default_ub">
        <listOfReactants>
          <speciesReference constant="true" species="M_PE" stoichiometry="1" />
        </listOfReactants>
        <listOfProducts>
          <speciesReference constant="true" species="M_C171" stoichiometry="0.016" />
          <speciesReference constant="true" species="M_C170" stoichiometry="0.017" />
          <speciesReference constant="true" species="M_C160" stoichiometry="0.281" />
          <speciesReference constant="true" species="M_C161" stoichiometry="0.192" />
          <speciesReference constant="true" species="M_a_2AG3PE" stoichiometry="1" />
          <speciesReference constant="true" species="M_C120OH" stoichiometry="0.041" />
          <speciesReference constant="true" species="M_C180" stoichiometry="0.008" />
          <speciesReference constant="true" species="M_C181" stoichiometry="0.375" />
          <speciesReference constant="true" species="M_C120" stoichiometry="0.048" />
          <speciesReference constant="true" species="M_C100" stoichiometry="0.015" />
          <speciesReference constant="true" species="M_C150" stoichiometry="0.003" />
          <speciesReference constant="true" species="M_C140" stoichiometry="0.003" />
        </listOfProducts>
      </reaction>
      <reaction fast="false" id="R_R236" name="R236" reversible="false" fbc:lowerFluxBound="cobra_0_bound" fbc:upperFluxBound="cobra_default_ub">
        <listOfReactants>
          <speciesReference constant="true" species="M_G3PE" stoichiometry="1" />
        </listOfReactants>
        <listOfProducts>
          <speciesReference constant="true" species="M_ETHA" stoichiometry="1" />
          <speciesReference constant="true" species="M_GL3P" stoichiometry="1" />
        </listOfProducts>
      </reaction>
      <reaction fast="false" id="R_R237" name="R237" reversible="true" fbc:lowerFluxBound="cobra_default_lb" fbc:upperFluxBound="cobra_default_ub">
        <listOfReactants>
          <speciesReference constant="true" species="M_CDPDG" stoichiometry="1" />
          <speciesReference constant="true" species="M_GL3P" stoichiometry="1" />
        </listOfReactants>
        <listOfProducts>
          <speciesReference constant="true" species="M_PGP" stoichiometry="1" />
          <speciesReference constant="true" species="M_CMP" stoichiometry="1" />
        </listOfProducts>
      </reaction>
      <reaction fast="false" id="R_R238" name="R238" reversible="false" fbc:lowerFluxBound="cobra_0_bound" fbc:upperFluxBound="cobra_default_ub">
        <listOfReactants>
          <speciesReference constant="true" species="M_PGP" stoichiometry="1" />
        </listOfReactants>
        <listOfProducts>
          <speciesReference constant="true" species="M_PG" stoichiometry="1" />
          <speciesReference constant="true" species="M_PI" stoichiometry="1" />
        </listOfProducts>
      </reaction>
      <reaction fast="false" id="R_R239" name="R239" reversible="false" fbc:lowerFluxBound="cobra_0_bound" fbc:upperFluxBound="cobra_default_ub">
        <listOfReactants>
          <speciesReference constant="true" species="M_CDPDG" stoichiometry="1" />
          <speciesReference constant="true" species="M_PG" stoichiometry="1" />
        </listOfReactants>
        <listOfProducts>
          <speciesReference constant="true" species="M_CL" stoichiometry="1" />
          <speciesReference constant="true" species="M_CMP" stoichiometry="1" />
        </listOfProducts>
      </reaction>
      <reaction fast="false" id="R_R240" name="R240" reversible="true" fbc:lowerFluxBound="cobra_default_lb" fbc:upperFluxBound="cobra_default_ub">
        <listOfReactants>
          <speciesReference constant="true" species="M_PC" stoichiometry="1" />
        </listOfReactants>
        <listOfProducts>
          <speciesReference constant="true" species="M_CHOLINEP" stoichiometry="1" />
          <speciesReference constant="true" species="M_DGR" stoichiometry="1" />
        </listOfProducts>
      </reaction>
      <reaction fast="false" id="R_R241" name="R241" reversible="true" fbc:lowerFluxBound="cobra_default_lb" fbc:upperFluxBound="cobra_default_ub">
        <listOfReactants>
          <speciesReference constant="true" species="M_PE" stoichiometry="1" />
        </listOfReactants>
        <listOfProducts>
          <speciesReference constant="true" species="M_ETHAP" stoichiometry="1" />
          <speciesReference constant="true" species="M_DGR" stoichiometry="1" />
        </listOfProducts>
      </reaction>
      <reaction fast="false" id="R_R242" name="R242" reversible="true" fbc:lowerFluxBound="cobra_default_lb" fbc:upperFluxBound="cobra_default_ub">
        <listOfReactants>
          <speciesReference constant="true" species="M_PG" stoichiometry="1" />
        </listOfReactants>
        <listOfProducts>
          <speciesReference constant="true" species="M_DGR" stoichiometry="1" />
          <speciesReference constant="true" species="M_GL3P" stoichiometry="1" />
        </listOfProducts>
      </reaction>
      <reaction fast="false" id="R_R243" name="R243" reversible="true" fbc:lowerFluxBound="cobra_default_lb" fbc:upperFluxBound="cobra_default_ub">
        <listOfReactants>
          <speciesReference constant="true" species="M_ETHA" stoichiometry="1" />
        </listOfReactants>
        <listOfProducts>
          <speciesReference constant="true" species="M_NH3" stoichiometry="1" />
          <speciesReference constant="true" species="M_ACAL" stoichiometry="1" />
        </listOfProducts>
      </reaction>
      <reaction fast="false" id="R_R244" name="R244" reversible="true" fbc:lowerFluxBound="cobra_default_lb" fbc:upperFluxBound="cobra_default_ub">
        <listOfReactants>
          <speciesReference constant="true" species="M_ATP" stoichiometry="1" />
          <speciesReference constant="true" species="M_R5P" stoichiometry="1" />
        </listOfReactants>
        <listOfProducts>
          <speciesReference constant="true" species="M_PRPP" stoichiometry="1" />
          <speciesReference constant="true" species="M_AMP" stoichiometry="1" />
        </listOfProducts>
      </reaction>
      <reaction fast="false" id="R_R245" name="R245" reversible="false" fbc:lowerFluxBound="cobra_0_bound" fbc:upperFluxBound="cobra_default_ub">
        <listOfReactants>
          <speciesReference constant="true" species="M_GLN" stoichiometry="1" />
          <speciesReference constant="true" species="M_PRPP" stoichiometry="1" />
        </listOfReactants>
        <listOfProducts>
          <speciesReference constant="true" species="M_GLU" stoichiometry="1" />
          <speciesReference constant="true" species="M_PPI" stoichiometry="1" />
          <speciesReference constant="true" species="M_PRAM" stoichiometry="1" />
        </listOfProducts>
      </reaction>
      <reaction fast="false" id="R_R246" name="R246" reversible="true" fbc:lowerFluxBound="cobra_default_lb" fbc:upperFluxBound="cobra_default_ub">
        <listOfReactants>
          <speciesReference constant="true" species="M_ATP" stoichiometry="1" />
          <speciesReference constant="true" species="M_PRAM" stoichiometry="1" />
          <speciesReference constant="true" species="M_GLY" stoichiometry="1" />
        </listOfReactants>
        <listOfProducts>
          <speciesReference constant="true" species="M_ADP" stoichiometry="1" />
          <speciesReference constant="true" species="M_GAR" stoichiometry="1" />
          <speciesReference constant="true" species="M_PI" stoichiometry="1" />
        </listOfProducts>
      </reaction>
      <reaction fast="false" id="R_R247" name="R247" reversible="false" fbc:lowerFluxBound="cobra_0_bound" fbc:upperFluxBound="cobra_default_ub">
        <listOfReactants>
          <speciesReference constant="true" species="M_GAR" stoichiometry="1" />
          <speciesReference constant="true" species="M_FTHF" stoichiometry="1" />
        </listOfReactants>
        <listOfProducts>
          <speciesReference constant="true" species="M_FGAR" stoichiometry="1" />
          <speciesReference constant="true" species="M_THF" stoichiometry="1" />
        </listOfProducts>
      </reaction>
      <reaction fast="false" id="R_R248" name="R248" reversible="false" fbc:lowerFluxBound="cobra_0_bound" fbc:upperFluxBound="cobra_default_ub">
        <listOfReactants>
          <speciesReference constant="true" species="M_ATP" stoichiometry="1" />
          <speciesReference constant="true" species="M_GLN" stoichiometry="1" />
          <speciesReference constant="true" species="M_FGAR" stoichiometry="1" />
        </listOfReactants>
        <listOfProducts>
          <speciesReference constant="true" species="M_ADP" stoichiometry="1" />
          <speciesReference constant="true" species="M_FGAM" stoichiometry="1" />
          <speciesReference constant="true" species="M_GLU" stoichiometry="1" />
          <speciesReference constant="true" species="M_PI" stoichiometry="1" />
        </listOfProducts>
      </reaction>
      <reaction fast="false" id="R_R249" name="R249" reversible="false" fbc:lowerFluxBound="cobra_0_bound" fbc:upperFluxBound="cobra_default_ub">
        <listOfReactants>
          <speciesReference constant="true" species="M_ATP" stoichiometry="1" />
          <speciesReference constant="true" species="M_FGAM" stoichiometry="1" />
        </listOfReactants>
        <listOfProducts>
          <speciesReference constant="true" species="M_ADP" stoichiometry="1" />
          <speciesReference constant="true" species="M_AIR" stoichiometry="1" />
          <speciesReference constant="true" species="M_PI" stoichiometry="1" />
        </listOfProducts>
      </reaction>
      <reaction fast="false" id="R_R250" name="R250" reversible="false" fbc:lowerFluxBound="cobra_0_bound" fbc:upperFluxBound="cobra_default_ub">
        <listOfReactants>
          <speciesReference constant="true" species="M_ATP" stoichiometry="1" />
          <speciesReference constant="true" species="M_AIR" stoichiometry="1" />
          <speciesReference constant="true" species="M_CO2" stoichiometry="1" />
        </listOfReactants>
        <listOfProducts>
          <speciesReference constant="true" species="M_ADP" stoichiometry="1" />
          <speciesReference constant="true" species="M_PI" stoichiometry="1" />
          <speciesReference constant="true" species="M_CAIR" stoichiometry="1" />
        </listOfProducts>
      </reaction>
      <reaction fast="false" id="R_R251" name="R251" reversible="true" fbc:lowerFluxBound="cobra_default_lb" fbc:upperFluxBound="cobra_default_ub">
        <listOfReactants>
          <speciesReference constant="true" species="M_ATP" stoichiometry="1" />
          <speciesReference constant="true" species="M_ASP" stoichiometry="1" />
          <speciesReference constant="true" species="M_CAIR" stoichiometry="1" />
        </listOfReactants>
        <listOfProducts>
          <speciesReference constant="true" species="M_ADP" stoichiometry="1" />
          <speciesReference constant="true" species="M_SAICAR" stoichiometry="1" />
          <speciesReference constant="true" species="M_PI" stoichiometry="1" />
        </listOfProducts>
      </reaction>
      <reaction fast="false" id="R_R252" name="R252" reversible="true" fbc:lowerFluxBound="cobra_default_lb" fbc:upperFluxBound="cobra_default_ub">
        <listOfReactants>
          <speciesReference constant="true" species="M_SAICAR" stoichiometry="1" />
        </listOfReactants>
        <listOfProducts>
          <speciesReference constant="true" species="M_FUM" stoichiometry="1" />
          <speciesReference constant="true" species="M_AICAR" stoichiometry="1" />
        </listOfProducts>
      </reaction>
      <reaction fast="false" id="R_R253" name="R253" reversible="true" fbc:lowerFluxBound="cobra_default_lb" fbc:upperFluxBound="cobra_default_ub">
        <listOfReactants>
          <speciesReference constant="true" species="M_FTHF" stoichiometry="1" />
          <speciesReference constant="true" species="M_AICAR" stoichiometry="1" />
        </listOfReactants>
        <listOfProducts>
          <speciesReference constant="true" species="M_PRFICA" stoichiometry="1" />
          <speciesReference constant="true" species="M_THF" stoichiometry="1" />
        </listOfProducts>
      </reaction>
      <reaction fast="false" id="R_R254" name="R254" reversible="true" fbc:lowerFluxBound="cobra_default_lb" fbc:upperFluxBound="cobra_default_ub">
        <listOfReactants>
          <speciesReference constant="true" species="M_PRFICA" stoichiometry="1" />
        </listOfReactants>
        <listOfProducts>
          <speciesReference constant="true" species="M_IMP" stoichiometry="1" />
        </listOfProducts>
      </reaction>
      <reaction fast="false" id="R_R255" name="R255" reversible="false" fbc:lowerFluxBound="cobra_0_bound" fbc:upperFluxBound="cobra_default_ub">
        <listOfReactants>
          <speciesReference constant="true" species="M_ASP" stoichiometry="1" />
          <speciesReference constant="true" species="M_GTP" stoichiometry="1" />
          <speciesReference constant="true" species="M_IMP" stoichiometry="1" />
        </listOfReactants>
        <listOfProducts>
          <speciesReference constant="true" species="M_ASUC" stoichiometry="1" />
          <speciesReference constant="true" species="M_PI" stoichiometry="1" />
          <speciesReference constant="true" species="M_GDP" stoichiometry="1" />
        </listOfProducts>
      </reaction>
      <reaction fast="false" id="R_R256" name="R256" reversible="true" fbc:lowerFluxBound="cobra_default_lb" fbc:upperFluxBound="cobra_default_ub">
        <listOfReactants>
          <speciesReference constant="true" species="M_ASUC" stoichiometry="1" />
        </listOfReactants>
        <listOfProducts>
          <speciesReference constant="true" species="M_FUM" stoichiometry="1" />
          <speciesReference constant="true" species="M_AMP" stoichiometry="1" />
        </listOfProducts>
      </reaction>
      <reaction fast="false" id="R_R257" name="R257" reversible="false" fbc:lowerFluxBound="cobra_0_bound" fbc:upperFluxBound="cobra_default_ub">
        <listOfReactants>
          <speciesReference constant="true" species="M_NAD" stoichiometry="1" />
          <speciesReference constant="true" species="M_IMP" stoichiometry="1" />
        </listOfReactants>
        <listOfProducts>
          <speciesReference constant="true" species="M_NADH" stoichiometry="1" />
          <speciesReference constant="true" species="M_XMP" stoichiometry="1" />
        </listOfProducts>
      </reaction>
      <reaction fast="false" id="R_R258" name="R258" reversible="false" fbc:lowerFluxBound="cobra_0_bound" fbc:upperFluxBound="cobra_default_ub">
        <listOfReactants>
          <speciesReference constant="true" species="M_ATP" stoichiometry="1" />
          <speciesReference constant="true" species="M_GLN" stoichiometry="1" />
          <speciesReference constant="true" species="M_XMP" stoichiometry="1" />
        </listOfReactants>
        <listOfProducts>
          <speciesReference constant="true" species="M_GLU" stoichiometry="1" />
          <speciesReference constant="true" species="M_PPI" stoichiometry="1" />
          <speciesReference constant="true" species="M_GMP" stoichiometry="1" />
          <speciesReference constant="true" species="M_AMP" stoichiometry="1" />
        </listOfProducts>
      </reaction>
      <reaction fast="false" id="R_R259" name="R259" reversible="false" fbc:lowerFluxBound="cobra_0_bound" fbc:upperFluxBound="cobra_default_ub">
        <listOfReactants>
          <speciesReference constant="true" species="M_ADN" stoichiometry="1" />
        </listOfReactants>
        <listOfProducts>
          <speciesReference constant="true" species="M_NH3" stoichiometry="1" />
          <speciesReference constant="true" species="M_INS" stoichiometry="1" />
        </listOfProducts>
      </reaction>
      <reaction fast="false" id="R_R260" name="R260" reversible="true" fbc:lowerFluxBound="cobra_default_lb" fbc:upperFluxBound="cobra_default_ub">
        <listOfReactants>
          <speciesReference constant="true" species="M_DA" stoichiometry="1" />
        </listOfReactants>
        <listOfProducts>
          <speciesReference constant="true" species="M_NH3" stoichiometry="1" />
          <speciesReference constant="true" species="M_DIN" stoichiometry="1" />
        </listOfProducts>
      </reaction>
      <reaction fast="false" id="R_R261" name="R261" reversible="false" fbc:lowerFluxBound="cobra_0_bound" fbc:upperFluxBound="cobra_default_ub">
        <listOfReactants>
          <speciesReference constant="true" species="M_IMP" stoichiometry="1" />
        </listOfReactants>
        <listOfProducts>
          <speciesReference constant="true" species="M_INS" stoichiometry="1" />
          <speciesReference constant="true" species="M_PI" stoichiometry="1" />
        </listOfProducts>
      </reaction>
      <reaction fast="false" id="R_R262" name="R262" reversible="false" fbc:lowerFluxBound="cobra_0_bound" fbc:upperFluxBound="cobra_default_ub">
        <listOfReactants>
          <speciesReference constant="true" species="M_AMP" stoichiometry="1" />
        </listOfReactants>
        <listOfProducts>
          <speciesReference constant="true" species="M_PI" stoichiometry="1" />
          <speciesReference constant="true" species="M_ADN" stoichiometry="1" />
        </listOfProducts>
      </reaction>
      <reaction fast="false" id="R_R263" name="R263" reversible="false" fbc:lowerFluxBound="cobra_0_bound" fbc:upperFluxBound="cobra_default_ub">
        <listOfReactants>
          <speciesReference constant="true" species="M_XMP" stoichiometry="1" />
        </listOfReactants>
        <listOfProducts>
          <speciesReference constant="true" species="M_XTSINE" stoichiometry="1" />
          <speciesReference constant="true" species="M_PI" stoichiometry="1" />
        </listOfProducts>
      </reaction>
      <reaction fast="false" id="R_R264" name="R264" reversible="false" fbc:lowerFluxBound="cobra_0_bound" fbc:upperFluxBound="cobra_default_ub">
        <listOfReactants>
          <speciesReference constant="true" species="M_GMP" stoichiometry="1" />
        </listOfReactants>
        <listOfProducts>
          <speciesReference constant="true" species="M_GSN" stoichiometry="1" />
          <speciesReference constant="true" species="M_PI" stoichiometry="1" />
        </listOfProducts>
      </reaction>
      <reaction fast="false" id="R_R265" name="R265" reversible="true" fbc:lowerFluxBound="cobra_default_lb" fbc:upperFluxBound="cobra_default_ub">
        <listOfReactants>
          <speciesReference constant="true" species="M_DAMP" stoichiometry="1" />
        </listOfReactants>
        <listOfProducts>
          <speciesReference constant="true" species="M_DA" stoichiometry="1" />
          <speciesReference constant="true" species="M_PI" stoichiometry="1" />
        </listOfProducts>
      </reaction>
      <reaction fast="false" id="R_R266" name="R266" reversible="true" fbc:lowerFluxBound="cobra_default_lb" fbc:upperFluxBound="cobra_default_ub">
        <listOfReactants>
          <speciesReference constant="true" species="M_DGMP" stoichiometry="1" />
        </listOfReactants>
        <listOfProducts>
          <speciesReference constant="true" species="M_PI" stoichiometry="1" />
          <speciesReference constant="true" species="M_DG" stoichiometry="1" />
        </listOfProducts>
      </reaction>
      <reaction fast="false" id="R_R267" name="R267" reversible="true" fbc:lowerFluxBound="cobra_default_lb" fbc:upperFluxBound="cobra_default_ub">
        <listOfReactants>
          <speciesReference constant="true" species="M_ATP" stoichiometry="1" />
          <speciesReference constant="true" species="M_DGMP" stoichiometry="1" />
        </listOfReactants>
        <listOfProducts>
          <speciesReference constant="true" species="M_ADP" stoichiometry="1" />
          <speciesReference constant="true" species="M_DGDP" stoichiometry="1" />
        </listOfProducts>
      </reaction>
      <reaction fast="false" id="R_R268" name="R268" reversible="true" fbc:lowerFluxBound="cobra_default_lb" fbc:upperFluxBound="cobra_default_ub">
        <listOfReactants>
          <speciesReference constant="true" species="M_ATP" stoichiometry="1" />
          <speciesReference constant="true" species="M_IDP" stoichiometry="1" />
        </listOfReactants>
        <listOfProducts>
          <speciesReference constant="true" species="M_ADP" stoichiometry="1" />
          <speciesReference constant="true" species="M_ITP" stoichiometry="1" />
        </listOfProducts>
      </reaction>
      <reaction fast="false" id="R_R269" name="R269" reversible="true" fbc:lowerFluxBound="cobra_default_lb" fbc:upperFluxBound="cobra_default_ub">
        <listOfReactants>
          <speciesReference constant="true" species="M_ATP" stoichiometry="1" />
          <speciesReference constant="true" species="M_DIDP" stoichiometry="1" />
        </listOfReactants>
        <listOfProducts>
          <speciesReference constant="true" species="M_ADP" stoichiometry="1" />
          <speciesReference constant="true" species="M_DITP" stoichiometry="1" />
        </listOfProducts>
      </reaction>
      <reaction fast="false" id="R_R270" name="R270" reversible="false" fbc:lowerFluxBound="cobra_0_bound" fbc:upperFluxBound="cobra_default_ub">
        <listOfReactants>
          <speciesReference constant="true" species="M_HYXN" stoichiometry="1" />
          <speciesReference constant="true" species="M_PRPP" stoichiometry="1" />
        </listOfReactants>
        <listOfProducts>
          <speciesReference constant="true" species="M_PPI" stoichiometry="1" />
          <speciesReference constant="true" species="M_IMP" stoichiometry="1" />
        </listOfProducts>
      </reaction>
      <reaction fast="false" id="R_R271" name="R271" reversible="false" fbc:lowerFluxBound="cobra_0_bound" fbc:upperFluxBound="cobra_default_ub">
        <listOfReactants>
          <speciesReference constant="true" species="M_XAN" stoichiometry="1" />
          <speciesReference constant="true" species="M_PRPP" stoichiometry="1" />
        </listOfReactants>
        <listOfProducts>
          <speciesReference constant="true" species="M_XMP" stoichiometry="1" />
          <speciesReference constant="true" species="M_PPI" stoichiometry="1" />
        </listOfProducts>
      </reaction>
      <reaction fast="false" id="R_R272" name="R272" reversible="true" fbc:lowerFluxBound="cobra_default_lb" fbc:upperFluxBound="cobra_default_ub">
        <listOfReactants>
          <speciesReference constant="true" species="M_PPI" stoichiometry="1" />
          <speciesReference constant="true" species="M_AMP" stoichiometry="1" />
        </listOfReactants>
        <listOfProducts>
          <speciesReference constant="true" species="M_AD" stoichiometry="1" />
          <speciesReference constant="true" species="M_PRPP" stoichiometry="1" />
        </listOfProducts>
      </reaction>
      <reaction fast="false" id="R_R273" name="R273" reversible="false" fbc:lowerFluxBound="cobra_0_bound" fbc:upperFluxBound="cobra_default_ub">
        <listOfReactants>
          <speciesReference constant="true" species="M_DGTP" stoichiometry="1" />
        </listOfReactants>
        <listOfProducts>
          <speciesReference constant="true" species="M_PPPI" stoichiometry="1" />
          <speciesReference constant="true" species="M_DG" stoichiometry="1" />
        </listOfProducts>
      </reaction>
      <reaction fast="false" id="R_R274" name="R274" reversible="false" fbc:lowerFluxBound="cobra_0_bound" fbc:upperFluxBound="cobra_default_ub">
        <listOfReactants>
          <speciesReference constant="true" species="M_ATP" stoichiometry="1" />
          <speciesReference constant="true" species="M_GTP" stoichiometry="1" />
        </listOfReactants>
        <listOfProducts>
          <speciesReference constant="true" species="M_AMP" stoichiometry="1" />
          <speciesReference constant="true" species="M_pppGpp" stoichiometry="1" />
        </listOfProducts>
      </reaction>
      <reaction fast="false" id="R_R275" name="R275" reversible="true" fbc:lowerFluxBound="cobra_default_lb" fbc:upperFluxBound="cobra_default_ub">
        <listOfReactants>
          <speciesReference constant="true" species="M_ppGpp" stoichiometry="1" />
        </listOfReactants>
        <listOfProducts>
          <speciesReference constant="true" species="M_PPI" stoichiometry="1" />
          <speciesReference constant="true" species="M_GDP" stoichiometry="1" />
        </listOfProducts>
      </reaction>
      <reaction fast="false" id="R_R276" name="R276" reversible="true" fbc:lowerFluxBound="cobra_default_lb" fbc:upperFluxBound="cobra_default_ub">
        <listOfReactants>
          <speciesReference constant="true" species="M_ATP" stoichiometry="1" />
          <speciesReference constant="true" species="M_AMP" stoichiometry="1" />
        </listOfReactants>
        <listOfProducts>
          <speciesReference constant="true" species="M_ADP" stoichiometry="2" />
        </listOfProducts>
      </reaction>
      <reaction fast="false" id="R_R277" name="R277" reversible="false" fbc:lowerFluxBound="cobra_0_bound" fbc:upperFluxBound="cobra_default_ub">
        <listOfReactants>
          <speciesReference constant="true" species="M_ADP" stoichiometry="1" />
          <speciesReference constant="true" species="M_RTHIO" stoichiometry="1" />
        </listOfReactants>
        <listOfProducts>
          <speciesReference constant="true" species="M_OTHIO" stoichiometry="1" />
          <speciesReference constant="true" species="M_DADP" stoichiometry="1" />
        </listOfProducts>
      </reaction>
      <reaction fast="false" id="R_R278" name="R278" reversible="true" fbc:lowerFluxBound="cobra_default_lb" fbc:upperFluxBound="cobra_default_ub">
        <listOfReactants>
          <speciesReference constant="true" species="M_ATP" stoichiometry="1" />
          <speciesReference constant="true" species="M_DADP" stoichiometry="1" />
        </listOfReactants>
        <listOfProducts>
          <speciesReference constant="true" species="M_ADP" stoichiometry="1" />
          <speciesReference constant="true" species="M_DATP" stoichiometry="1" />
        </listOfProducts>
      </reaction>
      <reaction fast="false" id="R_R279" name="R279" reversible="true" fbc:lowerFluxBound="cobra_default_lb" fbc:upperFluxBound="cobra_default_ub">
        <listOfReactants>
          <speciesReference constant="true" species="M_ATP" stoichiometry="1" />
          <speciesReference constant="true" species="M_GMP" stoichiometry="1" />
        </listOfReactants>
        <listOfProducts>
          <speciesReference constant="true" species="M_ADP" stoichiometry="1" />
          <speciesReference constant="true" species="M_GDP" stoichiometry="1" />
        </listOfProducts>
      </reaction>
      <reaction fast="false" id="R_R280" name="R280" reversible="true" fbc:lowerFluxBound="cobra_default_lb" fbc:upperFluxBound="cobra_default_ub">
        <listOfReactants>
          <speciesReference constant="true" species="M_ATP" stoichiometry="1" />
          <speciesReference constant="true" species="M_GDP" stoichiometry="1" />
        </listOfReactants>
        <listOfProducts>
          <speciesReference constant="true" species="M_ADP" stoichiometry="1" />
          <speciesReference constant="true" species="M_GTP" stoichiometry="1" />
        </listOfProducts>
      </reaction>
      <reaction fast="false" id="R_R281" name="R281" reversible="false" fbc:lowerFluxBound="cobra_0_bound" fbc:upperFluxBound="cobra_default_ub">
        <listOfReactants>
          <speciesReference constant="true" species="M_RTHIO" stoichiometry="1" />
          <speciesReference constant="true" species="M_GDP" stoichiometry="1" />
        </listOfReactants>
        <listOfProducts>
          <speciesReference constant="true" species="M_OTHIO" stoichiometry="1" />
          <speciesReference constant="true" species="M_DGDP" stoichiometry="1" />
        </listOfProducts>
      </reaction>
      <reaction fast="false" id="R_R282" name="R282" reversible="true" fbc:lowerFluxBound="cobra_default_lb" fbc:upperFluxBound="cobra_default_ub">
        <listOfReactants>
          <speciesReference constant="true" species="M_ATP" stoichiometry="1" />
          <speciesReference constant="true" species="M_DGDP" stoichiometry="1" />
        </listOfReactants>
        <listOfProducts>
          <speciesReference constant="true" species="M_ADP" stoichiometry="1" />
          <speciesReference constant="true" species="M_DGTP" stoichiometry="1" />
        </listOfProducts>
      </reaction>
      <reaction fast="false" id="R_R283" name="R283" reversible="false" fbc:lowerFluxBound="cobra_0_bound" fbc:upperFluxBound="cobra_default_ub">
        <listOfReactants>
          <speciesReference constant="true" species="M_ARIB" stoichiometry="1" />
        </listOfReactants>
        <listOfProducts>
          <speciesReference constant="true" species="M_R5P" stoichiometry="1" />
          <speciesReference constant="true" species="M_AMP" stoichiometry="1" />
        </listOfProducts>
      </reaction>
      <reaction fast="false" id="R_R284" name="R284" reversible="true" fbc:lowerFluxBound="cobra_default_lb" fbc:upperFluxBound="cobra_default_ub">
        <listOfReactants>
          <speciesReference constant="true" species="M_DAMP" stoichiometry="1" />
          <speciesReference constant="true" species="M_ATP" stoichiometry="1" />
        </listOfReactants>
        <listOfProducts>
          <speciesReference constant="true" species="M_ADP" stoichiometry="1" />
          <speciesReference constant="true" species="M_DADP" stoichiometry="1" />
        </listOfProducts>
      </reaction>
      <reaction fast="false" id="R_R285" name="R285" reversible="false" fbc:lowerFluxBound="cobra_0_bound" fbc:upperFluxBound="cobra_default_ub">
        <listOfReactants>
          <speciesReference constant="true" species="M_AppppA" stoichiometry="1" />
        </listOfReactants>
        <listOfProducts>
          <speciesReference constant="true" species="M_ADP" stoichiometry="2" />
        </listOfProducts>
      </reaction>
      <reaction fast="false" id="R_R286" name="R286" reversible="true" fbc:lowerFluxBound="cobra_default_lb" fbc:upperFluxBound="cobra_default_ub">
        <listOfReactants>
          <speciesReference constant="true" species="M_NAD" stoichiometry="1" />
          <speciesReference constant="true" species="M_HYXN" stoichiometry="1" />
        </listOfReactants>
        <listOfProducts>
          <speciesReference constant="true" species="M_XAN" stoichiometry="1" />
          <speciesReference constant="true" species="M_NADH" stoichiometry="1" />
        </listOfProducts>
      </reaction>
      <reaction fast="false" id="R_R287" name="R287" reversible="true" fbc:lowerFluxBound="cobra_default_lb" fbc:upperFluxBound="cobra_default_ub">
        <listOfReactants>
          <speciesReference constant="true" species="M_NAD" stoichiometry="1" />
          <speciesReference constant="true" species="M_XAN" stoichiometry="1" />
        </listOfReactants>
        <listOfProducts>
          <speciesReference constant="true" species="M_NADH" stoichiometry="1" />
          <speciesReference constant="true" species="M_URT" stoichiometry="1" />
        </listOfProducts>
      </reaction>
      <reaction fast="false" id="R_R288" name="R288" reversible="true" fbc:lowerFluxBound="cobra_default_lb" fbc:upperFluxBound="cobra_default_ub">
        <listOfReactants>
          <speciesReference constant="true" species="M_UDGLYCOLATE" stoichiometry="1" />
        </listOfReactants>
        <listOfProducts>
          <speciesReference constant="true" species="M_NH3" stoichiometry="2" />
          <speciesReference constant="true" species="M_CO2" stoichiometry="1" />
          <speciesReference constant="true" species="M_GLX" stoichiometry="1" />
        </listOfProducts>
      </reaction>
      <reaction fast="false" id="R_R289" name="R289" reversible="true" fbc:lowerFluxBound="cobra_default_lb" fbc:upperFluxBound="cobra_default_ub">
        <listOfReactants>
          <speciesReference constant="true" species="M_ALLNT" stoichiometry="1" />
        </listOfReactants>
        <listOfProducts>
          <speciesReference constant="true" species="M_UDGLYCOLATE" stoichiometry="1" />
          <speciesReference constant="true" species="M_UREA" stoichiometry="1" />
        </listOfProducts>
      </reaction>
      <reaction fast="false" id="R_R290" name="R290" reversible="true" fbc:lowerFluxBound="cobra_default_lb" fbc:upperFluxBound="cobra_default_ub">
        <listOfReactants>
          <speciesReference constant="true" species="M_GN" stoichiometry="1" />
        </listOfReactants>
        <listOfProducts>
          <speciesReference constant="true" species="M_XAN" stoichiometry="1" />
          <speciesReference constant="true" species="M_NH3" stoichiometry="1" />
        </listOfProducts>
      </reaction>
      <reaction fast="false" id="R_R291" name="R291" reversible="false" fbc:lowerFluxBound="cobra_0_bound" fbc:upperFluxBound="cobra_default_ub">
        <listOfReactants>
          <speciesReference constant="true" species="M_pppGpp" stoichiometry="1" />
        </listOfReactants>
        <listOfProducts>
          <speciesReference constant="true" species="M_ppGpp" stoichiometry="1" />
          <speciesReference constant="true" species="M_PI" stoichiometry="1" />
        </listOfProducts>
      </reaction>
      <reaction fast="false" id="R_R292" name="R292" reversible="true" fbc:lowerFluxBound="cobra_default_lb" fbc:upperFluxBound="cobra_default_ub">
        <listOfReactants>
          <speciesReference constant="true" species="M_ATP" stoichiometry="1" />
        </listOfReactants>
        <listOfProducts>
          <speciesReference constant="true" species="M_ADP" stoichiometry="1" />
          <speciesReference constant="true" species="M_PI" stoichiometry="1" />
        </listOfProducts>
      </reaction>
      <reaction fast="false" id="R_R293" name="R293" reversible="false" fbc:lowerFluxBound="cobra_0_bound" fbc:upperFluxBound="cobra_default_ub">
        <listOfReactants>
          <speciesReference constant="true" species="M_DITP" stoichiometry="1" />
        </listOfReactants>
        <listOfProducts>
          <speciesReference constant="true" species="M_DIMP" stoichiometry="1" />
          <speciesReference constant="true" species="M_PPI" stoichiometry="1" />
        </listOfProducts>
      </reaction>
      <reaction fast="false" id="R_R294" name="R294" reversible="false" fbc:lowerFluxBound="cobra_0_bound" fbc:upperFluxBound="cobra_default_ub">
        <listOfReactants>
          <speciesReference constant="true" species="M_GTP" stoichiometry="1" />
        </listOfReactants>
        <listOfProducts>
          <speciesReference constant="true" species="M_PPI" stoichiometry="1" />
          <speciesReference constant="true" species="M_GMP" stoichiometry="1" />
        </listOfProducts>
      </reaction>
      <reaction fast="false" id="R_R295" name="R295" reversible="false" fbc:lowerFluxBound="cobra_0_bound" fbc:upperFluxBound="cobra_default_ub">
        <listOfReactants>
          <speciesReference constant="true" species="M_ITP" stoichiometry="1" />
        </listOfReactants>
        <listOfProducts>
          <speciesReference constant="true" species="M_PPI" stoichiometry="1" />
          <speciesReference constant="true" species="M_IMP" stoichiometry="1" />
        </listOfProducts>
      </reaction>
      <reaction fast="false" id="R_R296" name="R296" reversible="false" fbc:lowerFluxBound="cobra_0_bound" fbc:upperFluxBound="cobra_default_ub">
        <listOfReactants>
          <speciesReference constant="true" species="M_XTP" stoichiometry="1" />
        </listOfReactants>
        <listOfProducts>
          <speciesReference constant="true" species="M_XMP" stoichiometry="1" />
          <speciesReference constant="true" species="M_PPI" stoichiometry="1" />
        </listOfProducts>
      </reaction>
      <reaction fast="false" id="R_R297" name="R297" reversible="false" fbc:lowerFluxBound="cobra_0_bound" fbc:upperFluxBound="cobra_default_ub">
        <listOfReactants>
          <speciesReference constant="true" species="M_DGTP" stoichiometry="1" />
        </listOfReactants>
        <listOfProducts>
          <speciesReference constant="true" species="M_DGMP" stoichiometry="1" />
          <speciesReference constant="true" species="M_PPI" stoichiometry="1" />
        </listOfProducts>
      </reaction>
      <reaction fast="false" id="R_R298" name="R298" reversible="true" fbc:lowerFluxBound="cobra_default_lb" fbc:upperFluxBound="cobra_default_ub">
        <listOfReactants>
          <speciesReference constant="true" species="M_a_5AI" stoichiometry="1" />
          <speciesReference constant="true" species="M_CO2" stoichiometry="1" />
        </listOfReactants>
        <listOfProducts>
          <speciesReference constant="true" species="M_a_5A4ICA" stoichiometry="1" />
        </listOfProducts>
      </reaction>
      <reaction fast="false" id="R_R299" name="R299" reversible="false" fbc:lowerFluxBound="cobra_0_bound" fbc:upperFluxBound="cobra_default_ub">
        <listOfReactants>
          <speciesReference constant="true" species="M_ASP" stoichiometry="1" />
          <speciesReference constant="true" species="M_CAP" stoichiometry="1" />
        </listOfReactants>
        <listOfProducts>
          <speciesReference constant="true" species="M_PI" stoichiometry="1" />
          <speciesReference constant="true" species="M_CAASP" stoichiometry="1" />
        </listOfProducts>
      </reaction>
      <reaction fast="false" id="R_R300" name="R300" reversible="true" fbc:lowerFluxBound="cobra_default_lb" fbc:upperFluxBound="cobra_default_ub">
        <listOfReactants>
          <speciesReference constant="true" species="M_CAASP" stoichiometry="1" />
        </listOfReactants>
        <listOfProducts>
          <speciesReference constant="true" species="M_DOROA" stoichiometry="1" />
        </listOfProducts>
      </reaction>
      <reaction fast="false" id="R_R301" name="R301" reversible="true" fbc:lowerFluxBound="cobra_default_lb" fbc:upperFluxBound="cobra_default_ub">
        <listOfReactants>
          <speciesReference constant="true" species="M_UQ" stoichiometry="1" />
          <speciesReference constant="true" species="M_DOROA" stoichiometry="1" />
        </listOfReactants>
        <listOfProducts>
          <speciesReference constant="true" species="M_OROA" stoichiometry="1" />
          <speciesReference constant="true" species="M_UQH2" stoichiometry="1" />
        </listOfProducts>
      </reaction>
      <reaction fast="false" id="R_R302" name="R302" reversible="true" fbc:lowerFluxBound="cobra_default_lb" fbc:upperFluxBound="cobra_default_ub">
        <listOfReactants>
          <speciesReference constant="true" species="M_MK" stoichiometry="1" />
          <speciesReference constant="true" species="M_DOROA" stoichiometry="1" />
        </listOfReactants>
        <listOfProducts>
          <speciesReference constant="true" species="M_MKH2" stoichiometry="1" />
          <speciesReference constant="true" species="M_OROA" stoichiometry="1" />
        </listOfProducts>
      </reaction>
      <reaction fast="false" id="R_R303" name="R303" reversible="true" fbc:lowerFluxBound="cobra_default_lb" fbc:upperFluxBound="cobra_default_ub">
        <listOfReactants>
          <speciesReference constant="true" species="M_OROA" stoichiometry="1" />
          <speciesReference constant="true" species="M_PRPP" stoichiometry="1" />
        </listOfReactants>
        <listOfProducts>
          <speciesReference constant="true" species="M_PPI" stoichiometry="1" />
          <speciesReference constant="true" species="M_OMP" stoichiometry="1" />
        </listOfProducts>
      </reaction>
      <reaction fast="false" id="R_R304" name="R304" reversible="false" fbc:lowerFluxBound="cobra_0_bound" fbc:upperFluxBound="cobra_default_ub">
        <listOfReactants>
          <speciesReference constant="true" species="M_OMP" stoichiometry="1" />
        </listOfReactants>
        <listOfProducts>
          <speciesReference constant="true" species="M_UMP" stoichiometry="1" />
          <speciesReference constant="true" species="M_CO2" stoichiometry="1" />
        </listOfProducts>
      </reaction>
      <reaction fast="false" id="R_R305" name="R305" reversible="true" fbc:lowerFluxBound="cobra_default_lb" fbc:upperFluxBound="cobra_default_ub">
        <listOfReactants>
          <speciesReference constant="true" species="M_ATP" stoichiometry="1" />
          <speciesReference constant="true" species="M_UDP" stoichiometry="1" />
        </listOfReactants>
        <listOfProducts>
          <speciesReference constant="true" species="M_ADP" stoichiometry="1" />
          <speciesReference constant="true" species="M_UTP" stoichiometry="1" />
        </listOfProducts>
      </reaction>
      <reaction fast="false" id="R_R306" name="R306" reversible="false" fbc:lowerFluxBound="cobra_0_bound" fbc:upperFluxBound="cobra_default_ub">
        <listOfReactants>
          <speciesReference constant="true" species="M_ATP" stoichiometry="1" />
          <speciesReference constant="true" species="M_GLN" stoichiometry="1" />
          <speciesReference constant="true" species="M_UTP" stoichiometry="1" />
        </listOfReactants>
        <listOfProducts>
          <speciesReference constant="true" species="M_ADP" stoichiometry="1" />
          <speciesReference constant="true" species="M_CTP" stoichiometry="1" />
          <speciesReference constant="true" species="M_GLU" stoichiometry="1" />
          <speciesReference constant="true" species="M_PI" stoichiometry="1" />
        </listOfProducts>
      </reaction>
      <reaction fast="false" id="R_R307" name="R307" reversible="false" fbc:lowerFluxBound="cobra_0_bound" fbc:upperFluxBound="cobra_default_ub">
        <listOfReactants>
          <speciesReference constant="true" species="M_NH3" stoichiometry="1" />
          <speciesReference constant="true" species="M_ATP" stoichiometry="1" />
          <speciesReference constant="true" species="M_UTP" stoichiometry="1" />
        </listOfReactants>
        <listOfProducts>
          <speciesReference constant="true" species="M_ADP" stoichiometry="1" />
          <speciesReference constant="true" species="M_CTP" stoichiometry="1" />
          <speciesReference constant="true" species="M_PI" stoichiometry="1" />
        </listOfProducts>
      </reaction>
      <reaction fast="false" id="R_R308" name="R308" reversible="true" fbc:lowerFluxBound="cobra_default_lb" fbc:upperFluxBound="cobra_default_ub">
        <listOfReactants>
          <speciesReference constant="true" species="M_ATP" stoichiometry="1" />
          <speciesReference constant="true" species="M_CDP" stoichiometry="1" />
        </listOfReactants>
        <listOfProducts>
          <speciesReference constant="true" species="M_ADP" stoichiometry="1" />
          <speciesReference constant="true" species="M_CTP" stoichiometry="1" />
        </listOfProducts>
      </reaction>
      <reaction fast="false" id="R_R309" name="R309" reversible="false" fbc:lowerFluxBound="cobra_0_bound" fbc:upperFluxBound="cobra_default_ub">
        <listOfReactants>
          <speciesReference constant="true" species="M_RTHIO" stoichiometry="1" />
          <speciesReference constant="true" species="M_CDP" stoichiometry="1" />
        </listOfReactants>
        <listOfProducts>
          <speciesReference constant="true" species="M_OTHIO" stoichiometry="1" />
          <speciesReference constant="true" species="M_DCDP" stoichiometry="1" />
        </listOfProducts>
      </reaction>
      <reaction fast="false" id="R_R310" name="R310" reversible="true" fbc:lowerFluxBound="cobra_default_lb" fbc:upperFluxBound="cobra_default_ub">
        <listOfReactants>
          <speciesReference constant="true" species="M_ATP" stoichiometry="1" />
          <speciesReference constant="true" species="M_DCDP" stoichiometry="1" />
        </listOfReactants>
        <listOfProducts>
          <speciesReference constant="true" species="M_ADP" stoichiometry="1" />
          <speciesReference constant="true" species="M_DCTP" stoichiometry="1" />
        </listOfProducts>
      </reaction>
      <reaction fast="false" id="R_R311" name="R311" reversible="true" fbc:lowerFluxBound="cobra_default_lb" fbc:upperFluxBound="cobra_default_ub">
        <listOfReactants>
          <speciesReference constant="true" species="M_ATP" stoichiometry="1" />
          <speciesReference constant="true" species="M_DTMP" stoichiometry="1" />
        </listOfReactants>
        <listOfProducts>
          <speciesReference constant="true" species="M_ADP" stoichiometry="1" />
          <speciesReference constant="true" species="M_DTDP" stoichiometry="1" />
        </listOfProducts>
      </reaction>
      <reaction fast="false" id="R_R312" name="R312" reversible="true" fbc:lowerFluxBound="cobra_default_lb" fbc:upperFluxBound="cobra_default_ub">
        <listOfReactants>
          <speciesReference constant="true" species="M_ATP" stoichiometry="1" />
          <speciesReference constant="true" species="M_DTDP" stoichiometry="1" />
        </listOfReactants>
        <listOfProducts>
          <speciesReference constant="true" species="M_ADP" stoichiometry="1" />
          <speciesReference constant="true" species="M_DTTP" stoichiometry="1" />
        </listOfProducts>
      </reaction>
      <reaction fast="false" id="R_R313" name="R313" reversible="true" fbc:lowerFluxBound="cobra_default_lb" fbc:upperFluxBound="cobra_default_ub">
        <listOfReactants>
          <speciesReference constant="true" species="M_ATP" stoichiometry="1" />
          <speciesReference constant="true" species="M_CMP" stoichiometry="1" />
        </listOfReactants>
        <listOfProducts>
          <speciesReference constant="true" species="M_ADP" stoichiometry="1" />
          <speciesReference constant="true" species="M_CDP" stoichiometry="1" />
        </listOfProducts>
      </reaction>
      <reaction fast="false" id="R_R314" name="R314" reversible="false" fbc:lowerFluxBound="cobra_0_bound" fbc:upperFluxBound="cobra_default_ub">
        <listOfReactants>
          <speciesReference constant="true" species="M_OTHIO" stoichiometry="1" />
          <speciesReference constant="true" species="M_NADPH" stoichiometry="1" />
        </listOfReactants>
        <listOfProducts>
          <speciesReference constant="true" species="M_NADP" stoichiometry="1" />
          <speciesReference constant="true" species="M_RTHIO" stoichiometry="1" />
        </listOfProducts>
      </reaction>
      <reaction fast="false" id="R_R315" name="R315" reversible="true" fbc:lowerFluxBound="cobra_default_lb" fbc:upperFluxBound="cobra_default_ub">
        <listOfReactants>
          <speciesReference constant="true" species="M_ATP" stoichiometry="1" />
          <speciesReference constant="true" species="M_DCMP" stoichiometry="1" />
        </listOfReactants>
        <listOfProducts>
          <speciesReference constant="true" species="M_ADP" stoichiometry="1" />
          <speciesReference constant="true" species="M_DCDP" stoichiometry="1" />
        </listOfProducts>
      </reaction>
      <reaction fast="false" id="R_R316" name="R316" reversible="true" fbc:lowerFluxBound="cobra_default_lb" fbc:upperFluxBound="cobra_default_ub">
        <listOfReactants>
          <speciesReference constant="true" species="M_URA" stoichiometry="1" />
          <speciesReference constant="true" species="M_PRPP" stoichiometry="1" />
        </listOfReactants>
        <listOfProducts>
          <speciesReference constant="true" species="M_UMP" stoichiometry="1" />
          <speciesReference constant="true" species="M_PPI" stoichiometry="1" />
        </listOfProducts>
      </reaction>
      <reaction fast="false" id="R_R317" name="R317" reversible="true" fbc:lowerFluxBound="cobra_default_lb" fbc:upperFluxBound="cobra_default_ub">
        <listOfReactants>
          <speciesReference constant="true" species="M_URA" stoichiometry="1" />
          <speciesReference constant="true" species="M_R5P" stoichiometry="1" />
        </listOfReactants>
        <listOfProducts>
          <speciesReference constant="true" species="M_PURI5P" stoichiometry="1" />
        </listOfProducts>
      </reaction>
      <reaction fast="false" id="R_R318" name="R318" reversible="false" fbc:lowerFluxBound="cobra_0_bound" fbc:upperFluxBound="cobra_default_ub">
        <listOfReactants>
          <speciesReference constant="true" species="M_DUMP" stoichiometry="1" />
          <speciesReference constant="true" species="M_METTHF" stoichiometry="1" />
        </listOfReactants>
        <listOfProducts>
          <speciesReference constant="true" species="M_DTMP" stoichiometry="1" />
          <speciesReference constant="true" species="M_DHF" stoichiometry="1" />
        </listOfProducts>
      </reaction>
      <reaction fast="false" id="R_R319" name="R319" reversible="false" fbc:lowerFluxBound="cobra_0_bound" fbc:upperFluxBound="cobra_default_ub">
        <listOfReactants>
          <speciesReference constant="true" species="M_PI" stoichiometry="1" />
          <speciesReference constant="true" species="M_DU" stoichiometry="1" />
        </listOfReactants>
        <listOfProducts>
          <speciesReference constant="true" species="M_URA" stoichiometry="1" />
          <speciesReference constant="true" species="M_DR1P" stoichiometry="1" />
        </listOfProducts>
      </reaction>
      <reaction fast="false" id="R_R320" name="R320" reversible="false" fbc:lowerFluxBound="cobra_0_bound" fbc:upperFluxBound="cobra_default_ub">
        <listOfReactants>
          <speciesReference constant="true" species="M_DT" stoichiometry="1" />
          <speciesReference constant="true" species="M_PI" stoichiometry="1" />
        </listOfReactants>
        <listOfProducts>
          <speciesReference constant="true" species="M_TM" stoichiometry="1" />
          <speciesReference constant="true" species="M_DR1P" stoichiometry="1" />
        </listOfProducts>
      </reaction>
      <reaction fast="false" id="R_R321" name="R321" reversible="true" fbc:lowerFluxBound="cobra_default_lb" fbc:upperFluxBound="cobra_default_ub">
        <listOfReactants>
          <speciesReference constant="true" species="M_ATP" stoichiometry="1" />
          <speciesReference constant="true" species="M_DUDP" stoichiometry="1" />
        </listOfReactants>
        <listOfProducts>
          <speciesReference constant="true" species="M_ADP" stoichiometry="1" />
          <speciesReference constant="true" species="M_DUTP" stoichiometry="1" />
        </listOfProducts>
      </reaction>
      <reaction fast="false" id="R_R322" name="R322" reversible="false" fbc:lowerFluxBound="cobra_0_bound" fbc:upperFluxBound="cobra_default_ub">
        <listOfReactants>
          <speciesReference constant="true" species="M_RTHIO" stoichiometry="1" />
          <speciesReference constant="true" species="M_UDP" stoichiometry="1" />
        </listOfReactants>
        <listOfProducts>
          <speciesReference constant="true" species="M_OTHIO" stoichiometry="1" />
          <speciesReference constant="true" species="M_DUDP" stoichiometry="1" />
        </listOfProducts>
      </reaction>
      <reaction fast="false" id="R_R323" name="R323" reversible="true" fbc:lowerFluxBound="cobra_default_lb" fbc:upperFluxBound="cobra_default_ub">
        <listOfReactants>
          <speciesReference constant="true" species="M_ATP" stoichiometry="1" />
          <speciesReference constant="true" species="M_DUMP" stoichiometry="1" />
        </listOfReactants>
        <listOfProducts>
          <speciesReference constant="true" species="M_ADP" stoichiometry="1" />
          <speciesReference constant="true" species="M_DUDP" stoichiometry="1" />
        </listOfProducts>
      </reaction>
      <reaction fast="false" id="R_R324" name="R324" reversible="false" fbc:lowerFluxBound="cobra_0_bound" fbc:upperFluxBound="cobra_default_ub">
        <listOfReactants>
          <speciesReference constant="true" species="M_UMP" stoichiometry="1" />
        </listOfReactants>
        <listOfProducts>
          <speciesReference constant="true" species="M_URI" stoichiometry="1" />
          <speciesReference constant="true" species="M_PI" stoichiometry="1" />
        </listOfProducts>
      </reaction>
      <reaction fast="false" id="R_R325" name="R325" reversible="false" fbc:lowerFluxBound="cobra_0_bound" fbc:upperFluxBound="cobra_default_ub">
        <listOfReactants>
          <speciesReference constant="true" species="M_CMP" stoichiometry="1" />
        </listOfReactants>
        <listOfProducts>
          <speciesReference constant="true" species="M_PI" stoichiometry="1" />
          <speciesReference constant="true" species="M_CYTD" stoichiometry="1" />
        </listOfProducts>
      </reaction>
      <reaction fast="false" id="R_R326" name="R326" reversible="false" fbc:lowerFluxBound="cobra_0_bound" fbc:upperFluxBound="cobra_default_ub">
        <listOfReactants>
          <speciesReference constant="true" species="M_DCMP" stoichiometry="1" />
        </listOfReactants>
        <listOfProducts>
          <speciesReference constant="true" species="M_DC" stoichiometry="1" />
          <speciesReference constant="true" species="M_PI" stoichiometry="1" />
        </listOfProducts>
      </reaction>
      <reaction fast="false" id="R_R327" name="R327" reversible="false" fbc:lowerFluxBound="cobra_0_bound" fbc:upperFluxBound="cobra_default_ub">
        <listOfReactants>
          <speciesReference constant="true" species="M_DTMP" stoichiometry="1" />
        </listOfReactants>
        <listOfProducts>
          <speciesReference constant="true" species="M_DT" stoichiometry="1" />
          <speciesReference constant="true" species="M_PI" stoichiometry="1" />
        </listOfProducts>
      </reaction>
      <reaction fast="false" id="R_R328" name="R328" reversible="true" fbc:lowerFluxBound="cobra_default_lb" fbc:upperFluxBound="cobra_default_ub">
        <listOfReactants>
          <speciesReference constant="true" species="M_a_5MC" stoichiometry="1" />
        </listOfReactants>
        <listOfProducts>
          <speciesReference constant="true" species="M_NH3" stoichiometry="1" />
          <speciesReference constant="true" species="M_TM" stoichiometry="1" />
        </listOfProducts>
      </reaction>
      <reaction fast="false" id="R_R329" name="R329" reversible="false" fbc:lowerFluxBound="cobra_0_bound" fbc:upperFluxBound="cobra_default_ub">
        <listOfReactants>
          <speciesReference constant="true" species="M_CT" stoichiometry="1" />
        </listOfReactants>
        <listOfProducts>
          <speciesReference constant="true" species="M_NH3" stoichiometry="1" />
          <speciesReference constant="true" species="M_URA" stoichiometry="1" />
        </listOfProducts>
      </reaction>
      <reaction fast="false" id="R_R330" name="R330" reversible="false" fbc:lowerFluxBound="cobra_0_bound" fbc:upperFluxBound="cobra_default_ub">
        <listOfReactants>
          <speciesReference constant="true" species="M_DC" stoichiometry="1" />
        </listOfReactants>
        <listOfProducts>
          <speciesReference constant="true" species="M_NH3" stoichiometry="1" />
          <speciesReference constant="true" species="M_DU" stoichiometry="1" />
        </listOfProducts>
      </reaction>
      <reaction fast="false" id="R_R331" name="R331" reversible="true" fbc:lowerFluxBound="cobra_default_lb" fbc:upperFluxBound="cobra_default_ub">
        <listOfReactants>
          <speciesReference constant="true" species="M_ATP" stoichiometry="1" />
          <speciesReference constant="true" species="M_UMP" stoichiometry="1" />
        </listOfReactants>
        <listOfProducts>
          <speciesReference constant="true" species="M_ADP" stoichiometry="1" />
          <speciesReference constant="true" species="M_UDP" stoichiometry="1" />
        </listOfProducts>
      </reaction>
      <reaction fast="false" id="R_R332" name="R332" reversible="false" fbc:lowerFluxBound="cobra_0_bound" fbc:upperFluxBound="cobra_default_ub">
        <listOfReactants>
          <speciesReference constant="true" species="M_CTP" stoichiometry="1" />
        </listOfReactants>
        <listOfProducts>
          <speciesReference constant="true" species="M_NH3" stoichiometry="1" />
          <speciesReference constant="true" species="M_UTP" stoichiometry="1" />
        </listOfProducts>
      </reaction>
      <reaction fast="false" id="R_R333" name="R333" reversible="false" fbc:lowerFluxBound="cobra_0_bound" fbc:upperFluxBound="cobra_default_ub">
        <listOfReactants>
          <speciesReference constant="true" species="M_DCTP" stoichiometry="1" />
        </listOfReactants>
        <listOfProducts>
          <speciesReference constant="true" species="M_NH3" stoichiometry="1" />
          <speciesReference constant="true" species="M_DUTP" stoichiometry="1" />
        </listOfProducts>
      </reaction>
      <reaction fast="false" id="R_R334" name="R334" reversible="false" fbc:lowerFluxBound="cobra_0_bound" fbc:upperFluxBound="cobra_default_ub">
        <listOfReactants>
          <speciesReference constant="true" species="M_UTP" stoichiometry="1" />
        </listOfReactants>
        <listOfProducts>
          <speciesReference constant="true" species="M_UMP" stoichiometry="1" />
          <speciesReference constant="true" species="M_PPI" stoichiometry="1" />
        </listOfProducts>
      </reaction>
      <reaction fast="false" id="R_R335" name="R335" reversible="false" fbc:lowerFluxBound="cobra_0_bound" fbc:upperFluxBound="cobra_default_ub">
        <listOfReactants>
          <speciesReference constant="true" species="M_DUTP" stoichiometry="1" />
        </listOfReactants>
        <listOfProducts>
          <speciesReference constant="true" species="M_DUMP" stoichiometry="1" />
          <speciesReference constant="true" species="M_PPI" stoichiometry="1" />
        </listOfProducts>
      </reaction>
      <reaction fast="false" id="R_R336" name="R336" reversible="false" fbc:lowerFluxBound="cobra_0_bound" fbc:upperFluxBound="cobra_default_ub">
        <listOfReactants>
          <speciesReference constant="true" species="M_NH3" stoichiometry="1" />
          <speciesReference constant="true" species="M_ATP" stoichiometry="1" />
          <speciesReference constant="true" species="M_GLU" stoichiometry="1" />
        </listOfReactants>
        <listOfProducts>
          <speciesReference constant="true" species="M_ADP" stoichiometry="1" />
          <speciesReference constant="true" species="M_GLN" stoichiometry="1" />
          <speciesReference constant="true" species="M_PI" stoichiometry="1" />
        </listOfProducts>
      </reaction>
      <reaction fast="false" id="R_R337" name="R337" reversible="false" fbc:lowerFluxBound="cobra_0_bound" fbc:upperFluxBound="cobra_default_ub">
        <listOfReactants>
          <speciesReference constant="true" species="M_GLN" stoichiometry="1" />
          <speciesReference constant="true" species="M_AKG" stoichiometry="1" />
          <speciesReference constant="true" species="M_NADPH" stoichiometry="1" />
        </listOfReactants>
        <listOfProducts>
          <speciesReference constant="true" species="M_NADP" stoichiometry="1" />
          <speciesReference constant="true" species="M_GLU" stoichiometry="2" />
        </listOfProducts>
      </reaction>
      <reaction fast="false" id="R_R338" name="R338" reversible="false" fbc:lowerFluxBound="cobra_0_bound" fbc:upperFluxBound="cobra_default_ub">
        <listOfReactants>
          <speciesReference constant="true" species="M_ATP" stoichiometry="2" />
          <speciesReference constant="true" species="M_GLN" stoichiometry="1" />
          <speciesReference constant="true" species="M_HCO3" stoichiometry="1" />
        </listOfReactants>
        <listOfProducts>
          <speciesReference constant="true" species="M_ADP" stoichiometry="2" />
          <speciesReference constant="true" species="M_GLU" stoichiometry="1" />
          <speciesReference constant="true" species="M_PI" stoichiometry="1" />
          <speciesReference constant="true" species="M_CAP" stoichiometry="1" />
        </listOfProducts>
      </reaction>
      <reaction fast="false" id="R_R339" name="R339" reversible="false" fbc:lowerFluxBound="cobra_0_bound" fbc:upperFluxBound="cobra_default_ub">
        <listOfReactants>
          <speciesReference constant="true" species="M_TRNAGLU" stoichiometry="1" />
          <speciesReference constant="true" species="M_ATP" stoichiometry="1" />
          <speciesReference constant="true" species="M_GLU" stoichiometry="1" />
        </listOfReactants>
        <listOfProducts>
          <speciesReference constant="true" species="M_GLUTRNAGLU" stoichiometry="1" />
          <speciesReference constant="true" species="M_PPI" stoichiometry="1" />
          <speciesReference constant="true" species="M_AMP" stoichiometry="1" />
        </listOfProducts>
      </reaction>
      <reaction fast="false" id="R_R340" name="R340" reversible="false" fbc:lowerFluxBound="cobra_0_bound" fbc:upperFluxBound="cobra_default_ub">
        <listOfReactants>
          <speciesReference constant="true" species="M_ATP" stoichiometry="1" />
          <speciesReference constant="true" species="M_GLN" stoichiometry="1" />
          <speciesReference constant="true" species="M_TRNAGLN" stoichiometry="1" />
        </listOfReactants>
        <listOfProducts>
          <speciesReference constant="true" species="M_GTRNA" stoichiometry="1" />
          <speciesReference constant="true" species="M_PPI" stoichiometry="1" />
          <speciesReference constant="true" species="M_AMP" stoichiometry="1" />
        </listOfProducts>
      </reaction>
      <reaction fast="false" id="R_R341" name="R341" reversible="false" fbc:lowerFluxBound="cobra_0_bound" fbc:upperFluxBound="cobra_default_ub">
        <listOfReactants>
          <speciesReference constant="true" species="M_GLN" stoichiometry="1" />
        </listOfReactants>
        <listOfProducts>
          <speciesReference constant="true" species="M_NH3" stoichiometry="1" />
          <speciesReference constant="true" species="M_GLU" stoichiometry="1" />
        </listOfProducts>
      </reaction>
      <reaction fast="false" id="R_R342" name="R342" reversible="true" fbc:lowerFluxBound="cobra_default_lb" fbc:upperFluxBound="cobra_default_ub">
        <listOfReactants>
          <speciesReference constant="true" species="M_ADP" stoichiometry="1" />
          <speciesReference constant="true" species="M_GTRNA" stoichiometry="1" />
          <speciesReference constant="true" species="M_GLU" stoichiometry="1" />
          <speciesReference constant="true" species="M_PI" stoichiometry="1" />
        </listOfReactants>
        <listOfProducts>
          <speciesReference constant="true" species="M_GLUTRNAGLN" stoichiometry="1" />
          <speciesReference constant="true" species="M_ATP" stoichiometry="1" />
          <speciesReference constant="true" species="M_GLN" stoichiometry="1" />
        </listOfProducts>
      </reaction>
      <reaction fast="false" id="R_R343" name="R343" reversible="true" fbc:lowerFluxBound="cobra_default_lb" fbc:upperFluxBound="cobra_default_ub">
        <listOfReactants>
          <speciesReference constant="true" species="M_OA" stoichiometry="1" />
          <speciesReference constant="true" species="M_GLU" stoichiometry="1" />
        </listOfReactants>
        <listOfProducts>
          <speciesReference constant="true" species="M_AKG" stoichiometry="1" />
          <speciesReference constant="true" species="M_ASP" stoichiometry="1" />
        </listOfProducts>
      </reaction>
      <reaction fast="false" id="R_R344" name="R344" reversible="false" fbc:lowerFluxBound="cobra_0_bound" fbc:upperFluxBound="cobra_default_ub">
        <listOfReactants>
          <speciesReference constant="true" species="M_ATP" stoichiometry="1" />
          <speciesReference constant="true" species="M_TRNAASP" stoichiometry="1" />
          <speciesReference constant="true" species="M_ASP" stoichiometry="1" />
        </listOfReactants>
        <listOfProducts>
          <speciesReference constant="true" species="M_ASPTRNAASP" stoichiometry="1" />
          <speciesReference constant="true" species="M_PPI" stoichiometry="1" />
          <speciesReference constant="true" species="M_AMP" stoichiometry="1" />
        </listOfProducts>
      </reaction>
      <reaction fast="false" id="R_R345" name="R345" reversible="true" fbc:lowerFluxBound="cobra_default_lb" fbc:upperFluxBound="cobra_default_ub">
        <listOfReactants>
          <speciesReference constant="true" species="M_ATP" stoichiometry="1" />
          <speciesReference constant="true" species="M_ALA" stoichiometry="1" />
          <speciesReference constant="true" species="M_TRNAALA" stoichiometry="1" />
        </listOfReactants>
        <listOfProducts>
          <speciesReference constant="true" species="M_ALATRNA" stoichiometry="1" />
          <speciesReference constant="true" species="M_PPI" stoichiometry="1" />
          <speciesReference constant="true" species="M_AMP" stoichiometry="1" />
        </listOfProducts>
      </reaction>
      <reaction fast="false" id="R_R346" name="R346" reversible="false" fbc:lowerFluxBound="cobra_0_bound" fbc:upperFluxBound="cobra_default_ub">
        <listOfReactants>
          <speciesReference constant="true" species="M_ATP" stoichiometry="1" />
          <speciesReference constant="true" species="M_GLN" stoichiometry="1" />
          <speciesReference constant="true" species="M_ASP" stoichiometry="1" />
        </listOfReactants>
        <listOfProducts>
          <speciesReference constant="true" species="M_PPI" stoichiometry="1" />
          <speciesReference constant="true" species="M_ASN" stoichiometry="1" />
          <speciesReference constant="true" species="M_GLU" stoichiometry="1" />
          <speciesReference constant="true" species="M_AMP" stoichiometry="1" />
        </listOfProducts>
      </reaction>
      <reaction fast="false" id="R_R347" name="R347" reversible="false" fbc:lowerFluxBound="cobra_0_bound" fbc:upperFluxBound="cobra_default_ub">
        <listOfReactants>
          <speciesReference constant="true" species="M_ASN" stoichiometry="1" />
        </listOfReactants>
        <listOfProducts>
          <speciesReference constant="true" species="M_NH3" stoichiometry="1" />
          <speciesReference constant="true" species="M_ASP" stoichiometry="1" />
        </listOfProducts>
      </reaction>
      <reaction fast="false" id="R_R348" name="R348" reversible="false" fbc:lowerFluxBound="cobra_0_bound" fbc:upperFluxBound="cobra_default_ub">
        <listOfReactants>
          <speciesReference constant="true" species="M_CNS" stoichiometry="1" />
        </listOfReactants>
        <listOfProducts>
          <speciesReference constant="true" species="M_bALA" stoichiometry="1" />
          <speciesReference constant="true" species="M_HIS" stoichiometry="1" />
        </listOfProducts>
      </reaction>
      <reaction fast="false" id="R_R349" name="R349" reversible="false" fbc:lowerFluxBound="cobra_0_bound" fbc:upperFluxBound="cobra_default_ub">
        <listOfReactants>
          <speciesReference constant="true" species="M_O2" stoichiometry="1" />
          <speciesReference constant="true" species="M_ASP" stoichiometry="1" />
        </listOfReactants>
        <listOfProducts>
          <speciesReference constant="true" species="M_OA" stoichiometry="1" />
          <speciesReference constant="true" species="M_NH3" stoichiometry="1" />
          <speciesReference constant="true" species="M_H2O2" stoichiometry="1" />
        </listOfProducts>
      </reaction>
      <reaction fast="false" id="R_R350" name="R350" reversible="true" fbc:lowerFluxBound="cobra_default_lb" fbc:upperFluxBound="cobra_default_ub">
        <listOfReactants>
          <speciesReference constant="true" species="M_ASP" stoichiometry="1" />
        </listOfReactants>
        <listOfProducts>
          <speciesReference constant="true" species="M_DASP" stoichiometry="1" />
        </listOfProducts>
      </reaction>
      <reaction fast="false" id="R_R351" name="R351" reversible="true" fbc:lowerFluxBound="cobra_default_lb" fbc:upperFluxBound="cobra_default_ub">
        <listOfReactants>
          <speciesReference constant="true" species="M_ADP" stoichiometry="1" />
          <speciesReference constant="true" species="M_GLU" stoichiometry="1" />
          <speciesReference constant="true" species="M_PI" stoichiometry="1" />
          <speciesReference constant="true" species="M_ASNTRNAASN" stoichiometry="1" />
        </listOfReactants>
        <listOfProducts>
          <speciesReference constant="true" species="M_ATP" stoichiometry="1" />
          <speciesReference constant="true" species="M_GLN" stoichiometry="1" />
          <speciesReference constant="true" species="M_ASPTRNAASN" stoichiometry="1" />
        </listOfProducts>
      </reaction>
      <reaction fast="false" id="R_R352" name="R352" reversible="false" fbc:lowerFluxBound="cobra_0_bound" fbc:upperFluxBound="cobra_default_ub">
        <listOfReactants>
          <speciesReference constant="true" species="M_ATP" stoichiometry="1" />
          <speciesReference constant="true" species="M_ASP" stoichiometry="1" />
        </listOfReactants>
        <listOfProducts>
          <speciesReference constant="true" species="M_ADP" stoichiometry="1" />
          <speciesReference constant="true" species="M_BASP" stoichiometry="1" />
        </listOfProducts>
      </reaction>
      <reaction fast="false" id="R_R353" name="R353" reversible="false" fbc:lowerFluxBound="cobra_0_bound" fbc:upperFluxBound="cobra_default_ub">
        <listOfReactants>
          <speciesReference constant="true" species="M_NADPH" stoichiometry="1" />
          <speciesReference constant="true" species="M_BASP" stoichiometry="1" />
        </listOfReactants>
        <listOfProducts>
          <speciesReference constant="true" species="M_NADP" stoichiometry="1" />
          <speciesReference constant="true" species="M_PI" stoichiometry="1" />
          <speciesReference constant="true" species="M_ASPSA" stoichiometry="1" />
        </listOfProducts>
      </reaction>
      <reaction fast="false" id="R_R354" name="R354" reversible="true" fbc:lowerFluxBound="cobra_default_lb" fbc:upperFluxBound="cobra_default_ub">
        <listOfReactants>
          <speciesReference constant="true" species="M_NADH" stoichiometry="1" />
          <speciesReference constant="true" species="M_ASPSA" stoichiometry="1" />
        </listOfReactants>
        <listOfProducts>
          <speciesReference constant="true" species="M_NAD" stoichiometry="1" />
          <speciesReference constant="true" species="M_HSER" stoichiometry="1" />
        </listOfProducts>
      </reaction>
      <reaction fast="false" id="R_R355" name="R355" reversible="true" fbc:lowerFluxBound="cobra_default_lb" fbc:upperFluxBound="cobra_default_ub">
        <listOfReactants>
          <speciesReference constant="true" species="M_NADPH" stoichiometry="1" />
          <speciesReference constant="true" species="M_ASPSA" stoichiometry="1" />
        </listOfReactants>
        <listOfProducts>
          <speciesReference constant="true" species="M_HSER" stoichiometry="1" />
          <speciesReference constant="true" species="M_NADP" stoichiometry="1" />
        </listOfProducts>
      </reaction>
      <reaction fast="false" id="R_R356" name="R356" reversible="false" fbc:lowerFluxBound="cobra_0_bound" fbc:upperFluxBound="cobra_default_ub">
        <listOfReactants>
          <speciesReference constant="true" species="M_HSER" stoichiometry="1" />
          <speciesReference constant="true" species="M_ATP" stoichiometry="1" />
        </listOfReactants>
        <listOfProducts>
          <speciesReference constant="true" species="M_ADP" stoichiometry="1" />
          <speciesReference constant="true" species="M_PHSER" stoichiometry="1" />
        </listOfProducts>
      </reaction>
      <reaction fast="false" id="R_R357" name="R357" reversible="false" fbc:lowerFluxBound="cobra_0_bound" fbc:upperFluxBound="cobra_default_ub">
        <listOfReactants>
          <speciesReference constant="true" species="M_PHSER" stoichiometry="1" />
        </listOfReactants>
        <listOfProducts>
          <speciesReference constant="true" species="M_THR" stoichiometry="1" />
          <speciesReference constant="true" species="M_PI" stoichiometry="1" />
        </listOfProducts>
      </reaction>
      <reaction fast="false" id="R_R358" name="R358" reversible="false" fbc:lowerFluxBound="cobra_0_bound" fbc:upperFluxBound="cobra_default_ub">
        <listOfReactants>
          <speciesReference constant="true" species="M_NAD" stoichiometry="1" />
          <speciesReference constant="true" species="M_a_3PG" stoichiometry="1" />
        </listOfReactants>
        <listOfProducts>
          <speciesReference constant="true" species="M_NADH" stoichiometry="1" />
          <speciesReference constant="true" species="M_PHP" stoichiometry="1" />
        </listOfProducts>
      </reaction>
      <reaction fast="false" id="R_R359" name="R359" reversible="false" fbc:lowerFluxBound="cobra_0_bound" fbc:upperFluxBound="cobra_default_ub">
        <listOfReactants>
          <speciesReference constant="true" species="M_GLU" stoichiometry="1" />
          <speciesReference constant="true" species="M_PHP" stoichiometry="1" />
        </listOfReactants>
        <listOfProducts>
          <speciesReference constant="true" species="M_a_3PSER" stoichiometry="1" />
          <speciesReference constant="true" species="M_AKG" stoichiometry="1" />
        </listOfProducts>
      </reaction>
      <reaction fast="false" id="R_R360" name="R360" reversible="false" fbc:lowerFluxBound="cobra_0_bound" fbc:upperFluxBound="cobra_default_ub">
        <listOfReactants>
          <speciesReference constant="true" species="M_a_3PSER" stoichiometry="1" />
        </listOfReactants>
        <listOfProducts>
          <speciesReference constant="true" species="M_SER" stoichiometry="1" />
          <speciesReference constant="true" species="M_PI" stoichiometry="1" />
        </listOfProducts>
      </reaction>
      <reaction fast="false" id="R_R361" name="R361" reversible="true" fbc:lowerFluxBound="cobra_default_lb" fbc:upperFluxBound="cobra_default_ub">
        <listOfReactants>
          <speciesReference constant="true" species="M_SER" stoichiometry="1" />
          <speciesReference constant="true" species="M_THF" stoichiometry="1" />
        </listOfReactants>
        <listOfProducts>
          <speciesReference constant="true" species="M_METTHF" stoichiometry="1" />
          <speciesReference constant="true" species="M_GLY" stoichiometry="1" />
        </listOfProducts>
      </reaction>
      <reaction fast="false" id="R_R362" name="R362" reversible="false" fbc:lowerFluxBound="cobra_0_bound" fbc:upperFluxBound="cobra_default_ub">
        <listOfReactants>
          <speciesReference constant="true" species="M_NAD" stoichiometry="1" />
          <speciesReference constant="true" species="M_DHLIPOYLPROTEIN" stoichiometry="1" />
        </listOfReactants>
        <listOfProducts>
          <speciesReference constant="true" species="M_NADH" stoichiometry="1" />
          <speciesReference constant="true" species="M_LIPOYLPROTEIN" stoichiometry="1" />
        </listOfProducts>
      </reaction>
      <reaction fast="false" id="R_R363" name="R363" reversible="true" fbc:lowerFluxBound="cobra_default_lb" fbc:upperFluxBound="cobra_default_ub">
        <listOfReactants>
          <speciesReference constant="true" species="M_SER" stoichiometry="1" />
        </listOfReactants>
        <listOfProducts>
          <speciesReference constant="true" species="M_NH3" stoichiometry="1" />
          <speciesReference constant="true" species="M_PYR" stoichiometry="1" />
        </listOfProducts>
      </reaction>
      <reaction fast="false" id="R_R364" name="R364" reversible="false" fbc:lowerFluxBound="cobra_0_bound" fbc:upperFluxBound="cobra_default_ub">
        <listOfReactants>
          <speciesReference constant="true" species="M_THR" stoichiometry="1" />
        </listOfReactants>
        <listOfProducts>
          <speciesReference constant="true" species="M_NH3" stoichiometry="1" />
          <speciesReference constant="true" species="M_OBUT" stoichiometry="1" />
        </listOfProducts>
      </reaction>
      <reaction fast="false" id="R_R365" name="R365" reversible="false" fbc:lowerFluxBound="cobra_0_bound" fbc:upperFluxBound="cobra_default_ub">
        <listOfReactants>
          <speciesReference constant="true" species="M_ATP" stoichiometry="1" />
          <speciesReference constant="true" species="M_TRNATHR" stoichiometry="1" />
          <speciesReference constant="true" species="M_THR" stoichiometry="1" />
        </listOfReactants>
        <listOfProducts>
          <speciesReference constant="true" species="M_THRTRNATHR" stoichiometry="1" />
          <speciesReference constant="true" species="M_PPI" stoichiometry="1" />
          <speciesReference constant="true" species="M_AMP" stoichiometry="1" />
        </listOfProducts>
      </reaction>
      <reaction fast="false" id="R_R366" name="R366" reversible="false" fbc:lowerFluxBound="cobra_0_bound" fbc:upperFluxBound="cobra_default_ub">
        <listOfReactants>
          <speciesReference constant="true" species="M_TRNASER" stoichiometry="1" />
          <speciesReference constant="true" species="M_ATP" stoichiometry="1" />
          <speciesReference constant="true" species="M_SER" stoichiometry="1" />
        </listOfReactants>
        <listOfProducts>
          <speciesReference constant="true" species="M_SERTRNASER" stoichiometry="1" />
          <speciesReference constant="true" species="M_PPI" stoichiometry="1" />
          <speciesReference constant="true" species="M_AMP" stoichiometry="1" />
        </listOfProducts>
      </reaction>
      <reaction fast="false" id="R_R367" name="R367" reversible="false" fbc:lowerFluxBound="cobra_0_bound" fbc:upperFluxBound="cobra_default_ub">
        <listOfReactants>
          <speciesReference constant="true" species="M_ATP" stoichiometry="1" />
          <speciesReference constant="true" species="M_TRNAGLY" stoichiometry="1" />
          <speciesReference constant="true" species="M_GLY" stoichiometry="1" />
        </listOfReactants>
        <listOfProducts>
          <speciesReference constant="true" species="M_GLYTRNAGLY" stoichiometry="1" />
          <speciesReference constant="true" species="M_PPI" stoichiometry="1" />
          <speciesReference constant="true" species="M_AMP" stoichiometry="1" />
        </listOfProducts>
      </reaction>
      <reaction fast="false" id="R_R368" name="R368" reversible="false" fbc:lowerFluxBound="cobra_0_bound" fbc:upperFluxBound="cobra_default_ub">
        <listOfReactants>
          <speciesReference constant="true" species="M_GLU" stoichiometry="1" />
          <speciesReference constant="true" species="M_ASPSA" stoichiometry="1" />
        </listOfReactants>
        <listOfProducts>
          <speciesReference constant="true" species="M_AKG" stoichiometry="1" />
          <speciesReference constant="true" species="M_a_24DAB" stoichiometry="1" />
        </listOfProducts>
      </reaction>
      <reaction fast="false" id="R_R369" name="R369" reversible="false" fbc:lowerFluxBound="cobra_0_bound" fbc:upperFluxBound="cobra_default_ub">
        <listOfReactants>
          <speciesReference constant="true" species="M_FAD" stoichiometry="1" />
          <speciesReference constant="true" species="M_BAL" stoichiometry="1" />
        </listOfReactants>
        <listOfProducts>
          <speciesReference constant="true" species="M_FADH2" stoichiometry="1" />
          <speciesReference constant="true" species="M_BETAINE" stoichiometry="1" />
        </listOfProducts>
      </reaction>
      <reaction fast="false" id="R_R370" name="R370" reversible="false" fbc:lowerFluxBound="cobra_0_bound" fbc:upperFluxBound="cobra_default_ub">
        <listOfReactants>
          <speciesReference constant="true" species="M_NAD" stoichiometry="1" />
          <speciesReference constant="true" species="M_BAL" stoichiometry="1" />
        </listOfReactants>
        <listOfProducts>
          <speciesReference constant="true" species="M_BETAINE" stoichiometry="1" />
          <speciesReference constant="true" species="M_NADH" stoichiometry="1" />
        </listOfProducts>
      </reaction>
      <reaction fast="false" id="R_R371" name="R371" reversible="false" fbc:lowerFluxBound="cobra_0_bound" fbc:upperFluxBound="cobra_default_ub">
        <listOfReactants>
          <speciesReference constant="true" species="M_NADPH" stoichiometry="1" />
          <speciesReference constant="true" species="M_MTG" stoichiometry="1" />
        </listOfReactants>
        <listOfProducts>
          <speciesReference constant="true" species="M_NADP" stoichiometry="1" />
          <speciesReference constant="true" species="M_HAC" stoichiometry="1" />
        </listOfProducts>
      </reaction>
      <reaction fast="false" id="R_R372" name="R372" reversible="true" fbc:lowerFluxBound="cobra_default_lb" fbc:upperFluxBound="cobra_default_ub">
        <listOfReactants>
          <speciesReference constant="true" species="M_AACTN" stoichiometry="1" />
          <speciesReference constant="true" species="M_O2" stoichiometry="1" />
        </listOfReactants>
        <listOfProducts>
          <speciesReference constant="true" species="M_NH3" stoichiometry="1" />
          <speciesReference constant="true" species="M_MTG" stoichiometry="1" />
          <speciesReference constant="true" species="M_H2O2" stoichiometry="1" />
        </listOfProducts>
      </reaction>
      <reaction fast="false" id="R_R373" name="R373" reversible="true" fbc:lowerFluxBound="cobra_default_lb" fbc:upperFluxBound="cobra_default_ub">
        <listOfReactants>
          <speciesReference constant="true" species="M_DSER" stoichiometry="1" />
        </listOfReactants>
        <listOfProducts>
          <speciesReference constant="true" species="M_NH3" stoichiometry="1" />
          <speciesReference constant="true" species="M_PYR" stoichiometry="1" />
        </listOfProducts>
      </reaction>
      <reaction fast="false" id="R_R374" name="R374" reversible="false" fbc:lowerFluxBound="cobra_0_bound" fbc:upperFluxBound="cobra_default_ub">
        <listOfReactants>
          <speciesReference constant="true" species="M_LLCT" stoichiometry="1" />
        </listOfReactants>
        <listOfProducts>
          <speciesReference constant="true" species="M_NH3" stoichiometry="1" />
          <speciesReference constant="true" species="M_PYR" stoichiometry="1" />
          <speciesReference constant="true" species="M_HCYS" stoichiometry="1" />
        </listOfProducts>
      </reaction>
      <reaction fast="false" id="R_R375" name="R375" reversible="true" fbc:lowerFluxBound="cobra_default_lb" fbc:upperFluxBound="cobra_default_ub">
        <listOfReactants>
          <speciesReference constant="true" species="M_MTHF" stoichiometry="1" />
          <speciesReference constant="true" species="M_HCYS" stoichiometry="1" />
        </listOfReactants>
        <listOfProducts>
          <speciesReference constant="true" species="M_THF" stoichiometry="1" />
          <speciesReference constant="true" species="M_MET" stoichiometry="1" />
        </listOfProducts>
      </reaction>
      <reaction fast="false" id="R_R376" name="R376" reversible="false" fbc:lowerFluxBound="cobra_0_bound" fbc:upperFluxBound="cobra_default_ub">
        <listOfReactants>
          <speciesReference constant="true" species="M_HCYS" stoichiometry="1" />
          <speciesReference constant="true" species="M_a_5MTGLU" stoichiometry="1" />
        </listOfReactants>
        <listOfProducts>
          <speciesReference constant="true" species="M_TGLU" stoichiometry="1" />
          <speciesReference constant="true" species="M_MET" stoichiometry="1" />
        </listOfProducts>
      </reaction>
      <reaction fast="false" id="R_R377" name="R377" reversible="false" fbc:lowerFluxBound="cobra_0_bound" fbc:upperFluxBound="cobra_default_ub">
        <listOfReactants>
          <speciesReference constant="true" species="M_ATP" stoichiometry="1" />
          <speciesReference constant="true" species="M_TRNAMET" stoichiometry="1" />
          <speciesReference constant="true" species="M_MET" stoichiometry="1" />
        </listOfReactants>
        <listOfProducts>
          <speciesReference constant="true" species="M_PPI" stoichiometry="1" />
          <speciesReference constant="true" species="M_METTRNA" stoichiometry="1" />
          <speciesReference constant="true" species="M_AMP" stoichiometry="1" />
        </listOfProducts>
      </reaction>
      <reaction fast="false" id="R_R378" name="R378" reversible="false" fbc:lowerFluxBound="cobra_0_bound" fbc:upperFluxBound="cobra_default_ub">
        <listOfReactants>
          <speciesReference constant="true" species="M_FTHF" stoichiometry="1" />
          <speciesReference constant="true" species="M_METTRNA" stoichiometry="1" />
        </listOfReactants>
        <listOfProducts>
          <speciesReference constant="true" species="M_FMETTRNA" stoichiometry="1" />
          <speciesReference constant="true" species="M_THF" stoichiometry="1" />
        </listOfProducts>
      </reaction>
      <reaction fast="false" id="R_R379" name="R379" reversible="false" fbc:lowerFluxBound="cobra_0_bound" fbc:upperFluxBound="cobra_default_ub">
        <listOfReactants>
          <speciesReference constant="true" species="M_ATP" stoichiometry="1" />
          <speciesReference constant="true" species="M_MET" stoichiometry="1" />
        </listOfReactants>
        <listOfProducts>
          <speciesReference constant="true" species="M_SAM" stoichiometry="1" />
          <speciesReference constant="true" species="M_PPI" stoichiometry="1" />
          <speciesReference constant="true" species="M_PI" stoichiometry="1" />
        </listOfProducts>
      </reaction>
      <reaction fast="false" id="R_R380" name="R380" reversible="true" fbc:lowerFluxBound="cobra_default_lb" fbc:upperFluxBound="cobra_default_ub">
        <listOfReactants>
          <speciesReference constant="true" species="M_SAH" stoichiometry="1" />
        </listOfReactants>
        <listOfProducts>
          <speciesReference constant="true" species="M_SRLH" stoichiometry="1" />
          <speciesReference constant="true" species="M_AD" stoichiometry="1" />
        </listOfProducts>
      </reaction>
      <reaction fast="false" id="R_R381" name="R381" reversible="true" fbc:lowerFluxBound="cobra_default_lb" fbc:upperFluxBound="cobra_default_ub">
        <listOfReactants>
          <speciesReference constant="true" species="M_SAM" stoichiometry="1" />
          <speciesReference constant="true" species="M_CT" stoichiometry="1" />
        </listOfReactants>
        <listOfProducts>
          <speciesReference constant="true" species="M_SAH" stoichiometry="1" />
          <speciesReference constant="true" species="M_a_5MC" stoichiometry="1" />
        </listOfProducts>
      </reaction>
      <reaction fast="false" id="R_R382" name="R382" reversible="true" fbc:lowerFluxBound="cobra_default_lb" fbc:upperFluxBound="cobra_default_ub">
        <listOfReactants>
          <speciesReference constant="true" species="M_HSER" stoichiometry="1" />
          <speciesReference constant="true" species="M_ACCOA" stoichiometry="1" />
        </listOfReactants>
        <listOfProducts>
          <speciesReference constant="true" species="M_OAHSER" stoichiometry="1" />
          <speciesReference constant="true" species="M_COA" stoichiometry="1" />
        </listOfProducts>
      </reaction>
      <reaction fast="false" id="R_R383" name="R383" reversible="true" fbc:lowerFluxBound="cobra_default_lb" fbc:upperFluxBound="cobra_default_ub">
        <listOfReactants>
          <speciesReference constant="true" species="M_H2S" stoichiometry="1" />
          <speciesReference constant="true" species="M_OSLHSER" stoichiometry="1" />
        </listOfReactants>
        <listOfProducts>
          <speciesReference constant="true" species="M_SUCC" stoichiometry="1" />
          <speciesReference constant="true" species="M_HCYS" stoichiometry="1" />
        </listOfProducts>
      </reaction>
      <reaction fast="false" id="R_R384" name="R384" reversible="true" fbc:lowerFluxBound="cobra_default_lb" fbc:upperFluxBound="cobra_default_ub">
        <listOfReactants>
          <speciesReference constant="true" species="M_H2S" stoichiometry="1" />
          <speciesReference constant="true" species="M_OAHSER" stoichiometry="1" />
        </listOfReactants>
        <listOfProducts>
          <speciesReference constant="true" species="M_AC" stoichiometry="1" />
          <speciesReference constant="true" species="M_HCYS" stoichiometry="1" />
        </listOfProducts>
      </reaction>
      <reaction fast="false" id="R_R385" name="R385" reversible="true" fbc:lowerFluxBound="cobra_default_lb" fbc:upperFluxBound="cobra_default_ub">
        <listOfReactants>
          <speciesReference constant="true" species="M_RTHIO" stoichiometry="1" />
          <speciesReference constant="true" species="M_OAHSER" stoichiometry="1" />
          <speciesReference constant="true" species="M_HO3S2" stoichiometry="1" />
        </listOfReactants>
        <listOfProducts>
          <speciesReference constant="true" species="M_OTHIO" stoichiometry="1" />
          <speciesReference constant="true" species="M_H2SO3" stoichiometry="1" />
          <speciesReference constant="true" species="M_AC" stoichiometry="1" />
          <speciesReference constant="true" species="M_HCYS" stoichiometry="1" />
        </listOfProducts>
      </reaction>
      <reaction fast="false" id="R_R386" name="R386" reversible="false" fbc:lowerFluxBound="cobra_0_bound" fbc:upperFluxBound="cobra_default_ub">
        <listOfReactants>
          <speciesReference constant="true" species="M_H2S" stoichiometry="1" />
          <speciesReference constant="true" species="M_NH3" stoichiometry="1" />
          <speciesReference constant="true" species="M_PYR" stoichiometry="1" />
        </listOfReactants>
        <listOfProducts>
          <speciesReference constant="true" species="M_CYS" stoichiometry="1" />
        </listOfProducts>
      </reaction>
      <reaction fast="false" id="R_R387" name="R387" reversible="false" fbc:lowerFluxBound="cobra_0_bound" fbc:upperFluxBound="cobra_default_ub">
        <listOfReactants>
          <speciesReference constant="true" species="M_CYST" stoichiometry="1" />
        </listOfReactants>
        <listOfProducts>
          <speciesReference constant="true" species="M_NH3" stoichiometry="1" />
          <speciesReference constant="true" species="M_TCYS" stoichiometry="1" />
          <speciesReference constant="true" species="M_PYR" stoichiometry="1" />
        </listOfProducts>
      </reaction>
      <reaction fast="false" id="R_R388" name="R388" reversible="true" fbc:lowerFluxBound="cobra_default_lb" fbc:upperFluxBound="cobra_default_ub">
        <listOfReactants>
          <speciesReference constant="true" species="M_SER" stoichiometry="1" />
          <speciesReference constant="true" species="M_ACCOA" stoichiometry="1" />
        </listOfReactants>
        <listOfProducts>
          <speciesReference constant="true" species="M_ASER" stoichiometry="1" />
          <speciesReference constant="true" species="M_COA" stoichiometry="1" />
        </listOfProducts>
      </reaction>
      <reaction fast="false" id="R_R389" name="R389" reversible="false" fbc:lowerFluxBound="cobra_0_bound" fbc:upperFluxBound="cobra_default_ub">
        <listOfReactants>
          <speciesReference constant="true" species="M_H2S" stoichiometry="1" />
          <speciesReference constant="true" species="M_ASER" stoichiometry="1" />
        </listOfReactants>
        <listOfProducts>
          <speciesReference constant="true" species="M_AC" stoichiometry="1" />
          <speciesReference constant="true" species="M_CYS" stoichiometry="1" />
        </listOfProducts>
      </reaction>
      <reaction fast="false" id="R_R390" name="R390" reversible="false" fbc:lowerFluxBound="cobra_0_bound" fbc:upperFluxBound="cobra_default_ub">
        <listOfReactants>
          <speciesReference constant="true" species="M_RTHIO" stoichiometry="1" />
          <speciesReference constant="true" species="M_ASER" stoichiometry="1" />
          <speciesReference constant="true" species="M_HO3S2" stoichiometry="1" />
        </listOfReactants>
        <listOfProducts>
          <speciesReference constant="true" species="M_OTHIO" stoichiometry="1" />
          <speciesReference constant="true" species="M_H2SO3" stoichiometry="1" />
          <speciesReference constant="true" species="M_AC" stoichiometry="1" />
          <speciesReference constant="true" species="M_CYS" stoichiometry="1" />
        </listOfProducts>
      </reaction>
      <reaction fast="false" id="R_R391" name="R391" reversible="false" fbc:lowerFluxBound="cobra_0_bound" fbc:upperFluxBound="cobra_default_ub">
        <listOfReactants>
          <speciesReference constant="true" species="M_ASER" stoichiometry="1" />
          <speciesReference constant="true" species="M_HO3S2" stoichiometry="1" />
        </listOfReactants>
        <listOfProducts>
          <speciesReference constant="true" species="M_SSLCYS" stoichiometry="1" />
          <speciesReference constant="true" species="M_AC" stoichiometry="1" />
        </listOfProducts>
      </reaction>
      <reaction fast="false" id="R_R392" name="R392" reversible="true" fbc:lowerFluxBound="cobra_default_lb" fbc:upperFluxBound="cobra_default_ub">
        <listOfReactants>
          <speciesReference constant="true" species="M_AKG" stoichiometry="1" />
          <speciesReference constant="true" species="M_CYSTEATE" stoichiometry="1" />
        </listOfReactants>
        <listOfProducts>
          <speciesReference constant="true" species="M_GLU" stoichiometry="1" />
          <speciesReference constant="true" species="M_a_3SPYR" stoichiometry="1" />
        </listOfProducts>
      </reaction>
      <reaction fast="false" id="R_R393" name="R393" reversible="false" fbc:lowerFluxBound="cobra_0_bound" fbc:upperFluxBound="cobra_default_ub">
        <listOfReactants>
          <speciesReference constant="true" species="M_AKG" stoichiometry="1" />
          <speciesReference constant="true" species="M_a_3SLALA" stoichiometry="1" />
        </listOfReactants>
        <listOfProducts>
          <speciesReference constant="true" species="M_GLU" stoichiometry="1" />
          <speciesReference constant="true" species="M_a_3SFPYR" stoichiometry="1" />
        </listOfProducts>
      </reaction>
      <reaction fast="false" id="R_R394" name="R394" reversible="false" fbc:lowerFluxBound="cobra_0_bound" fbc:upperFluxBound="cobra_default_ub">
        <listOfReactants>
          <speciesReference constant="true" species="M_MPYR" stoichiometry="1" />
          <speciesReference constant="true" species="M_GLU" stoichiometry="1" />
        </listOfReactants>
        <listOfProducts>
          <speciesReference constant="true" species="M_AKG" stoichiometry="1" />
          <speciesReference constant="true" species="M_CYS" stoichiometry="1" />
        </listOfProducts>
      </reaction>
      <reaction fast="false" id="R_R395" name="R395" reversible="false" fbc:lowerFluxBound="cobra_0_bound" fbc:upperFluxBound="cobra_default_ub">
        <listOfReactants>
          <speciesReference constant="true" species="M_SER" stoichiometry="1" />
        </listOfReactants>
        <listOfProducts>
          <speciesReference constant="true" species="M_a_2AA" stoichiometry="1" />
        </listOfProducts>
      </reaction>
      <reaction fast="false" id="R_R396" name="R396" reversible="false" fbc:lowerFluxBound="cobra_0_bound" fbc:upperFluxBound="cobra_default_ub">
        <listOfReactants>
          <speciesReference constant="true" species="M_ATP" stoichiometry="1" />
          <speciesReference constant="true" species="M_TRNACYS" stoichiometry="1" />
          <speciesReference constant="true" species="M_CYS" stoichiometry="1" />
        </listOfReactants>
        <listOfProducts>
          <speciesReference constant="true" species="M_PPI" stoichiometry="1" />
          <speciesReference constant="true" species="M_CYSTRNACYS" stoichiometry="1" />
          <speciesReference constant="true" species="M_AMP" stoichiometry="1" />
        </listOfProducts>
      </reaction>
      <reaction fast="false" id="R_R397" name="R397" reversible="true" fbc:lowerFluxBound="cobra_default_lb" fbc:upperFluxBound="cobra_default_ub">
        <listOfReactants>
          <speciesReference constant="true" species="M_DCYS" stoichiometry="1" />
        </listOfReactants>
        <listOfProducts>
          <speciesReference constant="true" species="M_NH3" stoichiometry="1" />
          <speciesReference constant="true" species="M_H2S" stoichiometry="1" />
          <speciesReference constant="true" species="M_PYR" stoichiometry="1" />
        </listOfProducts>
      </reaction>
      <reaction fast="false" id="R_R398" name="R398" reversible="false" fbc:lowerFluxBound="cobra_0_bound" fbc:upperFluxBound="cobra_default_ub">
        <listOfReactants>
          <speciesReference constant="true" species="M_NAD" stoichiometry="1" />
          <speciesReference constant="true" species="M_HIBUT" stoichiometry="1" />
        </listOfReactants>
        <listOfProducts>
          <speciesReference constant="true" species="M_NADH" stoichiometry="1" />
          <speciesReference constant="true" species="M_a_3OPP" stoichiometry="1" />
        </listOfProducts>
      </reaction>
      <reaction fast="false" id="R_R399" name="R399" reversible="true" fbc:lowerFluxBound="cobra_default_lb" fbc:upperFluxBound="cobra_default_ub">
        <listOfReactants>
          <speciesReference constant="true" species="M_FAD" stoichiometry="1" />
          <speciesReference constant="true" species="M_a_3MBCOA" stoichiometry="1" />
        </listOfReactants>
        <listOfProducts>
          <speciesReference constant="true" species="M_a_3MCCOA" stoichiometry="1" />
          <speciesReference constant="true" species="M_FADH2" stoichiometry="1" />
        </listOfProducts>
      </reaction>
      <reaction fast="false" id="R_R400" name="R400" reversible="true" fbc:lowerFluxBound="cobra_default_lb" fbc:upperFluxBound="cobra_default_ub">
        <listOfReactants>
          <speciesReference constant="true" species="M_a_3HIVCOA" stoichiometry="1" />
        </listOfReactants>
        <listOfProducts>
          <speciesReference constant="true" species="M_a_3MCCOA" stoichiometry="1" />
        </listOfProducts>
      </reaction>
      <reaction fast="false" id="R_R401" name="R401" reversible="false" fbc:lowerFluxBound="cobra_0_bound" fbc:upperFluxBound="cobra_default_ub">
        <listOfReactants>
          <speciesReference constant="true" species="M_a_2MP2ECOA" stoichiometry="1" />
        </listOfReactants>
        <listOfProducts>
          <speciesReference constant="true" species="M_a_3HIBCOA" stoichiometry="1" />
        </listOfProducts>
      </reaction>
      <reaction fast="false" id="R_R402" name="R402" reversible="false" fbc:lowerFluxBound="cobra_0_bound" fbc:upperFluxBound="cobra_default_ub">
        <listOfReactants>
          <speciesReference constant="true" species="M_a_3H2MBCOA" stoichiometry="1" />
        </listOfReactants>
        <listOfProducts>
          <speciesReference constant="true" species="M_a_2MB2ECOA" stoichiometry="1" />
        </listOfProducts>
      </reaction>
      <reaction fast="false" id="R_R403" name="R403" reversible="false" fbc:lowerFluxBound="cobra_0_bound" fbc:upperFluxBound="cobra_default_ub">
        <listOfReactants>
          <speciesReference constant="true" species="M_a_3MCCOA" stoichiometry="1" />
          <speciesReference constant="true" species="M_ATP" stoichiometry="1" />
          <speciesReference constant="true" species="M_HCO3" stoichiometry="1" />
        </listOfReactants>
        <listOfProducts>
          <speciesReference constant="true" species="M_ADP" stoichiometry="1" />
          <speciesReference constant="true" species="M_a_3MGCOA" stoichiometry="1" />
          <speciesReference constant="true" species="M_PI" stoichiometry="1" />
        </listOfProducts>
      </reaction>
      <reaction fast="false" id="R_R404" name="R404" reversible="true" fbc:lowerFluxBound="cobra_default_lb" fbc:upperFluxBound="cobra_default_ub">
        <listOfReactants>
          <speciesReference constant="true" species="M_NAD" stoichiometry="1" />
          <speciesReference constant="true" species="M_HIBUT" stoichiometry="1" />
        </listOfReactants>
        <listOfProducts>
          <speciesReference constant="true" species="M_MMSA" stoichiometry="1" />
          <speciesReference constant="true" species="M_NADH" stoichiometry="1" />
        </listOfProducts>
      </reaction>
      <reaction fast="false" id="R_R405" name="R405" reversible="true" fbc:lowerFluxBound="cobra_default_lb" fbc:upperFluxBound="cobra_default_ub">
        <listOfReactants>
          <speciesReference constant="true" species="M_NAD" stoichiometry="1" />
          <speciesReference constant="true" species="M_a_3H2MBCOA" stoichiometry="1" />
        </listOfReactants>
        <listOfProducts>
          <speciesReference constant="true" species="M_NADH" stoichiometry="1" />
          <speciesReference constant="true" species="M_a_2MAACCOA" stoichiometry="1" />
        </listOfProducts>
      </reaction>
      <reaction fast="false" id="R_R406" name="R406" reversible="false" fbc:lowerFluxBound="cobra_0_bound" fbc:upperFluxBound="cobra_default_ub">
        <listOfReactants>
          <speciesReference constant="true" species="M_NAD" stoichiometry="1" />
          <speciesReference constant="true" species="M_MMSA" stoichiometry="1" />
        </listOfReactants>
        <listOfProducts>
          <speciesReference constant="true" species="M_NADH" stoichiometry="1" />
          <speciesReference constant="true" species="M_MM" stoichiometry="1" />
        </listOfProducts>
      </reaction>
      <reaction fast="false" id="R_R407" name="R407" reversible="false" fbc:lowerFluxBound="cobra_0_bound" fbc:upperFluxBound="cobra_default_ub">
        <listOfReactants>
          <speciesReference constant="true" species="M_a_2MAACCOA" stoichiometry="1" />
          <speciesReference constant="true" species="M_COA" stoichiometry="1" />
        </listOfReactants>
        <listOfProducts>
          <speciesReference constant="true" species="M_PPACOA" stoichiometry="1" />
          <speciesReference constant="true" species="M_ACCOA" stoichiometry="1" />
        </listOfProducts>
      </reaction>
      <reaction fast="false" id="R_R408" name="R408" reversible="true" fbc:lowerFluxBound="cobra_default_lb" fbc:upperFluxBound="cobra_default_ub">
        <listOfReactants>
          <speciesReference constant="true" species="M_FAD" stoichiometry="1" />
          <speciesReference constant="true" species="M_a_2MPPACOA" stoichiometry="1" />
        </listOfReactants>
        <listOfProducts>
          <speciesReference constant="true" species="M_FADH2" stoichiometry="1" />
          <speciesReference constant="true" species="M_a_2MP2ECOA" stoichiometry="1" />
        </listOfProducts>
      </reaction>
      <reaction fast="false" id="R_R409" name="R409" reversible="true" fbc:lowerFluxBound="cobra_default_lb" fbc:upperFluxBound="cobra_default_ub">
        <listOfReactants>
          <speciesReference constant="true" species="M_FAD" stoichiometry="1" />
          <speciesReference constant="true" species="M_a_2MBCOA" stoichiometry="1" />
        </listOfReactants>
        <listOfProducts>
          <speciesReference constant="true" species="M_FADH2" stoichiometry="1" />
          <speciesReference constant="true" species="M_a_2MB2ECOA" stoichiometry="1" />
        </listOfProducts>
      </reaction>
      <reaction fast="false" id="R_R410" name="R410" reversible="true" fbc:lowerFluxBound="cobra_default_lb" fbc:upperFluxBound="cobra_default_ub">
        <listOfReactants>
          <speciesReference constant="true" species="M_MMSA" stoichiometry="1" />
          <speciesReference constant="true" species="M_ALA" stoichiometry="1" />
        </listOfReactants>
        <listOfProducts>
          <speciesReference constant="true" species="M_AIBUT" stoichiometry="1" />
          <speciesReference constant="true" species="M_PYR" stoichiometry="1" />
        </listOfProducts>
      </reaction>
      <reaction fast="false" id="R_R411" name="R411" reversible="true" fbc:lowerFluxBound="cobra_default_lb" fbc:upperFluxBound="cobra_default_ub">
        <listOfReactants>
          <speciesReference constant="true" species="M_AKG" stoichiometry="1" />
          <speciesReference constant="true" species="M_ILE" stoichiometry="1" />
        </listOfReactants>
        <listOfProducts>
          <speciesReference constant="true" species="M_GLU" stoichiometry="1" />
          <speciesReference constant="true" species="M_a_3MOP" stoichiometry="1" />
        </listOfProducts>
      </reaction>
      <reaction fast="false" id="R_R412" name="R412" reversible="true" fbc:lowerFluxBound="cobra_default_lb" fbc:upperFluxBound="cobra_default_ub">
        <listOfReactants>
          <speciesReference constant="true" species="M_AKG" stoichiometry="1" />
          <speciesReference constant="true" species="M_LEU" stoichiometry="1" />
        </listOfReactants>
        <listOfProducts>
          <speciesReference constant="true" species="M_a_4MOP" stoichiometry="1" />
          <speciesReference constant="true" species="M_GLU" stoichiometry="1" />
        </listOfProducts>
      </reaction>
      <reaction fast="false" id="R_R413" name="R413" reversible="false" fbc:lowerFluxBound="cobra_0_bound" fbc:upperFluxBound="cobra_default_ub">
        <listOfReactants>
          <speciesReference constant="true" species="M_NADPH" stoichiometry="1" />
          <speciesReference constant="true" species="M_ACLAC" stoichiometry="1" />
        </listOfReactants>
        <listOfProducts>
          <speciesReference constant="true" species="M_DHMVA" stoichiometry="1" />
          <speciesReference constant="true" species="M_NADP" stoichiometry="1" />
        </listOfProducts>
      </reaction>
      <reaction fast="false" id="R_R414" name="R414" reversible="false" fbc:lowerFluxBound="cobra_0_bound" fbc:upperFluxBound="cobra_default_ub">
        <listOfReactants>
          <speciesReference constant="true" species="M_DHMVA" stoichiometry="1" />
        </listOfReactants>
        <listOfProducts>
          <speciesReference constant="true" species="M_OIVAL" stoichiometry="1" />
[truncated: 268,365 more chars]
