# Supplementary material for: Do genome-scale models need exact solvers or clearer standards?
Source: Mol Syst Biol. 2015 Oct 14;11(10):831. doi: 10.15252/msb.20156157 (PMC4631202; doi:10.15252/msb.20156157)
Supplement: Supplementary file 2 — Dataset EV1 [file msb0011-0831-sd2.zip › m_model_collection-master/sbml3/AraGEM.xml]

<?xml version='1.0' encoding='UTF-8'?>
<sbml xmlns:fbc="http://www.sbml.org/sbml/level3/version1/fbc/version2" level="3" sboTerm="SBO:0000624" version="1" xmlns="http://www.sbml.org/sbml/level3/version1/core" fbc:required="false">
  <model id="AraGEM" fbc:strict="true">
    <listOfUnitDefinitions>
      <unitDefinition id="mmol_per_gDW_per_hr">
        <listOfUnits>
          <unit exponent="1" kind="mole" multiplier="1" scale="-3" />
          <unit exponent="-1" kind="gram" multiplier="1" scale="0" />
          <unit exponent="-1" kind="second" multiplier="3600" scale="0" />
        </listOfUnits>
      </unitDefinition>
    </listOfUnitDefinitions>
    <fbc:listOfObjectives fbc:activeObjective="obj">
      <fbc:objective fbc:id="obj" fbc:type="maximize">
        <fbc:listOfFluxObjectives>
          <fbc:fluxObjective fbc:coefficient="0.01" fbc:reaction="R_Ex16" />
        </fbc:listOfFluxObjectives>
      </fbc:objective>
    </fbc:listOfObjectives>
    <listOfParameters>
      <parameter constant="true" id="cobra_default_lb" sboTerm="SBO:0000626" units="mmol_per_gDW_per_hr" value="-1000" />
      <parameter constant="true" id="cobra_default_ub" sboTerm="SBO:0000626" units="mmol_per_gDW_per_hr" value="1000" />
      <parameter constant="true" id="cobra_0_bound" sboTerm="SBO:0000626" units="mmol_per_gDW_per_hr" value="0" />
      <parameter constant="true" id="R_BIO_L_upper_bound" sboTerm="SBO:0000625" units="mmol_per_gDW_per_hr" value="0.11" />
      <parameter constant="true" id="R_BIO_L_lower_bound" sboTerm="SBO:0000625" units="mmol_per_gDW_per_hr" value="0.11" />
      <parameter constant="true" id="R_TCX14_upper_bound" sboTerm="SBO:0000625" units="mmol_per_gDW_per_hr" value="10" />
      <parameter constant="true" id="R_TCX14_lower_bound" sboTerm="SBO:0000625" units="mmol_per_gDW_per_hr" value="-10" />
    </listOfParameters>
    <listOfCompartments>
      <compartment constant="true" id="acc" name="Accumulation" />
      <compartment constant="true" id="c" name="Cytosol" />
      <compartment constant="true" id="m" name="Mitochondrion" />
      <compartment constant="true" id="biomass" name="Biomass" />
      <compartment constant="true" id="p" name="Plastid" />
      <compartment constant="true" id="ext" name="External" />
      <compartment constant="true" id="v" name="Vacuole" />
      <compartment constant="true" id="x" name="Peroxisome" />
    </listOfCompartments>
    <listOfSpecies>
      <species boundaryCondition="false" compartment="c" constant="false" hasOnlySubstanceUnits="false" id="M_S__40__43__41__45__40_3S_44_4R_41__45_cis_45_3_44_4_45_Dihydroxy_45_3_44_4_45_dihydrofluorene_c" name="(+)-(3S,4R)-cis-3,4-Dihydroxy-3,4-dihydrofluorene" fbc:charge="0" />
      <species boundaryCondition="false" compartment="c" constant="false" hasOnlySubstanceUnits="false" id="M_S__40__43__41__45_7_45_Isojasmonic_32_acid_32_CoA_c" name="(+)-7-Isojasmonic acid CoA" fbc:charge="0" />
      <species boundaryCondition="false" compartment="c" constant="false" hasOnlySubstanceUnits="false" id="M_S__40__45__41__45_Epiafzelechin_c" name="(-)-Epiafzelechin" fbc:charge="0" />
      <species boundaryCondition="false" compartment="c" constant="false" hasOnlySubstanceUnits="false" id="M_S__40__45__41__45_Epicatechin_c" name="(-)-Epicatechin" fbc:charge="0" />
      <species boundaryCondition="false" compartment="c" constant="false" hasOnlySubstanceUnits="false" id="M_S__40__45__41__45_Epigallocatechin_c" name="(-)-Epigallocatechin" fbc:charge="0" />
      <species boundaryCondition="false" compartment="c" constant="false" hasOnlySubstanceUnits="false" id="M_S__40__45__41__45_Ureidoglycolate_c" name="(-)-Ureidoglycolate" fbc:charge="0" />
      <species boundaryCondition="false" compartment="c" constant="false" hasOnlySubstanceUnits="false" id="M_S__40__45__41__45_alpha_45_Pinene_c" name="(-)-alpha-Pinene" fbc:charge="0" />
      <species boundaryCondition="false" compartment="c" constant="false" hasOnlySubstanceUnits="false" id="M_S__40__45__41__45_beta_45_Pinene_c" name="(-)-beta-Pinene" fbc:charge="0" />
      <species boundaryCondition="false" compartment="c" constant="false" hasOnlySubstanceUnits="false" id="M_S__40_11Z_44_14Z_41__45_Icosadienoyl_45_CoA_c" name="(11Z,14Z)-Icosadienoyl-CoA" fbc:charge="0" />
      <species boundaryCondition="false" compartment="c" constant="false" hasOnlySubstanceUnits="false" id="M_S__40_11Z_44_14Z_44_17Z_41__45_Icosatrienoyl_45_CoA_c" name="(11Z,14Z,17Z)-Icosatrienoyl-CoA" fbc:charge="0" />
      <species boundaryCondition="false" compartment="c" constant="false" hasOnlySubstanceUnits="false" id="M_S__40_13Z_41__45_Docosenoic_32_acid_c" name="(13Z)-Docosenoic acid" fbc:charge="0" />
      <species boundaryCondition="false" compartment="c" constant="false" hasOnlySubstanceUnits="false" id="M_S__40_13Z_44_16Z_41__45_Docosadi_45_13_44_16_45_enoyl_45_CoA_c" name="(13Z,16Z)-Docosadi-13,16-enoyl-CoA" fbc:charge="0" />
      <species boundaryCondition="false" compartment="c" constant="false" hasOnlySubstanceUnits="false" id="M_S__40_15S_41__45_15_45_Hydroxy_45_5_44_8_44_11_45_cis_45_13_45_trans_45_eicosatetraenoate_c" name="(15S)-15-Hydroxy-5,8,11-cis-13-trans-eicosatetraenoate" fbc:charge="0" />
      <species boundaryCondition="false" compartment="c" constant="false" hasOnlySubstanceUnits="false" id="M_S__40_15Z_41__45_Tetracosenoic_32_acid_c" name="(15Z)-Tetracosenoic acid" fbc:charge="0" />
      <species boundaryCondition="false" compartment="c" constant="false" hasOnlySubstanceUnits="false" id="M_S__40_1R_41__45_Glutathionyl_45__40_2R_41__45_hydroxy_45_1_44_2_45_dihydronaphthalene_c" name="(1R)-Glutathionyl-(2R)-hydroxy-1,2-dihydronaphthalene" fbc:charge="0" />
      <species boundaryCondition="false" compartment="c" constant="false" hasOnlySubstanceUnits="false" id="M_S__40_1R_41__45_Hydroxy_45__40_2R_41__45_glutathionyl_45_1_44_2_45_dihydronaphthalene_c" name="(1R)-Hydroxy-(2R)-glutathionyl-1,2-dihydronaphthalene" fbc:charge="0" />
      <species boundaryCondition="false" compartment="c" constant="false" hasOnlySubstanceUnits="false" id="M_S__40_1R_44_2S_41__45_Naphthalene_32_1_44_2_45_oxide_c" name="(1R,2S)-Naphthalene 1,2-oxide" fbc:charge="0" />
      <species boundaryCondition="false" compartment="c" constant="false" hasOnlySubstanceUnits="false" id="M_S__40_1S_41__45_Hydroxy_45__40_2S_41__45_glutathionyl_45_1_44_2_45_dihydronaphthalene_c" name="(1S)-Hydroxy-(2S)-glutathionyl-1,2-dihydronaphthalene" fbc:charge="0" />
      <species boundaryCondition="false" compartment="c" constant="false" hasOnlySubstanceUnits="false" id="M_S__40_1S_44_2R_41__45_Naphthalene_32_1_44_2_45_oxide_c" name="(1S,2R)-Naphthalene 1,2-oxide" fbc:charge="0" />
      <species boundaryCondition="false" compartment="c" constant="false" hasOnlySubstanceUnits="false" id="M_S__40_2_39_S_41__45_Deoxymyxol_32_2_39__45__40_2_44_4_45_di_45_O_45_methyl_45_alpha_45_L_45_fucoside_41__c" name="(2'S)-Deoxymyxol 2'-(2,4-di-O-methyl-alpha-L-fucoside)" fbc:charge="0" />
      <species boundaryCondition="false" compartment="c" constant="false" hasOnlySubstanceUnits="false" id="M_S__40_2_39_S_41__45_Deoxymyxol_32_2_39__45_alpha_45_L_45_fucoside_c" name="(2'S)-Deoxymyxol 2'-alpha-L-fucoside" fbc:charge="0" />
      <species boundaryCondition="false" compartment="c" constant="false" hasOnlySubstanceUnits="false" id="M_S__40_2_45_Aminoethyl_41_phosphonate_c" name="(2-Aminoethyl)phosphonate" fbc:charge="0" />
      <species boundaryCondition="false" compartment="c" constant="false" hasOnlySubstanceUnits="false" id="M_S__40_2_45_Naphthyl_41_methanol_c" name="(2-Naphthyl)methanol" fbc:charge="0" />
      <species boundaryCondition="false" compartment="c" constant="false" hasOnlySubstanceUnits="false" id="M_S__40_2E_41__45_5_45_Methylhexa_45_2_44_4_45_dienoyl_45_CoA_c" name="(2E)-5-Methylhexa-2,4-dienoyl-CoA" fbc:charge="0" />
      <species boundaryCondition="false" compartment="c" constant="false" hasOnlySubstanceUnits="false" id="M_S__40_2E_41__45_Octadecenoyl_45_CoA_c" name="(2E)-Octadecenoyl-CoA" fbc:charge="0" />
      <species boundaryCondition="false" compartment="c" constant="false" hasOnlySubstanceUnits="false" id="M_S__40_2E_41__45_Octadecenoyl_45__91_acp_93__c" name="(2E)-Octadecenoyl-[acp]" fbc:charge="0" />
      <species boundaryCondition="false" compartment="c" constant="false" hasOnlySubstanceUnits="false" id="M_S__40_2E_44_6Z_44_9Z_44_12Z_44_15Z_44_18Z_41__45_Tetracosahexa_45_2_44_6_44_9_44_12_44_15_44_18_45_enoyl_45_CoA_c" name="(2E,6Z,9Z,12Z,15Z,18Z)-Tetracosahexa-2,6,9,12,15,18-enoyl-CoA" fbc:charge="0" />
      <species boundaryCondition="false" compartment="c" constant="false" hasOnlySubstanceUnits="false" id="M_S__40_2E_44_6Z_44_9Z_44_12Z_44_15Z_44_18Z_44_21Z_41__45_Tetracosahepta_45_2_44_6_44_9_44_12_44_15_44_18_44_21_45_enoyl_45_CoA_c" name="(2E,6Z,9Z,12Z,15Z,18Z,21Z)-Tetracosahepta-2,6,9,12,15,18,21-enoyl-CoA" fbc:charge="0" />
      <species boundaryCondition="false" compartment="c" constant="false" hasOnlySubstanceUnits="false" id="M_S__40_2R_41__45_2_45_Hydroxy_45_3_45__40_phosphonooxy_41__45_propanal_c" name="(2R)-2-Hydroxy-3-(phosphonooxy)-propanal_c" fbc:charge="0" />
      <species boundaryCondition="false" compartment="p" constant="false" hasOnlySubstanceUnits="false" id="M_S__40_2R_41__45_2_45_Hydroxy_45_3_45__40_phosphonooxy_41__45_propanal_p" name="(2R)-2-Hydroxy-3-(phosphonooxy)-propanal_p" fbc:charge="0" />
      <species boundaryCondition="false" compartment="c" constant="false" hasOnlySubstanceUnits="false" id="M_S__40_2R_44_3S_41__45_3_45_Isopropylmalate_c" name="(2R,3S)-3-Isopropylmalate" fbc:charge="0" />
      <species boundaryCondition="false" compartment="c" constant="false" hasOnlySubstanceUnits="false" id="M_S__40_2S_41__45_2_45_Isopropyl_45_3_45_oxosuccinate_c" name="(2S)-2-Isopropyl-3-oxosuccinate" fbc:charge="0" />
      <species boundaryCondition="false" compartment="c" constant="false" hasOnlySubstanceUnits="false" id="M_S__40_2S_41__45_2_45_Isopropylmalate_c" name="(2S)-2-Isopropylmalate" fbc:charge="0" />
      <species boundaryCondition="false" compartment="c" constant="false" hasOnlySubstanceUnits="false" id="M_S__40_2S_44_3S_41__45_3_45_Hydroxy_45_2_45_methylbutanoyl_45_CoA_c" name="(2S,3S)-3-Hydroxy-2-methylbutanoyl-CoA" fbc:charge="0" />
      <species boundaryCondition="false" compartment="c" constant="false" hasOnlySubstanceUnits="false" id="M_S__40_3R_41__45_3_45_Hydroxybutanoyl_45__91_acyl_45_carrier_32_protein_93__c" name="(3R)-3-Hydroxybutanoyl-[acyl-carrier protein]" fbc:charge="0" />
      <species boundaryCondition="false" compartment="p" constant="false" hasOnlySubstanceUnits="false" id="M_S__40_3R_41__45_3_45_Hydroxybutanoyl_45__91_acyl_45_carrier_32_protein_93__p" name="(3R)-3-Hydroxybutanoyl-[acyl-carrier protein]" fbc:charge="0" />
      <species boundaryCondition="false" compartment="c" constant="false" hasOnlySubstanceUnits="false" id="M_S__40_3R_41__45_3_45_Hydroxydecanoyl_45__91_acyl_45_carrier_32_protein_93__c" name="(3R)-3-Hydroxydecanoyl-[acyl-carrier protein]" fbc:charge="0" />
      <species boundaryCondition="false" compartment="p" constant="false" hasOnlySubstanceUnits="false" id="M_S__40_3R_41__45_3_45_Hydroxydecanoyl_45__91_acyl_45_carrier_32_protein_93__p" name="(3R)-3-Hydroxydecanoyl-[acyl-carrier protein]" fbc:charge="0" />
      <species boundaryCondition="false" compartment="c" constant="false" hasOnlySubstanceUnits="false" id="M_S__40_3R_41__45_3_45_Hydroxyoctanoyl_45__91_acyl_45_carrier_32_protein_93__c" name="(3R)-3-Hydroxyoctanoyl-[acyl-carrier protein]" fbc:charge="0" />
      <species boundaryCondition="false" compartment="p" constant="false" hasOnlySubstanceUnits="false" id="M_S__40_3R_41__45_3_45_Hydroxyoctanoyl_45__91_acyl_45_carrier_32_protein_93__p" name="(3R)-3-Hydroxyoctanoyl-[acyl-carrier protein]" fbc:charge="0" />
      <species boundaryCondition="false" compartment="c" constant="false" hasOnlySubstanceUnits="false" id="M_S__40_3R_41__45_3_45_Hydroxypalmitoyl_45__91_acyl_45_carrier_32_protein_93__c" name="(3R)-3-Hydroxypalmitoyl-[acyl-carrier protein]" fbc:charge="0" />
      <species boundaryCondition="false" compartment="p" constant="false" hasOnlySubstanceUnits="false" id="M_S__40_3R_41__45_3_45_Hydroxypalmitoyl_45__91_acyl_45_carrier_32_protein_93__p" name="(3R)-3-Hydroxypalmitoyl-[acyl-carrier protein]" fbc:charge="0" />
      <species boundaryCondition="false" compartment="c" constant="false" hasOnlySubstanceUnits="false" id="M_S__40_3R_41__45_3_45_Hydroxytetradecanoyl_45__91_acyl_45_carrier_32_protein_93__c" name="(3R)-3-Hydroxytetradecanoyl-[acyl-carrier protein]" fbc:charge="0" />
      <species boundaryCondition="false" compartment="p" constant="false" hasOnlySubstanceUnits="false" id="M_S__40_3R_41__45_3_45_Hydroxytetradecanoyl_45__91_acyl_45_carrier_32_protein_93__p" name="(3R)-3-Hydroxytetradecanoyl-[acyl-carrier protein]" fbc:charge="0" />
      <species boundaryCondition="false" compartment="c" constant="false" hasOnlySubstanceUnits="false" id="M_S__40_3R_44_2_39_S_41__45_Myxol_32_2_39__45__40_2_44_4_45_di_45_O_45_methyl_45_alpha_45_L_45_fucoside_41__c" name="(3R,2'S)-Myxol 2'-(2,4-di-O-methyl-alpha-L-fucoside)" fbc:charge="0" />
      <species boundaryCondition="false" compartment="c" constant="false" hasOnlySubstanceUnits="false" id="M_S__40_3R_44_2_39_S_41__45_Myxol_32_2_39__45_alpha_45_L_45_fucoside_c" name="(3R,2'S)-Myxol 2'-alpha-L-fucoside" fbc:charge="0" />
      <species boundaryCondition="false" compartment="c" constant="false" hasOnlySubstanceUnits="false" id="M_S__40_3S_41__45_3_45_Hydroxyadipyl_45_CoA_c" name="(3S)-3-Hydroxyadipyl-CoA" fbc:charge="0" />
      <species boundaryCondition="false" compartment="c" constant="false" hasOnlySubstanceUnits="false" id="M_S__40_3Z_41__45_Phytochromobilin_c" name="(3Z)-Phytochromobilin" fbc:charge="0" />
      <species boundaryCondition="false" compartment="c" constant="false" hasOnlySubstanceUnits="false" id="M_S__40_4R_44_5S_41__45_4_44_5_44_6_45_Trihydroxy_45_2_44_3_45_dioxohexanoate_c" name="(4R,5S)-4,5,6-Trihydroxy-2,3-dioxohexanoate" fbc:charge="0" />
      <species boundaryCondition="false" compartment="c" constant="false" hasOnlySubstanceUnits="false" id="M_S__40_4Z_44_7Z_44_10Z_44_13Z_44_16Z_44_19Z_41__45_Docosahexaenoic_32_acid_c" name="(4Z,7Z,10Z,13Z,16Z,19Z)-Docosahexaenoic acid" fbc:charge="0" />
      <species boundaryCondition="false" compartment="c" constant="false" hasOnlySubstanceUnits="false" id="M_S__40_4Z_44_7Z_44_10Z_44_13Z_44_16Z_44_19Z_41__45_Docosahexaenoyl_45_CoA_c" name="(4Z,7Z,10Z,13Z,16Z,19Z)-Docosahexaenoyl-CoA" fbc:charge="0" />
      <species boundaryCondition="false" compartment="c" constant="false" hasOnlySubstanceUnits="false" id="M_S__40_5_45_L_45_Glutamyl_41__45_L_45_amino_32_acid_c" name="(5-L-Glutamyl)-L-amino acid" fbc:charge="0" />
      <species boundaryCondition="false" compartment="c" constant="false" hasOnlySubstanceUnits="false" id="M_S__40_5_45_L_45_Glutamyl_41__45_peptide_c" name="(5-L-Glutamyl)-peptide" fbc:charge="0" />
      <species boundaryCondition="false" compartment="c" constant="false" hasOnlySubstanceUnits="false" id="M_S__40_5Z_44_8Z_44_11Z_44_14Z_41__45_Icosatetraenoic_32_acid_c" name="(5Z,8Z,11Z,14Z)-Icosatetraenoic acid" fbc:charge="0" />
      <species boundaryCondition="false" compartment="c" constant="false" hasOnlySubstanceUnits="false" id="M_S__40_5Z_44_8Z_44_11Z_44_14Z_44_17Z_41__45_Icosapentaenoic_32_acid_c" name="(5Z,8Z,11Z,14Z,17Z)-Icosapentaenoic acid" fbc:charge="0" />
      <species boundaryCondition="false" compartment="c" constant="false" hasOnlySubstanceUnits="false" id="M_S__40_5Z_44_8Z_44_11Z_44_14Z_44_17Z_41__45_Icosapentaenoyl_45_CoA_c" name="(5Z,8Z,11Z,14Z,17Z)-Icosapentaenoyl-CoA" fbc:charge="0" />
      <species boundaryCondition="false" compartment="c" constant="false" hasOnlySubstanceUnits="false" id="M_S__40_6Z_44_9Z_44_12Z_41__45_Octadecatrienoic_32_acid_c" name="(6Z,9Z,12Z)-Octadecatrienoic acid" fbc:charge="0" />
      <species boundaryCondition="false" compartment="c" constant="false" hasOnlySubstanceUnits="false" id="M_S__40_6Z_44_9Z_44_12Z_44_15Z_44_18Z_41__45_Tetracosapentaenoyl_45_CoA_c" name="(6Z,9Z,12Z,15Z,18Z)-Tetracosapentaenoyl-CoA" fbc:charge="0" />
      <species boundaryCondition="false" compartment="c" constant="false" hasOnlySubstanceUnits="false" id="M_S__40_6Z_44_9Z_44_12Z_44_15Z_44_18Z_44_21Z_41__45_Tetracosahexaenoyl_45_CoA_c" name="(6Z,9Z,12Z,15Z,18Z,21Z)-Tetracosahexaenoyl-CoA" fbc:charge="0" />
      <species boundaryCondition="false" compartment="c" constant="false" hasOnlySubstanceUnits="false" id="M_S__40_7Z_44_10Z_44_13Z_44_16Z_41__45_Docosatetraenoyl_45_CoA_c" name="(7Z,10Z,13Z,16Z)-Docosatetraenoyl-CoA" fbc:charge="0" />
      <species boundaryCondition="false" compartment="c" constant="false" hasOnlySubstanceUnits="false" id="M_S__40_7Z_44_10Z_44_13Z_44_16Z_44_19Z_41__45_Docosa_45_7_44_10_44_13_44_16_44_19_45_pentaenoic_32_acid_c" name="(7Z,10Z,13Z,16Z,19Z)-Docosa-7,10,13,16,19-pentaenoic acid" fbc:charge="0" />
      <species boundaryCondition="false" compartment="c" constant="false" hasOnlySubstanceUnits="false" id="M_S__40_7Z_44_10Z_44_13Z_44_16Z_44_19Z_41__45_Docosapentaenoyl_45_CoA_c" name="(7Z,10Z,13Z,16Z,19Z)-Docosapentaenoyl-CoA" fbc:charge="0" />
      <species boundaryCondition="false" compartment="c" constant="false" hasOnlySubstanceUnits="false" id="M_S__40_8Z_44_11Z_44_14Z_41__45_Icosatrienoic_32_acid_c" name="(8Z,11Z,14Z)-Icosatrienoic acid" fbc:charge="0" />
      <species boundaryCondition="false" compartment="c" constant="false" hasOnlySubstanceUnits="false" id="M_S__40_9Z_41__45_Hexadecenoic_32_acid_c" name="(9Z)-Hexadecenoic acid" fbc:charge="0" />
      <species boundaryCondition="false" compartment="c" constant="false" hasOnlySubstanceUnits="false" id="M_S__40_9Z_41__45_Octadecenoic_32_acid_c" name="(9Z)-Octadecenoic acid" fbc:charge="0" />
      <species boundaryCondition="false" compartment="c" constant="false" hasOnlySubstanceUnits="false" id="M_S__40_9Z_44_12Z_44_15Z_41__45_Octadecatrienoic_32_acid_c" name="(9Z,12Z,15Z)-Octadecatrienoic acid" fbc:charge="0" />
      <species boundaryCondition="false" compartment="c" constant="false" hasOnlySubstanceUnits="false" id="M_S__40_9Z_44_12Z_44_15Z_41__45_Octadecatrienoyl_45_CoA_c" name="(9Z,12Z,15Z)-Octadecatrienoyl-CoA" fbc:charge="0" />
      <species boundaryCondition="false" compartment="c" constant="false" hasOnlySubstanceUnits="false" id="M_S__40_9Z_44_15Z_41__45__40_13S_41__45_12_44_13_45_Epoxyoctadeca_45_9_44_11_44_15_45_trienoic_32_acid_c" name="(9Z,15Z)-(13S)-12,13-Epoxyoctadeca-9,11,15-trienoic acid" fbc:charge="0" />
      <species boundaryCondition="false" compartment="c" constant="false" hasOnlySubstanceUnits="false" id="M_S__40_R_41__40__45__41__45_Allantoin_c" name="(R)(-)-Allantoin" fbc:charge="0" />
      <species boundaryCondition="false" compartment="c" constant="false" hasOnlySubstanceUnits="false" id="M_S__40_R_41__45_2_44_3_45_Dihydroxy_45_3_45_methylbutanoate_c" name="(R)-2,3-Dihydroxy-3-methylbutanoate" fbc:charge="0" />
      <species boundaryCondition="false" compartment="c" constant="false" hasOnlySubstanceUnits="false" id="M_S__40_R_41__45_2_44_3_45_Dihydroxy_45_3_45_methylpentanoate_c" name="(R)-2,3-Dihydroxy-3-methylpentanoate" fbc:charge="0" />
      <species boundaryCondition="false" compartment="c" constant="false" hasOnlySubstanceUnits="false" id="M_S__40_R_41__45_3_45_Hydroxy_45_3_45_methyl_45_2_45_oxopentanoate_c" name="(R)-3-Hydroxy-3-methyl-2-oxopentanoate" fbc:charge="0" />
      <species boundaryCondition="false" compartment="c" constant="false" hasOnlySubstanceUnits="false" id="M_S__40_R_41__45_3_45_Hydroxybutanoyl_45_CoA_c" name="(R)-3-Hydroxybutanoyl-CoA" fbc:charge="0" />
      <species boundaryCondition="false" compartment="m" constant="false" hasOnlySubstanceUnits="false" id="M_S__40_R_41__45_3_45_Hydroxybutanoyl_45_CoA_m" name="(R)-3-Hydroxybutanoyl-CoA" fbc:charge="0" />
      <species boundaryCondition="false" compartment="p" constant="false" hasOnlySubstanceUnits="false" id="M_S__40_R_41__45_3_45_Hydroxybutanoyl_45_CoA_p" name="(R)-3-Hydroxybutanoyl-CoA" fbc:charge="0" />
      <species boundaryCondition="false" compartment="x" constant="false" hasOnlySubstanceUnits="false" id="M_S__40_R_41__45_3_45_Hydroxybutanoyl_45_CoA_x" name="(R)-3-Hydroxybutanoyl-CoA" fbc:charge="0" />
      <species boundaryCondition="false" compartment="c" constant="false" hasOnlySubstanceUnits="false" id="M_S__40_R_41__45_3_45_Hydroxydodecanoyl_45__91_acp_93__c" name="(R)-3-Hydroxydodecanoyl-[acp]" fbc:charge="0" />
      <species boundaryCondition="false" compartment="p" constant="false" hasOnlySubstanceUnits="false" id="M_S__40_R_41__45_3_45_Hydroxydodecanoyl_45__91_acp_93__p" name="(R)-3-Hydroxydodecanoyl-[acp]" fbc:charge="0" />
      <species boundaryCondition="false" compartment="c" constant="false" hasOnlySubstanceUnits="false" id="M_S__40_R_41__45_3_45_Hydroxyhexanoyl_45__91_acp_93__c" name="(R)-3-Hydroxyhexanoyl-[acp]" fbc:charge="0" />
      <species boundaryCondition="false" compartment="p" constant="false" hasOnlySubstanceUnits="false" id="M_S__40_R_41__45_3_45_Hydroxyhexanoyl_45__91_acp_93__p" name="(R)-3-Hydroxyhexanoyl-[acp]" fbc:charge="0" />
      <species boundaryCondition="false" compartment="c" constant="false" hasOnlySubstanceUnits="false" id="M_S__40_R_41__45_4_39__45_Phosphopantothenoyl_45_L_45_cysteine_c" name="(R)-4'-Phosphopantothenoyl-L-cysteine" fbc:charge="0" />
      <species boundaryCondition="false" compartment="c" constant="false" hasOnlySubstanceUnits="false" id="M_S__40_R_41__45_5_45_Diphosphomevalonate_c" name="(R)-5-Diphosphomevalonate" fbc:charge="0" />
      <species boundaryCondition="false" compartment="c" constant="false" hasOnlySubstanceUnits="false" id="M_S__40_R_41__45_5_45_Phosphomevalonate_c" name="(R)-5-Phosphomevalonate" fbc:charge="0" />
      <species boundaryCondition="false" compartment="c" constant="false" hasOnlySubstanceUnits="false" id="M_S__40_R_41__45_Acetoin_c" name="(R)-Acetoin" fbc:charge="0" />
      <species boundaryCondition="false" compartment="c" constant="false" hasOnlySubstanceUnits="false" id="M_S__40_R_41__45_Lactate_c" name="(R)-Lactate" fbc:charge="0" />
      <species boundaryCondition="false" compartment="c" constant="false" hasOnlySubstanceUnits="false" id="M_S__40_R_41__45_Mevalonate_c" name="(R)-Mevalonate" fbc:charge="0" />
      <species boundaryCondition="false" compartment="c" constant="false" hasOnlySubstanceUnits="false" id="M_S__40_R_41__45_Pantoate_c" name="(R)-Pantoate" fbc:charge="0" />
      <species boundaryCondition="false" compartment="c" constant="false" hasOnlySubstanceUnits="false" id="M_S__40_R_41__45_S_45_Lactoylglutathione_c" name="(R)-S-Lactoylglutathione" fbc:charge="0" />
      <species boundaryCondition="false" compartment="c" constant="false" hasOnlySubstanceUnits="false" id="M_S__40_R_44_R_41__45_Butane_45_2_44_3_45_diol_c" name="(R,R)-Butane-2,3-diol" fbc:charge="0" />
      <species boundaryCondition="false" compartment="c" constant="false" hasOnlySubstanceUnits="false" id="M_S__40_S_41__40__43__41__45_Allantoin_c" name="(S)(+)-Allantoin" fbc:charge="0" />
      <species boundaryCondition="false" compartment="c" constant="false" hasOnlySubstanceUnits="false" id="M_S__40_S_41__45_1_45_Pyrroline_45_5_45_carboxylate_c" name="(S)-1-Pyrroline-5-carboxylate" fbc:charge="0" />
      <species boundaryCondition="false" compartment="c" constant="false" hasOnlySubstanceUnits="false" id="M_S__40_S_41__45_2_44_3_45_Epoxysqualene_c" name="(S)-2,3-Epoxysqualene" fbc:charge="0" />
      <species boundaryCondition="false" compartment="c" constant="false" hasOnlySubstanceUnits="false" id="M_S__40_S_41__45_2_45_Aceto_45_2_45_hydroxybutanoate_c" name="(S)-2-Aceto-2-hydroxybutanoate" fbc:charge="0" />
      <species boundaryCondition="false" compartment="c" constant="false" hasOnlySubstanceUnits="false" id="M_S__40_S_41__45_2_45_Acetolactate_c" name="(S)-2-Acetolactate" fbc:charge="0" />
      <species boundaryCondition="false" compartment="c" constant="false" hasOnlySubstanceUnits="false" id="M_S__40_S_41__45_3_45_Hydroxy_45_3_45_methylglutaryl_45_CoA_c" name="(S)-3-Hydroxy-3-methylglutaryl-CoA" fbc:charge="0" />
      <species boundaryCondition="false" compartment="c" constant="false" hasOnlySubstanceUnits="false" id="M_S__40_S_41__45_3_45_Hydroxybutanoyl_45_CoA_c" name="(S)-3-Hydroxybutanoyl-CoA" fbc:charge="0" />
      <species boundaryCondition="false" compartment="x" constant="false" hasOnlySubstanceUnits="false" id="M_S__40_S_41__45_3_45_Hydroxybutanoyl_45_CoA_x" name="(S)-3-Hydroxybutanoyl-CoA" fbc:charge="0" />
      <species boundaryCondition="false" compartment="x" constant="false" hasOnlySubstanceUnits="false" id="M_S__40_S_41__45_3_45_Hydroxydodecanoyl_45_CoA_x" name="(S)-3-Hydroxydodecanoyl-CoA" fbc:charge="0" />
      <species boundaryCondition="false" compartment="x" constant="false" hasOnlySubstanceUnits="false" id="M_S__40_S_41__45_3_45_Hydroxyhexadecanoyl_45_CoA_x" name="(S)-3-Hydroxyhexadecanoyl-CoA" fbc:charge="0" />
      <species boundaryCondition="false" compartment="c" constant="false" hasOnlySubstanceUnits="false" id="M_S__40_S_41__45_3_45_Hydroxyisobutyrate_c" name="(S)-3-Hydroxyisobutyrate" fbc:charge="0" />
      <species boundaryCondition="false" compartment="c" constant="false" hasOnlySubstanceUnits="false" id="M_S__40_S_41__45_3_45_Hydroxyisobutyryl_45_CoA_c" name="(S)-3-Hydroxyisobutyryl-CoA" fbc:charge="0" />
      <species boundaryCondition="false" compartment="x" constant="false" hasOnlySubstanceUnits="false" id="M_S__40_S_41__45_3_45_Hydroxytetradecanoyl_45_CoA_x" name="(S)-3-Hydroxytetradecanoyl-CoA" fbc:charge="0" />
      <species boundaryCondition="false" compartment="c" constant="false" hasOnlySubstanceUnits="false" id="M_S__40_S_41__45_3_45_Methyl_45_2_45_oxopentanoic_32_acid_c" name="(S)-3-Methyl-2-oxopentanoic acid" fbc:charge="0" />
      <species boundaryCondition="false" compartment="c" constant="false" hasOnlySubstanceUnits="false" id="M_S__40_S_41__45_4_45_Amino_45_5_45_oxopentanoate_c" name="(S)-4-Amino-5-oxopentanoate" fbc:charge="0" />
      <species boundaryCondition="false" compartment="c" constant="false" hasOnlySubstanceUnits="false" id="M_S__40_S_41__45_Dihydroorotate_c" name="(S)-Dihydroorotate" fbc:charge="0" />
      <species boundaryCondition="false" compartment="x" constant="false" hasOnlySubstanceUnits="false" id="M_S__40_S_41__45_Hydroxydecanoyl_45_CoA_x" name="(S)-Hydroxydecanoyl-CoA" fbc:charge="0" />
      <species boundaryCondition="false" compartment="x" constant="false" hasOnlySubstanceUnits="false" id="M_S__40_S_41__45_Hydroxyhexanoyl_45_CoA_x" name="(S)-Hydroxyhexanoyl-CoA" fbc:charge="0" />
      <species boundaryCondition="false" compartment="x" constant="false" hasOnlySubstanceUnits="false" id="M_S__40_S_41__45_Hydroxyoctanoyl_45_CoA_x" name="(S)-Hydroxyoctanoyl-CoA" fbc:charge="0" />
      <species boundaryCondition="false" compartment="c" constant="false" hasOnlySubstanceUnits="false" id="M_S__40_S_41__45_Lactate_c" name="(S)-Lactate" fbc:charge="0" />
      <species boundaryCondition="false" compartment="c" constant="false" hasOnlySubstanceUnits="false" id="M_S__40_S_41__45_Malate_c" name="(S)-Malate_c" fbc:charge="0" />
      <species boundaryCondition="false" compartment="m" constant="false" hasOnlySubstanceUnits="false" id="M_S__40_S_41__45_Malate_m" name="(S)-Malate_m" fbc:charge="0" />
      <species boundaryCondition="false" compartment="p" constant="false" hasOnlySubstanceUnits="false" id="M_S__40_S_41__45_Malate_p" name="(S)-Malate_p" fbc:charge="0" />
      <species boundaryCondition="false" compartment="v" constant="false" hasOnlySubstanceUnits="false" id="M_S__40_S_41__45_Malate_v" name="(S)-Malate_v" fbc:charge="0" />
      <species boundaryCondition="false" compartment="x" constant="false" hasOnlySubstanceUnits="false" id="M_S__40_S_41__45_Malate_x" name="(S)-Malate_x" fbc:charge="0" />
      <species boundaryCondition="false" compartment="c" constant="false" hasOnlySubstanceUnits="false" id="M_S__40_S_41__45_Methylmalonate_32_semialdehyde_c" name="(S)-Methylmalonate semialdehyde" fbc:charge="0" />
      <species boundaryCondition="false" compartment="c" constant="false" hasOnlySubstanceUnits="false" id="M_S__40_Z_41__45_5_45_Oxohex_45_2_45_enedioate_c" name="(Z)-5-Oxohex-2-enedioate" fbc:charge="0" />
      <species boundaryCondition="false" compartment="c" constant="false" hasOnlySubstanceUnits="false" id="M_S_1_44_1_44_1_45_Trichloro_45_2_44_2_45_bis_40_4_45_chlorophenyl_41_ethane_c" name="1,1,1-Trichloro-2,2-bis(4-chlorophenyl)ethane" fbc:charge="0" />
      <species boundaryCondition="false" compartment="c" constant="false" hasOnlySubstanceUnits="false" id="M_S_1_44_1_45_Dichloroethylene_32_epoxide_c" name="1,1-Dichloroethylene epoxide" fbc:charge="0" />
      <species boundaryCondition="false" compartment="c" constant="false" hasOnlySubstanceUnits="false" id="M_S_1_44_2_45_Diacyl_45_3_45_beta_45_D_45_galactosyl_45_sn_45_glycerol_c" name="1,2-Diacyl-3-beta-D-galactosyl-sn-glycerol" fbc:charge="0" />
      <species boundaryCondition="false" compartment="c" constant="false" hasOnlySubstanceUnits="false" id="M_S_1_44_2_45_Diacyl_45_sn_45_glycerol_c" name="1,2-Diacyl-sn-glycerol" fbc:charge="0" />
      <species boundaryCondition="false" compartment="c" constant="false" hasOnlySubstanceUnits="false" id="M_S_1_44_2_45_Dibromoethane_c" name="1,2-Dibromoethane" fbc:charge="0" />
      <species boundaryCondition="false" compartment="c" constant="false" hasOnlySubstanceUnits="false" id="M_S_1_44_2_45_Dihydroxy_45_8_45_carboxynaphthalene_c" name="1,2-Dihydroxy-8-carboxynaphthalene" fbc:charge="0" />
      <species boundaryCondition="false" compartment="c" constant="false" hasOnlySubstanceUnits="false" id="M_S_1_44_3_44_7_45_Trimethyluric_32_acid_c" name="1,3,7-Trimethyluric acid" fbc:charge="0" />
      <species boundaryCondition="false" compartment="c" constant="false" hasOnlySubstanceUnits="false" id="M_S_1_44_3_45_Diaminopropane_c" name="1,3-Diaminopropane" fbc:charge="0" />
      <species boundaryCondition="false" compartment="c" constant="false" hasOnlySubstanceUnits="false" id="M_S_1_44_3_45_beta_45_D_45_Glucan_c" name="1,3-beta-D-Glucan" fbc:charge="0" />
      <species boundaryCondition="false" compartment="c" constant="false" hasOnlySubstanceUnits="false" id="M_S_1_44_4_45_Dihydroxy_45_2_45_naphthoate_c" name="1,4-Dihydroxy-2-naphthoate" fbc:charge="0" />
      <species boundaryCondition="false" compartment="c" constant="false" hasOnlySubstanceUnits="false" id="M_S_1_44_4_45_Dihydroxy_45_2_45_naphthoyl_45_CoA_c" name="1,4-Dihydroxy-2-naphthoyl-CoA" fbc:charge="0" />
      <species boundaryCondition="false" compartment="c" constant="false" hasOnlySubstanceUnits="false" id="M_S_1_44_4_45_beta_45_D_45_Mannan_c" name="1,4-beta-D-Mannan" fbc:charge="0" />
      <species boundaryCondition="false" compartment="c" constant="false" hasOnlySubstanceUnits="false" id="M_S_1_44_4_45_beta_45_D_45_Xylan_c" name="1,4-beta-D-Xylan" fbc:charge="0" />
      <species boundaryCondition="false" compartment="c" constant="false" hasOnlySubstanceUnits="false" id="M_S_1_44_7_45_Dimethyluric_32_acid_c" name="1,7-Dimethyluric acid" fbc:charge="0" />
      <species boundaryCondition="false" compartment="c" constant="false" hasOnlySubstanceUnits="false" id="M_S_1_44_7_45_Dimethylxanthine_c" name="1,7-Dimethylxanthine" fbc:charge="0" />
      <species boundaryCondition="false" compartment="c" constant="false" hasOnlySubstanceUnits="false" id="M_S_1_45__40_2_45_Carboxyphenylamino_41__45_1_39__45_deoxy_45_D_45_ribulose_32_5_39__45_phosphate_c" name="1-(2-Carboxyphenylamino)-1'-deoxy-D-ribulose 5'-phosphate" fbc:charge="0" />
      <species boundaryCondition="false" compartment="c" constant="false" hasOnlySubstanceUnits="false" id="M_S_1_45__40_5_39__45_Phosphoribosyl_41__45_5_45_amino_45_4_45__40_N_45_succinocarboxamide_41__45_imidazole_c" name="1-(5'-Phosphoribosyl)-5-amino-4-(N-succinocarboxamide)-imidazole" fbc:charge="0" />
      <species boundaryCondition="false" compartment="c" constant="false" hasOnlySubstanceUnits="false" id="M_S_1_45__40_5_39__45_Phosphoribosyl_41__45_5_45_amino_45_4_45_imidazolecarboxamide_c" name="1-(5'-Phosphoribosyl)-5-amino-4-imidazolecarboxamide" fbc:charge="0" />
      <species boundaryCondition="false" compartment="c" constant="false" hasOnlySubstanceUnits="false" id="M_S_1_45__40_5_39__45_Phosphoribosyl_41__45_5_45_formamido_45_4_45_imidazolecarboxamide_c" name="1-(5'-Phosphoribosyl)-5-formamido-4-imidazolecarboxamide" fbc:charge="0" />
      <species boundaryCondition="false" compartment="c" constant="false" hasOnlySubstanceUnits="false" id="M_S_1_45__40_5_45_Phospho_45_D_45_ribosyl_41__45_5_45_amino_45_4_45_imidazolecarboxylate_c" name="1-(5-Phospho-D-ribosyl)-5-amino-4-imidazolecarboxylate" fbc:charge="0" />
      <species boundaryCondition="false" compartment="c" constant="false" hasOnlySubstanceUnits="false" id="M_S_1_45_Acyl_45_sn_45_glycerol_32_3_45_phosphate_c" name="1-Acyl-sn-glycerol 3-phosphate" fbc:charge="0" />
      <species boundaryCondition="false" compartment="c" constant="false" hasOnlySubstanceUnits="false" id="M_S_1_45_Alkenyl_45_2_45_acylglycerol_c" name="1-Alkenyl-2-acylglycerol" fbc:charge="0" />
      <species boundaryCondition="false" compartment="c" constant="false" hasOnlySubstanceUnits="false" id="M_S_1_45_Alkyl_45_2_45_acylglycerol_c" name="1-Alkyl-2-acylglycerol" fbc:charge="0" />
      <species boundaryCondition="false" compartment="c" constant="false" hasOnlySubstanceUnits="false" id="M_S_1_45_Alkyl_45_2_45_acylglycerophosphoethanolamine_c" name="1-Alkyl-2-acylglycerophosphoethanolamine" fbc:charge="0" />
      <species boundaryCondition="false" compartment="c" constant="false" hasOnlySubstanceUnits="false" id="M_S_1_45_Alkyl_45_sn_45_glycero_45_3_45_phosphate_c" name="1-Alkyl-sn-glycero-3-phosphate" fbc:charge="0" />
      <species boundaryCondition="false" compartment="c" constant="false" hasOnlySubstanceUnits="false" id="M_S_1_45_Aminocyclopropane_45_1_45_carboxylate_c" name="1-Aminocyclopropane-1-carboxylate" fbc:charge="0" />
      <species boundaryCondition="false" compartment="c" constant="false" hasOnlySubstanceUnits="false" id="M_S_1_45_Deoxy_45_D_45_xylulose_32_5_45_phosphate_c" name="1-Deoxy-D-xylulose 5-phosphate" fbc:charge="0" />
      <species boundaryCondition="false" compartment="c" constant="false" hasOnlySubstanceUnits="false" id="M_S_1_45_Hydroxy_45_2_45_methyl_45_2_45_butenyl_32_4_45_diphosphate_c" name="1-Hydroxy-2-methyl-2-butenyl 4-diphosphate" fbc:charge="0" />
      <species boundaryCondition="false" compartment="c" constant="false" hasOnlySubstanceUnits="false" id="M_S_1_45_Hydroxy_45_2_45_naphthaldehyde_c" name="1-Hydroxy-2-naphthaldehyde" fbc:charge="0" />
      <species boundaryCondition="false" compartment="c" constant="false" hasOnlySubstanceUnits="false" id="M_S_1_45_Hydroxymethylnaphthalene_c" name="1-Hydroxymethylnaphthalene" fbc:charge="0" />
      <species boundaryCondition="false" compartment="c" constant="false" hasOnlySubstanceUnits="false" id="M_S_1_45_Methoxyphenanthrene_c" name="1-Methoxyphenanthrene" fbc:charge="0" />
      <species boundaryCondition="false" compartment="c" constant="false" hasOnlySubstanceUnits="false" id="M_S_1_45_Methylpyrrolinium_c" name="1-Methylpyrrolinium" fbc:charge="0" />
      <species boundaryCondition="false" compartment="c" constant="false" hasOnlySubstanceUnits="false" id="M_S_1_45_Methyluric_32_acid_c" name="1-Methyluric acid" fbc:charge="0" />
      <species boundaryCondition="false" compartment="c" constant="false" hasOnlySubstanceUnits="false" id="M_S_1_45_Methylxanthine_c" name="1-Methylxanthine" fbc:charge="0" />
      <species boundaryCondition="false" compartment="c" constant="false" hasOnlySubstanceUnits="false" id="M_S_1_45_Naphthaldehyde_c" name="1-Naphthaldehyde" fbc:charge="0" />
      <species boundaryCondition="false" compartment="c" constant="false" hasOnlySubstanceUnits="false" id="M_S_1_45_Nitro_45_5_45_glutathionyl_45_6_45_hydroxy_45_5_44_6_45_dihydronaphthalene_c" name="1-Nitro-5-glutathionyl-6-hydroxy-5,6-dihydronaphthalene" fbc:charge="0" />
      <species boundaryCondition="false" compartment="c" constant="false" hasOnlySubstanceUnits="false" id="M_S_1_45_Nitro_45_5_45_hydroxy_45_6_45_glutathionyl_45_5_44_6_45_dihydronaphthalene_c" name="1-Nitro-5-hydroxy-6-glutathionyl-5,6-dihydronaphthalene" fbc:charge="0" />
      <species boundaryCondition="false" compartment="c" constant="false" hasOnlySubstanceUnits="false" id="M_S_1_45_Nitro_45_7_45_glutathionyl_45_8_45_hydroxy_45_7_44_8_45_dihydronaphthalene_c" name="1-Nitro-7-glutathionyl-8-hydroxy-7,8-dihydronaphthalene" fbc:charge="0" />
      <species boundaryCondition="false" compartment="c" constant="false" hasOnlySubstanceUnits="false" id="M_S_1_45_Nitro_45_7_45_hydroxy_45_8_45_glutathionyl_45_7_44_8_45_dihydronaphthalene_c" name="1-Nitro-7-hydroxy-8-glutathionyl-7,8-dihydronaphthalene" fbc:charge="0" />
      <species boundaryCondition="false" compartment="c" constant="false" hasOnlySubstanceUnits="false" id="M_S_1_45_Nitronaphthalene_45_5_44_6_45_oxide_c" name="1-Nitronaphthalene-5,6-oxide" fbc:charge="0" />
      <species boundaryCondition="false" compartment="c" constant="false" hasOnlySubstanceUnits="false" id="M_S_1_45_Nitronaphthalene_45_7_44_8_45_oxide_c" name="1-Nitronaphthalene-7,8-oxide" fbc:charge="0" />
      <species boundaryCondition="false" compartment="c" constant="false" hasOnlySubstanceUnits="false" id="M_S_1_45_O_45_Sinapoyl_45_beta_45_D_45_glucose_c" name="1-O-Sinapoyl-beta-D-glucose" fbc:charge="0" />
      <species boundaryCondition="false" compartment="c" constant="false" hasOnlySubstanceUnits="false" id="M_S_1_45_Phenanthrol_c" name="1-Phenanthrol" fbc:charge="0" />
      <species boundaryCondition="false" compartment="c" constant="false" hasOnlySubstanceUnits="false" id="M_S_1_45_Phenylethanol_c" name="1-Phenylethanol" fbc:charge="0" />
      <species boundaryCondition="false" compartment="c" constant="false" hasOnlySubstanceUnits="false" id="M_S_1_45_Phosphatidyl_45_1D_45_myo_45_inositol_32_3_45_phosphate_c" name="1-Phosphatidyl-1D-myo-inositol 3-phosphate" fbc:charge="0" />
      <species boundaryCondition="false" compartment="c" constant="false" hasOnlySubstanceUnits="false" id="M_S_1_45_Phosphatidyl_45_1D_45_myo_45_inositol_32_4_45_phosphate_c" name="1-Phosphatidyl-1D-myo-inositol 4-phosphate" fbc:charge="0" />
      <species boundaryCondition="false" compartment="c" constant="false" hasOnlySubstanceUnits="false" id="M_S_1_45_Phosphatidyl_45_D_45_myo_45_inositol_32_4_44_5_45_bisphosphate_c" name="1-Phosphatidyl-D-myo-inositol 4,5-bisphosphate" fbc:charge="0" />
      <species boundaryCondition="false" compartment="c" constant="false" hasOnlySubstanceUnits="false" id="M_S_1_45_Phosphatidyl_45_D_45_myo_45_inositol_c" name="1-Phosphatidyl-D-myo-inositol" fbc:charge="0" />
      <species boundaryCondition="false" compartment="c" constant="false" hasOnlySubstanceUnits="false" id="M_S_1_45_alpha_45_D_45_Galactosyl_45_myo_45_inositol_c" name="1-alpha-D-Galactosyl-myo-inositol" fbc:charge="0" />
      <species boundaryCondition="false" compartment="c" constant="false" hasOnlySubstanceUnits="false" id="M_S_10_45_Formyltetrahydrofolate_c" name="10-Formyltetrahydrofolate" fbc:charge="0" />
      <species boundaryCondition="false" compartment="c" constant="false" hasOnlySubstanceUnits="false" id="M_S_11_45_Dehydrocorticosterone_c" name="11-Dehydrocorticosterone" fbc:charge="0" />
      <species boundaryCondition="false" compartment="c" constant="false" hasOnlySubstanceUnits="false" id="M_S_11beta_45_Hydroxyandrost_45_4_45_ene_45_3_44_17_45_dione_c" name="11beta-Hydroxyandrost-4-ene-3,17-dione" fbc:charge="0" />
      <species boundaryCondition="false" compartment="c" constant="false" hasOnlySubstanceUnits="false" id="M_S_12_45_Oxo_45_9_40_Z_41__45_dodecenoic_32_acid_c" name="12-Oxo-9(Z)-dodecenoic acid" fbc:charge="0" />
      <species boundaryCondition="false" compartment="c" constant="false" hasOnlySubstanceUnits="false" id="M_S_13_40_1_41__45_Hydroxy_45_magnesium_45_protoporphyrin_32_IX_32_13_45_monomethyl_32_ester_c" name="13(1)-Hydroxy-magnesium-protoporphyrin IX 13-monomethyl ester" fbc:charge="0" />
      <species boundaryCondition="false" compartment="c" constant="false" hasOnlySubstanceUnits="false" id="M_S_13_40_1_41__45_Oxo_45_magnesium_45_protoporphyrin_32_IX_32_13_45_monomethyl_32_ester_c" name="13(1)-Oxo-magnesium-protoporphyrin IX 13-monomethyl ester" fbc:charge="0" />
      <species boundaryCondition="false" compartment="c" constant="false" hasOnlySubstanceUnits="false" id="M_S_13_40_S_41__45_HPOT_c" name="13(S)-HPOT" fbc:charge="0" />
      <species boundaryCondition="false" compartment="c" constant="false" hasOnlySubstanceUnits="false" id="M_S_13_44_16_45_Docosadienoic_32_acid_c" name="13,16-Docosadienoic acid" fbc:charge="0" />
      <species boundaryCondition="false" compartment="c" constant="false" hasOnlySubstanceUnits="false" id="M_S_14_45_Demethyllanosterol_c" name="14-Demethyllanosterol" fbc:charge="0" />
      <species boundaryCondition="false" compartment="c" constant="false" hasOnlySubstanceUnits="false" id="M_S_15_40_S_41__45_HPETE_c" name="15(S)-HPETE" fbc:charge="0" />
      <species boundaryCondition="false" compartment="c" constant="false" hasOnlySubstanceUnits="false" id="M_S_16_45_Epivellosimine_c" name="16-Epivellosimine" fbc:charge="0" />
      <species boundaryCondition="false" compartment="c" constant="false" hasOnlySubstanceUnits="false" id="M_S_16alpha_45_Hydroxydehydroepiandrosterone_c" name="16alpha-Hydroxydehydroepiandrosterone" fbc:charge="0" />
      <species boundaryCondition="false" compartment="c" constant="false" hasOnlySubstanceUnits="false" id="M_S_19_45_Oxoandrost_45_4_45_ene_45_3_44_17_45_dione_c" name="19-Oxoandrost-4-ene-3,17-dione" fbc:charge="0" />
      <species boundaryCondition="false" compartment="c" constant="false" hasOnlySubstanceUnits="false" id="M_S_19_45_Oxotestosterone_c" name="19-Oxotestosterone" fbc:charge="0" />
      <species boundaryCondition="false" compartment="c" constant="false" hasOnlySubstanceUnits="false" id="M_S_1D_45_myo_45_Inositol_32_1_44_3_44_4_44_5_44_6_45_pentakisphosphate_c" name="1D-myo-Inositol 1,3,4,5,6-pentakisphosphate" fbc:charge="0" />
      <species boundaryCondition="false" compartment="c" constant="false" hasOnlySubstanceUnits="false" id="M_S_1D_45_myo_45_Inositol_32_1_44_3_44_4_45_trisphosphate_c" name="1D-myo-Inositol 1,3,4-trisphosphate" fbc:charge="0" />
      <species boundaryCondition="false" compartment="c" constant="false" hasOnlySubstanceUnits="false" id="M_S_1D_45_myo_45_Inositol_32_1_44_4_45_bisphosphate_c" name="1D-myo-Inositol 1,4-bisphosphate" fbc:charge="0" />
      <species boundaryCondition="false" compartment="c" constant="false" hasOnlySubstanceUnits="false" id="M_S_1D_45_myo_45_Inositol_32_3_45_phosphate_c" name="1D-myo-Inositol 3-phosphate" fbc:charge="0" />
      <species boundaryCondition="false" compartment="c" constant="false" hasOnlySubstanceUnits="false" id="M_S_1H_45_Imidazole_45_4_45_ethanamine_c" name="1H-Imidazole-4-ethanamine" fbc:charge="0" />
      <species boundaryCondition="false" compartment="c" constant="false" hasOnlySubstanceUnits="false" id="M_S_2_39__45_Deoxyinosine_32_5_39__45_phosphate_c" name="2'-Deoxyinosine 5'-phosphate" fbc:charge="0" />
      <species boundaryCondition="false" compartment="c" constant="false" hasOnlySubstanceUnits="false" id="M_S_2_39__45_Deoxyribonucleoside_32_diphosphate_c" name="2'-Deoxyribonucleoside diphosphate" fbc:charge="0" />
      <species boundaryCondition="false" compartment="c" constant="false" hasOnlySubstanceUnits="false" id="M_S_2_44_2_45_Dichloroacetaldehyde_c" name="2,2-Dichloroacetaldehyde" fbc:charge="0" />
      <species boundaryCondition="false" compartment="c" constant="false" hasOnlySubstanceUnits="false" id="M_S_2_44_3_44_2_39_3_39__45_Tetrakis_40_3_45_hydroxytetradecanoyl_41__45_D_45_glucosaminyl_45_1_44_6_45_beta_45_D_45_glucosamine_32_1_44_4_39__45_bisphosphate_c" name="2,3,2'3'-Tetrakis(3-hydroxytetradecanoyl)-D-glucosaminyl-1,6-beta-D-glucosamine 1,4'-bisphosphate" fbc:charge="0" />
      <species boundaryCondition="false" compartment="c" constant="false" hasOnlySubstanceUnits="false" id="M_S_2_44_3_44_4_44_5_45_Tetrahydrodipicolinate_c" name="2,3,4,5-Tetrahydrodipicolinate" fbc:charge="0" />
      <species boundaryCondition="false" compartment="c" constant="false" hasOnlySubstanceUnits="false" id="M_S_2_44_3_45_Dihydro_45_2_45_S_45_glutathionyl_45_3_45_hydroxy_32_bromobenzene_c" name="2,3-Dihydro-2-S-glutathionyl-3-hydroxy bromobenzene" fbc:charge="0" />
      <species boundaryCondition="false" compartment="c" constant="false" hasOnlySubstanceUnits="false" id="M_S_2_44_3_45_Dihydroxy_32_1_44_1_44_1_45_Trichloro_45_2_44_2_45_bis_40_4_39__45_chlorophenyl_41_ethane_c" name="2,3-Dihydroxy 1,1,1-Trichloro-2,2-bis(4'-chlorophenyl)ethane" fbc:charge="0" />
      <species boundaryCondition="false" compartment="c" constant="false" hasOnlySubstanceUnits="false" id="M_S_2_44_3_45_Dihydroxy_45_3_45_methylbutanoate_c" name="2,3-Dihydroxy-3-methylbutanoate" fbc:charge="0" />
      <species boundaryCondition="false" compartment="c" constant="false" hasOnlySubstanceUnits="false" id="M_S_2_44_3_45_Dimethyl_45_5_45_phytylquinol_c" name="2,3-Dimethyl-5-phytylquinol" fbc:charge="0" />
      <species boundaryCondition="false" compartment="c" constant="false" hasOnlySubstanceUnits="false" id="M_S_2_44_5_45_Diamino_45_6_45__40_5_39__45_triphosphoryl_45_3_39__44_4_39__45_trihydroxy_45_2_39__45_oxopentyl_41__45_amino_45_4_45_oxopyrimidine_c" name="2,5-Diamino-6-(5'-triphosphoryl-3',4'-trihydroxy-2'-oxopentyl)-amino-4-oxopyrimidine" fbc:charge="0" />
      <species boundaryCondition="false" compartment="c" constant="false" hasOnlySubstanceUnits="false" id="M_S_2_44_5_45_Diamino_45_6_45_hydroxy_45_4_45__40_5_39__45_phosphoribosylamino_41_pyrimidine_c" name="2,5-Diamino-6-hydroxy-4-(5'-phosphoribosylamino)pyrimidine" fbc:charge="0" />
      <species boundaryCondition="false" compartment="c" constant="false" hasOnlySubstanceUnits="false" id="M_S_2_44_5_45_Diaminopyrimidine_32_nucleoside_32_triphosphate_c" name="2,5-Diaminopyrimidine nucleoside triphosphate" fbc:charge="0" />
      <species boundaryCondition="false" compartment="c" constant="false" hasOnlySubstanceUnits="false" id="M_S_2_44_5_45_Dihydroxypyridine_c" name="2,5-Dihydroxypyridine" fbc:charge="0" />
      <species boundaryCondition="false" compartment="c" constant="false" hasOnlySubstanceUnits="false" id="M_S_2_44_6_45_Dibromohydroquinone_c" name="2,6-Dibromohydroquinone" fbc:charge="0" />
      <species boundaryCondition="false" compartment="c" constant="false" hasOnlySubstanceUnits="false" id="M_S_2_44_6_45_Dihydroxycyclohexane_45_1_45_carboxyl_45_CoA_c" name="2,6-Dihydroxycyclohexane-1-carboxyl-CoA" fbc:charge="0" />
      <species boundaryCondition="false" compartment="c" constant="false" hasOnlySubstanceUnits="false" id="M_S_2_44_6_45_Dimethyl_45_5_45_methylene_45_3_45_oxo_45_heptanoyl_45_CoA_c" name="2,6-Dimethyl-5-methylene-3-oxo-heptanoyl-CoA" fbc:charge="0" />
      <species boundaryCondition="false" compartment="c" constant="false" hasOnlySubstanceUnits="false" id="M_S_2_45__40_Formamido_41__45_N1_45__40_5_39__45_phosphoribosyl_41_acetamidine_c" name="2-(Formamido)-N1-(5'-phosphoribosyl)acetamidine" fbc:charge="0" />
      <species boundaryCondition="false" compartment="c" constant="false" hasOnlySubstanceUnits="false" id="M_S_2_45__40_S_45_Glutathionyl_41_acetyl_32_chloride_c" name="2-(S-Glutathionyl)acetyl chloride" fbc:charge="0" />
      <species boundaryCondition="false" compartment="c" constant="false" hasOnlySubstanceUnits="false" id="M_S_2_45__40_S_45_Glutathionyl_41_acetyl_32_glutathione_c" name="2-(S-Glutathionyl)acetyl glutathione" fbc:charge="0" />
      <species boundaryCondition="false" compartment="c" constant="false" hasOnlySubstanceUnits="false" id="M_S_2_45__40_alpha_45_Hydroxyethyl_41_thiamine_32_diphosphate_c" name="2-(alpha-Hydroxyethyl)thiamine diphosphate" fbc:charge="0" />
      <species boundaryCondition="false" compartment="c" constant="false" hasOnlySubstanceUnits="false" id="M_S_2_45_Acetolactate_c" name="2-Acetolactate" fbc:charge="0" />
      <species boundaryCondition="false" compartment="c" constant="false" hasOnlySubstanceUnits="false" id="M_S_2_45_Acyl_45_1_45__40_1_45_alkenyl_41__45_sn_45_glycero_45_3_45_phosphate_c" name="2-Acyl-1-(1-alkenyl)-sn-glycero-3-phosphate" fbc:charge="0" />
      <species boundaryCondition="false" compartment="c" constant="false" hasOnlySubstanceUnits="false" id="M_S_2_45_Acyl_45_1_45_alkyl_45_sn_45_glycero_45_3_45_phosphate_c" name="2-Acyl-1-alkyl-sn-glycero-3-phosphate" fbc:charge="0" />
      <species boundaryCondition="false" compartment="c" constant="false" hasOnlySubstanceUnits="false" id="M_S_2_45_Acyl_45_sn_45_glycerol_32_3_45_phosphate_c" name="2-Acyl-sn-glycerol 3-phosphate" fbc:charge="0" />
      <species boundaryCondition="false" compartment="c" constant="false" hasOnlySubstanceUnits="false" id="M_S_2_45_Amino_45_4_45_hydroxy_45_6_45__40_D_45_erythro_45_1_44_2_44_3_45_trihydroxypropyl_41__45_7_44_8_45_dihydropteridine_c" name="2-Amino-4-hydroxy-6-(D-erythro-1,2,3-trihydroxypropyl)-7,8-dihydropteridine" fbc:charge="0" />
      <species boundaryCondition="false" compartment="c" constant="false" hasOnlySubstanceUnits="false" id="M_S_2_45_Amino_45_4_45_hydroxy_45_6_45__40_erythro_45_1_44_2_44_3_45_trihydroxypropyl_41_dihydropteridine_32_triphosphate_c" name="2-Amino-4-hydroxy-6-(erythro-1,2,3-trihydroxypropyl)dihydropteridine triphosphate" fbc:charge="0" />
      <species boundaryCondition="false" compartment="c" constant="false" hasOnlySubstanceUnits="false" id="M_S_2_45_Amino_45_4_45_hydroxy_45_6_45_hydroxymethyl_45_7_44_8_45_dihydropteridine_c" name="2-Amino-4-hydroxy-6-hydroxymethyl-7,8-dihydropteridine" fbc:charge="0" />
      <species boundaryCondition="false" compartment="c" constant="false" hasOnlySubstanceUnits="false" id="M_S_2_45_Amino_45_7_44_8_45_dihydro_45_4_45_hydroxy_45_6_45__40_diphosphooxymethyl_41_pteridine_c" name="2-Amino-7,8-dihydro-4-hydroxy-6-(diphosphooxymethyl)pteridine" fbc:charge="0" />
      <species boundaryCondition="false" compartment="c" constant="false" hasOnlySubstanceUnits="false" id="M_S_2_45_Aminoacrylate_c" name="2-Aminoacrylate" fbc:charge="0" />
      <species boundaryCondition="false" compartment="c" constant="false" hasOnlySubstanceUnits="false" id="M_S_2_45_Bromoacetaldehyde_c" name="2-Bromoacetaldehyde" fbc:charge="0" />
      <species boundaryCondition="false" compartment="c" constant="false" hasOnlySubstanceUnits="false" id="M_S_2_45_C_45_Methyl_45_D_45_erythritol_32_2_44_4_45_cyclodiphosphate_c" name="2-C-Methyl-D-erythritol 2,4-cyclodiphosphate" fbc:charge="0" />
      <species boundaryCondition="false" compartment="c" constant="false" hasOnlySubstanceUnits="false" id="M_S_2_45_C_45_Methyl_45_D_45_erythritol_32_4_45_phosphate_c" name="2-C-Methyl-D-erythritol 4-phosphate" fbc:charge="0" />
      <species boundaryCondition="false" compartment="c" constant="false" hasOnlySubstanceUnits="false" id="M_S_2_45_Carboxy_45_2_44_3_45_dihydro_45_5_44_6_45_dihydroxyindole_c" name="2-Carboxy-2,3-dihydro-5,6-dihydroxyindole" fbc:charge="0" />
      <species boundaryCondition="false" compartment="c" constant="false" hasOnlySubstanceUnits="false" id="M_S_2_45_Dehydro_45_3_45_deoxy_45_D_45_arabino_45_heptonate_32_7_45_phosphate_c" name="2-Dehydro-3-deoxy-D-arabino-heptonate 7-phosphate" fbc:charge="0" />
      <species boundaryCondition="false" compartment="c" constant="false" hasOnlySubstanceUnits="false" id="M_S_2_45_Dehydropantoate_c" name="2-Dehydropantoate" fbc:charge="0" />
      <species boundaryCondition="false" compartment="c" constant="false" hasOnlySubstanceUnits="false" id="M_S_2_45_Demethylmenaquinone_c" name="2-Demethylmenaquinone" fbc:charge="0" />
      <species boundaryCondition="false" compartment="c" constant="false" hasOnlySubstanceUnits="false" id="M_S_2_45_Deoxy_45_D_45_ribose_32_1_45_phosphate_c" name="2-Deoxy-D-ribose 1-phosphate" fbc:charge="0" />
      <species boundaryCondition="false" compartment="c" constant="false" hasOnlySubstanceUnits="false" id="M_S_2_45_Deoxy_45_D_45_ribose_32_5_45_phosphate_c" name="2-Deoxy-D-ribose 5-phosphate" fbc:charge="0" />
      <species boundaryCondition="false" compartment="c" constant="false" hasOnlySubstanceUnits="false" id="M_S_2_45_Hexaprenyl_45_3_45_methyl_45_5_45_hydroxy_45_6_45_methoxy_45_1_44_4_45_benzoquinone_c" name="2-Hexaprenyl-3-methyl-5-hydroxy-6-methoxy-1,4-benzoquinone" fbc:charge="0" />
      <species boundaryCondition="false" compartment="c" constant="false" hasOnlySubstanceUnits="false" id="M_S_2_45_Hexaprenyl_45_3_45_methyl_45_6_45_methoxy_45_1_44_4_45_benzoquinone_c" name="2-Hexaprenyl-3-methyl-6-methoxy-1,4-benzoquinone" fbc:charge="0" />
      <species boundaryCondition="false" compartment="c" constant="false" hasOnlySubstanceUnits="false" id="M_S_2_45_Hexaprenyl_45_6_45_methoxy_45_1_44_4_45_benzoquinone_c" name="2-Hexaprenyl-6-methoxy-1,4-benzoquinone" fbc:charge="0" />
      <species boundaryCondition="false" compartment="c" constant="false" hasOnlySubstanceUnits="false" id="M_S_2_45_Hexaprenyl_45_6_45_methoxyphenol_c" name="2-Hexaprenyl-6-methoxyphenol" fbc:charge="0" />
      <species boundaryCondition="false" compartment="c" constant="false" hasOnlySubstanceUnits="false" id="M_S_2_45_Hydroxy_45_1_44_4_45_benzoquinone_c" name="2-Hydroxy-1,4-benzoquinone" fbc:charge="0" />
      <species boundaryCondition="false" compartment="c" constant="false" hasOnlySubstanceUnits="false" id="M_S_2_45_Hydroxy_45_4_45_isopropenylcyclohexane_45_1_45_carboxyl_45_CoA_c" name="2-Hydroxy-4-isopropenylcyclohexane-1-carboxyl-CoA" fbc:charge="0" />
      <species boundaryCondition="false" compartment="c" constant="false" hasOnlySubstanceUnits="false" id="M_S_2_45_Hydroxybutanoic_32_acid_c" name="2-Hydroxybutanoic acid" fbc:charge="0" />
      <species boundaryCondition="false" compartment="c" constant="false" hasOnlySubstanceUnits="false" id="M_S_2_45_Hydroxyestradiol_45_17beta_c" name="2-Hydroxyestradiol-17beta" fbc:charge="0" />
      <species boundaryCondition="false" compartment="c" constant="false" hasOnlySubstanceUnits="false" id="M_S_2_45_Hydroxyethylenedicarboxylate_c" name="2-Hydroxyethylenedicarboxylate" fbc:charge="0" />
      <species boundaryCondition="false" compartment="c" constant="false" hasOnlySubstanceUnits="false" id="M_S_2_45_Hydroxyhepta_45_2_44_4_45_dienedioate_c" name="2-Hydroxyhepta-2,4-dienedioate" fbc:charge="0" />
      <species boundaryCondition="false" compartment="c" constant="false" hasOnlySubstanceUnits="false" id="M_S_2_45_Hydroxyisophthalic_32_acid_c" name="2-Hydroxyisophthalic acid" fbc:charge="0" />
      <species boundaryCondition="false" compartment="c" constant="false" hasOnlySubstanceUnits="false" id="M_S_2_45_Hydroxymuconate_c" name="2-Hydroxymuconate" fbc:charge="0" />
      <species boundaryCondition="false" compartment="c" constant="false" hasOnlySubstanceUnits="false" id="M_S_2_45_Hydroxyphenylacetate_c" name="2-Hydroxyphenylacetate" fbc:charge="0" />
      <species boundaryCondition="false" compartment="c" constant="false" hasOnlySubstanceUnits="false" id="M_S_2_45_Hydroxypropylphosphonate_c" name="2-Hydroxypropylphosphonate" fbc:charge="0" />
      <species boundaryCondition="false" compartment="c" constant="false" hasOnlySubstanceUnits="false" id="M_S_2_45_Isopropylmaleate_c" name="2-Isopropylmaleate" fbc:charge="0" />
      <species boundaryCondition="false" compartment="c" constant="false" hasOnlySubstanceUnits="false" id="M_S_2_45_Maleylacetate_c" name="2-Maleylacetate" fbc:charge="0" />
      <species boundaryCondition="false" compartment="c" constant="false" hasOnlySubstanceUnits="false" id="M_S_2_45_Methoxyestradiol_45_17beta_c" name="2-Methoxyestradiol-17beta" fbc:charge="0" />
      <species boundaryCondition="false" compartment="c" constant="false" hasOnlySubstanceUnits="false" id="M_S_2_45_Methyl_45_1_45_hydroxybutyl_45_ThPP_c" name="2-Methyl-1-hydroxybutyl-ThPP" fbc:charge="0" />
      <species boundaryCondition="false" compartment="c" constant="false" hasOnlySubstanceUnits="false" id="M_S_2_45_Methyl_45_1_45_hydroxypropyl_45_ThPP_c" name="2-Methyl-1-hydroxypropyl-ThPP" fbc:charge="0" />
      <species boundaryCondition="false" compartment="c" constant="false" hasOnlySubstanceUnits="false" id="M_S_2_45_Methyl_45_4_45_amino_45_5_45_hydroxymethylpyrimidine_32_diphosphate_c" name="2-Methyl-4-amino-5-hydroxymethylpyrimidine diphosphate" fbc:charge="0" />
      <species boundaryCondition="false" compartment="c" constant="false" hasOnlySubstanceUnits="false" id="M_S_2_45_Methyl_45_6_45_phytylquinol_c" name="2-Methyl-6-phytylquinol" fbc:charge="0" />
      <species boundaryCondition="false" compartment="c" constant="false" hasOnlySubstanceUnits="false" id="M_S_2_45_Methylacetoacetyl_45_CoA_c" name="2-Methylacetoacetyl-CoA" fbc:charge="0" />
      <species boundaryCondition="false" compartment="c" constant="false" hasOnlySubstanceUnits="false" id="M_S_2_45_Methylbut_45_2_45_enoyl_45_CoA_c" name="2-Methylbut-2-enoyl-CoA" fbc:charge="0" />
      <species boundaryCondition="false" compartment="c" constant="false" hasOnlySubstanceUnits="false" id="M_S_2_45_Methylbutanoyl_45_CoA_c" name="2-Methylbutanoyl-CoA" fbc:charge="0" />
      <species boundaryCondition="false" compartment="c" constant="false" hasOnlySubstanceUnits="false" id="M_S_2_45_Methylprop_45_2_45_enoyl_45_CoA_c" name="2-Methylprop-2-enoyl-CoA" fbc:charge="0" />
      <species boundaryCondition="false" compartment="c" constant="false" hasOnlySubstanceUnits="false" id="M_S_2_45_Methylpropanoyl_45_CoA_c" name="2-Methylpropanoyl-CoA" fbc:charge="0" />
      <species boundaryCondition="false" compartment="c" constant="false" hasOnlySubstanceUnits="false" id="M_S_2_45_Naphthaldehyde_c" name="2-Naphthaldehyde" fbc:charge="0" />
      <species boundaryCondition="false" compartment="c" constant="false" hasOnlySubstanceUnits="false" id="M_S_2_45_Naphthoyl_45_CoA_c" name="2-Naphthoyl-CoA" fbc:charge="0" />
      <species boundaryCondition="false" compartment="c" constant="false" hasOnlySubstanceUnits="false" id="M_S_2_45_Octaprenyl_45_3_45_methyl_45_6_45_methoxy_45_1_44_4_45_benzoquinone_c" name="2-Octaprenyl-3-methyl-6-methoxy-1,4-benzoquinone" fbc:charge="0" />
      <species boundaryCondition="false" compartment="c" constant="false" hasOnlySubstanceUnits="false" id="M_S_2_45_Octaprenyl_45_6_45_methoxy_45_1_44_4_45_benzoquinone_c" name="2-Octaprenyl-6-methoxy-1,4-benzoquinone" fbc:charge="0" />
      <species boundaryCondition="false" compartment="c" constant="false" hasOnlySubstanceUnits="false" id="M_S_2_45_Oxo_45_3_45_hydroxy_45_4_45_phosphobutanoate_c" name="2-Oxo-3-hydroxy-4-phosphobutanoate" fbc:charge="0" />
      <species boundaryCondition="false" compartment="c" constant="false" hasOnlySubstanceUnits="false" id="M_S_2_45_Oxoadipate_c" name="2-Oxoadipate" fbc:charge="0" />
      <species boundaryCondition="false" compartment="c" constant="false" hasOnlySubstanceUnits="false" id="M_S_2_45_Oxoarginine_c" name="2-Oxoarginine" fbc:charge="0" />
      <species boundaryCondition="false" compartment="c" constant="false" hasOnlySubstanceUnits="false" id="M_S_2_45_Oxobutanoate_c" name="2-Oxobutanoate" fbc:charge="0" />
      <species boundaryCondition="false" compartment="c" constant="false" hasOnlySubstanceUnits="false" id="M_S_2_45_Oxoglutarate_c" name="2-Oxoglutarate_c" fbc:charge="0" />
      <species boundaryCondition="false" compartment="m" constant="false" hasOnlySubstanceUnits="false" id="M_S_2_45_Oxoglutarate_m" name="2-Oxoglutarate_m" fbc:charge="0" />
      <species boundaryCondition="false" compartment="p" constant="false" hasOnlySubstanceUnits="false" id="M_S_2_45_Oxoglutarate_p" name="2-Oxoglutarate_p" fbc:charge="0" />
      <species boundaryCondition="false" compartment="x" constant="false" hasOnlySubstanceUnits="false" id="M_S_2_45_Oxoglutarate_x" name="2-Oxoglutarate_x" fbc:charge="0" />
      <species boundaryCondition="false" compartment="c" constant="false" hasOnlySubstanceUnits="false" id="M_S_2_45_Oxohept_45_3_45_enedioate_c" name="2-Oxohept-3-enedioate" fbc:charge="0" />
      <species boundaryCondition="false" compartment="c" constant="false" hasOnlySubstanceUnits="false" id="M_S_2_45_Phenyl_45_1_44_3_45_propanediol_32_monocarbamate_c" name="2-Phenyl-1,3-propanediol monocarbamate" fbc:charge="0" />
      <species boundaryCondition="false" compartment="c" constant="false" hasOnlySubstanceUnits="false" id="M_S_2_45_Phenylacetamide_c" name="2-Phenylacetamide" fbc:charge="0" />
      <species boundaryCondition="false" compartment="c" constant="false" hasOnlySubstanceUnits="false" id="M_S_2_45_Phospho_45_4_45__40_cytidine_32_5_39__45_diphospho_41__45_2_45_C_45_methyl_45_D_45_erythritol_c" name="2-Phospho-4-(cytidine 5'-diphospho)-2-C-methyl-D-erythritol" fbc:charge="0" />
      <species boundaryCondition="false" compartment="c" constant="false" hasOnlySubstanceUnits="false" id="M_S_2_45_Phospho_45_D_45_glycerate_c" name="2-Phospho-D-glycerate_c" fbc:charge="0" />
      <species boundaryCondition="false" compartment="p" constant="false" hasOnlySubstanceUnits="false" id="M_S_2_45_Phospho_45_D_45_glycerate_p" name="2-Phospho-D-glycerate_p" fbc:charge="0" />
      <species boundaryCondition="false" compartment="p" constant="false" hasOnlySubstanceUnits="false" id="M_S_2_45_Phosphoglycolate_p" name="2-Phosphoglycolate" fbc:charge="0" />
      <species boundaryCondition="false" compartment="c" constant="false" hasOnlySubstanceUnits="false" id="M_S_2_45_Phytyl_45_1_44_4_45_naphthoquinone_c" name="2-Phytyl-1,4-naphthoquinone" fbc:charge="0" />
      <species boundaryCondition="false" compartment="c" constant="false" hasOnlySubstanceUnits="false" id="M_S_2_45_Propyn_45_1_45_al_c" name="2-Propyn-1-al" fbc:charge="0" />
      <species boundaryCondition="false" compartment="c" constant="false" hasOnlySubstanceUnits="false" id="M_S_2_45_Succinyl_45_5_45_enolpyruvyl_45_6_45_hydroxy_45_3_45_cyclohexene_45_1_45_carboxylate_c" name="2-Succinyl-5-enolpyruvyl-6-hydroxy-3-cyclohexene-1-carboxylate" fbc:charge="0" />
      <species boundaryCondition="false" compartment="c" constant="false" hasOnlySubstanceUnits="false" id="M_S_2_45_Succinyl_45_6_45_hydroxy_45_2_44_4_45_cyclohexadiene_45_1_45_carboxylate_c" name="2-Succinyl-6-hydroxy-2,4-cyclohexadiene-1-carboxylate" fbc:charge="0" />
      <species boundaryCondition="false" compartment="c" constant="false" hasOnlySubstanceUnits="false" id="M_S_2_45_Succinylbenzoyl_45_CoA_c" name="2-Succinylbenzoyl-CoA" fbc:charge="0" />
      <species boundaryCondition="false" compartment="x" constant="false" hasOnlySubstanceUnits="false" id="M_S_2_45_trans_45_Dodecenoyl_45_CoA_x" name="2-trans-Dodecenoyl-CoA" fbc:charge="0" />
      <species boundaryCondition="false" compartment="c" constant="false" hasOnlySubstanceUnits="false" id="M_S_22alpha_45_Hydroxy_45_5alpha_45_campestan_45_3_45_one_c" name="22alpha-Hydroxy-5alpha-campestan-3-one" fbc:charge="0" />
      <species boundaryCondition="false" compartment="c" constant="false" hasOnlySubstanceUnits="false" id="M_S_22alpha_45_Hydroxy_45_campest_45_4_45_en_45_3_45_one_c" name="22alpha-Hydroxy-campest-4-en-3-one" fbc:charge="0" />
      <species boundaryCondition="false" compartment="c" constant="false" hasOnlySubstanceUnits="false" id="M_S_22alpha_45_Hydroxy_45_campesterol_c" name="22alpha-Hydroxy-campesterol" fbc:charge="0" />
      <species boundaryCondition="false" compartment="c" constant="false" hasOnlySubstanceUnits="false" id="M_S_24_45_Methylene_32_lophenol_c" name="24-Methylene lophenol" fbc:charge="0" />
      <species boundaryCondition="false" compartment="c" constant="false" hasOnlySubstanceUnits="false" id="M_S_24_45_Methylenecholesterol_c" name="24-Methylenecholesterol" fbc:charge="0" />
      <species boundaryCondition="false" compartment="c" constant="false" hasOnlySubstanceUnits="false" id="M_S_24_45_Methylenecycloartanol_c" name="24-Methylenecycloartanol" fbc:charge="0" />
      <species boundaryCondition="false" compartment="c" constant="false" hasOnlySubstanceUnits="false" id="M_S_2beta_45_Hydroxygibberellin_32_1_c" name="2beta-Hydroxygibberellin 1" fbc:charge="0" />
      <species boundaryCondition="false" compartment="c" constant="false" hasOnlySubstanceUnits="false" id="M_S_3_39__44_4_39__44_5_44_7_45_Tetrahydroxy_45_3_45_methoxyflavone_c" name="3',4',5,7-Tetrahydroxy-3-methoxyflavone" fbc:charge="0" />
      <species boundaryCondition="false" compartment="c" constant="false" hasOnlySubstanceUnits="false" id="M_S_3_39__44_5_39__45_Cyclic_32_AMP_c" name="3',5'-Cyclic AMP" fbc:charge="0" />
      <species boundaryCondition="false" compartment="c" constant="false" hasOnlySubstanceUnits="false" id="M_S_3_39__44_5_39__45_Cyclic_32_GMP_c" name="3',5'-Cyclic GMP" fbc:charge="0" />
      <species boundaryCondition="false" compartment="c" constant="false" hasOnlySubstanceUnits="false" id="M_S_3_39__45_Hydroxyechinenone_c" name="3'-Hydroxyechinenone" fbc:charge="0" />
      <species boundaryCondition="false" compartment="c" constant="false" hasOnlySubstanceUnits="false" id="M_S_3_39__45_Phosphoadenylyl_32_sulfate_c" name="3'-Phosphoadenylyl sulfate" fbc:charge="0" />
      <species boundaryCondition="false" compartment="c" constant="false" hasOnlySubstanceUnits="false" id="M_S_3_39__45_Phosphoadenylylselenate_c" name="3'-Phosphoadenylylselenate" fbc:charge="0" />
      <species boundaryCondition="false" compartment="c" constant="false" hasOnlySubstanceUnits="false" id="M_S_3_44_3_39__44_4_39_5_45_Tetrahydroxystilbene_c" name="3,3',4'5-Tetrahydroxystilbene" fbc:charge="0" />
      <species boundaryCondition="false" compartment="c" constant="false" hasOnlySubstanceUnits="false" id="M_S_3_44_4_39__44_5_45_Trihydroxystilbene_c" name="3,4',5-Trihydroxystilbene" fbc:charge="0" />
      <species boundaryCondition="false" compartment="c" constant="false" hasOnlySubstanceUnits="false" id="M_S_3_44_4_45_Dihydro_45_3_45_hydroxy_45_4_45_S_45_glutathionyl_32_bromobenzene_c" name="3,4-Dihydro-3-hydroxy-4-S-glutathionyl bromobenzene" fbc:charge="0" />
      <species boundaryCondition="false" compartment="c" constant="false" hasOnlySubstanceUnits="false" id="M_S_3_44_4_45_Dihydroxy_45_2_45_butanone_32_4_45_phosphate_c" name="3,4-Dihydroxy-2-butanone 4-phosphate" fbc:charge="0" />
      <species boundaryCondition="false" compartment="c" constant="false" hasOnlySubstanceUnits="false" id="M_S_3_44_4_45_Dihydroxy_45_L_45_phenylalanine_c" name="3,4-Dihydroxy-L-phenylalanine" fbc:charge="0" />
      <species boundaryCondition="false" compartment="c" constant="false" hasOnlySubstanceUnits="false" id="M_S_3_44_4_45_Dihydroxy_45_trans_45_cinnamate_c" name="3,4-Dihydroxy-trans-cinnamate" fbc:charge="0" />
      <species boundaryCondition="false" compartment="c" constant="false" hasOnlySubstanceUnits="false" id="M_S_3_44_4_45_Dihydroxyfluorene_c" name="3,4-Dihydroxyfluorene" fbc:charge="0" />
      <species boundaryCondition="false" compartment="c" constant="false" hasOnlySubstanceUnits="false" id="M_S_3_44_4_45_Dihydroxymandelaldehyde_c" name="3,4-Dihydroxymandelaldehyde" fbc:charge="0" />
      <species boundaryCondition="false" compartment="c" constant="false" hasOnlySubstanceUnits="false" id="M_S_3_44_4_45_Dihydroxyphenylacetaldehyde_c" name="3,4-Dihydroxyphenylacetaldehyde" fbc:charge="0" />
      <species boundaryCondition="false" compartment="c" constant="false" hasOnlySubstanceUnits="false" id="M_S_3_44_4_45_Dihydroxyphenylethyleneglycol_c" name="3,4-Dihydroxyphenylethyleneglycol" fbc:charge="0" />
      <species boundaryCondition="false" compartment="c" constant="false" hasOnlySubstanceUnits="false" id="M_S_3_44_4_45_Dihydroxystyrene_c" name="3,4-Dihydroxystyrene" fbc:charge="0" />
      <species boundaryCondition="false" compartment="c" constant="false" hasOnlySubstanceUnits="false" id="M_S_3_44_5_45_Dibromo_45_4_45_hydroxybenzonitrile_c" name="3,5-Dibromo-4-hydroxybenzonitrile" fbc:charge="0" />
      <species boundaryCondition="false" compartment="c" constant="false" hasOnlySubstanceUnits="false" id="M_S_3_44_6_44_8_45_Trimethylallantoin_c" name="3,6,8-Trimethylallantoin" fbc:charge="0" />
      <species boundaryCondition="false" compartment="c" constant="false" hasOnlySubstanceUnits="false" id="M_S_3_44_6_45_Nonadienal_c" name="3,6-Nonadienal" fbc:charge="0" />
      <species boundaryCondition="false" compartment="c" constant="false" hasOnlySubstanceUnits="false" id="M_S_3_44_7_45_Dimethyluric_32_acid_c" name="3,7-Dimethyluric acid" fbc:charge="0" />
      <species boundaryCondition="false" compartment="c" constant="false" hasOnlySubstanceUnits="false" id="M_S_3_45__40_2_45_Aminoethyl_41__45_1H_45_indol_45_5_45_ol_c" name="3-(2-Aminoethyl)-1H-indol-5-ol" fbc:charge="0" />
      <species boundaryCondition="false" compartment="c" constant="false" hasOnlySubstanceUnits="false" id="M_S_3_45__40_4_45_Hydroxyphenyl_41_pyruvate_c" name="3-(4-Hydroxyphenyl)pyruvate" fbc:charge="0" />
      <species boundaryCondition="false" compartment="c" constant="false" hasOnlySubstanceUnits="false" id="M_S_3_45__40_Imidazol_45_4_45_yl_41__45_2_45_oxopropyl_32_phosphate_c" name="3-(Imidazol-4-yl)-2-oxopropyl phosphate" fbc:charge="0" />
      <species boundaryCondition="false" compartment="c" constant="false" hasOnlySubstanceUnits="false" id="M_S_3_45_Aminoisobutanoate_c" name="3-Aminoisobutanoate" fbc:charge="0" />
      <species boundaryCondition="false" compartment="c" constant="false" hasOnlySubstanceUnits="false" id="M_S_3_45_Butyn_45_1_45_al_c" name="3-Butyn-1-al" fbc:charge="0" />
      <species boundaryCondition="false" compartment="c" constant="false" hasOnlySubstanceUnits="false" id="M_S_3_45_Butynoate_c" name="3-Butynoate" fbc:charge="0" />
      <species boundaryCondition="false" compartment="c" constant="false" hasOnlySubstanceUnits="false" id="M_S_3_45_Carbamoyl_45_2_45_phenylpropionaldehyde_c" name="3-Carbamoyl-2-phenylpropionaldehyde" fbc:charge="0" />
      <species boundaryCondition="false" compartment="m" constant="false" hasOnlySubstanceUnits="false" id="M_S_3_45_Carboxy_45_1_45_hydroxypropyl_45_ThPP_m" name="3-Carboxy-1-hydroxypropyl-ThPP" fbc:charge="0" />
      <species boundaryCondition="false" compartment="c" constant="false" hasOnlySubstanceUnits="false" id="M_S_3_45_Cyano_45_L_45_alanine_c" name="3-Cyano-L-alanine" fbc:charge="0" />
      <species boundaryCondition="false" compartment="c" constant="false" hasOnlySubstanceUnits="false" id="M_S_3_45_D_45_Glucosyl_45_1_44_2_45_diacylglycerol_c" name="3-D-Glucosyl-1,2-diacylglycerol" fbc:charge="0" />
      <species boundaryCondition="false" compartment="c" constant="false" hasOnlySubstanceUnits="false" id="M_S_3_45_Dehydro_45_6_45_deoxoteasterone_c" name="3-Dehydro-6-deoxoteasterone" fbc:charge="0" />
      <species boundaryCondition="false" compartment="c" constant="false" hasOnlySubstanceUnits="false" id="M_S_3_45_Dehydroquinate_c" name="3-Dehydroquinate" fbc:charge="0" />
      <species boundaryCondition="false" compartment="c" constant="false" hasOnlySubstanceUnits="false" id="M_S_3_45_Dehydroshikimate_c" name="3-Dehydroshikimate" fbc:charge="0" />
      <species boundaryCondition="false" compartment="c" constant="false" hasOnlySubstanceUnits="false" id="M_S_3_45_Dehydrosphinganine_c" name="3-Dehydrosphinganine" fbc:charge="0" />
      <species boundaryCondition="false" compartment="c" constant="false" hasOnlySubstanceUnits="false" id="M_S_3_45_Dehydroteasterone_c" name="3-Dehydroteasterone" fbc:charge="0" />
      <species boundaryCondition="false" compartment="c" constant="false" hasOnlySubstanceUnits="false" id="M_S_3_45_Deoxy_45_D_45_manno_45_octulosonate_32_8_45_phosphate_c" name="3-Deoxy-D-manno-octulosonate 8-phosphate" fbc:charge="0" />
      <species boundaryCondition="false" compartment="c" constant="false" hasOnlySubstanceUnits="false" id="M_S_3_45_Deoxy_45_D_45_manno_45_octulosonate_c" name="3-Deoxy-D-manno-octulosonate" fbc:charge="0" />
      <species boundaryCondition="false" compartment="c" constant="false" hasOnlySubstanceUnits="false" id="M_S_3_45_Deoxy_45_D_45_manno_45_octulosonyl_45_lipid_32_IV_40_A_41__c" name="3-Deoxy-D-manno-octulosonyl-lipid IV(A)" fbc:charge="0" />
      <species boundaryCondition="false" compartment="c" constant="false" hasOnlySubstanceUnits="false" id="M_S_3_45_Hexaprenyl_45_4_44_5_45_dihydroxybenzoate_c" name="3-Hexaprenyl-4,5-dihydroxybenzoate" fbc:charge="0" />
      <species boundaryCondition="false" compartment="c" constant="false" hasOnlySubstanceUnits="false" id="M_S_3_45_Hexaprenyl_45_4_45_hydroxy_45_5_45_methoxybenzoate_c" name="3-Hexaprenyl-4-hydroxy-5-methoxybenzoate" fbc:charge="0" />
      <species boundaryCondition="false" compartment="c" constant="false" hasOnlySubstanceUnits="false" id="M_S_3_45_Hexaprenyl_45_4_45_hydroxybenzoate_c" name="3-Hexaprenyl-4-hydroxybenzoate" fbc:charge="0" />
      <species boundaryCondition="false" compartment="c" constant="false" hasOnlySubstanceUnits="false" id="M_S_3_45_Hexenal_c" name="3-Hexenal" fbc:charge="0" />
      <species boundaryCondition="false" compartment="c" constant="false" hasOnlySubstanceUnits="false" id="M_S_3_45_Hydroxy_45_2_44_6_45_dimethyl_45_5_45_methylene_45_heptanoyl_45_CoA_c" name="3-Hydroxy-2,6-dimethyl-5-methylene-heptanoyl-CoA" fbc:charge="0" />
      <species boundaryCondition="false" compartment="c" constant="false" hasOnlySubstanceUnits="false" id="M_S_3_45_Hydroxy_45_3_45_methyl_45_2_45_oxobutanoic_32_acid_c" name="3-Hydroxy-3-methyl-2-oxobutanoic acid" fbc:charge="0" />
      <species boundaryCondition="false" compartment="c" constant="false" hasOnlySubstanceUnits="false" id="M_S_3_45_Hydroxy_45_5_45_methylhex_45_4_45_enoyl_45_CoA_c" name="3-Hydroxy-5-methylhex-4-enoyl-CoA" fbc:charge="0" />
      <species boundaryCondition="false" compartment="c" constant="false" hasOnlySubstanceUnits="false" id="M_S_3_45_Hydroxy_45_L_45_kynurenine_c" name="3-Hydroxy-L-kynurenine" fbc:charge="0" />
      <species boundaryCondition="false" compartment="c" constant="false" hasOnlySubstanceUnits="false" id="M_S_3_45_Hydroxy_45_N6_44_N6_44_N6_45_trimethyl_45_L_45_lysine_c" name="3-Hydroxy-N6,N6,N6-trimethyl-L-lysine" fbc:charge="0" />
      <species boundaryCondition="false" compartment="c" constant="false" hasOnlySubstanceUnits="false" id="M_S_3_45_Hydroxy_45_OPC4_45_CoA_c" name="3-Hydroxy-OPC4-CoA" fbc:charge="0" />
      <species boundaryCondition="false" compartment="c" constant="false" hasOnlySubstanceUnits="false" id="M_S_3_45_Hydroxy_45_OPC6_45_CoA_c" name="3-Hydroxy-OPC6-CoA" fbc:charge="0" />
      <species boundaryCondition="false" compartment="c" constant="false" hasOnlySubstanceUnits="false" id="M_S_3_45_Hydroxy_45_OPC8_45_CoA_c" name="3-Hydroxy-OPC8-CoA" fbc:charge="0" />
      <species boundaryCondition="false" compartment="c" constant="false" hasOnlySubstanceUnits="false" id="M_S_3_45_Hydroxyanthranilate_c" name="3-Hydroxyanthranilate" fbc:charge="0" />
      <species boundaryCondition="false" compartment="c" constant="false" hasOnlySubstanceUnits="false" id="M_S_3_45_Hydroxybutanoyl_45_CoA_c" name="3-Hydroxybutanoyl-CoA" fbc:charge="0" />
      <species boundaryCondition="false" compartment="c" constant="false" hasOnlySubstanceUnits="false" id="M_S_3_45_Hydroxyechinenone_c" name="3-Hydroxyechinenone" fbc:charge="0" />
      <species boundaryCondition="false" compartment="c" constant="false" hasOnlySubstanceUnits="false" id="M_S_3_45_Hydroxyisovaleryl_45_CoA_c" name="3-Hydroxyisovaleryl-CoA" fbc:charge="0" />
      <species boundaryCondition="false" compartment="c" constant="false" hasOnlySubstanceUnits="false" id="M_S_3_45_Hydroxykynurenamine_c" name="3-Hydroxykynurenamine" fbc:charge="0" />
      <species boundaryCondition="false" compartment="c" constant="false" hasOnlySubstanceUnits="false" id="M_S_3_45_Hydroxyoctadecanoyl_45_CoA_c" name="3-Hydroxyoctadecanoyl-CoA" fbc:charge="0" />
      <species boundaryCondition="false" compartment="c" constant="false" hasOnlySubstanceUnits="false" id="M_S_3_45_Hydroxyoctadecanoyl_45__91_acp_93__c" name="3-Hydroxyoctadecanoyl-[acp]" fbc:charge="0" />
      <species boundaryCondition="false" compartment="c" constant="false" hasOnlySubstanceUnits="false" id="M_S_3_45_Hydroxypimeloyl_45_CoA_c" name="3-Hydroxypimeloyl-CoA" fbc:charge="0" />
      <species boundaryCondition="false" compartment="c" constant="false" hasOnlySubstanceUnits="false" id="M_S_3_45_Hydroxypropionyl_45_CoA_c" name="3-Hydroxypropionyl-CoA" fbc:charge="0" />
      <species boundaryCondition="false" compartment="c" constant="false" hasOnlySubstanceUnits="false" id="M_S_3_45_Indoleacetonitrile_c" name="3-Indoleacetonitrile" fbc:charge="0" />
      <species boundaryCondition="false" compartment="c" constant="false" hasOnlySubstanceUnits="false" id="M_S_3_45_Isopropylbut_45_3_45_enoic_32_acid_c" name="3-Isopropylbut-3-enoic acid" fbc:charge="0" />
      <species boundaryCondition="false" compartment="c" constant="false" hasOnlySubstanceUnits="false" id="M_S_3_45_Isopropylbut_45_3_45_enoyl_45_CoA_c" name="3-Isopropylbut-3-enoyl-CoA" fbc:charge="0" />
      <species boundaryCondition="false" compartment="c" constant="false" hasOnlySubstanceUnits="false" id="M_S_3_45_Keto_45_beta_45_D_45_galactose_c" name="3-Keto-beta-D-galactose" fbc:charge="0" />
      <species boundaryCondition="false" compartment="c" constant="false" hasOnlySubstanceUnits="false" id="M_S_3_45_Ketolactose_c" name="3-Ketolactose" fbc:charge="0" />
      <species boundaryCondition="false" compartment="c" constant="false" hasOnlySubstanceUnits="false" id="M_S_3_45_Mercaptolactate_c" name="3-Mercaptolactate" fbc:charge="0" />
      <species boundaryCondition="false" compartment="c" constant="false" hasOnlySubstanceUnits="false" id="M_S_3_45_Methoxyanthranilate_c" name="3-Methoxyanthranilate" fbc:charge="0" />
      <species boundaryCondition="false" compartment="c" constant="false" hasOnlySubstanceUnits="false" id="M_S_3_45_Methoxyapigenin_c" name="3-Methoxyapigenin" fbc:charge="0" />
      <species boundaryCondition="false" compartment="c" constant="false" hasOnlySubstanceUnits="false" id="M_S_3_45_Methyl_45_1_45_hydroxybutyl_45_ThPP_c" name="3-Methyl-1-hydroxybutyl-ThPP" fbc:charge="0" />
      <species boundaryCondition="false" compartment="c" constant="false" hasOnlySubstanceUnits="false" id="M_S_3_45_Methyl_45_2_45_oxobutanoic_32_acid_c" name="3-Methyl-2-oxobutanoic acid" fbc:charge="0" />
      <species boundaryCondition="false" compartment="c" constant="false" hasOnlySubstanceUnits="false" id="M_S_3_45_Methyl_45_2_45_oxopentanoate_c" name="3-Methyl-2-oxopentanoate" fbc:charge="0" />
      <species boundaryCondition="false" compartment="c" constant="false" hasOnlySubstanceUnits="false" id="M_S_3_45_Methylbutanoyl_45_CoA_c" name="3-Methylbutanoyl-CoA" fbc:charge="0" />
      <species boundaryCondition="false" compartment="c" constant="false" hasOnlySubstanceUnits="false" id="M_S_3_45_Methylcrotonyl_45_CoA_c" name="3-Methylcrotonyl-CoA" fbc:charge="0" />
      <species boundaryCondition="false" compartment="c" constant="false" hasOnlySubstanceUnits="false" id="M_S_3_45_Methylglutaconyl_45_CoA_c" name="3-Methylglutaconyl-CoA" fbc:charge="0" />
      <species boundaryCondition="false" compartment="c" constant="false" hasOnlySubstanceUnits="false" id="M_S_3_45_Oxo_45_OPC4_45_CoA_c" name="3-Oxo-OPC4-CoA" fbc:charge="0" />
      <species boundaryCondition="false" compartment="c" constant="false" hasOnlySubstanceUnits="false" id="M_S_3_45_Oxo_45_OPC6_45_CoA_c" name="3-Oxo-OPC6-CoA" fbc:charge="0" />
      <species boundaryCondition="false" compartment="c" constant="false" hasOnlySubstanceUnits="false" id="M_S_3_45_Oxo_45_OPC8_45_CoA_c" name="3-Oxo-OPC8-CoA" fbc:charge="0" />
      <species boundaryCondition="false" compartment="c" constant="false" hasOnlySubstanceUnits="false" id="M_S_3_45_Oxoadipyl_45_CoA_c" name="3-Oxoadipyl-CoA" fbc:charge="0" />
      <species boundaryCondition="false" compartment="x" constant="false" hasOnlySubstanceUnits="false" id="M_S_3_45_Oxodecanoyl_45_CoA_x" name="3-Oxodecanoyl-CoA" fbc:charge="0" />
      <species boundaryCondition="false" compartment="c" constant="false" hasOnlySubstanceUnits="false" id="M_S_3_45_Oxodecanoyl_45__91_acp_93__c" name="3-Oxodecanoyl-[acp]" fbc:charge="0" />
      <species boundaryCondition="false" compartment="p" constant="false" hasOnlySubstanceUnits="false" id="M_S_3_45_Oxodecanoyl_45__91_acp_93__p" name="3-Oxodecanoyl-[acp]" fbc:charge="0" />
      <species boundaryCondition="false" compartment="x" constant="false" hasOnlySubstanceUnits="false" id="M_S_3_45_Oxododecanoyl_45_CoA_x" name="3-Oxododecanoyl-CoA" fbc:charge="0" />
      <species boundaryCondition="false" compartment="c" constant="false" hasOnlySubstanceUnits="false" id="M_S_3_45_Oxododecanoyl_45__91_acp_93__c" name="3-Oxododecanoyl-[acp]" fbc:charge="0" />
      <species boundaryCondition="false" compartment="p" constant="false" hasOnlySubstanceUnits="false" id="M_S_3_45_Oxododecanoyl_45__91_acp_93__p" name="3-Oxododecanoyl-[acp]" fbc:charge="0" />
      <species boundaryCondition="false" compartment="c" constant="false" hasOnlySubstanceUnits="false" id="M_S_3_45_Oxohexadecanoyl_45__91_acp_93__c" name="3-Oxohexadecanoyl-[acp]" fbc:charge="0" />
      <species boundaryCondition="false" compartment="p" constant="false" hasOnlySubstanceUnits="false" id="M_S_3_45_Oxohexadecanoyl_45__91_acp_93__p" name="3-Oxohexadecanoyl-[acp]" fbc:charge="0" />
      <species boundaryCondition="false" compartment="x" constant="false" hasOnlySubstanceUnits="false" id="M_S_3_45_Oxohexanoyl_45_CoA_x" name="3-Oxohexanoyl-CoA" fbc:charge="0" />
      <species boundaryCondition="false" compartment="c" constant="false" hasOnlySubstanceUnits="false" id="M_S_3_45_Oxohexanoyl_45__91_acp_93__c" name="3-Oxohexanoyl-[acp]" fbc:charge="0" />
      <species boundaryCondition="false" compartment="p" constant="false" hasOnlySubstanceUnits="false" id="M_S_3_45_Oxohexanoyl_45__91_acp_93__p" name="3-Oxohexanoyl-[acp]" fbc:charge="0" />
      <species boundaryCondition="false" compartment="x" constant="false" hasOnlySubstanceUnits="false" id="M_S_3_45_Oxooctanoyl_45_CoA_x" name="3-Oxooctanoyl-CoA" fbc:charge="0" />
      <species boundaryCondition="false" compartment="c" constant="false" hasOnlySubstanceUnits="false" id="M_S_3_45_Oxooctanoyl_45__91_acp_93__c" name="3-Oxooctanoyl-[acp]" fbc:charge="0" />
      <species boundaryCondition="false" compartment="p" constant="false" hasOnlySubstanceUnits="false" id="M_S_3_45_Oxooctanoyl_45__91_acp_93__p" name="3-Oxooctanoyl-[acp]" fbc:charge="0" />
      <species boundaryCondition="false" compartment="x" constant="false" hasOnlySubstanceUnits="false" id="M_S_3_45_Oxopalmitoyl_45_CoA_x" name="3-Oxopalmitoyl-CoA" fbc:charge="0" />
      <species boundaryCondition="false" compartment="c" constant="false" hasOnlySubstanceUnits="false" id="M_S_3_45_Oxopimeloyl_45_CoA_c" name="3-Oxopimeloyl-CoA" fbc:charge="0" />
      <species boundaryCondition="false" compartment="c" constant="false" hasOnlySubstanceUnits="false" id="M_S_3_45_Oxopropanoate_c" name="3-Oxopropanoate" fbc:charge="0" />
      <species boundaryCondition="false" compartment="c" constant="false" hasOnlySubstanceUnits="false" id="M_S_3_45_Oxostearoyl_45_CoA_c" name="3-Oxostearoyl-CoA" fbc:charge="0" />
      <species boundaryCondition="false" compartment="c" constant="false" hasOnlySubstanceUnits="false" id="M_S_3_45_Oxostearoyl_45__91_acp_93__c" name="3-Oxostearoyl-[acp]" fbc:charge="0" />
      <species boundaryCondition="false" compartment="x" constant="false" hasOnlySubstanceUnits="false" id="M_S_3_45_Oxotetradecanoyl_45_CoA_x" name="3-Oxotetradecanoyl-CoA" fbc:charge="0" />
      <species boundaryCondition="false" compartment="c" constant="false" hasOnlySubstanceUnits="false" id="M_S_3_45_Oxotetradecanoyl_45__91_acp_93__c" name="3-Oxotetradecanoyl-[acp]" fbc:charge="0" />
      <species boundaryCondition="false" compartment="p" constant="false" hasOnlySubstanceUnits="false" id="M_S_3_45_Oxotetradecanoyl_45__91_acp_93__p" name="3-Oxotetradecanoyl-[acp]" fbc:charge="0" />
      <species boundaryCondition="false" compartment="c" constant="false" hasOnlySubstanceUnits="false" id="M_S_3_45_Phospho_45_D_45_glycerate_c" name="3-Phospho-D-glycerate_c" fbc:charge="0" />
      <species boundaryCondition="false" compartment="p" constant="false" hasOnlySubstanceUnits="false" id="M_S_3_45_Phospho_45_D_45_glycerate_p" name="3-Phospho-D-glycerate_p" fbc:charge="0" />
      <species boundaryCondition="false" compartment="c" constant="false" hasOnlySubstanceUnits="false" id="M_S_3_45_Phospho_45_D_45_glyceroyl_32_phosphate_c" name="3-Phospho-D-glyceroyl phosphate" fbc:charge="0" />
      <species boundaryCondition="false" compartment="p" constant="false" hasOnlySubstanceUnits="false" id="M_S_3_45_Phospho_45_D_45_glyceroyl_32_phosphate_p" name="3-Phospho-D-glyceroyl phosphate" fbc:charge="0" />
      <species boundaryCondition="false" compartment="c" constant="false" hasOnlySubstanceUnits="false" id="M_S_3_45_Phosphonooxypyruvate_c" name="3-Phosphonooxypyruvate" fbc:charge="0" />
      <species boundaryCondition="false" compartment="c" constant="false" hasOnlySubstanceUnits="false" id="M_S_3_45_Phosphonopyruvate_c" name="3-Phosphonopyruvate" fbc:charge="0" />
      <species boundaryCondition="false" compartment="c" constant="false" hasOnlySubstanceUnits="false" id="M_S_3_45_Sulfino_45_L_45_alanine_c" name="3-Sulfino-L-alanine" fbc:charge="0" />
      <species boundaryCondition="false" compartment="c" constant="false" hasOnlySubstanceUnits="false" id="M_S_3_45_Sulfinylpyruvate_c" name="3-Sulfinylpyruvate" fbc:charge="0" />
      <species boundaryCondition="false" compartment="c" constant="false" hasOnlySubstanceUnits="false" id="M_S_3_45_Sulfopyruvate_c" name="3-Sulfopyruvate" fbc:charge="0" />
      <species boundaryCondition="false" compartment="c" constant="false" hasOnlySubstanceUnits="false" id="M_S_3_45_Ureidoisobutyrate_c" name="3-Ureidoisobutyrate" fbc:charge="0" />
      <species boundaryCondition="false" compartment="c" constant="false" hasOnlySubstanceUnits="false" id="M_S_3_45_Ureidopropionate_c" name="3-Ureidopropionate" fbc:charge="0" />
      <species boundaryCondition="false" compartment="c" constant="false" hasOnlySubstanceUnits="false" id="M_S_3_45_alpha_40_S_41__45_Strictosidine_c" name="3-alpha(S)-Strictosidine" fbc:charge="0" />
      <species boundaryCondition="false" compartment="c" constant="false" hasOnlySubstanceUnits="false" id="M_S_3_45_beta_45_D_45_Galactosyl_45_sn_45_glycerol_c" name="3-beta-D-Galactosyl-sn-glycerol" fbc:charge="0" />
      <species boundaryCondition="false" compartment="c" constant="false" hasOnlySubstanceUnits="false" id="M_S_3alpha_44_21_45_Dihydroxy_45_5beta_45_pregnane_45_11_44_20_45_dione_c" name="3alpha,21-Dihydroxy-5beta-pregnane-11,20-dione" fbc:charge="0" />
      <species boundaryCondition="false" compartment="c" constant="false" hasOnlySubstanceUnits="false" id="M_S_3alpha_44_7alpha_44_12alpha_45_Trihydroxy_45_5beta_45_24_45_oxocholestanoyl_45_CoA_c" name="3alpha,7alpha,12alpha-Trihydroxy-5beta-24-oxocholestanoyl-CoA" fbc:charge="0" />
      <species boundaryCondition="false" compartment="c" constant="false" hasOnlySubstanceUnits="false" id="M_S_3alpha_44_7alpha_44_12alpha_45_Trihydroxy_45_5beta_45_cholest_45_24_45_enoyl_45_CoA_c" name="3alpha,7alpha,12alpha-Trihydroxy-5beta-cholest-24-enoyl-CoA" fbc:charge="0" />
      <species boundaryCondition="false" compartment="c" constant="false" hasOnlySubstanceUnits="false" id="M_S_3alpha_44_7alpha_44_12alpha_45_Trihydroxy_45_5beta_45_cholestanoyl_45_CoA_c" name="3alpha,7alpha,12alpha-Trihydroxy-5beta-cholestanoyl-CoA" fbc:charge="0" />
      <species boundaryCondition="false" compartment="c" constant="false" hasOnlySubstanceUnits="false" id="M_S_3alpha_44_7alpha_44_26_45_Trihydroxy_45_5beta_45_cholestane_c" name="3alpha,7alpha,26-Trihydroxy-5beta-cholestane" fbc:charge="0" />
      <species boundaryCondition="false" compartment="c" constant="false" hasOnlySubstanceUnits="false" id="M_S_3alpha_44_7alpha_45_Dihydroxy_45_5beta_45_24_45_oxocholestanoyl_45_CoA_c" name="3alpha,7alpha-Dihydroxy-5beta-24-oxocholestanoyl-CoA" fbc:charge="0" />
      <species boundaryCondition="false" compartment="c" constant="false" hasOnlySubstanceUnits="false" id="M_S_3alpha_44_7alpha_45_Dihydroxy_45_5beta_45_cholest_45_24_45_enoyl_45_CoA_c" name="3alpha,7alpha-Dihydroxy-5beta-cholest-24-enoyl-CoA" fbc:charge="0" />
      <species boundaryCondition="false" compartment="c" constant="false" hasOnlySubstanceUnits="false" id="M_S_3alpha_44_7alpha_45_Dihydroxy_45_5beta_45_cholestan_45_26_45_al_c" name="3alpha,7alpha-Dihydroxy-5beta-cholestan-26-al" fbc:charge="0" />
      <species boundaryCondition="false" compartment="c" constant="false" hasOnlySubstanceUnits="false" id="M_S_3alpha_44_7alpha_45_Dihydroxy_45_5beta_45_cholestanate_c" name="3alpha,7alpha-Dihydroxy-5beta-cholestanate" fbc:charge="0" />
      <species boundaryCondition="false" compartment="c" constant="false" hasOnlySubstanceUnits="false" id="M_S_3alpha_44_7alpha_45_Dihydroxy_45_5beta_45_cholestanoyl_45_CoA_c" name="3alpha,7alpha-Dihydroxy-5beta-cholestanoyl-CoA" fbc:charge="0" />
      <species boundaryCondition="false" compartment="c" constant="false" hasOnlySubstanceUnits="false" id="M_S_3beta_45_Hydroxyandrost_45_5_45_en_45_17_45_one_c" name="3beta-Hydroxyandrost-5-en-17-one" fbc:charge="0" />
      <species boundaryCondition="false" compartment="c" constant="false" hasOnlySubstanceUnits="false" id="M_S_4_44_4_45_Dimethyl_45_5alpha_45_cholesta_45_8_45_en_45_3beta_45_ol_c" name="4,4-Dimethyl-5alpha-cholesta-8-en-3beta-ol" fbc:charge="0" />
      <species boundaryCondition="false" compartment="c" constant="false" hasOnlySubstanceUnits="false" id="M_S_4_44_5_45_Dihydro_45_4_45_hydroxy_45_5_45_S_45_glutathionyl_45_benzo_91_a_93_pyrene_c" name="4,5-Dihydro-4-hydroxy-5-S-glutathionyl-benzo[a]pyrene" fbc:charge="0" />
      <species boundaryCondition="false" compartment="c" constant="false" hasOnlySubstanceUnits="false" id="M_S_4_44_6_45_Dideoxy_45_4_45_oxo_45_dTDP_45_D_45_glucose_c" name="4,6-Dideoxy-4-oxo-dTDP-D-glucose" fbc:charge="0" />
      <species boundaryCondition="false" compartment="c" constant="false" hasOnlySubstanceUnits="false" id="M_S_4_45__40_2_45_Aminoethyl_41__45_1_44_2_45_benzenediol_c" name="4-(2-Aminoethyl)-1,2-benzenediol" fbc:charge="0" />
      <species boundaryCondition="false" compartment="c" constant="false" hasOnlySubstanceUnits="false" id="M_S_4_45__40_4_45_Deoxy_45_alpha_45_D_45_gluc_45_4_45_enuronosyl_41__45_D_45_galacturonate_c" name="4-(4-Deoxy-alpha-D-gluc-4-enuronosyl)-D-galacturonate" fbc:charge="0" />
      <species boundaryCondition="false" compartment="c" constant="false" hasOnlySubstanceUnits="false" id="M_S_4_45__40_4_45_Deoxy_45_beta_45_D_45_gluc_45_4_45_enuronosyl_41__45_D_45_galacturonate_c" name="4-(4-Deoxy-beta-D-gluc-4-enuronosyl)-D-galacturonate" fbc:charge="0" />
      <species boundaryCondition="false" compartment="c" constant="false" hasOnlySubstanceUnits="false" id="M_S_4_45__40_Cytidine_32_5_39__45_diphospho_41__45_2_45_C_45_methyl_45_D_45_erythritol_c" name="4-(Cytidine 5'-diphospho)-2-C-methyl-D-erythritol" fbc:charge="0" />
      <species boundaryCondition="false" compartment="c" constant="false" hasOnlySubstanceUnits="false" id="M_S_4_45_Acetamidobutanoate_c" name="4-Acetamidobutanoate" fbc:charge="0" />
      <species boundaryCondition="false" compartment="c" constant="false" hasOnlySubstanceUnits="false" id="M_S_4_45_Amino_45_2_45_methyl_45_5_45_phosphomethylpyrimidine_c" name="4-Amino-2-methyl-5-phosphomethylpyrimidine" fbc:charge="0" />
      <species boundaryCondition="false" compartment="c" constant="false" hasOnlySubstanceUnits="false" id="M_S_4_45_Amino_45_4_45_deoxychorismate_c" name="4-Amino-4-deoxychorismate" fbc:charge="0" />
      <species boundaryCondition="false" compartment="c" constant="false" hasOnlySubstanceUnits="false" id="M_S_4_45_Amino_45_5_45_hydroxymethyl_45_2_45_methylpyrimidine_c" name="4-Amino-5-hydroxymethyl-2-methylpyrimidine" fbc:charge="0" />
      <species boundaryCondition="false" compartment="c" constant="false" hasOnlySubstanceUnits="false" id="M_S_4_45_Aminobenzoate_c" name="4-Aminobenzoate" fbc:charge="0" />
      <species boundaryCondition="false" compartment="c" constant="false" hasOnlySubstanceUnits="false" id="M_S_4_45_Aminobutanal_c" name="4-Aminobutanal" fbc:charge="0" />
      <species boundaryCondition="false" compartment="c" constant="false" hasOnlySubstanceUnits="false" id="M_S_4_45_Aminobutanoate_c" name="4-Aminobutanoate" fbc:charge="0" />
      <species boundaryCondition="false" compartment="c" constant="false" hasOnlySubstanceUnits="false" id="M_S_4_45_Coumarate_c" name="4-Coumarate" fbc:charge="0" />
      <species boundaryCondition="false" compartment="biomass" constant="false" hasOnlySubstanceUnits="false" id="M_S_4_45_Coumaryl_32_alcohol_biomass" name="4-Coumaryl alcohol_biomass" fbc:charge="0" />
      <species boundaryCondition="false" compartment="c" constant="false" hasOnlySubstanceUnits="false" id="M_S_4_45_Coumaryl_32_alcohol_c" name="4-Coumaryl alcohol_c" fbc:charge="0" />
      <species boundaryCondition="false" compartment="c" constant="false" hasOnlySubstanceUnits="false" id="M_S_4_45_Fluorocatechol_c" name="4-Fluorocatechol" fbc:charge="0" />
      <species boundaryCondition="false" compartment="c" constant="false" hasOnlySubstanceUnits="false" id="M_S_4_45_Fluorocyclohexadiene_45_cis_44_cis_45_1_44_2_45_diol_c" name="4-Fluorocyclohexadiene-cis,cis-1,2-diol" fbc:charge="0" />
      <species boundaryCondition="false" compartment="c" constant="false" hasOnlySubstanceUnits="false" id="M_S_4_45_Fluoromuconolactone_c" name="4-Fluoromuconolactone" fbc:charge="0" />
      <species boundaryCondition="false" compartment="c" constant="false" hasOnlySubstanceUnits="false" id="M_S_4_45_Fumarylacetoacetate_c" name="4-Fumarylacetoacetate" fbc:charge="0" />
      <species boundaryCondition="false" compartment="c" constant="false" hasOnlySubstanceUnits="false" id="M_S_4_45_Glutathionyl_32_cyclophosphamide_c" name="4-Glutathionyl cyclophosphamide" fbc:charge="0" />
      <species boundaryCondition="false" compartment="c" constant="false" hasOnlySubstanceUnits="false" id="M_S_4_45_Guanidinobutanal_c" name="4-Guanidinobutanal" fbc:charge="0" />
      <species boundaryCondition="false" compartment="c" constant="false" hasOnlySubstanceUnits="false" id="M_S_4_45_Hydroxy_45_2_45_oxo_45_heptanedioate_c" name="4-Hydroxy-2-oxo-heptanedioate" fbc:charge="0" />
      <species boundaryCondition="false" compartment="c" constant="false" hasOnlySubstanceUnits="false" id="M_S_4_45_Hydroxy_45_2_45_oxopentanoate_c" name="4-Hydroxy-2-oxopentanoate" fbc:charge="0" />
      <species boundaryCondition="false" compartment="c" constant="false" hasOnlySubstanceUnits="false" id="M_S_4_45_Hydroxy_45_5_45_phenyltetrahydro_45_1_44_3_45_oxazin_45_2_45_one_c" name="4-Hydroxy-5-phenyltetrahydro-1,3-oxazin-2-one" fbc:charge="0" />
      <species boundaryCondition="false" compartment="c" constant="false" hasOnlySubstanceUnits="false" id="M_S_4_45_Hydroxy_45_L_45_threonine_c" name="4-Hydroxy-L-threonine" fbc:charge="0" />
      <species boundaryCondition="false" compartment="c" constant="false" hasOnlySubstanceUnits="false" id="M_S_4_45_Hydroxybenzaldehyde_c" name="4-Hydroxybenzaldehyde" fbc:charge="0" />
      <species boundaryCondition="false" compartment="c" constant="false" hasOnlySubstanceUnits="false" id="M_S_4_45_Hydroxybenzoate_c" name="4-Hydroxybenzoate" fbc:charge="0" />
      <species boundaryCondition="false" compartment="c" constant="false" hasOnlySubstanceUnits="false" id="M_S_4_45_Hydroxycinnamyl_32_aldehyde_c" name="4-Hydroxycinnamyl aldehyde" fbc:charge="0" />
      <species boundaryCondition="false" compartment="c" constant="false" hasOnlySubstanceUnits="false" id="M_S_4_45_Hydroxyphenylacetaldehyde_c" name="4-Hydroxyphenylacetaldehyde" fbc:charge="0" />
      <species boundaryCondition="false" compartment="c" constant="false" hasOnlySubstanceUnits="false" id="M_S_4_45_Hydroxyphenylacetyl_45_CoA_c" name="4-Hydroxyphenylacetyl-CoA" fbc:charge="0" />
      <species boundaryCondition="false" compartment="c" constant="false" hasOnlySubstanceUnits="false" id="M_S_4_45_Hydroxyphenylacetylglycine_c" name="4-Hydroxyphenylacetylglycine" fbc:charge="0" />
      <species boundaryCondition="false" compartment="c" constant="false" hasOnlySubstanceUnits="false" id="M_S_4_45_Hydroxystyrene_c" name="4-Hydroxystyrene" fbc:charge="0" />
      <species boundaryCondition="false" compartment="c" constant="false" hasOnlySubstanceUnits="false" id="M_S_4_45_Isopropenyl_45_2_45_oxy_45_cyclohexanecarboxyl_45_CoA_c" name="4-Isopropenyl-2-oxy-cyclohexanecarboxyl-CoA" fbc:charge="0" />
      <species boundaryCondition="false" compartment="c" constant="false" hasOnlySubstanceUnits="false" id="M_S_4_45_Maleylacetoacetate_c" name="4-Maleylacetoacetate" fbc:charge="0" />
      <species boundaryCondition="false" compartment="c" constant="false" hasOnlySubstanceUnits="false" id="M_S_4_45_Methyl_45_2_45_oxopentanoate_c" name="4-Methyl-2-oxopentanoate" fbc:charge="0" />
      <species boundaryCondition="false" compartment="c" constant="false" hasOnlySubstanceUnits="false" id="M_S_4_45_Methyl_45_5_45__40_2_45_phosphoethyl_41__45_thiazole_c" name="4-Methyl-5-(2-phosphoethyl)-thiazole" fbc:charge="0" />
      <species boundaryCondition="false" compartment="c" constant="false" hasOnlySubstanceUnits="false" id="M_S_4_45_Methylthio_45_2_45_oxobutanoic_32_acid_c" name="4-Methylthio-2-oxobutanoic acid" fbc:charge="0" />
      <species boundaryCondition="false" compartment="c" constant="false" hasOnlySubstanceUnits="false" id="M_S_4_45_Nitrocatechol_c" name="4-Nitrocatechol" fbc:charge="0" />
      <species boundaryCondition="false" compartment="c" constant="false" hasOnlySubstanceUnits="false" id="M_S_4_45_Nitrophenol_c" name="4-Nitrophenol" fbc:charge="0" />
      <species boundaryCondition="false" compartment="c" constant="false" hasOnlySubstanceUnits="false" id="M_S_4_45_Nitrophenyl_32_phosphate_c" name="4-Nitrophenyl phosphate" fbc:charge="0" />
      <species boundaryCondition="false" compartment="c" constant="false" hasOnlySubstanceUnits="false" id="M_S_4_45_Phospho_45_L_45_aspartate_c" name="4-Phospho-L-aspartate" fbc:charge="0" />
      <species boundaryCondition="false" compartment="c" constant="false" hasOnlySubstanceUnits="false" id="M_S_4_45_Trimethylammoniobutanal_c" name="4-Trimethylammoniobutanal" fbc:charge="0" />
      <species boundaryCondition="false" compartment="c" constant="false" hasOnlySubstanceUnits="false" id="M_S_4_45_Trimethylammoniobutanoate_c" name="4-Trimethylammoniobutanoate" fbc:charge="0" />
      <species boundaryCondition="false" compartment="c" constant="false" hasOnlySubstanceUnits="false" id="M_S_4alpha_45_Methyl_45_5alpha_45_ergosta_45_8_44_14_44_24_40_28_41__45_trien_45_3beta_45_ol_c" name="4alpha-Methyl-5alpha-ergosta-8,14,24(28)-trien-3beta-ol" fbc:charge="0" />
      <species boundaryCondition="false" compartment="c" constant="false" hasOnlySubstanceUnits="false" id="M_S_4alpha_45_Methylcholesta_45_8_45_en_45_3beta_45_ol_c" name="4alpha-Methylcholesta-8-en-3beta-ol" fbc:charge="0" />
      <species boundaryCondition="false" compartment="c" constant="false" hasOnlySubstanceUnits="false" id="M_S_4alpha_45_Methylfecosterol_c" name="4alpha-Methylfecosterol" fbc:charge="0" />
      <species boundaryCondition="false" compartment="c" constant="false" hasOnlySubstanceUnits="false" id="M_S_4alpha_45_Methylzymosterol_45_4_45_carboxylate_c" name="4alpha-Methylzymosterol-4-carboxylate" fbc:charge="0" />
      <species boundaryCondition="false" compartment="c" constant="false" hasOnlySubstanceUnits="false" id="M_S_5_39__45_Deoxy_45_5_45_fluorocytidine_c" name="5'-Deoxy-5-fluorocytidine" fbc:charge="0" />
      <species boundaryCondition="false" compartment="c" constant="false" hasOnlySubstanceUnits="false" id="M_S_5_39__45_Deoxy_45_5_45_fluorouridine_c" name="5'-Deoxy-5-fluorouridine" fbc:charge="0" />
      <species boundaryCondition="false" compartment="c" constant="false" hasOnlySubstanceUnits="false" id="M_S_5_39__45_Deoxyadenosine_c" name="5'-Deoxyadenosine" fbc:charge="0" />
      <species boundaryCondition="false" compartment="c" constant="false" hasOnlySubstanceUnits="false" id="M_S_5_39__45_Methylthioadenosine_c" name="5'-Methylthioadenosine" fbc:charge="0" />
      <species boundaryCondition="false" compartment="c" constant="false" hasOnlySubstanceUnits="false" id="M_S_5_39__45_Phosphoribosyl_45_N_45_formylglycinamide_c" name="5'-Phosphoribosyl-N-formylglycinamide" fbc:charge="0" />
      <species boundaryCondition="false" compartment="c" constant="false" hasOnlySubstanceUnits="false" id="M_S_5_39__45_Phosphoribosylglycinamide_c" name="5'-Phosphoribosylglycinamide" fbc:charge="0" />
      <species boundaryCondition="false" compartment="c" constant="false" hasOnlySubstanceUnits="false" id="M_S_5_40_S_41__45_HETE_c" name="5(S)-HETE" fbc:charge="0" />
      <species boundaryCondition="false" compartment="c" constant="false" hasOnlySubstanceUnits="false" id="M_S_5_40_S_41__45_HPETE_c" name="5(S)-HPETE" fbc:charge="0" />
      <species boundaryCondition="false" compartment="c" constant="false" hasOnlySubstanceUnits="false" id="M_S_5_44_10_45_Methenyltetrahydrofolate_c" name="5,10-Methenyltetrahydrofolate" fbc:charge="0" />
      <species boundaryCondition="false" compartment="c" constant="false" hasOnlySubstanceUnits="false" id="M_S_5_44_10_45_Methylenetetrahydrofolate_c" name="5,10-Methylenetetrahydrofolate" fbc:charge="0" />
      <species boundaryCondition="false" compartment="m" constant="false" hasOnlySubstanceUnits="false" id="M_S_5_44_10_45_Methylenetetrahydrofolate_m" name="5,10-Methylenetetrahydrofolate" fbc:charge="0" />
      <species boundaryCondition="false" compartment="c" constant="false" hasOnlySubstanceUnits="false" id="M_S_5_44_6_45_Dihydro_45_5_45_fluorouracil_c" name="5,6-Dihydro-5-fluorouracil" fbc:charge="0" />
      <species boundaryCondition="false" compartment="c" constant="false" hasOnlySubstanceUnits="false" id="M_S_5_44_6_45_Dihydrothymine_c" name="5,6-Dihydrothymine" fbc:charge="0" />
      <species boundaryCondition="false" compartment="c" constant="false" hasOnlySubstanceUnits="false" id="M_S_5_44_6_45_Dihydrouracil_c" name="5,6-Dihydrouracil" fbc:charge="0" />
      <species boundaryCondition="false" compartment="c" constant="false" hasOnlySubstanceUnits="false" id="M_S_5_44_6_45_Dihydroxyindole_c" name="5,6-Dihydroxyindole" fbc:charge="0" />
      <species boundaryCondition="false" compartment="c" constant="false" hasOnlySubstanceUnits="false" id="M_S_5_45__40_2_45_Hydroxyethyl_41__45_4_45_methylthiazole_c" name="5-(2-Hydroxyethyl)-4-methylthiazole" fbc:charge="0" />
      <species boundaryCondition="false" compartment="c" constant="false" hasOnlySubstanceUnits="false" id="M_S_5_45__40_3_39__45_Carboxy_45_3_39__45_oxopropenyl_41__45_4_44_6_45_dihydroxypicolinate_c" name="5-(3'-Carboxy-3'-oxopropenyl)-4,6-dihydroxypicolinate" fbc:charge="0" />
      <species boundaryCondition="false" compartment="c" constant="false" hasOnlySubstanceUnits="false" id="M_S_5_45__40_3_39__45_Carboxy_45_3_39__45_oxopropyl_41__45_4_44_6_45_dihydroxypicolinate_c" name="5-(3'-Carboxy-3'-oxopropyl)-4,6-dihydroxypicolinate" fbc:charge="0" />
      <species boundaryCondition="false" compartment="c" constant="false" hasOnlySubstanceUnits="false" id="M_S_5_45__40_5_45_Phospho_45_D_45_ribosylaminoformimino_41__45_1_45__40_5_45_phosphoribosyl_41__45_imidazole_45_4_45_carboxamide_c" name="5-(5-Phospho-D-ribosylaminoformimino)-1-(5-phosphoribosyl)-imidazole-4-carboxamide" fbc:charge="0" />
      <species boundaryCondition="false" compartment="c" constant="false" hasOnlySubstanceUnits="false" id="M_S_5_45_Amino_45_4_45_imidazole_32_carboxylate_c" name="5-Amino-4-imidazole carboxylate" fbc:charge="0" />
      <species boundaryCondition="false" compartment="c" constant="false" hasOnlySubstanceUnits="false" id="M_S_5_45_Amino_45_4_45_imidazolecarboxyamide_c" name="5-Amino-4-imidazolecarboxyamide" fbc:charge="0" />
      <species boundaryCondition="false" compartment="c" constant="false" hasOnlySubstanceUnits="false" id="M_S_5_45_Amino_45_6_45__40_5_39__45_phosphoribitylamino_41_uracil_c" name="5-Amino-6-(5'-phosphoribitylamino)uracil" fbc:charge="0" />
      <species boundaryCondition="false" compartment="c" constant="false" hasOnlySubstanceUnits="false" id="M_S_5_45_Amino_45_6_45__40_5_39__45_phosphoribosylamino_41_uracil_c" name="5-Amino-6-(5'-phosphoribosylamino)uracil" fbc:charge="0" />
      <species boundaryCondition="false" compartment="c" constant="false" hasOnlySubstanceUnits="false" id="M_S_5_45_Aminoimidazole_c" name="5-Aminoimidazole" fbc:charge="0" />
      <species boundaryCondition="false" compartment="c" constant="false" hasOnlySubstanceUnits="false" id="M_S_5_45_Aminolevulinate_c" name="5-Aminolevulinate" fbc:charge="0" />
      <species boundaryCondition="false" compartment="c" constant="false" hasOnlySubstanceUnits="false" id="M_S_5_45_Aminopentanal_c" name="5-Aminopentanal" fbc:charge="0" />
      <species boundaryCondition="false" compartment="c" constant="false" hasOnlySubstanceUnits="false" id="M_S_5_45_Carboxy_45_2_45_pentenoyl_45_CoA_c" name="5-Carboxy-2-pentenoyl-CoA" fbc:charge="0" />
      <species boundaryCondition="false" compartment="c" constant="false" hasOnlySubstanceUnits="false" id="M_S_5_45_Dehydroavenasterol_c" name="5-Dehydroavenasterol" fbc:charge="0" />
      <species boundaryCondition="false" compartment="c" constant="false" hasOnlySubstanceUnits="false" id="M_S_5_45_Dehydroepisterol_c" name="5-Dehydroepisterol" fbc:charge="0" />
      <species boundaryCondition="false" compartment="c" constant="false" hasOnlySubstanceUnits="false" id="M_S_5_45_Deoxyleucopelargonidin_c" name="5-Deoxyleucopelargonidin" fbc:charge="0" />
      <species boundaryCondition="false" compartment="c" constant="false" hasOnlySubstanceUnits="false" id="M_S_5_45_FU_c" name="5-FU" fbc:charge="0" />
      <species boundaryCondition="false" compartment="c" constant="false" hasOnlySubstanceUnits="false" id="M_S_5_45_Fluorodeoxyuridine_32_monophosphate_c" name="5-Fluorodeoxyuridine monophosphate" fbc:charge="0" />
      <species boundaryCondition="false" compartment="c" constant="false" hasOnlySubstanceUnits="false" id="M_S_5_45_Fluorodeoxyuridine_c" name="5-Fluorodeoxyuridine" fbc:charge="0" />
      <species boundaryCondition="false" compartment="c" constant="false" hasOnlySubstanceUnits="false" id="M_S_5_45_Fluoromuconolactone_c" name="5-Fluoromuconolactone" fbc:charge="0" />
      <species boundaryCondition="false" compartment="c" constant="false" hasOnlySubstanceUnits="false" id="M_S_5_45_Fluorouridine_32_monophosphate_c" name="5-Fluorouridine monophosphate" fbc:charge="0" />
      <species boundaryCondition="false" compartment="c" constant="false" hasOnlySubstanceUnits="false" id="M_S_5_45_Formyltetrahydrofolate_c" name="5-Formyltetrahydrofolate" fbc:charge="0" />
      <species boundaryCondition="false" compartment="c" constant="false" hasOnlySubstanceUnits="false" id="M_S_5_45_Hydroxy_45_2_45_oxo_45_4_45_ureido_45_2_44_5_45_dihydro_45_1H_45_imidazole_45_5_45_carboxylate_c" name="5-Hydroxy-2-oxo-4-ureido-2,5-dihydro-1H-imidazole-5-carboxylate" fbc:charge="0" />
      <species boundaryCondition="false" compartment="c" constant="false" hasOnlySubstanceUnits="false" id="M_S_5_45_Hydroxy_45_guaiacyl_32_lignin_c" name="5-Hydroxy-guaiacyl lignin" fbc:charge="0" />
      <species boundaryCondition="false" compartment="c" constant="false" hasOnlySubstanceUnits="false" id="M_S_5_45_Hydroxyconiferyl_32_alcohol_c" name="5-Hydroxyconiferyl alcohol" fbc:charge="0" />
      <species boundaryCondition="false" compartment="c" constant="false" hasOnlySubstanceUnits="false" id="M_S_5_45_Hydroxyferulate_c" name="5-Hydroxyferulate" fbc:charge="0" />
      <species boundaryCondition="false" compartment="c" constant="false" hasOnlySubstanceUnits="false" id="M_S_5_45_Hydroxyindoleacetaldehyde_c" name="5-Hydroxyindoleacetaldehyde" fbc:charge="0" />
      <species boundaryCondition="false" compartment="c" constant="false" hasOnlySubstanceUnits="false" id="M_S_5_45_Hydroxyindoleacetate_c" name="5-Hydroxyindoleacetate" fbc:charge="0" />
      <species boundaryCondition="false" compartment="c" constant="false" hasOnlySubstanceUnits="false" id="M_S_5_45_Hydroxyindoleacetylglycine_c" name="5-Hydroxyindoleacetylglycine" fbc:charge="0" />
      <species boundaryCondition="false" compartment="c" constant="false" hasOnlySubstanceUnits="false" id="M_S_5_45_Hydroxyisourate_c" name="5-Hydroxyisourate" fbc:charge="0" />
      <species boundaryCondition="false" compartment="c" constant="false" hasOnlySubstanceUnits="false" id="M_S_5_45_L_45_Glutamyl_45_taurine_c" name="5-L-Glutamyl-taurine" fbc:charge="0" />
      <species boundaryCondition="false" compartment="c" constant="false" hasOnlySubstanceUnits="false" id="M_S_5_45_Methoxytryptamine_c" name="5-Methoxytryptamine" fbc:charge="0" />
      <species boundaryCondition="false" compartment="c" constant="false" hasOnlySubstanceUnits="false" id="M_S_5_45_Methyl_45_3_45_oxo_45_4_45_hexenoyl_45_CoA_c" name="5-Methyl-3-oxo-4-hexenoyl-CoA" fbc:charge="0" />
      <species boundaryCondition="false" compartment="c" constant="false" hasOnlySubstanceUnits="false" id="M_S_5_45_Methylhex_45_4_45_enoyl_45_CoA_c" name="5-Methylhex-4-enoyl-CoA" fbc:charge="0" />
      <species boundaryCondition="false" compartment="c" constant="false" hasOnlySubstanceUnits="false" id="M_S_5_45_Methyltetrahydrofolate_c" name="5-Methyltetrahydrofolate" fbc:charge="0" />
      <species boundaryCondition="false" compartment="c" constant="false" hasOnlySubstanceUnits="false" id="M_S_5_45_Methyltetrahydropteroyltri_45_L_45_glutamate_c" name="5-Methyltetrahydropteroyltri-L-glutamate" fbc:charge="0" />
      <species boundaryCondition="false" compartment="c" constant="false" hasOnlySubstanceUnits="false" id="M_S_5_45_O_45__40_1_45_Carboxyvinyl_41__45_3_45_phosphoshikimate_c" name="5-O-(1-Carboxyvinyl)-3-phosphoshikimate" fbc:charge="0" />
      <species boundaryCondition="false" compartment="c" constant="false" hasOnlySubstanceUnits="false" id="M_S_5_45_Oxoproline_c" name="5-Oxoproline" fbc:charge="0" />
      <species boundaryCondition="false" compartment="c" constant="false" hasOnlySubstanceUnits="false" id="M_S_5_45_Phenyl_45_1_44_3_45_oxazinane_45_2_44_4_45_dione_c" name="5-Phenyl-1,3-oxazinane-2,4-dione" fbc:charge="0" />
      <species boundaryCondition="false" compartment="c" constant="false" hasOnlySubstanceUnits="false" id="M_S_5_45_Phospho_45_alpha_45_D_45_ribose_32_1_45_diphosphate_c" name="5-Phospho-alpha-D-ribose 1-diphosphate" fbc:charge="0" />
      <species boundaryCondition="false" compartment="c" constant="false" hasOnlySubstanceUnits="false" id="M_S_5_45_Phosphoribosylamine_c" name="5-Phosphoribosylamine" fbc:charge="0" />
      <species boundaryCondition="false" compartment="c" constant="false" hasOnlySubstanceUnits="false" id="M_S_5alpha_45_Campestan_45_3_45_one_c" name="5alpha-Campestan-3-one" fbc:charge="0" />
      <species boundaryCondition="false" compartment="c" constant="false" hasOnlySubstanceUnits="false" id="M_S_5alpha_45_Cholest_45_8_45_en_45_3beta_45_ol_c" name="5alpha-Cholest-8-en-3beta-ol" fbc:charge="0" />
      <species boundaryCondition="false" compartment="c" constant="false" hasOnlySubstanceUnits="false" id="M_S_5alpha_45_Cholesta_45_7_44_24_45_dien_45_3beta_45_ol_c" name="5alpha-Cholesta-7,24-dien-3beta-ol" fbc:charge="0" />
      <species boundaryCondition="false" compartment="c" constant="false" hasOnlySubstanceUnits="false" id="M_S_6_44_7_45_Dimethyl_45_8_45__40_1_45_D_45_ribityl_41_lumazine_c" name="6,7-Dimethyl-8-(1-D-ribityl)lumazine" fbc:charge="0" />
      <species boundaryCondition="false" compartment="c" constant="false" hasOnlySubstanceUnits="false" id="M_S_6_45_Carboxyhexanoyl_45_CoA_c" name="6-Carboxyhexanoyl-CoA" fbc:charge="0" />
      <species boundaryCondition="false" compartment="c" constant="false" hasOnlySubstanceUnits="false" id="M_S_6_45_Deoxocastasterone_c" name="6-Deoxocastasterone" fbc:charge="0" />
      <species boundaryCondition="false" compartment="c" constant="false" hasOnlySubstanceUnits="false" id="M_S_6_45_Deoxocathasterone_c" name="6-Deoxocathasterone" fbc:charge="0" />
      <species boundaryCondition="false" compartment="c" constant="false" hasOnlySubstanceUnits="false" id="M_S_6_45_Deoxoteasterone_c" name="6-Deoxoteasterone" fbc:charge="0" />
      <species boundaryCondition="false" compartment="c" constant="false" hasOnlySubstanceUnits="false" id="M_S_6_45_Deoxotyphasterol_c" name="6-Deoxotyphasterol" fbc:charge="0" />
      <species boundaryCondition="false" compartment="c" constant="false" hasOnlySubstanceUnits="false" id="M_S_6_45_Hydroxynicotinate_c" name="6-Hydroxynicotinate" fbc:charge="0" />
      <species boundaryCondition="false" compartment="c" constant="false" hasOnlySubstanceUnits="false" id="M_S_6_45_Mercaptopurin_c" name="6-Mercaptopurin" fbc:charge="0" />
      <species boundaryCondition="false" compartment="c" constant="false" hasOnlySubstanceUnits="false" id="M_S_6_45_Mercaptopurine_32_ribonucleoside_32_triphosphate_c" name="6-Mercaptopurine ribonucleoside triphosphate" fbc:charge="0" />
      <species boundaryCondition="false" compartment="c" constant="false" hasOnlySubstanceUnits="false" id="M_S_6_45_Methylmercaptopurine_c" name="6-Methylmercaptopurine" fbc:charge="0" />
      <species boundaryCondition="false" compartment="c" constant="false" hasOnlySubstanceUnits="false" id="M_S_6_45_Methylthiopurine_32_5_39__45_monophosphate_32_ribonucleotide_c" name="6-Methylthiopurine 5'-monophosphate ribonucleotide" fbc:charge="0" />
      <species boundaryCondition="false" compartment="c" constant="false" hasOnlySubstanceUnits="false" id="M_S_6_45_Oxo_45_2_45_hydroxycyclohexane_45_1_45_carboxyl_45_CoA_c" name="6-Oxo-2-hydroxycyclohexane-1-carboxyl-CoA" fbc:charge="0" />
      <species boundaryCondition="false" compartment="c" constant="false" hasOnlySubstanceUnits="false" id="M_S_6_45_Oxocampestanol_c" name="6-Oxocampestanol" fbc:charge="0" />
      <species boundaryCondition="false" compartment="c" constant="false" hasOnlySubstanceUnits="false" id="M_S_6_45_Phospho_45_D_45_gluconate_c" name="6-Phospho-D-gluconate" fbc:charge="0" />
      <species boundaryCondition="false" compartment="p" constant="false" hasOnlySubstanceUnits="false" id="M_S_6_45_Phospho_45_D_45_gluconate_p" name="6-Phospho-D-gluconate" fbc:charge="0" />
      <species boundaryCondition="false" compartment="c" constant="false" hasOnlySubstanceUnits="false" id="M_S_6_45_Thioguanosine_32_monophosphate_c" name="6-Thioguanosine monophosphate" fbc:charge="0" />
      <species boundaryCondition="false" compartment="c" constant="false" hasOnlySubstanceUnits="false" id="M_S_6_45_Thioinosine_32_5_39__45_monophosphate_c" name="6-Thioinosine 5'-monophosphate" fbc:charge="0" />
      <species boundaryCondition="false" compartment="c" constant="false" hasOnlySubstanceUnits="false" id="M_S_6_45_Thiourate_c" name="6-Thiourate" fbc:charge="0" />
      <species boundaryCondition="false" compartment="c" constant="false" hasOnlySubstanceUnits="false" id="M_S_6_45_Thioxanthine_32_5_39__45_monophosphate_c" name="6-Thioxanthine 5'-monophosphate" fbc:charge="0" />
      <species boundaryCondition="false" compartment="c" constant="false" hasOnlySubstanceUnits="false" id="M_S_6alpha_45_Hydroxy_45_castasterone_c" name="6alpha-Hydroxy-castasterone" fbc:charge="0" />
      <species boundaryCondition="false" compartment="c" constant="false" hasOnlySubstanceUnits="false" id="M_S_6beta_44_7beta_45_Dihydroxykaurenoic_32_acid_c" name="6beta,7beta-Dihydroxykaurenoic acid" fbc:charge="0" />
      <species boundaryCondition="false" compartment="c" constant="false" hasOnlySubstanceUnits="false" id="M_S_7_44_10_44_13_44_16_45_Docosatetraenoic_32_acid_c" name="7,10,13,16-Docosatetraenoic acid" fbc:charge="0" />
      <species boundaryCondition="false" compartment="c" constant="false" hasOnlySubstanceUnits="false" id="M_S_7_44_8_45_Diaminononanoate_c" name="7,8-Diaminononanoate" fbc:charge="0" />
      <species boundaryCondition="false" compartment="c" constant="false" hasOnlySubstanceUnits="false" id="M_S_7_44_8_45_Dihydro_45_7_45_hydroxy_45_8_45_S_45_glutathionyl_45_benzo_91_a_93_pyrene_c" name="7,8-Dihydro-7-hydroxy-8-S-glutathionyl-benzo[a]pyrene" fbc:charge="0" />
      <species boundaryCondition="false" compartment="c" constant="false" hasOnlySubstanceUnits="false" id="M_S_7_44_8_45_Dihydro_45_beta_45_carotene_c" name="7,8-Dihydro-beta-carotene" fbc:charge="0" />
      <species boundaryCondition="false" compartment="c" constant="false" hasOnlySubstanceUnits="false" id="M_S_7_45_Dehydrodesmosterol_c" name="7-Dehydrodesmosterol" fbc:charge="0" />
      <species boundaryCondition="false" compartment="c" constant="false" hasOnlySubstanceUnits="false" id="M_S_7_45_Methyl_45_3_45_oxo_45_6_45_octenoyl_45_CoA_c" name="7-Methyl-3-oxo-6-octenoyl-CoA" fbc:charge="0" />
      <species boundaryCondition="false" compartment="c" constant="false" hasOnlySubstanceUnits="false" id="M_S_7_45_Methyluric_32_acid_c" name="7-Methyluric acid" fbc:charge="0" />
      <species boundaryCondition="false" compartment="c" constant="false" hasOnlySubstanceUnits="false" id="M_S_7_45_Methylxanthine_c" name="7-Methylxanthine" fbc:charge="0" />
      <species boundaryCondition="false" compartment="c" constant="false" hasOnlySubstanceUnits="false" id="M_S_8_44_11_44_14_45_Eicosatrienoyl_45_CoA_c" name="8,11,14-Eicosatrienoyl-CoA" fbc:charge="0" />
      <species boundaryCondition="false" compartment="c" constant="false" hasOnlySubstanceUnits="false" id="M_S_8_45_Amino_45_7_45_oxononanoate_c" name="8-Amino-7-oxononanoate" fbc:charge="0" />
      <species boundaryCondition="false" compartment="c" constant="false" hasOnlySubstanceUnits="false" id="M_S_8_45_Methoxykynurenate_c" name="8-Methoxykynurenate" fbc:charge="0" />
      <species boundaryCondition="false" compartment="c" constant="false" hasOnlySubstanceUnits="false" id="M_S_8_45__91__40_1R_44_2R_41__45_3_45_Oxo_45_2_45__123__40_Z_41__45_pent_45_2_45_enyl_125_cyclopentyl_93_octanoate_c" name="8-[(1R,2R)-3-Oxo-2-{(Z)-pent-2-enyl}cyclopentyl]octanoate" fbc:charge="0" />
      <species boundaryCondition="false" compartment="c" constant="false" hasOnlySubstanceUnits="false" id="M_S_9_40_S_41__45_HPOT_c" name="9(S)-HPOT" fbc:charge="0" />
      <species boundaryCondition="false" compartment="c" constant="false" hasOnlySubstanceUnits="false" id="M_S_9_44_10_45_Dihydroxyanthracene_c" name="9,10-Dihydroxyanthracene" fbc:charge="0" />
      <species boundaryCondition="false" compartment="c" constant="false" hasOnlySubstanceUnits="false" id="M_S_9_44_10_45_EOT_c" name="9,10-EOT" fbc:charge="0" />
      <species boundaryCondition="false" compartment="c" constant="false" hasOnlySubstanceUnits="false" id="M_S_9_45_Oxononanoic_32_acid_c" name="9-Oxononanoic acid" fbc:charge="0" />
      <species boundaryCondition="false" compartment="c" constant="false" hasOnlySubstanceUnits="false" id="M_S_9_45_cis_45_Retinal_c" name="9-cis-Retinal" fbc:charge="0" />
      <species boundaryCondition="false" compartment="c" constant="false" hasOnlySubstanceUnits="false" id="M_S_9_45_cis_45_Retinol_c" name="9-cis-Retinol" fbc:charge="0" />
      <species boundaryCondition="false" compartment="c" constant="false" hasOnlySubstanceUnits="false" id="M_S_ADP_45_glucose_c" name="ADP-glucose" fbc:charge="0" />
      <species boundaryCondition="false" compartment="p" constant="false" hasOnlySubstanceUnits="false" id="M_S_ADP_45_glucose_p" name="ADP-glucose" fbc:charge="0" />
      <species boundaryCondition="false" compartment="c" constant="false" hasOnlySubstanceUnits="false" id="M_S_ADP_45_ribose_c" name="ADP-ribose" fbc:charge="0" />
      <species boundaryCondition="false" compartment="c" constant="false" hasOnlySubstanceUnits="false" id="M_S_ADP_c" name="ADP_c" fbc:charge="0" />
      <species boundaryCondition="false" compartment="m" constant="false" hasOnlySubstanceUnits="false" id="M_S_ADP_m" name="ADP_m" fbc:charge="0" />
      <species boundaryCondition="false" compartment="p" constant="false" hasOnlySubstanceUnits="false" id="M_S_ADP_p" name="ADP_p" fbc:charge="0" />
      <species boundaryCondition="false" compartment="c" constant="false" hasOnlySubstanceUnits="false" id="M_S_AMP_c" name="AMP_c" fbc:charge="0" />
      <species boundaryCondition="false" compartment="m" constant="false" hasOnlySubstanceUnits="false" id="M_S_AMP_m" name="AMP_m" fbc:charge="0" />
      <species boundaryCondition="false" compartment="p" constant="false" hasOnlySubstanceUnits="false" id="M_S_AMP_p" name="AMP" fbc:charge="0" />
      <species boundaryCondition="false" compartment="x" constant="false" hasOnlySubstanceUnits="false" id="M_S_AMP_x" name="AMP_x" fbc:charge="0" />
      <species boundaryCondition="false" compartment="biomass" constant="false" hasOnlySubstanceUnits="false" id="M_S_ATP_biomass" name="ATP_biomass" fbc:charge="0" />
      <species boundaryCondition="false" compartment="c" constant="false" hasOnlySubstanceUnits="false" id="M_S_ATP_c" name="ATP_c" fbc:charge="0" />
      <species boundaryCondition="false" compartment="m" constant="false" hasOnlySubstanceUnits="false" id="M_S_ATP_m" name="ATP_m" fbc:charge="0" />
      <species boundaryCondition="false" compartment="p" constant="false" hasOnlySubstanceUnits="false" id="M_S_ATP_p" name="ATP_p" fbc:charge="0" />
      <species boundaryCondition="false" compartment="x" constant="false" hasOnlySubstanceUnits="false" id="M_S_ATP_x" name="ATP_x" fbc:charge="0" />
      <species boundaryCondition="false" compartment="c" constant="false" hasOnlySubstanceUnits="false" id="M_S_Acceptor_c" name="Acceptor" fbc:charge="0" />
      <species boundaryCondition="false" compartment="c" constant="false" hasOnlySubstanceUnits="false" id="M_S_Acetaldehyde_c" name="Acetaldehyde" fbc:charge="0" />
      <species boundaryCondition="false" compartment="c" constant="false" hasOnlySubstanceUnits="false" id="M_S_Acetate_c" name="Acetate_c" fbc:charge="0" />
      <species boundaryCondition="false" compartment="m" constant="false" hasOnlySubstanceUnits="false" id="M_S_Acetate_m" name="Acetate_m" fbc:charge="0" />
      <species boundaryCondition="false" compartment="c" constant="false" hasOnlySubstanceUnits="false" id="M_S_Acetoacetate_c" name="Acetoacetate" fbc:charge="0" />
      <species boundaryCondition="false" compartment="c" constant="false" hasOnlySubstanceUnits="false" id="M_S_Acetoacetyl_45_CoA_c" name="Acetoacetyl-CoA" fbc:charge="0" />
      <species boundaryCondition="false" compartment="m" constant="false" hasOnlySubstanceUnits="false" id="M_S_Acetoacetyl_45_CoA_m" name="Acetoacetyl-CoA" fbc:charge="0" />
      <species boundaryCondition="false" compartment="p" constant="false" hasOnlySubstanceUnits="false" id="M_S_Acetoacetyl_45_CoA_p" name="Acetoacetyl-CoA" fbc:charge="0" />
      <species boundaryCondition="false" compartment="x" constant="false" hasOnlySubstanceUnits="false" id="M_S_Acetoacetyl_45_CoA_x" name="Acetoacetyl-CoA" fbc:charge="0" />
      <species boundaryCondition="false" compartment="c" constant="false" hasOnlySubstanceUnits="false" id="M_S_Acetoacetyl_45__91_acp_93__c" name="Acetoacetyl-[acp]" fbc:charge="0" />
      <species boundaryCondition="false" compartment="p" constant="false" hasOnlySubstanceUnits="false" id="M_S_Acetoacetyl_45__91_acp_93__p" name="Acetoacetyl-[acp]" fbc:charge="0" />
      <species boundaryCondition="false" compartment="c" constant="false" hasOnlySubstanceUnits="false" id="M_S_Acetophenone_c" name="Acetophenone" fbc:charge="0" />
      <species boundaryCondition="false" compartment="c" constant="false" hasOnlySubstanceUnits="false" id="M_S_Acetyl_32_adenylate_c" name="Acetyl adenylate" fbc:charge="0" />
      <species boundaryCondition="false" compartment="m" constant="false" hasOnlySubstanceUnits="false" id="M_S_Acetyl_32_adenylate_m" name="Acetyl adenylate" fbc:charge="0" />
      <species boundaryCondition="false" compartment="c" constant="false" hasOnlySubstanceUnits="false" id="M_S_Acetyl_45_CoA_c" name="Acetyl-CoA" fbc:charge="0" />
      <species boundaryCondition="false" compartment="m" constant="false" hasOnlySubstanceUnits="false" id="M_S_Acetyl_45_CoA_m" name="Acetyl-CoA" fbc:charge="0" />
      <species boundaryCondition="false" compartment="p" constant="false" hasOnlySubstanceUnits="false" id="M_S_Acetyl_45_CoA_p" name="Acetyl-CoA" fbc:charge="0" />
      <species boundaryCondition="false" compartment="x" constant="false" hasOnlySubstanceUnits="false" id="M_S_Acetyl_45_CoA_x" name="Acetyl-CoA" fbc:charge="0" />
      <species boundaryCondition="false" compartment="c" constant="false" hasOnlySubstanceUnits="false" id="M_S_Acetyl_45__91_acyl_45_carrier_32_protein_93__c" name="Acetyl-[acyl-carrier protein]" fbc:charge="0" />
      <species boundaryCondition="false" compartment="p" constant="false" hasOnlySubstanceUnits="false" id="M_S_Acetyl_45__91_acyl_45_carrier_32_protein_93__p" name="Acetyl-[acyl-carrier protein]" fbc:charge="0" />
      <species boundaryCondition="false" compartment="c" constant="false" hasOnlySubstanceUnits="false" id="M_S_Acetylpseudotropine_c" name="Acetylpseudotropine" fbc:charge="0" />
      <species boundaryCondition="false" compartment="c" constant="false" hasOnlySubstanceUnits="false" id="M_S_Acetyltropine_c" name="Acetyltropine" fbc:charge="0" />
      <species boundaryCondition="false" compartment="c" constant="false" hasOnlySubstanceUnits="false" id="M_S_Activated_32_methyl_32_group_c" name="Activated methyl group" fbc:charge="0" />
      <species boundaryCondition="false" compartment="c" constant="false" hasOnlySubstanceUnits="false" id="M_S_Acyl_45_CoA_c" name="Acyl-CoA" fbc:charge="0" />
      <species boundaryCondition="false" compartment="c" constant="false" hasOnlySubstanceUnits="false" id="M_S_Acylglycerone_32_phosphate_c" name="Acylglycerone phosphate" fbc:charge="0" />
      <species boundaryCondition="false" compartment="c" constant="false" hasOnlySubstanceUnits="false" id="M_S_Adenine_c" name="Adenine" fbc:charge="0" />
      <species boundaryCondition="false" compartment="c" constant="false" hasOnlySubstanceUnits="false" id="M_S_Adenosine_32_3_39__44_5_39__45_bisphosphate_c" name="Adenosine 3',5'-bisphosphate" fbc:charge="0" />
      <species boundaryCondition="false" compartment="c" constant="false" hasOnlySubstanceUnits="false" id="M_S_Adenosine_c" name="Adenosine" fbc:charge="0" />
      <species boundaryCondition="false" compartment="c" constant="false" hasOnlySubstanceUnits="false" id="M_S_Adenylyl_32_sulfate_c" name="Adenylyl sulfate" fbc:charge="0" />
      <species boundaryCondition="false" compartment="c" constant="false" hasOnlySubstanceUnits="false" id="M_S_Adenylylselenate_c" name="Adenylylselenate" fbc:charge="0" />
      <species boundaryCondition="false" compartment="c" constant="false" hasOnlySubstanceUnits="false" id="M_S_Adonixanthin_c" name="Adonixanthin" fbc:charge="0" />
      <species boundaryCondition="false" compartment="c" constant="false" hasOnlySubstanceUnits="false" id="M_S_Adrenosterone_c" name="Adrenosterone" fbc:charge="0" />
      <species boundaryCondition="false" compartment="c" constant="false" hasOnlySubstanceUnits="false" id="M_S_Agmatine_c" name="Agmatine" fbc:charge="0" />
      <species boundaryCondition="false" compartment="c" constant="false" hasOnlySubstanceUnits="false" id="M_S_Alanine_c" name="Alanine" fbc:charge="0" />
      <species boundaryCondition="false" compartment="c" constant="false" hasOnlySubstanceUnits="false" id="M_S_Alcophosphamide_c" name="Alcophosphamide" fbc:charge="0" />
      <species boundaryCondition="false" compartment="c" constant="false" hasOnlySubstanceUnits="false" id="M_S_Aldehyde_c" name="Aldehyde" fbc:charge="0" />
      <species boundaryCondition="false" compartment="c" constant="false" hasOnlySubstanceUnits="false" id="M_S_Aldophosphamide_c" name="Aldophosphamide" fbc:charge="0" />
      <species boundaryCondition="false" compartment="c" constant="false" hasOnlySubstanceUnits="false" id="M_S_Alkane_c" name="Alkane" fbc:charge="0" />
      <species boundaryCondition="false" compartment="c" constant="false" hasOnlySubstanceUnits="false" id="M_S_Alkylphosphonate_c" name="Alkylphosphonate" fbc:charge="0" />
      <species boundaryCondition="false" compartment="c" constant="false" hasOnlySubstanceUnits="false" id="M_S_Allantoate_c" name="Allantoate" fbc:charge="0" />
      <species boundaryCondition="false" compartment="c" constant="false" hasOnlySubstanceUnits="false" id="M_S_Aminoacetone_c" name="Aminoacetone" fbc:charge="0" />
      <species boundaryCondition="false" compartment="c" constant="false" hasOnlySubstanceUnits="false" id="M_S_Aminoimidazole_32_ribotide_c" name="Aminoimidazole ribotide" fbc:charge="0" />
      <species boundaryCondition="false" compartment="c" constant="false" hasOnlySubstanceUnits="false" id="M_S_Aminopropylcadaverine_c" name="Aminopropylcadaverine" fbc:charge="0" />
      <species boundaryCondition="false" compartment="c" constant="false" hasOnlySubstanceUnits="false" id="M_S_Amylose_c" name="Amylose" fbc:charge="0" />
      <species boundaryCondition="false" compartment="p" constant="false" hasOnlySubstanceUnits="false" id="M_S_Amylose_p" name="Amylose" fbc:charge="0" />
      <species boundaryCondition="false" compartment="c" constant="false" hasOnlySubstanceUnits="false" id="M_S_Aniline_c" name="Aniline" fbc:charge="0" />
      <species boundaryCondition="false" compartment="c" constant="false" hasOnlySubstanceUnits="false" id="M_S_Anthracene_45_9_44_10_45_dihydrodiol_c" name="Anthracene-9,10-dihydrodiol" fbc:charge="0" />
      <species boundaryCondition="false" compartment="c" constant="false" hasOnlySubstanceUnits="false" id="M_S_Anthracene_c" name="Anthracene" fbc:charge="0" />
      <species boundaryCondition="false" compartment="c" constant="false" hasOnlySubstanceUnits="false" id="M_S_Anthranilate_c" name="Anthranilate" fbc:charge="0" />
      <species boundaryCondition="false" compartment="c" constant="false" hasOnlySubstanceUnits="false" id="M_S_Apiforol_c" name="Apiforol" fbc:charge="0" />
      <species boundaryCondition="false" compartment="c" constant="false" hasOnlySubstanceUnits="false" id="M_S_Apigenin_c" name="Apigenin" fbc:charge="0" />
      <species boundaryCondition="false" compartment="c" constant="false" hasOnlySubstanceUnits="false" id="M_S_Apoprotein_c" name="Apoprotein" fbc:charge="0" />
      <species boundaryCondition="false" compartment="c" constant="false" hasOnlySubstanceUnits="false" id="M_S_Arachidonyl_45_CoA_c" name="Arachidonyl-CoA" fbc:charge="0" />
      <species boundaryCondition="false" compartment="c" constant="false" hasOnlySubstanceUnits="false" id="M_S_Ascorbate_c" name="Ascorbate_c" fbc:charge="0" />
      <species boundaryCondition="false" compartment="c" constant="false" hasOnlySubstanceUnits="false" id="M_S_Astaxanthin_c" name="Astaxanthin" fbc:charge="0" />
      <species boundaryCondition="false" compartment="c" constant="false" hasOnlySubstanceUnits="false" id="M_S_Benzene_45_1_44_2_44_4_45_triol_c" name="Benzene-1,2,4-triol" fbc:charge="0" />
      <species boundaryCondition="false" compartment="c" constant="false" hasOnlySubstanceUnits="false" id="M_S_Benzo_91_a_93_pyrene_45_4_44_5_45_oxide_c" name="Benzo[a]pyrene-4,5-oxide" fbc:charge="0" />
      <species boundaryCondition="false" compartment="c" constant="false" hasOnlySubstanceUnits="false" id="M_S_Benzo_91_a_93_pyrene_45_7_44_8_45_diol_c" name="Benzo[a]pyrene-7,8-diol" fbc:charge="0" />
      <species boundaryCondition="false" compartment="c" constant="false" hasOnlySubstanceUnits="false" id="M_S_Benzoate_c" name="Benzoate" fbc:charge="0" />
      <species boundaryCondition="false" compartment="c" constant="false" hasOnlySubstanceUnits="false" id="M_S_Benzonitrile_c" name="Benzonitrile" fbc:charge="0" />
      <species boundaryCondition="false" compartment="c" constant="false" hasOnlySubstanceUnits="false" id="M_S_Benzoyl_32_acetyl_45_CoA_c" name="Benzoyl acetyl-CoA" fbc:charge="0" />
      <species boundaryCondition="false" compartment="c" constant="false" hasOnlySubstanceUnits="false" id="M_S_Betaine_32_aldehyde_c" name="Betaine aldehyde" fbc:charge="0" />
      <species boundaryCondition="false" compartment="c" constant="false" hasOnlySubstanceUnits="false" id="M_S_Betaine_c" name="Betaine" fbc:charge="0" />
      <species boundaryCondition="false" compartment="c" constant="false" hasOnlySubstanceUnits="false" id="M_S_Biliverdin_c" name="Biliverdin" fbc:charge="0" />
      <species boundaryCondition="false" compartment="c" constant="false" hasOnlySubstanceUnits="false" id="M_S_Biotin_c" name="Biotin_c" fbc:charge="0" />
      <species boundaryCondition="false" compartment="c" constant="false" hasOnlySubstanceUnits="false" id="M_S_Bis_40_4_39__45_chlorophenyl_41_acetate_c" name="Bis(4'-chlorophenyl)acetate" fbc:charge="0" />
      <species boundaryCondition="false" compartment="c" constant="false" hasOnlySubstanceUnits="false" id="M_S_Bis_40_4_39__45_chlorophenyl_41_methane_c" name="Bis(4'-chlorophenyl)methane" fbc:charge="0" />
      <species boundaryCondition="false" compartment="c" constant="false" hasOnlySubstanceUnits="false" id="M_S_Bromobenzene_45_2_44_3_45_oxide_c" name="Bromobenzene-2,3-oxide" fbc:charge="0" />
      <species boundaryCondition="false" compartment="c" constant="false" hasOnlySubstanceUnits="false" id="M_S_Bromobenzene_45_3_44_4_45_oxide_c" name="Bromobenzene-3,4-oxide" fbc:charge="0" />
      <species boundaryCondition="false" compartment="c" constant="false" hasOnlySubstanceUnits="false" id="M_S_But_45_2_45_enoyl_45__91_acyl_45_carrier_32_protein_93__c" name="But-2-enoyl-[acyl-carrier protein]" fbc:charge="0" />
      <species boundaryCondition="false" compartment="p" constant="false" hasOnlySubstanceUnits="false" id="M_S_But_45_2_45_enoyl_45__91_acyl_45_carrier_32_protein_93__p" name="But-2-enoyl-[acyl-carrier protein]" fbc:charge="0" />
      <species boundaryCondition="false" compartment="x" constant="false" hasOnlySubstanceUnits="false" id="M_S_Butanoyl_45_CoA_x" name="Butanoyl-CoA" fbc:charge="0" />
      <species boundaryCondition="false" compartment="c" constant="false" hasOnlySubstanceUnits="false" id="M_S_Butein_c" name="Butein" fbc:charge="0" />
      <species boundaryCondition="false" compartment="c" constant="false" hasOnlySubstanceUnits="false" id="M_S_Butin_c" name="Butin" fbc:charge="0" />
      <species boundaryCondition="false" compartment="c" constant="false" hasOnlySubstanceUnits="false" id="M_S_Butyryl_45__91_acp_93__c" name="Butyryl-[acp]" fbc:charge="0" />
      <species boundaryCondition="false" compartment="p" constant="false" hasOnlySubstanceUnits="false" id="M_S_Butyryl_45__91_acp_93__p" name="Butyryl-[acp]" fbc:charge="0" />
      <species boundaryCondition="false" compartment="c" constant="false" hasOnlySubstanceUnits="false" id="M_S_C15811_c" name="C15811" fbc:charge="0" />
      <species boundaryCondition="false" compartment="c" constant="false" hasOnlySubstanceUnits="false" id="M_S_C15812_c" name="C15812" fbc:charge="0" />
      <species boundaryCondition="false" compartment="c" constant="false" hasOnlySubstanceUnits="false" id="M_S_CDP_45_choline_c" name="CDP-choline" fbc:charge="0" />
      <species boundaryCondition="false" compartment="c" constant="false" hasOnlySubstanceUnits="false" id="M_S_CDP_45_diacylglycerol_c" name="CDP-diacylglycerol" fbc:charge="0" />
      <species boundaryCondition="false" compartment="c" constant="false" hasOnlySubstanceUnits="false" id="M_S_CDP_45_ethanolamine_c" name="CDP-ethanolamine" fbc:charge="0" />
      <species boundaryCondition="false" compartment="c" constant="false" hasOnlySubstanceUnits="false" id="M_S_CDP_c" name="CDP" fbc:charge="0" />
      <species boundaryCondition="false" compartment="c" constant="false" hasOnlySubstanceUnits="false" id="M_S_CH3_45_R_c" name="CH3-R" fbc:charge="0" />
      <species boundaryCondition="false" compartment="c" constant="false" hasOnlySubstanceUnits="false" id="M_S_CMP_45_2_45_aminoethylphosphonate_c" name="CMP-2-aminoethylphosphonate" fbc:charge="0" />
      <species boundaryCondition="false" compartment="c" constant="false" hasOnlySubstanceUnits="false" id="M_S_CMP_45_3_45_deoxy_45_D_45_manno_45_octulosonate_c" name="CMP-3-deoxy-D-manno-octulosonate" fbc:charge="0" />
      <species boundaryCondition="false" compartment="c" constant="false" hasOnlySubstanceUnits="false" id="M_S_CMP_c" name="CMP" fbc:charge="0" />
      <species boundaryCondition="false" compartment="c" constant="false" hasOnlySubstanceUnits="false" id="M_S_CO2_c" name="CO2_c" fbc:charge="0" />
      <species boundaryCondition="false" compartment="m" constant="false" hasOnlySubstanceUnits="false" id="M_S_CO2_m" name="CO2_m" fbc:charge="0" />
      <species boundaryCondition="false" compartment="p" constant="false" hasOnlySubstanceUnits="false" id="M_S_CO2_p" name="CO2_p" fbc:charge="0" />
      <species boundaryCondition="false" compartment="x" constant="false" hasOnlySubstanceUnits="false" id="M_S_CO2_x" name="CO2" fbc:charge="0" />
      <species boundaryCondition="false" compartment="biomass" constant="false" hasOnlySubstanceUnits="false" id="M_S_CTP_biomass" name="CTP_biomass" fbc:charge="0" />
      <species boundaryCondition="false" compartment="c" constant="false" hasOnlySubstanceUnits="false" id="M_S_CTP_c" name="CTP_c" fbc:charge="0" />
      <species boundaryCondition="false" compartment="c" constant="false" hasOnlySubstanceUnits="false" id="M_S_Cadaverine_c" name="Cadaverine" fbc:charge="0" />
      <species boundaryCondition="false" compartment="c" constant="false" hasOnlySubstanceUnits="false" id="M_S_Caffeic_32_aldehyde_c" name="Caffeic aldehyde" fbc:charge="0" />
      <species boundaryCondition="false" compartment="c" constant="false" hasOnlySubstanceUnits="false" id="M_S_Caffeoyl_45_CoA_c" name="Caffeoyl-CoA" fbc:charge="0" />
      <species boundaryCondition="false" compartment="c" constant="false" hasOnlySubstanceUnits="false" id="M_S_Campest_45_4_45_en_45_3_45_one_c" name="Campest-4-en-3-one" fbc:charge="0" />
      <species boundaryCondition="false" compartment="c" constant="false" hasOnlySubstanceUnits="false" id="M_S_Campestanol_c" name="Campestanol" fbc:charge="0" />
      <species boundaryCondition="false" compartment="c" constant="false" hasOnlySubstanceUnits="false" id="M_S_Campesterol_c" name="Campesterol" fbc:charge="0" />
      <species boundaryCondition="false" compartment="c" constant="false" hasOnlySubstanceUnits="false" id="M_S_Canthaxanthin_c" name="Canthaxanthin" fbc:charge="0" />
      <species boundaryCondition="false" compartment="c" constant="false" hasOnlySubstanceUnits="false" id="M_S_Carbamate_c" name="Carbamate" fbc:charge="0" />
      <species boundaryCondition="false" compartment="c" constant="false" hasOnlySubstanceUnits="false" id="M_S_Carbamoyl_32_phosphate_c" name="Carbamoyl phosphate" fbc:charge="0" />
      <species boundaryCondition="false" compartment="m" constant="false" hasOnlySubstanceUnits="false" id="M_S_Carbamoyl_32_phosphate_m" name="Carbamoyl phosphate" fbc:charge="0" />
      <species boundaryCondition="false" compartment="p" constant="false" hasOnlySubstanceUnits="false" id="M_S_Carbamoyl_32_phosphate_p" name="Carbamoyl phosphate" fbc:charge="0" />
      <species boundaryCondition="false" compartment="c" constant="false" hasOnlySubstanceUnits="false" id="M_S_Carboxylate_c" name="Carboxylate" fbc:charge="0" />
      <species boundaryCondition="false" compartment="c" constant="false" hasOnlySubstanceUnits="false" id="M_S_Castasterone_c" name="Castasterone" fbc:charge="0" />
      <species boundaryCondition="false" compartment="c" constant="false" hasOnlySubstanceUnits="false" id="M_S_Catechol_c" name="Catechol" fbc:charge="0" />
      <species boundaryCondition="false" compartment="c" constant="false" hasOnlySubstanceUnits="false" id="M_S_Cathasterone_c" name="Cathasterone" fbc:charge="0" />
      <species boundaryCondition="false" compartment="c" constant="false" hasOnlySubstanceUnits="false" id="M_S_Cellobiose_c" name="Cellobiose" fbc:charge="0" />
      <species boundaryCondition="false" compartment="biomass" constant="false" hasOnlySubstanceUnits="false" id="M_S_Cellulose_biomass" name="Cellulose_biomass" fbc:charge="0" />
      <species boundaryCondition="false" compartment="c" constant="false" hasOnlySubstanceUnits="false" id="M_S_Cellulose_c" name="Cellulose_c" fbc:charge="0" />
      <species boundaryCondition="false" compartment="c" constant="false" hasOnlySubstanceUnits="false" id="M_S_Ceramide_32_1_45_phosphate_c" name="Ceramide 1-phosphate" fbc:charge="0" />
      <species boundaryCondition="false" compartment="c" constant="false" hasOnlySubstanceUnits="false" id="M_S_Chenodeoxycholoyl_45_CoA_c" name="Chenodeoxycholoyl-CoA" fbc:charge="0" />
      <species boundaryCondition="false" compartment="c" constant="false" hasOnlySubstanceUnits="false" id="M_S_Chenodeoxyglycocholoyl_45_CoA_c" name="Chenodeoxyglycocholoyl-CoA" fbc:charge="0" />
      <species boundaryCondition="false" compartment="c" constant="false" hasOnlySubstanceUnits="false" id="M_S_Chitin_c" name="Chitin" fbc:charge="0" />
      <species boundaryCondition="false" compartment="c" constant="false" hasOnlySubstanceUnits="false" id="M_S_Chitobiose_c" name="Chitobiose" fbc:charge="0" />
      <species boundaryCondition="false" compartment="c" constant="false" hasOnlySubstanceUnits="false" id="M_S_Chloral_32_hydrate_c" name="Chloral hydrate" fbc:charge="0" />
      <species boundaryCondition="false" compartment="c" constant="false" hasOnlySubstanceUnits="false" id="M_S_Chloroacetyl_32_chloride_c" name="Chloroacetyl chloride" fbc:charge="0" />
      <species boundaryCondition="false" compartment="c" constant="false" hasOnlySubstanceUnits="false" id="M_S_Chlorophyll_32_a_c" name="Chlorophyll a_c" fbc:charge="0" />
      <species boundaryCondition="false" compartment="c" constant="false" hasOnlySubstanceUnits="false" id="M_S_Chlorophyllide_c" name="Chlorophyllide" fbc:charge="0" />
      <species boundaryCondition="false" compartment="c" constant="false" hasOnlySubstanceUnits="false" id="M_S_Cholesta_45_5_44_7_45_dien_45_3beta_45_ol_c" name="Cholesta-5,7-dien-3beta-ol" fbc:charge="0" />
      <species boundaryCondition="false" compartment="c" constant="false" hasOnlySubstanceUnits="false" id="M_S_Cholesterol_c" name="Cholesterol" fbc:charge="0" />
      <species boundaryCondition="false" compartment="c" constant="false" hasOnlySubstanceUnits="false" id="M_S_Choline_32_phosphate_c" name="Choline phosphate" fbc:charge="0" />
      <species boundaryCondition="false" compartment="c" constant="false" hasOnlySubstanceUnits="false" id="M_S_Choline_c" name="Choline" fbc:charge="0" />
      <species boundaryCondition="false" compartment="c" constant="false" hasOnlySubstanceUnits="false" id="M_S_Choloyl_45_CoA_c" name="Choloyl-CoA" fbc:charge="0" />
      <species boundaryCondition="false" compartment="c" constant="false" hasOnlySubstanceUnits="false" id="M_S_Chorismate_c" name="Chorismate" fbc:charge="0" />
      <species boundaryCondition="false" compartment="c" constant="false" hasOnlySubstanceUnits="false" id="M_S_Cinnamoyl_45_CoA_c" name="Cinnamoyl-CoA" fbc:charge="0" />
      <species boundaryCondition="false" compartment="c" constant="false" hasOnlySubstanceUnits="false" id="M_S_Cinnavalininate_c" name="Cinnavalininate" fbc:charge="0" />
      <species boundaryCondition="false" compartment="c" constant="false" hasOnlySubstanceUnits="false" id="M_S_Citrate_c" name="Citrate_c" fbc:charge="0" />
      <species boundaryCondition="false" compartment="m" constant="false" hasOnlySubstanceUnits="false" id="M_S_Citrate_m" name="Citrate_m" fbc:charge="0" />
      <species boundaryCondition="false" compartment="v" constant="false" hasOnlySubstanceUnits="false" id="M_S_Citrate_v" name="Citrate_v" fbc:charge="0" />
      <species boundaryCondition="false" compartment="x" constant="false" hasOnlySubstanceUnits="false" id="M_S_Citrate_x" name="Citrate_x" fbc:charge="0" />
      <species boundaryCondition="false" compartment="c" constant="false" hasOnlySubstanceUnits="false" id="M_S_CoA_c" name="CoA_c" fbc:charge="0" />
      <species boundaryCondition="false" compartment="m" constant="false" hasOnlySubstanceUnits="false" id="M_S_CoA_m" name="CoA_m" fbc:charge="0" />
      <species boundaryCondition="false" compartment="p" constant="false" hasOnlySubstanceUnits="false" id="M_S_CoA_p" name="CoA" fbc:charge="0" />
      <species boundaryCondition="false" compartment="x" constant="false" hasOnlySubstanceUnits="false" id="M_S_CoA_x" name="CoA_x" fbc:charge="0" />
      <species boundaryCondition="false" compartment="biomass" constant="false" hasOnlySubstanceUnits="false" id="M_S_Coniferyl_32_alcohol_biomass" name="Coniferyl alcohol_biomass" fbc:charge="0" />
      <species boundaryCondition="false" compartment="c" constant="false" hasOnlySubstanceUnits="false" id="M_S_Coniferyl_32_alcohol_c" name="Coniferyl alcohol_c" fbc:charge="0" />
      <species boundaryCondition="false" compartment="c" constant="false" hasOnlySubstanceUnits="false" id="M_S_Coniferyl_32_aldehyde_c" name="Coniferyl aldehyde" fbc:charge="0" />
      <species boundaryCondition="false" compartment="c" constant="false" hasOnlySubstanceUnits="false" id="M_S_Coproporphyrinogen_32_III_c" name="Coproporphyrinogen III" fbc:charge="0" />
      <species boundaryCondition="false" compartment="c" constant="false" hasOnlySubstanceUnits="false" id="M_S_Coproporphyrinogen_32_I_c" name="Coproporphyrinogen I" fbc:charge="0" />
      <species boundaryCondition="false" compartment="c" constant="false" hasOnlySubstanceUnits="false" id="M_S_Corticosterone_c" name="Corticosterone" fbc:charge="0" />
      <species boundaryCondition="false" compartment="c" constant="false" hasOnlySubstanceUnits="false" id="M_S_Cortisol_c" name="Cortisol" fbc:charge="0" />
      <species boundaryCondition="false" compartment="c" constant="false" hasOnlySubstanceUnits="false" id="M_S_Cortisone_c" name="Cortisone" fbc:charge="0" />
      <species boundaryCondition="false" compartment="c" constant="false" hasOnlySubstanceUnits="false" id="M_S_Crotonoyl_45_CoA_c" name="Crotonoyl-CoA" fbc:charge="0" />
      <species boundaryCondition="false" compartment="x" constant="false" hasOnlySubstanceUnits="false" id="M_S_Crotonoyl_45_CoA_x" name="Crotonoyl-CoA" fbc:charge="0" />
      <species boundaryCondition="false" compartment="c" constant="false" hasOnlySubstanceUnits="false" id="M_S_Cyanate_c" name="Cyanate" fbc:charge="0" />
      <species boundaryCondition="false" compartment="c" constant="false" hasOnlySubstanceUnits="false" id="M_S_Cyanide_c" name="Cyanide" fbc:charge="0" />
      <species boundaryCondition="false" compartment="c" constant="false" hasOnlySubstanceUnits="false" id="M_S_Cyanidin_32_3_45_O_45_glucoside_c" name="Cyanidin 3-O-glucoside" fbc:charge="0" />
      <species boundaryCondition="false" compartment="c" constant="false" hasOnlySubstanceUnits="false" id="M_S_Cyanidin_c" name="Cyanidin" fbc:charge="0" />
      <species boundaryCondition="false" compartment="c" constant="false" hasOnlySubstanceUnits="false" id="M_S_Cyanoglycoside_c" name="Cyanoglycoside" fbc:charge="0" />
      <species boundaryCondition="false" compartment="c" constant="false" hasOnlySubstanceUnits="false" id="M_S_Cyanohydrin_c" name="Cyanohydrin" fbc:charge="0" />
      <species boundaryCondition="false" compartment="c" constant="false" hasOnlySubstanceUnits="false" id="M_S_Cycloartenol_c" name="Cycloartenol" fbc:charge="0" />
      <species boundaryCondition="false" compartment="c" constant="false" hasOnlySubstanceUnits="false" id="M_S_Cyclohexylamine_c" name="Cyclohexylamine" fbc:charge="0" />
      <species boundaryCondition="false" compartment="c" constant="false" hasOnlySubstanceUnits="false" id="M_S_Cys_45_Gly_c" name="Cys-Gly" fbc:charge="0" />
      <species boundaryCondition="false" compartment="c" constant="false" hasOnlySubstanceUnits="false" id="M_S_Cytidine_c" name="Cytidine" fbc:charge="0" />
      <species boundaryCondition="false" compartment="c" constant="false" hasOnlySubstanceUnits="false" id="M_S_Cytosine_c" name="Cytosine" fbc:charge="0" />
      <species boundaryCondition="false" compartment="c" constant="false" hasOnlySubstanceUnits="false" id="M_S_D_45_4_45_Hydroxy_45_2_45_oxoglutarate_c" name="D-4-Hydroxy-2-oxoglutarate" fbc:charge="0" />
      <species boundaryCondition="false" compartment="c" constant="false" hasOnlySubstanceUnits="false" id="M_S_D_45_Arabinose_32_5_45_phosphate_c" name="D-Arabinose 5-phosphate" fbc:charge="0" />
      <species boundaryCondition="false" compartment="c" constant="false" hasOnlySubstanceUnits="false" id="M_S_D_45_Erythrose_32_4_45_phosphate_c" name="D-Erythrose 4-phosphate" fbc:charge="0" />
      <species boundaryCondition="false" compartment="p" constant="false" hasOnlySubstanceUnits="false" id="M_S_D_45_Erythrose_32_4_45_phosphate_p" name="D-Erythrose 4-phosphate" fbc:charge="0" />
      <species boundaryCondition="false" compartment="c" constant="false" hasOnlySubstanceUnits="false" id="M_S_D_45_Fructose_32_1_44_6_45_bisphosphate_c" name="D-Fructose 1,6-bisphosphate" fbc:charge="0" />
      <species boundaryCondition="false" compartment="p" constant="false" hasOnlySubstanceUnits="false" id="M_S_D_45_Fructose_32_1_44_6_45_bisphosphate_p" name="D-Fructose 1,6-bisphosphate" fbc:charge="0" />
      <species boundaryCondition="false" compartment="c" constant="false" hasOnlySubstanceUnits="false" id="M_S_D_45_Fructose_32_1_45_phosphate_c" name="D-Fructose 1-phosphate" fbc:charge="0" />
      <species boundaryCondition="false" compartment="c" constant="false" hasOnlySubstanceUnits="false" id="M_S_D_45_Fructose_32_6_45_phosphate_c" name="D-Fructose 6-phosphate" fbc:charge="0" />
      <species boundaryCondition="false" compartment="p" constant="false" hasOnlySubstanceUnits="false" id="M_S_D_45_Fructose_32_6_45_phosphate_p" name="D-Fructose 6-phosphate" fbc:charge="0" />
      <species boundaryCondition="false" compartment="c" constant="false" hasOnlySubstanceUnits="false" id="M_S_D_45_Fructose_c" name="D-Fructose" fbc:charge="0" />
      <species boundaryCondition="false" compartment="c" constant="false" hasOnlySubstanceUnits="false" id="M_S_D_45_Gal_32_alpha_32_1_45__62_6D_45_Gal_32_alpha_32_1_45__62_6D_45_Glucose_c" name="D-Gal alpha 1-&gt;6D-Gal alpha 1-&gt;6D-Glucose" fbc:charge="0" />
      <species boundaryCondition="false" compartment="c" constant="false" hasOnlySubstanceUnits="false" id="M_S_D_45_Galactose_c" name="D-Galactose" fbc:charge="0" />
      <species boundaryCondition="false" compartment="c" constant="false" hasOnlySubstanceUnits="false" id="M_S_D_45_Galacturonate_c" name="D-Galacturonate" fbc:charge="0" />
      <species boundaryCondition="false" compartment="c" constant="false" hasOnlySubstanceUnits="false" id="M_S_D_45_Glucarate_c" name="D-Glucarate" fbc:charge="0" />
      <species boundaryCondition="false" compartment="c" constant="false" hasOnlySubstanceUnits="false" id="M_S_D_45_Gluconic_32_acid_c" name="D-Gluconic acid" fbc:charge="0" />
      <species boundaryCondition="false" compartment="c" constant="false" hasOnlySubstanceUnits="false" id="M_S_D_45_Glucono_45_1_44_5_45_lactone_32_6_45_phosphate_c" name="D-Glucono-1,5-lactone 6-phosphate" fbc:charge="0" />
      <species boundaryCondition="false" compartment="p" constant="false" hasOnlySubstanceUnits="false" id="M_S_D_45_Glucono_45_1_44_5_45_lactone_32_6_45_phosphate_p" name="D-Glucono-1,5-lactone 6-phosphate" fbc:charge="0" />
      <species boundaryCondition="false" compartment="c" constant="false" hasOnlySubstanceUnits="false" id="M_S_D_45_Glucosamine_32_6_45_phosphate_c" name="D-Glucosamine 6-phosphate" fbc:charge="0" />
      <species boundaryCondition="false" compartment="c" constant="false" hasOnlySubstanceUnits="false" id="M_S_D_45_Glucosamine_c" name="D-Glucosamine" fbc:charge="0" />
      <species boundaryCondition="false" compartment="c" constant="false" hasOnlySubstanceUnits="false" id="M_S_D_45_Glucosaminide_c" name="D-Glucosaminide" fbc:charge="0" />
      <species boundaryCondition="false" compartment="c" constant="false" hasOnlySubstanceUnits="false" id="M_S_D_45_Glucose_32_1_45_phosphate_c" name="D-Glucose 1-phosphate" fbc:charge="0" />
      <species boundaryCondition="false" compartment="p" constant="false" hasOnlySubstanceUnits="false" id="M_S_D_45_Glucose_32_1_45_phosphate_p" name="D-Glucose 1-phosphate" fbc:charge="0" />
      <species boundaryCondition="false" compartment="c" constant="false" hasOnlySubstanceUnits="false" id="M_S_D_45_Glucose_32_6_45_phosphate_c" name="D-Glucose 6-phosphate" fbc:charge="0" />
      <species boundaryCondition="false" compartment="c" constant="false" hasOnlySubstanceUnits="false" id="M_S_D_45_Glucose_c" name="D-Glucose" fbc:charge="0" />
      <species boundaryCondition="false" compartment="c" constant="false" hasOnlySubstanceUnits="false" id="M_S_D_45_Glucoside_c" name="D-Glucoside" fbc:charge="0" />
      <species boundaryCondition="false" compartment="c" constant="false" hasOnlySubstanceUnits="false" id="M_S_D_45_Glucuronate_c" name="D-Glucuronate" fbc:charge="0" />
      <species boundaryCondition="false" compartment="c" constant="false" hasOnlySubstanceUnits="false" id="M_S_D_45_Glucuronolactone_c" name="D-Glucuronolactone" fbc:charge="0" />
      <species boundaryCondition="false" compartment="c" constant="false" hasOnlySubstanceUnits="false" id="M_S_D_45_Glyceraldehyde_c" name="D-Glyceraldehyde" fbc:charge="0" />
      <species boundaryCondition="false" compartment="c" constant="false" hasOnlySubstanceUnits="false" id="M_S_D_45_Glycerate_c" name="D-Glycerate_c" fbc:charge="0" />
      <species boundaryCondition="false" compartment="p" constant="false" hasOnlySubstanceUnits="false" id="M_S_D_45_Glycerate_p" name="D-Glycerate_p" fbc:charge="0" />
      <species boundaryCondition="false" compartment="x" constant="false" hasOnlySubstanceUnits="false" id="M_S_D_45_Glycerate_x" name="D-Glycerate_x" fbc:charge="0" />
      <species boundaryCondition="false" compartment="c" constant="false" hasOnlySubstanceUnits="false" id="M_S_D_45_Mannose_32_1_45_phosphate_c" name="D-Mannose 1-phosphate" fbc:charge="0" />
      <species boundaryCondition="false" compartment="c" constant="false" hasOnlySubstanceUnits="false" id="M_S_D_45_Mannose_32_6_45_phosphate_c" name="D-Mannose 6-phosphate" fbc:charge="0" />
      <species boundaryCondition="false" compartment="c" constant="false" hasOnlySubstanceUnits="false" id="M_S_D_45_Mannose_c" name="D-Mannose" fbc:charge="0" />
      <species boundaryCondition="false" compartment="c" constant="false" hasOnlySubstanceUnits="false" id="M_S_D_45_Ribose_32_5_45_phosphate_c" name="D-Ribose 5-phosphate" fbc:charge="0" />
      <species boundaryCondition="false" compartment="p" constant="false" hasOnlySubstanceUnits="false" id="M_S_D_45_Ribose_32_5_45_phosphate_p" name="D-Ribose 5-phosphate" fbc:charge="0" />
      <species boundaryCondition="false" compartment="c" constant="false" hasOnlySubstanceUnits="false" id="M_S_D_45_Ribose_c" name="D-Ribose" fbc:charge="0" />
      <species boundaryCondition="false" compartment="c" constant="false" hasOnlySubstanceUnits="false" id="M_S_D_45_Ribulose_32_1_44_5_45_bisphosphate_c" name="D-Ribulose 1,5-bisphosphate" fbc:charge="0" />
      <species boundaryCondition="false" compartment="p" constant="false" hasOnlySubstanceUnits="false" id="M_S_D_45_Ribulose_32_1_44_5_45_bisphosphate_p" name="D-Ribulose 1,5-bisphosphate" fbc:charge="0" />
      <species boundaryCondition="false" compartment="c" constant="false" hasOnlySubstanceUnits="false" id="M_S_D_45_Ribulose_32_5_45_phosphate_c" name="D-Ribulose 5-phosphate" fbc:charge="0" />
      <species boundaryCondition="false" compartment="p" constant="false" hasOnlySubstanceUnits="false" id="M_S_D_45_Ribulose_32_5_45_phosphate_p" name="D-Ribulose 5-phosphate" fbc:charge="0" />
      <species boundaryCondition="false" compartment="c" constant="false" hasOnlySubstanceUnits="false" id="M_S_D_45_Sedoheptulose_32_7_45_phosphate_c" name="D-Sedoheptulose 7-phosphate" fbc:charge="0" />
      <species boundaryCondition="false" compartment="p" constant="false" hasOnlySubstanceUnits="false" id="M_S_D_45_Sedoheptulose_32_7_45_phosphate_p" name="D-Sedoheptulose 7-phosphate" fbc:charge="0" />
      <species boundaryCondition="false" compartment="c" constant="false" hasOnlySubstanceUnits="false" id="M_S_D_45_Sorbitol_c" name="D-Sorbitol" fbc:charge="0" />
      <species boundaryCondition="false" compartment="biomass" constant="false" hasOnlySubstanceUnits="false" id="M_S_D_45_Xylose_biomass" name="D-Xylose_biomass" fbc:charge="0" />
      <species boundaryCondition="false" compartment="c" constant="false" hasOnlySubstanceUnits="false" id="M_S_D_45_Xylose_c" name="D-Xylose_c" fbc:charge="0" />
      <species boundaryCondition="false" compartment="c" constant="false" hasOnlySubstanceUnits="false" id="M_S_D_45_Xylulose_32_5_45_phosphate_c" name="D-Xylulose 5-phosphate" fbc:charge="0" />
      <species boundaryCondition="false" compartment="p" constant="false" hasOnlySubstanceUnits="false" id="M_S_D_45_Xylulose_32_5_45_phosphate_p" name="D-Xylulose 5-phosphate" fbc:charge="0" />
      <species boundaryCondition="false" compartment="c" constant="false" hasOnlySubstanceUnits="false" id="M_S_D_45_Xylulose_c" name="D-Xylulose" fbc:charge="0" />
      <species boundaryCondition="false" compartment="c" constant="false" hasOnlySubstanceUnits="false" id="M_S_D_45_erythro_45_1_45__40_Imidazol_45_4_45_yl_41_glycerol_32_3_45_phosphate_c" name="D-erythro-1-(Imidazol-4-yl)glycerol 3-phosphate" fbc:charge="0" />
      <species boundaryCondition="false" compartment="c" constant="false" hasOnlySubstanceUnits="false" id="M_S_D_45_erythro_45_3_45_Methylmalate_c" name="D-erythro-3-Methylmalate" fbc:charge="0" />
      <species boundaryCondition="false" compartment="c" constant="false" hasOnlySubstanceUnits="false" id="M_S_D_45_myo_45_Inositol_32_3_44_4_45_bisphosphate_c" name="D-myo-Inositol 3,4-bisphosphate" fbc:charge="0" />
      <species boundaryCondition="false" compartment="c" constant="false" hasOnlySubstanceUnits="false" id="M_S_DNA_32_5_45_methylcytosine_c" name="DNA 5-methylcytosine" fbc:charge="0" />
      <species boundaryCondition="false" compartment="c" constant="false" hasOnlySubstanceUnits="false" id="M_S_DNA_32_cytosine_c" name="DNA cytosine" fbc:charge="0" />
      <species boundaryCondition="false" compartment="c" constant="false" hasOnlySubstanceUnits="false" id="M_S_DNA_c" name="DNA" fbc:charge="0" />
      <species boundaryCondition="false" compartment="c" constant="false" hasOnlySubstanceUnits="false" id="M_S_Deamino_45_NAD_43__c" name="Deamino-NAD+" fbc:charge="0" />
      <species boundaryCondition="false" compartment="c" constant="false" hasOnlySubstanceUnits="false" id="M_S_Decanoic_32_acid_c" name="Decanoic acid" fbc:charge="0" />
      <species boundaryCondition="false" compartment="x" constant="false" hasOnlySubstanceUnits="false" id="M_S_Decanoyl_45_CoA_x" name="Decanoyl-CoA" fbc:charge="0" />
      <species boundaryCondition="false" compartment="c" constant="false" hasOnlySubstanceUnits="false" id="M_S_Decanoyl_45__91_acp_93__c" name="Decanoyl-[acp]" fbc:charge="0" />
      <species boundaryCondition="false" compartment="p" constant="false" hasOnlySubstanceUnits="false" id="M_S_Decanoyl_45__91_acp_93__p" name="Decanoyl-[acp]" fbc:charge="0" />
      <species boundaryCondition="false" compartment="c" constant="false" hasOnlySubstanceUnits="false" id="M_S_Dehydrodolichol_32_diphosphate_c" name="Dehydrodolichol diphosphate" fbc:charge="0" />
      <species boundaryCondition="false" compartment="c" constant="false" hasOnlySubstanceUnits="false" id="M_S_Delphin_c" name="Delphin" fbc:charge="0" />
      <species boundaryCondition="false" compartment="c" constant="false" hasOnlySubstanceUnits="false" id="M_S_Delphinidin_32_3_45_O_45_glucoside_c" name="Delphinidin 3-O-glucoside" fbc:charge="0" />
      <species boundaryCondition="false" compartment="c" constant="false" hasOnlySubstanceUnits="false" id="M_S_Delphinidin_c" name="Delphinidin" fbc:charge="0" />
      <species boundaryCondition="false" compartment="c" constant="false" hasOnlySubstanceUnits="false" id="M_S_Deoxyadenosine_c" name="Deoxyadenosine" fbc:charge="0" />
      <species boundaryCondition="false" compartment="c" constant="false" hasOnlySubstanceUnits="false" id="M_S_Deoxycytidine_c" name="Deoxycytidine" fbc:charge="0" />
      <species boundaryCondition="false" compartment="c" constant="false" hasOnlySubstanceUnits="false" id="M_S_Deoxyguanosine_c" name="Deoxyguanosine" fbc:charge="0" />
      <species boundaryCondition="false" compartment="c" constant="false" hasOnlySubstanceUnits="false" id="M_S_Deoxyinosine_c" name="Deoxyinosine" fbc:charge="0" />
      <species boundaryCondition="false" compartment="c" constant="false" hasOnlySubstanceUnits="false" id="M_S_Deoxyribose_c" name="Deoxyribose" fbc:charge="0" />
      <species boundaryCondition="false" compartment="c" constant="false" hasOnlySubstanceUnits="false" id="M_S_Deoxyuridine_c" name="Deoxyuridine" fbc:charge="0" />
      <species boundaryCondition="false" compartment="c" constant="false" hasOnlySubstanceUnits="false" id="M_S_Dephospho_45_CoA_c" name="Dephospho-CoA" fbc:charge="0" />
      <species boundaryCondition="false" compartment="c" constant="false" hasOnlySubstanceUnits="false" id="M_S_Desmosterol_c" name="Desmosterol" fbc:charge="0" />
      <species boundaryCondition="false" compartment="c" constant="false" hasOnlySubstanceUnits="false" id="M_S_Dethiobiotin_c" name="Dethiobiotin" fbc:charge="0" />
      <species boundaryCondition="false" compartment="c" constant="false" hasOnlySubstanceUnits="false" id="M_S_Dextrin_c" name="Dextrin" fbc:charge="0" />
      <species boundaryCondition="false" compartment="p" constant="false" hasOnlySubstanceUnits="false" id="M_S_Dextrin_p" name="Dextrin" fbc:charge="0" />
      <species boundaryCondition="false" compartment="c" constant="false" hasOnlySubstanceUnits="false" id="M_S_Di_91_3_45_deoxy_45_D_45_manno_45_octulosonyl_93__45_lipid_32_IV_40_A_41__c" name="Di[3-deoxy-D-manno-octulosonyl]-lipid IV(A)" fbc:charge="0" />
      <species boundaryCondition="false" compartment="c" constant="false" hasOnlySubstanceUnits="false" id="M_S_Diacylglycerol_c" name="Diacylglycerol" fbc:charge="0" />
      <species boundaryCondition="false" compartment="c" constant="false" hasOnlySubstanceUnits="false" id="M_S_Diacylglyceryl_45_2_45_aminoethylphosphonate_c" name="Diacylglyceryl-2-aminoethylphosphonate" fbc:charge="0" />
      <species boundaryCondition="false" compartment="c" constant="false" hasOnlySubstanceUnits="false" id="M_S_Digalactosyl_45_diacylglycerol_c" name="Digalactosyl-diacylglycerol" fbc:charge="0" />
      <species boundaryCondition="false" compartment="c" constant="false" hasOnlySubstanceUnits="false" id="M_S_Digalactosylceramide_c" name="Digalactosylceramide" fbc:charge="0" />
      <species boundaryCondition="false" compartment="c" constant="false" hasOnlySubstanceUnits="false" id="M_S_Digalacturonate_c" name="Digalacturonate" fbc:charge="0" />
      <species boundaryCondition="false" compartment="c" constant="false" hasOnlySubstanceUnits="false" id="M_S_Diglucosyl_45_diacylglycerol_c" name="Diglucosyl-diacylglycerol" fbc:charge="0" />
      <species boundaryCondition="false" compartment="c" constant="false" hasOnlySubstanceUnits="false" id="M_S_Dihydroceramide_c" name="Dihydroceramide" fbc:charge="0" />
      <species boundaryCondition="false" compartment="c" constant="false" hasOnlySubstanceUnits="false" id="M_S_Dihydrofolate_c" name="Dihydrofolate" fbc:charge="0" />
      <species boundaryCondition="false" compartment="c" constant="false" hasOnlySubstanceUnits="false" id="M_S_Dihydrokaempferol_c" name="Dihydrokaempferol" fbc:charge="0" />
      <species boundaryCondition="false" compartment="c" constant="false" hasOnlySubstanceUnits="false" id="M_S_Dihydrolipoamide_c" name="Dihydrolipoamide" fbc:charge="0" />
      <species boundaryCondition="false" compartment="c" constant="false" hasOnlySubstanceUnits="false" id="M_S_Dihydrolipoylprotein_c" name="Dihydrolipoylprotein" fbc:charge="0" />
      <species boundaryCondition="false" compartment="c" constant="false" hasOnlySubstanceUnits="false" id="M_S_Dihydromyricetin_c" name="Dihydromyricetin" fbc:charge="0" />
      <species boundaryCondition="false" compartment="c" constant="false" hasOnlySubstanceUnits="false" id="M_S_Dihydroneopterin_32_phosphate_c" name="Dihydroneopterin phosphate" fbc:charge="0" />
      <species boundaryCondition="false" compartment="c" constant="false" hasOnlySubstanceUnits="false" id="M_S_Dihydropteroate_c" name="Dihydropteroate" fbc:charge="0" />
      <species boundaryCondition="false" compartment="c" constant="false" hasOnlySubstanceUnits="false" id="M_S_Dihydrozeatin_45_O_45_glucoside_c" name="Dihydrozeatin-O-glucoside" fbc:charge="0" />
      <species boundaryCondition="false" compartment="c" constant="false" hasOnlySubstanceUnits="false" id="M_S_Dihydrozeatin_c" name="Dihydrozeatin" fbc:charge="0" />
      <species boundaryCondition="false" compartment="c" constant="false" hasOnlySubstanceUnits="false" id="M_S_Dimethylallyl_32_diphosphate_c" name="Dimethylallyl diphosphate" fbc:charge="0" />
      <species boundaryCondition="false" compartment="c" constant="false" hasOnlySubstanceUnits="false" id="M_S_Divinyl_32_chlorophyllide_32_a_c" name="Divinyl chlorophyllide a" fbc:charge="0" />
      <species boundaryCondition="false" compartment="c" constant="false" hasOnlySubstanceUnits="false" id="M_S_Divinylprotochlorophyllide_c" name="Divinylprotochlorophyllide" fbc:charge="0" />
      <species boundaryCondition="false" compartment="c" constant="false" hasOnlySubstanceUnits="false" id="M_S_Docosanoic_32_acid_c" name="Docosanoic acid" fbc:charge="0" />
      <species boundaryCondition="false" compartment="c" constant="false" hasOnlySubstanceUnits="false" id="M_S_Docosanoyl_45_CoA_c" name="Docosanoyl-CoA" fbc:charge="0" />
      <species boundaryCondition="false" compartment="c" constant="false" hasOnlySubstanceUnits="false" id="M_S_Docosenoyl_45_CoA_c" name="Docosenoyl-CoA" fbc:charge="0" />
      <species boundaryCondition="false" compartment="c" constant="false" hasOnlySubstanceUnits="false" id="M_S_Dodecanoyl_45__91_acyl_45_carrier_32_protein_93__c" name="Dodecanoyl-[acyl-carrier protein]" fbc:charge="0" />
      <species boundaryCondition="false" compartment="p" constant="false" hasOnlySubstanceUnits="false" id="M_S_Dodecanoyl_45__91_acyl_45_carrier_32_protein_93__p" name="Dodecanoyl-[acyl-carrier protein]" fbc:charge="0" />
      <species boundaryCondition="false" compartment="c" constant="false" hasOnlySubstanceUnits="false" id="M_S_Dolichyl_32_D_45_glucosyl_32_phosphate_c" name="Dolichyl D-glucosyl phosphate" fbc:charge="0" />
      <species boundaryCondition="false" compartment="c" constant="false" hasOnlySubstanceUnits="false" id="M_S_Dolichyl_32_beta_45_D_45_glucosyl_32_phosphate_c" name="Dolichyl beta-D-glucosyl phosphate" fbc:charge="0" />
      <species boundaryCondition="false" compartment="c" constant="false" hasOnlySubstanceUnits="false" id="M_S_Dolichyl_32_diphosphate_c" name="Dolichyl diphosphate" fbc:charge="0" />
      <species boundaryCondition="false" compartment="c" constant="false" hasOnlySubstanceUnits="false" id="M_S_Dolichyl_32_phosphate_32_D_45_mannose_c" name="Dolichyl phosphate D-mannose" fbc:charge="0" />
      <species boundaryCondition="false" compartment="c" constant="false" hasOnlySubstanceUnits="false" id="M_S_Dolichyl_32_phosphate_c" name="Dolichyl phosphate" fbc:charge="0" />
      <species boundaryCondition="false" compartment="c" constant="false" hasOnlySubstanceUnits="false" id="M_S_Echinenone_c" name="Echinenone" fbc:charge="0" />
      <species boundaryCondition="false" compartment="c" constant="false" hasOnlySubstanceUnits="false" id="M_S_Eicosanoyl_45_CoA_c" name="Eicosanoyl-CoA" fbc:charge="0" />
      <species boundaryCondition="false" compartment="c" constant="false" hasOnlySubstanceUnits="false" id="M_S_Electron_45_transferring_32_flavoprotein_c" name="Electron-transferring flavoprotein" fbc:charge="0" />
      <species boundaryCondition="false" compartment="c" constant="false" hasOnlySubstanceUnits="false" id="M_S_Enzyme_32_N6_45__40_lipoyl_41_lysine_c" name="Enzyme N6-(lipoyl)lysine" fbc:charge="0" />
      <species boundaryCondition="false" compartment="m" constant="false" hasOnlySubstanceUnits="false" id="M_S_Enzyme_32_N6_45__40_lipoyl_41_lysine_m" name="Enzyme N6-(lipoyl)lysine" fbc:charge="0" />
      <species boundaryCondition="false" compartment="c" constant="false" hasOnlySubstanceUnits="false" id="M_S_Epimelibiose_c" name="Epimelibiose" fbc:charge="0" />
      <species boundaryCondition="false" compartment="c" constant="false" hasOnlySubstanceUnits="false" id="M_S_Episterol_c" name="Episterol" fbc:charge="0" />
      <species boundaryCondition="false" compartment="c" constant="false" hasOnlySubstanceUnits="false" id="M_S_Eriodictyol_32_chalcone_c" name="Eriodictyol chalcone" fbc:charge="0" />
      <species boundaryCondition="false" compartment="c" constant="false" hasOnlySubstanceUnits="false" id="M_S_Eriodictyol_c" name="Eriodictyol" fbc:charge="0" />
      <species boundaryCondition="false" compartment="c" constant="false" hasOnlySubstanceUnits="false" id="M_S_Estradiol_45_17beta_c" name="Estradiol-17beta" fbc:charge="0" />
      <species boundaryCondition="false" compartment="c" constant="false" hasOnlySubstanceUnits="false" id="M_S_Estrone_c" name="Estrone" fbc:charge="0" />
      <species boundaryCondition="false" compartment="c" constant="false" hasOnlySubstanceUnits="false" id="M_S_Ethanol_c" name="Ethanol" fbc:charge="0" />
      <species boundaryCondition="false" compartment="c" constant="false" hasOnlySubstanceUnits="false" id="M_S_Ethanolamine_32_phosphate_c" name="Ethanolamine phosphate" fbc:charge="0" />
      <species boundaryCondition="false" compartment="c" constant="false" hasOnlySubstanceUnits="false" id="M_S_Ethanolamine_c" name="Ethanolamine" fbc:charge="0" />
      <species boundaryCondition="false" compartment="c" constant="false" hasOnlySubstanceUnits="false" id="M_S_FADH2_c" name="FADH2" fbc:charge="0" />
      <species boundaryCondition="false" compartment="m" constant="false" hasOnlySubstanceUnits="false" id="M_S_FADH2_m" name="FADH2" fbc:charge="0" />
      <species boundaryCondition="false" compartment="c" constant="false" hasOnlySubstanceUnits="false" id="M_S_FAD_c" name="FAD" fbc:charge="0" />
      <species boundaryCondition="false" compartment="m" constant="false" hasOnlySubstanceUnits="false" id="M_S_FAD_m" name="FAD" fbc:charge="0" />
      <species boundaryCondition="false" compartment="c" constant="false" hasOnlySubstanceUnits="false" id="M_S_FMN_c" name="FMN" fbc:charge="0" />
      <species boundaryCondition="false" compartment="c" constant="false" hasOnlySubstanceUnits="false" id="M_S_Fatty_32_acid_c" name="Fatty acid" fbc:charge="0" />
      <species boundaryCondition="false" compartment="c" constant="false" hasOnlySubstanceUnits="false" id="M_S_Fe2_43__c" name="Fe2+" fbc:charge="0" />
      <species boundaryCondition="false" compartment="c" constant="false" hasOnlySubstanceUnits="false" id="M_S_Ferricytochrome_32_b5_c" name="Ferricytochrome b5" fbc:charge="0" />
      <species boundaryCondition="false" compartment="c" constant="false" hasOnlySubstanceUnits="false" id="M_S_Ferricytochrome_32_c_c" name="Ferricytochrome c" fbc:charge="0" />
      <species boundaryCondition="false" compartment="c" constant="false" hasOnlySubstanceUnits="false" id="M_S_Ferrocytochrome_32_b5_c" name="Ferrocytochrome b5" fbc:charge="0" />
      <species boundaryCondition="false" compartment="c" constant="false" hasOnlySubstanceUnits="false" id="M_S_Ferrocytochrome_32_c_c" name="Ferrocytochrome c" fbc:charge="0" />
      <species boundaryCondition="false" compartment="c" constant="false" hasOnlySubstanceUnits="false" id="M_S_Ferulate_c" name="Ferulate" fbc:charge="0" />
      <species boundaryCondition="false" compartment="c" constant="false" hasOnlySubstanceUnits="false" id="M_S_Feruloyl_45_CoA_c" name="Feruloyl-CoA" fbc:charge="0" />
      <species boundaryCondition="false" compartment="c" constant="false" hasOnlySubstanceUnits="false" id="M_S_Fisetinidol_45_4beta_45_ol_c" name="Fisetinidol-4beta-ol" fbc:charge="0" />
      <species boundaryCondition="false" compartment="c" constant="false" hasOnlySubstanceUnits="false" id="M_S_Fluoren_45_9_45_ol_c" name="Fluoren-9-ol" fbc:charge="0" />
      <species boundaryCondition="false" compartment="c" constant="false" hasOnlySubstanceUnits="false" id="M_S_Fluorene_c" name="Fluorene" fbc:charge="0" />
      <species boundaryCondition="false" compartment="c" constant="false" hasOnlySubstanceUnits="false" id="M_S_Folate_c" name="Folate_c" fbc:charge="0" />
      <species boundaryCondition="false" compartment="c" constant="false" hasOnlySubstanceUnits="false" id="M_S_Formaldehyde_c" name="Formaldehyde" fbc:charge="0" />
      <species boundaryCondition="false" compartment="c" constant="false" hasOnlySubstanceUnits="false" id="M_S_Formamidopyrimidine_32_nucleoside_32_triphosphate_c" name="Formamidopyrimidine nucleoside triphosphate" fbc:charge="0" />
      <species boundaryCondition="false" compartment="c" constant="false" hasOnlySubstanceUnits="false" id="M_S_Formate_c" name="Formate" fbc:charge="0" />
      <species boundaryCondition="false" compartment="x" constant="false" hasOnlySubstanceUnits="false" id="M_S_Formate_x" name="Formate" fbc:charge="0" />
      <species boundaryCondition="false" compartment="c" constant="false" hasOnlySubstanceUnits="false" id="M_S_Fumarate_c" name="Fumarate" fbc:charge="0" />
      <species boundaryCondition="false" compartment="m" constant="false" hasOnlySubstanceUnits="false" id="M_S_Fumarate_m" name="Fumarate" fbc:charge="0" />
      <species boundaryCondition="false" compartment="p" constant="false" hasOnlySubstanceUnits="false" id="M_S_Fumarate_p" name="Fumarate" fbc:charge="0" />
      <species boundaryCondition="false" compartment="c" constant="false" hasOnlySubstanceUnits="false" id="M_S_Fustin_c" name="Fustin" fbc:charge="0" />
      <species boundaryCondition="false" compartment="c" constant="false" hasOnlySubstanceUnits="false" id="M_S_G00003_c" name="G00003" fbc:charge="0" />
      <species boundaryCondition="false" compartment="c" constant="false" hasOnlySubstanceUnits="false" id="M_S_G00004_c" name="G00004" fbc:charge="0" />
      <species boundaryCondition="false" compartment="c" constant="false" hasOnlySubstanceUnits="false" id="M_S_G00006_c" name="G00006" fbc:charge="0" />
      <species boundaryCondition="false" compartment="c" constant="false" hasOnlySubstanceUnits="false" id="M_S_G00007_c" name="G00007" fbc:charge="0" />
      <species boundaryCondition="false" compartment="c" constant="false" hasOnlySubstanceUnits="false" id="M_S_G00008_c" name="G00008" fbc:charge="0" />
      <species boundaryCondition="false" compartment="c" constant="false" hasOnlySubstanceUnits="false" id="M_S_G00009_c" name="G00009" fbc:charge="0" />
      <species boundaryCondition="false" compartment="c" constant="false" hasOnlySubstanceUnits="false" id="M_S_G00011_c" name="G00011" fbc:charge="0" />
      <species boundaryCondition="false" compartment="c" constant="false" hasOnlySubstanceUnits="false" id="M_S_G00012_c" name="G00012" fbc:charge="0" />
      <species boundaryCondition="false" compartment="c" constant="false" hasOnlySubstanceUnits="false" id="M_S_G00013_c" name="G00013" fbc:charge="0" />
      <species boundaryCondition="false" compartment="c" constant="false" hasOnlySubstanceUnits="false" id="M_S_G00014_c" name="G00014" fbc:charge="0" />
      <species boundaryCondition="false" compartment="c" constant="false" hasOnlySubstanceUnits="false" id="M_S_G00038_c" name="G00038" fbc:charge="0" />
      <species boundaryCondition="false" compartment="c" constant="false" hasOnlySubstanceUnits="false" id="M_S_G00057_c" name="G00057" fbc:charge="0" />
      <species boundaryCondition="false" compartment="c" constant="false" hasOnlySubstanceUnits="false" id="M_S_G00073_c" name="G00073" fbc:charge="0" />
      <species boundaryCondition="false" compartment="c" constant="false" hasOnlySubstanceUnits="false" id="M_S_G00074_c" name="G00074" fbc:charge="0" />
      <species boundaryCondition="false" compartment="c" constant="false" hasOnlySubstanceUnits="false" id="M_S_G00079_c" name="G00079" fbc:charge="0" />
      <species boundaryCondition="false" compartment="c" constant="false" hasOnlySubstanceUnits="false" id="M_S_G00143_c" name="G00143" fbc:charge="0" />
      <species boundaryCondition="false" compartment="c" constant="false" hasOnlySubstanceUnits="false" id="M_S_G00145_c" name="G00145" fbc:charge="0" />
      <species boundaryCondition="false" compartment="c" constant="false" hasOnlySubstanceUnits="false" id="M_S_G00146_c" name="G00146" fbc:charge="0" />
      <species boundaryCondition="false" compartment="c" constant="false" hasOnlySubstanceUnits="false" id="M_S_G00148_c" name="G00148" fbc:charge="0" />
      <species boundaryCondition="false" compartment="c" constant="false" hasOnlySubstanceUnits="false" id="M_S_G00149_c" name="G00149" fbc:charge="0" />
      <species boundaryCondition="false" compartment="c" constant="false" hasOnlySubstanceUnits="false" id="M_S_G00171_c" name="G00171" fbc:charge="0" />
      <species boundaryCondition="false" compartment="c" constant="false" hasOnlySubstanceUnits="false" id="M_S_G06780_c" name="G06780" fbc:charge="0" />
      <species boundaryCondition="false" compartment="c" constant="false" hasOnlySubstanceUnits="false" id="M_S_G08421_c" name="G08421" fbc:charge="0" />
      <species boundaryCondition="false" compartment="c" constant="false" hasOnlySubstanceUnits="false" id="M_S_G10526_c" name="G10526" fbc:charge="0" />
      <species boundaryCondition="false" compartment="c" constant="false" hasOnlySubstanceUnits="false" id="M_S_G10595_c" name="G10595" fbc:charge="0" />
      <species boundaryCondition="false" compartment="c" constant="false" hasOnlySubstanceUnits="false" id="M_S_G10596_c" name="G10596" fbc:charge="0" />
      <species boundaryCondition="false" compartment="c" constant="false" hasOnlySubstanceUnits="false" id="M_S_G10597_c" name="G10597" fbc:charge="0" />
      <species boundaryCondition="false" compartment="c" constant="false" hasOnlySubstanceUnits="false" id="M_S_G10598_c" name="G10598" fbc:charge="0" />
      <species boundaryCondition="false" compartment="c" constant="false" hasOnlySubstanceUnits="false" id="M_S_G10599_c" name="G10599" fbc:charge="0" />
      <species boundaryCondition="false" compartment="c" constant="false" hasOnlySubstanceUnits="false" id="M_S_G13032_c" name="G13032" fbc:charge="0" />
      <species boundaryCondition="false" compartment="c" constant="false" hasOnlySubstanceUnits="false" id="M_S_G13033_c" name="G13033" fbc:charge="0" />
      <species boundaryCondition="false" compartment="c" constant="false" hasOnlySubstanceUnits="false" id="M_S_G13038_c" name="G13038" fbc:charge="0" />
      <species boundaryCondition="false" compartment="c" constant="false" hasOnlySubstanceUnits="false" id="M_S_G13039_c" name="G13039" fbc:charge="0" />
      <species boundaryCondition="false" compartment="c" constant="false" hasOnlySubstanceUnits="false" id="M_S_GDP_45_4_45_dehydro_45_6_45_deoxy_45_D_45_mannose_c" name="GDP-4-dehydro-6-deoxy-D-mannose" fbc:charge="0" />
      <species boundaryCondition="false" compartment="c" constant="false" hasOnlySubstanceUnits="false" id="M_S_GDP_45_D_45_mannose_c" name="GDP-D-mannose" fbc:charge="0" />
      <species boundaryCondition="false" compartment="c" constant="false" hasOnlySubstanceUnits="false" id="M_S_GDP_45_L_45_fucose_c" name="GDP-L-fucose" fbc:charge="0" />
      <species boundaryCondition="false" compartment="c" constant="false" hasOnlySubstanceUnits="false" id="M_S_GDP_45_L_45_galactose_c" name="GDP-L-galactose" fbc:charge="0" />
      <species boundaryCondition="false" compartment="c" constant="false" hasOnlySubstanceUnits="false" id="M_S_GDP_45_L_45_gulose_c" name="GDP-L-gulose" fbc:charge="0" />
      <species boundaryCondition="false" compartment="c" constant="false" hasOnlySubstanceUnits="false" id="M_S_GDP_45_mannose_c" name="GDP-mannose" fbc:charge="0" />
      <species boundaryCondition="false" compartment="c" constant="false" hasOnlySubstanceUnits="false" id="M_S_GDP_c" name="GDP" fbc:charge="0" />
      <species boundaryCondition="false" compartment="c" constant="false" hasOnlySubstanceUnits="false" id="M_S_GM1_c" name="GM1" fbc:charge="0" />
      <species boundaryCondition="false" compartment="c" constant="false" hasOnlySubstanceUnits="false" id="M_S_GM2_c" name="GM2" fbc:charge="0" />
      <species boundaryCondition="false" compartment="c" constant="false" hasOnlySubstanceUnits="false" id="M_S_GM3_c" name="GM3" fbc:charge="0" />
      <species boundaryCondition="false" compartment="c" constant="false" hasOnlySubstanceUnits="false" id="M_S_GMP_c" name="GMP" fbc:charge="0" />
      <species boundaryCondition="false" compartment="biomass" constant="false" hasOnlySubstanceUnits="false" id="M_S_GTP_biomass" name="GTP_biomass" fbc:charge="0" />
      <species boundaryCondition="false" compartment="c" constant="false" hasOnlySubstanceUnits="false" id="M_S_GTP_c" name="GTP_c" fbc:charge="0" />
      <species boundaryCondition="false" compartment="c" constant="false" hasOnlySubstanceUnits="false" id="M_S_Galactan_c" name="Galactan" fbc:charge="0" />
      <species boundaryCondition="false" compartment="c" constant="false" hasOnlySubstanceUnits="false" id="M_S_Galactose_c" name="Galactose" fbc:charge="0" />
      <species boundaryCondition="false" compartment="c" constant="false" hasOnlySubstanceUnits="false" id="M_S_Galactosylceramide_c" name="Galactosylceramide" fbc:charge="0" />
      <species boundaryCondition="false" compartment="c" constant="false" hasOnlySubstanceUnits="false" id="M_S_Galactosylgloboside_c" name="Galactosylgloboside" fbc:charge="0" />
      <species boundaryCondition="false" compartment="c" constant="false" hasOnlySubstanceUnits="false" id="M_S_Galangin_c" name="Galangin" fbc:charge="0" />
      <species boundaryCondition="false" compartment="c" constant="false" hasOnlySubstanceUnits="false" id="M_S_Garbanzol_c" name="Garbanzol" fbc:charge="0" />
      <species boundaryCondition="false" compartment="c" constant="false" hasOnlySubstanceUnits="false" id="M_S_Gentisate_32_aldehyde_c" name="Gentisate aldehyde" fbc:charge="0" />
      <species boundaryCondition="false" compartment="c" constant="false" hasOnlySubstanceUnits="false" id="M_S_Geranyl_32_diphosphate_c" name="Geranyl diphosphate" fbc:charge="0" />
      <species boundaryCondition="false" compartment="c" constant="false" hasOnlySubstanceUnits="false" id="M_S_Geranylgeranyl_32_diphosphate_c" name="Geranylgeranyl diphosphate" fbc:charge="0" />
      <species boundaryCondition="false" compartment="c" constant="false" hasOnlySubstanceUnits="false" id="M_S_Gibberellin_32_A12_32_aldehyde_c" name="Gibberellin A12 aldehyde" fbc:charge="0" />
      <species boundaryCondition="false" compartment="c" constant="false" hasOnlySubstanceUnits="false" id="M_S_Gibberellin_32_A12_c" name="Gibberellin A12" fbc:charge="0" />
      <species boundaryCondition="false" compartment="c" constant="false" hasOnlySubstanceUnits="false" id="M_S_Gibberellin_32_A15_32_open_32_lactone_c" name="Gibberellin A15 open lactone" fbc:charge="0" />
      <species boundaryCondition="false" compartment="c" constant="false" hasOnlySubstanceUnits="false" id="M_S_Gibberellin_32_A19_c" name="Gibberellin A19" fbc:charge="0" />
      <species boundaryCondition="false" compartment="c" constant="false" hasOnlySubstanceUnits="false" id="M_S_Gibberellin_32_A1_c" name="Gibberellin A1" fbc:charge="0" />
      <species boundaryCondition="false" compartment="c" constant="false" hasOnlySubstanceUnits="false" id="M_S_Gibberellin_32_A20_c" name="Gibberellin A20" fbc:charge="0" />
      <species boundaryCondition="false" compartment="c" constant="false" hasOnlySubstanceUnits="false" id="M_S_Gibberellin_32_A24_c" name="Gibberellin A24" fbc:charge="0" />
      <species boundaryCondition="false" compartment="c" constant="false" hasOnlySubstanceUnits="false" id="M_S_Gibberellin_32_A29_c" name="Gibberellin A29" fbc:charge="0" />
      <species boundaryCondition="false" compartment="c" constant="false" hasOnlySubstanceUnits="false" id="M_S_Gibberellin_32_A34_c" name="Gibberellin A34" fbc:charge="0" />
      <species boundaryCondition="false" compartment="c" constant="false" hasOnlySubstanceUnits="false" id="M_S_Gibberellin_32_A44_32_diacid_c" name="Gibberellin A44 diacid" fbc:charge="0" />
      <species boundaryCondition="false" compartment="c" constant="false" hasOnlySubstanceUnits="false" id="M_S_Gibberellin_32_A4_c" name="Gibberellin A4" fbc:charge="0" />
      <species boundaryCondition="false" compartment="c" constant="false" hasOnlySubstanceUnits="false" id="M_S_Gibberellin_32_A51_c" name="Gibberellin A51" fbc:charge="0" />
      <species boundaryCondition="false" compartment="c" constant="false" hasOnlySubstanceUnits="false" id="M_S_Gibberellin_32_A53_c" name="Gibberellin A53" fbc:charge="0" />
      <species boundaryCondition="false" compartment="c" constant="false" hasOnlySubstanceUnits="false" id="M_S_Gibberellin_32_A9_c" name="Gibberellin A9" fbc:charge="0" />
      <species boundaryCondition="false" compartment="c" constant="false" hasOnlySubstanceUnits="false" id="M_S_Globo_45_H_c" name="Globo-H" fbc:charge="0" />
      <species boundaryCondition="false" compartment="c" constant="false" hasOnlySubstanceUnits="false" id="M_S_Globoside_c" name="Globoside" fbc:charge="0" />
      <species boundaryCondition="false" compartment="c" constant="false" hasOnlySubstanceUnits="false" id="M_S_Globotriaosylceramide_c" name="Globotriaosylceramide" fbc:charge="0" />
      <species boundaryCondition="false" compartment="c" constant="false" hasOnlySubstanceUnits="false" id="M_S_Glucobrassicin_c" name="Glucobrassicin" fbc:charge="0" />
      <species boundaryCondition="false" compartment="biomass" constant="false" hasOnlySubstanceUnits="false" id="M_S_Glucose_biomass" name="Glucose_biomass" fbc:charge="0" />
      <species boundaryCondition="false" compartment="c" constant="false" hasOnlySubstanceUnits="false" id="M_S_Glucose_c" name="Glucose" fbc:charge="0" />
      <species boundaryCondition="false" compartment="p" constant="false" hasOnlySubstanceUnits="false" id="M_S_Glucose_p" name="Glucose" fbc:charge="0" />
      <species boundaryCondition="false" compartment="c" constant="false" hasOnlySubstanceUnits="false" id="M_S_Glucosylceramide_c" name="Glucosylceramide" fbc:charge="0" />
      <species boundaryCondition="false" compartment="c" constant="false" hasOnlySubstanceUnits="false" id="M_S_Glutaconyl_45_1_45_CoA_c" name="Glutaconyl-1-CoA" fbc:charge="0" />
      <species boundaryCondition="false" compartment="c" constant="false" hasOnlySubstanceUnits="false" id="M_S_Glutamate_c" name="Glutamate" fbc:charge="0" />
      <species boundaryCondition="false" compartment="c" constant="false" hasOnlySubstanceUnits="false" id="M_S_Glutaminyl_45_tRNA_40_Gln_41__c" name="Glutaminyl-tRNA(Gln)_c" fbc:charge="0" />
      <species boundaryCondition="false" compartment="c" constant="false" hasOnlySubstanceUnits="false" id="M_S_Glutaryl_45_CoA_c" name="Glutaryl-CoA" fbc:charge="0" />
      <species boundaryCondition="false" compartment="c" constant="false" hasOnlySubstanceUnits="false" id="M_S_Glutathione_32_episulfonium_32_ion_c" name="Glutathione episulfonium ion" fbc:charge="0" />
      <species boundaryCondition="false" compartment="c" constant="false" hasOnlySubstanceUnits="false" id="M_S_Glutathione_c" name="Glutathione" fbc:charge="0" />
      <species boundaryCondition="false" compartment="c" constant="false" hasOnlySubstanceUnits="false" id="M_S_Glycerol_c" name="Glycerol" fbc:charge="0" />
      <species boundaryCondition="false" compartment="c" constant="false" hasOnlySubstanceUnits="false" id="M_S_Glycerone_32_phosphate_c" name="Glycerone phosphate_c" fbc:charge="0" />
      <species boundaryCondition="false" compartment="p" constant="false" hasOnlySubstanceUnits="false" id="M_S_Glycerone_32_phosphate_p" name="Glycerone phosphate_p" fbc:charge="0" />
      <species boundaryCondition="false" compartment="biomass" constant="false" hasOnlySubstanceUnits="false" id="M_S_Glycine_biomass" name="Glycine_biomass" fbc:charge="0" />
      <species boundaryCondition="false" compartment="c" constant="false" hasOnlySubstanceUnits="false" id="M_S_Glycine_c" name="Glycine_c" fbc:charge="0" />
      <species boundaryCondition="false" compartment="m" constant="false" hasOnlySubstanceUnits="false" id="M_S_Glycine_m" name="Glycine_m" fbc:charge="0" />
      <species boundaryCondition="false" compartment="x" constant="false" hasOnlySubstanceUnits="false" id="M_S_Glycine_x" name="Glycine_x" fbc:charge="0" />
      <species boundaryCondition="false" compartment="c" constant="false" hasOnlySubstanceUnits="false" id="M_S_Glycolaldehyde_c" name="Glycolaldehyde" fbc:charge="0" />
      <species boundaryCondition="false" compartment="c" constant="false" hasOnlySubstanceUnits="false" id="M_S_Glycolate_c" name="Glycolate_c" fbc:charge="0" />
      <species boundaryCondition="false" compartment="p" constant="false" hasOnlySubstanceUnits="false" id="M_S_Glycolate_p" name="Glycolate_p" fbc:charge="0" />
      <species boundaryCondition="false" compartment="x" constant="false" hasOnlySubstanceUnits="false" id="M_S_Glycolate_x" name="Glycolate_x" fbc:charge="0" />
      <species boundaryCondition="false" compartment="c" constant="false" hasOnlySubstanceUnits="false" id="M_S_Glycyl_45_tRNA_40_Gly_41__c" name="Glycyl-tRNA(Gly)_c" fbc:charge="0" />
      <species boundaryCondition="false" compartment="c" constant="false" hasOnlySubstanceUnits="false" id="M_S_Glyoxylate_c" name="Glyoxylate" fbc:charge="0" />
      <species boundaryCondition="false" compartment="x" constant="false" hasOnlySubstanceUnits="false" id="M_S_Glyoxylate_x" name="Glyoxylate" fbc:charge="0" />
      <species boundaryCondition="false" compartment="c" constant="false" hasOnlySubstanceUnits="false" id="M_S_Guanine_c" name="Guanine" fbc:charge="0" />
      <species boundaryCondition="false" compartment="c" constant="false" hasOnlySubstanceUnits="false" id="M_S_Guanosine_32_3_39__45_diphosphate_32_5_39__45_triphosphate_c" name="Guanosine 3'-diphosphate 5'-triphosphate" fbc:charge="0" />
      <species boundaryCondition="false" compartment="c" constant="false" hasOnlySubstanceUnits="false" id="M_S_Guanosine_c" name="Guanosine" fbc:charge="0" />
      <species boundaryCondition="false" compartment="c" constant="false" hasOnlySubstanceUnits="false" id="M_S_H_43__c" name="H+_c" fbc:charge="0" />
      <species boundaryCondition="false" compartment="m" constant="false" hasOnlySubstanceUnits="false" id="M_S_H_43__m" name="H+_m" fbc:charge="0" />
      <species boundaryCondition="false" compartment="p" constant="false" hasOnlySubstanceUnits="false" id="M_S_H_43__p" name="H+_p" fbc:charge="0" />
      <species boundaryCondition="false" compartment="x" constant="false" hasOnlySubstanceUnits="false" id="M_S_H_43__x" name="H+_x" fbc:charge="0" />
      <species boundaryCondition="false" compartment="c" constant="false" hasOnlySubstanceUnits="false" id="M_S_H2O2_c" name="H2O2" fbc:charge="0" />
      <species boundaryCondition="false" compartment="x" constant="false" hasOnlySubstanceUnits="false" id="M_S_H2O2_x" name="H2O2_x" fbc:charge="0" />
      <species boundaryCondition="false" compartment="c" constant="false" hasOnlySubstanceUnits="false" id="M_S_H2O_c" name="H2O_c" fbc:charge="0" />
      <species boundaryCondition="false" compartment="m" constant="false" hasOnlySubstanceUnits="false" id="M_S_H2O_m" name="H2O_m" fbc:charge="0" />
      <species boundaryCondition="false" compartment="p" constant="false" hasOnlySubstanceUnits="false" id="M_S_H2O_p" name="H2O_p" fbc:charge="0" />
      <species boundaryCondition="false" compartment="x" constant="false" hasOnlySubstanceUnits="false" id="M_S_H2O_x" name="H2O_x" fbc:charge="0" />
      <species boundaryCondition="false" compartment="c" constant="false" hasOnlySubstanceUnits="false" id="M_S_HCO3_45__c" name="HCO3-" fbc:charge="0" />
      <species boundaryCondition="false" compartment="m" constant="false" hasOnlySubstanceUnits="false" id="M_S_HCO3_45__m" name="HCO3-" fbc:charge="0" />
      <species boundaryCondition="false" compartment="p" constant="false" hasOnlySubstanceUnits="false" id="M_S_HCO3_45__p" name="HCO3-" fbc:charge="0" />
      <species boundaryCondition="false" compartment="c" constant="false" hasOnlySubstanceUnits="false" id="M_S_HCl_c" name="HCl" fbc:charge="0" />
      <species boundaryCondition="false" compartment="c" constant="false" hasOnlySubstanceUnits="false" id="M_S_HSO3_45__c" name="HSO3-" fbc:charge="0" />
      <species boundaryCondition="false" compartment="c" constant="false" hasOnlySubstanceUnits="false" id="M_S_HX_c" name="HX" fbc:charge="0" />
      <species boundaryCondition="false" compartment="c" constant="false" hasOnlySubstanceUnits="false" id="M_S_Heme_32_A_c" name="Heme A" fbc:charge="0" />
      <species boundaryCondition="false" compartment="c" constant="false" hasOnlySubstanceUnits="false" id="M_S_Heme_32_O_c" name="Heme O" fbc:charge="0" />
      <species boundaryCondition="false" compartment="c" constant="false" hasOnlySubstanceUnits="false" id="M_S_Heme_c" name="Heme" fbc:charge="0" />
      <species boundaryCondition="false" compartment="c" constant="false" hasOnlySubstanceUnits="false" id="M_S_Hexadecanal_c" name="Hexadecanal" fbc:charge="0" />
      <species boundaryCondition="false" compartment="acc" constant="false" hasOnlySubstanceUnits="false" id="M_S_Hexadecanoic_32_acid_acc" name="Hexadecanoic acid_acc" fbc:charge="0" />
      <species boundaryCondition="false" compartment="biomass" constant="false" hasOnlySubstanceUnits="false" id="M_S_Hexadecanoic_32_acid_biomass" name="Hexadecanoic acid_biomass" fbc:charge="0" />
      <species boundaryCondition="false" compartment="c" constant="false" hasOnlySubstanceUnits="false" id="M_S_Hexadecanoic_32_acid_c" name="Hexadecanoic acid" fbc:charge="0" />
      <species boundaryCondition="false" compartment="p" constant="false" hasOnlySubstanceUnits="false" id="M_S_Hexadecanoic_32_acid_p" name="Hexadecanoic acid_p" fbc:charge="0" />
      <species boundaryCondition="false" compartment="x" constant="false" hasOnlySubstanceUnits="false" id="M_S_Hexadecanoic_32_acid_x" name="Hexadecanoic acid_x" fbc:charge="0" />
      <species boundaryCondition="false" compartment="c" constant="false" hasOnlySubstanceUnits="false" id="M_S_Hexadecanoyl_45__91_acp_93__c" name="Hexadecanoyl-[acp]" fbc:charge="0" />
      <species boundaryCondition="false" compartment="p" constant="false" hasOnlySubstanceUnits="false" id="M_S_Hexadecanoyl_45__91_acp_93__p" name="Hexadecanoyl-[acp]" fbc:charge="0" />
      <species boundaryCondition="false" compartment="c" constant="false" hasOnlySubstanceUnits="false" id="M_S_Hexadecenoyl_45__91_acyl_45_carrier_32_protein_93__c" name="Hexadecenoyl-[acyl-carrier protein]" fbc:charge="0" />
      <species boundaryCondition="false" compartment="x" constant="false" hasOnlySubstanceUnits="false" id="M_S_Hexanoyl_45_CoA_x" name="Hexanoyl-CoA" fbc:charge="0" />
      <species boundaryCondition="false" compartment="c" constant="false" hasOnlySubstanceUnits="false" id="M_S_Hexanoyl_45__91_acp_93__c" name="Hexanoyl-[acp]" fbc:charge="0" />
      <species boundaryCondition="false" compartment="p" constant="false" hasOnlySubstanceUnits="false" id="M_S_Hexanoyl_45__91_acp_93__p" name="Hexanoyl-[acp]" fbc:charge="0" />
      <species boundaryCondition="false" compartment="c" constant="false" hasOnlySubstanceUnits="false" id="M_S_Holo_45__91_carboxylase_93__c" name="Holo-[carboxylase]" fbc:charge="0" />
      <species boundaryCondition="false" compartment="c" constant="false" hasOnlySubstanceUnits="false" id="M_S_Homoeriodictyol_32_chalcone_c" name="Homoeriodictyol chalcone" fbc:charge="0" />
      <species boundaryCondition="false" compartment="c" constant="false" hasOnlySubstanceUnits="false" id="M_S_Homogentisate_c" name="Homogentisate" fbc:charge="0" />
      <species boundaryCondition="false" compartment="c" constant="false" hasOnlySubstanceUnits="false" id="M_S_Hordenine_c" name="Hordenine" fbc:charge="0" />
      <species boundaryCondition="false" compartment="c" constant="false" hasOnlySubstanceUnits="false" id="M_S_Hydrobromic_32_acid_c" name="Hydrobromic acid" fbc:charge="0" />
      <species boundaryCondition="false" compartment="c" constant="false" hasOnlySubstanceUnits="false" id="M_S_Hydrofluoric_32_acid_c" name="Hydrofluoric acid" fbc:charge="0" />
      <species boundaryCondition="false" compartment="c" constant="false" hasOnlySubstanceUnits="false" id="M_S_Hydrogen_32_cyanide_c" name="Hydrogen cyanide" fbc:charge="0" />
      <species boundaryCondition="false" compartment="c" constant="false" hasOnlySubstanceUnits="false" id="M_S_Hydrogen_32_sulfide_c" name="Hydrogen sulfide_c" fbc:charge="0" />
      <species boundaryCondition="false" compartment="c" constant="false" hasOnlySubstanceUnits="false" id="M_S_Hydrogen_c" name="Hydrogen" fbc:charge="0" />
      <species boundaryCondition="false" compartment="c" constant="false" hasOnlySubstanceUnits="false" id="M_S_Hydroxymethylbilane_c" name="Hydroxymethylbilane" fbc:charge="0" />
      <species boundaryCondition="false" compartment="x" constant="false" hasOnlySubstanceUnits="false" id="M_S_Hydroxypyruvate_x" name="Hydroxypyruvate" fbc:charge="0" />
      <species boundaryCondition="false" compartment="c" constant="false" hasOnlySubstanceUnits="false" id="M_S_Hypotaurine_c" name="Hypotaurine" fbc:charge="0" />
      <species boundaryCondition="false" compartment="c" constant="false" hasOnlySubstanceUnits="false" id="M_S_Hypoxanthine_c" name="Hypoxanthine" fbc:charge="0" />
      <species boundaryCondition="false" compartment="c" constant="false" hasOnlySubstanceUnits="false" id="M_S_IDP_c" name="IDP" fbc:charge="0" />
      <species boundaryCondition="false" compartment="c" constant="false" hasOnlySubstanceUnits="false" id="M_S_IMP_c" name="IMP" fbc:charge="0" />
      <species boundaryCondition="false" compartment="c" constant="false" hasOnlySubstanceUnits="false" id="M_S_ITP_c" name="ITP" fbc:charge="0" />
      <species boundaryCondition="false" compartment="c" constant="false" hasOnlySubstanceUnits="false" id="M_S_IV2Fuc_45_Lc4Cer_c" name="IV2Fuc-Lc4Cer" fbc:charge="0" />
      <species boundaryCondition="false" compartment="c" constant="false" hasOnlySubstanceUnits="false" id="M_S_IV2Fuc_45_nLc4Cer_c" name="IV2Fuc-nLc4Cer" fbc:charge="0" />
      <species boundaryCondition="false" compartment="c" constant="false" hasOnlySubstanceUnits="false" id="M_S_Icosadienoic_32_acid_c" name="Icosadienoic acid" fbc:charge="0" />
      <species boundaryCondition="false" compartment="c" constant="false" hasOnlySubstanceUnits="false" id="M_S_Icosanoic_32_acid_c" name="Icosanoic acid" fbc:charge="0" />
      <species boundaryCondition="false" compartment="c" constant="false" hasOnlySubstanceUnits="false" id="M_S_Icosatrienoic_32_acid_c" name="Icosatrienoic acid" fbc:charge="0" />
      <species boundaryCondition="false" compartment="c" constant="false" hasOnlySubstanceUnits="false" id="M_S_Icosenoic_32_acid_c" name="Icosenoic acid" fbc:charge="0" />
      <species boundaryCondition="false" compartment="c" constant="false" hasOnlySubstanceUnits="false" id="M_S_Icosenoyl_45_CoA_c" name="Icosenoyl-CoA" fbc:charge="0" />
      <species boundaryCondition="false" compartment="c" constant="false" hasOnlySubstanceUnits="false" id="M_S_Imidazole_45_4_45_acetaldehyde_c" name="Imidazole-4-acetaldehyde" fbc:charge="0" />
      <species boundaryCondition="false" compartment="c" constant="false" hasOnlySubstanceUnits="false" id="M_S_Imidazole_45_4_45_acetate_c" name="Imidazole-4-acetate" fbc:charge="0" />
      <species boundaryCondition="false" compartment="c" constant="false" hasOnlySubstanceUnits="false" id="M_S_Iminoaspartate_c" name="Iminoaspartate" fbc:charge="0" />
      <species boundaryCondition="false" compartment="c" constant="false" hasOnlySubstanceUnits="false" id="M_S_Indole_45_3_45_acetaldehyde_c" name="Indole-3-acetaldehyde" fbc:charge="0" />
      <species boundaryCondition="false" compartment="c" constant="false" hasOnlySubstanceUnits="false" id="M_S_Indole_45_3_45_acetate_c" name="Indole-3-acetate" fbc:charge="0" />
      <species boundaryCondition="false" compartment="c" constant="false" hasOnlySubstanceUnits="false" id="M_S_Indole_c" name="Indole" fbc:charge="0" />
      <species boundaryCondition="false" compartment="c" constant="false" hasOnlySubstanceUnits="false" id="M_S_Indoleglycerol_32_phosphate_c" name="Indoleglycerol phosphate" fbc:charge="0" />
      <species boundaryCondition="false" compartment="c" constant="false" hasOnlySubstanceUnits="false" id="M_S_Inosine_c" name="Inosine" fbc:charge="0" />
      <species boundaryCondition="false" compartment="c" constant="false" hasOnlySubstanceUnits="false" id="M_S_Inositol_32_1_45_phosphate_c" name="Inositol 1-phosphate" fbc:charge="0" />
      <species boundaryCondition="false" compartment="c" constant="false" hasOnlySubstanceUnits="false" id="M_S_Isochorismate_c" name="Isochorismate" fbc:charge="0" />
      <species boundaryCondition="false" compartment="c" constant="false" hasOnlySubstanceUnits="false" id="M_S_Isocitrate_c" name="Isocitrate_c" fbc:charge="0" />
      <species boundaryCondition="false" compartment="m" constant="false" hasOnlySubstanceUnits="false" id="M_S_Isocitrate_m" name="Isocitrate" fbc:charge="0" />
      <species boundaryCondition="false" compartment="x" constant="false" hasOnlySubstanceUnits="false" id="M_S_Isocitrate_x" name="Isocitrate_x" fbc:charge="0" />
      <species boundaryCondition="false" compartment="c" constant="false" hasOnlySubstanceUnits="false" id="M_S_Isofucosterol_c" name="Isofucosterol" fbc:charge="0" />
      <species boundaryCondition="false" compartment="c" constant="false" hasOnlySubstanceUnits="false" id="M_S_Isoliquiritigenin_c" name="Isoliquiritigenin" fbc:charge="0" />
      <species boundaryCondition="false" compartment="c" constant="false" hasOnlySubstanceUnits="false" id="M_S_Isomaltose_c" name="Isomaltose" fbc:charge="0" />
      <species boundaryCondition="false" compartment="c" constant="false" hasOnlySubstanceUnits="false" id="M_S_Isopentenyl_32_diphosphate_c" name="Isopentenyl diphosphate" fbc:charge="0" />
      <species boundaryCondition="false" compartment="c" constant="false" hasOnlySubstanceUnits="false" id="M_S_Isopentenyladenosine_45_5_39__45_triphosphate_c" name="Isopentenyladenosine-5'-triphosphate" fbc:charge="0" />
      <species boundaryCondition="false" compartment="c" constant="false" hasOnlySubstanceUnits="false" id="M_S_Isopnetenyladenosine_45_5_39__45_diphosphate_c" name="Isopnetenyladenosine-5'-diphosphate" fbc:charge="0" />
      <species boundaryCondition="false" compartment="c" constant="false" hasOnlySubstanceUnits="false" id="M_S_Isosalipurpol_c" name="Isosalipurpol" fbc:charge="0" />
      <species boundaryCondition="false" compartment="c" constant="false" hasOnlySubstanceUnits="false" id="M_S_Kaempferol_32_3_45_O_45_glucoside_c" name="Kaempferol 3-O-glucoside" fbc:charge="0" />
      <species boundaryCondition="false" compartment="c" constant="false" hasOnlySubstanceUnits="false" id="M_S_Kaempferol_c" name="Kaempferol" fbc:charge="0" />
      <species boundaryCondition="false" compartment="c" constant="false" hasOnlySubstanceUnits="false" id="M_S_Kaur_45_16_45_en_45_18_45_al_c" name="Kaur-16-en-18-al" fbc:charge="0" />
      <species boundaryCondition="false" compartment="c" constant="false" hasOnlySubstanceUnits="false" id="M_S_Kaur_45_16_45_en_45_18_45_oic_32_acid_c" name="Kaur-16-en-18-oic acid" fbc:charge="0" />
      <species boundaryCondition="false" compartment="c" constant="false" hasOnlySubstanceUnits="false" id="M_S_Kaur_45_16_45_en_45_18_45_ol_c" name="Kaur-16-en-18-ol" fbc:charge="0" />
      <species boundaryCondition="false" compartment="c" constant="false" hasOnlySubstanceUnits="false" id="M_S_Ketone_c" name="Ketone" fbc:charge="0" />
      <species boundaryCondition="false" compartment="c" constant="false" hasOnlySubstanceUnits="false" id="M_S_L_45_1_45_Pyrroline_45_3_45_hydroxy_45_5_45_carboxylate_c" name="L-1-Pyrroline-3-hydroxy-5-carboxylate" fbc:charge="0" />
      <species boundaryCondition="false" compartment="c" constant="false" hasOnlySubstanceUnits="false" id="M_S_L_45_2_44_3_45_Dihydrodipicolinate_c" name="L-2,3-Dihydrodipicolinate" fbc:charge="0" />
      <species boundaryCondition="false" compartment="c" constant="false" hasOnlySubstanceUnits="false" id="M_S_L_45_2_45_Aminoadipate_32_6_45_semialdehyde_c" name="L-2-Aminoadipate 6-semialdehyde" fbc:charge="0" />
      <species boundaryCondition="false" compartment="biomass" constant="false" hasOnlySubstanceUnits="false" id="M_S_L_45_Alanine_biomass" name="L-Alanine_biomass" fbc:charge="0" />
      <species boundaryCondition="false" compartment="c" constant="false" hasOnlySubstanceUnits="false" id="M_S_L_45_Alanine_c" name="L-Alanine_c" fbc:charge="0" />
      <species boundaryCondition="false" compartment="p" constant="false" hasOnlySubstanceUnits="false" id="M_S_L_45_Alanine_p" name="L-Alanine" fbc:charge="0" />
      <species boundaryCondition="false" compartment="c" constant="false" hasOnlySubstanceUnits="false" id="M_S_L_45_Alanyl_45_tRNA_c" name="L-Alanyl-tRNA_c" fbc:charge="0" />
      <species boundaryCondition="false" compartment="c" constant="false" hasOnlySubstanceUnits="false" id="M_S_L_45_Amino_32_acid_c" name="L-Amino acid" fbc:charge="0" />
      <species boundaryCondition="false" compartment="c" constant="false" hasOnlySubstanceUnits="false" id="M_S_L_45_Arabinose_c" name="L-Arabinose" fbc:charge="0" />
      <species boundaryCondition="false" compartment="biomass" constant="false" hasOnlySubstanceUnits="false" id="M_S_L_45_Arginine_biomass" name="L-Arginine_biomass" fbc:charge="0" />
      <species boundaryCondition="false" compartment="c" constant="false" hasOnlySubstanceUnits="false" id="M_S_L_45_Arginine_c" name="L-Arginine" fbc:charge="0" />
      <species boundaryCondition="false" compartment="c" constant="false" hasOnlySubstanceUnits="false" id="M_S_L_45_Arginyl_45_tRNA_40_Arg_41__c" name="L-Arginyl-tRNA(Arg)_c" fbc:charge="0" />
      <species boundaryCondition="false" compartment="c" constant="false" hasOnlySubstanceUnits="false" id="M_S_L_45_Arogenate_c" name="L-Arogenate" fbc:charge="0" />
      <species boundaryCondition="false" compartment="biomass" constant="false" hasOnlySubstanceUnits="false" id="M_S_L_45_Asparagine_biomass" name="L-Asparagine_biomass" fbc:charge="0" />
      <species boundaryCondition="false" compartment="c" constant="false" hasOnlySubstanceUnits="false" id="M_S_L_45_Asparagine_c" name="L-Asparagine" fbc:charge="0" />
      <species boundaryCondition="false" compartment="c" constant="false" hasOnlySubstanceUnits="false" id="M_S_L_45_Asparaginyl_45_tRNA_40_Asn_41__c" name="L-Asparaginyl-tRNA(Asn)_c" fbc:charge="0" />
      <species boundaryCondition="false" compartment="c" constant="false" hasOnlySubstanceUnits="false" id="M_S_L_45_Aspartate_32_4_45_semialdehyde_c" name="L-Aspartate 4-semialdehyde" fbc:charge="0" />
      <species boundaryCondition="false" compartment="biomass" constant="false" hasOnlySubstanceUnits="false" id="M_S_L_45_Aspartate_biomass" name="L-Aspartate_biomass" fbc:charge="0" />
      <species boundaryCondition="false" compartment="c" constant="false" hasOnlySubstanceUnits="false" id="M_S_L_45_Aspartate_c" name="L-Aspartate_c" fbc:charge="0" />
      <species boundaryCondition="false" compartment="m" constant="false" hasOnlySubstanceUnits="false" id="M_S_L_45_Aspartate_m" name="L-Aspartate_m" fbc:charge="0" />
      <species boundaryCondition="false" compartment="p" constant="false" hasOnlySubstanceUnits="false" id="M_S_L_45_Aspartate_p" name="L-Aspartate" fbc:charge="0" />
      <species boundaryCondition="false" compartment="c" constant="false" hasOnlySubstanceUnits="false" id="M_S_L_45_Aspartyl_45_tRNA_40_Asn_41__c" name="L-Aspartyl-tRNA(Asn)_c" fbc:charge="0" />
      <species boundaryCondition="false" compartment="c" constant="false" hasOnlySubstanceUnits="false" id="M_S_L_45_Aspartyl_45_tRNA_40_Asp_41__c" name="L-Aspartyl-tRNA(Asp)" fbc:charge="0" />
      <species boundaryCondition="false" compartment="c" constant="false" hasOnlySubstanceUnits="false" id="M_S_L_45_Citrulline_c" name="L-Citrulline_c" fbc:charge="0" />
      <species boundaryCondition="false" compartment="m" constant="false" hasOnlySubstanceUnits="false" id="M_S_L_45_Citrulline_m" name="L-Citrulline_m" fbc:charge="0" />
      <species boundaryCondition="false" compartment="p" constant="false" hasOnlySubstanceUnits="false" id="M_S_L_45_Citrulline_p" name="L-Citrulline_p" fbc:charge="0" />
      <species boundaryCondition="false" compartment="c" constant="false" hasOnlySubstanceUnits="false" id="M_S_L_45_Cystathionine_c" name="L-Cystathionine" fbc:charge="0" />
      <species boundaryCondition="false" compartment="c" constant="false" hasOnlySubstanceUnits="false" id="M_S_L_45_Cysteate_c" name="L-Cysteate" fbc:charge="0" />
      <species boundaryCondition="false" compartment="biomass" constant="false" hasOnlySubstanceUnits="false" id="M_S_L_45_Cysteine_biomass" name="L-Cysteine_biomass" fbc:charge="0" />
      <species boundaryCondition="false" compartment="c" constant="false" hasOnlySubstanceUnits="false" id="M_S_L_45_Cysteine_c" name="L-Cysteine" fbc:charge="0" />
      <species boundaryCondition="false" compartment="c" constant="false" hasOnlySubstanceUnits="false" id="M_S_L_45_Cysteinyl_45_tRNA_40_Cys_41__c" name="L-Cysteinyl-tRNA(Cys)_c" fbc:charge="0" />
      <species boundaryCondition="false" compartment="c" constant="false" hasOnlySubstanceUnits="false" id="M_S_L_45_Cystine_c" name="L-Cystine" fbc:charge="0" />
      <species boundaryCondition="false" compartment="c" constant="false" hasOnlySubstanceUnits="false" id="M_S_L_45_Dehydroascorbate_c" name="L-Dehydroascorbate_c" fbc:charge="0" />
      <species boundaryCondition="false" compartment="c" constant="false" hasOnlySubstanceUnits="false" id="M_S_L_45_Dopachrome_c" name="L-Dopachrome" fbc:charge="0" />
      <species boundaryCondition="false" compartment="c" constant="false" hasOnlySubstanceUnits="false" id="M_S_L_45_Galactono_45_1_44_4_45_lactone_c" name="L-Galactono-1,4-lactone" fbc:charge="0" />
      <species boundaryCondition="false" compartment="c" constant="false" hasOnlySubstanceUnits="false" id="M_S_L_45_Galactose_32_1_45_phosphate_c" name="L-Galactose 1-phosphate" fbc:charge="0" />
      <species boundaryCondition="false" compartment="c" constant="false" hasOnlySubstanceUnits="false" id="M_S_L_45_Galactose_c" name="L-Galactose" fbc:charge="0" />
      <species boundaryCondition="false" compartment="c" constant="false" hasOnlySubstanceUnits="false" id="M_S_L_45_Glutamate_32_5_45_semialdehyde_c" name="L-Glutamate 5-semialdehyde" fbc:charge="0" />
      <species boundaryCondition="false" compartment="biomass" constant="false" hasOnlySubstanceUnits="false" id="M_S_L_45_Glutamate_biomass" name="L-Glutamate_biomass" fbc:charge="0" />
      <species boundaryCondition="false" compartment="c" constant="false" hasOnlySubstanceUnits="false" id="M_S_L_45_Glutamate_c" name="L-Glutamate_c" fbc:charge="0" />
      <species boundaryCondition="false" compartment="m" constant="false" hasOnlySubstanceUnits="false" id="M_S_L_45_Glutamate_m" name="L-Glutamate_m" fbc:charge="0" />
      <species boundaryCondition="false" compartment="p" constant="false" hasOnlySubstanceUnits="false" id="M_S_L_45_Glutamate_p" name="L-Glutamate_p" fbc:charge="0" />
      <species boundaryCondition="false" compartment="x" constant="false" hasOnlySubstanceUnits="false" id="M_S_L_45_Glutamate_x" name="L-Glutamate_x" fbc:charge="0" />
      <species boundaryCondition="false" compartment="biomass" constant="false" hasOnlySubstanceUnits="false" id="M_S_L_45_Glutamine_biomass" name="L-Glutamine_biomass" fbc:charge="0" />
      <species boundaryCondition="false" compartment="c" constant="false" hasOnlySubstanceUnits="false" id="M_S_L_45_Glutamine_c" name="L-Glutamine_c" fbc:charge="0" />
      <species boundaryCondition="false" compartment="m" constant="false" hasOnlySubstanceUnits="false" id="M_S_L_45_Glutamine_m" name="L-Glutamine_m" fbc:charge="0" />
      <species boundaryCondition="false" compartment="p" constant="false" hasOnlySubstanceUnits="false" id="M_S_L_45_Glutamine_p" name="L-Glutamine_p" fbc:charge="0" />
      <species boundaryCondition="false" compartment="c" constant="false" hasOnlySubstanceUnits="false" id="M_S_L_45_Glutamyl_32_5_45_phosphate_c" name="L-Glutamyl 5-phosphate" fbc:charge="0" />
      <species boundaryCondition="false" compartment="m" constant="false" hasOnlySubstanceUnits="false" id="M_S_L_45_Glutamyl_45_tRNA_40_Gln_41__m" name="L-Glutamyl-tRNA(Gln)" fbc:charge="0" />
      <species boundaryCondition="false" compartment="c" constant="false" hasOnlySubstanceUnits="false" id="M_S_L_45_Glutamyl_45_tRNA_40_Glu_41__c" name="L-Glutamyl-tRNA(Glu)_c" fbc:charge="0" />
      <species boundaryCondition="false" compartment="c" constant="false" hasOnlySubstanceUnits="false" id="M_S_L_45_Histidinal_c" name="L-Histidinal" fbc:charge="0" />
      <species boundaryCondition="false" compartment="biomass" constant="false" hasOnlySubstanceUnits="false" id="M_S_L_45_Histidine_biomass" name="L-Histidine_biomass" fbc:charge="0" />
      <species boundaryCondition="false" compartment="c" constant="false" hasOnlySubstanceUnits="false" id="M_S_L_45_Histidine_c" name="L-Histidine" fbc:charge="0" />
      <species boundaryCondition="false" compartment="c" constant="false" hasOnlySubstanceUnits="false" id="M_S_L_45_Histidinol_32_phosphate_c" name="L-Histidinol phosphate" fbc:charge="0" />
      <species boundaryCondition="false" compartment="c" constant="false" hasOnlySubstanceUnits="false" id="M_S_L_45_Histidinol_c" name="L-Histidinol" fbc:charge="0" />
      <species boundaryCondition="false" compartment="c" constant="false" hasOnlySubstanceUnits="false" id="M_S_L_45_Histidyl_45_tRNA_40_His_41__c" name="L-Histidyl-tRNA(His)_c" fbc:charge="0" />
      <species boundaryCondition="false" compartment="c" constant="false" hasOnlySubstanceUnits="false" id="M_S_L_45_Homocysteine_c" name="L-Homocysteine" fbc:charge="0" />
      <species boundaryCondition="false" compartment="c" constant="false" hasOnlySubstanceUnits="false" id="M_S_L_45_Homoserine_c" name="L-Homoserine" fbc:charge="0" />
      <species boundaryCondition="false" compartment="biomass" constant="false" hasOnlySubstanceUnits="false" id="M_S_L_45_Isoleucine_biomass" name="L-Isoleucine_biomass" fbc:charge="0" />
      <species boundaryCondition="false" compartment="c" constant="false" hasOnlySubstanceUnits="false" id="M_S_L_45_Isoleucine_c" name="L-Isoleucine" fbc:charge="0" />
      <species boundaryCondition="false" compartment="c" constant="false" hasOnlySubstanceUnits="false" id="M_S_L_45_Isoleucyl_45_tRNA_40_Ile_41__c" name="L-Isoleucyl-tRNA(Ile)_c" fbc:charge="0" />
      <species boundaryCondition="false" compartment="biomass" constant="false" hasOnlySubstanceUnits="false" id="M_S_L_45_Leucine_biomass" name="L-Leucine_biomass" fbc:charge="0" />
      <species boundaryCondition="false" compartment="c" constant="false" hasOnlySubstanceUnits="false" id="M_S_L_45_Leucine_c" name="L-Leucine" fbc:charge="0" />
      <species boundaryCondition="false" compartment="c" constant="false" hasOnlySubstanceUnits="false" id="M_S_L_45_Leucyl_45_tRNA_40_Leu_41__c" name="L-Leucyl-tRNA(Leu)_c" fbc:charge="0" />
      <species boundaryCondition="false" compartment="biomass" constant="false" hasOnlySubstanceUnits="false" id="M_S_L_45_Lysine_biomass" name="L-Lysine_biomass" fbc:charge="0" />
      <species boundaryCondition="false" compartment="c" constant="false" hasOnlySubstanceUnits="false" id="M_S_L_45_Lysine_c" name="L-Lysine" fbc:charge="0" />
      <species boundaryCondition="false" compartment="c" constant="false" hasOnlySubstanceUnits="false" id="M_S_L_45_Lysyl_45_tRNA_40_Lys_41__c" name="L-Lysyl-tRNA(Lys)_c" fbc:charge="0" />
      <species boundaryCondition="false" compartment="c" constant="false" hasOnlySubstanceUnits="false" id="M_S_L_45_Lyxonate_c" name="L-Lyxonate" fbc:charge="0" />
      <species boundaryCondition="false" compartment="biomass" constant="false" hasOnlySubstanceUnits="false" id="M_S_L_45_Methionine_biomass" name="L-Methionine_biomass" fbc:charge="0" />
      <species boundaryCondition="false" compartment="c" constant="false" hasOnlySubstanceUnits="false" id="M_S_L_45_Methionine_c" name="L-Methionine" fbc:charge="0" />
      <species boundaryCondition="false" compartment="c" constant="false" hasOnlySubstanceUnits="false" id="M_S_L_45_Methionyl_45_tRNA_40_Met_41__c" name="L-Methionyl-tRNA(Met)_c" fbc:charge="0" />
      <species boundaryCondition="false" compartment="c" constant="false" hasOnlySubstanceUnits="false" id="M_S_L_45_Ornithine_c" name="L-Ornithine_c" fbc:charge="0" />
      <species boundaryCondition="false" compartment="m" constant="false" hasOnlySubstanceUnits="false" id="M_S_L_45_Ornithine_m" name="L-Ornithine_m" fbc:charge="0" />
      <species boundaryCondition="false" compartment="p" constant="false" hasOnlySubstanceUnits="false" id="M_S_L_45_Ornithine_p" name="L-Ornithine_p" fbc:charge="0" />
      <species boundaryCondition="false" compartment="biomass" constant="false" hasOnlySubstanceUnits="false" id="M_S_L_45_Phenylalanine_biomass" name="L-Phenylalanine_biomass" fbc:charge="0" />
      <species boundaryCondition="false" compartment="c" constant="false" hasOnlySubstanceUnits="false" id="M_S_L_45_Phenylalanine_c" name="L-Phenylalanine" fbc:charge="0" />
      <species boundaryCondition="false" compartment="c" constant="false" hasOnlySubstanceUnits="false" id="M_S_L_45_Phenylalanyl_45_tRNA_40_Phe_41__c" name="L-Phenylalanyl-tRNA(Phe)_c" fbc:charge="0" />
      <species boundaryCondition="false" compartment="biomass" constant="false" hasOnlySubstanceUnits="false" id="M_S_L_45_Proline_biomass" name="L-Proline_biomass" fbc:charge="0" />
      <species boundaryCondition="false" compartment="c" constant="false" hasOnlySubstanceUnits="false" id="M_S_L_45_Proline_c" name="L-Proline" fbc:charge="0" />
      <species boundaryCondition="false" compartment="c" constant="false" hasOnlySubstanceUnits="false" id="M_S_L_45_Prolyl_45_tRNA_40_Pro_41__c" name="L-Prolyl-tRNA(Pro)_c" fbc:charge="0" />
      <species boundaryCondition="false" compartment="biomass" constant="false" hasOnlySubstanceUnits="false" id="M_S_L_45_Serine_biomass" name="L-Serine_biomass" fbc:charge="0" />
      <species boundaryCondition="false" compartment="c" constant="false" hasOnlySubstanceUnits="false" id="M_S_L_45_Serine_c" name="L-Serine_c" fbc:charge="0" />
      <species boundaryCondition="false" compartment="m" constant="false" hasOnlySubstanceUnits="false" id="M_S_L_45_Serine_m" name="L-Serine_m" fbc:charge="0" />
      <species boundaryCondition="false" compartment="x" constant="false" hasOnlySubstanceUnits="false" id="M_S_L_45_Serine_x" name="L-Serine_x" fbc:charge="0" />
      <species boundaryCondition="false" compartment="c" constant="false" hasOnlySubstanceUnits="false" id="M_S_L_45_Seryl_45_tRNA_40_Ser_41__c" name="L-Seryl-tRNA(Ser)_c" fbc:charge="0" />
      <species boundaryCondition="false" compartment="biomass" constant="false" hasOnlySubstanceUnits="false" id="M_S_L_45_Threonine_biomass" name="L-Threonine_biomass" fbc:charge="0" />
      <species boundaryCondition="false" compartment="c" constant="false" hasOnlySubstanceUnits="false" id="M_S_L_45_Threonine_c" name="L-Threonine" fbc:charge="0" />
      <species boundaryCondition="false" compartment="c" constant="false" hasOnlySubstanceUnits="false" id="M_S_L_45_Threonyl_45_tRNA_40_Thr_41__c" name="L-Threonyl-tRNA(Thr)_c" fbc:charge="0" />
      <species boundaryCondition="false" compartment="biomass" constant="false" hasOnlySubstanceUnits="false" id="M_S_L_45_Tryptophan_biomass" name="L-Tryptophan_biomass" fbc:charge="0" />
      <species boundaryCondition="false" compartment="c" constant="false" hasOnlySubstanceUnits="false" id="M_S_L_45_Tryptophan_c" name="L-Tryptophan" fbc:charge="0" />
      <species boundaryCondition="false" compartment="c" constant="false" hasOnlySubstanceUnits="false" id="M_S_L_45_Tryptophanyl_45_tRNA_40_Trp_41__c" name="L-Tryptophanyl-tRNA(Trp)_c" fbc:charge="0" />
      <species boundaryCondition="false" compartment="biomass" constant="false" hasOnlySubstanceUnits="false" id="M_S_L_45_Tyrosine_biomass" name="L-Tyrosine_biomass" fbc:charge="0" />
      <species boundaryCondition="false" compartment="c" constant="false" hasOnlySubstanceUnits="false" id="M_S_L_45_Tyrosine_c" name="L-Tyrosine" fbc:charge="0" />
      <species boundaryCondition="false" compartment="c" constant="false" hasOnlySubstanceUnits="false" id="M_S_L_45_Tyrosyl_45_tRNA_40_Tyr_41__c" name="L-Tyrosyl-tRNA(Tyr)_c" fbc:charge="0" />
      <species boundaryCondition="false" compartment="biomass" constant="false" hasOnlySubstanceUnits="false" id="M_S_L_45_Valine_biomass" name="L-Valine_biomass" fbc:charge="0" />
      <species boundaryCondition="false" compartment="c" constant="false" hasOnlySubstanceUnits="false" id="M_S_L_45_Valine_c" name="L-Valine" fbc:charge="0" />
      <species boundaryCondition="false" compartment="c" constant="false" hasOnlySubstanceUnits="false" id="M_S_L_45_Valyl_45_tRNA_40_Val_41__c" name="L-Valyl-tRNA(Val)_c" fbc:charge="0" />
      <species boundaryCondition="false" compartment="c" constant="false" hasOnlySubstanceUnits="false" id="M_S_L_45_Xylonate_c" name="L-Xylonate" fbc:charge="0" />
      <species boundaryCondition="false" compartment="c" constant="false" hasOnlySubstanceUnits="false" id="M_S_L_45_erythro_45_4_45_Hydroxyglutamate_c" name="L-erythro-4-Hydroxyglutamate" fbc:charge="0" />
      <species boundaryCondition="false" compartment="c" constant="false" hasOnlySubstanceUnits="false" id="M_S_LL_45_2_44_6_45_Diaminoheptanedioate_c" name="LL-2,6-Diaminoheptanedioate" fbc:charge="0" />
      <species boundaryCondition="false" compartment="c" constant="false" hasOnlySubstanceUnits="false" id="M_S_Lactose_32_6_45_phosphate_c" name="Lactose 6-phosphate" fbc:charge="0" />
      <species boundaryCondition="false" compartment="c" constant="false" hasOnlySubstanceUnits="false" id="M_S_Lactose_c" name="Lactose" fbc:charge="0" />
      <species boundaryCondition="false" compartment="c" constant="false" hasOnlySubstanceUnits="false" id="M_S_Lactosylceramide_c" name="Lactosylceramide" fbc:charge="0" />
      <species boundaryCondition="false" compartment="c" constant="false" hasOnlySubstanceUnits="false" id="M_S_Lanosterol_c" name="Lanosterol" fbc:charge="0" />
      <species boundaryCondition="false" compartment="x" constant="false" hasOnlySubstanceUnits="false" id="M_S_Lauroyl_45_CoA_x" name="Lauroyl-CoA" fbc:charge="0" />
      <species boundaryCondition="false" compartment="c" constant="false" hasOnlySubstanceUnits="false" id="M_S_Lc4Cer_c" name="Lc4Cer" fbc:charge="0" />
      <species boundaryCondition="false" compartment="c" constant="false" hasOnlySubstanceUnits="false" id="M_S_Leucocyanidin_c" name="Leucocyanidin" fbc:charge="0" />
      <species boundaryCondition="false" compartment="c" constant="false" hasOnlySubstanceUnits="false" id="M_S_Leucodelphinidin_c" name="Leucodelphinidin" fbc:charge="0" />
      <species boundaryCondition="false" compartment="c" constant="false" hasOnlySubstanceUnits="false" id="M_S_Leukotriene_32_A4_c" name="Leukotriene A4" fbc:charge="0" />
      <species boundaryCondition="false" compartment="c" constant="false" hasOnlySubstanceUnits="false" id="M_S_Leukotriene_32_B4_c" name="Leukotriene B4" fbc:charge="0" />
      <species boundaryCondition="false" compartment="c" constant="false" hasOnlySubstanceUnits="false" id="M_S_Leukotriene_32_C4_c" name="Leukotriene C4" fbc:charge="0" />
      <species boundaryCondition="false" compartment="c" constant="false" hasOnlySubstanceUnits="false" id="M_S_Leukotriene_32_D4_c" name="Leukotriene D4" fbc:charge="0" />
      <species boundaryCondition="false" compartment="c" constant="false" hasOnlySubstanceUnits="false" id="M_S_Lignin_c" name="Lignin" fbc:charge="0" />
      <species boundaryCondition="false" compartment="c" constant="false" hasOnlySubstanceUnits="false" id="M_S_Linoleate_c" name="Linoleate" fbc:charge="0" />
      <species boundaryCondition="false" compartment="c" constant="false" hasOnlySubstanceUnits="false" id="M_S_Linoleoyl_45_CoA_c" name="Linoleoyl-CoA" fbc:charge="0" />
      <species boundaryCondition="false" compartment="c" constant="false" hasOnlySubstanceUnits="false" id="M_S_Lipoamide_c" name="Lipoamide" fbc:charge="0" />
      <species boundaryCondition="false" compartment="c" constant="false" hasOnlySubstanceUnits="false" id="M_S_Lipoyl_45__91_acp_93__c" name="Lipoyl-[acp]" fbc:charge="0" />
      <species boundaryCondition="false" compartment="c" constant="false" hasOnlySubstanceUnits="false" id="M_S_Lipoylprotein_c" name="Lipoylprotein" fbc:charge="0" />
      <species boundaryCondition="false" compartment="m" constant="false" hasOnlySubstanceUnits="false" id="M_S_Lipoylprotein_m" name="Lipoylprotein" fbc:charge="0" />
      <species boundaryCondition="false" compartment="c" constant="false" hasOnlySubstanceUnits="false" id="M_S_Liquiritigenin_c" name="Liquiritigenin" fbc:charge="0" />
      <species boundaryCondition="false" compartment="c" constant="false" hasOnlySubstanceUnits="false" id="M_S_Lutein_c" name="Lutein" fbc:charge="0" />
      <species boundaryCondition="false" compartment="c" constant="false" hasOnlySubstanceUnits="false" id="M_S_Luteolin_c" name="Luteolin" fbc:charge="0" />
      <species boundaryCondition="false" compartment="c" constant="false" hasOnlySubstanceUnits="false" id="M_S_Lycopene_c" name="Lycopene" fbc:charge="0" />
      <species boundaryCondition="false" compartment="c" constant="false" hasOnlySubstanceUnits="false" id="M_S_Magnesium_32_protoporphyrin_32_monomethyl_32_ester_c" name="Magnesium protoporphyrin monomethyl ester" fbc:charge="0" />
      <species boundaryCondition="false" compartment="c" constant="false" hasOnlySubstanceUnits="false" id="M_S_Magnesium_32_protoporphyrin_c" name="Magnesium protoporphyrin" fbc:charge="0" />
      <species boundaryCondition="false" compartment="c" constant="false" hasOnlySubstanceUnits="false" id="M_S_Magnesium_c" name="Magnesium" fbc:charge="0" />
      <species boundaryCondition="false" compartment="c" constant="false" hasOnlySubstanceUnits="false" id="M_S_Maleamate_c" name="Maleamate" fbc:charge="0" />
      <species boundaryCondition="false" compartment="c" constant="false" hasOnlySubstanceUnits="false" id="M_S_Maleic_32_acid_c" name="Maleic acid" fbc:charge="0" />
      <species boundaryCondition="false" compartment="c" constant="false" hasOnlySubstanceUnits="false" id="M_S_Malonyl_45_CoA_c" name="Malonyl-CoA" fbc:charge="0" />
      <species boundaryCondition="false" compartment="p" constant="false" hasOnlySubstanceUnits="false" id="M_S_Malonyl_45_CoA_p" name="Malonyl-CoA" fbc:charge="0" />
      <species boundaryCondition="false" compartment="c" constant="false" hasOnlySubstanceUnits="false" id="M_S_Malonyl_45__91_acyl_45_carrier_32_protein_93__c" name="Malonyl-[acyl-carrier protein]" fbc:charge="0" />
      <species boundaryCondition="false" compartment="p" constant="false" hasOnlySubstanceUnits="false" id="M_S_Malonyl_45__91_acyl_45_carrier_32_protein_93__p" name="Malonyl-[acyl-carrier protein]" fbc:charge="0" />
      <species boundaryCondition="false" compartment="c" constant="false" hasOnlySubstanceUnits="false" id="M_S_Maltose_c" name="Maltose_c" fbc:charge="0" />
      <species boundaryCondition="false" compartment="p" constant="false" hasOnlySubstanceUnits="false" id="M_S_Maltose_p" name="Maltose_p" fbc:charge="0" />
      <species boundaryCondition="false" compartment="c" constant="false" hasOnlySubstanceUnits="false" id="M_S_Mannan_c" name="Mannan" fbc:charge="0" />
      <species boundaryCondition="false" compartment="c" constant="false" hasOnlySubstanceUnits="false" id="M_S_Melibiitol_c" name="Melibiitol" fbc:charge="0" />
      <species boundaryCondition="false" compartment="c" constant="false" hasOnlySubstanceUnits="false" id="M_S_Melibiose_c" name="Melibiose" fbc:charge="0" />
      <species boundaryCondition="false" compartment="c" constant="false" hasOnlySubstanceUnits="false" id="M_S_Menaquinone_c" name="Menaquinone" fbc:charge="0" />
      <species boundaryCondition="false" compartment="c" constant="false" hasOnlySubstanceUnits="false" id="M_S_Mercaptopyruvate_c" name="Mercaptopyruvate" fbc:charge="0" />
      <species boundaryCondition="false" compartment="c" constant="false" hasOnlySubstanceUnits="false" id="M_S_Methanol_c" name="Methanol" fbc:charge="0" />
      <species boundaryCondition="false" compartment="c" constant="false" hasOnlySubstanceUnits="false" id="M_S_Methostenol_c" name="Methostenol" fbc:charge="0" />
      <species boundaryCondition="false" compartment="c" constant="false" hasOnlySubstanceUnits="false" id="M_S_Methylcobalamin_c" name="Methylcobalamin" fbc:charge="0" />
      <species boundaryCondition="false" compartment="c" constant="false" hasOnlySubstanceUnits="false" id="M_S_Methylglyoxal_c" name="Methylglyoxal" fbc:charge="0" />
      <species boundaryCondition="false" compartment="c" constant="false" hasOnlySubstanceUnits="false" id="M_S_Methylmalonate_c" name="Methylmalonate" fbc:charge="0" />
      <species boundaryCondition="false" compartment="c" constant="false" hasOnlySubstanceUnits="false" id="M_S_Monodehydroascorbate_c" name="Monodehydroascorbate_c" fbc:charge="0" />
      <species boundaryCondition="false" compartment="c" constant="false" hasOnlySubstanceUnits="false" id="M_S_Monofucosyllactoisooctaosylceramide_c" name="Monofucosyllactoisooctaosylceramide" fbc:charge="0" />
      <species boundaryCondition="false" compartment="c" constant="false" hasOnlySubstanceUnits="false" id="M_S_MurAc_40_oyl_45_L_45_Ala_45_D_45_gamma_45_Glu_45_L_45_Lys_45_D_45_Ala_45_D_45_Ala_41__45_diphospho_45_undecaprenol_c" name="MurAc(oyl-L-Ala-D-gamma-Glu-L-Lys-D-Ala-D-Ala)-diphospho-undecaprenol" fbc:charge="0" />
      <species boundaryCondition="false" compartment="c" constant="false" hasOnlySubstanceUnits="false" id="M_S_Myricetin_c" name="Myricetin" fbc:charge="0" />
      <species boundaryCondition="false" compartment="c" constant="false" hasOnlySubstanceUnits="false" id="M_S_Myrtenal_c" name="Myrtenal" fbc:charge="0" />
      <species boundaryCondition="false" compartment="c" constant="false" hasOnlySubstanceUnits="false" id="M_S_Myrtenol_c" name="Myrtenol" fbc:charge="0" />
      <species boundaryCondition="false" compartment="c" constant="false" hasOnlySubstanceUnits="false" id="M_S_N_40_pi_41__45_Methyl_45_L_45_histidine_c" name="N(pi)-Methyl-L-histidine" fbc:charge="0" />
      <species boundaryCondition="false" compartment="c" constant="false" hasOnlySubstanceUnits="false" id="M_S_N_44_N_39__45_Chitobiosyldiphosphodolichol_c" name="N,N'-Chitobiosyldiphosphodolichol" fbc:charge="0" />
      <species boundaryCondition="false" compartment="c" constant="false" hasOnlySubstanceUnits="false" id="M_S_N_45__40_5_39__45_Phospho_45_D_45_1_39__45_ribulosylformimino_41__45_5_45_amino_45_1_45__40_5_39__39__45_phospho_45_D_45_ribosyl_41__45_4_45_imidazolecarboxamide_c" name="N-(5'-Phospho-D-1'-ribulosylformimino)-5-amino-1-(5''-phospho-D-ribosyl)-4-imidazolecarboxamide" fbc:charge="0" />
      <species boundaryCondition="false" compartment="c" constant="false" hasOnlySubstanceUnits="false" id="M_S_N_45__40_5_45_Phospho_45_D_45_ribosyl_41_anthranilate_c" name="N-(5-Phospho-D-ribosyl)anthranilate" fbc:charge="0" />
      <species boundaryCondition="false" compartment="c" constant="false" hasOnlySubstanceUnits="false" id="M_S_N_45__40_L_45_Arginino_41_succinate_c" name="N-(L-Arginino)succinate" fbc:charge="0" />
      <species boundaryCondition="false" compartment="c" constant="false" hasOnlySubstanceUnits="false" id="M_S_N_45_Acetyl_45_D_45_galactosamine_c" name="N-Acetyl-D-galactosamine" fbc:charge="0" />
      <species boundaryCondition="false" compartment="c" constant="false" hasOnlySubstanceUnits="false" id="M_S_N_45_Acetyl_45_D_45_glucosamine_32_1_45_phosphate_c" name="N-Acetyl-D-glucosamine 1-phosphate" fbc:charge="0" />
      <species boundaryCondition="false" compartment="c" constant="false" hasOnlySubstanceUnits="false" id="M_S_N_45_Acetyl_45_D_45_glucosamine_32_6_45_phosphate_c" name="N-Acetyl-D-glucosamine 6-phosphate" fbc:charge="0" />
      <species boundaryCondition="false" compartment="c" constant="false" hasOnlySubstanceUnits="false" id="M_S_N_45_Acetyl_45_D_45_glucosamine_c" name="N-Acetyl-D-glucosamine" fbc:charge="0" />
      <species boundaryCondition="false" compartment="c" constant="false" hasOnlySubstanceUnits="false" id="M_S_N_45_Acetyl_45_D_45_glucosaminide_c" name="N-Acetyl-D-glucosaminide" fbc:charge="0" />
      <species boundaryCondition="false" compartment="c" constant="false" hasOnlySubstanceUnits="false" id="M_S_N_45_Acetyl_45_D_45_glucosaminyldiphosphodolichol_c" name="N-Acetyl-D-glucosaminyldiphosphodolichol" fbc:charge="0" />
      <species boundaryCondition="false" compartment="c" constant="false" hasOnlySubstanceUnits="false" id="M_S_N_45_Acetyl_45_L_45_glutamate_32_5_45_phosphate_c" name="N-Acetyl-L-glutamate 5-phosphate" fbc:charge="0" />
      <species boundaryCondition="false" compartment="c" constant="false" hasOnlySubstanceUnits="false" id="M_S_N_45_Acetyl_45_L_45_glutamate_32_5_45_semialdehyde_c" name="N-Acetyl-L-glutamate 5-semialdehyde" fbc:charge="0" />
      <species boundaryCondition="false" compartment="c" constant="false" hasOnlySubstanceUnits="false" id="M_S_N_45_Acetyl_45_L_45_glutamate_c" name="N-Acetyl-L-glutamate" fbc:charge="0" />
      <species boundaryCondition="false" compartment="c" constant="false" hasOnlySubstanceUnits="false" id="M_S_N_45_Acetyl_45_alpha_45_D_45_glucosamine_32_1_45_phosphate_c" name="N-Acetyl-alpha-D-glucosamine 1-phosphate" fbc:charge="0" />
      <species boundaryCondition="false" compartment="c" constant="false" hasOnlySubstanceUnits="false" id="M_S_N_45_Acetylornithine_c" name="N-Acetylornithine" fbc:charge="0" />
      <species boundaryCondition="false" compartment="c" constant="false" hasOnlySubstanceUnits="false" id="M_S_N_45_Acylsphingosine_c" name="N-Acylsphingosine" fbc:charge="0" />
      <species boundaryCondition="false" compartment="c" constant="false" hasOnlySubstanceUnits="false" id="M_S_N_45_Carbamoyl_45_L_45_aspartate_c" name="N-Carbamoyl-L-aspartate" fbc:charge="0" />
      <species boundaryCondition="false" compartment="c" constant="false" hasOnlySubstanceUnits="false" id="M_S_N_45_Cyclohexylformamide_c" name="N-Cyclohexylformamide" fbc:charge="0" />
      <species boundaryCondition="false" compartment="c" constant="false" hasOnlySubstanceUnits="false" id="M_S_N_45_Formylmethionyl_45_tRNA_c" name="N-Formylmethionyl-tRNA" fbc:charge="0" />
      <species boundaryCondition="false" compartment="c" constant="false" hasOnlySubstanceUnits="false" id="M_S_N_45_Methylethanolamine_32_phosphate_c" name="N-Methylethanolamine phosphate" fbc:charge="0" />
      <species boundaryCondition="false" compartment="c" constant="false" hasOnlySubstanceUnits="false" id="M_S_N_45_Methylputrescine_c" name="N-Methylputrescine" fbc:charge="0" />
      <species boundaryCondition="false" compartment="c" constant="false" hasOnlySubstanceUnits="false" id="M_S_N_45_Methyltyramine_c" name="N-Methyltyramine" fbc:charge="0" />
      <species boundaryCondition="false" compartment="c" constant="false" hasOnlySubstanceUnits="false" id="M_S_N_45_Ribosylnicotinamide_c" name="N-Ribosylnicotinamide" fbc:charge="0" />
      <species boundaryCondition="false" compartment="c" constant="false" hasOnlySubstanceUnits="false" id="M_S_N_45_Succinyl_45_2_45_L_45_amino_45_6_45_oxoheptanedioate_c" name="N-Succinyl-2-L-amino-6-oxoheptanedioate" fbc:charge="0" />
      <species boundaryCondition="false" compartment="c" constant="false" hasOnlySubstanceUnits="false" id="M_S_N_45_Succinyl_45_LL_45_2_44_6_45_diaminoheptanedioate_c" name="N-Succinyl-LL-2,6-diaminoheptanedioate" fbc:charge="0" />
      <species boundaryCondition="false" compartment="c" constant="false" hasOnlySubstanceUnits="false" id="M_S_N4_45_Acetylaminobutanal_c" name="N4-Acetylaminobutanal" fbc:charge="0" />
      <species boundaryCondition="false" compartment="c" constant="false" hasOnlySubstanceUnits="false" id="M_S_N6_44_N6_44_N6_45_Trimethyl_45_L_45_lysine_c" name="N6,N6,N6-Trimethyl-L-lysine" fbc:charge="0" />
      <species boundaryCondition="false" compartment="c" constant="false" hasOnlySubstanceUnits="false" id="M_S_N6_45__40_1_44_2_45_Dicarboxyethyl_41__45_AMP_c" name="N6-(1,2-Dicarboxyethyl)-AMP" fbc:charge="0" />
      <species boundaryCondition="false" compartment="c" constant="false" hasOnlySubstanceUnits="false" id="M_S_N6_45__40_L_45_1_44_3_45_Dicarboxypropyl_41__45_L_45_lysine_c" name="N6-(L-1,3-Dicarboxypropyl)-L-lysine" fbc:charge="0" />
      <species boundaryCondition="false" compartment="c" constant="false" hasOnlySubstanceUnits="false" id="M_S_N6_45__40_delta2_45_Isopentenyl_41__45_adenosine_32_5_39__45_monophosphate_c" name="N6-(delta2-Isopentenyl)-adenosine 5'-monophosphate" fbc:charge="0" />
      <species boundaryCondition="false" compartment="c" constant="false" hasOnlySubstanceUnits="false" id="M_S_N6_45_D_45_Biotinyl_45_L_45_lysine_c" name="N6-D-Biotinyl-L-lysine" fbc:charge="0" />
      <species boundaryCondition="false" compartment="c" constant="false" hasOnlySubstanceUnits="false" id="M_S_NAD_43__c" name="NAD+" fbc:charge="0" />
      <species boundaryCondition="false" compartment="m" constant="false" hasOnlySubstanceUnits="false" id="M_S_NAD_43__m" name="NAD+" fbc:charge="0" />
      <species boundaryCondition="false" compartment="p" constant="false" hasOnlySubstanceUnits="false" id="M_S_NAD_43__p" name="NAD+" fbc:charge="0" />
      <species boundaryCondition="false" compartment="x" constant="false" hasOnlySubstanceUnits="false" id="M_S_NAD_43__x" name="NAD+_x" fbc:charge="0" />
      <species boundaryCondition="false" compartment="c" constant="false" hasOnlySubstanceUnits="false" id="M_S_NADH_c" name="NADH" fbc:charge="0" />
      <species boundaryCondition="false" compartment="m" constant="false" hasOnlySubstanceUnits="false" id="M_S_NADH_m" name="NADH" fbc:charge="0" />
      <species boundaryCondition="false" compartment="p" constant="false" hasOnlySubstanceUnits="false" id="M_S_NADH_p" name="NADH" fbc:charge="0" />
      <species boundaryCondition="false" compartment="x" constant="false" hasOnlySubstanceUnits="false" id="M_S_NADH_x" name="NADH_x" fbc:charge="0" />
      <species boundaryCondition="false" compartment="c" constant="false" hasOnlySubstanceUnits="false" id="M_S_NADP_43__c" name="NADP+" fbc:charge="0" />
      <species boundaryCondition="false" compartment="m" constant="false" hasOnlySubstanceUnits="false" id="M_S_NADP_43__m" name="NADP+" fbc:charge="0" />
      <species boundaryCondition="false" compartment="p" constant="false" hasOnlySubstanceUnits="false" id="M_S_NADP_43__p" name="NADP+" fbc:charge="0" />
      <species boundaryCondition="false" compartment="c" constant="false" hasOnlySubstanceUnits="false" id="M_S_NADPH_c" name="NADPH" fbc:charge="0" />
      <species boundaryCondition="false" compartment="m" constant="false" hasOnlySubstanceUnits="false" id="M_S_NADPH_m" name="NADPH" fbc:charge="0" />
      <species boundaryCondition="false" compartment="p" constant="false" hasOnlySubstanceUnits="false" id="M_S_NADPH_p" name="NADPH" fbc:charge="0" />
      <species boundaryCondition="false" compartment="c" constant="false" hasOnlySubstanceUnits="false" id="M_S_NDP_c" name="NDP" fbc:charge="0" />
      <species boundaryCondition="false" compartment="c" constant="false" hasOnlySubstanceUnits="false" id="M_S_NH3_c" name="NH3_c" fbc:charge="0" />
      <species boundaryCondition="false" compartment="m" constant="false" hasOnlySubstanceUnits="false" id="M_S_NH3_m" name="NH3_m" fbc:charge="0" />
      <species boundaryCondition="false" compartment="p" constant="false" hasOnlySubstanceUnits="false" id="M_S_NH3_p" name="NH3_p" fbc:charge="0" />
      <species boundaryCondition="false" compartment="c" constant="false" hasOnlySubstanceUnits="false" id="M_S_Naphthyl_45_2_45_hydroxymethyl_45_succinyl_32_CoA_c" name="Naphthyl-2-hydroxymethyl-succinyl CoA" fbc:charge="0" />
      <species boundaryCondition="false" compartment="c" constant="false" hasOnlySubstanceUnits="false" id="M_S_Naphthyl_45_2_45_methyl_45_succinyl_45_CoA_c" name="Naphthyl-2-methyl-succinyl-CoA" fbc:charge="0" />
      <species boundaryCondition="false" compartment="c" constant="false" hasOnlySubstanceUnits="false" id="M_S_Naphthyl_45_2_45_methylene_45_succinyl_45_CoA_c" name="Naphthyl-2-methylene-succinyl-CoA" fbc:charge="0" />
      <species boundaryCondition="false" compartment="c" constant="false" hasOnlySubstanceUnits="false" id="M_S_Naphthyl_45_2_45_oxomethyl_45_succinyl_45_CoA_c" name="Naphthyl-2-oxomethyl-succinyl-CoA" fbc:charge="0" />
      <species boundaryCondition="false" compartment="c" constant="false" hasOnlySubstanceUnits="false" id="M_S_Naringenin_c" name="Naringenin" fbc:charge="0" />
      <species boundaryCondition="false" compartment="c" constant="false" hasOnlySubstanceUnits="false" id="M_S_Neurosporene_c" name="Neurosporene" fbc:charge="0" />
      <species boundaryCondition="false" compartment="c" constant="false" hasOnlySubstanceUnits="false" id="M_S_Nicotinamide_32_D_45_ribonucleotide_c" name="Nicotinamide D-ribonucleotide" fbc:charge="0" />
      <species boundaryCondition="false" compartment="c" constant="false" hasOnlySubstanceUnits="false" id="M_S_Nicotinamide_c" name="Nicotinamide_c" fbc:charge="0" />
      <species boundaryCondition="false" compartment="c" constant="false" hasOnlySubstanceUnits="false" id="M_S_Nicotinate_32_D_45_ribonucleoside_c" name="Nicotinate D-ribonucleoside" fbc:charge="0" />
      <species boundaryCondition="false" compartment="c" constant="false" hasOnlySubstanceUnits="false" id="M_S_Nicotinate_32_D_45_ribonucleotide_c" name="Nicotinate D-ribonucleotide" fbc:charge="0" />
      <species boundaryCondition="false" compartment="c" constant="false" hasOnlySubstanceUnits="false" id="M_S_Nicotinate_c" name="Nicotinate" fbc:charge="0" />
      <species boundaryCondition="false" compartment="c" constant="false" hasOnlySubstanceUnits="false" id="M_S_Nitrate_c" name="Nitrate_c" fbc:charge="0" />
      <species boundaryCondition="false" compartment="v" constant="false" hasOnlySubstanceUnits="false" id="M_S_Nitrate_v" name="Nitrate_v" fbc:charge="0" />
      <species boundaryCondition="false" compartment="c" constant="false" hasOnlySubstanceUnits="false" id="M_S_Nitrile_c" name="Nitrile" fbc:charge="0" />
      <species boundaryCondition="false" compartment="c" constant="false" hasOnlySubstanceUnits="false" id="M_S_Nitrite_c" name="Nitrite_c" fbc:charge="0" />
      <species boundaryCondition="false" compartment="p" constant="false" hasOnlySubstanceUnits="false" id="M_S_Nitrite_p" name="Nitrite_p" fbc:charge="0" />
      <species boundaryCondition="false" compartment="c" constant="false" hasOnlySubstanceUnits="false" id="M_S_Nitrobenzene_c" name="Nitrobenzene" fbc:charge="0" />
      <species boundaryCondition="false" compartment="c" constant="false" hasOnlySubstanceUnits="false" id="M_S_Nucleoside_32_triphosphate_c" name="Nucleoside triphosphate" fbc:charge="0" />
      <species boundaryCondition="false" compartment="c" constant="false" hasOnlySubstanceUnits="false" id="M_S_O_45_1_45_Alk_45_1_45_enyl_45_2_45_acyl_45_sn_45_glycero_45_3_45_phosphoethanolamine_c" name="O-1-Alk-1-enyl-2-acyl-sn-glycero-3-phosphoethanolamine" fbc:charge="0" />
      <species boundaryCondition="false" compartment="c" constant="false" hasOnlySubstanceUnits="false" id="M_S_O_45_Acetyl_45_L_45_homoserine_c" name="O-Acetyl-L-homoserine" fbc:charge="0" />
      <species boundaryCondition="false" compartment="c" constant="false" hasOnlySubstanceUnits="false" id="M_S_O_45_Acetyl_45_L_45_serine_c" name="O-Acetyl-L-serine" fbc:charge="0" />
      <species boundaryCondition="false" compartment="c" constant="false" hasOnlySubstanceUnits="false" id="M_S_O_45_Acetylhomoserine_c" name="O-Acetylhomoserine" fbc:charge="0" />
      <species boundaryCondition="false" compartment="c" constant="false" hasOnlySubstanceUnits="false" id="M_S_O_45_Alkylglycerone_32_phosphate_c" name="O-Alkylglycerone phosphate" fbc:charge="0" />
      <species boundaryCondition="false" compartment="c" constant="false" hasOnlySubstanceUnits="false" id="M_S_O_45_Phospho_45_4_45_hydroxy_45_L_45_threonine_c" name="O-Phospho-4-hydroxy-L-threonine" fbc:charge="0" />
      <species boundaryCondition="false" compartment="c" constant="false" hasOnlySubstanceUnits="false" id="M_S_O_45_Phospho_45_L_45_homoserine_c" name="O-Phospho-L-homoserine" fbc:charge="0" />
      <species boundaryCondition="false" compartment="c" constant="false" hasOnlySubstanceUnits="false" id="M_S_O_45_Phospho_45_L_45_serine_c" name="O-Phospho-L-serine" fbc:charge="0" />
      <species boundaryCondition="false" compartment="c" constant="false" hasOnlySubstanceUnits="false" id="M_S_O_45_Phosphorylhomoserine_c" name="O-Phosphorylhomoserine" fbc:charge="0" />
      <species boundaryCondition="false" compartment="c" constant="false" hasOnlySubstanceUnits="false" id="M_S_O_45_Succinyl_45_L_45_homoserine_c" name="O-Succinyl-L-homoserine" fbc:charge="0" />
      <species boundaryCondition="false" compartment="c" constant="false" hasOnlySubstanceUnits="false" id="M_S_O_45_Succinylhomoserine_c" name="O-Succinylhomoserine" fbc:charge="0" />
      <species boundaryCondition="false" compartment="c" constant="false" hasOnlySubstanceUnits="false" id="M_S_OPC4_45_CoA_c" name="OPC4-CoA" fbc:charge="0" />
      <species boundaryCondition="false" compartment="c" constant="false" hasOnlySubstanceUnits="false" id="M_S_OPC6_45_CoA_c" name="OPC6-CoA" fbc:charge="0" />
      <species boundaryCondition="false" compartment="c" constant="false" hasOnlySubstanceUnits="false" id="M_S_OPC8_45_CoA_c" name="OPC8-CoA" fbc:charge="0" />
      <species boundaryCondition="false" compartment="c" constant="false" hasOnlySubstanceUnits="false" id="M_S_Octadecanoic_32_acid_c" name="Octadecanoic acid" fbc:charge="0" />
      <species boundaryCondition="false" compartment="c" constant="false" hasOnlySubstanceUnits="false" id="M_S_Octadecanoyl_45__91_acyl_45_carrier_32_protein_93__c" name="Octadecanoyl-[acyl-carrier protein]" fbc:charge="0" />
      <species boundaryCondition="false" compartment="c" constant="false" hasOnlySubstanceUnits="false" id="M_S_Octanoic_32_acid_c" name="Octanoic acid" fbc:charge="0" />
      <species boundaryCondition="false" compartment="x" constant="false" hasOnlySubstanceUnits="false" id="M_S_Octanoyl_45_CoA_x" name="Octanoyl-CoA" fbc:charge="0" />
      <species boundaryCondition="false" compartment="c" constant="false" hasOnlySubstanceUnits="false" id="M_S_Octanoyl_45__91_acp_93__c" name="Octanoyl-[acp]" fbc:charge="0" />
      <species boundaryCondition="false" compartment="p" constant="false" hasOnlySubstanceUnits="false" id="M_S_Octanoyl_45__91_acp_93__p" name="Octanoyl-[acp]" fbc:charge="0" />
      <species boundaryCondition="false" compartment="c" constant="false" hasOnlySubstanceUnits="false" id="M_S_Oleoyl_45_CoA_c" name="Oleoyl-CoA" fbc:charge="0" />
      <species boundaryCondition="false" compartment="c" constant="false" hasOnlySubstanceUnits="false" id="M_S_Orotate_c" name="Orotate" fbc:charge="0" />
      <species boundaryCondition="false" compartment="c" constant="false" hasOnlySubstanceUnits="false" id="M_S_Orotidine_32_5_39__45_phosphate_c" name="Orotidine 5'-phosphate" fbc:charge="0" />
      <species boundaryCondition="false" compartment="c" constant="false" hasOnlySubstanceUnits="false" id="M_S_Orthophosphate_c" name="Orthophosphate_c" fbc:charge="0" />
      <species boundaryCondition="false" compartment="m" constant="false" hasOnlySubstanceUnits="false" id="M_S_Orthophosphate_m" name="Orthophosphate_m" fbc:charge="0" />
      <species boundaryCondition="false" compartment="p" constant="false" hasOnlySubstanceUnits="false" id="M_S_Orthophosphate_p" name="Orthophosphate_p" fbc:charge="0" />
      <species boundaryCondition="false" compartment="c" constant="false" hasOnlySubstanceUnits="false" id="M_S_Oxaloacetate_c" name="Oxaloacetate_c" fbc:charge="0" />
      <species boundaryCondition="false" compartment="m" constant="false" hasOnlySubstanceUnits="false" id="M_S_Oxaloacetate_m" name="Oxaloacetate_m" fbc:charge="0" />
      <species boundaryCondition="false" compartment="p" constant="false" hasOnlySubstanceUnits="false" id="M_S_Oxaloacetate_p" name="Oxaloacetate_p" fbc:charge="0" />
      <species boundaryCondition="false" compartment="x" constant="false" hasOnlySubstanceUnits="false" id="M_S_Oxaloacetate_x" name="Oxaloacetate_x" fbc:charge="0" />
      <species boundaryCondition="false" compartment="c" constant="false" hasOnlySubstanceUnits="false" id="M_S_Oxidized_32_ferredoxin_c" name="Oxidized ferredoxin" fbc:charge="0" />
      <species boundaryCondition="false" compartment="m" constant="false" hasOnlySubstanceUnits="false" id="M_S_Oxidized_32_ferredoxin_m" name="Oxidized ferredoxin" fbc:charge="0" />
      <species boundaryCondition="false" compartment="p" constant="false" hasOnlySubstanceUnits="false" id="M_S_Oxidized_32_ferredoxin_p" name="Oxidized ferredoxin" fbc:charge="0" />
      <species boundaryCondition="false" compartment="c" constant="false" hasOnlySubstanceUnits="false" id="M_S_Oxidized_32_flavoprotein_c" name="Oxidized flavoprotein" fbc:charge="0" />
      <species boundaryCondition="false" compartment="c" constant="false" hasOnlySubstanceUnits="false" id="M_S_Oxidized_32_glutathione_c" name="Oxidized glutathione" fbc:charge="0" />
      <species boundaryCondition="false" compartment="c" constant="false" hasOnlySubstanceUnits="false" id="M_S_Oxidized_32_thioredoxin_c" name="Oxidized thioredoxin" fbc:charge="0" />
      <species boundaryCondition="false" compartment="c" constant="false" hasOnlySubstanceUnits="false" id="M_S_Oxygen_c" name="Oxygen_c" fbc:charge="0" />
      <species boundaryCondition="false" compartment="m" constant="false" hasOnlySubstanceUnits="false" id="M_S_Oxygen_m" name="Oxygen_m" fbc:charge="0" />
      <species boundaryCondition="false" compartment="p" constant="false" hasOnlySubstanceUnits="false" id="M_S_Oxygen_p" name="Oxygen_p" fbc:charge="0" />
      <species boundaryCondition="false" compartment="x" constant="false" hasOnlySubstanceUnits="false" id="M_S_Oxygen_x" name="Oxygen_x" fbc:charge="0" />
      <species boundaryCondition="false" compartment="c" constant="false" hasOnlySubstanceUnits="false" id="M_S_P1_44_P3_45_Bis_40_5_39__45_adenosyl_41__32_triphosphate_c" name="P1,P3-Bis(5'-adenosyl) triphosphate" fbc:charge="0" />
      <species boundaryCondition="false" compartment="c" constant="false" hasOnlySubstanceUnits="false" id="M_S_P1_44_P4_45_Bis_40_5_39__45_adenosyl_41__32_tetraphosphate_c" name="P1,P4-Bis(5'-adenosyl) tetraphosphate" fbc:charge="0" />
      <species boundaryCondition="false" compartment="c" constant="false" hasOnlySubstanceUnits="false" id="M_S_P1_44_P4_45_Bis_40_5_39__45_guanosyl_41__32_tetraphosphate_c" name="P1,P4-Bis(5'-guanosyl) tetraphosphate" fbc:charge="0" />
      <species boundaryCondition="false" compartment="c" constant="false" hasOnlySubstanceUnits="false" id="M_S_P1_44_P4_45_Bis_40_5_39__45_xanthosyl_41__32_tetraphosphate_c" name="P1,P4-Bis(5'-xanthosyl) tetraphosphate" fbc:charge="0" />
      <species boundaryCondition="false" compartment="c" constant="false" hasOnlySubstanceUnits="false" id="M_S_Palmitoyl_45_CoA_c" name="Palmitoyl-CoA" fbc:charge="0" />
      <species boundaryCondition="false" compartment="x" constant="false" hasOnlySubstanceUnits="false" id="M_S_Palmitoyl_45_CoA_x" name="Palmitoyl-CoA" fbc:charge="0" />
      <species boundaryCondition="false" compartment="c" constant="false" hasOnlySubstanceUnits="false" id="M_S_Pantetheine_32_4_39__45_phosphate_c" name="Pantetheine 4'-phosphate" fbc:charge="0" />
      <species boundaryCondition="false" compartment="c" constant="false" hasOnlySubstanceUnits="false" id="M_S_Pantothenate_c" name="Pantothenate" fbc:charge="0" />
      <species boundaryCondition="false" compartment="c" constant="false" hasOnlySubstanceUnits="false" id="M_S_Paragloboside_c" name="Paragloboside" fbc:charge="0" />
      <species boundaryCondition="false" compartment="c" constant="false" hasOnlySubstanceUnits="false" id="M_S_Pectate_c" name="Pectate" fbc:charge="0" />
      <species boundaryCondition="false" compartment="c" constant="false" hasOnlySubstanceUnits="false" id="M_S_Pectin_c" name="Pectin" fbc:charge="0" />
      <species boundaryCondition="false" compartment="c" constant="false" hasOnlySubstanceUnits="false" id="M_S_Pelargonidin_32_3_45_O_45_glucoside_c" name="Pelargonidin 3-O-glucoside" fbc:charge="0" />
      <species boundaryCondition="false" compartment="c" constant="false" hasOnlySubstanceUnits="false" id="M_S_Pelargonidin_c" name="Pelargonidin" fbc:charge="0" />
      <species boundaryCondition="false" compartment="c" constant="false" hasOnlySubstanceUnits="false" id="M_S_Pelargonin_c" name="Pelargonin" fbc:charge="0" />
      <species boundaryCondition="false" compartment="c" constant="false" hasOnlySubstanceUnits="false" id="M_S_Pentahydroxyflavanone_c" name="Pentahydroxyflavanone" fbc:charge="0" />
      <species boundaryCondition="false" compartment="c" constant="false" hasOnlySubstanceUnits="false" id="M_S_Pentosans_c" name="Pentosans" fbc:charge="0" />
      <species boundaryCondition="false" compartment="c" constant="false" hasOnlySubstanceUnits="false" id="M_S_Peptide_c" name="Peptide" fbc:charge="0" />
      <species boundaryCondition="false" compartment="c" constant="false" hasOnlySubstanceUnits="false" id="M_S_Perillic_32_acid_c" name="Perillic acid" fbc:charge="0" />
      <species boundaryCondition="false" compartment="c" constant="false" hasOnlySubstanceUnits="false" id="M_S_Perillyl_32_aldehyde_c" name="Perillyl aldehyde" fbc:charge="0" />
      <species boundaryCondition="false" compartment="c" constant="false" hasOnlySubstanceUnits="false" id="M_S_Phenethylamine_c" name="Phenethylamine" fbc:charge="0" />
      <species boundaryCondition="false" compartment="c" constant="false" hasOnlySubstanceUnits="false" id="M_S_Phenol_c" name="Phenol" fbc:charge="0" />
      <species boundaryCondition="false" compartment="c" constant="false" hasOnlySubstanceUnits="false" id="M_S_Phenolic_32_phosphate_c" name="Phenolic phosphate" fbc:charge="0" />
      <species boundaryCondition="false" compartment="c" constant="false" hasOnlySubstanceUnits="false" id="M_S_Phenylacetaldehyde_c" name="Phenylacetaldehyde" fbc:charge="0" />
      <species boundaryCondition="false" compartment="c" constant="false" hasOnlySubstanceUnits="false" id="M_S_Phenylacetic_32_acid_c" name="Phenylacetic acid" fbc:charge="0" />
      <species boundaryCondition="false" compartment="c" constant="false" hasOnlySubstanceUnits="false" id="M_S_Phenylacetonitrile_c" name="Phenylacetonitrile" fbc:charge="0" />
      <species boundaryCondition="false" compartment="c" constant="false" hasOnlySubstanceUnits="false" id="M_S_Phenylacetyl_45_CoA_c" name="Phenylacetyl-CoA" fbc:charge="0" />
      <species boundaryCondition="false" compartment="c" constant="false" hasOnlySubstanceUnits="false" id="M_S_Phenylacetylglycine_c" name="Phenylacetylglycine" fbc:charge="0" />
      <species boundaryCondition="false" compartment="c" constant="false" hasOnlySubstanceUnits="false" id="M_S_Phenylboronic_32_acid_c" name="Phenylboronic acid" fbc:charge="0" />
      <species boundaryCondition="false" compartment="c" constant="false" hasOnlySubstanceUnits="false" id="M_S_Phenylpyruvate_c" name="Phenylpyruvate" fbc:charge="0" />
      <species boundaryCondition="false" compartment="c" constant="false" hasOnlySubstanceUnits="false" id="M_S_Phoenicoxanthin_c" name="Phoenicoxanthin" fbc:charge="0" />
      <species boundaryCondition="false" compartment="c" constant="false" hasOnlySubstanceUnits="false" id="M_S_Phosphatidate_c" name="Phosphatidate" fbc:charge="0" />
      <species boundaryCondition="false" compartment="c" constant="false" hasOnlySubstanceUnits="false" id="M_S_Phosphatidylcholine_c" name="Phosphatidylcholine" fbc:charge="0" />
      <species boundaryCondition="false" compartment="c" constant="false" hasOnlySubstanceUnits="false" id="M_S_Phosphatidylethanolamine_c" name="Phosphatidylethanolamine" fbc:charge="0" />
      <species boundaryCondition="false" compartment="c" constant="false" hasOnlySubstanceUnits="false" id="M_S_Phosphatidylglycerol_c" name="Phosphatidylglycerol" fbc:charge="0" />
      <species boundaryCondition="false" compartment="c" constant="false" hasOnlySubstanceUnits="false" id="M_S_Phosphatidylglycerophosphate_c" name="Phosphatidylglycerophosphate" fbc:charge="0" />
      <species boundaryCondition="false" compartment="c" constant="false" hasOnlySubstanceUnits="false" id="M_S_Phosphatidylinositol_45_3_44_4_44_5_45_trisphosphate_c" name="Phosphatidylinositol-3,4,5-trisphosphate" fbc:charge="0" />
      <species boundaryCondition="false" compartment="c" constant="false" hasOnlySubstanceUnits="false" id="M_S_Phosphatidylserine_c" name="Phosphatidylserine" fbc:charge="0" />
      <species boundaryCondition="false" compartment="c" constant="false" hasOnlySubstanceUnits="false" id="M_S_Phosphodimethylethanolamine_c" name="Phosphodimethylethanolamine" fbc:charge="0" />
      <species boundaryCondition="false" compartment="c" constant="false" hasOnlySubstanceUnits="false" id="M_S_Phosphoenolpyruvate_c" name="Phosphoenolpyruvate_c" fbc:charge="0" />
      <species boundaryCondition="false" compartment="p" constant="false" hasOnlySubstanceUnits="false" id="M_S_Phosphoenolpyruvate_p" name="Phosphoenolpyruvate_p" fbc:charge="0" />
      <species boundaryCondition="false" compartment="c" constant="false" hasOnlySubstanceUnits="false" id="M_S_Phosphonoacetaldehyde_c" name="Phosphonoacetaldehyde" fbc:charge="0" />
      <species boundaryCondition="false" compartment="c" constant="false" hasOnlySubstanceUnits="false" id="M_S_Phosphoribosyl_45_AMP_c" name="Phosphoribosyl-AMP" fbc:charge="0" />
      <species boundaryCondition="false" compartment="c" constant="false" hasOnlySubstanceUnits="false" id="M_S_Phosphoribosyl_45_ATP_c" name="Phosphoribosyl-ATP" fbc:charge="0" />
      <species boundaryCondition="false" compartment="c" constant="false" hasOnlySubstanceUnits="false" id="M_S_Phylloquinone_c" name="Phylloquinone" fbc:charge="0" />
      <species boundaryCondition="false" compartment="c" constant="false" hasOnlySubstanceUnits="false" id="M_S_Phytoene_c" name="Phytoene" fbc:charge="0" />
      <species boundaryCondition="false" compartment="c" constant="false" hasOnlySubstanceUnits="false" id="M_S_Phytofluene_c" name="Phytofluene" fbc:charge="0" />
      <species boundaryCondition="false" compartment="c" constant="false" hasOnlySubstanceUnits="false" id="M_S_Phytol_c" name="Phytol" fbc:charge="0" />
      <species boundaryCondition="false" compartment="c" constant="false" hasOnlySubstanceUnits="false" id="M_S_Phytyl_32_diphosphate_c" name="Phytyl diphosphate" fbc:charge="0" />
      <species boundaryCondition="false" compartment="c" constant="false" hasOnlySubstanceUnits="false" id="M_S_Pinobanksin_c" name="Pinobanksin" fbc:charge="0" />
      <species boundaryCondition="false" compartment="c" constant="false" hasOnlySubstanceUnits="false" id="M_S_Pinocarveol_c" name="Pinocarveol" fbc:charge="0" />
      <species boundaryCondition="false" compartment="c" constant="false" hasOnlySubstanceUnits="false" id="M_S_Pinocarvone_c" name="Pinocarvone" fbc:charge="0" />
      <species boundaryCondition="false" compartment="c" constant="false" hasOnlySubstanceUnits="false" id="M_S_Pinocembrin_32_chalcone_c" name="Pinocembrin chalcone" fbc:charge="0" />
      <species boundaryCondition="false" compartment="c" constant="false" hasOnlySubstanceUnits="false" id="M_S_Pinocembrin_c" name="Pinocembrin" fbc:charge="0" />
      <species boundaryCondition="false" compartment="c" constant="false" hasOnlySubstanceUnits="false" id="M_S_Poly_45_L_45_glutamate_c" name="Poly-L-glutamate" fbc:charge="0" />
      <species boundaryCondition="false" compartment="c" constant="false" hasOnlySubstanceUnits="false" id="M_S_Poly_45_beta_45_hydroxybutyrate_c" name="Poly-beta-hydroxybutyrate" fbc:charge="0" />
      <species boundaryCondition="false" compartment="m" constant="false" hasOnlySubstanceUnits="false" id="M_S_Poly_45_beta_45_hydroxybutyrate_m" name="Poly-beta-hydroxybutyrate" fbc:charge="0" />
      <species boundaryCondition="false" compartment="p" constant="false" hasOnlySubstanceUnits="false" id="M_S_Poly_45_beta_45_hydroxybutyrate_p" name="Poly-beta-hydroxybutyrate" fbc:charge="0" />
      <species boundaryCondition="false" compartment="x" constant="false" hasOnlySubstanceUnits="false" id="M_S_Poly_45_beta_45_hydroxybutyrate_x" name="Poly-beta-hydroxybutyrate" fbc:charge="0" />
      <species boundaryCondition="false" compartment="c" constant="false" hasOnlySubstanceUnits="false" id="M_S_Polyneuridine_32_aldehyde_c" name="Polyneuridine aldehyde" fbc:charge="0" />
      <species boundaryCondition="false" compartment="c" constant="false" hasOnlySubstanceUnits="false" id="M_S_Porphobilinogen_c" name="Porphobilinogen" fbc:charge="0" />
      <species boundaryCondition="false" compartment="c" constant="false" hasOnlySubstanceUnits="false" id="M_S_Precorrin_32_2_c" name="Precorrin 2" fbc:charge="0" />
      <species boundaryCondition="false" compartment="c" constant="false" hasOnlySubstanceUnits="false" id="M_S_Prephenate_c" name="Prephenate" fbc:charge="0" />
      <species boundaryCondition="false" compartment="c" constant="false" hasOnlySubstanceUnits="false" id="M_S_Presqualene_32_diphosphate_c" name="Presqualene diphosphate" fbc:charge="0" />
      <species boundaryCondition="false" compartment="c" constant="false" hasOnlySubstanceUnits="false" id="M_S_Primary_32_alcohol_c" name="Primary alcohol" fbc:charge="0" />
      <species boundaryCondition="false" compartment="c" constant="false" hasOnlySubstanceUnits="false" id="M_S_Propanoate_c" name="Propanoate" fbc:charge="0" />
      <species boundaryCondition="false" compartment="c" constant="false" hasOnlySubstanceUnits="false" id="M_S_Propanoyl_45_CoA_c" name="Propanoyl-CoA" fbc:charge="0" />
      <species boundaryCondition="false" compartment="c" constant="false" hasOnlySubstanceUnits="false" id="M_S_Propenoyl_45_CoA_c" name="Propenoyl-CoA" fbc:charge="0" />
      <species boundaryCondition="false" compartment="c" constant="false" hasOnlySubstanceUnits="false" id="M_S_Propinol_32_adenylate_c" name="Propinol adenylate" fbc:charge="0" />
      <species boundaryCondition="false" compartment="c" constant="false" hasOnlySubstanceUnits="false" id="M_S_Propynoate_c" name="Propynoate" fbc:charge="0" />
      <species boundaryCondition="false" compartment="c" constant="false" hasOnlySubstanceUnits="false" id="M_S_Prostaglandin_32_E2_c" name="Prostaglandin E2" fbc:charge="0" />
      <species boundaryCondition="false" compartment="c" constant="false" hasOnlySubstanceUnits="false" id="M_S_Prostaglandin_32_F2alpha_c" name="Prostaglandin F2alpha" fbc:charge="0" />
      <species boundaryCondition="false" compartment="c" constant="false" hasOnlySubstanceUnits="false" id="M_S_Protein_32_N6_44_N6_44_N6_45_trimethyl_45_L_45_lysine_c" name="Protein N6,N6,N6-trimethyl-L-lysine" fbc:charge="0" />
      <species boundaryCondition="false" compartment="c" constant="false" hasOnlySubstanceUnits="false" id="M_S_Protein_32_N6_45__40_lipoyl_41_lysine_c" name="Protein N6-(lipoyl)lysine" fbc:charge="0" />
      <species boundaryCondition="false" compartment="c" constant="false" hasOnlySubstanceUnits="false" id="M_S_Protein_32_N6_45__40_octanoyl_41_lysine_c" name="Protein N6-(octanoyl)lysine" fbc:charge="0" />
      <species boundaryCondition="false" compartment="c" constant="false" hasOnlySubstanceUnits="false" id="M_S_Protein_32_asparagine_c" name="Protein asparagine" fbc:charge="0" />
      <species boundaryCondition="false" compartment="c" constant="false" hasOnlySubstanceUnits="false" id="M_S_Protein_32_disulfide_c" name="Protein disulfide" fbc:charge="0" />
      <species boundaryCondition="false" compartment="c" constant="false" hasOnlySubstanceUnits="false" id="M_S_Protein_32_dithiol_c" name="Protein dithiol" fbc:charge="0" />
      <species boundaryCondition="false" compartment="c" constant="false" hasOnlySubstanceUnits="false" id="M_S_Protein_c" name="Protein" fbc:charge="0" />
      <species boundaryCondition="false" compartment="c" constant="false" hasOnlySubstanceUnits="false" id="M_S_Protochlorophyllide_c" name="Protochlorophyllide" fbc:charge="0" />
      <species boundaryCondition="false" compartment="c" constant="false" hasOnlySubstanceUnits="false" id="M_S_Protoporphyrin_c" name="Protoporphyrin" fbc:charge="0" />
      <species boundaryCondition="false" compartment="c" constant="false" hasOnlySubstanceUnits="false" id="M_S_Protoporphyrinogen_32_IX_c" name="Protoporphyrinogen IX" fbc:charge="0" />
      <species boundaryCondition="false" compartment="c" constant="false" hasOnlySubstanceUnits="false" id="M_S_Pseudotropine_c" name="Pseudotropine" fbc:charge="0" />
      <species boundaryCondition="false" compartment="c" constant="false" hasOnlySubstanceUnits="false" id="M_S_Pseudouridine_32_5_39__45_phosphate_c" name="Pseudouridine 5'-phosphate" fbc:charge="0" />
      <species boundaryCondition="false" compartment="c" constant="false" hasOnlySubstanceUnits="false" id="M_S_Putrescine_c" name="Putrescine" fbc:charge="0" />
      <species boundaryCondition="false" compartment="c" constant="false" hasOnlySubstanceUnits="false" id="M_S_Pyridine_45_2_44_3_45_dicarboxylate_c" name="Pyridine-2,3-dicarboxylate" fbc:charge="0" />
      <species boundaryCondition="false" compartment="c" constant="false" hasOnlySubstanceUnits="false" id="M_S_Pyridoxal_32_phosphate_c" name="Pyridoxal phosphate" fbc:charge="0" />
      <species boundaryCondition="false" compartment="c" constant="false" hasOnlySubstanceUnits="false" id="M_S_Pyridoxal_c" name="Pyridoxal" fbc:charge="0" />
      <species boundaryCondition="false" compartment="c" constant="false" hasOnlySubstanceUnits="false" id="M_S_Pyridoxamine_32_phosphate_c" name="Pyridoxamine phosphate" fbc:charge="0" />
      <species boundaryCondition="false" compartment="c" constant="false" hasOnlySubstanceUnits="false" id="M_S_Pyridoxamine_c" name="Pyridoxamine" fbc:charge="0" />
      <species boundaryCondition="false" compartment="c" constant="false" hasOnlySubstanceUnits="false" id="M_S_Pyridoxine_32_phosphate_c" name="Pyridoxine phosphate" fbc:charge="0" />
      <species boundaryCondition="false" compartment="c" constant="false" hasOnlySubstanceUnits="false" id="M_S_Pyridoxine_c" name="Pyridoxine" fbc:charge="0" />
      <species boundaryCondition="false" compartment="c" constant="false" hasOnlySubstanceUnits="false" id="M_S_Pyrophosphate_c" name="Pyrophosphate_c" fbc:charge="0" />
      <species boundaryCondition="false" compartment="m" constant="false" hasOnlySubstanceUnits="false" id="M_S_Pyrophosphate_m" name="Pyrophosphate_m" fbc:charge="0" />
      <species boundaryCondition="false" compartment="p" constant="false" hasOnlySubstanceUnits="false" id="M_S_Pyrophosphate_p" name="Pyrophosphate_p" fbc:charge="0" />
      <species boundaryCondition="false" compartment="x" constant="false" hasOnlySubstanceUnits="false" id="M_S_Pyrophosphate_x" name="Pyrophosphate_x" fbc:charge="0" />
      <species boundaryCondition="false" compartment="c" constant="false" hasOnlySubstanceUnits="false" id="M_S_Pyruvate_c" name="Pyruvate_c" fbc:charge="0" />
      <species boundaryCondition="false" compartment="m" constant="false" hasOnlySubstanceUnits="false" id="M_S_Pyruvate_m" name="Pyruvate_m" fbc:charge="0" />
      <species boundaryCondition="false" compartment="p" constant="false" hasOnlySubstanceUnits="false" id="M_S_Pyruvate_p" name="Pyruvate_p" fbc:charge="0" />
      <species boundaryCondition="false" compartment="c" constant="false" hasOnlySubstanceUnits="false" id="M_S_Quercetin_32_3_45_O_45_glucoside_c" name="Quercetin 3-O-glucoside" fbc:charge="0" />
      <species boundaryCondition="false" compartment="c" constant="false" hasOnlySubstanceUnits="false" id="M_S_Quercetin_c" name="Quercetin" fbc:charge="0" />
      <species boundaryCondition="false" compartment="c" constant="false" hasOnlySubstanceUnits="false" id="M_S_R_45_S_45_Alanine_c" name="R-S-Alanine" fbc:charge="0" />
      <species boundaryCondition="false" compartment="c" constant="false" hasOnlySubstanceUnits="false" id="M_S_R_45_S_45_Alanylglycine_c" name="R-S-Alanylglycine" fbc:charge="0" />
      <species boundaryCondition="false" compartment="c" constant="false" hasOnlySubstanceUnits="false" id="M_S_R_45_S_45_Glutathione_c" name="R-S-Glutathione" fbc:charge="0" />
      <species boundaryCondition="false" compartment="c" constant="false" hasOnlySubstanceUnits="false" id="M_S_ROH_c" name="ROH" fbc:charge="0" />
      <species boundaryCondition="false" compartment="c" constant="false" hasOnlySubstanceUnits="false" id="M_S_RX_c" name="RX" fbc:charge="0" />
      <species boundaryCondition="false" compartment="c" constant="false" hasOnlySubstanceUnits="false" id="M_S_R_c" name="R" fbc:charge="0" />
      <species boundaryCondition="false" compartment="c" constant="false" hasOnlySubstanceUnits="false" id="M_S_Raffinose_c" name="Raffinose" fbc:charge="0" />
      <species boundaryCondition="false" compartment="c" constant="false" hasOnlySubstanceUnits="false" id="M_S_Reduced_32_acceptor_c" name="Reduced acceptor" fbc:charge="0" />
      <species boundaryCondition="false" compartment="c" constant="false" hasOnlySubstanceUnits="false" id="M_S_Reduced_32_electron_45_transferring_32_flavoprotein_c" name="Reduced electron-transferring flavoprotein" fbc:charge="0" />
      <species boundaryCondition="false" compartment="c" constant="false" hasOnlySubstanceUnits="false" id="M_S_Reduced_32_ferredoxin_c" name="Reduced ferredoxin" fbc:charge="0" />
      <species boundaryCondition="false" compartment="m" constant="false" hasOnlySubstanceUnits="false" id="M_S_Reduced_32_ferredoxin_m" name="Reduced ferredoxin" fbc:charge="0" />
      <species boundaryCondition="false" compartment="p" constant="false" hasOnlySubstanceUnits="false" id="M_S_Reduced_32_ferredoxin_p" name="Reduced ferredoxin" fbc:charge="0" />
      <species boundaryCondition="false" compartment="c" constant="false" hasOnlySubstanceUnits="false" id="M_S_Reduced_32_flavoprotein_c" name="Reduced flavoprotein" fbc:charge="0" />
      <species boundaryCondition="false" compartment="c" constant="false" hasOnlySubstanceUnits="false" id="M_S_Retinal_c" name="Retinal" fbc:charge="0" />
      <species boundaryCondition="false" compartment="c" constant="false" hasOnlySubstanceUnits="false" id="M_S_Retinol_c" name="Retinol" fbc:charge="0" />
      <species boundaryCondition="false" compartment="c" constant="false" hasOnlySubstanceUnits="false" id="M_S_Riboflavin_c" name="Riboflavin_c" fbc:charge="0" />
      <species boundaryCondition="false" compartment="c" constant="false" hasOnlySubstanceUnits="false" id="M_S_Ribonucleoside_32_diphosphate_c" name="Ribonucleoside diphosphate" fbc:charge="0" />
      <species boundaryCondition="false" compartment="c" constant="false" hasOnlySubstanceUnits="false" id="M_S_S_45__40_1_44_2_45_Dichlorovinyl_41_glutathione_c" name="S-(1,2-Dichlorovinyl)glutathione" fbc:charge="0" />
      <species boundaryCondition="false" compartment="c" constant="false" hasOnlySubstanceUnits="false" id="M_S_S_45__40_2_44_2_45_Dichloro_45_1_45_hydroxy_41_ethyl_32_glutathione_c" name="S-(2,2-Dichloro-1-hydroxy)ethyl glutathione" fbc:charge="0" />
      <species boundaryCondition="false" compartment="c" constant="false" hasOnlySubstanceUnits="false" id="M_S_S_45__40_2_45_Chloroacetyl_41_glutathione_c" name="S-(2-Chloroacetyl)glutathione" fbc:charge="0" />
      <species boundaryCondition="false" compartment="c" constant="false" hasOnlySubstanceUnits="false" id="M_S_S_45__40_2_45_Methylbutanoyl_41__45_dihydrolipoamide_c" name="S-(2-Methylbutanoyl)-dihydrolipoamide" fbc:charge="0" />
      <species boundaryCondition="false" compartment="c" constant="false" hasOnlySubstanceUnits="false" id="M_S_S_45__40_2_45_Methylpropanoyl_41__45_dihydrolipoamide_c" name="S-(2-Methylpropanoyl)-dihydrolipoamide" fbc:charge="0" />
      <species boundaryCondition="false" compartment="c" constant="false" hasOnlySubstanceUnits="false" id="M_S_S_45__40_3_45_Methylbutanoyl_41__45_dihydrolipoamide_c" name="S-(3-Methylbutanoyl)-dihydrolipoamide" fbc:charge="0" />
      <species boundaryCondition="false" compartment="c" constant="false" hasOnlySubstanceUnits="false" id="M_S_S_45__40_Formylmethyl_41_glutathione_c" name="S-(Formylmethyl)glutathione" fbc:charge="0" />
      <species boundaryCondition="false" compartment="c" constant="false" hasOnlySubstanceUnits="false" id="M_S_S_45__40_Hydroxymethyl_41_glutathione_c" name="S-(Hydroxymethyl)glutathione" fbc:charge="0" />
      <species boundaryCondition="false" compartment="c" constant="false" hasOnlySubstanceUnits="false" id="M_S_S_45_Acetyldihydrolipoamide_c" name="S-Acetyldihydrolipoamide" fbc:charge="0" />
      <species boundaryCondition="false" compartment="c" constant="false" hasOnlySubstanceUnits="false" id="M_S_S_45_Adenosyl_45_4_45_methylthio_45_2_45_oxobutanoate_c" name="S-Adenosyl-4-methylthio-2-oxobutanoate" fbc:charge="0" />
      <species boundaryCondition="false" compartment="c" constant="false" hasOnlySubstanceUnits="false" id="M_S_S_45_Adenosyl_45_L_45_homocysteine_c" name="S-Adenosyl-L-homocysteine" fbc:charge="0" />
      <species boundaryCondition="false" compartment="c" constant="false" hasOnlySubstanceUnits="false" id="M_S_S_45_Adenosyl_45_L_45_methionine_c" name="S-Adenosyl-L-methionine" fbc:charge="0" />
      <species boundaryCondition="false" compartment="c" constant="false" hasOnlySubstanceUnits="false" id="M_S_S_45_Adenosylmethioninamine_c" name="S-Adenosylmethioninamine" fbc:charge="0" />
      <species boundaryCondition="false" compartment="c" constant="false" hasOnlySubstanceUnits="false" id="M_S_S_45_Aminomethyldihydrolipoylprotein_c" name="S-Aminomethyldihydrolipoylprotein" fbc:charge="0" />
      <species boundaryCondition="false" compartment="m" constant="false" hasOnlySubstanceUnits="false" id="M_S_S_45_Aminomethyldihydrolipoylprotein_m" name="S-Aminomethyldihydrolipoylprotein" fbc:charge="0" />
      <species boundaryCondition="false" compartment="c" constant="false" hasOnlySubstanceUnits="false" id="M_S_S_45_Benzoate_32_coenzyme_32_A_c" name="S-Benzoate coenzyme A" fbc:charge="0" />
      <species boundaryCondition="false" compartment="c" constant="false" hasOnlySubstanceUnits="false" id="M_S_S_45_Formylglutathione_c" name="S-Formylglutathione" fbc:charge="0" />
      <species boundaryCondition="false" compartment="c" constant="false" hasOnlySubstanceUnits="false" id="M_S_S_45_Glutaryldihydrolipoamide_c" name="S-Glutaryldihydrolipoamide" fbc:charge="0" />
      <species boundaryCondition="false" compartment="c" constant="false" hasOnlySubstanceUnits="false" id="M_S_S_45_Sulfo_45_L_45_cysteine_c" name="S-Sulfo-L-cysteine" fbc:charge="0" />
      <species boundaryCondition="false" compartment="c" constant="false" hasOnlySubstanceUnits="false" id="M_S_Sabinene_32_hydrate_c" name="Sabinene hydrate" fbc:charge="0" />
      <species boundaryCondition="false" compartment="c" constant="false" hasOnlySubstanceUnits="false" id="M_S_Salicylate_c" name="Salicylate" fbc:charge="0" />
      <species boundaryCondition="false" compartment="c" constant="false" hasOnlySubstanceUnits="false" id="M_S_Sarcosine_c" name="Sarcosine" fbc:charge="0" />
      <species boundaryCondition="false" compartment="c" constant="false" hasOnlySubstanceUnits="false" id="M_S_Se_45_Adenosylselenohomocysteine_c" name="Se-Adenosylselenohomocysteine" fbc:charge="0" />
      <species boundaryCondition="false" compartment="c" constant="false" hasOnlySubstanceUnits="false" id="M_S_Se_45_Adenosylselenomethionine_c" name="Se-Adenosylselenomethionine" fbc:charge="0" />
      <species boundaryCondition="false" compartment="c" constant="false" hasOnlySubstanceUnits="false" id="M_S_Se_45_Methylselenocysteine_c" name="Se-Methylselenocysteine" fbc:charge="0" />
      <species boundaryCondition="false" compartment="c" constant="false" hasOnlySubstanceUnits="false" id="M_S_Se_45_Methylselenomethionine_c" name="Se-Methylselenomethionine" fbc:charge="0" />
      <species boundaryCondition="false" compartment="c" constant="false" hasOnlySubstanceUnits="false" id="M_S_Secologanin_c" name="Secologanin" fbc:charge="0" />
      <species boundaryCondition="false" compartment="c" constant="false" hasOnlySubstanceUnits="false" id="M_S_Sedoheptulose_32_1_44_7_45_bisphosphate_c" name="Sedoheptulose 1,7-bisphosphate" fbc:charge="0" />
      <species boundaryCondition="false" compartment="p" constant="false" hasOnlySubstanceUnits="false" id="M_S_Sedoheptulose_32_1_44_7_45_bisphosphate_p" name="Sedoheptulose 1,7-bisphosphate" fbc:charge="0" />
      <species boundaryCondition="false" compartment="c" constant="false" hasOnlySubstanceUnits="false" id="M_S_Sedoheptulose_32_7_45_phosphate_c" name="Sedoheptulose 7-phosphate" fbc:charge="0" />
      <species boundaryCondition="false" compartment="p" constant="false" hasOnlySubstanceUnits="false" id="M_S_Sedoheptulose_32_7_45_phosphate_p" name="Sedoheptulose 7-phosphate" fbc:charge="0" />
      <species boundaryCondition="false" compartment="c" constant="false" hasOnlySubstanceUnits="false" id="M_S_Selenate_c" name="Selenate" fbc:charge="0" />
      <species boundaryCondition="false" compartment="c" constant="false" hasOnlySubstanceUnits="false" id="M_S_Selenide_c" name="Selenide" fbc:charge="0" />
      <species boundaryCondition="false" compartment="c" constant="false" hasOnlySubstanceUnits="false" id="M_S_Selenite_c" name="Selenite" fbc:charge="0" />
      <species boundaryCondition="false" compartment="c" constant="false" hasOnlySubstanceUnits="false" id="M_S_Selenocystathionine_c" name="Selenocystathionine" fbc:charge="0" />
      <species boundaryCondition="false" compartment="c" constant="false" hasOnlySubstanceUnits="false" id="M_S_Selenocysteine_c" name="Selenocysteine" fbc:charge="0" />
      <species boundaryCondition="false" compartment="c" constant="false" hasOnlySubstanceUnits="false" id="M_S_Selenohomocysteine_c" name="Selenohomocysteine" fbc:charge="0" />
      <species boundaryCondition="false" compartment="c" constant="false" hasOnlySubstanceUnits="false" id="M_S_Selenomethionine_c" name="Selenomethionine" fbc:charge="0" />
      <species boundaryCondition="false" compartment="c" constant="false" hasOnlySubstanceUnits="false" id="M_S_Selenomethionyl_45_tRNA_40_Met_41__c" name="Selenomethionyl-tRNA(Met)" fbc:charge="0" />
      <species boundaryCondition="false" compartment="c" constant="false" hasOnlySubstanceUnits="false" id="M_S_Shikimate_32_3_45_phosphate_c" name="Shikimate 3-phosphate" fbc:charge="0" />
      <species boundaryCondition="false" compartment="c" constant="false" hasOnlySubstanceUnits="false" id="M_S_Shikimate_c" name="Shikimate" fbc:charge="0" />
      <species boundaryCondition="false" compartment="c" constant="false" hasOnlySubstanceUnits="false" id="M_S_Sinapate_c" name="Sinapate" fbc:charge="0" />
      <species boundaryCondition="false" compartment="c" constant="false" hasOnlySubstanceUnits="false" id="M_S_Sinapoyl_32_aldehyde_c" name="Sinapoyl aldehyde" fbc:charge="0" />
      <species boundaryCondition="false" compartment="c" constant="false" hasOnlySubstanceUnits="false" id="M_S_Sinapoyl_32_malate_c" name="Sinapoyl malate" fbc:charge="0" />
      <species boundaryCondition="false" compartment="c" constant="false" hasOnlySubstanceUnits="false" id="M_S_Sinapoyl_45_CoA_c" name="Sinapoyl-CoA" fbc:charge="0" />
      <species boundaryCondition="false" compartment="c" constant="false" hasOnlySubstanceUnits="false" id="M_S_Sinapoylcholine_c" name="Sinapoylcholine" fbc:charge="0" />
      <species boundaryCondition="false" compartment="biomass" constant="false" hasOnlySubstanceUnits="false" id="M_S_Sinapyl_32_alcohol_biomass" name="Sinapyl alcohol_biomass" fbc:charge="0" />
      <species boundaryCondition="false" compartment="c" constant="false" hasOnlySubstanceUnits="false" id="M_S_Sinapyl_32_alcohol_c" name="Sinapyl alcohol_c" fbc:charge="0" />
      <species boundaryCondition="false" compartment="c" constant="false" hasOnlySubstanceUnits="false" id="M_S_Sitosterol_c" name="Sitosterol" fbc:charge="0" />
      <species boundaryCondition="false" compartment="c" constant="false" hasOnlySubstanceUnits="false" id="M_S_Spermidine_c" name="Spermidine" fbc:charge="0" />
      <species boundaryCondition="false" compartment="c" constant="false" hasOnlySubstanceUnits="false" id="M_S_Spermine_c" name="Spermine" fbc:charge="0" />
      <species boundaryCondition="false" compartment="c" constant="false" hasOnlySubstanceUnits="false" id="M_S_Sphinganine_32_1_45_phosphate_c" name="Sphinganine 1-phosphate" fbc:charge="0" />
      <species boundaryCondition="false" compartment="c" constant="false" hasOnlySubstanceUnits="false" id="M_S_Sphinganine_c" name="Sphinganine" fbc:charge="0" />
      <species boundaryCondition="false" compartment="c" constant="false" hasOnlySubstanceUnits="false" id="M_S_Sphingosine_32_1_45_phosphate_c" name="Sphingosine 1-phosphate" fbc:charge="0" />
      <species boundaryCondition="false" compartment="c" constant="false" hasOnlySubstanceUnits="false" id="M_S_Squalene_c" name="Squalene" fbc:charge="0" />
      <species boundaryCondition="false" compartment="c" constant="false" hasOnlySubstanceUnits="false" id="M_S_Stachyose_c" name="Stachyose" fbc:charge="0" />
      <species boundaryCondition="false" compartment="biomass" constant="false" hasOnlySubstanceUnits="false" id="M_S_Starch_biomass" name="Starch_biomass" fbc:charge="0" />
      <species boundaryCondition="false" compartment="p" constant="false" hasOnlySubstanceUnits="false" id="M_S_Starch_p" name="Starch_p" fbc:charge="0" />
      <species boundaryCondition="false" compartment="c" constant="false" hasOnlySubstanceUnits="false" id="M_S_Stearoyl_45_CoA_c" name="Stearoyl-CoA" fbc:charge="0" />
      <species boundaryCondition="false" compartment="c" constant="false" hasOnlySubstanceUnits="false" id="M_S_Stigmasterol_c" name="Stigmasterol" fbc:charge="0" />
      <species boundaryCondition="false" compartment="c" constant="false" hasOnlySubstanceUnits="false" id="M_S_Succinate_32_semialdehyde_c" name="Succinate semialdehyde" fbc:charge="0" />
      <species boundaryCondition="false" compartment="c" constant="false" hasOnlySubstanceUnits="false" id="M_S_Succinate_c" name="Succinate_c" fbc:charge="0" />
      <species boundaryCondition="false" compartment="m" constant="false" hasOnlySubstanceUnits="false" id="M_S_Succinate_m" name="Succinate_m" fbc:charge="0" />
      <species boundaryCondition="false" compartment="p" constant="false" hasOnlySubstanceUnits="false" id="M_S_Succinate_p" name="Succinate" fbc:charge="0" />
      <species boundaryCondition="false" compartment="x" constant="false" hasOnlySubstanceUnits="false" id="M_S_Succinate_x" name="Succinate_x" fbc:charge="0" />
      <species boundaryCondition="false" compartment="c" constant="false" hasOnlySubstanceUnits="false" id="M_S_Succinyl_45_CoA_c" name="Succinyl-CoA" fbc:charge="0" />
      <species boundaryCondition="false" compartment="m" constant="false" hasOnlySubstanceUnits="false" id="M_S_Succinyl_45_CoA_m" name="Succinyl-CoA" fbc:charge="0" />
      <species boundaryCondition="false" compartment="c" constant="false" hasOnlySubstanceUnits="false" id="M_S_Sucrose_32_6_45_phosphate_c" name="Sucrose 6-phosphate" fbc:charge="0" />
      <species boundaryCondition="false" compartment="biomass" constant="false" hasOnlySubstanceUnits="false" id="M_S_Sucrose_biomass" name="Sucrose_biomass" fbc:charge="0" />
      <species boundaryCondition="false" compartment="c" constant="false" hasOnlySubstanceUnits="false" id="M_S_Sucrose_c" name="Sucrose_c" fbc:charge="0" />
      <species boundaryCondition="false" compartment="v" constant="false" hasOnlySubstanceUnits="false" id="M_S_Sucrose_v" name="Sucrose_v" fbc:charge="0" />
      <species boundaryCondition="false" compartment="c" constant="false" hasOnlySubstanceUnits="false" id="M_S_Sulfate_c" name="Sulfate_c" fbc:charge="0" />
      <species boundaryCondition="false" compartment="p" constant="false" hasOnlySubstanceUnits="false" id="M_S_Sulfate_p" name="Sulfate_p" fbc:charge="0" />
      <species boundaryCondition="false" compartment="v" constant="false" hasOnlySubstanceUnits="false" id="M_S_Sulfate_v" name="Sulfate_v" fbc:charge="0" />
      <species boundaryCondition="false" compartment="c" constant="false" hasOnlySubstanceUnits="false" id="M_S_Sulfide_c" name="Sulfide" fbc:charge="0" />
      <species boundaryCondition="false" compartment="c" constant="false" hasOnlySubstanceUnits="false" id="M_S_Sulfite_c" name="Sulfite" fbc:charge="0" />
      <species boundaryCondition="false" compartment="c" constant="false" hasOnlySubstanceUnits="false" id="M_S_Sulfoquinovosyldiacylglycerol_c" name="Sulfoquinovosyldiacylglycerol" fbc:charge="0" />
      <species boundaryCondition="false" compartment="c" constant="false" hasOnlySubstanceUnits="false" id="M_S_Tamoxifen_32_N_45_oxide_c" name="Tamoxifen N-oxide" fbc:charge="0" />
      <species boundaryCondition="false" compartment="c" constant="false" hasOnlySubstanceUnits="false" id="M_S_Tamoxifen_c" name="Tamoxifen" fbc:charge="0" />
      <species boundaryCondition="false" compartment="c" constant="false" hasOnlySubstanceUnits="false" id="M_S_Taurine_c" name="Taurine" fbc:charge="0" />
      <species boundaryCondition="false" compartment="c" constant="false" hasOnlySubstanceUnits="false" id="M_S_Taxifolin_c" name="Taxifolin" fbc:charge="0" />
      <species boundaryCondition="false" compartment="c" constant="false" hasOnlySubstanceUnits="false" id="M_S_Teasterone_c" name="Teasterone" fbc:charge="0" />
      <species boundaryCondition="false" compartment="c" constant="false" hasOnlySubstanceUnits="false" id="M_S_Tetracosanoic_32_acid_c" name="Tetracosanoic acid" fbc:charge="0" />
      <species boundaryCondition="false" compartment="c" constant="false" hasOnlySubstanceUnits="false" id="M_S_Tetracosanoyl_45_CoA_c" name="Tetracosanoyl-CoA" fbc:charge="0" />
      <species boundaryCondition="false" compartment="c" constant="false" hasOnlySubstanceUnits="false" id="M_S_Tetracosenoyl_45_CoA_c" name="Tetracosenoyl-CoA" fbc:charge="0" />
      <species boundaryCondition="false" compartment="c" constant="false" hasOnlySubstanceUnits="false" id="M_S_Tetradecanoic_32_acid_c" name="Tetradecanoic acid" fbc:charge="0" />
      <species boundaryCondition="false" compartment="x" constant="false" hasOnlySubstanceUnits="false" id="M_S_Tetradecanoyl_45_CoA_x" name="Tetradecanoyl-CoA" fbc:charge="0" />
      <species boundaryCondition="false" compartment="c" constant="false" hasOnlySubstanceUnits="false" id="M_S_Tetradecanoyl_45__91_acp_93__c" name="Tetradecanoyl-[acp]" fbc:charge="0" />
      <species boundaryCondition="false" compartment="p" constant="false" hasOnlySubstanceUnits="false" id="M_S_Tetradecanoyl_45__91_acp_93__p" name="Tetradecanoyl-[acp]" fbc:charge="0" />
      <species boundaryCondition="false" compartment="c" constant="false" hasOnlySubstanceUnits="false" id="M_S_Tetrahydrocorticosterone_c" name="Tetrahydrocorticosterone" fbc:charge="0" />
      <species boundaryCondition="false" compartment="c" constant="false" hasOnlySubstanceUnits="false" id="M_S_Tetrahydrofolate_c" name="Tetrahydrofolate" fbc:charge="0" />
      <species boundaryCondition="false" compartment="m" constant="false" hasOnlySubstanceUnits="false" id="M_S_Tetrahydrofolate_m" name="Tetrahydrofolate" fbc:charge="0" />
      <species boundaryCondition="false" compartment="c" constant="false" hasOnlySubstanceUnits="false" id="M_S_Tetrahydrofolyl_45__91_Glu_93__40_2_41__c" name="Tetrahydrofolyl-[Glu](2)" fbc:charge="0" />
      <species boundaryCondition="false" compartment="c" constant="false" hasOnlySubstanceUnits="false" id="M_S_Tetrahydrofolyl_45__91_Glu_93__40_n_41__c" name="Tetrahydrofolyl-[Glu](n)" fbc:charge="0" />
      <species boundaryCondition="false" compartment="c" constant="false" hasOnlySubstanceUnits="false" id="M_S_Tetrahydropteroyltri_45_L_45_glutamate_c" name="Tetrahydropteroyltri-L-glutamate" fbc:charge="0" />
      <species boundaryCondition="false" compartment="c" constant="false" hasOnlySubstanceUnits="false" id="M_S_Theobromine_c" name="Theobromine" fbc:charge="0" />
      <species boundaryCondition="false" compartment="c" constant="false" hasOnlySubstanceUnits="false" id="M_S_Thiamin_32_diphosphate_c" name="Thiamin diphosphate_c" fbc:charge="0" />
      <species boundaryCondition="false" compartment="m" constant="false" hasOnlySubstanceUnits="false" id="M_S_Thiamin_32_diphosphate_m" name="Thiamin diphosphate_m" fbc:charge="0" />
      <species boundaryCondition="false" compartment="c" constant="false" hasOnlySubstanceUnits="false" id="M_S_Thiamin_32_monophosphate_c" name="Thiamin monophosphate" fbc:charge="0" />
      <species boundaryCondition="false" compartment="c" constant="false" hasOnlySubstanceUnits="false" id="M_S_Thiamin_32_triphosphate_c" name="Thiamin triphosphate" fbc:charge="0" />
      <species boundaryCondition="false" compartment="c" constant="false" hasOnlySubstanceUnits="false" id="M_S_Thiamin_c" name="Thiamin_c" fbc:charge="0" />
      <species boundaryCondition="false" compartment="c" constant="false" hasOnlySubstanceUnits="false" id="M_S_Thiocysteine_c" name="Thiocysteine" fbc:charge="0" />
      <species boundaryCondition="false" compartment="c" constant="false" hasOnlySubstanceUnits="false" id="M_S_Thioguanine_c" name="Thioguanine" fbc:charge="0" />
      <species boundaryCondition="false" compartment="c" constant="false" hasOnlySubstanceUnits="false" id="M_S_Thioredoxin_c" name="Thioredoxin" fbc:charge="0" />
      <species boundaryCondition="false" compartment="c" constant="false" hasOnlySubstanceUnits="false" id="M_S_Thiosulfate_c" name="Thiosulfate" fbc:charge="0" />
      <species boundaryCondition="false" compartment="c" constant="false" hasOnlySubstanceUnits="false" id="M_S_Thymidine_c" name="Thymidine" fbc:charge="0" />
      <species boundaryCondition="false" compartment="c" constant="false" hasOnlySubstanceUnits="false" id="M_S_Thymine_c" name="Thymine" fbc:charge="0" />
      <species boundaryCondition="false" compartment="c" constant="false" hasOnlySubstanceUnits="false" id="M_S_Trichloroethanol_c" name="Trichloroethanol" fbc:charge="0" />
      <species boundaryCondition="false" compartment="c" constant="false" hasOnlySubstanceUnits="false" id="M_S_Trichloroethene_c" name="Trichloroethene" fbc:charge="0" />
      <species boundaryCondition="false" compartment="c" constant="false" hasOnlySubstanceUnits="false" id="M_S_Tropine_c" name="Tropine" fbc:charge="0" />
      <species boundaryCondition="false" compartment="c" constant="false" hasOnlySubstanceUnits="false" id="M_S_Tropinone_c" name="Tropinone" fbc:charge="0" />
      <species boundaryCondition="false" compartment="c" constant="false" hasOnlySubstanceUnits="false" id="M_S_Trypanothione_32_disulfide_c" name="Trypanothione disulfide" fbc:charge="0" />
      <species boundaryCondition="false" compartment="c" constant="false" hasOnlySubstanceUnits="false" id="M_S_Trypanothione_c" name="Trypanothione" fbc:charge="0" />
      <species boundaryCondition="false" compartment="c" constant="false" hasOnlySubstanceUnits="false" id="M_S_Tryparedoxin_32_disulfide_c" name="Tryparedoxin disulfide" fbc:charge="0" />
      <species boundaryCondition="false" compartment="c" constant="false" hasOnlySubstanceUnits="false" id="M_S_Tryparedoxin_c" name="Tryparedoxin" fbc:charge="0" />
      <species boundaryCondition="false" compartment="c" constant="false" hasOnlySubstanceUnits="false" id="M_S_Tryptamine_c" name="Tryptamine" fbc:charge="0" />
      <species boundaryCondition="false" compartment="c" constant="false" hasOnlySubstanceUnits="false" id="M_S_Type_32_IB_32_glycolipid_c" name="Type IB glycolipid" fbc:charge="0" />
      <species boundaryCondition="false" compartment="c" constant="false" hasOnlySubstanceUnits="false" id="M_S_Type_32_II_32_B_32_antigen_c" name="Type II B antigen" fbc:charge="0" />
      <species boundaryCondition="false" compartment="c" constant="false" hasOnlySubstanceUnits="false" id="M_S_Type_32_IIIH_32_glycolipid_c" name="Type IIIH glycolipid" fbc:charge="0" />
      <species boundaryCondition="false" compartment="c" constant="false" hasOnlySubstanceUnits="false" id="M_S_Typhasterol_c" name="Typhasterol" fbc:charge="0" />
      <species boundaryCondition="false" compartment="c" constant="false" hasOnlySubstanceUnits="false" id="M_S_Tyramine_c" name="Tyramine" fbc:charge="0" />
      <species boundaryCondition="false" compartment="c" constant="false" hasOnlySubstanceUnits="false" id="M_S_UDP_45_3_45_O_45__40_3_45_hydroxytetradecanoyl_41__45_N_45_acetylglucosamine_c" name="UDP-3-O-(3-hydroxytetradecanoyl)-N-acetylglucosamine" fbc:charge="0" />
      <species boundaryCondition="false" compartment="c" constant="false" hasOnlySubstanceUnits="false" id="M_S_UDP_45_6_45_sulfoquinovose_c" name="UDP-6-sulfoquinovose" fbc:charge="0" />
      <species boundaryCondition="false" compartment="c" constant="false" hasOnlySubstanceUnits="false" id="M_S_UDP_45_D_45_galactose_c" name="UDP-D-galactose" fbc:charge="0" />
      <species boundaryCondition="false" compartment="c" constant="false" hasOnlySubstanceUnits="false" id="M_S_UDP_45_D_45_xylose_c" name="UDP-D-xylose" fbc:charge="0" />
      <species boundaryCondition="false" compartment="c" constant="false" hasOnlySubstanceUnits="false" id="M_S_UDP_45_N_45_acetyl_45_D_45_glucosamine_c" name="UDP-N-acetyl-D-glucosamine" fbc:charge="0" />
      <species boundaryCondition="false" compartment="c" constant="false" hasOnlySubstanceUnits="false" id="M_S_UDP_45_glucose_c" name="UDP-glucose" fbc:charge="0" />
      <species boundaryCondition="false" compartment="c" constant="false" hasOnlySubstanceUnits="false" id="M_S_UDP_45_glucuronate_c" name="UDP-glucuronate" fbc:charge="0" />
      <species boundaryCondition="false" compartment="c" constant="false" hasOnlySubstanceUnits="false" id="M_S_UDP_c" name="UDP" fbc:charge="0" />
      <species boundaryCondition="false" compartment="c" constant="false" hasOnlySubstanceUnits="false" id="M_S_UMP_c" name="UMP" fbc:charge="0" />
      <species boundaryCondition="false" compartment="biomass" constant="false" hasOnlySubstanceUnits="false" id="M_S_UTP_biomass" name="UTP_biomass" fbc:charge="0" />
      <species boundaryCondition="false" compartment="c" constant="false" hasOnlySubstanceUnits="false" id="M_S_UTP_c" name="UTP_c" fbc:charge="0" />
      <species boundaryCondition="false" compartment="c" constant="false" hasOnlySubstanceUnits="false" id="M_S_Ubiquinol_c" name="Ubiquinol" fbc:charge="0" />
      <species boundaryCondition="false" compartment="p" constant="false" hasOnlySubstanceUnits="false" id="M_S_Ubiquinol_p" name="Ubiquinol" fbc:charge="0" />
      <species boundaryCondition="false" compartment="c" constant="false" hasOnlySubstanceUnits="false" id="M_S_Ubiquinone_c" name="Ubiquinone_c" fbc:charge="0" />
      <species boundaryCondition="false" compartment="p" constant="false" hasOnlySubstanceUnits="false" id="M_S_Ubiquinone_p" name="Ubiquinone" fbc:charge="0" />
      <species boundaryCondition="false" compartment="c" constant="false" hasOnlySubstanceUnits="false" id="M_S_Undecaprenyl_45_diphospho_45_N_45_acetylmuramoyl_45__40_N_45_acetylglucosamine_41__45_L_45_alanyl_45_D_45_glutaminyl_45_L_45_lysyl_45_D_45_alanyl_45_D_45_alanine_c" name="Undecaprenyl-diphospho-N-acetylmuramoyl-(N-acetylglucosamine)-L-alanyl-D-glutaminyl-L-lysyl-D-alanyl-D-alanine" fbc:charge="0" />
      <species boundaryCondition="false" compartment="c" constant="false" hasOnlySubstanceUnits="false" id="M_S_Undecaprenyl_45_diphospho_45_N_45_acetylmuramoyl_45__40_N_45_acetylglucosamine_41__45_L_45_alanyl_45_D_45_glutaminyl_45_meso_45_2_44_6_45_diaminopimeloyl_45_D_45_alanyl_45_D_45_alanine_c" name="Undecaprenyl-diphospho-N-acetylmuramoyl-(N-acetylglucosamine)-L-alanyl-D-glutaminyl-meso-2,6-diaminopimeloyl-D-alanyl-D-alanine" fbc:charge="0" />
      <species boundaryCondition="false" compartment="c" constant="false" hasOnlySubstanceUnits="false" id="M_S_Undecaprenyl_45_diphospho_45_N_45_acetylmuramoyl_45__40_N_45_acetylglucosamine_41__45_L_45_alanyl_45_D_45_glutamyl_45_L_45_lysyl_45_D_45_alanyl_45_D_45_alanine_c" name="Undecaprenyl-diphospho-N-acetylmuramoyl-(N-acetylglucosamine)-L-alanyl-D-glutamyl-L-lysyl-D-alanyl-D-alanine" fbc:charge="0" />
      <species boundaryCondition="false" compartment="c" constant="false" hasOnlySubstanceUnits="false" id="M_S_Undecaprenyl_45_diphospho_45_N_45_acetylmuramoyl_45__40_N_45_acetylglucosamine_41__45_L_45_alanyl_45_D_45_glutamyl_45_meso_45_2_44_6_45_diaminopimeloyl_45_D_45_alanyl_45_D_45_alanine_c" name="Undecaprenyl-diphospho-N-acetylmuramoyl-(N-acetylglucosamine)-L-alanyl-D-glutamyl-meso-2,6-diaminopimeloyl-D-alanyl-D-alanine" fbc:charge="0" />
      <species boundaryCondition="false" compartment="c" constant="false" hasOnlySubstanceUnits="false" id="M_S_Undecaprenyl_45_diphospho_45_N_45_acetylmuramoyl_45__40_N_45_acetylglucosamine_41__45_L_45_alanyl_45_D_45_isoglutaminyl_45_L_45_lysyl_45_D_45_alanyl_45_D_45_alanine_c" name="Undecaprenyl-diphospho-N-acetylmuramoyl-(N-acetylglucosamine)-L-alanyl-D-isoglutaminyl-L-lysyl-D-alanyl-D-alanine" fbc:charge="0" />
      <species boundaryCondition="false" compartment="c" constant="false" hasOnlySubstanceUnits="false" id="M_S_Undecaprenyl_45_diphospho_45_N_45_acetylmuramoyl_45__40_N_45_acetylglucosamine_41__45_L_45_alanyl_45_gamma_45_D_45_glutamyl_45_L_45_lysyl_45_D_45_alanyl_45_D_45_alanine_c" name="Undecaprenyl-diphospho-N-acetylmuramoyl-(N-acetylglucosamine)-L-alanyl-gamma-D-glutamyl-L-lysyl-D-alanyl-D-alanine" fbc:charge="0" />
      <species boundaryCondition="false" compartment="c" constant="false" hasOnlySubstanceUnits="false" id="M_S_Undecaprenyl_45_diphospho_45_N_45_acetylmuramoyl_45_L_45_alanyl_45_D_45_glutamyl_45_L_45_lysyl_45_D_45_alanyl_45_D_45_alanine_c" name="Undecaprenyl-diphospho-N-acetylmuramoyl-L-alanyl-D-glutamyl-L-lysyl-D-alanyl-D-alanine" fbc:charge="0" />
      <species boundaryCondition="false" compartment="c" constant="false" hasOnlySubstanceUnits="false" id="M_S_Undecaprenyl_45_diphospho_45_N_45_acetylmuramoyl_45_L_45_alanyl_45_D_45_glutamyl_45_meso_45_2_44_6_45_diaminopimeloyl_45_D_45_alanyl_45_D_45_alanine_c" name="Undecaprenyl-diphospho-N-acetylmuramoyl-L-alanyl-D-glutamyl-meso-2,6-diaminopimeloyl-D-alanyl-D-alanine" fbc:charge="0" />
      <species boundaryCondition="false" compartment="c" constant="false" hasOnlySubstanceUnits="false" id="M_S_Uracil_c" name="Uracil" fbc:charge="0" />
      <species boundaryCondition="false" compartment="c" constant="false" hasOnlySubstanceUnits="false" id="M_S_Urate_c" name="Urate" fbc:charge="0" />
      <species boundaryCondition="false" compartment="c" constant="false" hasOnlySubstanceUnits="false" id="M_S_Urea_c" name="Urea" fbc:charge="0" />
      <species boundaryCondition="false" compartment="c" constant="false" hasOnlySubstanceUnits="false" id="M_S_Uridine_c" name="Uridine" fbc:charge="0" />
      <species boundaryCondition="false" compartment="c" constant="false" hasOnlySubstanceUnits="false" id="M_S_Uroporphyrinogen_32_III_c" name="Uroporphyrinogen III" fbc:charge="0" />
      <species boundaryCondition="false" compartment="c" constant="false" hasOnlySubstanceUnits="false" id="M_S_Uroporphyrinogen_32_I_c" name="Uroporphyrinogen I" fbc:charge="0" />
      <species boundaryCondition="false" compartment="c" constant="false" hasOnlySubstanceUnits="false" id="M_S_VI2Fuc_45_nLc6_c" name="VI2Fuc-nLc6" fbc:charge="0" />
      <species boundaryCondition="false" compartment="c" constant="false" hasOnlySubstanceUnits="false" id="M_S_Vitamin_32_B12_c" name="Vitamin B12" fbc:charge="0" />
      <species boundaryCondition="false" compartment="c" constant="false" hasOnlySubstanceUnits="false" id="M_S_XTP_c" name="XTP" fbc:charge="0" />
      <species boundaryCondition="false" compartment="c" constant="false" hasOnlySubstanceUnits="false" id="M_S_Xanthine_c" name="Xanthine" fbc:charge="0" />
      <species boundaryCondition="false" compartment="c" constant="false" hasOnlySubstanceUnits="false" id="M_S_Xanthosine_32_5_39__45_phosphate_c" name="Xanthosine 5'-phosphate" fbc:charge="0" />
      <species boundaryCondition="false" compartment="c" constant="false" hasOnlySubstanceUnits="false" id="M_S_Xanthosine_c" name="Xanthosine" fbc:charge="0" />
      <species boundaryCondition="false" compartment="c" constant="false" hasOnlySubstanceUnits="false" id="M_S_Xanthurenic_32_acid_c" name="Xanthurenic acid" fbc:charge="0" />
      <species boundaryCondition="false" compartment="c" constant="false" hasOnlySubstanceUnits="false" id="M_S_Zeatin_c" name="Zeatin" fbc:charge="0" />
      <species boundaryCondition="false" compartment="c" constant="false" hasOnlySubstanceUnits="false" id="M_S_Zeaxanthin_c" name="Zeaxanthin" fbc:charge="0" />
      <species boundaryCondition="false" compartment="c" constant="false" hasOnlySubstanceUnits="false" id="M_S_Zeinoxanthin_c" name="Zeinoxanthin" fbc:charge="0" />
      <species boundaryCondition="false" compartment="c" constant="false" hasOnlySubstanceUnits="false" id="M_S_Zymosterol_c" name="Zymosterol" fbc:charge="0" />
      <species boundaryCondition="false" compartment="c" constant="false" hasOnlySubstanceUnits="false" id="M_S__91_Dihydrolipoyllysine_45_residue_32__40_2_45_methylpropanoyl_41_transferase_93__32_S_45__40_2_45_methylbutanoyl_41_dihydrolipoyllysine_c" name="[Dihydrolipoyllysine-residue (2-methylpropanoyl)transferase] S-(2-methylbutanoyl)dihydrolipoyllysine" fbc:charge="0" />
      <species boundaryCondition="false" compartment="c" constant="false" hasOnlySubstanceUnits="false" id="M_S__91_Dihydrolipoyllysine_45_residue_32__40_2_45_methylpropanoyl_41_transferase_93__32_S_45__40_2_45_methylpropanoyl_41_dihydrolipoyllysine_c" name="[Dihydrolipoyllysine-residue (2-methylpropanoyl)transferase] S-(2-methylpropanoyl)dihydrolipoyllysine" fbc:charge="0" />
      <species boundaryCondition="false" compartment="c" constant="false" hasOnlySubstanceUnits="false" id="M_S__91_Dihydrolipoyllysine_45_residue_32__40_2_45_methylpropanoyl_41_transferase_93__32_S_45__40_3_45_methylbutanoyl_41_dihydrolipoyllysine_c" name="[Dihydrolipoyllysine-residue (2-methylpropanoyl)transferase] S-(3-methylbutanoyl)dihydrolipoyllysine" fbc:charge="0" />
      <species boundaryCondition="false" compartment="m" constant="false" hasOnlySubstanceUnits="false" id="M_S__91_Dihydrolipoyllysine_45_residue_32_succinyltransferase_93_S_45_succinyldihydrolipoyllysine_m" name="[Dihydrolipoyllysine-residue succinyltransferase]S-succinyldihydrolipoyllysine" fbc:charge="0" />
      <species boundaryCondition="false" compartment="c" constant="false" hasOnlySubstanceUnits="false" id="M_S_all_45_trans_45_Hexaprenyl_32_diphosphate_c" name="all-trans-Hexaprenyl diphosphate" fbc:charge="0" />
      <species boundaryCondition="false" compartment="c" constant="false" hasOnlySubstanceUnits="false" id="M_S_all_45_trans_45_Octaprenyl_32_diphosphate_c" name="all-trans-Octaprenyl diphosphate" fbc:charge="0" />
      <species boundaryCondition="false" compartment="c" constant="false" hasOnlySubstanceUnits="false" id="M_S_alpha_44_alpha_39__45_Trehalose_32_6_45_phosphate_c" name="alpha,alpha'-Trehalose 6-phosphate" fbc:charge="0" />
      <species boundaryCondition="false" compartment="c" constant="false" hasOnlySubstanceUnits="false" id="M_S_alpha_44_alpha_45_Trehalose_c" name="alpha,alpha-Trehalose" fbc:charge="0" />
      <species boundaryCondition="false" compartment="c" constant="false" hasOnlySubstanceUnits="false" id="M_S_alpha_45_Aminopropiononitrile_c" name="alpha-Aminopropiononitrile" fbc:charge="0" />
      <species boundaryCondition="false" compartment="c" constant="false" hasOnlySubstanceUnits="false" id="M_S_alpha_45_Carotene_c" name="alpha-Carotene" fbc:charge="0" />
      <species boundaryCondition="false" compartment="c" constant="false" hasOnlySubstanceUnits="false" id="M_S_alpha_45_Cryptoxanthin_c" name="alpha-Cryptoxanthin" fbc:charge="0" />
      <species boundaryCondition="false" compartment="c" constant="false" hasOnlySubstanceUnits="false" id="M_S_alpha_45_D_45_Galactose_32_1_45_phosphate_c" name="alpha-D-Galactose 1-phosphate" fbc:charge="0" />
      <species boundaryCondition="false" compartment="c" constant="false" hasOnlySubstanceUnits="false" id="M_S_alpha_45_D_45_Galactose_c" name="alpha-D-Galactose" fbc:charge="0" />
      <species boundaryCondition="false" compartment="c" constant="false" hasOnlySubstanceUnits="false" id="M_S_alpha_45_D_45_Glucose_32_6_45_phosphate_c" name="alpha-D-Glucose 6-phosphate_c" fbc:charge="0" />
      <species boundaryCondition="false" compartment="p" constant="false" hasOnlySubstanceUnits="false" id="M_S_alpha_45_D_45_Glucose_32_6_45_phosphate_p" name="alpha-D-Glucose 6-phosphate_p" fbc:charge="0" />
      <species boundaryCondition="false" compartment="c" constant="false" hasOnlySubstanceUnits="false" id="M_S_alpha_45_D_45_Glucose_c" name="alpha-D-Glucose_c" fbc:charge="0" />
      <species boundaryCondition="false" compartment="p" constant="false" hasOnlySubstanceUnits="false" id="M_S_alpha_45_D_45_Glucose_p" name="alpha-D-Glucose_p" fbc:charge="0" />
      <species boundaryCondition="false" compartment="c" constant="false" hasOnlySubstanceUnits="false" id="M_S_alpha_45_D_45_Ribose_32_1_45_phosphate_c" name="alpha-D-Ribose 1-phosphate" fbc:charge="0" />
      <species boundaryCondition="false" compartment="c" constant="false" hasOnlySubstanceUnits="false" id="M_S_alpha_45_Fluoro_45_beta_45_alanine_c" name="alpha-Fluoro-beta-alanine" fbc:charge="0" />
      <species boundaryCondition="false" compartment="c" constant="false" hasOnlySubstanceUnits="false" id="M_S_alpha_45_Fluoro_45_beta_45_ureidopropionic_32_acid_c" name="alpha-Fluoro-beta-ureidopropionic acid" fbc:charge="0" />
      <species boundaryCondition="false" compartment="c" constant="false" hasOnlySubstanceUnits="false" id="M_S_alpha_45_Pinene_c" name="alpha-Pinene" fbc:charge="0" />
      <species boundaryCondition="false" compartment="c" constant="false" hasOnlySubstanceUnits="false" id="M_S_alpha_45_Zeacarotene_c" name="alpha-Zeacarotene" fbc:charge="0" />
      <species boundaryCondition="false" compartment="c" constant="false" hasOnlySubstanceUnits="false" id="M_S_beta_45_Alanine_c" name="beta-Alanine" fbc:charge="0" />
      <species boundaryCondition="false" compartment="c" constant="false" hasOnlySubstanceUnits="false" id="M_S_beta_45_Aminopropion_32_aldehyde_c" name="beta-Aminopropion aldehyde" fbc:charge="0" />
      <species boundaryCondition="false" compartment="c" constant="false" hasOnlySubstanceUnits="false" id="M_S_beta_45_Carotene_c" name="beta-Carotene" fbc:charge="0" />
      <species boundaryCondition="false" compartment="c" constant="false" hasOnlySubstanceUnits="false" id="M_S_beta_45_Cryptoxanthin_c" name="beta-Cryptoxanthin" fbc:charge="0" />
      <species boundaryCondition="false" compartment="c" constant="false" hasOnlySubstanceUnits="false" id="M_S_beta_45_D_45_Fructose_32_1_44_6_45_bisphosphate_c" name="beta-D-Fructose 1,6-bisphosphate" fbc:charge="0" />
      <species boundaryCondition="false" compartment="p" constant="false" hasOnlySubstanceUnits="false" id="M_S_beta_45_D_45_Fructose_32_1_44_6_45_bisphosphate_p" name="beta-D-Fructose 1,6-bisphosphate" fbc:charge="0" />
      <species boundaryCondition="false" compartment="c" constant="false" hasOnlySubstanceUnits="false" id="M_S_beta_45_D_45_Fructose_32_2_44_6_45_bisphosphate_c" name="beta-D-Fructose 2,6-bisphosphate" fbc:charge="0" />
      <species boundaryCondition="false" compartment="c" constant="false" hasOnlySubstanceUnits="false" id="M_S_beta_45_D_45_Fructose_32_6_45_phosphate_c" name="beta-D-Fructose 6-phosphate" fbc:charge="0" />
      <species boundaryCondition="false" compartment="p" constant="false" hasOnlySubstanceUnits="false" id="M_S_beta_45_D_45_Fructose_32_6_45_phosphate_p" name="beta-D-Fructose 6-phosphate" fbc:charge="0" />
      <species boundaryCondition="false" compartment="biomass" constant="false" hasOnlySubstanceUnits="false" id="M_S_beta_45_D_45_Fructose_biomass" name="beta-D-Fructose_biomass" fbc:charge="0" />
      <species boundaryCondition="false" compartment="c" constant="false" hasOnlySubstanceUnits="false" id="M_S_beta_45_D_45_Fructose_c" name="beta-D-Fructose_c" fbc:charge="0" />
      <species boundaryCondition="false" compartment="ext" constant="false" hasOnlySubstanceUnits="false" id="M_S_beta_45_D_45_Fructose_ext" name="beta-D-Fructose_ext" fbc:charge="0" />
      <species boundaryCondition="false" compartment="c" constant="false" hasOnlySubstanceUnits="false" id="M_S_beta_45_D_45_Galactose_c" name="beta-D-Galactose" fbc:charge="0" />
      <species boundaryCondition="false" compartment="c" constant="false" hasOnlySubstanceUnits="false" id="M_S_beta_45_D_45_Galactosyl_45_1_44_4_45_beta_45_D_45_glucosylceramide_c" name="beta-D-Galactosyl-1,4-beta-D-glucosylceramide" fbc:charge="0" />
      <species boundaryCondition="false" compartment="c" constant="false" hasOnlySubstanceUnits="false" id="M_S_beta_45_D_45_Glucose_32_6_45_phosphate_c" name="beta-D-Glucose 6-phosphate" fbc:charge="0" />
      <species boundaryCondition="false" compartment="p" constant="false" hasOnlySubstanceUnits="false" id="M_S_beta_45_D_45_Glucose_32_6_45_phosphate_p" name="beta-D-Glucose 6-phosphate" fbc:charge="0" />
      <species boundaryCondition="false" compartment="c" constant="false" hasOnlySubstanceUnits="false" id="M_S_beta_45_D_45_Glucose_c" name="beta-D-Glucose" fbc:charge="0" />
      <species boundaryCondition="false" compartment="c" constant="false" hasOnlySubstanceUnits="false" id="M_S_beta_45_Tocopherol_c" name="beta-Tocopherol" fbc:charge="0" />
      <species boundaryCondition="false" compartment="c" constant="false" hasOnlySubstanceUnits="false" id="M_S_beta_45_Zeacarotene_c" name="beta-Zeacarotene" fbc:charge="0" />
      <species boundaryCondition="false" compartment="c" constant="false" hasOnlySubstanceUnits="false" id="M_S_cis_45_1_44_2_45_Dihydroxy_45_1_44_2_45_dihydro_45_8_45_carboxynaphthalene_c" name="cis-1,2-Dihydroxy-1,2-dihydro-8-carboxynaphthalene" fbc:charge="0" />
      <species boundaryCondition="false" compartment="c" constant="false" hasOnlySubstanceUnits="false" id="M_S_cis_45_2_44_3_45_Dihydrodiol_32_1_44_1_44_1_45_Trichloro_45_2_44_2_45_bis_40_4_39__45_chlorophenyl_41_ethane_c" name="cis-2,3-Dihydrodiol 1,1,1-Trichloro-2,2-bis(4'-chlorophenyl)ethane" fbc:charge="0" />
      <species boundaryCondition="false" compartment="c" constant="false" hasOnlySubstanceUnits="false" id="M_S_cis_45_2_45_Hydroxycinnamate_c" name="cis-2-Hydroxycinnamate" fbc:charge="0" />
      <species boundaryCondition="false" compartment="c" constant="false" hasOnlySubstanceUnits="false" id="M_S_cis_45_2_45_Methyl_45_5_45_isopropylhexa_45_2_44_5_45_dienoyl_45_CoA_c" name="cis-2-Methyl-5-isopropylhexa-2,5-dienoyl-CoA" fbc:charge="0" />
      <species boundaryCondition="false" compartment="c" constant="false" hasOnlySubstanceUnits="false" id="M_S_cis_45_3_44_4_45_Leucopelargonidin_c" name="cis-3,4-Leucopelargonidin" fbc:charge="0" />
      <species boundaryCondition="false" compartment="c" constant="false" hasOnlySubstanceUnits="false" id="M_S_cis_45_3_44_4_45_leucopelargonidin_58_NADP_43__32_4_45_oxidoreductase_59__32_Luteoforol_c" name="cis-3,4-leucopelargonidin:NADP+ 4-oxidoreductase; Luteoforol" fbc:charge="0" />
      <species boundaryCondition="false" compartment="c" constant="false" hasOnlySubstanceUnits="false" id="M_S_cis_45_4_45__40_1_39__45_Hydroxynaphth_45_2_39__45_yl_41__45_2_45_oxobut_45_3_45_enoate_c" name="cis-4-(1'-Hydroxynaphth-2'-yl)-2-oxobut-3-enoate" fbc:charge="0" />
      <species boundaryCondition="false" compartment="x" constant="false" hasOnlySubstanceUnits="false" id="M_S_cis_45_Aconitate_x" name="cis-Aconitate" fbc:charge="0" />
      <species boundaryCondition="false" compartment="c" constant="false" hasOnlySubstanceUnits="false" id="M_S_cis_45_beta_45_D_45_Glucosyl_45_2_45_hydroxycinnamate_c" name="cis-beta-D-Glucosyl-2-hydroxycinnamate" fbc:charge="0" />
      <species boundaryCondition="false" compartment="c" constant="false" hasOnlySubstanceUnits="false" id="M_S_dADP_c" name="dADP" fbc:charge="0" />
      <species boundaryCondition="false" compartment="c" constant="false" hasOnlySubstanceUnits="false" id="M_S_dAMP_c" name="dAMP" fbc:charge="0" />
      <species boundaryCondition="false" compartment="biomass" constant="false" hasOnlySubstanceUnits="false" id="M_S_dATP_biomass" name="dATP_biomass" fbc:charge="0" />
      <species boundaryCondition="false" compartment="c" constant="false" hasOnlySubstanceUnits="false" id="M_S_dATP_c" name="dATP_c" fbc:charge="0" />
      <species boundaryCondition="false" compartment="c" constant="false" hasOnlySubstanceUnits="false" id="M_S_dCDP_c" name="dCDP" fbc:charge="0" />
      <species boundaryCondition="false" compartment="c" constant="false" hasOnlySubstanceUnits="false" id="M_S_dCMP_c" name="dCMP" fbc:charge="0" />
      <species boundaryCondition="false" compartment="biomass" constant="false" hasOnlySubstanceUnits="false" id="M_S_dCTP_biomass" name="dCTP_biomass" fbc:charge="0" />
      <species boundaryCondition="false" compartment="c" constant="false" hasOnlySubstanceUnits="false" id="M_S_dCTP_c" name="dCTP_c" fbc:charge="0" />
      <species boundaryCondition="false" compartment="c" constant="false" hasOnlySubstanceUnits="false" id="M_S_dGDP_c" name="dGDP" fbc:charge="0" />
      <species boundaryCondition="false" compartment="c" constant="false" hasOnlySubstanceUnits="false" id="M_S_dGMP_c" name="dGMP" fbc:charge="0" />
      <species boundaryCondition="false" compartment="biomass" constant="false" hasOnlySubstanceUnits="false" id="M_S_dGTP_biomass" name="dGTP_biomass" fbc:charge="0" />
      <species boundaryCondition="false" compartment="c" constant="false" hasOnlySubstanceUnits="false" id="M_S_dGTP_c" name="dGTP_c" fbc:charge="0" />
      <species boundaryCondition="false" compartment="c" constant="false" hasOnlySubstanceUnits="false" id="M_S_dIDP_c" name="dIDP" fbc:charge="0" />
      <species boundaryCondition="false" compartment="c" constant="false" hasOnlySubstanceUnits="false" id="M_S_dITP_c" name="dITP" fbc:charge="0" />
      <species boundaryCondition="false" compartment="c" constant="false" hasOnlySubstanceUnits="false" id="M_S_dTDP_45_4_45_dehydro_45_6_45_deoxy_45_alpha_45_D_45_glucose_c" name="dTDP-4-dehydro-6-deoxy-alpha-D-glucose" fbc:charge="0" />
      <species boundaryCondition="false" compartment="c" constant="false" hasOnlySubstanceUnits="false" id="M_S_dTDP_45_galactose_c" name="dTDP-galactose" fbc:charge="0" />
      <species boundaryCondition="false" compartment="c" constant="false" hasOnlySubstanceUnits="false" id="M_S_dTDP_45_glucose_c" name="dTDP-glucose" fbc:charge="0" />
      <species boundaryCondition="false" compartment="c" constant="false" hasOnlySubstanceUnits="false" id="M_S_dTDP_c" name="dTDP" fbc:charge="0" />
      <species boundaryCondition="false" compartment="c" constant="false" hasOnlySubstanceUnits="false" id="M_S_dTMP_c" name="dTMP" fbc:charge="0" />
      <species boundaryCondition="false" compartment="biomass" constant="false" hasOnlySubstanceUnits="false" id="M_S_dTTP_biomass" name="dTTP_biomass" fbc:charge="0" />
      <species boundaryCondition="false" compartment="c" constant="false" hasOnlySubstanceUnits="false" id="M_S_dTTP_c" name="dTTP_c" fbc:charge="0" />
      <species boundaryCondition="false" compartment="c" constant="false" hasOnlySubstanceUnits="false" id="M_S_dUDP_c" name="dUDP" fbc:charge="0" />
      <species boundaryCondition="false" compartment="c" constant="false" hasOnlySubstanceUnits="false" id="M_S_dUMP_c" name="dUMP" fbc:charge="0" />
      <species boundaryCondition="false" compartment="c" constant="false" hasOnlySubstanceUnits="false" id="M_S_dUTP_c" name="dUTP" fbc:charge="0" />
      <species boundaryCondition="false" compartment="c" constant="false" hasOnlySubstanceUnits="false" id="M_S_delta_45_Carotene_c" name="delta-Carotene" fbc:charge="0" />
      <species boundaryCondition="false" compartment="c" constant="false" hasOnlySubstanceUnits="false" id="M_S_delta_45_Tocopherol_c" name="delta-Tocopherol" fbc:charge="0" />
      <species boundaryCondition="false" compartment="c" constant="false" hasOnlySubstanceUnits="false" id="M_S_delta7_45_Avenasterol_c" name="delta7-Avenasterol" fbc:charge="0" />
      <species boundaryCondition="false" compartment="c" constant="false" hasOnlySubstanceUnits="false" id="M_S_di_45_trans_44_poly_45_cis_45_Undecaprenyl_32_diphosphate_c" name="di-trans,poly-cis-Undecaprenyl diphosphate" fbc:charge="0" />
      <species boundaryCondition="false" compartment="c" constant="false" hasOnlySubstanceUnits="false" id="M_S_e_45__c" name="e-" fbc:charge="0" />
      <species boundaryCondition="false" compartment="c" constant="false" hasOnlySubstanceUnits="false" id="M_S_ent_45_7alpha_45_Hydroxykaur_45_16_45_en_45_19_45_oic_32_acid_c" name="ent-7alpha-Hydroxykaur-16-en-19-oic acid" fbc:charge="0" />
      <species boundaryCondition="false" compartment="c" constant="false" hasOnlySubstanceUnits="false" id="M_S_ent_45_Copalyl_32_diphosphate_c" name="ent-Copalyl diphosphate" fbc:charge="0" />
      <species boundaryCondition="false" compartment="c" constant="false" hasOnlySubstanceUnits="false" id="M_S_ent_45_Kaurene_c" name="ent-Kaurene" fbc:charge="0" />
      <species boundaryCondition="false" compartment="c" constant="false" hasOnlySubstanceUnits="false" id="M_S_epsilon_45_Carotene_c" name="epsilon-Carotene" fbc:charge="0" />
      <species boundaryCondition="false" compartment="c" constant="false" hasOnlySubstanceUnits="false" id="M_S_gamma_45_Amino_45_gamma_45_cyanobutanoate_c" name="gamma-Amino-gamma-cyanobutanoate" fbc:charge="0" />
      <species boundaryCondition="false" compartment="c" constant="false" hasOnlySubstanceUnits="false" id="M_S_gamma_45_Carotene_c" name="gamma-Carotene" fbc:charge="0" />
      <species boundaryCondition="false" compartment="c" constant="false" hasOnlySubstanceUnits="false" id="M_S_gamma_45_Glutamyl_45_Se_45_methylselenocysteine_c" name="gamma-Glutamyl-Se-methylselenocysteine" fbc:charge="0" />
      <species boundaryCondition="false" compartment="c" constant="false" hasOnlySubstanceUnits="false" id="M_S_gamma_45_Glutamyl_45_beta_45_aminopropiononitrile_c" name="gamma-Glutamyl-beta-aminopropiononitrile" fbc:charge="0" />
      <species boundaryCondition="false" compartment="c" constant="false" hasOnlySubstanceUnits="false" id="M_S_gamma_45_Glutamyl_45_beta_45_cyanoalanine_c" name="gamma-Glutamyl-beta-cyanoalanine" fbc:charge="0" />
      <species boundaryCondition="false" compartment="c" constant="false" hasOnlySubstanceUnits="false" id="M_S_gamma_45_L_45_Glutamyl_45_L_45_cysteine_c" name="gamma-L-Glutamyl-L-cysteine" fbc:charge="0" />
      <species boundaryCondition="false" compartment="c" constant="false" hasOnlySubstanceUnits="false" id="M_S_gamma_45_Linolenoyl_45_CoA_c" name="gamma-Linolenoyl-CoA" fbc:charge="0" />
      <species boundaryCondition="false" compartment="c" constant="false" hasOnlySubstanceUnits="false" id="M_S_gamma_45_Tocopherol_c" name="gamma-Tocopherol" fbc:charge="0" />
      <species boundaryCondition="false" compartment="p" constant="false" hasOnlySubstanceUnits="false" id="M_S_hv_p" name="hv_p" fbc:charge="0" />
      <species boundaryCondition="false" compartment="c" constant="false" hasOnlySubstanceUnits="false" id="M_S_iso_45_nLc8Cer_c" name="iso-nLc8Cer" fbc:charge="0" />
      <species boundaryCondition="false" compartment="c" constant="false" hasOnlySubstanceUnits="false" id="M_S_meso_45_2_44_6_45_Diaminoheptanedioate_c" name="meso-2,6-Diaminoheptanedioate" fbc:charge="0" />
      <species boundaryCondition="false" compartment="c" constant="false" hasOnlySubstanceUnits="false" id="M_S_myo_45_Inositol_32_4_45_phosphate_c" name="myo-Inositol 4-phosphate" fbc:charge="0" />
      <species boundaryCondition="false" compartment="c" constant="false" hasOnlySubstanceUnits="false" id="M_S_myo_45_Inositol_32_hexakisphosphate_c" name="myo-Inositol hexakisphosphate" fbc:charge="0" />
      <species boundaryCondition="false" compartment="c" constant="false" hasOnlySubstanceUnits="false" id="M_S_myo_45_Inositol_c" name="myo-Inositol" fbc:charge="0" />
      <species boundaryCondition="false" compartment="c" constant="false" hasOnlySubstanceUnits="false" id="M_S_nLc5Cer_c" name="nLc5Cer" fbc:charge="0" />
      <species boundaryCondition="false" compartment="c" constant="false" hasOnlySubstanceUnits="false" id="M_S_nLc6Cer_c" name="nLc6Cer" fbc:charge="0" />
      <species boundaryCondition="false" compartment="c" constant="false" hasOnlySubstanceUnits="false" id="M_S_p_45_Benzoquinone_c" name="p-Benzoquinone" fbc:charge="0" />
      <species boundaryCondition="false" compartment="c" constant="false" hasOnlySubstanceUnits="false" id="M_S_p_45_Coumaroyl_45_CoA_c" name="p-Coumaroyl-CoA" fbc:charge="0" />
      <species boundaryCondition="false" compartment="c" constant="false" hasOnlySubstanceUnits="false" id="M_S_sn_45_Glycerol_32_3_45_phosphate_c" name="sn-Glycerol 3-phosphate" fbc:charge="0" />
      <species boundaryCondition="false" compartment="c" constant="false" hasOnlySubstanceUnits="false" id="M_S_sn_45_glycero_45_3_45_Phosphocholine_c" name="sn-glycero-3-Phosphocholine" fbc:charge="0" />
      <species boundaryCondition="false" compartment="c" constant="false" hasOnlySubstanceUnits="false" id="M_S_sn_45_glycero_45_3_45_Phosphoethanolamine_c" name="sn-glycero-3-Phosphoethanolamine" fbc:charge="0" />
      <species boundaryCondition="false" compartment="c" constant="false" hasOnlySubstanceUnits="false" id="M_S_tRNA_40_Ala_41__c" name="tRNA(Ala)_c" fbc:charge="0" />
      <species boundaryCondition="false" compartment="c" constant="false" hasOnlySubstanceUnits="false" id="M_S_tRNA_40_Arg_41__c" name="tRNA(Arg)_c" fbc:charge="0" />
      <species boundaryCondition="false" compartment="c" constant="false" hasOnlySubstanceUnits="false" id="M_S_tRNA_40_Asn_41__c" name="tRNA(Asn)_c" fbc:charge="0" />
      <species boundaryCondition="false" compartment="c" constant="false" hasOnlySubstanceUnits="false" id="M_S_tRNA_40_Asp_41__c" name="tRNA(Asp)" fbc:charge="0" />
      <species boundaryCondition="false" compartment="c" constant="false" hasOnlySubstanceUnits="false" id="M_S_tRNA_40_Cys_41__c" name="tRNA(Cys)_c" fbc:charge="0" />
      <species boundaryCondition="false" compartment="c" constant="false" hasOnlySubstanceUnits="false" id="M_S_tRNA_40_Gln_41__c" name="tRNA(Gln)_c" fbc:charge="0" />
      <species boundaryCondition="false" compartment="m" constant="false" hasOnlySubstanceUnits="false" id="M_S_tRNA_40_Gln_41__m" name="tRNA(Gln)" fbc:charge="0" />
      <species boundaryCondition="false" compartment="c" constant="false" hasOnlySubstanceUnits="false" id="M_S_tRNA_40_Glu_41__c" name="tRNA(Glu)_c" fbc:charge="0" />
      <species boundaryCondition="false" compartment="c" constant="false" hasOnlySubstanceUnits="false" id="M_S_tRNA_40_Gly_41__c" name="tRNA(Gly)_c" fbc:charge="0" />
      <species boundaryCondition="false" compartment="c" constant="false" hasOnlySubstanceUnits="false" id="M_S_tRNA_40_His_41__c" name="tRNA(His)_c" fbc:charge="0" />
      <species boundaryCondition="false" compartment="c" constant="false" hasOnlySubstanceUnits="false" id="M_S_tRNA_40_Ile_41__c" name="tRNA(Ile)_c" fbc:charge="0" />
      <species boundaryCondition="false" compartment="c" constant="false" hasOnlySubstanceUnits="false" id="M_S_tRNA_40_Leu_41__c" name="tRNA(Leu)_c" fbc:charge="0" />
      <species boundaryCondition="false" compartment="c" constant="false" hasOnlySubstanceUnits="false" id="M_S_tRNA_40_Lys_41__c" name="tRNA(Lys)_c" fbc:charge="0" />
      <species boundaryCondition="false" compartment="c" constant="false" hasOnlySubstanceUnits="false" id="M_S_tRNA_40_Met_41__c" name="tRNA(Met)_c" fbc:charge="0" />
      <species boundaryCondition="false" compartment="c" constant="false" hasOnlySubstanceUnits="false" id="M_S_tRNA_40_Phe_41__c" name="tRNA(Phe)_c" fbc:charge="0" />
      <species boundaryCondition="false" compartment="c" constant="false" hasOnlySubstanceUnits="false" id="M_S_tRNA_40_Pro_41__c" name="tRNA(Pro)_c" fbc:charge="0" />
      <species boundaryCondition="false" compartment="c" constant="false" hasOnlySubstanceUnits="false" id="M_S_tRNA_40_Ser_41__c" name="tRNA(Ser)_c" fbc:charge="0" />
      <species boundaryCondition="false" compartment="c" constant="false" hasOnlySubstanceUnits="false" id="M_S_tRNA_40_Thr_41__c" name="tRNA(Thr)_c" fbc:charge="0" />
      <species boundaryCondition="false" compartment="c" constant="false" hasOnlySubstanceUnits="false" id="M_S_tRNA_40_Trp_41__c" name="tRNA(Trp)_c" fbc:charge="0" />
      <species boundaryCondition="false" compartment="c" constant="false" hasOnlySubstanceUnits="false" id="M_S_tRNA_40_Tyr_41__c" name="tRNA(Tyr)_c" fbc:charge="0" />
      <species boundaryCondition="false" compartment="c" constant="false" hasOnlySubstanceUnits="false" id="M_S_tRNA_40_Val_41__c" name="tRNA(Val)_c" fbc:charge="0" />
      <species boundaryCondition="false" compartment="c" constant="false" hasOnlySubstanceUnits="false" id="M_S_trans_44_trans_44_cis_45_Geranylgeranyl_32_diphosphate_c" name="trans,trans,cis-Geranylgeranyl diphosphate" fbc:charge="0" />
      <species boundaryCondition="false" compartment="c" constant="false" hasOnlySubstanceUnits="false" id="M_S_trans_44_trans_45_Farnesyl_32_diphosphate_c" name="trans,trans-Farnesyl diphosphate" fbc:charge="0" />
      <species boundaryCondition="false" compartment="c" constant="false" hasOnlySubstanceUnits="false" id="M_S_trans_45_2_45_Enoyl_45_OPC4_45_CoA_c" name="trans-2-Enoyl-OPC4-CoA" fbc:charge="0" />
      <species boundaryCondition="false" compartment="c" constant="false" hasOnlySubstanceUnits="false" id="M_S_trans_45_2_45_Enoyl_45_OPC6_45_CoA_c" name="trans-2-Enoyl-OPC6-CoA" fbc:charge="0" />
      <species boundaryCondition="false" compartment="c" constant="false" hasOnlySubstanceUnits="false" id="M_S_trans_45_2_45_Enoyl_45_OPC8_45_CoA_c" name="trans-2-Enoyl-OPC8-CoA" fbc:charge="0" />
      <species boundaryCondition="false" compartment="c" constant="false" hasOnlySubstanceUnits="false" id="M_S_trans_45_2_45_Methyl_45_5_45_isopropylhexa_45_2_44_5_45_dienoyl_45_CoA_c" name="trans-2-Methyl-5-isopropylhexa-2,5-dienoyl-CoA" fbc:charge="0" />
      <species boundaryCondition="false" compartment="c" constant="false" hasOnlySubstanceUnits="false" id="M_S_trans_45_4_45_Hydroxy_45_L_45_proline_c" name="trans-4-Hydroxy-L-proline" fbc:charge="0" />
      <species boundaryCondition="false" compartment="c" constant="false" hasOnlySubstanceUnits="false" id="M_S_trans_45_Cinnamate_c" name="trans-Cinnamate" fbc:charge="0" />
      <species boundaryCondition="false" compartment="x" constant="false" hasOnlySubstanceUnits="false" id="M_S_trans_45_Dec_45_2_45_enoyl_45_CoA_x" name="trans-Dec-2-enoyl-CoA" fbc:charge="0" />
      <species boundaryCondition="false" compartment="c" constant="false" hasOnlySubstanceUnits="false" id="M_S_trans_45_Dec_45_2_45_enoyl_45__91_acp_93__c" name="trans-Dec-2-enoyl-[acp]" fbc:charge="0" />
      <species boundaryCondition="false" compartment="p" constant="false" hasOnlySubstanceUnits="false" id="M_S_trans_45_Dec_45_2_45_enoyl_45__91_acp_93__p" name="trans-Dec-2-enoyl-[acp]" fbc:charge="0" />
      <species boundaryCondition="false" compartment="c" constant="false" hasOnlySubstanceUnits="false" id="M_S_trans_45_Dodec_45_2_45_enoyl_45__91_acp_93__c" name="trans-Dodec-2-enoyl-[acp]" fbc:charge="0" />
      <species boundaryCondition="false" compartment="p" constant="false" hasOnlySubstanceUnits="false" id="M_S_trans_45_Dodec_45_2_45_enoyl_45__91_acp_93__p" name="trans-Dodec-2-enoyl-[acp]" fbc:charge="0" />
      <species boundaryCondition="false" compartment="x" constant="false" hasOnlySubstanceUnits="false" id="M_S_trans_45_Hex_45_2_45_enoyl_45_CoA_x" name="trans-Hex-2-enoyl-CoA" fbc:charge="0" />
      <species boundaryCondition="false" compartment="c" constant="false" hasOnlySubstanceUnits="false" id="M_S_trans_45_Hex_45_2_45_enoyl_45__91_acp_93__c" name="trans-Hex-2-enoyl-[acp]" fbc:charge="0" />
      <species boundaryCondition="false" compartment="p" constant="false" hasOnlySubstanceUnits="false" id="M_S_trans_45_Hex_45_2_45_enoyl_45__91_acp_93__p" name="trans-Hex-2-enoyl-[acp]" fbc:charge="0" />
      <species boundaryCondition="false" compartment="x" constant="false" hasOnlySubstanceUnits="false" id="M_S_trans_45_Hexadec_45_2_45_enoyl_45_CoA_x" name="trans-Hexadec-2-enoyl-CoA" fbc:charge="0" />
      <species boundaryCondition="false" compartment="c" constant="false" hasOnlySubstanceUnits="false" id="M_S_trans_45_Hexadec_45_2_45_enoyl_45__91_acp_93__c" name="trans-Hexadec-2-enoyl-[acp]" fbc:charge="0" />
      <species boundaryCondition="false" compartment="p" constant="false" hasOnlySubstanceUnits="false" id="M_S_trans_45_Hexadec_45_2_45_enoyl_45__91_acp_93__p" name="trans-Hexadec-2-enoyl-[acp]" fbc:charge="0" />
      <species boundaryCondition="false" compartment="x" constant="false" hasOnlySubstanceUnits="false" id="M_S_trans_45_Oct_45_2_45_enoyl_45_CoA_x" name="trans-Oct-2-enoyl-CoA" fbc:charge="0" />
      <species boundaryCondition="false" compartment="c" constant="false" hasOnlySubstanceUnits="false" id="M_S_trans_45_Oct_45_2_45_enoyl_45__91_acp_93__c" name="trans-Oct-2-enoyl-[acp]" fbc:charge="0" />
      <species boundaryCondition="false" compartment="p" constant="false" hasOnlySubstanceUnits="false" id="M_S_trans_45_Oct_45_2_45_enoyl_45__91_acp_93__p" name="trans-Oct-2-enoyl-[acp]" fbc:charge="0" />
      <species boundaryCondition="false" compartment="x" constant="false" hasOnlySubstanceUnits="false" id="M_S_trans_45_Tetradec_45_2_45_enoyl_45_CoA_x" name="trans-Tetradec-2-enoyl-CoA" fbc:charge="0" />
      <species boundaryCondition="false" compartment="c" constant="false" hasOnlySubstanceUnits="false" id="M_S_trans_45_Tetradec_45_2_45_enoyl_45__91_acp_93__c" name="trans-Tetradec-2-enoyl-[acp]" fbc:charge="0" />
      <species boundaryCondition="false" compartment="p" constant="false" hasOnlySubstanceUnits="false" id="M_S_trans_45_Tetradec_45_2_45_enoyl_45__91_acp_93__p" name="trans-Tetradec-2-enoyl-[acp]" fbc:charge="0" />
      <species boundaryCondition="false" compartment="c" constant="false" hasOnlySubstanceUnits="false" id="M_S_trans_45_Zeatin_32_riboside_32__32_monophosphate_c" name="trans-Zeatin riboside  monophosphate" fbc:charge="0" />
      <species boundaryCondition="false" compartment="c" constant="false" hasOnlySubstanceUnits="false" id="M_S_trans_45_Zeatin_32_riboside_32_diphosphate_c" name="trans-Zeatin riboside diphosphate" fbc:charge="0" />
      <species boundaryCondition="false" compartment="c" constant="false" hasOnlySubstanceUnits="false" id="M_S_trans_45_Zeatin_32_riboside_32_triphosphate_c" name="trans-Zeatin riboside triphosphate" fbc:charge="0" />
      <species boundaryCondition="false" compartment="c" constant="false" hasOnlySubstanceUnits="false" id="M_S_trans_45_Zeatin_45_7_45_beta_45_D_45_glucoside_c" name="trans-Zeatin-7-beta-D-glucoside" fbc:charge="0" />
      <species boundaryCondition="false" compartment="c" constant="false" hasOnlySubstanceUnits="false" id="M_S_trans_45_beta_45_D_45_Glucosyl_45_2_45_hydroxycinnamate_c" name="trans-beta-D-Glucosyl-2-hydroxycinnamate" fbc:charge="0" />
      <species boundaryCondition="false" compartment="c" constant="false" hasOnlySubstanceUnits="false" id="M_S_zeta_45_Carotene_c" name="zeta-Carotene" fbc:charge="0" />
    </listOfSpecies>
    <fbc:listOfGeneProducts>
      <fbc:geneProduct fbc:id="G_ARTHCP007" fbc:label="ARTHCP007" fbc:name="ARTHCP007" />
      <fbc:geneProduct fbc:id="G_ARTHCP008" fbc:label="ARTHCP008" fbc:name="ARTHCP008" />
      <fbc:geneProduct fbc:id="G_ARTHCP009" fbc:label="ARTHCP009" fbc:name="ARTHCP009" />
      <fbc:geneProduct fbc:id="G_ARTHCP010" fbc:label="ARTHCP010" fbc:name="ARTHCP010" />
      <fbc:geneProduct fbc:id="G_ARTHCP025" fbc:label="ARTHCP025" fbc:name="ARTHCP025" />
      <fbc:geneProduct fbc:id="G_ARTHCP026" fbc:label="ARTHCP026" fbc:name="ARTHCP026" />
      <fbc:geneProduct fbc:id="G_ARTHCP027" fbc:label="ARTHCP027" fbc:name="ARTHCP027" />
      <fbc:geneProduct fbc:id="G_ARTHCP028" fbc:label="ARTHCP028" fbc:name="ARTHCP028" />
      <fbc:geneProduct fbc:id="G_ARTHCP029" fbc:label="ARTHCP029" fbc:name="ARTHCP029" />
      <fbc:geneProduct fbc:id="G_ARTHCP030" fbc:label="ARTHCP030" fbc:name="ARTHCP030" />
      <fbc:geneProduct fbc:id="G_ARTHCP068" fbc:label="ARTHCP068" fbc:name="ARTHCP068" />
      <fbc:geneProduct fbc:id="G_ARTHCP071" fbc:label="ARTHCP071" fbc:name="ARTHCP071" />
      <fbc:geneProduct fbc:id="G_ARTHCP074" fbc:label="ARTHCP074" fbc:name="ARTHCP074" />
      <fbc:geneProduct fbc:id="G_ARTHCP076" fbc:label="ARTHCP076" fbc:name="ARTHCP076" />
      <fbc:geneProduct fbc:id="G_ARTHCP077" fbc:label="ARTHCP077" fbc:name="ARTHCP077" />
      <fbc:geneProduct fbc:id="G_ARTHCP078" fbc:label="ARTHCP078" fbc:name="ARTHCP078" />
      <fbc:geneProduct fbc:id="G_ARTHCP079" fbc:label="ARTHCP079" fbc:name="ARTHCP079" />
      <fbc:geneProduct fbc:id="G_ARTHCP080" fbc:label="ARTHCP080" fbc:name="ARTHCP080" />
      <fbc:geneProduct fbc:id="G_ARTHMP006" fbc:label="ARTHMP006" fbc:name="ARTHMP006" />
      <fbc:geneProduct fbc:id="G_ARTHMP007" fbc:label="ARTHMP007" fbc:name="ARTHMP007" />
      <fbc:geneProduct fbc:id="G_ARTHMP024" fbc:label="ARTHMP024" fbc:name="ARTHMP024" />
      <fbc:geneProduct fbc:id="G_ARTHMP026" fbc:label="ARTHMP026" fbc:name="ARTHMP026" />
      <fbc:geneProduct fbc:id="G_ARTHMP035" fbc:label="ARTHMP035" fbc:name="ARTHMP035" />
      <fbc:geneProduct fbc:id="G_ARTHMP043" fbc:label="ARTHMP043" fbc:name="ARTHMP043" />
      <fbc:geneProduct fbc:id="G_ARTHMP051" fbc:label="ARTHMP051" fbc:name="ARTHMP051" />
      <fbc:geneProduct fbc:id="G_ARTHMP058" fbc:label="ARTHMP058" fbc:name="ARTHMP058" />
      <fbc:geneProduct fbc:id="G_ARTHMP086" fbc:label="ARTHMP086" fbc:name="ARTHMP086" />
      <fbc:geneProduct fbc:id="G_ARTHMP094" fbc:label="ARTHMP094" fbc:name="ARTHMP094" />
      <fbc:geneProduct fbc:id="G_ARTHMP098" fbc:label="ARTHMP098" fbc:name="ARTHMP098" />
      <fbc:geneProduct fbc:id="G_AT1G01050" fbc:label="AT1G01050" fbc:name="AT1G01050" />
      <fbc:geneProduct fbc:id="G_AT1G01090" fbc:label="AT1G01090" fbc:name="AT1G01090" />
      <fbc:geneProduct fbc:id="G_AT1G01190" fbc:label="AT1G01190" fbc:name="AT1G01190" />
      <fbc:geneProduct fbc:id="G_AT1G01600" fbc:label="AT1G01600" fbc:name="AT1G01600" />
      <fbc:geneProduct fbc:id="G_AT1G01620" fbc:label="AT1G01620" fbc:name="AT1G01620" />
      <fbc:geneProduct fbc:id="G_AT1G01710" fbc:label="AT1G01710" fbc:name="AT1G01710" />
      <fbc:geneProduct fbc:id="G_AT1G02050" fbc:label="AT1G02050" fbc:name="AT1G02050" />
      <fbc:geneProduct fbc:id="G_AT1G02260" fbc:label="AT1G02260" fbc:name="AT1G02260" />
      <fbc:geneProduct fbc:id="G_AT1G02640" fbc:label="AT1G02640" fbc:name="AT1G02640" />
      <fbc:geneProduct fbc:id="G_AT1G02790" fbc:label="AT1G02790" fbc:name="AT1G02790" />
      <fbc:geneProduct fbc:id="G_AT1G02920" fbc:label="AT1G02920" fbc:name="AT1G02920" />
      <fbc:geneProduct fbc:id="G_AT1G02940" fbc:label="AT1G02940" fbc:name="AT1G02940" />
      <fbc:geneProduct fbc:id="G_AT1G02950" fbc:label="AT1G02950" fbc:name="AT1G02950" />
      <fbc:geneProduct fbc:id="G_AT1G03190" fbc:label="AT1G03190" fbc:name="AT1G03190" />
      <fbc:geneProduct fbc:id="G_AT1G03475" fbc:label="AT1G03475" fbc:name="AT1G03475" />
      <fbc:geneProduct fbc:id="G_AT1G04410" fbc:label="AT1G04410" fbc:name="AT1G04410" />
      <fbc:geneProduct fbc:id="G_AT1G04440" fbc:label="AT1G04440" fbc:name="AT1G04440" />
      <fbc:geneProduct fbc:id="G_AT1G04640" fbc:label="AT1G04640" fbc:name="AT1G04640" />
      <fbc:geneProduct fbc:id="G_AT1G04710" fbc:label="AT1G04710" fbc:name="AT1G04710" />
      <fbc:geneProduct fbc:id="G_AT1G05260" fbc:label="AT1G05260" fbc:name="AT1G05260" />
      <fbc:geneProduct fbc:id="G_AT1G05570" fbc:label="AT1G05570" fbc:name="AT1G05570" />
      <fbc:geneProduct fbc:id="G_AT1G05590" fbc:label="AT1G05590" fbc:name="AT1G05590" />
      <fbc:geneProduct fbc:id="G_AT1G05610" fbc:label="AT1G05610" fbc:name="AT1G05610" />
      <fbc:geneProduct fbc:id="G_AT1G06030" fbc:label="AT1G06030" fbc:name="AT1G06030" />
      <fbc:geneProduct fbc:id="G_AT1G06290" fbc:label="AT1G06290" fbc:name="AT1G06290" />
      <fbc:geneProduct fbc:id="G_AT1G06310" fbc:label="AT1G06310" fbc:name="AT1G06310" />
      <fbc:geneProduct fbc:id="G_AT1G06410" fbc:label="AT1G06410" fbc:name="AT1G06410" />
      <fbc:geneProduct fbc:id="G_AT1G06570" fbc:label="AT1G06570" fbc:name="AT1G06570" />
      <fbc:geneProduct fbc:id="G_AT1G07110" fbc:label="AT1G07110" fbc:name="AT1G07110" />
      <fbc:geneProduct fbc:id="G_AT1G07420" fbc:label="AT1G07420" fbc:name="AT1G07420" />
      <fbc:geneProduct fbc:id="G_AT1G07450" fbc:label="AT1G07450" fbc:name="AT1G07450" />
      <fbc:geneProduct fbc:id="G_AT1G07670" fbc:label="AT1G07670" fbc:name="AT1G07670" />
      <fbc:geneProduct fbc:id="G_AT1G07780" fbc:label="AT1G07780" fbc:name="AT1G07780" />
      <fbc:geneProduct fbc:id="G_AT1G07810" fbc:label="AT1G07810" fbc:name="AT1G07810" />
      <fbc:geneProduct fbc:id="G_AT1G07890" fbc:label="AT1G07890" fbc:name="AT1G07890" />
      <fbc:geneProduct fbc:id="G_AT1G08065" fbc:label="AT1G08065" fbc:name="AT1G08065" />
      <fbc:geneProduct fbc:id="G_AT1G08080" fbc:label="AT1G08080" fbc:name="AT1G08080" />
      <fbc:geneProduct fbc:id="G_AT1G08510" fbc:label="AT1G08510" fbc:name="AT1G08510" />
      <fbc:geneProduct fbc:id="G_AT1G08520" fbc:label="AT1G08520" fbc:name="AT1G08520" />
      <fbc:geneProduct fbc:id="G_AT1G08840" fbc:label="AT1G08840" fbc:name="AT1G08840" />
      <fbc:geneProduct fbc:id="G_AT1G09420" fbc:label="AT1G09420" fbc:name="AT1G09420" />
      <fbc:geneProduct fbc:id="G_AT1G09430" fbc:label="AT1G09430" fbc:name="AT1G09430" />
      <fbc:geneProduct fbc:id="G_AT1G09780" fbc:label="AT1G09780" fbc:name="AT1G09780" />
      <fbc:geneProduct fbc:id="G_AT1G09795" fbc:label="AT1G09795" fbc:name="AT1G09795" />
      <fbc:geneProduct fbc:id="G_AT1G09830" fbc:label="AT1G09830" fbc:name="AT1G09830" />
      <fbc:geneProduct fbc:id="G_AT1G09940" fbc:label="AT1G09940" fbc:name="AT1G09940" />
      <fbc:geneProduct fbc:id="G_AT1G09960" fbc:label="AT1G09960" fbc:name="AT1G09960" />
      <fbc:geneProduct fbc:id="G_AT1G10070" fbc:label="AT1G10070" fbc:name="AT1G10070" />
      <fbc:geneProduct fbc:id="G_AT1G10130" fbc:label="AT1G10130" fbc:name="AT1G10130" />
      <fbc:geneProduct fbc:id="G_AT1G10670" fbc:label="AT1G10670" fbc:name="AT1G10670" />
      <fbc:geneProduct fbc:id="G_AT1G10900" fbc:label="AT1G10900" fbc:name="AT1G10900" />
      <fbc:geneProduct fbc:id="G_AT1G10930" fbc:label="AT1G10930" fbc:name="AT1G10930" />
      <fbc:geneProduct fbc:id="G_AT1G11590" fbc:label="AT1G11590" fbc:name="AT1G11590" />
      <fbc:geneProduct fbc:id="G_AT1G11600" fbc:label="AT1G11600" fbc:name="AT1G11600" />
      <fbc:geneProduct fbc:id="G_AT1G11610" fbc:label="AT1G11610" fbc:name="AT1G11610" />
      <fbc:geneProduct fbc:id="G_AT1G11860" fbc:label="AT1G11860" fbc:name="AT1G11860" />
      <fbc:geneProduct fbc:id="G_AT1G11880" fbc:label="AT1G11880" fbc:name="AT1G11880" />
      <fbc:geneProduct fbc:id="G_AT1G12050" fbc:label="AT1G12050" fbc:name="AT1G12050" />
      <fbc:geneProduct fbc:id="G_AT1G12200" fbc:label="AT1G12200" fbc:name="AT1G12200" />
      <fbc:geneProduct fbc:id="G_AT1G12230" fbc:label="AT1G12230" fbc:name="AT1G12230" />
      <fbc:geneProduct fbc:id="G_AT1G12240" fbc:label="AT1G12240" fbc:name="AT1G12240" />
      <fbc:geneProduct fbc:id="G_AT1G12780" fbc:label="AT1G12780" fbc:name="AT1G12780" />
      <fbc:geneProduct fbc:id="G_AT1G12840" fbc:label="AT1G12840" fbc:name="AT1G12840" />
      <fbc:geneProduct fbc:id="G_AT1G12900" fbc:label="AT1G12900" fbc:name="AT1G12900" />
      <fbc:geneProduct fbc:id="G_AT1G13090" fbc:label="AT1G13090" fbc:name="AT1G13090" />
      <fbc:geneProduct fbc:id="G_AT1G13100" fbc:label="AT1G13100" fbc:name="AT1G13100" />
      <fbc:geneProduct fbc:id="G_AT1G13210" fbc:label="AT1G13210" fbc:name="AT1G13210" />
      <fbc:geneProduct fbc:id="G_AT1G13440" fbc:label="AT1G13440" fbc:name="AT1G13440" />
      <fbc:geneProduct fbc:id="G_AT1G13560" fbc:label="AT1G13560" fbc:name="AT1G13560" />
      <fbc:geneProduct fbc:id="G_AT1G13700" fbc:label="AT1G13700" fbc:name="AT1G13700" />
      <fbc:geneProduct fbc:id="G_AT1G13710" fbc:label="AT1G13710" fbc:name="AT1G13710" />
      <fbc:geneProduct fbc:id="G_AT1G14070" fbc:label="AT1G14070" fbc:name="AT1G14070" />
      <fbc:geneProduct fbc:id="G_AT1G14080" fbc:label="AT1G14080" fbc:name="AT1G14080" />
      <fbc:geneProduct fbc:id="G_AT1G14370" fbc:label="AT1G14370" fbc:name="AT1G14370" />
      <fbc:geneProduct fbc:id="G_AT1G14520" fbc:label="AT1G14520" fbc:name="AT1G14520" />
      <fbc:geneProduct fbc:id="G_AT1G14540" fbc:label="AT1G14540" fbc:name="AT1G14540" />
      <fbc:geneProduct fbc:id="G_AT1G14550" fbc:label="AT1G14550" fbc:name="AT1G14550" />
      <fbc:geneProduct fbc:id="G_AT1G14610" fbc:label="AT1G14610" fbc:name="AT1G14610" />
      <fbc:geneProduct fbc:id="G_AT1G14700" fbc:label="AT1G14700" fbc:name="AT1G14700" />
      <fbc:geneProduct fbc:id="G_AT1G14810" fbc:label="AT1G14810" fbc:name="AT1G14810" />
      <fbc:geneProduct fbc:id="G_AT1G15550" fbc:label="AT1G15550" fbc:name="AT1G15550" />
      <fbc:geneProduct fbc:id="G_AT1G15690" fbc:label="AT1G15690" fbc:name="AT1G15690" />
      <fbc:geneProduct fbc:id="G_AT1G15700" fbc:label="AT1G15700" fbc:name="AT1G15700" />
      <fbc:geneProduct fbc:id="G_AT1G15950" fbc:label="AT1G15950" fbc:name="AT1G15950" />
      <fbc:geneProduct fbc:id="G_AT1G16300" fbc:label="AT1G16300" fbc:name="AT1G16300" />
      <fbc:geneProduct fbc:id="G_AT1G16340" fbc:label="AT1G16340" fbc:name="AT1G16340" />
      <fbc:geneProduct fbc:id="G_AT1G16350" fbc:label="AT1G16350" fbc:name="AT1G16350" />
      <fbc:geneProduct fbc:id="G_AT1G16570" fbc:label="AT1G16570" fbc:name="AT1G16570" />
      <fbc:geneProduct fbc:id="G_AT1G16700" fbc:label="AT1G16700" fbc:name="AT1G16700" />
      <fbc:geneProduct fbc:id="G_AT1G16900" fbc:label="AT1G16900" fbc:name="AT1G16900" />
      <fbc:geneProduct fbc:id="G_AT1G16980" fbc:label="AT1G16980" fbc:name="AT1G16980" />
      <fbc:geneProduct fbc:id="G_AT1G17000" fbc:label="AT1G17000" fbc:name="AT1G17000" />
      <fbc:geneProduct fbc:id="G_AT1G17050" fbc:label="AT1G17050" fbc:name="AT1G17050" />
      <fbc:geneProduct fbc:id="G_AT1G17160" fbc:label="AT1G17160" fbc:name="AT1G17160" />
      <fbc:geneProduct fbc:id="G_AT1G17260" fbc:label="AT1G17260" fbc:name="AT1G17260" />
      <fbc:geneProduct fbc:id="G_AT1G17420" fbc:label="AT1G17420" fbc:name="AT1G17420" />
      <fbc:geneProduct fbc:id="G_AT1G17500" fbc:label="AT1G17500" fbc:name="AT1G17500" />
      <fbc:geneProduct fbc:id="G_AT1G17745" fbc:label="AT1G17745" fbc:name="AT1G17745" />
      <fbc:geneProduct fbc:id="G_AT1G17890" fbc:label="AT1G17890" fbc:name="AT1G17890" />
      <fbc:geneProduct fbc:id="G_AT1G18270" fbc:label="AT1G18270" fbc:name="AT1G18270" />
      <fbc:geneProduct fbc:id="G_AT1G18500" fbc:label="AT1G18500" fbc:name="AT1G18500" />
      <fbc:geneProduct fbc:id="G_AT1G18640" fbc:label="AT1G18640" fbc:name="AT1G18640" />
      <fbc:geneProduct fbc:id="G_AT1G19670" fbc:label="AT1G19670" fbc:name="AT1G19670" />
      <fbc:geneProduct fbc:id="G_AT1G19910" fbc:label="AT1G19910" fbc:name="AT1G19910" />
      <fbc:geneProduct fbc:id="G_AT1G20020" fbc:label="AT1G20020" fbc:name="AT1G20020" />
      <fbc:geneProduct fbc:id="G_AT1G20050" fbc:label="AT1G20050" fbc:name="AT1G20050" />
      <fbc:geneProduct fbc:id="G_AT1G20480" fbc:label="AT1G20480" fbc:name="AT1G20480" />
      <fbc:geneProduct fbc:id="G_AT1G20510" fbc:label="AT1G20510" fbc:name="AT1G20510" />
      <fbc:geneProduct fbc:id="G_AT1G20575" fbc:label="AT1G20575" fbc:name="AT1G20575" />
      <fbc:geneProduct fbc:id="G_AT1G20620" fbc:label="AT1G20620" fbc:name="AT1G20620" />
      <fbc:geneProduct fbc:id="G_AT1G20630" fbc:label="AT1G20630" fbc:name="AT1G20630" />
      <fbc:geneProduct fbc:id="G_AT1G20860" fbc:label="AT1G20860" fbc:name="AT1G20860" />
      <fbc:geneProduct fbc:id="G_AT1G20930" fbc:label="AT1G20930" fbc:name="AT1G20930" />
      <fbc:geneProduct fbc:id="G_AT1G20960" fbc:label="AT1G20960" fbc:name="AT1G20960" />
      <fbc:geneProduct fbc:id="G_AT1G21400" fbc:label="AT1G21400" fbc:name="AT1G21400" />
      <fbc:geneProduct fbc:id="G_AT1G21980" fbc:label="AT1G21980" fbc:name="AT1G21980" />
      <fbc:geneProduct fbc:id="G_AT1G22020" fbc:label="AT1G22020" fbc:name="AT1G22020" />
      <fbc:geneProduct fbc:id="G_AT1G22150" fbc:label="AT1G22150" fbc:name="AT1G22150" />
      <fbc:geneProduct fbc:id="G_AT1G22400" fbc:label="AT1G22400" fbc:name="AT1G22400" />
      <fbc:geneProduct fbc:id="G_AT1G22410" fbc:label="AT1G22410" fbc:name="AT1G22410" />
      <fbc:geneProduct fbc:id="G_AT1G22430" fbc:label="AT1G22430" fbc:name="AT1G22430" />
      <fbc:geneProduct fbc:id="G_AT1G22440" fbc:label="AT1G22440" fbc:name="AT1G22440" />
      <fbc:geneProduct fbc:id="G_AT1G22940" fbc:label="AT1G22940" fbc:name="AT1G22940" />
      <fbc:geneProduct fbc:id="G_AT1G23730" fbc:label="AT1G23730" fbc:name="AT1G23730" />
      <fbc:geneProduct fbc:id="G_AT1G23800" fbc:label="AT1G23800" fbc:name="AT1G23800" />
      <fbc:geneProduct fbc:id="G_AT1G23820" fbc:label="AT1G23820" fbc:name="AT1G23820" />
      <fbc:geneProduct fbc:id="G_AT1G24110" fbc:label="AT1G24110" fbc:name="AT1G24110" />
      <fbc:geneProduct fbc:id="G_AT1G24180" fbc:label="AT1G24180" fbc:name="AT1G24180" />
      <fbc:geneProduct fbc:id="G_AT1G24280" fbc:label="AT1G24280" fbc:name="AT1G24280" />
      <fbc:geneProduct fbc:id="G_AT1G24320" fbc:label="AT1G24320" fbc:name="AT1G24320" />
      <fbc:geneProduct fbc:id="G_AT1G24360" fbc:label="AT1G24360" fbc:name="AT1G24360" />
      <fbc:geneProduct fbc:id="G_AT1G24650" fbc:label="AT1G24650" fbc:name="AT1G24650" />
      <fbc:geneProduct fbc:id="G_AT1G24735" fbc:label="AT1G24735" fbc:name="AT1G24735" />
      <fbc:geneProduct fbc:id="G_AT1G24807" fbc:label="AT1G24807" fbc:name="AT1G24807" />
      <fbc:geneProduct fbc:id="G_AT1G24909" fbc:label="AT1G24909" fbc:name="AT1G24909" />
      <fbc:geneProduct fbc:id="G_AT1G25220" fbc:label="AT1G25220" fbc:name="AT1G25220" />
      <fbc:geneProduct fbc:id="G_AT1G25350" fbc:label="AT1G25350" fbc:name="AT1G25350" />
      <fbc:geneProduct fbc:id="G_AT1G25410" fbc:label="AT1G25410" fbc:name="AT1G25410" />
      <fbc:geneProduct fbc:id="G_AT1G26130" fbc:label="AT1G26130" fbc:name="AT1G26130" />
      <fbc:geneProduct fbc:id="G_AT1G26560" fbc:label="AT1G26560" fbc:name="AT1G26560" />
      <fbc:geneProduct fbc:id="G_AT1G26570" fbc:label="AT1G26570" fbc:name="AT1G26570" />
      <fbc:geneProduct fbc:id="G_AT1G27450" fbc:label="AT1G27450" fbc:name="AT1G27450" />
      <fbc:geneProduct fbc:id="G_AT1G27680" fbc:label="AT1G27680" fbc:name="AT1G27680" />
      <fbc:geneProduct fbc:id="G_AT1G27880" fbc:label="AT1G27880" fbc:name="AT1G27880" />
      <fbc:geneProduct fbc:id="G_AT1G27980" fbc:label="AT1G27980" fbc:name="AT1G27980" />
      <fbc:geneProduct fbc:id="G_AT1G28120" fbc:label="AT1G28120" fbc:name="AT1G28120" />
      <fbc:geneProduct fbc:id="G_AT1G28440" fbc:label="AT1G28440" fbc:name="AT1G28440" />
      <fbc:geneProduct fbc:id="G_AT1G29410" fbc:label="AT1G29410" fbc:name="AT1G29410" />
      <fbc:geneProduct fbc:id="G_AT1G29870" fbc:label="AT1G29870" fbc:name="AT1G29870" />
      <fbc:geneProduct fbc:id="G_AT1G29880" fbc:label="AT1G29880" fbc:name="AT1G29880" />
      <fbc:geneProduct fbc:id="G_AT1G29900" fbc:label="AT1G29900" fbc:name="AT1G29900" />
      <fbc:geneProduct fbc:id="G_AT1G30000" fbc:label="AT1G30000" fbc:name="AT1G30000" />
      <fbc:geneProduct fbc:id="G_AT1G30110" fbc:label="AT1G30110" fbc:name="AT1G30110" />
      <fbc:geneProduct fbc:id="G_AT1G30120" fbc:label="AT1G30120" fbc:name="AT1G30120" />
      <fbc:geneProduct fbc:id="G_AT1G30270" fbc:label="AT1G30270" fbc:name="AT1G30270" />
      <fbc:geneProduct fbc:id="G_AT1G30350" fbc:label="AT1G30350" fbc:name="AT1G30350" />
      <fbc:geneProduct fbc:id="G_AT1G30510" fbc:label="AT1G30510" fbc:name="AT1G30510" />
      <fbc:geneProduct fbc:id="G_AT1G30620" fbc:label="AT1G30620" fbc:name="AT1G30620" />
      <fbc:geneProduct fbc:id="G_AT1G30820" fbc:label="AT1G30820" fbc:name="AT1G30820" />
      <fbc:geneProduct fbc:id="G_AT1G30870" fbc:label="AT1G30870" fbc:name="AT1G30870" />
      <fbc:geneProduct fbc:id="G_AT1G31070" fbc:label="AT1G31070" fbc:name="AT1G31070" />
      <fbc:geneProduct fbc:id="G_AT1G31180" fbc:label="AT1G31180" fbc:name="AT1G31180" />
      <fbc:geneProduct fbc:id="G_AT1G31220" fbc:label="AT1G31220" fbc:name="AT1G31220" />
      <fbc:geneProduct fbc:id="G_AT1G31230" fbc:label="AT1G31230" fbc:name="AT1G31230" />
      <fbc:geneProduct fbc:id="G_AT1G31360" fbc:label="AT1G31360" fbc:name="AT1G31360" />
      <fbc:geneProduct fbc:id="G_AT1G31860" fbc:label="AT1G31860" fbc:name="AT1G31860" />
      <fbc:geneProduct fbc:id="G_AT1G31910" fbc:label="AT1G31910" fbc:name="AT1G31910" />
      <fbc:geneProduct fbc:id="G_AT1G32060" fbc:label="AT1G32060" fbc:name="AT1G32060" />
      <fbc:geneProduct fbc:id="G_AT1G32210" fbc:label="AT1G32210" fbc:name="AT1G32210" />
      <fbc:geneProduct fbc:id="G_AT1G32380" fbc:label="AT1G32380" fbc:name="AT1G32380" />
      <fbc:geneProduct fbc:id="G_AT1G32440" fbc:label="AT1G32440" fbc:name="AT1G32440" />
      <fbc:geneProduct fbc:id="G_AT1G32780" fbc:label="AT1G32780" fbc:name="AT1G32780" />
      <fbc:geneProduct fbc:id="G_AT1G34430" fbc:label="AT1G34430" fbc:name="AT1G34430" />
      <fbc:geneProduct fbc:id="G_AT1G34510" fbc:label="AT1G34510" fbc:name="AT1G34510" />
      <fbc:geneProduct fbc:id="G_AT1G35530" fbc:label="AT1G35530" fbc:name="AT1G35530" />
      <fbc:geneProduct fbc:id="G_AT1G35670" fbc:label="AT1G35670" fbc:name="AT1G35670" />
      <fbc:geneProduct fbc:id="G_AT1G36160" fbc:label="AT1G36160" fbc:name="AT1G36160" />
      <fbc:geneProduct fbc:id="G_AT1G36280" fbc:label="AT1G36280" fbc:name="AT1G36280" />
      <fbc:geneProduct fbc:id="G_AT1G36370" fbc:label="AT1G36370" fbc:name="AT1G36370" />
      <fbc:geneProduct fbc:id="G_AT1G42970" fbc:label="AT1G42970" fbc:name="AT1G42970" />
      <fbc:geneProduct fbc:id="G_AT1G43670" fbc:label="AT1G43670" fbc:name="AT1G43670" />
      <fbc:geneProduct fbc:id="G_AT1G43710" fbc:label="AT1G43710" fbc:name="AT1G43710" />
      <fbc:geneProduct fbc:id="G_AT1G43800" fbc:label="AT1G43800" fbc:name="AT1G43800" />
      <fbc:geneProduct fbc:id="G_AT1G44180" fbc:label="AT1G44180" fbc:name="AT1G44180" />
      <fbc:geneProduct fbc:id="G_AT1G44318" fbc:label="AT1G44318" fbc:name="AT1G44318" />
      <fbc:geneProduct fbc:id="G_AT1G44820" fbc:label="AT1G44820" fbc:name="AT1G44820" />
      <fbc:geneProduct fbc:id="G_AT1G44970" fbc:label="AT1G44970" fbc:name="AT1G44970" />
      <fbc:geneProduct fbc:id="G_AT1G47840" fbc:label="AT1G47840" fbc:name="AT1G47840" />
      <fbc:geneProduct fbc:id="G_AT1G48030" fbc:label="AT1G48030" fbc:name="AT1G48030" />
      <fbc:geneProduct fbc:id="G_AT1G48470" fbc:label="AT1G48470" fbc:name="AT1G48470" />
      <fbc:geneProduct fbc:id="G_AT1G48850" fbc:label="AT1G48850" fbc:name="AT1G48850" />
      <fbc:geneProduct fbc:id="G_AT1G48860" fbc:label="AT1G48860" fbc:name="AT1G48860" />
      <fbc:geneProduct fbc:id="G_AT1G49140" fbc:label="AT1G49140" fbc:name="AT1G49140" />
      <fbc:geneProduct fbc:id="G_AT1G49340" fbc:label="AT1G49340" fbc:name="AT1G49340" />
      <fbc:geneProduct fbc:id="G_AT1G49430" fbc:label="AT1G49430" fbc:name="AT1G49430" />
      <fbc:geneProduct fbc:id="G_AT1G49570" fbc:label="AT1G49570" fbc:name="AT1G49570" />
      <fbc:geneProduct fbc:id="G_AT1G50000" fbc:label="AT1G50000" fbc:name="AT1G50000" />
      <fbc:geneProduct fbc:id="G_AT1G50090" fbc:label="AT1G50090" fbc:name="AT1G50090" />
      <fbc:geneProduct fbc:id="G_AT1G50110" fbc:label="AT1G50110" fbc:name="AT1G50110" />
      <fbc:geneProduct fbc:id="G_AT1G50200" fbc:label="AT1G50200" fbc:name="AT1G50200" />
      <fbc:geneProduct fbc:id="G_AT1G50430" fbc:label="AT1G50430" fbc:name="AT1G50430" />
      <fbc:geneProduct fbc:id="G_AT1G50480" fbc:label="AT1G50480" fbc:name="AT1G50480" />
      <fbc:geneProduct fbc:id="G_AT1G51650" fbc:label="AT1G51650" fbc:name="AT1G51650" />
      <fbc:geneProduct fbc:id="G_AT1G51680" fbc:label="AT1G51680" fbc:name="AT1G51680" />
      <fbc:geneProduct fbc:id="G_AT1G51720" fbc:label="AT1G51720" fbc:name="AT1G51720" />
      <fbc:geneProduct fbc:id="G_AT1G53000" fbc:label="AT1G53000" fbc:name="AT1G53000" />
      <fbc:geneProduct fbc:id="G_AT1G53240" fbc:label="AT1G53240" fbc:name="AT1G53240" />
      <fbc:geneProduct fbc:id="G_AT1G53310" fbc:label="AT1G53310" fbc:name="AT1G53310" />
      <fbc:geneProduct fbc:id="G_AT1G53830" fbc:label="AT1G53830" fbc:name="AT1G53830" />
      <fbc:geneProduct fbc:id="G_AT1G54100" fbc:label="AT1G54100" fbc:name="AT1G54100" />
      <fbc:geneProduct fbc:id="G_AT1G54220" fbc:label="AT1G54220" fbc:name="AT1G54220" />
      <fbc:geneProduct fbc:id="G_AT1G54280" fbc:label="AT1G54280" fbc:name="AT1G54280" />
      <fbc:geneProduct fbc:id="G_AT1G54340" fbc:label="AT1G54340" fbc:name="AT1G54340" />
      <fbc:geneProduct fbc:id="G_AT1G55020" fbc:label="AT1G55020" fbc:name="AT1G55020" />
      <fbc:geneProduct fbc:id="G_AT1G55090" fbc:label="AT1G55090" fbc:name="AT1G55090" />
      <fbc:geneProduct fbc:id="G_AT1G55180" fbc:label="AT1G55180" fbc:name="AT1G55180" />
      <fbc:geneProduct fbc:id="G_AT1G55510" fbc:label="AT1G55510" fbc:name="AT1G55510" />
      <fbc:geneProduct fbc:id="G_AT1G55570" fbc:label="AT1G55570" fbc:name="AT1G55570" />
      <fbc:geneProduct fbc:id="G_AT1G55880" fbc:label="AT1G55880" fbc:name="AT1G55880" />
      <fbc:geneProduct fbc:id="G_AT1G55920" fbc:label="AT1G55920" fbc:name="AT1G55920" />
      <fbc:geneProduct fbc:id="G_AT1G56190" fbc:label="AT1G56190" fbc:name="AT1G56190" />
      <fbc:geneProduct fbc:id="G_AT1G57870" fbc:label="AT1G57870" fbc:name="AT1G57870" />
      <fbc:geneProduct fbc:id="G_AT1G58180" fbc:label="AT1G58180" fbc:name="AT1G58180" />
      <fbc:geneProduct fbc:id="G_AT1G58290" fbc:label="AT1G58290" fbc:name="AT1G58290" />
      <fbc:geneProduct fbc:id="G_AT1G58440" fbc:label="AT1G58440" fbc:name="AT1G58440" />
      <fbc:geneProduct fbc:id="G_AT1G59820" fbc:label="AT1G59820" fbc:name="AT1G59820" />
      <fbc:geneProduct fbc:id="G_AT1G59900" fbc:label="AT1G59900" fbc:name="AT1G59900" />
      <fbc:geneProduct fbc:id="G_AT1G60490" fbc:label="AT1G60490" fbc:name="AT1G60490" />
      <fbc:geneProduct fbc:id="G_AT1G60550" fbc:label="AT1G60550" fbc:name="AT1G60550" />
      <fbc:geneProduct fbc:id="G_AT1G60600" fbc:label="AT1G60600" fbc:name="AT1G60600" />
      <fbc:geneProduct fbc:id="G_AT1G60810" fbc:label="AT1G60810" fbc:name="AT1G60810" />
      <fbc:geneProduct fbc:id="G_AT1G60890" fbc:label="AT1G60890" fbc:name="AT1G60890" />
      <fbc:geneProduct fbc:id="G_AT1G61720" fbc:label="AT1G61720" fbc:name="AT1G61720" />
      <fbc:geneProduct fbc:id="G_AT1G61800" fbc:label="AT1G61800" fbc:name="AT1G61800" />
      <fbc:geneProduct fbc:id="G_AT1G62430" fbc:label="AT1G62430" fbc:name="AT1G62430" />
      <fbc:geneProduct fbc:id="G_AT1G62640" fbc:label="AT1G62640" fbc:name="AT1G62640" />
      <fbc:geneProduct fbc:id="G_AT1G62660" fbc:label="AT1G62660" fbc:name="AT1G62660" />
      <fbc:geneProduct fbc:id="G_AT1G62800" fbc:label="AT1G62800" fbc:name="AT1G62800" />
      <fbc:geneProduct fbc:id="G_AT1G62940" fbc:label="AT1G62940" fbc:name="AT1G62940" />
      <fbc:geneProduct fbc:id="G_AT1G63180" fbc:label="AT1G63180" fbc:name="AT1G63180" />
      <fbc:geneProduct fbc:id="G_AT1G63290" fbc:label="AT1G63290" fbc:name="AT1G63290" />
      <fbc:geneProduct fbc:id="G_AT1G63380" fbc:label="AT1G63380" fbc:name="AT1G63380" />
      <fbc:geneProduct fbc:id="G_AT1G63440" fbc:label="AT1G63440" fbc:name="AT1G63440" />
      <fbc:geneProduct fbc:id="G_AT1G63460" fbc:label="AT1G63460" fbc:name="AT1G63460" />
      <fbc:geneProduct fbc:id="G_AT1G63660" fbc:label="AT1G63660" fbc:name="AT1G63660" />
      <fbc:geneProduct fbc:id="G_AT1G64190" fbc:label="AT1G64190" fbc:name="AT1G64190" />
      <fbc:geneProduct fbc:id="G_AT1G64200" fbc:label="AT1G64200" fbc:name="AT1G64200" />
      <fbc:geneProduct fbc:id="G_AT1G64400" fbc:label="AT1G64400" fbc:name="AT1G64400" />
      <fbc:geneProduct fbc:id="G_AT1G64440" fbc:label="AT1G64440" fbc:name="AT1G64440" />
      <fbc:geneProduct fbc:id="G_AT1G64710" fbc:label="AT1G64710" fbc:name="AT1G64710" />
      <fbc:geneProduct fbc:id="G_AT1G64780" fbc:label="AT1G64780" fbc:name="AT1G64780" />
      <fbc:geneProduct fbc:id="G_AT1G64970" fbc:label="AT1G64970" fbc:name="AT1G64970" />
      <fbc:geneProduct fbc:id="G_AT1G65060" fbc:label="AT1G65060" fbc:name="AT1G65060" />
      <fbc:geneProduct fbc:id="G_AT1G65290" fbc:label="AT1G65290" fbc:name="AT1G65290" />
      <fbc:geneProduct fbc:id="G_AT1G65820" fbc:label="AT1G65820" fbc:name="AT1G65820" />
      <fbc:geneProduct fbc:id="G_AT1G65930" fbc:label="AT1G65930" fbc:name="AT1G65930" />
      <fbc:geneProduct fbc:id="G_AT1G66150" fbc:label="AT1G66150" fbc:name="AT1G66150" />
      <fbc:geneProduct fbc:id="G_AT1G66430" fbc:label="AT1G66430" fbc:name="AT1G66430" />
      <fbc:geneProduct fbc:id="G_AT1G66520" fbc:label="AT1G66520" fbc:name="AT1G66520" />
      <fbc:geneProduct fbc:id="G_AT1G67070" fbc:label="AT1G67070" fbc:name="AT1G67070" />
      <fbc:geneProduct fbc:id="G_AT1G67090" fbc:label="AT1G67090" fbc:name="AT1G67090" />
      <fbc:geneProduct fbc:id="G_AT1G67110" fbc:label="AT1G67110" fbc:name="AT1G67110" />
      <fbc:geneProduct fbc:id="G_AT1G67440" fbc:label="AT1G67440" fbc:name="AT1G67440" />
      <fbc:geneProduct fbc:id="G_AT1G67560" fbc:label="AT1G67560" fbc:name="AT1G67560" />
      <fbc:geneProduct fbc:id="G_AT1G68000" fbc:label="AT1G68000" fbc:name="AT1G68000" />
      <fbc:geneProduct fbc:id="G_AT1G68460" fbc:label="AT1G68460" fbc:name="AT1G68460" />
      <fbc:geneProduct fbc:id="G_AT1G68710" fbc:label="AT1G68710" fbc:name="AT1G68710" />
      <fbc:geneProduct fbc:id="G_AT1G68750" fbc:label="AT1G68750" fbc:name="AT1G68750" />
      <fbc:geneProduct fbc:id="G_AT1G68850" fbc:label="AT1G68850" fbc:name="AT1G68850" />
      <fbc:geneProduct fbc:id="G_AT1G68890" fbc:label="AT1G68890" fbc:name="AT1G68890" />
      <fbc:geneProduct fbc:id="G_AT1G69370" fbc:label="AT1G69370" fbc:name="AT1G69370" />
      <fbc:geneProduct fbc:id="G_AT1G69740" fbc:label="AT1G69740" fbc:name="AT1G69740" />
      <fbc:geneProduct fbc:id="G_AT1G69770" fbc:label="AT1G69770" fbc:name="AT1G69770" />
      <fbc:geneProduct fbc:id="G_AT1G70310" fbc:label="AT1G70310" fbc:name="AT1G70310" />
      <fbc:geneProduct fbc:id="G_AT1G70410" fbc:label="AT1G70410" fbc:name="AT1G70410" />
      <fbc:geneProduct fbc:id="G_AT1G70580" fbc:label="AT1G70580" fbc:name="AT1G70580" />
      <fbc:geneProduct fbc:id="G_AT1G70980" fbc:label="AT1G70980" fbc:name="AT1G70980" />
      <fbc:geneProduct fbc:id="G_AT1G71010" fbc:label="AT1G71010" fbc:name="AT1G71010" />
      <fbc:geneProduct fbc:id="G_AT1G71100" fbc:label="AT1G71100" fbc:name="AT1G71100" />
      <fbc:geneProduct fbc:id="G_AT1G71220" fbc:label="AT1G71220" fbc:name="AT1G71220" />
      <fbc:geneProduct fbc:id="G_AT1G71230" fbc:label="AT1G71230" fbc:name="AT1G71230" />
      <fbc:geneProduct fbc:id="G_AT1G71695" fbc:label="AT1G71695" fbc:name="AT1G71695" />
      <fbc:geneProduct fbc:id="G_AT1G71750" fbc:label="AT1G71750" fbc:name="AT1G71750" />
      <fbc:geneProduct fbc:id="G_AT1G71880" fbc:label="AT1G71880" fbc:name="AT1G71880" />
      <fbc:geneProduct fbc:id="G_AT1G71920" fbc:label="AT1G71920" fbc:name="AT1G71920" />
      <fbc:geneProduct fbc:id="G_AT1G71990" fbc:label="AT1G71990" fbc:name="AT1G71990" />
      <fbc:geneProduct fbc:id="G_AT1G72520" fbc:label="AT1G72520" fbc:name="AT1G72520" />
      <fbc:geneProduct fbc:id="G_AT1G72550" fbc:label="AT1G72550" fbc:name="AT1G72550" />
      <fbc:geneProduct fbc:id="G_AT1G72700" fbc:label="AT1G72700" fbc:name="AT1G72700" />
      <fbc:geneProduct fbc:id="G_AT1G72810" fbc:label="AT1G72810" fbc:name="AT1G72810" />
      <fbc:geneProduct fbc:id="G_AT1G72880" fbc:label="AT1G72880" fbc:name="AT1G72880" />
      <fbc:geneProduct fbc:id="G_AT1G73050" fbc:label="AT1G73050" fbc:name="AT1G73050" />
      <fbc:geneProduct fbc:id="G_AT1G73250" fbc:label="AT1G73250" fbc:name="AT1G73250" />
      <fbc:geneProduct fbc:id="G_AT1G73740" fbc:label="AT1G73740" fbc:name="AT1G73740" />
      <fbc:geneProduct fbc:id="G_AT1G74010" fbc:label="AT1G74010" fbc:name="AT1G74010" />
      <fbc:geneProduct fbc:id="G_AT1G74020" fbc:label="AT1G74020" fbc:name="AT1G74020" />
      <fbc:geneProduct fbc:id="G_AT1G74030" fbc:label="AT1G74030" fbc:name="AT1G74030" />
      <fbc:geneProduct fbc:id="G_AT1G74040" fbc:label="AT1G74040" fbc:name="AT1G74040" />
      <fbc:geneProduct fbc:id="G_AT1G74260" fbc:label="AT1G74260" fbc:name="AT1G74260" />
      <fbc:geneProduct fbc:id="G_AT1G74470" fbc:label="AT1G74470" fbc:name="AT1G74470" />
      <fbc:geneProduct fbc:id="G_AT1G74540" fbc:label="AT1G74540" fbc:name="AT1G74540" />
      <fbc:geneProduct fbc:id="G_AT1G74550" fbc:label="AT1G74550" fbc:name="AT1G74550" />
      <fbc:geneProduct fbc:id="G_AT1G74740" fbc:label="AT1G74740" fbc:name="AT1G74740" />
      <fbc:geneProduct fbc:id="G_AT1G74920" fbc:label="AT1G74920" fbc:name="AT1G74920" />
      <fbc:geneProduct fbc:id="G_AT1G74960" fbc:label="AT1G74960" fbc:name="AT1G74960" />
      <fbc:geneProduct fbc:id="G_AT1G75280" fbc:label="AT1G75280" fbc:name="AT1G75280" />
      <fbc:geneProduct fbc:id="G_AT1G75330" fbc:label="AT1G75330" fbc:name="AT1G75330" />
      <fbc:geneProduct fbc:id="G_AT1G75630" fbc:label="AT1G75630" fbc:name="AT1G75630" />
      <fbc:geneProduct fbc:id="G_AT1G75820" fbc:label="AT1G75820" fbc:name="AT1G75820" />
      <fbc:geneProduct fbc:id="G_AT1G76030" fbc:label="AT1G76030" fbc:name="AT1G76030" />
      <fbc:geneProduct fbc:id="G_AT1G76400" fbc:label="AT1G76400" fbc:name="AT1G76400" />
      <fbc:geneProduct fbc:id="G_AT1G76490" fbc:label="AT1G76490" fbc:name="AT1G76490" />
      <fbc:geneProduct fbc:id="G_AT1G76540" fbc:label="AT1G76540" fbc:name="AT1G76540" />
      <fbc:geneProduct fbc:id="G_AT1G76730" fbc:label="AT1G76730" fbc:name="AT1G76730" />
      <fbc:geneProduct fbc:id="G_AT1G77120" fbc:label="AT1G77120" fbc:name="AT1G77120" />
      <fbc:geneProduct fbc:id="G_AT1G77590" fbc:label="AT1G77590" fbc:name="AT1G77590" />
      <fbc:geneProduct fbc:id="G_AT1G77740" fbc:label="AT1G77740" fbc:name="AT1G77740" />
      <fbc:geneProduct fbc:id="G_AT1G77760" fbc:label="AT1G77760" fbc:name="AT1G77760" />
      <fbc:geneProduct fbc:id="G_AT1G78000" fbc:label="AT1G78000" fbc:name="AT1G78000" />
      <fbc:geneProduct fbc:id="G_AT1G78440" fbc:label="AT1G78440" fbc:name="AT1G78440" />
      <fbc:geneProduct fbc:id="G_AT1G78510" fbc:label="AT1G78510" fbc:name="AT1G78510" />
      <fbc:geneProduct fbc:id="G_AT1G78580" fbc:label="AT1G78580" fbc:name="AT1G78580" />
      <fbc:geneProduct fbc:id="G_AT1G78670" fbc:label="AT1G78670" fbc:name="AT1G78670" />
      <fbc:geneProduct fbc:id="G_AT1G78680" fbc:label="AT1G78680" fbc:name="AT1G78680" />
      <fbc:geneProduct fbc:id="G_AT1G78800" fbc:label="AT1G78800" fbc:name="AT1G78800" />
      <fbc:geneProduct fbc:id="G_AT1G78900" fbc:label="AT1G78900" fbc:name="AT1G78900" />
      <fbc:geneProduct fbc:id="G_AT1G78960" fbc:label="AT1G78960" fbc:name="AT1G78960" />
      <fbc:geneProduct fbc:id="G_AT1G79010" fbc:label="AT1G79010" fbc:name="AT1G79010" />
      <fbc:geneProduct fbc:id="G_AT1G79460" fbc:label="AT1G79460" fbc:name="AT1G79460" />
      <fbc:geneProduct fbc:id="G_AT1G79470" fbc:label="AT1G79470" fbc:name="AT1G79470" />
      <fbc:geneProduct fbc:id="G_AT1G79530" fbc:label="AT1G79530" fbc:name="AT1G79530" />
      <fbc:geneProduct fbc:id="G_AT1G79550" fbc:label="AT1G79550" fbc:name="AT1G79550" />
      <fbc:geneProduct fbc:id="G_AT1G79890" fbc:label="AT1G79890" fbc:name="AT1G79890" />
      <fbc:geneProduct fbc:id="G_AT1G80050" fbc:label="AT1G80050" fbc:name="AT1G80050" />
      <fbc:geneProduct fbc:id="G_AT1G80340" fbc:label="AT1G80340" fbc:name="AT1G80340" />
      <fbc:geneProduct fbc:id="G_AT1G80350" fbc:label="AT1G80350" fbc:name="AT1G80350" />
      <fbc:geneProduct fbc:id="G_AT1G80460" fbc:label="AT1G80460" fbc:name="AT1G80460" />
      <fbc:geneProduct fbc:id="G_AT1G80560" fbc:label="AT1G80560" fbc:name="AT1G80560" />
      <fbc:geneProduct fbc:id="G_AT1G80660" fbc:label="AT1G80660" fbc:name="AT1G80660" />
      <fbc:geneProduct fbc:id="G_AT1G80820" fbc:label="AT1G80820" fbc:name="AT1G80820" />
      <fbc:geneProduct fbc:id="G_AT2G01140" fbc:label="AT2G01140" fbc:name="AT2G01140" />
      <fbc:geneProduct fbc:id="G_AT2G01290" fbc:label="AT2G01290" fbc:name="AT2G01290" />
      <fbc:geneProduct fbc:id="G_AT2G01350" fbc:label="AT2G01350" fbc:name="AT2G01350" />
      <fbc:geneProduct fbc:id="G_AT2G01440" fbc:label="AT2G01440" fbc:name="AT2G01440" />
      <fbc:geneProduct fbc:id="G_AT2G01450" fbc:label="AT2G01450" fbc:name="AT2G01450" />
      <fbc:geneProduct fbc:id="G_AT2G02000" fbc:label="AT2G02000" fbc:name="AT2G02000" />
      <fbc:geneProduct fbc:id="G_AT2G02050" fbc:label="AT2G02050" fbc:name="AT2G02050" />
      <fbc:geneProduct fbc:id="G_AT2G02930" fbc:label="AT2G02930" fbc:name="AT2G02930" />
      <fbc:geneProduct fbc:id="G_AT2G03210" fbc:label="AT2G03210" fbc:name="AT2G03210" />
      <fbc:geneProduct fbc:id="G_AT2G03220" fbc:label="AT2G03220" fbc:name="AT2G03220" />
      <fbc:geneProduct fbc:id="G_AT2G03760" fbc:label="AT2G03760" fbc:name="AT2G03760" />
      <fbc:geneProduct fbc:id="G_AT2G04400" fbc:label="AT2G04400" fbc:name="AT2G04400" />
      <fbc:geneProduct fbc:id="G_AT2G04450" fbc:label="AT2G04450" fbc:name="AT2G04450" />
      <fbc:geneProduct fbc:id="G_AT2G04540" fbc:label="AT2G04540" fbc:name="AT2G04540" />
      <fbc:geneProduct fbc:id="G_AT2G05140" fbc:label="AT2G05140" fbc:name="AT2G05140" />
      <fbc:geneProduct fbc:id="G_AT2G05710" fbc:label="AT2G05710" fbc:name="AT2G05710" />
      <fbc:geneProduct fbc:id="G_AT2G05990" fbc:label="AT2G05990" fbc:name="AT2G05990" />
      <fbc:geneProduct fbc:id="G_AT2G07050" fbc:label="AT2G07050" fbc:name="AT2G07050" />
      <fbc:geneProduct fbc:id="G_AT2G07560" fbc:label="AT2G07560" fbc:name="AT2G07560" />
      <fbc:geneProduct fbc:id="G_AT2G07698" fbc:label="AT2G07698" fbc:name="AT2G07698" />
      <fbc:geneProduct fbc:id="G_AT2G07741" fbc:label="AT2G07741" fbc:name="AT2G07741" />
      <fbc:geneProduct fbc:id="G_AT2G07751" fbc:label="AT2G07751" fbc:name="AT2G07751" />
      <fbc:geneProduct fbc:id="G_AT2G07785" fbc:label="AT2G07785" fbc:name="AT2G07785" />
      <fbc:geneProduct fbc:id="G_AT2G11810" fbc:label="AT2G11810" fbc:name="AT2G11810" />
      <fbc:geneProduct fbc:id="G_AT2G11890" fbc:label="AT2G11890" fbc:name="AT2G11890" />
      <fbc:geneProduct fbc:id="G_AT2G13360" fbc:label="AT2G13360" fbc:name="AT2G13360" />
      <fbc:geneProduct fbc:id="G_AT2G13370" fbc:label="AT2G13370" fbc:name="AT2G13370" />
      <fbc:geneProduct fbc:id="G_AT2G13680" fbc:label="AT2G13680" fbc:name="AT2G13680" />
      <fbc:geneProduct fbc:id="G_AT2G14170" fbc:label="AT2G14170" fbc:name="AT2G14170" />
      <fbc:geneProduct fbc:id="G_AT2G14260" fbc:label="AT2G14260" fbc:name="AT2G14260" />
      <fbc:geneProduct fbc:id="G_AT2G15350" fbc:label="AT2G15350" fbc:name="AT2G15350" />
      <fbc:geneProduct fbc:id="G_AT2G15370" fbc:label="AT2G15370" fbc:name="AT2G15370" />
      <fbc:geneProduct fbc:id="G_AT2G15620" fbc:label="AT2G15620" fbc:name="AT2G15620" />
      <fbc:geneProduct fbc:id="G_AT2G16370" fbc:label="AT2G16370" fbc:name="AT2G16370" />
      <fbc:geneProduct fbc:id="G_AT2G16500" fbc:label="AT2G16500" fbc:name="AT2G16500" />
      <fbc:geneProduct fbc:id="G_AT2G16570" fbc:label="AT2G16570" fbc:name="AT2G16570" />
      <fbc:geneProduct fbc:id="G_AT2G16790" fbc:label="AT2G16790" fbc:name="AT2G16790" />
      <fbc:geneProduct fbc:id="G_AT2G17265" fbc:label="AT2G17265" fbc:name="AT2G17265" />
      <fbc:geneProduct fbc:id="G_AT2G17290" fbc:label="AT2G17290" fbc:name="AT2G17290" />
      <fbc:geneProduct fbc:id="G_AT2G17370" fbc:label="AT2G17370" fbc:name="AT2G17370" />
      <fbc:geneProduct fbc:id="G_AT2G17630" fbc:label="AT2G17630" fbc:name="AT2G17630" />
      <fbc:geneProduct fbc:id="G_AT2G18140" fbc:label="AT2G18140" fbc:name="AT2G18140" />
      <fbc:geneProduct fbc:id="G_AT2G18150" fbc:label="AT2G18150" fbc:name="AT2G18150" />
      <fbc:geneProduct fbc:id="G_AT2G18230" fbc:label="AT2G18230" fbc:name="AT2G18230" />
      <fbc:geneProduct fbc:id="G_AT2G18450" fbc:label="AT2G18450" fbc:name="AT2G18450" />
      <fbc:geneProduct fbc:id="G_AT2G18950" fbc:label="AT2G18950" fbc:name="AT2G18950" />
      <fbc:geneProduct fbc:id="G_AT2G18960" fbc:label="AT2G18960" fbc:name="AT2G18960" />
      <fbc:geneProduct fbc:id="G_AT2G18980" fbc:label="AT2G18980" fbc:name="AT2G18980" />
      <fbc:geneProduct fbc:id="G_AT2G19110" fbc:label="AT2G19110" fbc:name="AT2G19110" />
      <fbc:geneProduct fbc:id="G_AT2G19570" fbc:label="AT2G19570" fbc:name="AT2G19570" />
      <fbc:geneProduct fbc:id="G_AT2G19670" fbc:label="AT2G19670" fbc:name="AT2G19670" />
      <fbc:geneProduct fbc:id="G_AT2G19680" fbc:label="AT2G19680" fbc:name="AT2G19680" />
      <fbc:geneProduct fbc:id="G_AT2G19800" fbc:label="AT2G19800" fbc:name="AT2G19800" />
      <fbc:geneProduct fbc:id="G_AT2G19860" fbc:label="AT2G19860" fbc:name="AT2G19860" />
      <fbc:geneProduct fbc:id="G_AT2G20360" fbc:label="AT2G20360" fbc:name="AT2G20360" />
      <fbc:geneProduct fbc:id="G_AT2G20420" fbc:label="AT2G20420" fbc:name="AT2G20420" />
      <fbc:geneProduct fbc:id="G_AT2G20690" fbc:label="AT2G20690" fbc:name="AT2G20690" />
      <fbc:geneProduct fbc:id="G_AT2G20860" fbc:label="AT2G20860" fbc:name="AT2G20860" />
      <fbc:geneProduct fbc:id="G_AT2G21170" fbc:label="AT2G21170" fbc:name="AT2G21170" />
      <fbc:geneProduct fbc:id="G_AT2G21330" fbc:label="AT2G21330" fbc:name="AT2G21330" />
      <fbc:geneProduct fbc:id="G_AT2G21410" fbc:label="AT2G21410" fbc:name="AT2G21410" />
      <fbc:geneProduct fbc:id="G_AT2G21770" fbc:label="AT2G21770" fbc:name="AT2G21770" />
      <fbc:geneProduct fbc:id="G_AT2G21790" fbc:label="AT2G21790" fbc:name="AT2G21790" />
      <fbc:geneProduct fbc:id="G_AT2G21940" fbc:label="AT2G21940" fbc:name="AT2G21940" />
      <fbc:geneProduct fbc:id="G_AT2G22230" fbc:label="AT2G22230" fbc:name="AT2G22230" />
      <fbc:geneProduct fbc:id="G_AT2G22240" fbc:label="AT2G22240" fbc:name="AT2G22240" />
      <fbc:geneProduct fbc:id="G_AT2G22420" fbc:label="AT2G22420" fbc:name="AT2G22420" />
      <fbc:geneProduct fbc:id="G_AT2G22450" fbc:label="AT2G22450" fbc:name="AT2G22450" />
      <fbc:geneProduct fbc:id="G_AT2G22480" fbc:label="AT2G22480" fbc:name="AT2G22480" />
      <fbc:geneProduct fbc:id="G_AT2G22780" fbc:label="AT2G22780" fbc:name="AT2G22780" />
      <fbc:geneProduct fbc:id="G_AT2G22810" fbc:label="AT2G22810" fbc:name="AT2G22810" />
      <fbc:geneProduct fbc:id="G_AT2G22950" fbc:label="AT2G22950" fbc:name="AT2G22950" />
      <fbc:geneProduct fbc:id="G_AT2G22990" fbc:label="AT2G22990" fbc:name="AT2G22990" />
      <fbc:geneProduct fbc:id="G_AT2G23410" fbc:label="AT2G23410" fbc:name="AT2G23410" />
      <fbc:geneProduct fbc:id="G_AT2G23420" fbc:label="AT2G23420" fbc:name="AT2G23420" />
      <fbc:geneProduct fbc:id="G_AT2G23600" fbc:label="AT2G23600" fbc:name="AT2G23600" />
      <fbc:geneProduct fbc:id="G_AT2G23610" fbc:label="AT2G23610" fbc:name="AT2G23610" />
      <fbc:geneProduct fbc:id="G_AT2G23800" fbc:label="AT2G23800" fbc:name="AT2G23800" />
      <fbc:geneProduct fbc:id="G_AT2G24200" fbc:label="AT2G24200" fbc:name="AT2G24200" />
      <fbc:geneProduct fbc:id="G_AT2G24520" fbc:label="AT2G24520" fbc:name="AT2G24520" />
      <fbc:geneProduct fbc:id="G_AT2G24580" fbc:label="AT2G24580" fbc:name="AT2G24580" />
      <fbc:geneProduct fbc:id="G_AT2G24800" fbc:label="AT2G24800" fbc:name="AT2G24800" />
      <fbc:geneProduct fbc:id="G_AT2G25080" fbc:label="AT2G25080" fbc:name="AT2G25080" />
      <fbc:geneProduct fbc:id="G_AT2G25540" fbc:label="AT2G25540" fbc:name="AT2G25540" />
      <fbc:geneProduct fbc:id="G_AT2G25610" fbc:label="AT2G25610" fbc:name="AT2G25610" />
      <fbc:geneProduct fbc:id="G_AT2G26080" fbc:label="AT2G26080" fbc:name="AT2G26080" />
      <fbc:geneProduct fbc:id="G_AT2G26230" fbc:label="AT2G26230" fbc:name="AT2G26230" />
      <fbc:geneProduct fbc:id="G_AT2G26420" fbc:label="AT2G26420" fbc:name="AT2G26420" />
      <fbc:geneProduct fbc:id="G_AT2G26800" fbc:label="AT2G26800" fbc:name="AT2G26800" />
      <fbc:geneProduct fbc:id="G_AT2G26930" fbc:label="AT2G26930" fbc:name="AT2G26930" />
      <fbc:geneProduct fbc:id="G_AT2G28210" fbc:label="AT2G28210" fbc:name="AT2G28210" />
      <fbc:geneProduct fbc:id="G_AT2G28520" fbc:label="AT2G28520" fbc:name="AT2G28520" />
      <fbc:geneProduct fbc:id="G_AT2G28850" fbc:label="AT2G28850" fbc:name="AT2G28850" />
      <fbc:geneProduct fbc:id="G_AT2G28860" fbc:label="AT2G28860" fbc:name="AT2G28860" />
      <fbc:geneProduct fbc:id="G_AT2G28880" fbc:label="AT2G28880" fbc:name="AT2G28880" />
      <fbc:geneProduct fbc:id="G_AT2G29150" fbc:label="AT2G29150" fbc:name="AT2G29150" />
      <fbc:geneProduct fbc:id="G_AT2G29260" fbc:label="AT2G29260" fbc:name="AT2G29260" />
      <fbc:geneProduct fbc:id="G_AT2G29290" fbc:label="AT2G29290" fbc:name="AT2G29290" />
      <fbc:geneProduct fbc:id="G_AT2G29300" fbc:label="AT2G29300" fbc:name="AT2G29300" />
      <fbc:geneProduct fbc:id="G_AT2G29310" fbc:label="AT2G29310" fbc:name="AT2G29310" />
      <fbc:geneProduct fbc:id="G_AT2G29320" fbc:label="AT2G29320" fbc:name="AT2G29320" />
      <fbc:geneProduct fbc:id="G_AT2G29330" fbc:label="AT2G29330" fbc:name="AT2G29330" />
      <fbc:geneProduct fbc:id="G_AT2G29340" fbc:label="AT2G29340" fbc:name="AT2G29340" />
      <fbc:geneProduct fbc:id="G_AT2G29360" fbc:label="AT2G29360" fbc:name="AT2G29360" />
      <fbc:geneProduct fbc:id="G_AT2G29370" fbc:label="AT2G29370" fbc:name="AT2G29370" />
      <fbc:geneProduct fbc:id="G_AT2G29440" fbc:label="AT2G29440" fbc:name="AT2G29440" />
      <fbc:geneProduct fbc:id="G_AT2G29460" fbc:label="AT2G29460" fbc:name="AT2G29460" />
      <fbc:geneProduct fbc:id="G_AT2G29480" fbc:label="AT2G29480" fbc:name="AT2G29480" />
      <fbc:geneProduct fbc:id="G_AT2G29490" fbc:label="AT2G29490" fbc:name="AT2G29490" />
      <fbc:geneProduct fbc:id="G_AT2G29690" fbc:label="AT2G29690" fbc:name="AT2G29690" />
      <fbc:geneProduct fbc:id="G_AT2G29990" fbc:label="AT2G29990" fbc:name="AT2G29990" />
      <fbc:geneProduct fbc:id="G_AT2G30490" fbc:label="AT2G30490" fbc:name="AT2G30490" />
      <fbc:geneProduct fbc:id="G_AT2G30670" fbc:label="AT2G30670" fbc:name="AT2G30670" />
      <fbc:geneProduct fbc:id="G_AT2G30750" fbc:label="AT2G30750" fbc:name="AT2G30750" />
      <fbc:geneProduct fbc:id="G_AT2G30770" fbc:label="AT2G30770" fbc:name="AT2G30770" />
      <fbc:geneProduct fbc:id="G_AT2G30860" fbc:label="AT2G30860" fbc:name="AT2G30860" />
      <fbc:geneProduct fbc:id="G_AT2G30970" fbc:label="AT2G30970" fbc:name="AT2G30970" />
      <fbc:geneProduct fbc:id="G_AT2G30980" fbc:label="AT2G30980" fbc:name="AT2G30980" />
      <fbc:geneProduct fbc:id="G_AT2G31170" fbc:label="AT2G31170" fbc:name="AT2G31170" />
      <fbc:geneProduct fbc:id="G_AT2G31250" fbc:label="AT2G31250" fbc:name="AT2G31250" />
      <fbc:geneProduct fbc:id="G_AT2G31390" fbc:label="AT2G31390" fbc:name="AT2G31390" />
      <fbc:geneProduct fbc:id="G_AT2G31570" fbc:label="AT2G31570" fbc:name="AT2G31570" />
      <fbc:geneProduct fbc:id="G_AT2G32260" fbc:label="AT2G32260" fbc:name="AT2G32260" />
      <fbc:geneProduct fbc:id="G_AT2G32440" fbc:label="AT2G32440" fbc:name="AT2G32440" />
      <fbc:geneProduct fbc:id="G_AT2G32520" fbc:label="AT2G32520" fbc:name="AT2G32520" />
      <fbc:geneProduct fbc:id="G_AT2G33040" fbc:label="AT2G33040" fbc:name="AT2G33040" />
      <fbc:geneProduct fbc:id="G_AT2G33150" fbc:label="AT2G33150" fbc:name="AT2G33150" />
      <fbc:geneProduct fbc:id="G_AT2G33220" fbc:label="AT2G33220" fbc:name="AT2G33220" />
      <fbc:geneProduct fbc:id="G_AT2G33730" fbc:label="AT2G33730" fbc:name="AT2G33730" />
      <fbc:geneProduct fbc:id="G_AT2G33840" fbc:label="AT2G33840" fbc:name="AT2G33840" />
      <fbc:geneProduct fbc:id="G_AT2G34060" fbc:label="AT2G34060" fbc:name="AT2G34060" />
      <fbc:geneProduct fbc:id="G_AT2G34490" fbc:label="AT2G34490" fbc:name="AT2G34490" />
      <fbc:geneProduct fbc:id="G_AT2G34500" fbc:label="AT2G34500" fbc:name="AT2G34500" />
      <fbc:geneProduct fbc:id="G_AT2G34555" fbc:label="AT2G34555" fbc:name="AT2G34555" />
      <fbc:geneProduct fbc:id="G_AT2G34590" fbc:label="AT2G34590" fbc:name="AT2G34590" />
      <fbc:geneProduct fbc:id="G_AT2G34850" fbc:label="AT2G34850" fbc:name="AT2G34850" />
      <fbc:geneProduct fbc:id="G_AT2G34890" fbc:label="AT2G34890" fbc:name="AT2G34890" />
      <fbc:geneProduct fbc:id="G_AT2G35040" fbc:label="AT2G35040" fbc:name="AT2G35040" />
      <fbc:geneProduct fbc:id="G_AT2G35390" fbc:label="AT2G35390" fbc:name="AT2G35390" />
      <fbc:geneProduct fbc:id="G_AT2G35690" fbc:label="AT2G35690" fbc:name="AT2G35690" />
      <fbc:geneProduct fbc:id="G_AT2G36190" fbc:label="AT2G36190" fbc:name="AT2G36190" />
      <fbc:geneProduct fbc:id="G_AT2G36230" fbc:label="AT2G36230" fbc:name="AT2G36230" />
      <fbc:geneProduct fbc:id="G_AT2G36390" fbc:label="AT2G36390" fbc:name="AT2G36390" />
      <fbc:geneProduct fbc:id="G_AT2G36460" fbc:label="AT2G36460" fbc:name="AT2G36460" />
      <fbc:geneProduct fbc:id="G_AT2G36530" fbc:label="AT2G36530" fbc:name="AT2G36530" />
      <fbc:geneProduct fbc:id="G_AT2G36750" fbc:label="AT2G36750" fbc:name="AT2G36750" />
      <fbc:geneProduct fbc:id="G_AT2G36800" fbc:label="AT2G36800" fbc:name="AT2G36800" />
      <fbc:geneProduct fbc:id="G_AT2G36880" fbc:label="AT2G36880" fbc:name="AT2G36880" />
      <fbc:geneProduct fbc:id="G_AT2G37040" fbc:label="AT2G37040" fbc:name="AT2G37040" />
      <fbc:geneProduct fbc:id="G_AT2G37130" fbc:label="AT2G37130" fbc:name="AT2G37130" />
      <fbc:geneProduct fbc:id="G_AT2G37500" fbc:label="AT2G37500" fbc:name="AT2G37500" />
      <fbc:geneProduct fbc:id="G_AT2G37690" fbc:label="AT2G37690" fbc:name="AT2G37690" />
      <fbc:geneProduct fbc:id="G_AT2G38040" fbc:label="AT2G38040" fbc:name="AT2G38040" />
      <fbc:geneProduct fbc:id="G_AT2G38050" fbc:label="AT2G38050" fbc:name="AT2G38050" />
      <fbc:geneProduct fbc:id="G_AT2G38380" fbc:label="AT2G38380" fbc:name="AT2G38380" />
      <fbc:geneProduct fbc:id="G_AT2G38390" fbc:label="AT2G38390" fbc:name="AT2G38390" />
      <fbc:geneProduct fbc:id="G_AT2G38670" fbc:label="AT2G38670" fbc:name="AT2G38670" />
      <fbc:geneProduct fbc:id="G_AT2G38700" fbc:label="AT2G38700" fbc:name="AT2G38700" />
      <fbc:geneProduct fbc:id="G_AT2G38910" fbc:label="AT2G38910" fbc:name="AT2G38910" />
      <fbc:geneProduct fbc:id="G_AT2G39040" fbc:label="AT2G39040" fbc:name="AT2G39040" />
      <fbc:geneProduct fbc:id="G_AT2G39290" fbc:label="AT2G39290" fbc:name="AT2G39290" />
      <fbc:geneProduct fbc:id="G_AT2G39630" fbc:label="AT2G39630" fbc:name="AT2G39630" />
      <fbc:geneProduct fbc:id="G_AT2G39770" fbc:label="AT2G39770" fbc:name="AT2G39770" />
      <fbc:geneProduct fbc:id="G_AT2G39930" fbc:label="AT2G39930" fbc:name="AT2G39930" />
      <fbc:geneProduct fbc:id="G_AT2G40190" fbc:label="AT2G40190" fbc:name="AT2G40190" />
      <fbc:geneProduct fbc:id="G_AT2G40840" fbc:label="AT2G40840" fbc:name="AT2G40840" />
      <fbc:geneProduct fbc:id="G_AT2G40890" fbc:label="AT2G40890" fbc:name="AT2G40890" />
      <fbc:geneProduct fbc:id="G_AT2G41210" fbc:label="AT2G41210" fbc:name="AT2G41210" />
      <fbc:geneProduct fbc:id="G_AT2G41220" fbc:label="AT2G41220" fbc:name="AT2G41220" />
      <fbc:geneProduct fbc:id="G_AT2G41480" fbc:label="AT2G41480" fbc:name="AT2G41480" />
      <fbc:geneProduct fbc:id="G_AT2G41490" fbc:label="AT2G41490" fbc:name="AT2G41490" />
      <fbc:geneProduct fbc:id="G_AT2G41560" fbc:label="AT2G41560" fbc:name="AT2G41560" />
      <fbc:geneProduct fbc:id="G_AT2G42010" fbc:label="AT2G42010" fbc:name="AT2G42010" />
      <fbc:geneProduct fbc:id="G_AT2G42490" fbc:label="AT2G42490" fbc:name="AT2G42490" />
      <fbc:geneProduct fbc:id="G_AT2G42600" fbc:label="AT2G42600" fbc:name="AT2G42600" />
      <fbc:geneProduct fbc:id="G_AT2G43090" fbc:label="AT2G43090" fbc:name="AT2G43090" />
      <fbc:geneProduct fbc:id="G_AT2G43360" fbc:label="AT2G43360" fbc:name="AT2G43360" />
      <fbc:geneProduct fbc:id="G_AT2G43480" fbc:label="AT2G43480" fbc:name="AT2G43480" />
      <fbc:geneProduct fbc:id="G_AT2G43750" fbc:label="AT2G43750" fbc:name="AT2G43750" />
      <fbc:geneProduct fbc:id="G_AT2G44050" fbc:label="AT2G44050" fbc:name="AT2G44050" />
      <fbc:geneProduct fbc:id="G_AT2G44160" fbc:label="AT2G44160" fbc:name="AT2G44160" />
      <fbc:geneProduct fbc:id="G_AT2G44450" fbc:label="AT2G44450" fbc:name="AT2G44450" />
      <fbc:geneProduct fbc:id="G_AT2G44460" fbc:label="AT2G44460" fbc:name="AT2G44460" />
      <fbc:geneProduct fbc:id="G_AT2G44470" fbc:label="AT2G44470" fbc:name="AT2G44470" />
      <fbc:geneProduct fbc:id="G_AT2G44480" fbc:label="AT2G44480" fbc:name="AT2G44480" />
      <fbc:geneProduct fbc:id="G_AT2G44490" fbc:label="AT2G44490" fbc:name="AT2G44490" />
      <fbc:geneProduct fbc:id="G_AT2G44520" fbc:label="AT2G44520" fbc:name="AT2G44520" />
      <fbc:geneProduct fbc:id="G_AT2G44530" fbc:label="AT2G44530" fbc:name="AT2G44530" />
      <fbc:geneProduct fbc:id="G_AT2G44620" fbc:label="AT2G44620" fbc:name="AT2G44620" />
      <fbc:geneProduct fbc:id="G_AT2G44660" fbc:label="AT2G44660" fbc:name="AT2G44660" />
      <fbc:geneProduct fbc:id="G_AT2G45220" fbc:label="AT2G45220" fbc:name="AT2G45220" />
      <fbc:geneProduct fbc:id="G_AT2G45290" fbc:label="AT2G45290" fbc:name="AT2G45290" />
      <fbc:geneProduct fbc:id="G_AT2G45300" fbc:label="AT2G45300" fbc:name="AT2G45300" />
      <fbc:geneProduct fbc:id="G_AT2G45440" fbc:label="AT2G45440" fbc:name="AT2G45440" />
      <fbc:geneProduct fbc:id="G_AT2G45790" fbc:label="AT2G45790" fbc:name="AT2G45790" />
      <fbc:geneProduct fbc:id="G_AT2G46860" fbc:label="AT2G46860" fbc:name="AT2G46860" />
      <fbc:geneProduct fbc:id="G_AT2G47030" fbc:label="AT2G47030" fbc:name="AT2G47030" />
      <fbc:geneProduct fbc:id="G_AT2G47420" fbc:label="AT2G47420" fbc:name="AT2G47420" />
      <fbc:geneProduct fbc:id="G_AT2G47510" fbc:label="AT2G47510" fbc:name="AT2G47510" />
      <fbc:geneProduct fbc:id="G_AT2G47690" fbc:label="AT2G47690" fbc:name="AT2G47690" />
      <fbc:geneProduct fbc:id="G_AT2G47730" fbc:label="AT2G47730" fbc:name="AT2G47730" />
      <fbc:geneProduct fbc:id="G_AT2G48150" fbc:label="AT2G48150" fbc:name="AT2G48150" />
      <fbc:geneProduct fbc:id="G_AT3G01120" fbc:label="AT3G01120" fbc:name="AT3G01120" />
      <fbc:geneProduct fbc:id="G_AT3G01190" fbc:label="AT3G01190" fbc:name="AT3G01190" />
      <fbc:geneProduct fbc:id="G_AT3G01500" fbc:label="AT3G01500" fbc:name="AT3G01500" />
      <fbc:geneProduct fbc:id="G_AT3G01550" fbc:label="AT3G01550" fbc:name="AT3G01550" />
      <fbc:geneProduct fbc:id="G_AT3G01850" fbc:label="AT3G01850" fbc:name="AT3G01850" />
      <fbc:geneProduct fbc:id="G_AT3G02350" fbc:label="AT3G02350" fbc:name="AT3G02350" />
      <fbc:geneProduct fbc:id="G_AT3G02360" fbc:label="AT3G02360" fbc:name="AT3G02360" />
      <fbc:geneProduct fbc:id="G_AT3G02470" fbc:label="AT3G02470" fbc:name="AT3G02470" />
      <fbc:geneProduct fbc:id="G_AT3G02570" fbc:label="AT3G02570" fbc:name="AT3G02570" />
      <fbc:geneProduct fbc:id="G_AT3G02580" fbc:label="AT3G02580" fbc:name="AT3G02580" />
      <fbc:geneProduct fbc:id="G_AT3G02610" fbc:label="AT3G02610" fbc:name="AT3G02610" />
      <fbc:geneProduct fbc:id="G_AT3G02620" fbc:label="AT3G02620" fbc:name="AT3G02620" />
      <fbc:geneProduct fbc:id="G_AT3G02630" fbc:label="AT3G02630" fbc:name="AT3G02630" />
      <fbc:geneProduct fbc:id="G_AT3G02660" fbc:label="AT3G02660" fbc:name="AT3G02660" />
      <fbc:geneProduct fbc:id="G_AT3G02760" fbc:label="AT3G02760" fbc:name="AT3G02760" />
      <fbc:geneProduct fbc:id="G_AT3G02780" fbc:label="AT3G02780" fbc:name="AT3G02780" />
      <fbc:geneProduct fbc:id="G_AT3G02870" fbc:label="AT3G02870" fbc:name="AT3G02870" />
      <fbc:geneProduct fbc:id="G_AT3G02875" fbc:label="AT3G02875" fbc:name="AT3G02875" />
      <fbc:geneProduct fbc:id="G_AT3G03070" fbc:label="AT3G03070" fbc:name="AT3G03070" />
      <fbc:geneProduct fbc:id="G_AT3G03190" fbc:label="AT3G03190" fbc:name="AT3G03190" />
      <fbc:geneProduct fbc:id="G_AT3G03330" fbc:label="AT3G03330" fbc:name="AT3G03330" />
      <fbc:geneProduct fbc:id="G_AT3G03630" fbc:label="AT3G03630" fbc:name="AT3G03630" />
      <fbc:geneProduct fbc:id="G_AT3G03670" fbc:label="AT3G03670" fbc:name="AT3G03670" />
      <fbc:geneProduct fbc:id="G_AT3G03910" fbc:label="AT3G03910" fbc:name="AT3G03910" />
      <fbc:geneProduct fbc:id="G_AT3G03980" fbc:label="AT3G03980" fbc:name="AT3G03980" />
      <fbc:geneProduct fbc:id="G_AT3G04000" fbc:label="AT3G04000" fbc:name="AT3G04000" />
      <fbc:geneProduct fbc:id="G_AT3G04050" fbc:label="AT3G04050" fbc:name="AT3G04050" />
      <fbc:geneProduct fbc:id="G_AT3G04080" fbc:label="AT3G04080" fbc:name="AT3G04080" />
      <fbc:geneProduct fbc:id="G_AT3G04120" fbc:label="AT3G04120" fbc:name="AT3G04120" />
      <fbc:geneProduct fbc:id="G_AT3G04520" fbc:label="AT3G04520" fbc:name="AT3G04520" />
      <fbc:geneProduct fbc:id="G_AT3G04600" fbc:label="AT3G04600" fbc:name="AT3G04600" />
      <fbc:geneProduct fbc:id="G_AT3G04790" fbc:label="AT3G04790" fbc:name="AT3G04790" />
      <fbc:geneProduct fbc:id="G_AT3G04870" fbc:label="AT3G04870" fbc:name="AT3G04870" />
      <fbc:geneProduct fbc:id="G_AT3G04940" fbc:label="AT3G04940" fbc:name="AT3G04940" />
      <fbc:geneProduct fbc:id="G_AT3G05420" fbc:label="AT3G05420" fbc:name="AT3G05420" />
      <fbc:geneProduct fbc:id="G_AT3G05630" fbc:label="AT3G05630" fbc:name="AT3G05630" />
      <fbc:geneProduct fbc:id="G_AT3G05970" fbc:label="AT3G05970" fbc:name="AT3G05970" />
      <fbc:geneProduct fbc:id="G_AT3G06200" fbc:label="AT3G06200" fbc:name="AT3G06200" />
      <fbc:geneProduct fbc:id="G_AT3G06310" fbc:label="AT3G06310" fbc:name="AT3G06310" />
      <fbc:geneProduct fbc:id="G_AT3G06350" fbc:label="AT3G06350" fbc:name="AT3G06350" />
      <fbc:geneProduct fbc:id="G_AT3G06580" fbc:label="AT3G06580" fbc:name="AT3G06580" />
      <fbc:geneProduct fbc:id="G_AT3G06650" fbc:label="AT3G06650" fbc:name="AT3G06650" />
      <fbc:geneProduct fbc:id="G_AT3G06810" fbc:label="AT3G06810" fbc:name="AT3G06810" />
      <fbc:geneProduct fbc:id="G_AT3G06850" fbc:label="AT3G06850" fbc:name="AT3G06850" />
      <fbc:geneProduct fbc:id="G_AT3G06860" fbc:label="AT3G06860" fbc:name="AT3G06860" />
      <fbc:geneProduct fbc:id="G_AT3G07270" fbc:label="AT3G07270" fbc:name="AT3G07270" />
      <fbc:geneProduct fbc:id="G_AT3G07420" fbc:label="AT3G07420" fbc:name="AT3G07420" />
      <fbc:geneProduct fbc:id="G_AT3G07800" fbc:label="AT3G07800" fbc:name="AT3G07800" />
      <fbc:geneProduct fbc:id="G_AT3G07850" fbc:label="AT3G07850" fbc:name="AT3G07850" />
      <fbc:geneProduct fbc:id="G_AT3G07960" fbc:label="AT3G07960" fbc:name="AT3G07960" />
      <fbc:geneProduct fbc:id="G_AT3G07990" fbc:label="AT3G07990" fbc:name="AT3G07990" />
      <fbc:geneProduct fbc:id="G_AT3G08560" fbc:label="AT3G08560" fbc:name="AT3G08560" />
      <fbc:geneProduct fbc:id="G_AT3G08590" fbc:label="AT3G08590" fbc:name="AT3G08590" />
      <fbc:geneProduct fbc:id="G_AT3G08610" fbc:label="AT3G08610" fbc:name="AT3G08610" />
      <fbc:geneProduct fbc:id="G_AT3G09150" fbc:label="AT3G09150" fbc:name="AT3G09150" />
      <fbc:geneProduct fbc:id="G_AT3G09540" fbc:label="AT3G09540" fbc:name="AT3G09540" />
      <fbc:geneProduct fbc:id="G_AT3G09920" fbc:label="AT3G09920" fbc:name="AT3G09920" />
      <fbc:geneProduct fbc:id="G_AT3G09940" fbc:label="AT3G09940" fbc:name="AT3G09940" />
      <fbc:geneProduct fbc:id="G_AT3G10050" fbc:label="AT3G10050" fbc:name="AT3G10050" />
      <fbc:geneProduct fbc:id="G_AT3G10230" fbc:label="AT3G10230" fbc:name="AT3G10230" />
      <fbc:geneProduct fbc:id="G_AT3G10340" fbc:label="AT3G10340" fbc:name="AT3G10340" />
      <fbc:geneProduct fbc:id="G_AT3G10370" fbc:label="AT3G10370" fbc:name="AT3G10370" />
      <fbc:geneProduct fbc:id="G_AT3G10620" fbc:label="AT3G10620" fbc:name="AT3G10620" />
      <fbc:geneProduct fbc:id="G_AT3G10700" fbc:label="AT3G10700" fbc:name="AT3G10700" />
      <fbc:geneProduct fbc:id="G_AT3G11710" fbc:label="AT3G11710" fbc:name="AT3G11710" />
      <fbc:geneProduct fbc:id="G_AT3G11750" fbc:label="AT3G11750" fbc:name="AT3G11750" />
      <fbc:geneProduct fbc:id="G_AT3G12260" fbc:label="AT3G12260" fbc:name="AT3G12260" />
      <fbc:geneProduct fbc:id="G_AT3G12290" fbc:label="AT3G12290" fbc:name="AT3G12290" />
      <fbc:geneProduct fbc:id="G_AT3G12500" fbc:label="AT3G12500" fbc:name="AT3G12500" />
      <fbc:geneProduct fbc:id="G_AT3G12670" fbc:label="AT3G12670" fbc:name="AT3G12670" />
      <fbc:geneProduct fbc:id="G_AT3G12780" fbc:label="AT3G12780" fbc:name="AT3G12780" />
      <fbc:geneProduct fbc:id="G_AT3G13180" fbc:label="AT3G13180" fbc:name="AT3G13180" />
      <fbc:geneProduct fbc:id="G_AT3G13450" fbc:label="AT3G13450" fbc:name="AT3G13450" />
      <fbc:geneProduct fbc:id="G_AT3G13490" fbc:label="AT3G13490" fbc:name="AT3G13490" />
      <fbc:geneProduct fbc:id="G_AT3G13730" fbc:label="AT3G13730" fbc:name="AT3G13730" />
      <fbc:geneProduct fbc:id="G_AT3G13790" fbc:label="AT3G13790" fbc:name="AT3G13790" />
      <fbc:geneProduct fbc:id="G_AT3G13900" fbc:label="AT3G13900" fbc:name="AT3G13900" />
      <fbc:geneProduct fbc:id="G_AT3G13930" fbc:label="AT3G13930" fbc:name="AT3G13930" />
      <fbc:geneProduct fbc:id="G_AT3G14270" fbc:label="AT3G14270" fbc:name="AT3G14270" />
      <fbc:geneProduct fbc:id="G_AT3G14390" fbc:label="AT3G14390" fbc:name="AT3G14390" />
      <fbc:geneProduct fbc:id="G_AT3G14415" fbc:label="AT3G14415" fbc:name="AT3G14415" />
      <fbc:geneProduct fbc:id="G_AT3G14940" fbc:label="AT3G14940" fbc:name="AT3G14940" />
      <fbc:geneProduct fbc:id="G_AT3G15020" fbc:label="AT3G15020" fbc:name="AT3G15020" />
      <fbc:geneProduct fbc:id="G_AT3G15290" fbc:label="AT3G15290" fbc:name="AT3G15290" />
      <fbc:geneProduct fbc:id="G_AT3G15720" fbc:label="AT3G15720" fbc:name="AT3G15720" />
      <fbc:geneProduct fbc:id="G_AT3G15730" fbc:label="AT3G15730" fbc:name="AT3G15730" />
      <fbc:geneProduct fbc:id="G_AT3G16950" fbc:label="AT3G16950" fbc:name="AT3G16950" />
      <fbc:geneProduct fbc:id="G_AT3G17070" fbc:label="AT3G17070" fbc:name="AT3G17070" />
      <fbc:geneProduct fbc:id="G_AT3G17240" fbc:label="AT3G17240" fbc:name="AT3G17240" />
      <fbc:geneProduct fbc:id="G_AT3G17390" fbc:label="AT3G17390" fbc:name="AT3G17390" />
      <fbc:geneProduct fbc:id="G_AT3G17760" fbc:label="AT3G17760" fbc:name="AT3G17760" />
      <fbc:geneProduct fbc:id="G_AT3G17820" fbc:label="AT3G17820" fbc:name="AT3G17820" />
      <fbc:geneProduct fbc:id="G_AT3G17940" fbc:label="AT3G17940" fbc:name="AT3G17940" />
      <fbc:geneProduct fbc:id="G_AT3G18030" fbc:label="AT3G18030" fbc:name="AT3G18030" />
      <fbc:geneProduct fbc:id="G_AT3G18080" fbc:label="AT3G18080" fbc:name="AT3G18080" />
      <fbc:geneProduct fbc:id="G_AT3G18410" fbc:label="AT3G18410" fbc:name="AT3G18410" />
      <fbc:geneProduct fbc:id="G_AT3G18440" fbc:label="AT3G18440" fbc:name="AT3G18440" />
      <fbc:geneProduct fbc:id="G_AT3G18680" fbc:label="AT3G18680" fbc:name="AT3G18680" />
      <fbc:geneProduct fbc:id="G_AT3G19160" fbc:label="AT3G19160" fbc:name="AT3G19160" />
      <fbc:geneProduct fbc:id="G_AT3G19210" fbc:label="AT3G19210" fbc:name="AT3G19210" />
      <fbc:geneProduct fbc:id="G_AT3G19420" fbc:label="AT3G19420" fbc:name="AT3G19420" />
      <fbc:geneProduct fbc:id="G_AT3G19450" fbc:label="AT3G19450" fbc:name="AT3G19450" />
      <fbc:geneProduct fbc:id="G_AT3G19480" fbc:label="AT3G19480" fbc:name="AT3G19480" />
      <fbc:geneProduct fbc:id="G_AT3G19710" fbc:label="AT3G19710" fbc:name="AT3G19710" />
      <fbc:geneProduct fbc:id="G_AT3G19820" fbc:label="AT3G19820" fbc:name="AT3G19820" />
      <fbc:geneProduct fbc:id="G_AT3G20020" fbc:label="AT3G20020" fbc:name="AT3G20020" />
      <fbc:geneProduct fbc:id="G_AT3G20330" fbc:label="AT3G20330" fbc:name="AT3G20330" />
      <fbc:geneProduct fbc:id="G_AT3G21110" fbc:label="AT3G21110" fbc:name="AT3G21110" />
      <fbc:geneProduct fbc:id="G_AT3G21180" fbc:label="AT3G21180" fbc:name="AT3G21180" />
      <fbc:geneProduct fbc:id="G_AT3G21230" fbc:label="AT3G21230" fbc:name="AT3G21230" />
      <fbc:geneProduct fbc:id="G_AT3G21240" fbc:label="AT3G21240" fbc:name="AT3G21240" />
      <fbc:geneProduct fbc:id="G_AT3G21500" fbc:label="AT3G21500" fbc:name="AT3G21500" />
      <fbc:geneProduct fbc:id="G_AT3G21720" fbc:label="AT3G21720" fbc:name="AT3G21720" />
      <fbc:geneProduct fbc:id="G_AT3G21770" fbc:label="AT3G21770" fbc:name="AT3G21770" />
      <fbc:geneProduct fbc:id="G_AT3G22400" fbc:label="AT3G22400" fbc:name="AT3G22400" />
      <fbc:geneProduct fbc:id="G_AT3G22460" fbc:label="AT3G22460" fbc:name="AT3G22460" />
      <fbc:geneProduct fbc:id="G_AT3G22740" fbc:label="AT3G22740" fbc:name="AT3G22740" />
      <fbc:geneProduct fbc:id="G_AT3G22910" fbc:label="AT3G22910" fbc:name="AT3G22910" />
      <fbc:geneProduct fbc:id="G_AT3G23490" fbc:label="AT3G23490" fbc:name="AT3G23490" />
      <fbc:geneProduct fbc:id="G_AT3G23580" fbc:label="AT3G23580" fbc:name="AT3G23580" />
      <fbc:geneProduct fbc:id="G_AT3G23630" fbc:label="AT3G23630" fbc:name="AT3G23630" />
      <fbc:geneProduct fbc:id="G_AT3G23810" fbc:label="AT3G23810" fbc:name="AT3G23810" />
      <fbc:geneProduct fbc:id="G_AT3G23940" fbc:label="AT3G23940" fbc:name="AT3G23940" />
      <fbc:geneProduct fbc:id="G_AT3G24030" fbc:label="AT3G24030" fbc:name="AT3G24030" />
      <fbc:geneProduct fbc:id="G_AT3G24200" fbc:label="AT3G24200" fbc:name="AT3G24200" />
      <fbc:geneProduct fbc:id="G_AT3G24290" fbc:label="AT3G24290" fbc:name="AT3G24290" />
      <fbc:geneProduct fbc:id="G_AT3G24503" fbc:label="AT3G24503" fbc:name="AT3G24503" />
      <fbc:geneProduct fbc:id="G_AT3G24670" fbc:label="AT3G24670" fbc:name="AT3G24670" />
      <fbc:geneProduct fbc:id="G_AT3G25110" fbc:label="AT3G25110" fbc:name="AT3G25110" />
      <fbc:geneProduct fbc:id="G_AT3G25140" fbc:label="AT3G25140" fbc:name="AT3G25140" />
      <fbc:geneProduct fbc:id="G_AT3G25570" fbc:label="AT3G25570" fbc:name="AT3G25570" />
      <fbc:geneProduct fbc:id="G_AT3G25610" fbc:label="AT3G25610" fbc:name="AT3G25610" />
      <fbc:geneProduct fbc:id="G_AT3G25830" fbc:label="AT3G25830" fbc:name="AT3G25830" />
      <fbc:geneProduct fbc:id="G_AT3G25960" fbc:label="AT3G25960" fbc:name="AT3G25960" />
      <fbc:geneProduct fbc:id="G_AT3G26150" fbc:label="AT3G26150" fbc:name="AT3G26150" />
      <fbc:geneProduct fbc:id="G_AT3G26160" fbc:label="AT3G26160" fbc:name="AT3G26160" />
      <fbc:geneProduct fbc:id="G_AT3G26170" fbc:label="AT3G26170" fbc:name="AT3G26170" />
      <fbc:geneProduct fbc:id="G_AT3G26190" fbc:label="AT3G26190" fbc:name="AT3G26190" />
      <fbc:geneProduct fbc:id="G_AT3G26200" fbc:label="AT3G26200" fbc:name="AT3G26200" />
      <fbc:geneProduct fbc:id="G_AT3G26210" fbc:label="AT3G26210" fbc:name="AT3G26210" />
      <fbc:geneProduct fbc:id="G_AT3G26220" fbc:label="AT3G26220" fbc:name="AT3G26220" />
      <fbc:geneProduct fbc:id="G_AT3G26230" fbc:label="AT3G26230" fbc:name="AT3G26230" />
      <fbc:geneProduct fbc:id="G_AT3G26270" fbc:label="AT3G26270" fbc:name="AT3G26270" />
      <fbc:geneProduct fbc:id="G_AT3G26280" fbc:label="AT3G26280" fbc:name="AT3G26280" />
      <fbc:geneProduct fbc:id="G_AT3G26290" fbc:label="AT3G26290" fbc:name="AT3G26290" />
      <fbc:geneProduct fbc:id="G_AT3G26300" fbc:label="AT3G26300" fbc:name="AT3G26300" />
      <fbc:geneProduct fbc:id="G_AT3G26310" fbc:label="AT3G26310" fbc:name="AT3G26310" />
      <fbc:geneProduct fbc:id="G_AT3G26320" fbc:label="AT3G26320" fbc:name="AT3G26320" />
      <fbc:geneProduct fbc:id="G_AT3G26650" fbc:label="AT3G26650" fbc:name="AT3G26650" />
      <fbc:geneProduct fbc:id="G_AT3G26830" fbc:label="AT3G26830" fbc:name="AT3G26830" />
      <fbc:geneProduct fbc:id="G_AT3G27060" fbc:label="AT3G27060" fbc:name="AT3G27060" />
      <fbc:geneProduct fbc:id="G_AT3G27180" fbc:label="AT3G27180" fbc:name="AT3G27180" />
      <fbc:geneProduct fbc:id="G_AT3G27300" fbc:label="AT3G27300" fbc:name="AT3G27300" />
      <fbc:geneProduct fbc:id="G_AT3G27380" fbc:label="AT3G27380" fbc:name="AT3G27380" />
      <fbc:geneProduct fbc:id="G_AT3G27400" fbc:label="AT3G27400" fbc:name="AT3G27400" />
      <fbc:geneProduct fbc:id="G_AT3G27740" fbc:label="AT3G27740" fbc:name="AT3G27740" />
      <fbc:geneProduct fbc:id="G_AT3G27820" fbc:label="AT3G27820" fbc:name="AT3G27820" />
      <fbc:geneProduct fbc:id="G_AT3G27870" fbc:label="AT3G27870" fbc:name="AT3G27870" />
      <fbc:geneProduct fbc:id="G_AT3G28200" fbc:label="AT3G28200" fbc:name="AT3G28200" />
      <fbc:geneProduct fbc:id="G_AT3G28480" fbc:label="AT3G28480" fbc:name="AT3G28480" />
      <fbc:geneProduct fbc:id="G_AT3G28710" fbc:label="AT3G28710" fbc:name="AT3G28710" />
[truncated: 1,636,395 more chars]
