# Supplementary material for: Do genome-scale models need exact solvers or clearer standards?
Source: Mol Syst Biol. 2015 Oct 14;11(10):831. doi: 10.15252/msb.20156157 (PMC4631202; doi:10.15252/msb.20156157)
Supplement: Supplementary file 2 — Dataset EV1 [file msb0011-0831-sd2.zip › m_model_collection-master/sbml3/GSMN_TB.xml]

<?xml version='1.0' encoding='UTF-8'?>
<sbml xmlns:fbc="http://www.sbml.org/sbml/level3/version1/fbc/version2" level="3" sboTerm="SBO:0000624" version="1" xmlns="http://www.sbml.org/sbml/level3/version1/core" fbc:required="false">
  <model id="GSMN_TB" fbc:strict="true">
    <listOfUnitDefinitions>
      <unitDefinition id="mmol_per_gDW_per_hr">
        <listOfUnits>
          <unit exponent="1" kind="mole" multiplier="1" scale="-3" />
          <unit exponent="-1" kind="gram" multiplier="1" scale="0" />
          <unit exponent="-1" kind="second" multiplier="3600" scale="0" />
        </listOfUnits>
      </unitDefinition>
    </listOfUnitDefinitions>
    <fbc:listOfObjectives fbc:activeObjective="obj">
      <fbc:objective fbc:id="obj" fbc:type="maximize">
        <fbc:listOfFluxObjectives>
          <fbc:fluxObjective fbc:coefficient="1" fbc:reaction="R_added_biomass_sink" />
        </fbc:listOfFluxObjectives>
      </fbc:objective>
    </fbc:listOfObjectives>
    <listOfParameters>
      <parameter constant="true" id="cobra_default_lb" sboTerm="SBO:0000626" units="mmol_per_gDW_per_hr" value="-10000000" />
      <parameter constant="true" id="cobra_default_ub" sboTerm="SBO:0000626" units="mmol_per_gDW_per_hr" value="10000000" />
      <parameter constant="true" id="cobra_0_bound" sboTerm="SBO:0000626" units="mmol_per_gDW_per_hr" value="0" />
      <parameter constant="true" id="R_R1_upper_bound" sboTerm="SBO:0000625" units="mmol_per_gDW_per_hr" value="100000" />
      <parameter constant="true" id="R_R2_upper_bound" sboTerm="SBO:0000625" units="mmol_per_gDW_per_hr" value="100000" />
      <parameter constant="true" id="R_R2_lower_bound" sboTerm="SBO:0000625" units="mmol_per_gDW_per_hr" value="-100000" />
      <parameter constant="true" id="R_R3_upper_bound" sboTerm="SBO:0000625" units="mmol_per_gDW_per_hr" value="100000" />
      <parameter constant="true" id="R_R3_lower_bound" sboTerm="SBO:0000625" units="mmol_per_gDW_per_hr" value="-100000" />
      <parameter constant="true" id="R_R4_upper_bound" sboTerm="SBO:0000625" units="mmol_per_gDW_per_hr" value="100000" />
      <parameter constant="true" id="R_R5_upper_bound" sboTerm="SBO:0000625" units="mmol_per_gDW_per_hr" value="100000" />
      <parameter constant="true" id="R_R6_upper_bound" sboTerm="SBO:0000625" units="mmol_per_gDW_per_hr" value="100000" />
      <parameter constant="true" id="R_R7_upper_bound" sboTerm="SBO:0000625" units="mmol_per_gDW_per_hr" value="100000" />
      <parameter constant="true" id="R_R8_upper_bound" sboTerm="SBO:0000625" units="mmol_per_gDW_per_hr" value="100000" />
      <parameter constant="true" id="R_R9_upper_bound" sboTerm="SBO:0000625" units="mmol_per_gDW_per_hr" value="100000" />
      <parameter constant="true" id="R_R9_lower_bound" sboTerm="SBO:0000625" units="mmol_per_gDW_per_hr" value="-100000" />
      <parameter constant="true" id="R_R10_upper_bound" sboTerm="SBO:0000625" units="mmol_per_gDW_per_hr" value="100000" />
      <parameter constant="true" id="R_R10_lower_bound" sboTerm="SBO:0000625" units="mmol_per_gDW_per_hr" value="-100000" />
      <parameter constant="true" id="R_R11_upper_bound" sboTerm="SBO:0000625" units="mmol_per_gDW_per_hr" value="100000" />
      <parameter constant="true" id="R_R11_lower_bound" sboTerm="SBO:0000625" units="mmol_per_gDW_per_hr" value="-100000" />
      <parameter constant="true" id="R_R12_upper_bound" sboTerm="SBO:0000625" units="mmol_per_gDW_per_hr" value="100000" />
      <parameter constant="true" id="R_R12_lower_bound" sboTerm="SBO:0000625" units="mmol_per_gDW_per_hr" value="-100000" />
      <parameter constant="true" id="R_R13_upper_bound" sboTerm="SBO:0000625" units="mmol_per_gDW_per_hr" value="100000" />
      <parameter constant="true" id="R_R14_upper_bound" sboTerm="SBO:0000625" units="mmol_per_gDW_per_hr" value="100000" />
      <parameter constant="true" id="R_R15_upper_bound" sboTerm="SBO:0000625" units="mmol_per_gDW_per_hr" value="100000" />
      <parameter constant="true" id="R_R16_upper_bound" sboTerm="SBO:0000625" units="mmol_per_gDW_per_hr" value="100000" />
      <parameter constant="true" id="R_R17_upper_bound" sboTerm="SBO:0000625" units="mmol_per_gDW_per_hr" value="100000" />
      <parameter constant="true" id="R_R18_upper_bound" sboTerm="SBO:0000625" units="mmol_per_gDW_per_hr" value="100000" />
      <parameter constant="true" id="R_R19_upper_bound" sboTerm="SBO:0000625" units="mmol_per_gDW_per_hr" value="100000" />
      <parameter constant="true" id="R_R20_upper_bound" sboTerm="SBO:0000625" units="mmol_per_gDW_per_hr" value="100000" />
      <parameter constant="true" id="R_R20_lower_bound" sboTerm="SBO:0000625" units="mmol_per_gDW_per_hr" value="-100000" />
      <parameter constant="true" id="R_R21_upper_bound" sboTerm="SBO:0000625" units="mmol_per_gDW_per_hr" value="100000" />
      <parameter constant="true" id="R_R22_upper_bound" sboTerm="SBO:0000625" units="mmol_per_gDW_per_hr" value="100000" />
      <parameter constant="true" id="R_R22_lower_bound" sboTerm="SBO:0000625" units="mmol_per_gDW_per_hr" value="-100000" />
      <parameter constant="true" id="R_R23_upper_bound" sboTerm="SBO:0000625" units="mmol_per_gDW_per_hr" value="100000" />
      <parameter constant="true" id="R_R24_upper_bound" sboTerm="SBO:0000625" units="mmol_per_gDW_per_hr" value="100000" />
      <parameter constant="true" id="R_R25_upper_bound" sboTerm="SBO:0000625" units="mmol_per_gDW_per_hr" value="100000" />
      <parameter constant="true" id="R_R26_upper_bound" sboTerm="SBO:0000625" units="mmol_per_gDW_per_hr" value="100000" />
      <parameter constant="true" id="R_R27_upper_bound" sboTerm="SBO:0000625" units="mmol_per_gDW_per_hr" value="100000" />
      <parameter constant="true" id="R_R28_upper_bound" sboTerm="SBO:0000625" units="mmol_per_gDW_per_hr" value="100000" />
      <parameter constant="true" id="R_R29_upper_bound" sboTerm="SBO:0000625" units="mmol_per_gDW_per_hr" value="100000" />
      <parameter constant="true" id="R_R29_lower_bound" sboTerm="SBO:0000625" units="mmol_per_gDW_per_hr" value="-100000" />
      <parameter constant="true" id="R_R30_upper_bound" sboTerm="SBO:0000625" units="mmol_per_gDW_per_hr" value="100000" />
      <parameter constant="true" id="R_R30_lower_bound" sboTerm="SBO:0000625" units="mmol_per_gDW_per_hr" value="-100000" />
      <parameter constant="true" id="R_R31_upper_bound" sboTerm="SBO:0000625" units="mmol_per_gDW_per_hr" value="100000" />
      <parameter constant="true" id="R_R32_upper_bound" sboTerm="SBO:0000625" units="mmol_per_gDW_per_hr" value="100000" />
      <parameter constant="true" id="R_R33_upper_bound" sboTerm="SBO:0000625" units="mmol_per_gDW_per_hr" value="100000" />
      <parameter constant="true" id="R_R34_upper_bound" sboTerm="SBO:0000625" units="mmol_per_gDW_per_hr" value="100000" />
      <parameter constant="true" id="R_R35_upper_bound" sboTerm="SBO:0000625" units="mmol_per_gDW_per_hr" value="100000" />
      <parameter constant="true" id="R_R36_upper_bound" sboTerm="SBO:0000625" units="mmol_per_gDW_per_hr" value="100000" />
      <parameter constant="true" id="R_R37_upper_bound" sboTerm="SBO:0000625" units="mmol_per_gDW_per_hr" value="100000" />
      <parameter constant="true" id="R_R37_lower_bound" sboTerm="SBO:0000625" units="mmol_per_gDW_per_hr" value="-100000" />
      <parameter constant="true" id="R_R38_upper_bound" sboTerm="SBO:0000625" units="mmol_per_gDW_per_hr" value="100000" />
      <parameter constant="true" id="R_R38_lower_bound" sboTerm="SBO:0000625" units="mmol_per_gDW_per_hr" value="-100000" />
      <parameter constant="true" id="R_R39_upper_bound" sboTerm="SBO:0000625" units="mmol_per_gDW_per_hr" value="100000" />
      <parameter constant="true" id="R_R39_lower_bound" sboTerm="SBO:0000625" units="mmol_per_gDW_per_hr" value="-100000" />
      <parameter constant="true" id="R_R40_upper_bound" sboTerm="SBO:0000625" units="mmol_per_gDW_per_hr" value="100000" />
      <parameter constant="true" id="R_R40_lower_bound" sboTerm="SBO:0000625" units="mmol_per_gDW_per_hr" value="-100000" />
      <parameter constant="true" id="R_R41_upper_bound" sboTerm="SBO:0000625" units="mmol_per_gDW_per_hr" value="100000" />
      <parameter constant="true" id="R_R42_upper_bound" sboTerm="SBO:0000625" units="mmol_per_gDW_per_hr" value="100000" />
      <parameter constant="true" id="R_R43_upper_bound" sboTerm="SBO:0000625" units="mmol_per_gDW_per_hr" value="100000" />
      <parameter constant="true" id="R_R44_upper_bound" sboTerm="SBO:0000625" units="mmol_per_gDW_per_hr" value="100000" />
      <parameter constant="true" id="R_R44_lower_bound" sboTerm="SBO:0000625" units="mmol_per_gDW_per_hr" value="-100000" />
      <parameter constant="true" id="R_R45_upper_bound" sboTerm="SBO:0000625" units="mmol_per_gDW_per_hr" value="100000" />
      <parameter constant="true" id="R_R45_lower_bound" sboTerm="SBO:0000625" units="mmol_per_gDW_per_hr" value="-100000" />
      <parameter constant="true" id="R_R46_upper_bound" sboTerm="SBO:0000625" units="mmol_per_gDW_per_hr" value="100000" />
      <parameter constant="true" id="R_R46_lower_bound" sboTerm="SBO:0000625" units="mmol_per_gDW_per_hr" value="-100000" />
      <parameter constant="true" id="R_R48_upper_bound" sboTerm="SBO:0000625" units="mmol_per_gDW_per_hr" value="100000" />
      <parameter constant="true" id="R_R48_lower_bound" sboTerm="SBO:0000625" units="mmol_per_gDW_per_hr" value="-100000" />
      <parameter constant="true" id="R_R49_upper_bound" sboTerm="SBO:0000625" units="mmol_per_gDW_per_hr" value="100000" />
      <parameter constant="true" id="R_R49_lower_bound" sboTerm="SBO:0000625" units="mmol_per_gDW_per_hr" value="-100000" />
      <parameter constant="true" id="R_R50_upper_bound" sboTerm="SBO:0000625" units="mmol_per_gDW_per_hr" value="100000" />
      <parameter constant="true" id="R_R50_lower_bound" sboTerm="SBO:0000625" units="mmol_per_gDW_per_hr" value="-100000" />
      <parameter constant="true" id="R_R51_upper_bound" sboTerm="SBO:0000625" units="mmol_per_gDW_per_hr" value="100000" />
      <parameter constant="true" id="R_R52_upper_bound" sboTerm="SBO:0000625" units="mmol_per_gDW_per_hr" value="100000" />
      <parameter constant="true" id="R_R53_upper_bound" sboTerm="SBO:0000625" units="mmol_per_gDW_per_hr" value="100000" />
      <parameter constant="true" id="R_R53_lower_bound" sboTerm="SBO:0000625" units="mmol_per_gDW_per_hr" value="-100000" />
      <parameter constant="true" id="R_R54_upper_bound" sboTerm="SBO:0000625" units="mmol_per_gDW_per_hr" value="100000" />
      <parameter constant="true" id="R_R54_lower_bound" sboTerm="SBO:0000625" units="mmol_per_gDW_per_hr" value="-100000" />
      <parameter constant="true" id="R_R55_upper_bound" sboTerm="SBO:0000625" units="mmol_per_gDW_per_hr" value="100000" />
      <parameter constant="true" id="R_R56_upper_bound" sboTerm="SBO:0000625" units="mmol_per_gDW_per_hr" value="100000" />
      <parameter constant="true" id="R_R56_lower_bound" sboTerm="SBO:0000625" units="mmol_per_gDW_per_hr" value="-100000" />
      <parameter constant="true" id="R_R57_upper_bound" sboTerm="SBO:0000625" units="mmol_per_gDW_per_hr" value="100000" />
      <parameter constant="true" id="R_R57_lower_bound" sboTerm="SBO:0000625" units="mmol_per_gDW_per_hr" value="-100000" />
      <parameter constant="true" id="R_R58_upper_bound" sboTerm="SBO:0000625" units="mmol_per_gDW_per_hr" value="100000" />
      <parameter constant="true" id="R_R61_upper_bound" sboTerm="SBO:0000625" units="mmol_per_gDW_per_hr" value="100000" />
      <parameter constant="true" id="R_R63_upper_bound" sboTerm="SBO:0000625" units="mmol_per_gDW_per_hr" value="100000" />
      <parameter constant="true" id="R_R63_lower_bound" sboTerm="SBO:0000625" units="mmol_per_gDW_per_hr" value="-100000" />
      <parameter constant="true" id="R_R64_upper_bound" sboTerm="SBO:0000625" units="mmol_per_gDW_per_hr" value="100000" />
      <parameter constant="true" id="R_R64_lower_bound" sboTerm="SBO:0000625" units="mmol_per_gDW_per_hr" value="-100000" />
      <parameter constant="true" id="R_R65_upper_bound" sboTerm="SBO:0000625" units="mmol_per_gDW_per_hr" value="100000" />
      <parameter constant="true" id="R_R65_lower_bound" sboTerm="SBO:0000625" units="mmol_per_gDW_per_hr" value="-100000" />
      <parameter constant="true" id="R_R66_upper_bound" sboTerm="SBO:0000625" units="mmol_per_gDW_per_hr" value="100000" />
      <parameter constant="true" id="R_R67_upper_bound" sboTerm="SBO:0000625" units="mmol_per_gDW_per_hr" value="100000" />
      <parameter constant="true" id="R_R68_upper_bound" sboTerm="SBO:0000625" units="mmol_per_gDW_per_hr" value="100000" />
      <parameter constant="true" id="R_R69_upper_bound" sboTerm="SBO:0000625" units="mmol_per_gDW_per_hr" value="100000" />
      <parameter constant="true" id="R_R70_upper_bound" sboTerm="SBO:0000625" units="mmol_per_gDW_per_hr" value="100000" />
      <parameter constant="true" id="R_R70_lower_bound" sboTerm="SBO:0000625" units="mmol_per_gDW_per_hr" value="-100000" />
      <parameter constant="true" id="R_R71_upper_bound" sboTerm="SBO:0000625" units="mmol_per_gDW_per_hr" value="100000" />
      <parameter constant="true" id="R_R71_lower_bound" sboTerm="SBO:0000625" units="mmol_per_gDW_per_hr" value="-100000" />
      <parameter constant="true" id="R_R72_upper_bound" sboTerm="SBO:0000625" units="mmol_per_gDW_per_hr" value="100000" />
      <parameter constant="true" id="R_R73_upper_bound" sboTerm="SBO:0000625" units="mmol_per_gDW_per_hr" value="100000" />
      <parameter constant="true" id="R_R73_lower_bound" sboTerm="SBO:0000625" units="mmol_per_gDW_per_hr" value="-100000" />
      <parameter constant="true" id="R_R74_upper_bound" sboTerm="SBO:0000625" units="mmol_per_gDW_per_hr" value="100000" />
      <parameter constant="true" id="R_R74_lower_bound" sboTerm="SBO:0000625" units="mmol_per_gDW_per_hr" value="-100000" />
      <parameter constant="true" id="R_R75_upper_bound" sboTerm="SBO:0000625" units="mmol_per_gDW_per_hr" value="100000" />
      <parameter constant="true" id="R_R76_upper_bound" sboTerm="SBO:0000625" units="mmol_per_gDW_per_hr" value="100000" />
      <parameter constant="true" id="R_R76_lower_bound" sboTerm="SBO:0000625" units="mmol_per_gDW_per_hr" value="-100000" />
      <parameter constant="true" id="R_R77_upper_bound" sboTerm="SBO:0000625" units="mmol_per_gDW_per_hr" value="100000" />
      <parameter constant="true" id="R_R78_upper_bound" sboTerm="SBO:0000625" units="mmol_per_gDW_per_hr" value="100000" />
      <parameter constant="true" id="R_R78_lower_bound" sboTerm="SBO:0000625" units="mmol_per_gDW_per_hr" value="-100000" />
      <parameter constant="true" id="R_R79_upper_bound" sboTerm="SBO:0000625" units="mmol_per_gDW_per_hr" value="100000" />
      <parameter constant="true" id="R_R80_upper_bound" sboTerm="SBO:0000625" units="mmol_per_gDW_per_hr" value="100000" />
      <parameter constant="true" id="R_R81_upper_bound" sboTerm="SBO:0000625" units="mmol_per_gDW_per_hr" value="100000" />
      <parameter constant="true" id="R_R82_upper_bound" sboTerm="SBO:0000625" units="mmol_per_gDW_per_hr" value="100000" />
      <parameter constant="true" id="R_R83_upper_bound" sboTerm="SBO:0000625" units="mmol_per_gDW_per_hr" value="100000" />
      <parameter constant="true" id="R_R84_upper_bound" sboTerm="SBO:0000625" units="mmol_per_gDW_per_hr" value="100000" />
      <parameter constant="true" id="R_R85_upper_bound" sboTerm="SBO:0000625" units="mmol_per_gDW_per_hr" value="100000" />
      <parameter constant="true" id="R_R86_upper_bound" sboTerm="SBO:0000625" units="mmol_per_gDW_per_hr" value="100000" />
      <parameter constant="true" id="R_R87_upper_bound" sboTerm="SBO:0000625" units="mmol_per_gDW_per_hr" value="100000" />
      <parameter constant="true" id="R_R88_upper_bound" sboTerm="SBO:0000625" units="mmol_per_gDW_per_hr" value="100000" />
      <parameter constant="true" id="R_R89_upper_bound" sboTerm="SBO:0000625" units="mmol_per_gDW_per_hr" value="100000" />
      <parameter constant="true" id="R_R90_upper_bound" sboTerm="SBO:0000625" units="mmol_per_gDW_per_hr" value="100000" />
      <parameter constant="true" id="R_R90_lower_bound" sboTerm="SBO:0000625" units="mmol_per_gDW_per_hr" value="-100000" />
      <parameter constant="true" id="R_R91_upper_bound" sboTerm="SBO:0000625" units="mmol_per_gDW_per_hr" value="100000" />
      <parameter constant="true" id="R_R91_lower_bound" sboTerm="SBO:0000625" units="mmol_per_gDW_per_hr" value="-100000" />
      <parameter constant="true" id="R_R92_upper_bound" sboTerm="SBO:0000625" units="mmol_per_gDW_per_hr" value="100000" />
      <parameter constant="true" id="R_R92_lower_bound" sboTerm="SBO:0000625" units="mmol_per_gDW_per_hr" value="-100000" />
      <parameter constant="true" id="R_R93_upper_bound" sboTerm="SBO:0000625" units="mmol_per_gDW_per_hr" value="100000" />
      <parameter constant="true" id="R_R94_upper_bound" sboTerm="SBO:0000625" units="mmol_per_gDW_per_hr" value="100000" />
      <parameter constant="true" id="R_R95_upper_bound" sboTerm="SBO:0000625" units="mmol_per_gDW_per_hr" value="100000" />
      <parameter constant="true" id="R_R96_upper_bound" sboTerm="SBO:0000625" units="mmol_per_gDW_per_hr" value="100000" />
      <parameter constant="true" id="R_R97_upper_bound" sboTerm="SBO:0000625" units="mmol_per_gDW_per_hr" value="100000" />
      <parameter constant="true" id="R_R97_lower_bound" sboTerm="SBO:0000625" units="mmol_per_gDW_per_hr" value="-100000" />
      <parameter constant="true" id="R_R98_upper_bound" sboTerm="SBO:0000625" units="mmol_per_gDW_per_hr" value="100000" />
      <parameter constant="true" id="R_R99_upper_bound" sboTerm="SBO:0000625" units="mmol_per_gDW_per_hr" value="100000" />
      <parameter constant="true" id="R_R100_upper_bound" sboTerm="SBO:0000625" units="mmol_per_gDW_per_hr" value="100000" />
      <parameter constant="true" id="R_R101_upper_bound" sboTerm="SBO:0000625" units="mmol_per_gDW_per_hr" value="100000" />
      <parameter constant="true" id="R_R101_lower_bound" sboTerm="SBO:0000625" units="mmol_per_gDW_per_hr" value="-100000" />
      <parameter constant="true" id="R_R102_upper_bound" sboTerm="SBO:0000625" units="mmol_per_gDW_per_hr" value="100000" />
      <parameter constant="true" id="R_R103_upper_bound" sboTerm="SBO:0000625" units="mmol_per_gDW_per_hr" value="100000" />
      <parameter constant="true" id="R_R104_upper_bound" sboTerm="SBO:0000625" units="mmol_per_gDW_per_hr" value="100000" />
      <parameter constant="true" id="R_R105_upper_bound" sboTerm="SBO:0000625" units="mmol_per_gDW_per_hr" value="100000" />
      <parameter constant="true" id="R_R106_upper_bound" sboTerm="SBO:0000625" units="mmol_per_gDW_per_hr" value="100000" />
      <parameter constant="true" id="R_R106_lower_bound" sboTerm="SBO:0000625" units="mmol_per_gDW_per_hr" value="-100000" />
      <parameter constant="true" id="R_R107_upper_bound" sboTerm="SBO:0000625" units="mmol_per_gDW_per_hr" value="100000" />
      <parameter constant="true" id="R_R107_lower_bound" sboTerm="SBO:0000625" units="mmol_per_gDW_per_hr" value="-100000" />
      <parameter constant="true" id="R_R108_upper_bound" sboTerm="SBO:0000625" units="mmol_per_gDW_per_hr" value="100000" />
      <parameter constant="true" id="R_R109_upper_bound" sboTerm="SBO:0000625" units="mmol_per_gDW_per_hr" value="100000" />
      <parameter constant="true" id="R_R110_upper_bound" sboTerm="SBO:0000625" units="mmol_per_gDW_per_hr" value="100000" />
      <parameter constant="true" id="R_R111_upper_bound" sboTerm="SBO:0000625" units="mmol_per_gDW_per_hr" value="100000" />
      <parameter constant="true" id="R_R112_upper_bound" sboTerm="SBO:0000625" units="mmol_per_gDW_per_hr" value="100000" />
      <parameter constant="true" id="R_R112_lower_bound" sboTerm="SBO:0000625" units="mmol_per_gDW_per_hr" value="-100000" />
      <parameter constant="true" id="R_R113_upper_bound" sboTerm="SBO:0000625" units="mmol_per_gDW_per_hr" value="100000" />
      <parameter constant="true" id="R_R114_upper_bound" sboTerm="SBO:0000625" units="mmol_per_gDW_per_hr" value="100000" />
      <parameter constant="true" id="R_R119_upper_bound" sboTerm="SBO:0000625" units="mmol_per_gDW_per_hr" value="100000" />
      <parameter constant="true" id="R_R120_upper_bound" sboTerm="SBO:0000625" units="mmol_per_gDW_per_hr" value="100000" />
      <parameter constant="true" id="R_R121_upper_bound" sboTerm="SBO:0000625" units="mmol_per_gDW_per_hr" value="100000" />
      <parameter constant="true" id="R_R122_upper_bound" sboTerm="SBO:0000625" units="mmol_per_gDW_per_hr" value="100000" />
      <parameter constant="true" id="R_R122_lower_bound" sboTerm="SBO:0000625" units="mmol_per_gDW_per_hr" value="-100000" />
      <parameter constant="true" id="R_R123_upper_bound" sboTerm="SBO:0000625" units="mmol_per_gDW_per_hr" value="100000" />
      <parameter constant="true" id="R_R123_lower_bound" sboTerm="SBO:0000625" units="mmol_per_gDW_per_hr" value="-100000" />
      <parameter constant="true" id="R_R124_upper_bound" sboTerm="SBO:0000625" units="mmol_per_gDW_per_hr" value="100000" />
      <parameter constant="true" id="R_R124_lower_bound" sboTerm="SBO:0000625" units="mmol_per_gDW_per_hr" value="-100000" />
      <parameter constant="true" id="R_R125_upper_bound" sboTerm="SBO:0000625" units="mmol_per_gDW_per_hr" value="100000" />
      <parameter constant="true" id="R_R125_lower_bound" sboTerm="SBO:0000625" units="mmol_per_gDW_per_hr" value="-100000" />
      <parameter constant="true" id="R_R126_upper_bound" sboTerm="SBO:0000625" units="mmol_per_gDW_per_hr" value="100000" />
      <parameter constant="true" id="R_R127_upper_bound" sboTerm="SBO:0000625" units="mmol_per_gDW_per_hr" value="100000" />
      <parameter constant="true" id="R_R129_upper_bound" sboTerm="SBO:0000625" units="mmol_per_gDW_per_hr" value="1.0001" />
      <parameter constant="true" id="R_R129_lower_bound" sboTerm="SBO:0000625" units="mmol_per_gDW_per_hr" value="1" />
      <parameter constant="true" id="R_R130_upper_bound" sboTerm="SBO:0000625" units="mmol_per_gDW_per_hr" value="100000" />
      <parameter constant="true" id="R_R131_upper_bound" sboTerm="SBO:0000625" units="mmol_per_gDW_per_hr" value="100000" />
      <parameter constant="true" id="R_R132_upper_bound" sboTerm="SBO:0000625" units="mmol_per_gDW_per_hr" value="100000" />
      <parameter constant="true" id="R_R132_lower_bound" sboTerm="SBO:0000625" units="mmol_per_gDW_per_hr" value="-100000" />
      <parameter constant="true" id="R_R133_upper_bound" sboTerm="SBO:0000625" units="mmol_per_gDW_per_hr" value="100000" />
      <parameter constant="true" id="R_R133_lower_bound" sboTerm="SBO:0000625" units="mmol_per_gDW_per_hr" value="-100000" />
      <parameter constant="true" id="R_R134_upper_bound" sboTerm="SBO:0000625" units="mmol_per_gDW_per_hr" value="100000" />
      <parameter constant="true" id="R_R135_upper_bound" sboTerm="SBO:0000625" units="mmol_per_gDW_per_hr" value="100000" />
      <parameter constant="true" id="R_R136_upper_bound" sboTerm="SBO:0000625" units="mmol_per_gDW_per_hr" value="100000" />
      <parameter constant="true" id="R_R136_lower_bound" sboTerm="SBO:0000625" units="mmol_per_gDW_per_hr" value="-100000" />
      <parameter constant="true" id="R_R137_upper_bound" sboTerm="SBO:0000625" units="mmol_per_gDW_per_hr" value="100000" />
      <parameter constant="true" id="R_R138_upper_bound" sboTerm="SBO:0000625" units="mmol_per_gDW_per_hr" value="100000" />
      <parameter constant="true" id="R_R139_upper_bound" sboTerm="SBO:0000625" units="mmol_per_gDW_per_hr" value="100000" />
      <parameter constant="true" id="R_R140_upper_bound" sboTerm="SBO:0000625" units="mmol_per_gDW_per_hr" value="100000" />
      <parameter constant="true" id="R_R141_upper_bound" sboTerm="SBO:0000625" units="mmol_per_gDW_per_hr" value="100000" />
      <parameter constant="true" id="R_R141_lower_bound" sboTerm="SBO:0000625" units="mmol_per_gDW_per_hr" value="-100000" />
      <parameter constant="true" id="R_R142_upper_bound" sboTerm="SBO:0000625" units="mmol_per_gDW_per_hr" value="100000" />
      <parameter constant="true" id="R_R143_upper_bound" sboTerm="SBO:0000625" units="mmol_per_gDW_per_hr" value="100000" />
      <parameter constant="true" id="R_R144_upper_bound" sboTerm="SBO:0000625" units="mmol_per_gDW_per_hr" value="100000" />
      <parameter constant="true" id="R_R145_upper_bound" sboTerm="SBO:0000625" units="mmol_per_gDW_per_hr" value="100000" />
      <parameter constant="true" id="R_R146_upper_bound" sboTerm="SBO:0000625" units="mmol_per_gDW_per_hr" value="100000" />
      <parameter constant="true" id="R_R147_upper_bound" sboTerm="SBO:0000625" units="mmol_per_gDW_per_hr" value="100000" />
      <parameter constant="true" id="R_R148_upper_bound" sboTerm="SBO:0000625" units="mmol_per_gDW_per_hr" value="100000" />
      <parameter constant="true" id="R_R149_upper_bound" sboTerm="SBO:0000625" units="mmol_per_gDW_per_hr" value="100000" />
      <parameter constant="true" id="R_R149_lower_bound" sboTerm="SBO:0000625" units="mmol_per_gDW_per_hr" value="-100000" />
      <parameter constant="true" id="R_R150_upper_bound" sboTerm="SBO:0000625" units="mmol_per_gDW_per_hr" value="100000" />
      <parameter constant="true" id="R_R151_upper_bound" sboTerm="SBO:0000625" units="mmol_per_gDW_per_hr" value="100000" />
      <parameter constant="true" id="R_R151_lower_bound" sboTerm="SBO:0000625" units="mmol_per_gDW_per_hr" value="-100000" />
      <parameter constant="true" id="R_R152_upper_bound" sboTerm="SBO:0000625" units="mmol_per_gDW_per_hr" value="100000" />
      <parameter constant="true" id="R_R153_upper_bound" sboTerm="SBO:0000625" units="mmol_per_gDW_per_hr" value="100000" />
      <parameter constant="true" id="R_R154_upper_bound" sboTerm="SBO:0000625" units="mmol_per_gDW_per_hr" value="100000" />
      <parameter constant="true" id="R_R155_upper_bound" sboTerm="SBO:0000625" units="mmol_per_gDW_per_hr" value="100000" />
      <parameter constant="true" id="R_R155_lower_bound" sboTerm="SBO:0000625" units="mmol_per_gDW_per_hr" value="-100000" />
      <parameter constant="true" id="R_R156_upper_bound" sboTerm="SBO:0000625" units="mmol_per_gDW_per_hr" value="100000" />
      <parameter constant="true" id="R_R157_upper_bound" sboTerm="SBO:0000625" units="mmol_per_gDW_per_hr" value="100000" />
      <parameter constant="true" id="R_R157_lower_bound" sboTerm="SBO:0000625" units="mmol_per_gDW_per_hr" value="-100000" />
      <parameter constant="true" id="R_R158_upper_bound" sboTerm="SBO:0000625" units="mmol_per_gDW_per_hr" value="100000" />
      <parameter constant="true" id="R_R159_upper_bound" sboTerm="SBO:0000625" units="mmol_per_gDW_per_hr" value="100000" />
      <parameter constant="true" id="R_R160_upper_bound" sboTerm="SBO:0000625" units="mmol_per_gDW_per_hr" value="100000" />
      <parameter constant="true" id="R_R161_upper_bound" sboTerm="SBO:0000625" units="mmol_per_gDW_per_hr" value="100000" />
      <parameter constant="true" id="R_R161_lower_bound" sboTerm="SBO:0000625" units="mmol_per_gDW_per_hr" value="-100000" />
      <parameter constant="true" id="R_R162_upper_bound" sboTerm="SBO:0000625" units="mmol_per_gDW_per_hr" value="100000" />
      <parameter constant="true" id="R_R163_upper_bound" sboTerm="SBO:0000625" units="mmol_per_gDW_per_hr" value="100000" />
      <parameter constant="true" id="R_R164_upper_bound" sboTerm="SBO:0000625" units="mmol_per_gDW_per_hr" value="100000" />
      <parameter constant="true" id="R_R165_upper_bound" sboTerm="SBO:0000625" units="mmol_per_gDW_per_hr" value="100000" />
      <parameter constant="true" id="R_R166_upper_bound" sboTerm="SBO:0000625" units="mmol_per_gDW_per_hr" value="100000" />
      <parameter constant="true" id="R_R167_upper_bound" sboTerm="SBO:0000625" units="mmol_per_gDW_per_hr" value="100000" />
      <parameter constant="true" id="R_R167_lower_bound" sboTerm="SBO:0000625" units="mmol_per_gDW_per_hr" value="-100000" />
      <parameter constant="true" id="R_R168_upper_bound" sboTerm="SBO:0000625" units="mmol_per_gDW_per_hr" value="100000" />
      <parameter constant="true" id="R_R169_upper_bound" sboTerm="SBO:0000625" units="mmol_per_gDW_per_hr" value="100000" />
      <parameter constant="true" id="R_R169_lower_bound" sboTerm="SBO:0000625" units="mmol_per_gDW_per_hr" value="-100000" />
      <parameter constant="true" id="R_R170_upper_bound" sboTerm="SBO:0000625" units="mmol_per_gDW_per_hr" value="100000" />
      <parameter constant="true" id="R_R171_upper_bound" sboTerm="SBO:0000625" units="mmol_per_gDW_per_hr" value="100000" />
      <parameter constant="true" id="R_R172_upper_bound" sboTerm="SBO:0000625" units="mmol_per_gDW_per_hr" value="100000" />
      <parameter constant="true" id="R_R173_upper_bound" sboTerm="SBO:0000625" units="mmol_per_gDW_per_hr" value="100000" />
      <parameter constant="true" id="R_R174_upper_bound" sboTerm="SBO:0000625" units="mmol_per_gDW_per_hr" value="100000" />
      <parameter constant="true" id="R_R175_upper_bound" sboTerm="SBO:0000625" units="mmol_per_gDW_per_hr" value="100000" />
      <parameter constant="true" id="R_R176_upper_bound" sboTerm="SBO:0000625" units="mmol_per_gDW_per_hr" value="100000" />
      <parameter constant="true" id="R_R177_upper_bound" sboTerm="SBO:0000625" units="mmol_per_gDW_per_hr" value="100000" />
      <parameter constant="true" id="R_R178_upper_bound" sboTerm="SBO:0000625" units="mmol_per_gDW_per_hr" value="100000" />
      <parameter constant="true" id="R_R179_upper_bound" sboTerm="SBO:0000625" units="mmol_per_gDW_per_hr" value="100000" />
      <parameter constant="true" id="R_R180_upper_bound" sboTerm="SBO:0000625" units="mmol_per_gDW_per_hr" value="100000" />
      <parameter constant="true" id="R_R181_upper_bound" sboTerm="SBO:0000625" units="mmol_per_gDW_per_hr" value="100000" />
      <parameter constant="true" id="R_R182_upper_bound" sboTerm="SBO:0000625" units="mmol_per_gDW_per_hr" value="100000" />
      <parameter constant="true" id="R_R183_upper_bound" sboTerm="SBO:0000625" units="mmol_per_gDW_per_hr" value="100000" />
      <parameter constant="true" id="R_R184_upper_bound" sboTerm="SBO:0000625" units="mmol_per_gDW_per_hr" value="100000" />
      <parameter constant="true" id="R_R185_upper_bound" sboTerm="SBO:0000625" units="mmol_per_gDW_per_hr" value="100000" />
      <parameter constant="true" id="R_R185_lower_bound" sboTerm="SBO:0000625" units="mmol_per_gDW_per_hr" value="-100000" />
      <parameter constant="true" id="R_R186_upper_bound" sboTerm="SBO:0000625" units="mmol_per_gDW_per_hr" value="100000" />
      <parameter constant="true" id="R_R187_upper_bound" sboTerm="SBO:0000625" units="mmol_per_gDW_per_hr" value="100000" />
      <parameter constant="true" id="R_R187_lower_bound" sboTerm="SBO:0000625" units="mmol_per_gDW_per_hr" value="-100000" />
      <parameter constant="true" id="R_R188_upper_bound" sboTerm="SBO:0000625" units="mmol_per_gDW_per_hr" value="100000" />
      <parameter constant="true" id="R_R189_upper_bound" sboTerm="SBO:0000625" units="mmol_per_gDW_per_hr" value="100000" />
      <parameter constant="true" id="R_R190_upper_bound" sboTerm="SBO:0000625" units="mmol_per_gDW_per_hr" value="100000" />
      <parameter constant="true" id="R_R190_lower_bound" sboTerm="SBO:0000625" units="mmol_per_gDW_per_hr" value="-100000" />
      <parameter constant="true" id="R_R191_upper_bound" sboTerm="SBO:0000625" units="mmol_per_gDW_per_hr" value="100000" />
      <parameter constant="true" id="R_R192_upper_bound" sboTerm="SBO:0000625" units="mmol_per_gDW_per_hr" value="100000" />
      <parameter constant="true" id="R_R193_upper_bound" sboTerm="SBO:0000625" units="mmol_per_gDW_per_hr" value="100000" />
      <parameter constant="true" id="R_R193_lower_bound" sboTerm="SBO:0000625" units="mmol_per_gDW_per_hr" value="-100000" />
      <parameter constant="true" id="R_R194_upper_bound" sboTerm="SBO:0000625" units="mmol_per_gDW_per_hr" value="100000" />
      <parameter constant="true" id="R_R195_upper_bound" sboTerm="SBO:0000625" units="mmol_per_gDW_per_hr" value="100000" />
      <parameter constant="true" id="R_R195_lower_bound" sboTerm="SBO:0000625" units="mmol_per_gDW_per_hr" value="-100000" />
      <parameter constant="true" id="R_R196_upper_bound" sboTerm="SBO:0000625" units="mmol_per_gDW_per_hr" value="100000" />
      <parameter constant="true" id="R_R197_upper_bound" sboTerm="SBO:0000625" units="mmol_per_gDW_per_hr" value="100000" />
      <parameter constant="true" id="R_R197_lower_bound" sboTerm="SBO:0000625" units="mmol_per_gDW_per_hr" value="-100000" />
      <parameter constant="true" id="R_R198_upper_bound" sboTerm="SBO:0000625" units="mmol_per_gDW_per_hr" value="100000" />
      <parameter constant="true" id="R_R198_lower_bound" sboTerm="SBO:0000625" units="mmol_per_gDW_per_hr" value="-100000" />
      <parameter constant="true" id="R_R199_upper_bound" sboTerm="SBO:0000625" units="mmol_per_gDW_per_hr" value="100000" />
      <parameter constant="true" id="R_R200_upper_bound" sboTerm="SBO:0000625" units="mmol_per_gDW_per_hr" value="100000" />
      <parameter constant="true" id="R_R201_upper_bound" sboTerm="SBO:0000625" units="mmol_per_gDW_per_hr" value="100000" />
      <parameter constant="true" id="R_R201_lower_bound" sboTerm="SBO:0000625" units="mmol_per_gDW_per_hr" value="-100000" />
      <parameter constant="true" id="R_R202_upper_bound" sboTerm="SBO:0000625" units="mmol_per_gDW_per_hr" value="100000" />
      <parameter constant="true" id="R_R202_lower_bound" sboTerm="SBO:0000625" units="mmol_per_gDW_per_hr" value="-100000" />
      <parameter constant="true" id="R_R203_upper_bound" sboTerm="SBO:0000625" units="mmol_per_gDW_per_hr" value="100000" />
      <parameter constant="true" id="R_R203_lower_bound" sboTerm="SBO:0000625" units="mmol_per_gDW_per_hr" value="-100000" />
      <parameter constant="true" id="R_R204_upper_bound" sboTerm="SBO:0000625" units="mmol_per_gDW_per_hr" value="100000" />
      <parameter constant="true" id="R_R205_upper_bound" sboTerm="SBO:0000625" units="mmol_per_gDW_per_hr" value="100000" />
      <parameter constant="true" id="R_R206_upper_bound" sboTerm="SBO:0000625" units="mmol_per_gDW_per_hr" value="100000" />
      <parameter constant="true" id="R_R207_upper_bound" sboTerm="SBO:0000625" units="mmol_per_gDW_per_hr" value="100000" />
      <parameter constant="true" id="R_R207_lower_bound" sboTerm="SBO:0000625" units="mmol_per_gDW_per_hr" value="-100000" />
      <parameter constant="true" id="R_R208_upper_bound" sboTerm="SBO:0000625" units="mmol_per_gDW_per_hr" value="100000" />
      <parameter constant="true" id="R_R209_upper_bound" sboTerm="SBO:0000625" units="mmol_per_gDW_per_hr" value="100000" />
      <parameter constant="true" id="R_R210_upper_bound" sboTerm="SBO:0000625" units="mmol_per_gDW_per_hr" value="100000" />
      <parameter constant="true" id="R_R211_upper_bound" sboTerm="SBO:0000625" units="mmol_per_gDW_per_hr" value="100000" />
      <parameter constant="true" id="R_R212_upper_bound" sboTerm="SBO:0000625" units="mmol_per_gDW_per_hr" value="100000" />
      <parameter constant="true" id="R_R213_upper_bound" sboTerm="SBO:0000625" units="mmol_per_gDW_per_hr" value="100000" />
      <parameter constant="true" id="R_R214_upper_bound" sboTerm="SBO:0000625" units="mmol_per_gDW_per_hr" value="100000" />
      <parameter constant="true" id="R_R214_lower_bound" sboTerm="SBO:0000625" units="mmol_per_gDW_per_hr" value="-100000" />
      <parameter constant="true" id="R_R215_upper_bound" sboTerm="SBO:0000625" units="mmol_per_gDW_per_hr" value="100000" />
      <parameter constant="true" id="R_R216_upper_bound" sboTerm="SBO:0000625" units="mmol_per_gDW_per_hr" value="100000" />
      <parameter constant="true" id="R_R217_upper_bound" sboTerm="SBO:0000625" units="mmol_per_gDW_per_hr" value="100000" />
      <parameter constant="true" id="R_R218_upper_bound" sboTerm="SBO:0000625" units="mmol_per_gDW_per_hr" value="100000" />
      <parameter constant="true" id="R_R219_upper_bound" sboTerm="SBO:0000625" units="mmol_per_gDW_per_hr" value="100000" />
      <parameter constant="true" id="R_R219_lower_bound" sboTerm="SBO:0000625" units="mmol_per_gDW_per_hr" value="-100000" />
      <parameter constant="true" id="R_R220_upper_bound" sboTerm="SBO:0000625" units="mmol_per_gDW_per_hr" value="100000" />
      <parameter constant="true" id="R_R221_upper_bound" sboTerm="SBO:0000625" units="mmol_per_gDW_per_hr" value="100000" />
      <parameter constant="true" id="R_R221_lower_bound" sboTerm="SBO:0000625" units="mmol_per_gDW_per_hr" value="-100000" />
      <parameter constant="true" id="R_R222_upper_bound" sboTerm="SBO:0000625" units="mmol_per_gDW_per_hr" value="100000" />
      <parameter constant="true" id="R_R223_upper_bound" sboTerm="SBO:0000625" units="mmol_per_gDW_per_hr" value="100000" />
      <parameter constant="true" id="R_R224_upper_bound" sboTerm="SBO:0000625" units="mmol_per_gDW_per_hr" value="100000" />
      <parameter constant="true" id="R_R224_lower_bound" sboTerm="SBO:0000625" units="mmol_per_gDW_per_hr" value="-100000" />
      <parameter constant="true" id="R_R225_upper_bound" sboTerm="SBO:0000625" units="mmol_per_gDW_per_hr" value="100000" />
      <parameter constant="true" id="R_R225_lower_bound" sboTerm="SBO:0000625" units="mmol_per_gDW_per_hr" value="-100000" />
      <parameter constant="true" id="R_R226_upper_bound" sboTerm="SBO:0000625" units="mmol_per_gDW_per_hr" value="100000" />
      <parameter constant="true" id="R_R227_upper_bound" sboTerm="SBO:0000625" units="mmol_per_gDW_per_hr" value="100000" />
      <parameter constant="true" id="R_R228_upper_bound" sboTerm="SBO:0000625" units="mmol_per_gDW_per_hr" value="100000" />
      <parameter constant="true" id="R_R229_upper_bound" sboTerm="SBO:0000625" units="mmol_per_gDW_per_hr" value="100000" />
      <parameter constant="true" id="R_R230_upper_bound" sboTerm="SBO:0000625" units="mmol_per_gDW_per_hr" value="100000" />
      <parameter constant="true" id="R_R231_upper_bound" sboTerm="SBO:0000625" units="mmol_per_gDW_per_hr" value="100000" />
      <parameter constant="true" id="R_R232_upper_bound" sboTerm="SBO:0000625" units="mmol_per_gDW_per_hr" value="100000" />
      <parameter constant="true" id="R_R233_upper_bound" sboTerm="SBO:0000625" units="mmol_per_gDW_per_hr" value="100000" />
      <parameter constant="true" id="R_R234_upper_bound" sboTerm="SBO:0000625" units="mmol_per_gDW_per_hr" value="100000" />
      <parameter constant="true" id="R_R235_upper_bound" sboTerm="SBO:0000625" units="mmol_per_gDW_per_hr" value="100000" />
      <parameter constant="true" id="R_R235_lower_bound" sboTerm="SBO:0000625" units="mmol_per_gDW_per_hr" value="-100000" />
      <parameter constant="true" id="R_R236_upper_bound" sboTerm="SBO:0000625" units="mmol_per_gDW_per_hr" value="100000" />
      <parameter constant="true" id="R_R237_upper_bound" sboTerm="SBO:0000625" units="mmol_per_gDW_per_hr" value="100000" />
      <parameter constant="true" id="R_R237_lower_bound" sboTerm="SBO:0000625" units="mmol_per_gDW_per_hr" value="-100000" />
      <parameter constant="true" id="R_R238_upper_bound" sboTerm="SBO:0000625" units="mmol_per_gDW_per_hr" value="100000" />
      <parameter constant="true" id="R_R239_upper_bound" sboTerm="SBO:0000625" units="mmol_per_gDW_per_hr" value="100000" />
      <parameter constant="true" id="R_R239_lower_bound" sboTerm="SBO:0000625" units="mmol_per_gDW_per_hr" value="-100000" />
      <parameter constant="true" id="R_R240_upper_bound" sboTerm="SBO:0000625" units="mmol_per_gDW_per_hr" value="100000" />
      <parameter constant="true" id="R_R241_upper_bound" sboTerm="SBO:0000625" units="mmol_per_gDW_per_hr" value="100000" />
      <parameter constant="true" id="R_R242_upper_bound" sboTerm="SBO:0000625" units="mmol_per_gDW_per_hr" value="100000" />
      <parameter constant="true" id="R_R243_upper_bound" sboTerm="SBO:0000625" units="mmol_per_gDW_per_hr" value="100000" />
      <parameter constant="true" id="R_R244_upper_bound" sboTerm="SBO:0000625" units="mmol_per_gDW_per_hr" value="100000" />
      <parameter constant="true" id="R_R245_upper_bound" sboTerm="SBO:0000625" units="mmol_per_gDW_per_hr" value="100000" />
      <parameter constant="true" id="R_R245_lower_bound" sboTerm="SBO:0000625" units="mmol_per_gDW_per_hr" value="-100000" />
      <parameter constant="true" id="R_R246_upper_bound" sboTerm="SBO:0000625" units="mmol_per_gDW_per_hr" value="100000" />
      <parameter constant="true" id="R_R246_lower_bound" sboTerm="SBO:0000625" units="mmol_per_gDW_per_hr" value="-100000" />
      <parameter constant="true" id="R_R247_upper_bound" sboTerm="SBO:0000625" units="mmol_per_gDW_per_hr" value="100000" />
      <parameter constant="true" id="R_R248_upper_bound" sboTerm="SBO:0000625" units="mmol_per_gDW_per_hr" value="100000" />
      <parameter constant="true" id="R_R248_lower_bound" sboTerm="SBO:0000625" units="mmol_per_gDW_per_hr" value="-100000" />
      <parameter constant="true" id="R_R249_upper_bound" sboTerm="SBO:0000625" units="mmol_per_gDW_per_hr" value="100000" />
      <parameter constant="true" id="R_R250_upper_bound" sboTerm="SBO:0000625" units="mmol_per_gDW_per_hr" value="100000" />
      <parameter constant="true" id="R_R250_lower_bound" sboTerm="SBO:0000625" units="mmol_per_gDW_per_hr" value="-100000" />
      <parameter constant="true" id="R_R251_upper_bound" sboTerm="SBO:0000625" units="mmol_per_gDW_per_hr" value="100000" />
      <parameter constant="true" id="R_R252_upper_bound" sboTerm="SBO:0000625" units="mmol_per_gDW_per_hr" value="100000" />
      <parameter constant="true" id="R_R252_lower_bound" sboTerm="SBO:0000625" units="mmol_per_gDW_per_hr" value="-100000" />
      <parameter constant="true" id="R_R253_upper_bound" sboTerm="SBO:0000625" units="mmol_per_gDW_per_hr" value="100000" />
      <parameter constant="true" id="R_R254_upper_bound" sboTerm="SBO:0000625" units="mmol_per_gDW_per_hr" value="100000" />
      <parameter constant="true" id="R_R255_upper_bound" sboTerm="SBO:0000625" units="mmol_per_gDW_per_hr" value="100000" />
      <parameter constant="true" id="R_R256_upper_bound" sboTerm="SBO:0000625" units="mmol_per_gDW_per_hr" value="100000" />
      <parameter constant="true" id="R_R257_upper_bound" sboTerm="SBO:0000625" units="mmol_per_gDW_per_hr" value="100000" />
      <parameter constant="true" id="R_R258_upper_bound" sboTerm="SBO:0000625" units="mmol_per_gDW_per_hr" value="100000" />
      <parameter constant="true" id="R_R259_upper_bound" sboTerm="SBO:0000625" units="mmol_per_gDW_per_hr" value="100000" />
      <parameter constant="true" id="R_R260_upper_bound" sboTerm="SBO:0000625" units="mmol_per_gDW_per_hr" value="100000" />
      <parameter constant="true" id="R_R261_upper_bound" sboTerm="SBO:0000625" units="mmol_per_gDW_per_hr" value="100000" />
      <parameter constant="true" id="R_R262_upper_bound" sboTerm="SBO:0000625" units="mmol_per_gDW_per_hr" value="100000" />
      <parameter constant="true" id="R_R263_upper_bound" sboTerm="SBO:0000625" units="mmol_per_gDW_per_hr" value="100000" />
      <parameter constant="true" id="R_R264_upper_bound" sboTerm="SBO:0000625" units="mmol_per_gDW_per_hr" value="100000" />
      <parameter constant="true" id="R_R265_upper_bound" sboTerm="SBO:0000625" units="mmol_per_gDW_per_hr" value="100000" />
      <parameter constant="true" id="R_R266_upper_bound" sboTerm="SBO:0000625" units="mmol_per_gDW_per_hr" value="100000" />
      <parameter constant="true" id="R_R267_upper_bound" sboTerm="SBO:0000625" units="mmol_per_gDW_per_hr" value="100000" />
      <parameter constant="true" id="R_R267_lower_bound" sboTerm="SBO:0000625" units="mmol_per_gDW_per_hr" value="-100000" />
      <parameter constant="true" id="R_R268_upper_bound" sboTerm="SBO:0000625" units="mmol_per_gDW_per_hr" value="100000" />
      <parameter constant="true" id="R_R269_upper_bound" sboTerm="SBO:0000625" units="mmol_per_gDW_per_hr" value="100000" />
      <parameter constant="true" id="R_R270_upper_bound" sboTerm="SBO:0000625" units="mmol_per_gDW_per_hr" value="100000" />
      <parameter constant="true" id="R_R271_upper_bound" sboTerm="SBO:0000625" units="mmol_per_gDW_per_hr" value="100000" />
      <parameter constant="true" id="R_R272_upper_bound" sboTerm="SBO:0000625" units="mmol_per_gDW_per_hr" value="100000" />
      <parameter constant="true" id="R_R273_upper_bound" sboTerm="SBO:0000625" units="mmol_per_gDW_per_hr" value="100000" />
      <parameter constant="true" id="R_R274_upper_bound" sboTerm="SBO:0000625" units="mmol_per_gDW_per_hr" value="100000" />
      <parameter constant="true" id="R_R275_upper_bound" sboTerm="SBO:0000625" units="mmol_per_gDW_per_hr" value="100000" />
      <parameter constant="true" id="R_R276_upper_bound" sboTerm="SBO:0000625" units="mmol_per_gDW_per_hr" value="100000" />
      <parameter constant="true" id="R_R277_upper_bound" sboTerm="SBO:0000625" units="mmol_per_gDW_per_hr" value="100000" />
      <parameter constant="true" id="R_R278_upper_bound" sboTerm="SBO:0000625" units="mmol_per_gDW_per_hr" value="100000" />
      <parameter constant="true" id="R_R279_upper_bound" sboTerm="SBO:0000625" units="mmol_per_gDW_per_hr" value="100000" />
      <parameter constant="true" id="R_R280_upper_bound" sboTerm="SBO:0000625" units="mmol_per_gDW_per_hr" value="100000" />
      <parameter constant="true" id="R_R281_upper_bound" sboTerm="SBO:0000625" units="mmol_per_gDW_per_hr" value="100000" />
      <parameter constant="true" id="R_R282_upper_bound" sboTerm="SBO:0000625" units="mmol_per_gDW_per_hr" value="100000" />
      <parameter constant="true" id="R_R282_lower_bound" sboTerm="SBO:0000625" units="mmol_per_gDW_per_hr" value="-100000" />
      <parameter constant="true" id="R_R283_upper_bound" sboTerm="SBO:0000625" units="mmol_per_gDW_per_hr" value="100000" />
      <parameter constant="true" id="R_R284_upper_bound" sboTerm="SBO:0000625" units="mmol_per_gDW_per_hr" value="100000" />
      <parameter constant="true" id="R_R284_lower_bound" sboTerm="SBO:0000625" units="mmol_per_gDW_per_hr" value="-100000" />
      <parameter constant="true" id="R_R285_upper_bound" sboTerm="SBO:0000625" units="mmol_per_gDW_per_hr" value="100000" />
      <parameter constant="true" id="R_R286_upper_bound" sboTerm="SBO:0000625" units="mmol_per_gDW_per_hr" value="100000" />
      <parameter constant="true" id="R_R286_lower_bound" sboTerm="SBO:0000625" units="mmol_per_gDW_per_hr" value="-100000" />
      <parameter constant="true" id="R_R287_upper_bound" sboTerm="SBO:0000625" units="mmol_per_gDW_per_hr" value="100000" />
      <parameter constant="true" id="R_R287_lower_bound" sboTerm="SBO:0000625" units="mmol_per_gDW_per_hr" value="-100000" />
      <parameter constant="true" id="R_R288_upper_bound" sboTerm="SBO:0000625" units="mmol_per_gDW_per_hr" value="100000" />
      <parameter constant="true" id="R_R289_upper_bound" sboTerm="SBO:0000625" units="mmol_per_gDW_per_hr" value="100000" />
      <parameter constant="true" id="R_R289_lower_bound" sboTerm="SBO:0000625" units="mmol_per_gDW_per_hr" value="-100000" />
      <parameter constant="true" id="R_R290_upper_bound" sboTerm="SBO:0000625" units="mmol_per_gDW_per_hr" value="100000" />
      <parameter constant="true" id="R_R291_upper_bound" sboTerm="SBO:0000625" units="mmol_per_gDW_per_hr" value="100000" />
      <parameter constant="true" id="R_R292_upper_bound" sboTerm="SBO:0000625" units="mmol_per_gDW_per_hr" value="100000" />
      <parameter constant="true" id="R_R293_upper_bound" sboTerm="SBO:0000625" units="mmol_per_gDW_per_hr" value="100000" />
      <parameter constant="true" id="R_R293_lower_bound" sboTerm="SBO:0000625" units="mmol_per_gDW_per_hr" value="-100000" />
      <parameter constant="true" id="R_R294_upper_bound" sboTerm="SBO:0000625" units="mmol_per_gDW_per_hr" value="100000" />
      <parameter constant="true" id="R_R294_lower_bound" sboTerm="SBO:0000625" units="mmol_per_gDW_per_hr" value="-100000" />
      <parameter constant="true" id="R_R295_upper_bound" sboTerm="SBO:0000625" units="mmol_per_gDW_per_hr" value="100000" />
      <parameter constant="true" id="R_R296_upper_bound" sboTerm="SBO:0000625" units="mmol_per_gDW_per_hr" value="100000" />
      <parameter constant="true" id="R_R297_upper_bound" sboTerm="SBO:0000625" units="mmol_per_gDW_per_hr" value="100000" />
      <parameter constant="true" id="R_R299_upper_bound" sboTerm="SBO:0000625" units="mmol_per_gDW_per_hr" value="100000" />
      <parameter constant="true" id="R_R300_upper_bound" sboTerm="SBO:0000625" units="mmol_per_gDW_per_hr" value="100000" />
      <parameter constant="true" id="R_R301_upper_bound" sboTerm="SBO:0000625" units="mmol_per_gDW_per_hr" value="100000" />
      <parameter constant="true" id="R_R302_upper_bound" sboTerm="SBO:0000625" units="mmol_per_gDW_per_hr" value="100000" />
      <parameter constant="true" id="R_R302_lower_bound" sboTerm="SBO:0000625" units="mmol_per_gDW_per_hr" value="-100000" />
      <parameter constant="true" id="R_R303_upper_bound" sboTerm="SBO:0000625" units="mmol_per_gDW_per_hr" value="100000" />
      <parameter constant="true" id="R_R303_lower_bound" sboTerm="SBO:0000625" units="mmol_per_gDW_per_hr" value="-100000" />
      <parameter constant="true" id="R_R304_upper_bound" sboTerm="SBO:0000625" units="mmol_per_gDW_per_hr" value="100000" />
      <parameter constant="true" id="R_R304_lower_bound" sboTerm="SBO:0000625" units="mmol_per_gDW_per_hr" value="-100000" />
      <parameter constant="true" id="R_R305_upper_bound" sboTerm="SBO:0000625" units="mmol_per_gDW_per_hr" value="100000" />
      <parameter constant="true" id="R_R305_lower_bound" sboTerm="SBO:0000625" units="mmol_per_gDW_per_hr" value="-100000" />
      <parameter constant="true" id="R_R306_upper_bound" sboTerm="SBO:0000625" units="mmol_per_gDW_per_hr" value="100000" />
      <parameter constant="true" id="R_R306_lower_bound" sboTerm="SBO:0000625" units="mmol_per_gDW_per_hr" value="-100000" />
      <parameter constant="true" id="R_R307_upper_bound" sboTerm="SBO:0000625" units="mmol_per_gDW_per_hr" value="100000" />
      <parameter constant="true" id="R_R307_lower_bound" sboTerm="SBO:0000625" units="mmol_per_gDW_per_hr" value="-100000" />
      <parameter constant="true" id="R_R308_upper_bound" sboTerm="SBO:0000625" units="mmol_per_gDW_per_hr" value="100000" />
      <parameter constant="true" id="R_R309_upper_bound" sboTerm="SBO:0000625" units="mmol_per_gDW_per_hr" value="100000" />
      <parameter constant="true" id="R_R309_lower_bound" sboTerm="SBO:0000625" units="mmol_per_gDW_per_hr" value="-100000" />
      <parameter constant="true" id="R_R310_upper_bound" sboTerm="SBO:0000625" units="mmol_per_gDW_per_hr" value="100000" />
      <parameter constant="true" id="R_R311_upper_bound" sboTerm="SBO:0000625" units="mmol_per_gDW_per_hr" value="100000" />
      <parameter constant="true" id="R_R312_upper_bound" sboTerm="SBO:0000625" units="mmol_per_gDW_per_hr" value="100000" />
      <parameter constant="true" id="R_R313_upper_bound" sboTerm="SBO:0000625" units="mmol_per_gDW_per_hr" value="100000" />
      <parameter constant="true" id="R_R314_upper_bound" sboTerm="SBO:0000625" units="mmol_per_gDW_per_hr" value="100000" />
      <parameter constant="true" id="R_R315_upper_bound" sboTerm="SBO:0000625" units="mmol_per_gDW_per_hr" value="100000" />
      <parameter constant="true" id="R_R316_upper_bound" sboTerm="SBO:0000625" units="mmol_per_gDW_per_hr" value="100000" />
      <parameter constant="true" id="R_R317_upper_bound" sboTerm="SBO:0000625" units="mmol_per_gDW_per_hr" value="100000" />
      <parameter constant="true" id="R_R318_upper_bound" sboTerm="SBO:0000625" units="mmol_per_gDW_per_hr" value="100000" />
      <parameter constant="true" id="R_R319_upper_bound" sboTerm="SBO:0000625" units="mmol_per_gDW_per_hr" value="100000" />
      <parameter constant="true" id="R_R320_upper_bound" sboTerm="SBO:0000625" units="mmol_per_gDW_per_hr" value="100000" />
      <parameter constant="true" id="R_R320_lower_bound" sboTerm="SBO:0000625" units="mmol_per_gDW_per_hr" value="-100000" />
      <parameter constant="true" id="R_R321_upper_bound" sboTerm="SBO:0000625" units="mmol_per_gDW_per_hr" value="100000" />
      <parameter constant="true" id="R_R321_lower_bound" sboTerm="SBO:0000625" units="mmol_per_gDW_per_hr" value="-100000" />
      <parameter constant="true" id="R_R322_upper_bound" sboTerm="SBO:0000625" units="mmol_per_gDW_per_hr" value="100000" />
      <parameter constant="true" id="R_R322_lower_bound" sboTerm="SBO:0000625" units="mmol_per_gDW_per_hr" value="-100000" />
      <parameter constant="true" id="R_R323_upper_bound" sboTerm="SBO:0000625" units="mmol_per_gDW_per_hr" value="100000" />
      <parameter constant="true" id="R_R324_upper_bound" sboTerm="SBO:0000625" units="mmol_per_gDW_per_hr" value="100000" />
      <parameter constant="true" id="R_R325_upper_bound" sboTerm="SBO:0000625" units="mmol_per_gDW_per_hr" value="100000" />
      <parameter constant="true" id="R_R326_upper_bound" sboTerm="SBO:0000625" units="mmol_per_gDW_per_hr" value="100000" />
      <parameter constant="true" id="R_R327_upper_bound" sboTerm="SBO:0000625" units="mmol_per_gDW_per_hr" value="100000" />
      <parameter constant="true" id="R_R327_lower_bound" sboTerm="SBO:0000625" units="mmol_per_gDW_per_hr" value="-100000" />
      <parameter constant="true" id="R_R328_upper_bound" sboTerm="SBO:0000625" units="mmol_per_gDW_per_hr" value="100000" />
      <parameter constant="true" id="R_R328_lower_bound" sboTerm="SBO:0000625" units="mmol_per_gDW_per_hr" value="-100000" />
      <parameter constant="true" id="R_R329_upper_bound" sboTerm="SBO:0000625" units="mmol_per_gDW_per_hr" value="100000" />
      <parameter constant="true" id="R_R329_lower_bound" sboTerm="SBO:0000625" units="mmol_per_gDW_per_hr" value="-100000" />
      <parameter constant="true" id="R_R330_upper_bound" sboTerm="SBO:0000625" units="mmol_per_gDW_per_hr" value="100000" />
      <parameter constant="true" id="R_R332_upper_bound" sboTerm="SBO:0000625" units="mmol_per_gDW_per_hr" value="100000" />
      <parameter constant="true" id="R_R333_upper_bound" sboTerm="SBO:0000625" units="mmol_per_gDW_per_hr" value="100000" />
      <parameter constant="true" id="R_R334_upper_bound" sboTerm="SBO:0000625" units="mmol_per_gDW_per_hr" value="100000" />
      <parameter constant="true" id="R_R335_upper_bound" sboTerm="SBO:0000625" units="mmol_per_gDW_per_hr" value="100000" />
      <parameter constant="true" id="R_R336_upper_bound" sboTerm="SBO:0000625" units="mmol_per_gDW_per_hr" value="100000" />
      <parameter constant="true" id="R_R337_upper_bound" sboTerm="SBO:0000625" units="mmol_per_gDW_per_hr" value="100000" />
      <parameter constant="true" id="R_R337_lower_bound" sboTerm="SBO:0000625" units="mmol_per_gDW_per_hr" value="-100000" />
      <parameter constant="true" id="R_R338_upper_bound" sboTerm="SBO:0000625" units="mmol_per_gDW_per_hr" value="100000" />
      <parameter constant="true" id="R_R338_lower_bound" sboTerm="SBO:0000625" units="mmol_per_gDW_per_hr" value="-100000" />
      <parameter constant="true" id="R_R338b_upper_bound" sboTerm="SBO:0000625" units="mmol_per_gDW_per_hr" value="100000" />
      <parameter constant="true" id="R_R338b_lower_bound" sboTerm="SBO:0000625" units="mmol_per_gDW_per_hr" value="-100000" />
      <parameter constant="true" id="R_R339_upper_bound" sboTerm="SBO:0000625" units="mmol_per_gDW_per_hr" value="100000" />
      <parameter constant="true" id="R_R339_lower_bound" sboTerm="SBO:0000625" units="mmol_per_gDW_per_hr" value="-100000" />
      <parameter constant="true" id="R_R340_upper_bound" sboTerm="SBO:0000625" units="mmol_per_gDW_per_hr" value="100000" />
      <parameter constant="true" id="R_R340_lower_bound" sboTerm="SBO:0000625" units="mmol_per_gDW_per_hr" value="-100000" />
      <parameter constant="true" id="R_R341_upper_bound" sboTerm="SBO:0000625" units="mmol_per_gDW_per_hr" value="100000" />
      <parameter constant="true" id="R_R341_lower_bound" sboTerm="SBO:0000625" units="mmol_per_gDW_per_hr" value="-100000" />
      <parameter constant="true" id="R_R342_upper_bound" sboTerm="SBO:0000625" units="mmol_per_gDW_per_hr" value="100000" />
      <parameter constant="true" id="R_R342_lower_bound" sboTerm="SBO:0000625" units="mmol_per_gDW_per_hr" value="-100000" />
      <parameter constant="true" id="R_R343_upper_bound" sboTerm="SBO:0000625" units="mmol_per_gDW_per_hr" value="100000" />
      <parameter constant="true" id="R_R344_upper_bound" sboTerm="SBO:0000625" units="mmol_per_gDW_per_hr" value="100000" />
      <parameter constant="true" id="R_R345_upper_bound" sboTerm="SBO:0000625" units="mmol_per_gDW_per_hr" value="100000" />
      <parameter constant="true" id="R_R346_upper_bound" sboTerm="SBO:0000625" units="mmol_per_gDW_per_hr" value="100000" />
      <parameter constant="true" id="R_R347_upper_bound" sboTerm="SBO:0000625" units="mmol_per_gDW_per_hr" value="100000" />
      <parameter constant="true" id="R_R348_upper_bound" sboTerm="SBO:0000625" units="mmol_per_gDW_per_hr" value="100000" />
      <parameter constant="true" id="R_R349_upper_bound" sboTerm="SBO:0000625" units="mmol_per_gDW_per_hr" value="100000" />
      <parameter constant="true" id="R_R350_upper_bound" sboTerm="SBO:0000625" units="mmol_per_gDW_per_hr" value="100000" />
      <parameter constant="true" id="R_R350_lower_bound" sboTerm="SBO:0000625" units="mmol_per_gDW_per_hr" value="-100000" />
      <parameter constant="true" id="R_R351_upper_bound" sboTerm="SBO:0000625" units="mmol_per_gDW_per_hr" value="100000" />
      <parameter constant="true" id="R_R351_lower_bound" sboTerm="SBO:0000625" units="mmol_per_gDW_per_hr" value="-100000" />
      <parameter constant="true" id="R_R351b_upper_bound" sboTerm="SBO:0000625" units="mmol_per_gDW_per_hr" value="100000" />
      <parameter constant="true" id="R_R351b_lower_bound" sboTerm="SBO:0000625" units="mmol_per_gDW_per_hr" value="-100000" />
      <parameter constant="true" id="R_R352_upper_bound" sboTerm="SBO:0000625" units="mmol_per_gDW_per_hr" value="100000" />
      <parameter constant="true" id="R_R354_upper_bound" sboTerm="SBO:0000625" units="mmol_per_gDW_per_hr" value="100000" />
      <parameter constant="true" id="R_R354_lower_bound" sboTerm="SBO:0000625" units="mmol_per_gDW_per_hr" value="-100000" />
      <parameter constant="true" id="R_R355_upper_bound" sboTerm="SBO:0000625" units="mmol_per_gDW_per_hr" value="100000" />
      <parameter constant="true" id="R_R356_upper_bound" sboTerm="SBO:0000625" units="mmol_per_gDW_per_hr" value="100000" />
      <parameter constant="true" id="R_R357_upper_bound" sboTerm="SBO:0000625" units="mmol_per_gDW_per_hr" value="100000" />
      <parameter constant="true" id="R_R357_lower_bound" sboTerm="SBO:0000625" units="mmol_per_gDW_per_hr" value="-100000" />
      <parameter constant="true" id="R_R358_upper_bound" sboTerm="SBO:0000625" units="mmol_per_gDW_per_hr" value="100000" />
      <parameter constant="true" id="R_R358_lower_bound" sboTerm="SBO:0000625" units="mmol_per_gDW_per_hr" value="-100000" />
      <parameter constant="true" id="R_R359_upper_bound" sboTerm="SBO:0000625" units="mmol_per_gDW_per_hr" value="100000" />
      <parameter constant="true" id="R_R361_upper_bound" sboTerm="SBO:0000625" units="mmol_per_gDW_per_hr" value="100000" />
      <parameter constant="true" id="R_R361_lower_bound" sboTerm="SBO:0000625" units="mmol_per_gDW_per_hr" value="-100000" />
      <parameter constant="true" id="R_R362_upper_bound" sboTerm="SBO:0000625" units="mmol_per_gDW_per_hr" value="100000" />
      <parameter constant="true" id="R_R363_upper_bound" sboTerm="SBO:0000625" units="mmol_per_gDW_per_hr" value="100000" />
      <parameter constant="true" id="R_R364_upper_bound" sboTerm="SBO:0000625" units="mmol_per_gDW_per_hr" value="100000" />
      <parameter constant="true" id="R_R365_upper_bound" sboTerm="SBO:0000625" units="mmol_per_gDW_per_hr" value="100000" />
      <parameter constant="true" id="R_R366_upper_bound" sboTerm="SBO:0000625" units="mmol_per_gDW_per_hr" value="100000" />
      <parameter constant="true" id="R_R366_lower_bound" sboTerm="SBO:0000625" units="mmol_per_gDW_per_hr" value="-100000" />
      <parameter constant="true" id="R_R367_upper_bound" sboTerm="SBO:0000625" units="mmol_per_gDW_per_hr" value="100000" />
      <parameter constant="true" id="R_R368_upper_bound" sboTerm="SBO:0000625" units="mmol_per_gDW_per_hr" value="100000" />
      <parameter constant="true" id="R_R369_upper_bound" sboTerm="SBO:0000625" units="mmol_per_gDW_per_hr" value="100000" />
      <parameter constant="true" id="R_R370_upper_bound" sboTerm="SBO:0000625" units="mmol_per_gDW_per_hr" value="100000" />
      <parameter constant="true" id="R_R371_upper_bound" sboTerm="SBO:0000625" units="mmol_per_gDW_per_hr" value="100000" />
      <parameter constant="true" id="R_R372_upper_bound" sboTerm="SBO:0000625" units="mmol_per_gDW_per_hr" value="100000" />
      <parameter constant="true" id="R_R373_upper_bound" sboTerm="SBO:0000625" units="mmol_per_gDW_per_hr" value="100000" />
      <parameter constant="true" id="R_R374_upper_bound" sboTerm="SBO:0000625" units="mmol_per_gDW_per_hr" value="100000" />
      <parameter constant="true" id="R_R375_upper_bound" sboTerm="SBO:0000625" units="mmol_per_gDW_per_hr" value="100000" />
      <parameter constant="true" id="R_R376_upper_bound" sboTerm="SBO:0000625" units="mmol_per_gDW_per_hr" value="100000" />
      <parameter constant="true" id="R_R376_lower_bound" sboTerm="SBO:0000625" units="mmol_per_gDW_per_hr" value="-100000" />
      <parameter constant="true" id="R_R377_upper_bound" sboTerm="SBO:0000625" units="mmol_per_gDW_per_hr" value="100000" />
      <parameter constant="true" id="R_R378_upper_bound" sboTerm="SBO:0000625" units="mmol_per_gDW_per_hr" value="100000" />
      <parameter constant="true" id="R_R379_upper_bound" sboTerm="SBO:0000625" units="mmol_per_gDW_per_hr" value="100000" />
      <parameter constant="true" id="R_R380_upper_bound" sboTerm="SBO:0000625" units="mmol_per_gDW_per_hr" value="100000" />
      <parameter constant="true" id="R_R381_upper_bound" sboTerm="SBO:0000625" units="mmol_per_gDW_per_hr" value="100000" />
      <parameter constant="true" id="R_R382_upper_bound" sboTerm="SBO:0000625" units="mmol_per_gDW_per_hr" value="100000" />
      <parameter constant="true" id="R_R383_upper_bound" sboTerm="SBO:0000625" units="mmol_per_gDW_per_hr" value="100000" />
      <parameter constant="true" id="R_R384_upper_bound" sboTerm="SBO:0000625" units="mmol_per_gDW_per_hr" value="100000" />
      <parameter constant="true" id="R_R385_upper_bound" sboTerm="SBO:0000625" units="mmol_per_gDW_per_hr" value="100000" />
      <parameter constant="true" id="R_R386_upper_bound" sboTerm="SBO:0000625" units="mmol_per_gDW_per_hr" value="100000" />
      <parameter constant="true" id="R_R387_upper_bound" sboTerm="SBO:0000625" units="mmol_per_gDW_per_hr" value="100000" />
      <parameter constant="true" id="R_R388_upper_bound" sboTerm="SBO:0000625" units="mmol_per_gDW_per_hr" value="100000" />
      <parameter constant="true" id="R_R389_upper_bound" sboTerm="SBO:0000625" units="mmol_per_gDW_per_hr" value="100000" />
      <parameter constant="true" id="R_R390_upper_bound" sboTerm="SBO:0000625" units="mmol_per_gDW_per_hr" value="100000" />
      <parameter constant="true" id="R_R391_upper_bound" sboTerm="SBO:0000625" units="mmol_per_gDW_per_hr" value="100000" />
      <parameter constant="true" id="R_R392_upper_bound" sboTerm="SBO:0000625" units="mmol_per_gDW_per_hr" value="100000" />
      <parameter constant="true" id="R_R393_upper_bound" sboTerm="SBO:0000625" units="mmol_per_gDW_per_hr" value="100000" />
      <parameter constant="true" id="R_R394_upper_bound" sboTerm="SBO:0000625" units="mmol_per_gDW_per_hr" value="100000" />
      <parameter constant="true" id="R_R395_upper_bound" sboTerm="SBO:0000625" units="mmol_per_gDW_per_hr" value="100000" />
      <parameter constant="true" id="R_R396_upper_bound" sboTerm="SBO:0000625" units="mmol_per_gDW_per_hr" value="100000" />
      <parameter constant="true" id="R_R397_upper_bound" sboTerm="SBO:0000625" units="mmol_per_gDW_per_hr" value="100000" />
      <parameter constant="true" id="R_R398_upper_bound" sboTerm="SBO:0000625" units="mmol_per_gDW_per_hr" value="100000" />
      <parameter constant="true" id="R_R399_upper_bound" sboTerm="SBO:0000625" units="mmol_per_gDW_per_hr" value="100000" />
      <parameter constant="true" id="R_R400_upper_bound" sboTerm="SBO:0000625" units="mmol_per_gDW_per_hr" value="100000" />
      <parameter constant="true" id="R_R401_upper_bound" sboTerm="SBO:0000625" units="mmol_per_gDW_per_hr" value="100000" />
      <parameter constant="true" id="R_R402_upper_bound" sboTerm="SBO:0000625" units="mmol_per_gDW_per_hr" value="100000" />
      <parameter constant="true" id="R_R403_upper_bound" sboTerm="SBO:0000625" units="mmol_per_gDW_per_hr" value="100000" />
      <parameter constant="true" id="R_R404_upper_bound" sboTerm="SBO:0000625" units="mmol_per_gDW_per_hr" value="100000" />
      <parameter constant="true" id="R_R405_upper_bound" sboTerm="SBO:0000625" units="mmol_per_gDW_per_hr" value="100000" />
      <parameter constant="true" id="R_R406_upper_bound" sboTerm="SBO:0000625" units="mmol_per_gDW_per_hr" value="100000" />
      <parameter constant="true" id="R_R407_upper_bound" sboTerm="SBO:0000625" units="mmol_per_gDW_per_hr" value="100000" />
      <parameter constant="true" id="R_R408_upper_bound" sboTerm="SBO:0000625" units="mmol_per_gDW_per_hr" value="100000" />
      <parameter constant="true" id="R_R409_upper_bound" sboTerm="SBO:0000625" units="mmol_per_gDW_per_hr" value="100000" />
      <parameter constant="true" id="R_R410_upper_bound" sboTerm="SBO:0000625" units="mmol_per_gDW_per_hr" value="100000" />
      <parameter constant="true" id="R_R411_upper_bound" sboTerm="SBO:0000625" units="mmol_per_gDW_per_hr" value="100000" />
      <parameter constant="true" id="R_R412_upper_bound" sboTerm="SBO:0000625" units="mmol_per_gDW_per_hr" value="100000" />
      <parameter constant="true" id="R_R412_lower_bound" sboTerm="SBO:0000625" units="mmol_per_gDW_per_hr" value="-100000" />
      <parameter constant="true" id="R_R413_upper_bound" sboTerm="SBO:0000625" units="mmol_per_gDW_per_hr" value="100000" />
      <parameter constant="true" id="R_R414_upper_bound" sboTerm="SBO:0000625" units="mmol_per_gDW_per_hr" value="100000" />
      <parameter constant="true" id="R_R415_upper_bound" sboTerm="SBO:0000625" units="mmol_per_gDW_per_hr" value="100000" />
      <parameter constant="true" id="R_R416_upper_bound" sboTerm="SBO:0000625" units="mmol_per_gDW_per_hr" value="100000" />
      <parameter constant="true" id="R_R417_upper_bound" sboTerm="SBO:0000625" units="mmol_per_gDW_per_hr" value="100000" />
      <parameter constant="true" id="R_R418_upper_bound" sboTerm="SBO:0000625" units="mmol_per_gDW_per_hr" value="100000" />
      <parameter constant="true" id="R_R419_upper_bound" sboTerm="SBO:0000625" units="mmol_per_gDW_per_hr" value="100000" />
      <parameter constant="true" id="R_R420_upper_bound" sboTerm="SBO:0000625" units="mmol_per_gDW_per_hr" value="100000" />
      <parameter constant="true" id="R_R421_upper_bound" sboTerm="SBO:0000625" units="mmol_per_gDW_per_hr" value="100000" />
      <parameter constant="true" id="R_R422_upper_bound" sboTerm="SBO:0000625" units="mmol_per_gDW_per_hr" value="100000" />
      <parameter constant="true" id="R_R423_upper_bound" sboTerm="SBO:0000625" units="mmol_per_gDW_per_hr" value="100000" />
      <parameter constant="true" id="R_R424_upper_bound" sboTerm="SBO:0000625" units="mmol_per_gDW_per_hr" value="100000" />
      <parameter constant="true" id="R_R425_upper_bound" sboTerm="SBO:0000625" units="mmol_per_gDW_per_hr" value="100000" />
      <parameter constant="true" id="R_R426_upper_bound" sboTerm="SBO:0000625" units="mmol_per_gDW_per_hr" value="100000" />
      <parameter constant="true" id="R_R427_upper_bound" sboTerm="SBO:0000625" units="mmol_per_gDW_per_hr" value="100000" />
      <parameter constant="true" id="R_R427b_upper_bound" sboTerm="SBO:0000625" units="mmol_per_gDW_per_hr" value="100000" />
      <parameter constant="true" id="R_R427c_upper_bound" sboTerm="SBO:0000625" units="mmol_per_gDW_per_hr" value="100000" />
      <parameter constant="true" id="R_R428_upper_bound" sboTerm="SBO:0000625" units="mmol_per_gDW_per_hr" value="100000" />
      <parameter constant="true" id="R_R429_upper_bound" sboTerm="SBO:0000625" units="mmol_per_gDW_per_hr" value="100000" />
      <parameter constant="true" id="R_R430_upper_bound" sboTerm="SBO:0000625" units="mmol_per_gDW_per_hr" value="100000" />
      <parameter constant="true" id="R_R431_upper_bound" sboTerm="SBO:0000625" units="mmol_per_gDW_per_hr" value="100000" />
      <parameter constant="true" id="R_R432_upper_bound" sboTerm="SBO:0000625" units="mmol_per_gDW_per_hr" value="100000" />
      <parameter constant="true" id="R_R433_upper_bound" sboTerm="SBO:0000625" units="mmol_per_gDW_per_hr" value="100000" />
      <parameter constant="true" id="R_R434_upper_bound" sboTerm="SBO:0000625" units="mmol_per_gDW_per_hr" value="100000" />
      <parameter constant="true" id="R_R435_upper_bound" sboTerm="SBO:0000625" units="mmol_per_gDW_per_hr" value="100000" />
      <parameter constant="true" id="R_R436_upper_bound" sboTerm="SBO:0000625" units="mmol_per_gDW_per_hr" value="100000" />
      <parameter constant="true" id="R_R437_upper_bound" sboTerm="SBO:0000625" units="mmol_per_gDW_per_hr" value="100000" />
      <parameter constant="true" id="R_R438_upper_bound" sboTerm="SBO:0000625" units="mmol_per_gDW_per_hr" value="100000" />
      <parameter constant="true" id="R_R439_upper_bound" sboTerm="SBO:0000625" units="mmol_per_gDW_per_hr" value="100000" />
      <parameter constant="true" id="R_R440_upper_bound" sboTerm="SBO:0000625" units="mmol_per_gDW_per_hr" value="100000" />
      <parameter constant="true" id="R_R441_upper_bound" sboTerm="SBO:0000625" units="mmol_per_gDW_per_hr" value="100000" />
      <parameter constant="true" id="R_R442_upper_bound" sboTerm="SBO:0000625" units="mmol_per_gDW_per_hr" value="100000" />
      <parameter constant="true" id="R_R443_upper_bound" sboTerm="SBO:0000625" units="mmol_per_gDW_per_hr" value="100000" />
      <parameter constant="true" id="R_R444_upper_bound" sboTerm="SBO:0000625" units="mmol_per_gDW_per_hr" value="100000" />
      <parameter constant="true" id="R_R445_upper_bound" sboTerm="SBO:0000625" units="mmol_per_gDW_per_hr" value="100000" />
      <parameter constant="true" id="R_R446_upper_bound" sboTerm="SBO:0000625" units="mmol_per_gDW_per_hr" value="100000" />
      <parameter constant="true" id="R_R447_upper_bound" sboTerm="SBO:0000625" units="mmol_per_gDW_per_hr" value="100000" />
      <parameter constant="true" id="R_R448_upper_bound" sboTerm="SBO:0000625" units="mmol_per_gDW_per_hr" value="100000" />
      <parameter constant="true" id="R_R449_upper_bound" sboTerm="SBO:0000625" units="mmol_per_gDW_per_hr" value="100000" />
      <parameter constant="true" id="R_R450_upper_bound" sboTerm="SBO:0000625" units="mmol_per_gDW_per_hr" value="100000" />
      <parameter constant="true" id="R_R451_upper_bound" sboTerm="SBO:0000625" units="mmol_per_gDW_per_hr" value="100000" />
      <parameter constant="true" id="R_R452_upper_bound" sboTerm="SBO:0000625" units="mmol_per_gDW_per_hr" value="100000" />
      <parameter constant="true" id="R_R453_upper_bound" sboTerm="SBO:0000625" units="mmol_per_gDW_per_hr" value="100000" />
      <parameter constant="true" id="R_R454_upper_bound" sboTerm="SBO:0000625" units="mmol_per_gDW_per_hr" value="100000" />
      <parameter constant="true" id="R_R455_upper_bound" sboTerm="SBO:0000625" units="mmol_per_gDW_per_hr" value="100000" />
      <parameter constant="true" id="R_R456_upper_bound" sboTerm="SBO:0000625" units="mmol_per_gDW_per_hr" value="100000" />
      <parameter constant="true" id="R_R457_upper_bound" sboTerm="SBO:0000625" units="mmol_per_gDW_per_hr" value="100000" />
      <parameter constant="true" id="R_R458_upper_bound" sboTerm="SBO:0000625" units="mmol_per_gDW_per_hr" value="100000" />
      <parameter constant="true" id="R_R458_lower_bound" sboTerm="SBO:0000625" units="mmol_per_gDW_per_hr" value="-100000" />
      <parameter constant="true" id="R_R459_upper_bound" sboTerm="SBO:0000625" units="mmol_per_gDW_per_hr" value="100000" />
      <parameter constant="true" id="R_R459_lower_bound" sboTerm="SBO:0000625" units="mmol_per_gDW_per_hr" value="-100000" />
      <parameter constant="true" id="R_R460_upper_bound" sboTerm="SBO:0000625" units="mmol_per_gDW_per_hr" value="100000" />
      <parameter constant="true" id="R_R461_upper_bound" sboTerm="SBO:0000625" units="mmol_per_gDW_per_hr" value="100000" />
      <parameter constant="true" id="R_R462_upper_bound" sboTerm="SBO:0000625" units="mmol_per_gDW_per_hr" value="100000" />
      <parameter constant="true" id="R_R463_upper_bound" sboTerm="SBO:0000625" units="mmol_per_gDW_per_hr" value="100000" />
      <parameter constant="true" id="R_R464_upper_bound" sboTerm="SBO:0000625" units="mmol_per_gDW_per_hr" value="100000" />
      <parameter constant="true" id="R_R465_upper_bound" sboTerm="SBO:0000625" units="mmol_per_gDW_per_hr" value="100000" />
      <parameter constant="true" id="R_R466_upper_bound" sboTerm="SBO:0000625" units="mmol_per_gDW_per_hr" value="100000" />
      <parameter constant="true" id="R_R467_upper_bound" sboTerm="SBO:0000625" units="mmol_per_gDW_per_hr" value="100000" />
      <parameter constant="true" id="R_R468_upper_bound" sboTerm="SBO:0000625" units="mmol_per_gDW_per_hr" value="100000" />
      <parameter constant="true" id="R_R469_upper_bound" sboTerm="SBO:0000625" units="mmol_per_gDW_per_hr" value="100000" />
      <parameter constant="true" id="R_R470_upper_bound" sboTerm="SBO:0000625" units="mmol_per_gDW_per_hr" value="100000" />
      <parameter constant="true" id="R_R471_upper_bound" sboTerm="SBO:0000625" units="mmol_per_gDW_per_hr" value="100000" />
      <parameter constant="true" id="R_R472_upper_bound" sboTerm="SBO:0000625" units="mmol_per_gDW_per_hr" value="100000" />
      <parameter constant="true" id="R_R473_upper_bound" sboTerm="SBO:0000625" units="mmol_per_gDW_per_hr" value="100000" />
      <parameter constant="true" id="R_R474_upper_bound" sboTerm="SBO:0000625" units="mmol_per_gDW_per_hr" value="100000" />
      <parameter constant="true" id="R_R475_upper_bound" sboTerm="SBO:0000625" units="mmol_per_gDW_per_hr" value="100000" />
      <parameter constant="true" id="R_R476_upper_bound" sboTerm="SBO:0000625" units="mmol_per_gDW_per_hr" value="100000" />
      <parameter constant="true" id="R_R477_upper_bound" sboTerm="SBO:0000625" units="mmol_per_gDW_per_hr" value="100000" />
      <parameter constant="true" id="R_R478_upper_bound" sboTerm="SBO:0000625" units="mmol_per_gDW_per_hr" value="100000" />
      <parameter constant="true" id="R_R479_upper_bound" sboTerm="SBO:0000625" units="mmol_per_gDW_per_hr" value="100000" />
      <parameter constant="true" id="R_R480_upper_bound" sboTerm="SBO:0000625" units="mmol_per_gDW_per_hr" value="100000" />
      <parameter constant="true" id="R_R481_upper_bound" sboTerm="SBO:0000625" units="mmol_per_gDW_per_hr" value="100000" />
      <parameter constant="true" id="R_R482_upper_bound" sboTerm="SBO:0000625" units="mmol_per_gDW_per_hr" value="100000" />
      <parameter constant="true" id="R_R483_upper_bound" sboTerm="SBO:0000625" units="mmol_per_gDW_per_hr" value="100000" />
      <parameter constant="true" id="R_R484_upper_bound" sboTerm="SBO:0000625" units="mmol_per_gDW_per_hr" value="100000" />
      <parameter constant="true" id="R_R484b_upper_bound" sboTerm="SBO:0000625" units="mmol_per_gDW_per_hr" value="100000" />
      <parameter constant="true" id="R_R485_upper_bound" sboTerm="SBO:0000625" units="mmol_per_gDW_per_hr" value="100000" />
      <parameter constant="true" id="R_R486_upper_bound" sboTerm="SBO:0000625" units="mmol_per_gDW_per_hr" value="100000" />
      <parameter constant="true" id="R_R487_upper_bound" sboTerm="SBO:0000625" units="mmol_per_gDW_per_hr" value="100000" />
      <parameter constant="true" id="R_R488_upper_bound" sboTerm="SBO:0000625" units="mmol_per_gDW_per_hr" value="100000" />
      <parameter constant="true" id="R_R489_upper_bound" sboTerm="SBO:0000625" units="mmol_per_gDW_per_hr" value="100000" />
      <parameter constant="true" id="R_R490_upper_bound" sboTerm="SBO:0000625" units="mmol_per_gDW_per_hr" value="100000" />
      <parameter constant="true" id="R_R491_upper_bound" sboTerm="SBO:0000625" units="mmol_per_gDW_per_hr" value="100000" />
      <parameter constant="true" id="R_R492_upper_bound" sboTerm="SBO:0000625" units="mmol_per_gDW_per_hr" value="100000" />
      <parameter constant="true" id="R_R493_upper_bound" sboTerm="SBO:0000625" units="mmol_per_gDW_per_hr" value="100000" />
      <parameter constant="true" id="R_R494_upper_bound" sboTerm="SBO:0000625" units="mmol_per_gDW_per_hr" value="100000" />
      <parameter constant="true" id="R_R495_upper_bound" sboTerm="SBO:0000625" units="mmol_per_gDW_per_hr" value="100000" />
      <parameter constant="true" id="R_R496_upper_bound" sboTerm="SBO:0000625" units="mmol_per_gDW_per_hr" value="100000" />
      <parameter constant="true" id="R_R496_lower_bound" sboTerm="SBO:0000625" units="mmol_per_gDW_per_hr" value="-100000" />
      <parameter constant="true" id="R_R497_upper_bound" sboTerm="SBO:0000625" units="mmol_per_gDW_per_hr" value="100000" />
      <parameter constant="true" id="R_R497b_upper_bound" sboTerm="SBO:0000625" units="mmol_per_gDW_per_hr" value="100000" />
      <parameter constant="true" id="R_R498_upper_bound" sboTerm="SBO:0000625" units="mmol_per_gDW_per_hr" value="100000" />
      <parameter constant="true" id="R_R499_upper_bound" sboTerm="SBO:0000625" units="mmol_per_gDW_per_hr" value="100000" />
      <parameter constant="true" id="R_R500_upper_bound" sboTerm="SBO:0000625" units="mmol_per_gDW_per_hr" value="100000" />
      <parameter constant="true" id="R_R501_upper_bound" sboTerm="SBO:0000625" units="mmol_per_gDW_per_hr" value="100000" />
      <parameter constant="true" id="R_R502_upper_bound" sboTerm="SBO:0000625" units="mmol_per_gDW_per_hr" value="100000" />
      <parameter constant="true" id="R_R503_upper_bound" sboTerm="SBO:0000625" units="mmol_per_gDW_per_hr" value="100000" />
      <parameter constant="true" id="R_R504_upper_bound" sboTerm="SBO:0000625" units="mmol_per_gDW_per_hr" value="100000" />
      <parameter constant="true" id="R_R505_upper_bound" sboTerm="SBO:0000625" units="mmol_per_gDW_per_hr" value="100000" />
      <parameter constant="true" id="R_R506_upper_bound" sboTerm="SBO:0000625" units="mmol_per_gDW_per_hr" value="100000" />
      <parameter constant="true" id="R_R507_upper_bound" sboTerm="SBO:0000625" units="mmol_per_gDW_per_hr" value="100000" />
      <parameter constant="true" id="R_R508_upper_bound" sboTerm="SBO:0000625" units="mmol_per_gDW_per_hr" value="100000" />
      <parameter constant="true" id="R_R509_upper_bound" sboTerm="SBO:0000625" units="mmol_per_gDW_per_hr" value="100000" />
      <parameter constant="true" id="R_R509_lower_bound" sboTerm="SBO:0000625" units="mmol_per_gDW_per_hr" value="-100000" />
      <parameter constant="true" id="R_R510_upper_bound" sboTerm="SBO:0000625" units="mmol_per_gDW_per_hr" value="100000" />
      <parameter constant="true" id="R_R510_lower_bound" sboTerm="SBO:0000625" units="mmol_per_gDW_per_hr" value="-100000" />
      <parameter constant="true" id="R_R511_upper_bound" sboTerm="SBO:0000625" units="mmol_per_gDW_per_hr" value="100000" />
      <parameter constant="true" id="R_R511_lower_bound" sboTerm="SBO:0000625" units="mmol_per_gDW_per_hr" value="-100000" />
      <parameter constant="true" id="R_R512_upper_bound" sboTerm="SBO:0000625" units="mmol_per_gDW_per_hr" value="100000" />
      <parameter constant="true" id="R_R512_lower_bound" sboTerm="SBO:0000625" units="mmol_per_gDW_per_hr" value="-100000" />
      <parameter constant="true" id="R_R513_upper_bound" sboTerm="SBO:0000625" units="mmol_per_gDW_per_hr" value="100000" />
      <parameter constant="true" id="R_R513_lower_bound" sboTerm="SBO:0000625" units="mmol_per_gDW_per_hr" value="-100000" />
      <parameter constant="true" id="R_R514_upper_bound" sboTerm="SBO:0000625" units="mmol_per_gDW_per_hr" value="100000" />
      <parameter constant="true" id="R_R514_lower_bound" sboTerm="SBO:0000625" units="mmol_per_gDW_per_hr" value="-100000" />
      <parameter constant="true" id="R_R515_upper_bound" sboTerm="SBO:0000625" units="mmol_per_gDW_per_hr" value="100000" />
      <parameter constant="true" id="R_R515_lower_bound" sboTerm="SBO:0000625" units="mmol_per_gDW_per_hr" value="-100000" />
      <parameter constant="true" id="R_R516_upper_bound" sboTerm="SBO:0000625" units="mmol_per_gDW_per_hr" value="100000" />
      <parameter constant="true" id="R_R516_lower_bound" sboTerm="SBO:0000625" units="mmol_per_gDW_per_hr" value="-100000" />
      <parameter constant="true" id="R_R517_upper_bound" sboTerm="SBO:0000625" units="mmol_per_gDW_per_hr" value="100000" />
      <parameter constant="true" id="R_R517_lower_bound" sboTerm="SBO:0000625" units="mmol_per_gDW_per_hr" value="-100000" />
      <parameter constant="true" id="R_R518_upper_bound" sboTerm="SBO:0000625" units="mmol_per_gDW_per_hr" value="100000" />
      <parameter constant="true" id="R_R518_lower_bound" sboTerm="SBO:0000625" units="mmol_per_gDW_per_hr" value="-100000" />
      <parameter constant="true" id="R_R519_upper_bound" sboTerm="SBO:0000625" units="mmol_per_gDW_per_hr" value="100000" />
      <parameter constant="true" id="R_R519_lower_bound" sboTerm="SBO:0000625" units="mmol_per_gDW_per_hr" value="-100000" />
      <parameter constant="true" id="R_R520_upper_bound" sboTerm="SBO:0000625" units="mmol_per_gDW_per_hr" value="100000" />
      <parameter constant="true" id="R_R520_lower_bound" sboTerm="SBO:0000625" units="mmol_per_gDW_per_hr" value="-100000" />
      <parameter constant="true" id="R_R521_upper_bound" sboTerm="SBO:0000625" units="mmol_per_gDW_per_hr" value="100000" />
      <parameter constant="true" id="R_R521_lower_bound" sboTerm="SBO:0000625" units="mmol_per_gDW_per_hr" value="-100000" />
      <parameter constant="true" id="R_R522_upper_bound" sboTerm="SBO:0000625" units="mmol_per_gDW_per_hr" value="100000" />
      <parameter constant="true" id="R_R522_lower_bound" sboTerm="SBO:0000625" units="mmol_per_gDW_per_hr" value="-100000" />
      <parameter constant="true" id="R_R533_upper_bound" sboTerm="SBO:0000625" units="mmol_per_gDW_per_hr" value="100000" />
      <parameter constant="true" id="R_R534_upper_bound" sboTerm="SBO:0000625" units="mmol_per_gDW_per_hr" value="100000" />
      <parameter constant="true" id="R_R535_upper_bound" sboTerm="SBO:0000625" units="mmol_per_gDW_per_hr" value="100000" />
      <parameter constant="true" id="R_R536_upper_bound" sboTerm="SBO:0000625" units="mmol_per_gDW_per_hr" value="100000" />
      <parameter constant="true" id="R_R537_upper_bound" sboTerm="SBO:0000625" units="mmol_per_gDW_per_hr" value="100000" />
      <parameter constant="true" id="R_R538_upper_bound" sboTerm="SBO:0000625" units="mmol_per_gDW_per_hr" value="100000" />
      <parameter constant="true" id="R_R539_upper_bound" sboTerm="SBO:0000625" units="mmol_per_gDW_per_hr" value="100000" />
      <parameter constant="true" id="R_R540_upper_bound" sboTerm="SBO:0000625" units="mmol_per_gDW_per_hr" value="100000" />
      <parameter constant="true" id="R_R541_upper_bound" sboTerm="SBO:0000625" units="mmol_per_gDW_per_hr" value="100000" />
      <parameter constant="true" id="R_R542_upper_bound" sboTerm="SBO:0000625" units="mmol_per_gDW_per_hr" value="100000" />
      <parameter constant="true" id="R_R543_upper_bound" sboTerm="SBO:0000625" units="mmol_per_gDW_per_hr" value="100000" />
      <parameter constant="true" id="R_R544_upper_bound" sboTerm="SBO:0000625" units="mmol_per_gDW_per_hr" value="100000" />
      <parameter constant="true" id="R_R545_upper_bound" sboTerm="SBO:0000625" units="mmol_per_gDW_per_hr" value="100000" />
      <parameter constant="true" id="R_R546_upper_bound" sboTerm="SBO:0000625" units="mmol_per_gDW_per_hr" value="100000" />
      <parameter constant="true" id="R_R547_upper_bound" sboTerm="SBO:0000625" units="mmol_per_gDW_per_hr" value="100000" />
      <parameter constant="true" id="R_R548_upper_bound" sboTerm="SBO:0000625" units="mmol_per_gDW_per_hr" value="100000" />
      <parameter constant="true" id="R_R549_upper_bound" sboTerm="SBO:0000625" units="mmol_per_gDW_per_hr" value="100000" />
      <parameter constant="true" id="R_R550_upper_bound" sboTerm="SBO:0000625" units="mmol_per_gDW_per_hr" value="100000" />
      <parameter constant="true" id="R_R551_upper_bound" sboTerm="SBO:0000625" units="mmol_per_gDW_per_hr" value="100000" />
      <parameter constant="true" id="R_R552_upper_bound" sboTerm="SBO:0000625" units="mmol_per_gDW_per_hr" value="100000" />
      <parameter constant="true" id="R_R553_upper_bound" sboTerm="SBO:0000625" units="mmol_per_gDW_per_hr" value="100000" />
      <parameter constant="true" id="R_R554_upper_bound" sboTerm="SBO:0000625" units="mmol_per_gDW_per_hr" value="100000" />
      <parameter constant="true" id="R_R555_upper_bound" sboTerm="SBO:0000625" units="mmol_per_gDW_per_hr" value="100000" />
      <parameter constant="true" id="R_R556_upper_bound" sboTerm="SBO:0000625" units="mmol_per_gDW_per_hr" value="100000" />
      <parameter constant="true" id="R_R557_upper_bound" sboTerm="SBO:0000625" units="mmol_per_gDW_per_hr" value="100000" />
      <parameter constant="true" id="R_R558_upper_bound" sboTerm="SBO:0000625" units="mmol_per_gDW_per_hr" value="100000" />
      <parameter constant="true" id="R_R559_upper_bound" sboTerm="SBO:0000625" units="mmol_per_gDW_per_hr" value="100000" />
      <parameter constant="true" id="R_R560_upper_bound" sboTerm="SBO:0000625" units="mmol_per_gDW_per_hr" value="100000" />
      <parameter constant="true" id="R_R561_upper_bound" sboTerm="SBO:0000625" units="mmol_per_gDW_per_hr" value="100000" />
      <parameter constant="true" id="R_R562_upper_bound" sboTerm="SBO:0000625" units="mmol_per_gDW_per_hr" value="100000" />
      <parameter constant="true" id="R_R563_upper_bound" sboTerm="SBO:0000625" units="mmol_per_gDW_per_hr" value="100000" />
      <parameter constant="true" id="R_R564_upper_bound" sboTerm="SBO:0000625" units="mmol_per_gDW_per_hr" value="100000" />
      <parameter constant="true" id="R_R565_upper_bound" sboTerm="SBO:0000625" units="mmol_per_gDW_per_hr" value="100000" />
      <parameter constant="true" id="R_R566_upper_bound" sboTerm="SBO:0000625" units="mmol_per_gDW_per_hr" value="100000" />
      <parameter constant="true" id="R_R567_upper_bound" sboTerm="SBO:0000625" units="mmol_per_gDW_per_hr" value="100000" />
      <parameter constant="true" id="R_R568_upper_bound" sboTerm="SBO:0000625" units="mmol_per_gDW_per_hr" value="100000" />
      <parameter constant="true" id="R_R569_upper_bound" sboTerm="SBO:0000625" units="mmol_per_gDW_per_hr" value="100000" />
      <parameter constant="true" id="R_R570_upper_bound" sboTerm="SBO:0000625" units="mmol_per_gDW_per_hr" value="100000" />
      <parameter constant="true" id="R_R571_upper_bound" sboTerm="SBO:0000625" units="mmol_per_gDW_per_hr" value="100000" />
      <parameter constant="true" id="R_R571b_upper_bound" sboTerm="SBO:0000625" units="mmol_per_gDW_per_hr" value="100000" />
      <parameter constant="true" id="R_R571b_lower_bound" sboTerm="SBO:0000625" units="mmol_per_gDW_per_hr" value="-100000" />
      <parameter constant="true" id="R_R572_upper_bound" sboTerm="SBO:0000625" units="mmol_per_gDW_per_hr" value="100000" />
      <parameter constant="true" id="R_R573_upper_bound" sboTerm="SBO:0000625" units="mmol_per_gDW_per_hr" value="100000" />
      <parameter constant="true" id="R_R574_upper_bound" sboTerm="SBO:0000625" units="mmol_per_gDW_per_hr" value="100000" />
      <parameter constant="true" id="R_R575_upper_bound" sboTerm="SBO:0000625" units="mmol_per_gDW_per_hr" value="100000" />
      <parameter constant="true" id="R_R576_upper_bound" sboTerm="SBO:0000625" units="mmol_per_gDW_per_hr" value="100000" />
      <parameter constant="true" id="R_R577_upper_bound" sboTerm="SBO:0000625" units="mmol_per_gDW_per_hr" value="100000" />
      <parameter constant="true" id="R_R578_upper_bound" sboTerm="SBO:0000625" units="mmol_per_gDW_per_hr" value="100000" />
      <parameter constant="true" id="R_R579_upper_bound" sboTerm="SBO:0000625" units="mmol_per_gDW_per_hr" value="100000" />
      <parameter constant="true" id="R_R580_upper_bound" sboTerm="SBO:0000625" units="mmol_per_gDW_per_hr" value="100000" />
      <parameter constant="true" id="R_R581_upper_bound" sboTerm="SBO:0000625" units="mmol_per_gDW_per_hr" value="100000" />
      <parameter constant="true" id="R_R582_upper_bound" sboTerm="SBO:0000625" units="mmol_per_gDW_per_hr" value="100000" />
      <parameter constant="true" id="R_R583_upper_bound" sboTerm="SBO:0000625" units="mmol_per_gDW_per_hr" value="100000" />
      <parameter constant="true" id="R_R587_upper_bound" sboTerm="SBO:0000625" units="mmol_per_gDW_per_hr" value="100000" />
      <parameter constant="true" id="R_R588_upper_bound" sboTerm="SBO:0000625" units="mmol_per_gDW_per_hr" value="100000" />
      <parameter constant="true" id="R_R588_lower_bound" sboTerm="SBO:0000625" units="mmol_per_gDW_per_hr" value="-100000" />
      <parameter constant="true" id="R_R589_upper_bound" sboTerm="SBO:0000625" units="mmol_per_gDW_per_hr" value="100000" />
      <parameter constant="true" id="R_R589_lower_bound" sboTerm="SBO:0000625" units="mmol_per_gDW_per_hr" value="-100000" />
      <parameter constant="true" id="R_R590_upper_bound" sboTerm="SBO:0000625" units="mmol_per_gDW_per_hr" value="100000" />
      <parameter constant="true" id="R_R591_upper_bound" sboTerm="SBO:0000625" units="mmol_per_gDW_per_hr" value="100000" />
      <parameter constant="true" id="R_R591_lower_bound" sboTerm="SBO:0000625" units="mmol_per_gDW_per_hr" value="-100000" />
      <parameter constant="true" id="R_R592_upper_bound" sboTerm="SBO:0000625" units="mmol_per_gDW_per_hr" value="100000" />
      <parameter constant="true" id="R_R592_lower_bound" sboTerm="SBO:0000625" units="mmol_per_gDW_per_hr" value="-100000" />
      <parameter constant="true" id="R_R593_upper_bound" sboTerm="SBO:0000625" units="mmol_per_gDW_per_hr" value="100000" />
      <parameter constant="true" id="R_R594_upper_bound" sboTerm="SBO:0000625" units="mmol_per_gDW_per_hr" value="100000" />
      <parameter constant="true" id="R_R595_upper_bound" sboTerm="SBO:0000625" units="mmol_per_gDW_per_hr" value="100000" />
      <parameter constant="true" id="R_R596_upper_bound" sboTerm="SBO:0000625" units="mmol_per_gDW_per_hr" value="100000" />
      <parameter constant="true" id="R_R597_upper_bound" sboTerm="SBO:0000625" units="mmol_per_gDW_per_hr" value="100000" />
      <parameter constant="true" id="R_R598_upper_bound" sboTerm="SBO:0000625" units="mmol_per_gDW_per_hr" value="100000" />
      <parameter constant="true" id="R_R599_upper_bound" sboTerm="SBO:0000625" units="mmol_per_gDW_per_hr" value="100000" />
      <parameter constant="true" id="R_R599_lower_bound" sboTerm="SBO:0000625" units="mmol_per_gDW_per_hr" value="-100000" />
      <parameter constant="true" id="R_R600_upper_bound" sboTerm="SBO:0000625" units="mmol_per_gDW_per_hr" value="100000" />
      <parameter constant="true" id="R_R600_lower_bound" sboTerm="SBO:0000625" units="mmol_per_gDW_per_hr" value="-100000" />
      <parameter constant="true" id="R_R601_upper_bound" sboTerm="SBO:0000625" units="mmol_per_gDW_per_hr" value="100000" />
      <parameter constant="true" id="R_R601_lower_bound" sboTerm="SBO:0000625" units="mmol_per_gDW_per_hr" value="-100000" />
      <parameter constant="true" id="R_R602_upper_bound" sboTerm="SBO:0000625" units="mmol_per_gDW_per_hr" value="100000" />
      <parameter constant="true" id="R_R603_upper_bound" sboTerm="SBO:0000625" units="mmol_per_gDW_per_hr" value="100000" />
      <parameter constant="true" id="R_R603_lower_bound" sboTerm="SBO:0000625" units="mmol_per_gDW_per_hr" value="-100000" />
      <parameter constant="true" id="R_R604_upper_bound" sboTerm="SBO:0000625" units="mmol_per_gDW_per_hr" value="100000" />
      <parameter constant="true" id="R_R604_lower_bound" sboTerm="SBO:0000625" units="mmol_per_gDW_per_hr" value="-100000" />
      <parameter constant="true" id="R_R605_upper_bound" sboTerm="SBO:0000625" units="mmol_per_gDW_per_hr" value="100000" />
      <parameter constant="true" id="R_R605_lower_bound" sboTerm="SBO:0000625" units="mmol_per_gDW_per_hr" value="-100000" />
      <parameter constant="true" id="R_R606_upper_bound" sboTerm="SBO:0000625" units="mmol_per_gDW_per_hr" value="100000" />
      <parameter constant="true" id="R_R607_upper_bound" sboTerm="SBO:0000625" units="mmol_per_gDW_per_hr" value="100000" />
      <parameter constant="true" id="R_R607_lower_bound" sboTerm="SBO:0000625" units="mmol_per_gDW_per_hr" value="-100000" />
      <parameter constant="true" id="R_R608_upper_bound" sboTerm="SBO:0000625" units="mmol_per_gDW_per_hr" value="100000" />
      <parameter constant="true" id="R_R608_lower_bound" sboTerm="SBO:0000625" units="mmol_per_gDW_per_hr" value="-100000" />
      <parameter constant="true" id="R_R609_upper_bound" sboTerm="SBO:0000625" units="mmol_per_gDW_per_hr" value="100000" />
      <parameter constant="true" id="R_R609_lower_bound" sboTerm="SBO:0000625" units="mmol_per_gDW_per_hr" value="-100000" />
      <parameter constant="true" id="R_R610_upper_bound" sboTerm="SBO:0000625" units="mmol_per_gDW_per_hr" value="100000" />
      <parameter constant="true" id="R_R611_upper_bound" sboTerm="SBO:0000625" units="mmol_per_gDW_per_hr" value="100000" />
      <parameter constant="true" id="R_R612_upper_bound" sboTerm="SBO:0000625" units="mmol_per_gDW_per_hr" value="100000" />
      <parameter constant="true" id="R_R612_lower_bound" sboTerm="SBO:0000625" units="mmol_per_gDW_per_hr" value="-100000" />
      <parameter constant="true" id="R_R613_upper_bound" sboTerm="SBO:0000625" units="mmol_per_gDW_per_hr" value="100000" />
      <parameter constant="true" id="R_R614_upper_bound" sboTerm="SBO:0000625" units="mmol_per_gDW_per_hr" value="100000" />
      <parameter constant="true" id="R_R615_upper_bound" sboTerm="SBO:0000625" units="mmol_per_gDW_per_hr" value="100000" />
      <parameter constant="true" id="R_R616_upper_bound" sboTerm="SBO:0000625" units="mmol_per_gDW_per_hr" value="100000" />
      <parameter constant="true" id="R_R617_upper_bound" sboTerm="SBO:0000625" units="mmol_per_gDW_per_hr" value="100000" />
      <parameter constant="true" id="R_R618_upper_bound" sboTerm="SBO:0000625" units="mmol_per_gDW_per_hr" value="100000" />
      <parameter constant="true" id="R_R619_upper_bound" sboTerm="SBO:0000625" units="mmol_per_gDW_per_hr" value="100000" />
      <parameter constant="true" id="R_R620_upper_bound" sboTerm="SBO:0000625" units="mmol_per_gDW_per_hr" value="100000" />
      <parameter constant="true" id="R_R621_upper_bound" sboTerm="SBO:0000625" units="mmol_per_gDW_per_hr" value="100000" />
      <parameter constant="true" id="R_R622_upper_bound" sboTerm="SBO:0000625" units="mmol_per_gDW_per_hr" value="100000" />
      <parameter constant="true" id="R_R623_upper_bound" sboTerm="SBO:0000625" units="mmol_per_gDW_per_hr" value="100000" />
      <parameter constant="true" id="R_R624_upper_bound" sboTerm="SBO:0000625" units="mmol_per_gDW_per_hr" value="100000" />
      <parameter constant="true" id="R_R625_upper_bound" sboTerm="SBO:0000625" units="mmol_per_gDW_per_hr" value="100000" />
      <parameter constant="true" id="R_R626_upper_bound" sboTerm="SBO:0000625" units="mmol_per_gDW_per_hr" value="100000" />
      <parameter constant="true" id="R_R627_upper_bound" sboTerm="SBO:0000625" units="mmol_per_gDW_per_hr" value="100000" />
      <parameter constant="true" id="R_R628_upper_bound" sboTerm="SBO:0000625" units="mmol_per_gDW_per_hr" value="100000" />
      <parameter constant="true" id="R_R629_upper_bound" sboTerm="SBO:0000625" units="mmol_per_gDW_per_hr" value="100000" />
      <parameter constant="true" id="R_R630_upper_bound" sboTerm="SBO:0000625" units="mmol_per_gDW_per_hr" value="100000" />
      <parameter constant="true" id="R_R631_upper_bound" sboTerm="SBO:0000625" units="mmol_per_gDW_per_hr" value="100000" />
      <parameter constant="true" id="R_R632_upper_bound" sboTerm="SBO:0000625" units="mmol_per_gDW_per_hr" value="100000" />
      <parameter constant="true" id="R_R633_upper_bound" sboTerm="SBO:0000625" units="mmol_per_gDW_per_hr" value="100000" />
      <parameter constant="true" id="R_R634_upper_bound" sboTerm="SBO:0000625" units="mmol_per_gDW_per_hr" value="100000" />
      <parameter constant="true" id="R_R635_upper_bound" sboTerm="SBO:0000625" units="mmol_per_gDW_per_hr" value="100000" />
      <parameter constant="true" id="R_R636_upper_bound" sboTerm="SBO:0000625" units="mmol_per_gDW_per_hr" value="100000" />
      <parameter constant="true" id="R_R637_upper_bound" sboTerm="SBO:0000625" units="mmol_per_gDW_per_hr" value="100000" />
      <parameter constant="true" id="R_R638_upper_bound" sboTerm="SBO:0000625" units="mmol_per_gDW_per_hr" value="100000" />
      <parameter constant="true" id="R_R639_upper_bound" sboTerm="SBO:0000625" units="mmol_per_gDW_per_hr" value="100000" />
      <parameter constant="true" id="R_R640_upper_bound" sboTerm="SBO:0000625" units="mmol_per_gDW_per_hr" value="100000" />
      <parameter constant="true" id="R_R641_upper_bound" sboTerm="SBO:0000625" units="mmol_per_gDW_per_hr" value="100000" />
      <parameter constant="true" id="R_R642_upper_bound" sboTerm="SBO:0000625" units="mmol_per_gDW_per_hr" value="100000" />
      <parameter constant="true" id="R_R643_upper_bound" sboTerm="SBO:0000625" units="mmol_per_gDW_per_hr" value="100000" />
      <parameter constant="true" id="R_R644_upper_bound" sboTerm="SBO:0000625" units="mmol_per_gDW_per_hr" value="100000" />
      <parameter constant="true" id="R_R645_upper_bound" sboTerm="SBO:0000625" units="mmol_per_gDW_per_hr" value="100000" />
      <parameter constant="true" id="R_R646_upper_bound" sboTerm="SBO:0000625" units="mmol_per_gDW_per_hr" value="100000" />
      <parameter constant="true" id="R_R647_upper_bound" sboTerm="SBO:0000625" units="mmol_per_gDW_per_hr" value="100000" />
      <parameter constant="true" id="R_R648_upper_bound" sboTerm="SBO:0000625" units="mmol_per_gDW_per_hr" value="100000" />
      <parameter constant="true" id="R_R649_upper_bound" sboTerm="SBO:0000625" units="mmol_per_gDW_per_hr" value="100000" />
      <parameter constant="true" id="R_R650_upper_bound" sboTerm="SBO:0000625" units="mmol_per_gDW_per_hr" value="100000" />
      <parameter constant="true" id="R_R651_upper_bound" sboTerm="SBO:0000625" units="mmol_per_gDW_per_hr" value="100000" />
      <parameter constant="true" id="R_R652_upper_bound" sboTerm="SBO:0000625" units="mmol_per_gDW_per_hr" value="100000" />
      <parameter constant="true" id="R_R653_upper_bound" sboTerm="SBO:0000625" units="mmol_per_gDW_per_hr" value="100000" />
      <parameter constant="true" id="R_R654_upper_bound" sboTerm="SBO:0000625" units="mmol_per_gDW_per_hr" value="100000" />
      <parameter constant="true" id="R_R655_upper_bound" sboTerm="SBO:0000625" units="mmol_per_gDW_per_hr" value="100000" />
      <parameter constant="true" id="R_R656_upper_bound" sboTerm="SBO:0000625" units="mmol_per_gDW_per_hr" value="100000" />
      <parameter constant="true" id="R_R657_upper_bound" sboTerm="SBO:0000625" units="mmol_per_gDW_per_hr" value="100000" />
      <parameter constant="true" id="R_R658_upper_bound" sboTerm="SBO:0000625" units="mmol_per_gDW_per_hr" value="100000" />
      <parameter constant="true" id="R_R659_upper_bound" sboTerm="SBO:0000625" units="mmol_per_gDW_per_hr" value="100000" />
      <parameter constant="true" id="R_R660_upper_bound" sboTerm="SBO:0000625" units="mmol_per_gDW_per_hr" value="100000" />
      <parameter constant="true" id="R_R661_upper_bound" sboTerm="SBO:0000625" units="mmol_per_gDW_per_hr" value="100000" />
      <parameter constant="true" id="R_R662_upper_bound" sboTerm="SBO:0000625" units="mmol_per_gDW_per_hr" value="100000" />
      <parameter constant="true" id="R_R663_upper_bound" sboTerm="SBO:0000625" units="mmol_per_gDW_per_hr" value="100000" />
      <parameter constant="true" id="R_R668_upper_bound" sboTerm="SBO:0000625" units="mmol_per_gDW_per_hr" value="100000" />
      <parameter constant="true" id="R_R669_upper_bound" sboTerm="SBO:0000625" units="mmol_per_gDW_per_hr" value="100000" />
      <parameter constant="true" id="R_R670_upper_bound" sboTerm="SBO:0000625" units="mmol_per_gDW_per_hr" value="100000" />
      <parameter constant="true" id="R_R671_upper_bound" sboTerm="SBO:0000625" units="mmol_per_gDW_per_hr" value="100000" />
      <parameter constant="true" id="R_R672_upper_bound" sboTerm="SBO:0000625" units="mmol_per_gDW_per_hr" value="100000" />
      <parameter constant="true" id="R_R673_upper_bound" sboTerm="SBO:0000625" units="mmol_per_gDW_per_hr" value="100000" />
      <parameter constant="true" id="R_R674_upper_bound" sboTerm="SBO:0000625" units="mmol_per_gDW_per_hr" value="100000" />
      <parameter constant="true" id="R_R678_upper_bound" sboTerm="SBO:0000625" units="mmol_per_gDW_per_hr" value="100000" />
      <parameter constant="true" id="R_R679_upper_bound" sboTerm="SBO:0000625" units="mmol_per_gDW_per_hr" value="100000" />
      <parameter constant="true" id="R_R680_upper_bound" sboTerm="SBO:0000625" units="mmol_per_gDW_per_hr" value="100000" />
      <parameter constant="true" id="R_R681_upper_bound" sboTerm="SBO:0000625" units="mmol_per_gDW_per_hr" value="100000" />
      <parameter constant="true" id="R_R682_upper_bound" sboTerm="SBO:0000625" units="mmol_per_gDW_per_hr" value="100000" />
      <parameter constant="true" id="R_R683_upper_bound" sboTerm="SBO:0000625" units="mmol_per_gDW_per_hr" value="100000" />
      <parameter constant="true" id="R_R684_upper_bound" sboTerm="SBO:0000625" units="mmol_per_gDW_per_hr" value="100000" />
      <parameter constant="true" id="R_R685_upper_bound" sboTerm="SBO:0000625" units="mmol_per_gDW_per_hr" value="100000" />
      <parameter constant="true" id="R_R685_lower_bound" sboTerm="SBO:0000625" units="mmol_per_gDW_per_hr" value="-100000" />
      <parameter constant="true" id="R_R686_upper_bound" sboTerm="SBO:0000625" units="mmol_per_gDW_per_hr" value="100000" />
      <parameter constant="true" id="R_R687_upper_bound" sboTerm="SBO:0000625" units="mmol_per_gDW_per_hr" value="100000" />
      <parameter constant="true" id="R_R688_upper_bound" sboTerm="SBO:0000625" units="mmol_per_gDW_per_hr" value="100000" />
      <parameter constant="true" id="R_R689_upper_bound" sboTerm="SBO:0000625" units="mmol_per_gDW_per_hr" value="100000" />
      <parameter constant="true" id="R_R690_upper_bound" sboTerm="SBO:0000625" units="mmol_per_gDW_per_hr" value="100000" />
      <parameter constant="true" id="R_R691_upper_bound" sboTerm="SBO:0000625" units="mmol_per_gDW_per_hr" value="100000" />
      <parameter constant="true" id="R_R692_upper_bound" sboTerm="SBO:0000625" units="mmol_per_gDW_per_hr" value="100000" />
      <parameter constant="true" id="R_R693_upper_bound" sboTerm="SBO:0000625" units="mmol_per_gDW_per_hr" value="100000" />
      <parameter constant="true" id="R_R694_upper_bound" sboTerm="SBO:0000625" units="mmol_per_gDW_per_hr" value="100000" />
      <parameter constant="true" id="R_R695_upper_bound" sboTerm="SBO:0000625" units="mmol_per_gDW_per_hr" value="100000" />
      <parameter constant="true" id="R_R696_upper_bound" sboTerm="SBO:0000625" units="mmol_per_gDW_per_hr" value="100000" />
      <parameter constant="true" id="R_R697_upper_bound" sboTerm="SBO:0000625" units="mmol_per_gDW_per_hr" value="100000" />
      <parameter constant="true" id="R_R698_upper_bound" sboTerm="SBO:0000625" units="mmol_per_gDW_per_hr" value="100000" />
      <parameter constant="true" id="R_R698_lower_bound" sboTerm="SBO:0000625" units="mmol_per_gDW_per_hr" value="-100000" />
      <parameter constant="true" id="R_R699_upper_bound" sboTerm="SBO:0000625" units="mmol_per_gDW_per_hr" value="100000" />
      <parameter constant="true" id="R_R700_upper_bound" sboTerm="SBO:0000625" units="mmol_per_gDW_per_hr" value="100000" />
      <parameter constant="true" id="R_R701_upper_bound" sboTerm="SBO:0000625" units="mmol_per_gDW_per_hr" value="100000" />
      <parameter constant="true" id="R_R702_upper_bound" sboTerm="SBO:0000625" units="mmol_per_gDW_per_hr" value="100000" />
      <parameter constant="true" id="R_R702_lower_bound" sboTerm="SBO:0000625" units="mmol_per_gDW_per_hr" value="-100000" />
      <parameter constant="true" id="R_R705_upper_bound" sboTerm="SBO:0000625" units="mmol_per_gDW_per_hr" value="100000" />
      <parameter constant="true" id="R_R705_lower_bound" sboTerm="SBO:0000625" units="mmol_per_gDW_per_hr" value="-100000" />
      <parameter constant="true" id="R_R706_upper_bound" sboTerm="SBO:0000625" units="mmol_per_gDW_per_hr" value="100000" />
      <parameter constant="true" id="R_R706_lower_bound" sboTerm="SBO:0000625" units="mmol_per_gDW_per_hr" value="-100000" />
      <parameter constant="true" id="R_R707_upper_bound" sboTerm="SBO:0000625" units="mmol_per_gDW_per_hr" value="100000" />
      <parameter constant="true" id="R_R708_upper_bound" sboTerm="SBO:0000625" units="mmol_per_gDW_per_hr" value="100000" />
      <parameter constant="true" id="R_R708_lower_bound" sboTerm="SBO:0000625" units="mmol_per_gDW_per_hr" value="-100000" />
      <parameter constant="true" id="R_R709_upper_bound" sboTerm="SBO:0000625" units="mmol_per_gDW_per_hr" value="100000" />
      <parameter constant="true" id="R_R710_upper_bound" sboTerm="SBO:0000625" units="mmol_per_gDW_per_hr" value="100000" />
      <parameter constant="true" id="R_R711_upper_bound" sboTerm="SBO:0000625" units="mmol_per_gDW_per_hr" value="100000" />
      <parameter constant="true" id="R_R712_upper_bound" sboTerm="SBO:0000625" units="mmol_per_gDW_per_hr" value="100000" />
      <parameter constant="true" id="R_R712_lower_bound" sboTerm="SBO:0000625" units="mmol_per_gDW_per_hr" value="-100000" />
      <parameter constant="true" id="R_R713_upper_bound" sboTerm="SBO:0000625" units="mmol_per_gDW_per_hr" value="100000" />
      <parameter constant="true" id="R_R714_upper_bound" sboTerm="SBO:0000625" units="mmol_per_gDW_per_hr" value="100000" />
      <parameter constant="true" id="R_R714_lower_bound" sboTerm="SBO:0000625" units="mmol_per_gDW_per_hr" value="-100000" />
      <parameter constant="true" id="R_R715_upper_bound" sboTerm="SBO:0000625" units="mmol_per_gDW_per_hr" value="100000" />
      <parameter constant="true" id="R_R715_lower_bound" sboTerm="SBO:0000625" units="mmol_per_gDW_per_hr" value="-100000" />
      <parameter constant="true" id="R_R716_upper_bound" sboTerm="SBO:0000625" units="mmol_per_gDW_per_hr" value="100000" />
      <parameter constant="true" id="R_R716_lower_bound" sboTerm="SBO:0000625" units="mmol_per_gDW_per_hr" value="-100000" />
      <parameter constant="true" id="R_R717_upper_bound" sboTerm="SBO:0000625" units="mmol_per_gDW_per_hr" value="100000" />
      <parameter constant="true" id="R_R718_upper_bound" sboTerm="SBO:0000625" units="mmol_per_gDW_per_hr" value="100000" />
      <parameter constant="true" id="R_R718_lower_bound" sboTerm="SBO:0000625" units="mmol_per_gDW_per_hr" value="-100000" />
      <parameter constant="true" id="R_R719_upper_bound" sboTerm="SBO:0000625" units="mmol_per_gDW_per_hr" value="100000" />
      <parameter constant="true" id="R_R722_upper_bound" sboTerm="SBO:0000625" units="mmol_per_gDW_per_hr" value="100000" />
      <parameter constant="true" id="R_R723_upper_bound" sboTerm="SBO:0000625" units="mmol_per_gDW_per_hr" value="100000" />
      <parameter constant="true" id="R_R723_lower_bound" sboTerm="SBO:0000625" units="mmol_per_gDW_per_hr" value="-100000" />
      <parameter constant="true" id="R_R724_upper_bound" sboTerm="SBO:0000625" units="mmol_per_gDW_per_hr" value="100000" />
      <parameter constant="true" id="R_R725_upper_bound" sboTerm="SBO:0000625" units="mmol_per_gDW_per_hr" value="100000" />
      <parameter constant="true" id="R_R726_upper_bound" sboTerm="SBO:0000625" units="mmol_per_gDW_per_hr" value="100000" />
      <parameter constant="true" id="R_R727_upper_bound" sboTerm="SBO:0000625" units="mmol_per_gDW_per_hr" value="100000" />
      <parameter constant="true" id="R_R727_lower_bound" sboTerm="SBO:0000625" units="mmol_per_gDW_per_hr" value="-100000" />
      <parameter constant="true" id="R_R728_upper_bound" sboTerm="SBO:0000625" units="mmol_per_gDW_per_hr" value="100000" />
      <parameter constant="true" id="R_R729_upper_bound" sboTerm="SBO:0000625" units="mmol_per_gDW_per_hr" value="100000" />
      <parameter constant="true" id="R_R730_upper_bound" sboTerm="SBO:0000625" units="mmol_per_gDW_per_hr" value="100000" />
      <parameter constant="true" id="R_R731_upper_bound" sboTerm="SBO:0000625" units="mmol_per_gDW_per_hr" value="100000" />
      <parameter constant="true" id="R_PROT_upper_bound" sboTerm="SBO:0000625" units="mmol_per_gDW_per_hr" value="100000" />
      <parameter constant="true" id="R_RNA_upper_bound" sboTerm="SBO:0000625" units="mmol_per_gDW_per_hr" value="100000" />
      <parameter constant="true" id="R_DNA_upper_bound" sboTerm="SBO:0000625" units="mmol_per_gDW_per_hr" value="100000" />
      <parameter constant="true" id="R_SM_MOL_upper_bound" sboTerm="SBO:0000625" units="mmol_per_gDW_per_hr" value="100000" />
      <parameter constant="true" id="R_PE_upper_bound" sboTerm="SBO:0000625" units="mmol_per_gDW_per_hr" value="100000" />
      <parameter constant="true" id="R_TAG_upper_bound" sboTerm="SBO:0000625" units="mmol_per_gDW_per_hr" value="100000" />
      <parameter constant="true" id="R_PIMS_upper_bound" sboTerm="SBO:0000625" units="mmol_per_gDW_per_hr" value="100000" />
      <parameter constant="true" id="R_LAM_upper_bound" sboTerm="SBO:0000625" units="mmol_per_gDW_per_hr" value="100000" />
      <parameter constant="true" id="R_MAPC_upper_bound" sboTerm="SBO:0000625" units="mmol_per_gDW_per_hr" value="100000" />
      <parameter constant="true" id="R_P__L__GLX_upper_bound" sboTerm="SBO:0000625" units="mmol_per_gDW_per_hr" value="100000" />
      <parameter constant="true" id="R_CL_upper_bound" sboTerm="SBO:0000625" units="mmol_per_gDW_per_hr" value="100000" />
      <parameter constant="true" id="R_LM_upper_bound" sboTerm="SBO:0000625" units="mmol_per_gDW_per_hr" value="100000" />
      <parameter constant="true" id="R_TDM_upper_bound" sboTerm="SBO:0000625" units="mmol_per_gDW_per_hr" value="100000" />
      <parameter constant="true" id="R_TMM_upper_bound" sboTerm="SBO:0000625" units="mmol_per_gDW_per_hr" value="100000" />
      <parameter constant="true" id="R_DAT_upper_bound" sboTerm="SBO:0000625" units="mmol_per_gDW_per_hr" value="100000" />
      <parameter constant="true" id="R_PAT_upper_bound" sboTerm="SBO:0000625" units="mmol_per_gDW_per_hr" value="100000" />
      <parameter constant="true" id="R_MPD_upper_bound" sboTerm="SBO:0000625" units="mmol_per_gDW_per_hr" value="100000" />
      <parameter constant="true" id="R_DIM_upper_bound" sboTerm="SBO:0000625" units="mmol_per_gDW_per_hr" value="100000" />
      <parameter constant="true" id="R_PGL_upper_bound" sboTerm="SBO:0000625" units="mmol_per_gDW_per_hr" value="100000" />
      <parameter constant="true" id="R_SL__1_upper_bound" sboTerm="SBO:0000625" units="mmol_per_gDW_per_hr" value="100000" />
      <parameter constant="true" id="R_GLUCAN_upper_bound" sboTerm="SBO:0000625" units="mmol_per_gDW_per_hr" value="100000" />
      <parameter constant="true" id="R_BIOMASSe_upper_bound" sboTerm="SBO:0000625" units="mmol_per_gDW_per_hr" value="100000" />
      <parameter constant="true" id="R_BXT_upper_bound" sboTerm="SBO:0000625" units="mmol_per_gDW_per_hr" value="100000" />
      <parameter constant="true" id="R_R800_upper_bound" sboTerm="SBO:0000625" units="mmol_per_gDW_per_hr" value="1" />
      <parameter constant="true" id="R_R801_upper_bound" sboTerm="SBO:0000625" units="mmol_per_gDW_per_hr" value="1" />
      <parameter constant="true" id="R_R802_upper_bound" sboTerm="SBO:0000625" units="mmol_per_gDW_per_hr" value="1" />
      <parameter constant="true" id="R_R803_upper_bound" sboTerm="SBO:0000625" units="mmol_per_gDW_per_hr" value="1" />
      <parameter constant="true" id="R_R804_upper_bound" sboTerm="SBO:0000625" units="mmol_per_gDW_per_hr" value="1" />
      <parameter constant="true" id="R_R805_upper_bound" sboTerm="SBO:0000625" units="mmol_per_gDW_per_hr" value="100000" />
      <parameter constant="true" id="R_R805_lower_bound" sboTerm="SBO:0000625" units="mmol_per_gDW_per_hr" value="-100000" />
      <parameter constant="true" id="R_R806_upper_bound" sboTerm="SBO:0000625" units="mmol_per_gDW_per_hr" value="1" />
      <parameter constant="true" id="R_R807_upper_bound" sboTerm="SBO:0000625" units="mmol_per_gDW_per_hr" value="1" />
      <parameter constant="true" id="R_R808_upper_bound" sboTerm="SBO:0000625" units="mmol_per_gDW_per_hr" value="1" />
      <parameter constant="true" id="R_R809_upper_bound" sboTerm="SBO:0000625" units="mmol_per_gDW_per_hr" value="1" />
      <parameter constant="true" id="R_R810_upper_bound" sboTerm="SBO:0000625" units="mmol_per_gDW_per_hr" value="1" />
      <parameter constant="true" id="R_R811_upper_bound" sboTerm="SBO:0000625" units="mmol_per_gDW_per_hr" value="1" />
      <parameter constant="true" id="R_R812_upper_bound" sboTerm="SBO:0000625" units="mmol_per_gDW_per_hr" value="1" />
      <parameter constant="true" id="R_R814_upper_bound" sboTerm="SBO:0000625" units="mmol_per_gDW_per_hr" value="1" />
      <parameter constant="true" id="R_R815_upper_bound" sboTerm="SBO:0000625" units="mmol_per_gDW_per_hr" value="1" />
      <parameter constant="true" id="R_R816_upper_bound" sboTerm="SBO:0000625" units="mmol_per_gDW_per_hr" value="1" />
      <parameter constant="true" id="R_R817_upper_bound" sboTerm="SBO:0000625" units="mmol_per_gDW_per_hr" value="1" />
      <parameter constant="true" id="R_R818_upper_bound" sboTerm="SBO:0000625" units="mmol_per_gDW_per_hr" value="1" />
      <parameter constant="true" id="R_R819_upper_bound" sboTerm="SBO:0000625" units="mmol_per_gDW_per_hr" value="1" />
      <parameter constant="true" id="R_R820_upper_bound" sboTerm="SBO:0000625" units="mmol_per_gDW_per_hr" value="1" />
      <parameter constant="true" id="R_R821_upper_bound" sboTerm="SBO:0000625" units="mmol_per_gDW_per_hr" value="1" />
      <parameter constant="true" id="R_R822_upper_bound" sboTerm="SBO:0000625" units="mmol_per_gDW_per_hr" value="1" />
      <parameter constant="true" id="R_R823_upper_bound" sboTerm="SBO:0000625" units="mmol_per_gDW_per_hr" value="1" />
      <parameter constant="true" id="R_R824_upper_bound" sboTerm="SBO:0000625" units="mmol_per_gDW_per_hr" value="1" />
      <parameter constant="true" id="R_R825_upper_bound" sboTerm="SBO:0000625" units="mmol_per_gDW_per_hr" value="1" />
      <parameter constant="true" id="R_R826_upper_bound" sboTerm="SBO:0000625" units="mmol_per_gDW_per_hr" value="1" />
      <parameter constant="true" id="R_R827_upper_bound" sboTerm="SBO:0000625" units="mmol_per_gDW_per_hr" value="1" />
      <parameter constant="true" id="R_R828_upper_bound" sboTerm="SBO:0000625" units="mmol_per_gDW_per_hr" value="1" />
      <parameter constant="true" id="R_R829_upper_bound" sboTerm="SBO:0000625" units="mmol_per_gDW_per_hr" value="1" />
      <parameter constant="true" id="R_R830_upper_bound" sboTerm="SBO:0000625" units="mmol_per_gDW_per_hr" value="1" />
      <parameter constant="true" id="R_R831_upper_bound" sboTerm="SBO:0000625" units="mmol_per_gDW_per_hr" value="1" />
      <parameter constant="true" id="R_R832_upper_bound" sboTerm="SBO:0000625" units="mmol_per_gDW_per_hr" value="1" />
      <parameter constant="true" id="R_R833_upper_bound" sboTerm="SBO:0000625" units="mmol_per_gDW_per_hr" value="1" />
      <parameter constant="true" id="R_R834_upper_bound" sboTerm="SBO:0000625" units="mmol_per_gDW_per_hr" value="1" />
      <parameter constant="true" id="R_R835_upper_bound" sboTerm="SBO:0000625" units="mmol_per_gDW_per_hr" value="1" />
      <parameter constant="true" id="R_R836_upper_bound" sboTerm="SBO:0000625" units="mmol_per_gDW_per_hr" value="1" />
      <parameter constant="true" id="R_R837_upper_bound" sboTerm="SBO:0000625" units="mmol_per_gDW_per_hr" value="1" />
      <parameter constant="true" id="R_R838_upper_bound" sboTerm="SBO:0000625" units="mmol_per_gDW_per_hr" value="1" />
      <parameter constant="true" id="R_R839_upper_bound" sboTerm="SBO:0000625" units="mmol_per_gDW_per_hr" value="1" />
      <parameter constant="true" id="R_R840_upper_bound" sboTerm="SBO:0000625" units="mmol_per_gDW_per_hr" value="1" />
      <parameter constant="true" id="R_R841_upper_bound" sboTerm="SBO:0000625" units="mmol_per_gDW_per_hr" value="1" />
      <parameter constant="true" id="R_R842_upper_bound" sboTerm="SBO:0000625" units="mmol_per_gDW_per_hr" value="1" />
      <parameter constant="true" id="R_R843_upper_bound" sboTerm="SBO:0000625" units="mmol_per_gDW_per_hr" value="1" />
      <parameter constant="true" id="R_R844_upper_bound" sboTerm="SBO:0000625" units="mmol_per_gDW_per_hr" value="1" />
      <parameter constant="true" id="R_R845_upper_bound" sboTerm="SBO:0000625" units="mmol_per_gDW_per_hr" value="1" />
      <parameter constant="true" id="R_R846_upper_bound" sboTerm="SBO:0000625" units="mmol_per_gDW_per_hr" value="1" />
      <parameter constant="true" id="R_R847_upper_bound" sboTerm="SBO:0000625" units="mmol_per_gDW_per_hr" value="1" />
      <parameter constant="true" id="R_R848_upper_bound" sboTerm="SBO:0000625" units="mmol_per_gDW_per_hr" value="1" />
      <parameter constant="true" id="R_R849_upper_bound" sboTerm="SBO:0000625" units="mmol_per_gDW_per_hr" value="1" />
      <parameter constant="true" id="R_R850_upper_bound" sboTerm="SBO:0000625" units="mmol_per_gDW_per_hr" value="1" />
      <parameter constant="true" id="R_R851_upper_bound" sboTerm="SBO:0000625" units="mmol_per_gDW_per_hr" value="1" />
      <parameter constant="true" id="R_R852_upper_bound" sboTerm="SBO:0000625" units="mmol_per_gDW_per_hr" value="1" />
      <parameter constant="true" id="R_R853_upper_bound" sboTerm="SBO:0000625" units="mmol_per_gDW_per_hr" value="1" />
      <parameter constant="true" id="R_R854_upper_bound" sboTerm="SBO:0000625" units="mmol_per_gDW_per_hr" value="1" />
      <parameter constant="true" id="R_R855_upper_bound" sboTerm="SBO:0000625" units="mmol_per_gDW_per_hr" value="1" />
      <parameter constant="true" id="R_R856_upper_bound" sboTerm="SBO:0000625" units="mmol_per_gDW_per_hr" value="1" />
      <parameter constant="true" id="R_R857_upper_bound" sboTerm="SBO:0000625" units="mmol_per_gDW_per_hr" value="1" />
      <parameter constant="true" id="R_R858_upper_bound" sboTerm="SBO:0000625" units="mmol_per_gDW_per_hr" value="1" />
      <parameter constant="true" id="R_R859_upper_bound" sboTerm="SBO:0000625" units="mmol_per_gDW_per_hr" value="1" />
      <parameter constant="true" id="R_R860_upper_bound" sboTerm="SBO:0000625" units="mmol_per_gDW_per_hr" value="1" />
      <parameter constant="true" id="R_R861_upper_bound" sboTerm="SBO:0000625" units="mmol_per_gDW_per_hr" value="1" />
      <parameter constant="true" id="R_R862_upper_bound" sboTerm="SBO:0000625" units="mmol_per_gDW_per_hr" value="1" />
      <parameter constant="true" id="R_R863_upper_bound" sboTerm="SBO:0000625" units="mmol_per_gDW_per_hr" value="1" />
      <parameter constant="true" id="R_R864_upper_bound" sboTerm="SBO:0000625" units="mmol_per_gDW_per_hr" value="1" />
      <parameter constant="true" id="R_R865_upper_bound" sboTerm="SBO:0000625" units="mmol_per_gDW_per_hr" value="1" />
      <parameter constant="true" id="R_R866_upper_bound" sboTerm="SBO:0000625" units="mmol_per_gDW_per_hr" value="1" />
      <parameter constant="true" id="R_R867_upper_bound" sboTerm="SBO:0000625" units="mmol_per_gDW_per_hr" value="1" />
      <parameter constant="true" id="R_R868_upper_bound" sboTerm="SBO:0000625" units="mmol_per_gDW_per_hr" value="1" />
      <parameter constant="true" id="R_R869_upper_bound" sboTerm="SBO:0000625" units="mmol_per_gDW_per_hr" value="1" />
      <parameter constant="true" id="R_R870_upper_bound" sboTerm="SBO:0000625" units="mmol_per_gDW_per_hr" value="1" />
      <parameter constant="true" id="R_R871_upper_bound" sboTerm="SBO:0000625" units="mmol_per_gDW_per_hr" value="1" />
      <parameter constant="true" id="R_R872_upper_bound" sboTerm="SBO:0000625" units="mmol_per_gDW_per_hr" value="1" />
      <parameter constant="true" id="R_R873_upper_bound" sboTerm="SBO:0000625" units="mmol_per_gDW_per_hr" value="1" />
      <parameter constant="true" id="R_R874_upper_bound" sboTerm="SBO:0000625" units="mmol_per_gDW_per_hr" value="1" />
      <parameter constant="true" id="R_R875_upper_bound" sboTerm="SBO:0000625" units="mmol_per_gDW_per_hr" value="1" />
      <parameter constant="true" id="R_R876_upper_bound" sboTerm="SBO:0000625" units="mmol_per_gDW_per_hr" value="1" />
      <parameter constant="true" id="R_R877_upper_bound" sboTerm="SBO:0000625" units="mmol_per_gDW_per_hr" value="1" />
      <parameter constant="true" id="R_R878_upper_bound" sboTerm="SBO:0000625" units="mmol_per_gDW_per_hr" value="1" />
      <parameter constant="true" id="R_R879_upper_bound" sboTerm="SBO:0000625" units="mmol_per_gDW_per_hr" value="1" />
      <parameter constant="true" id="R_R880_upper_bound" sboTerm="SBO:0000625" units="mmol_per_gDW_per_hr" value="1" />
      <parameter constant="true" id="R_R881_upper_bound" sboTerm="SBO:0000625" units="mmol_per_gDW_per_hr" value="1" />
      <parameter constant="true" id="R_R882_upper_bound" sboTerm="SBO:0000625" units="mmol_per_gDW_per_hr" value="1" />
      <parameter constant="true" id="R_R883_upper_bound" sboTerm="SBO:0000625" units="mmol_per_gDW_per_hr" value="1" />
      <parameter constant="true" id="R_R884_upper_bound" sboTerm="SBO:0000625" units="mmol_per_gDW_per_hr" value="1" />
      <parameter constant="true" id="R_R885_upper_bound" sboTerm="SBO:0000625" units="mmol_per_gDW_per_hr" value="1" />
      <parameter constant="true" id="R_R886_upper_bound" sboTerm="SBO:0000625" units="mmol_per_gDW_per_hr" value="1" />
      <parameter constant="true" id="R_R887_upper_bound" sboTerm="SBO:0000625" units="mmol_per_gDW_per_hr" value="1" />
      <parameter constant="true" id="R_R888_upper_bound" sboTerm="SBO:0000625" units="mmol_per_gDW_per_hr" value="1" />
      <parameter constant="true" id="R_R889_upper_bound" sboTerm="SBO:0000625" units="mmol_per_gDW_per_hr" value="1" />
      <parameter constant="true" id="R_R890_upper_bound" sboTerm="SBO:0000625" units="mmol_per_gDW_per_hr" value="1" />
      <parameter constant="true" id="R_R891_upper_bound" sboTerm="SBO:0000625" units="mmol_per_gDW_per_hr" value="1" />
      <parameter constant="true" id="R_R892_upper_bound" sboTerm="SBO:0000625" units="mmol_per_gDW_per_hr" value="1" />
      <parameter constant="true" id="R_R893_upper_bound" sboTerm="SBO:0000625" units="mmol_per_gDW_per_hr" value="1" />
      <parameter constant="true" id="R_R894_upper_bound" sboTerm="SBO:0000625" units="mmol_per_gDW_per_hr" value="1" />
      <parameter constant="true" id="R_R895_upper_bound" sboTerm="SBO:0000625" units="mmol_per_gDW_per_hr" value="1" />
      <parameter constant="true" id="R_R896_upper_bound" sboTerm="SBO:0000625" units="mmol_per_gDW_per_hr" value="1" />
      <parameter constant="true" id="R_R897_upper_bound" sboTerm="SBO:0000625" units="mmol_per_gDW_per_hr" value="1" />
      <parameter constant="true" id="R_R898_upper_bound" sboTerm="SBO:0000625" units="mmol_per_gDW_per_hr" value="1" />
      <parameter constant="true" id="R_R899_upper_bound" sboTerm="SBO:0000625" units="mmol_per_gDW_per_hr" value="1" />
      <parameter constant="true" id="R_R900_upper_bound" sboTerm="SBO:0000625" units="mmol_per_gDW_per_hr" value="1" />
      <parameter constant="true" id="R_R901_upper_bound" sboTerm="SBO:0000625" units="mmol_per_gDW_per_hr" value="1" />
      <parameter constant="true" id="R_R902_upper_bound" sboTerm="SBO:0000625" units="mmol_per_gDW_per_hr" value="1" />
      <parameter constant="true" id="R_R903_upper_bound" sboTerm="SBO:0000625" units="mmol_per_gDW_per_hr" value="1" />
      <parameter constant="true" id="R_R904_upper_bound" sboTerm="SBO:0000625" units="mmol_per_gDW_per_hr" value="1" />
      <parameter constant="true" id="R_R905_upper_bound" sboTerm="SBO:0000625" units="mmol_per_gDW_per_hr" value="1" />
      <parameter constant="true" id="R_R906_upper_bound" sboTerm="SBO:0000625" units="mmol_per_gDW_per_hr" value="1" />
      <parameter constant="true" id="R_R907_upper_bound" sboTerm="SBO:0000625" units="mmol_per_gDW_per_hr" value="1" />
      <parameter constant="true" id="R_R908_upper_bound" sboTerm="SBO:0000625" units="mmol_per_gDW_per_hr" value="1" />
      <parameter constant="true" id="R_R909_upper_bound" sboTerm="SBO:0000625" units="mmol_per_gDW_per_hr" value="1" />
      <parameter constant="true" id="R_R910_upper_bound" sboTerm="SBO:0000625" units="mmol_per_gDW_per_hr" value="1" />
      <parameter constant="true" id="R_R911_upper_bound" sboTerm="SBO:0000625" units="mmol_per_gDW_per_hr" value="1" />
      <parameter constant="true" id="R_R912_upper_bound" sboTerm="SBO:0000625" units="mmol_per_gDW_per_hr" value="1" />
      <parameter constant="true" id="R_R913_upper_bound" sboTerm="SBO:0000625" units="mmol_per_gDW_per_hr" value="1" />
      <parameter constant="true" id="R_R914_upper_bound" sboTerm="SBO:0000625" units="mmol_per_gDW_per_hr" value="1" />
      <parameter constant="true" id="R_R915_upper_bound" sboTerm="SBO:0000625" units="mmol_per_gDW_per_hr" value="1" />
      <parameter constant="true" id="R_R916_upper_bound" sboTerm="SBO:0000625" units="mmol_per_gDW_per_hr" value="1" />
      <parameter constant="true" id="R_R917_upper_bound" sboTerm="SBO:0000625" units="mmol_per_gDW_per_hr" value="1" />
      <parameter constant="true" id="R_R918_upper_bound" sboTerm="SBO:0000625" units="mmol_per_gDW_per_hr" value="1" />
      <parameter constant="true" id="R_R919_upper_bound" sboTerm="SBO:0000625" units="mmol_per_gDW_per_hr" value="1" />
      <parameter constant="true" id="R_R920_upper_bound" sboTerm="SBO:0000625" units="mmol_per_gDW_per_hr" value="1" />
      <parameter constant="true" id="R_R921_upper_bound" sboTerm="SBO:0000625" units="mmol_per_gDW_per_hr" value="1" />
      <parameter constant="true" id="R_R922_upper_bound" sboTerm="SBO:0000625" units="mmol_per_gDW_per_hr" value="1" />
      <parameter constant="true" id="R_R923_upper_bound" sboTerm="SBO:0000625" units="mmol_per_gDW_per_hr" value="1" />
      <parameter constant="true" id="R_R924_upper_bound" sboTerm="SBO:0000625" units="mmol_per_gDW_per_hr" value="1" />
      <parameter constant="true" id="R_R925_upper_bound" sboTerm="SBO:0000625" units="mmol_per_gDW_per_hr" value="1" />
      <parameter constant="true" id="R_R926_upper_bound" sboTerm="SBO:0000625" units="mmol_per_gDW_per_hr" value="1" />
      <parameter constant="true" id="R_R927_upper_bound" sboTerm="SBO:0000625" units="mmol_per_gDW_per_hr" value="1" />
      <parameter constant="true" id="R_R928_upper_bound" sboTerm="SBO:0000625" units="mmol_per_gDW_per_hr" value="1" />
      <parameter constant="true" id="R_R929_upper_bound" sboTerm="SBO:0000625" units="mmol_per_gDW_per_hr" value="1" />
      <parameter constant="true" id="R_R930_upper_bound" sboTerm="SBO:0000625" units="mmol_per_gDW_per_hr" value="1" />
      <parameter constant="true" id="R_R931_upper_bound" sboTerm="SBO:0000625" units="mmol_per_gDW_per_hr" value="1" />
      <parameter constant="true" id="R_added_biomass_sink_upper_bound" sboTerm="SBO:0000625" units="mmol_per_gDW_per_hr" value="1000" />
      <parameter constant="true" id="R_EX_NO3_e_upper_bound" sboTerm="SBO:0000625" units="mmol_per_gDW_per_hr" value="1000000" />
      <parameter constant="true" id="R_EX_NO3_e_lower_bound" sboTerm="SBO:0000625" units="mmol_per_gDW_per_hr" value="-1000000" />
      <parameter constant="true" id="R_EX_NO2_e_upper_bound" sboTerm="SBO:0000625" units="mmol_per_gDW_per_hr" value="1000000" />
      <parameter constant="true" id="R_EX_NO2_e_lower_bound" sboTerm="SBO:0000625" units="mmol_per_gDW_per_hr" value="-1000000" />
      <parameter constant="true" id="R_EX_AC_e_upper_bound" sboTerm="SBO:0000625" units="mmol_per_gDW_per_hr" value="1000000" />
      <parameter constant="true" id="R_EX_AC_e_lower_bound" sboTerm="SBO:0000625" units="mmol_per_gDW_per_hr" value="-1000000" />
      <parameter constant="true" id="R_EX_AD_e_upper_bound" sboTerm="SBO:0000625" units="mmol_per_gDW_per_hr" value="1000000" />
      <parameter constant="true" id="R_EX_AD_e_lower_bound" sboTerm="SBO:0000625" units="mmol_per_gDW_per_hr" value="-1000000" />
      <parameter constant="true" id="R_EX_ADN_e_upper_bound" sboTerm="SBO:0000625" units="mmol_per_gDW_per_hr" value="1000000" />
      <parameter constant="true" id="R_EX_ADN_e_lower_bound" sboTerm="SBO:0000625" units="mmol_per_gDW_per_hr" value="-1000000" />
      <parameter constant="true" id="R_EX_AKG_e_upper_bound" sboTerm="SBO:0000625" units="mmol_per_gDW_per_hr" value="1000000" />
      <parameter constant="true" id="R_EX_AKG_e_lower_bound" sboTerm="SBO:0000625" units="mmol_per_gDW_per_hr" value="-1000000" />
      <parameter constant="true" id="R_EX_ASP_e_upper_bound" sboTerm="SBO:0000625" units="mmol_per_gDW_per_hr" value="1000000" />
      <parameter constant="true" id="R_EX_ASP_e_lower_bound" sboTerm="SBO:0000625" units="mmol_per_gDW_per_hr" value="-1000000" />
      <parameter constant="true" id="R_EX_CIT_e_upper_bound" sboTerm="SBO:0000625" units="mmol_per_gDW_per_hr" value="1000000" />
      <parameter constant="true" id="R_EX_CIT_e_lower_bound" sboTerm="SBO:0000625" units="mmol_per_gDW_per_hr" value="-1000000" />
      <parameter constant="true" id="R_EX_DA_e_upper_bound" sboTerm="SBO:0000625" units="mmol_per_gDW_per_hr" value="1000000" />
      <parameter constant="true" id="R_EX_DA_e_lower_bound" sboTerm="SBO:0000625" units="mmol_per_gDW_per_hr" value="-1000000" />
      <parameter constant="true" id="R_EX_DALA_e_upper_bound" sboTerm="SBO:0000625" units="mmol_per_gDW_per_hr" value="1000000" />
      <parameter constant="true" id="R_EX_DALA_e_lower_bound" sboTerm="SBO:0000625" units="mmol_per_gDW_per_hr" value="-1000000" />
      <parameter constant="true" id="R_EX_DC_e_upper_bound" sboTerm="SBO:0000625" units="mmol_per_gDW_per_hr" value="1000000" />
      <parameter constant="true" id="R_EX_DC_e_lower_bound" sboTerm="SBO:0000625" units="mmol_per_gDW_per_hr" value="-1000000" />
      <parameter constant="true" id="R_EX_DIN_e_upper_bound" sboTerm="SBO:0000625" units="mmol_per_gDW_per_hr" value="1000000" />
      <parameter constant="true" id="R_EX_DIN_e_lower_bound" sboTerm="SBO:0000625" units="mmol_per_gDW_per_hr" value="-1000000" />
      <parameter constant="true" id="R_EX_DT_e_upper_bound" sboTerm="SBO:0000625" units="mmol_per_gDW_per_hr" value="1000000" />
      <parameter constant="true" id="R_EX_DT_e_lower_bound" sboTerm="SBO:0000625" units="mmol_per_gDW_per_hr" value="-1000000" />
      <parameter constant="true" id="R_EX_DU_e_upper_bound" sboTerm="SBO:0000625" units="mmol_per_gDW_per_hr" value="1000000" />
      <parameter constant="true" id="R_EX_DU_e_lower_bound" sboTerm="SBO:0000625" units="mmol_per_gDW_per_hr" value="-1000000" />
      <parameter constant="true" id="R_EX_ETH_e_upper_bound" sboTerm="SBO:0000625" units="mmol_per_gDW_per_hr" value="1000000" />
      <parameter constant="true" id="R_EX_ETH_e_lower_bound" sboTerm="SBO:0000625" units="mmol_per_gDW_per_hr" value="-1000000" />
      <parameter constant="true" id="R_EX_FUM_e_upper_bound" sboTerm="SBO:0000625" units="mmol_per_gDW_per_hr" value="1000000" />
      <parameter constant="true" id="R_EX_FUM_e_lower_bound" sboTerm="SBO:0000625" units="mmol_per_gDW_per_hr" value="-1000000" />
      <parameter constant="true" id="R_EX_GABA_e_upper_bound" sboTerm="SBO:0000625" units="mmol_per_gDW_per_hr" value="1000000" />
      <parameter constant="true" id="R_EX_GABA_e_lower_bound" sboTerm="SBO:0000625" units="mmol_per_gDW_per_hr" value="-1000000" />
      <parameter constant="true" id="R_EX_GLAC_e_upper_bound" sboTerm="SBO:0000625" units="mmol_per_gDW_per_hr" value="1000000" />
      <parameter constant="true" id="R_EX_GLAC_e_lower_bound" sboTerm="SBO:0000625" units="mmol_per_gDW_per_hr" value="-1000000" />
      <parameter constant="true" id="R_EX_GLC_e_upper_bound" sboTerm="SBO:0000625" units="mmol_per_gDW_per_hr" value="1000000" />
      <parameter constant="true" id="R_EX_GLC_e_lower_bound" sboTerm="SBO:0000625" units="mmol_per_gDW_per_hr" value="-1000000" />
      <parameter constant="true" id="R_EX_GLU_e_upper_bound" sboTerm="SBO:0000625" units="mmol_per_gDW_per_hr" value="1000000" />
      <parameter constant="true" id="R_EX_GLU_e_lower_bound" sboTerm="SBO:0000625" units="mmol_per_gDW_per_hr" value="-1000000" />
      <parameter constant="true" id="R_EX_GLUC_e_upper_bound" sboTerm="SBO:0000625" units="mmol_per_gDW_per_hr" value="1000000" />
      <parameter constant="true" id="R_EX_GLUC_e_lower_bound" sboTerm="SBO:0000625" units="mmol_per_gDW_per_hr" value="-1000000" />
      <parameter constant="true" id="R_EX_GLY_e_upper_bound" sboTerm="SBO:0000625" units="mmol_per_gDW_per_hr" value="1000000" />
      <parameter constant="true" id="R_EX_GLY_e_lower_bound" sboTerm="SBO:0000625" units="mmol_per_gDW_per_hr" value="-1000000" />
      <parameter constant="true" id="R_EX_GSN_e_upper_bound" sboTerm="SBO:0000625" units="mmol_per_gDW_per_hr" value="1000000" />
      <parameter constant="true" id="R_EX_GSN_e_lower_bound" sboTerm="SBO:0000625" units="mmol_per_gDW_per_hr" value="-1000000" />
      <parameter constant="true" id="R_EX_HIS_e_upper_bound" sboTerm="SBO:0000625" units="mmol_per_gDW_per_hr" value="1000000" />
      <parameter constant="true" id="R_EX_HIS_e_lower_bound" sboTerm="SBO:0000625" units="mmol_per_gDW_per_hr" value="-1000000" />
      <parameter constant="true" id="R_EX_ILE_e_upper_bound" sboTerm="SBO:0000625" units="mmol_per_gDW_per_hr" value="1000000" />
      <parameter constant="true" id="R_EX_ILE_e_lower_bound" sboTerm="SBO:0000625" units="mmol_per_gDW_per_hr" value="-1000000" />
      <parameter constant="true" id="R_EX_INS_e_upper_bound" sboTerm="SBO:0000625" units="mmol_per_gDW_per_hr" value="1000000" />
      <parameter constant="true" id="R_EX_INS_e_lower_bound" sboTerm="SBO:0000625" units="mmol_per_gDW_per_hr" value="-1000000" />
      <parameter constant="true" id="R_EX_LAC_e_upper_bound" sboTerm="SBO:0000625" units="mmol_per_gDW_per_hr" value="1000000" />
      <parameter constant="true" id="R_EX_LAC_e_lower_bound" sboTerm="SBO:0000625" units="mmol_per_gDW_per_hr" value="-1000000" />
      <parameter constant="true" id="R_EX_LEU_e_upper_bound" sboTerm="SBO:0000625" units="mmol_per_gDW_per_hr" value="1000000" />
      <parameter constant="true" id="R_EX_LEU_e_lower_bound" sboTerm="SBO:0000625" units="mmol_per_gDW_per_hr" value="-1000000" />
      <parameter constant="true" id="R_EX_LLAC_e_upper_bound" sboTerm="SBO:0000625" units="mmol_per_gDW_per_hr" value="1000000" />
      <parameter constant="true" id="R_EX_LLAC_e_lower_bound" sboTerm="SBO:0000625" units="mmol_per_gDW_per_hr" value="-1000000" />
      <parameter constant="true" id="R_EX_LYS_e_upper_bound" sboTerm="SBO:0000625" units="mmol_per_gDW_per_hr" value="1000000" />
      <parameter constant="true" id="R_EX_LYS_e_lower_bound" sboTerm="SBO:0000625" units="mmol_per_gDW_per_hr" value="-1000000" />
      <parameter constant="true" id="R_EX_MAL_e_upper_bound" sboTerm="SBO:0000625" units="mmol_per_gDW_per_hr" value="1000000" />
      <parameter constant="true" id="R_EX_MAL_e_lower_bound" sboTerm="SBO:0000625" units="mmol_per_gDW_per_hr" value="-1000000" />
      <parameter constant="true" id="R_EX_PHE_e_upper_bound" sboTerm="SBO:0000625" units="mmol_per_gDW_per_hr" value="1000000" />
      <parameter constant="true" id="R_EX_PHE_e_lower_bound" sboTerm="SBO:0000625" units="mmol_per_gDW_per_hr" value="-1000000" />
      <parameter constant="true" id="R_EX_PI_e_upper_bound" sboTerm="SBO:0000625" units="mmol_per_gDW_per_hr" value="1000000" />
      <parameter constant="true" id="R_EX_PI_e_lower_bound" sboTerm="SBO:0000625" units="mmol_per_gDW_per_hr" value="-1000000" />
      <parameter constant="true" id="R_EX_PRO_e_upper_bound" sboTerm="SBO:0000625" units="mmol_per_gDW_per_hr" value="1000000" />
      <parameter constant="true" id="R_EX_PRO_e_lower_bound" sboTerm="SBO:0000625" units="mmol_per_gDW_per_hr" value="-1000000" />
      <parameter constant="true" id="R_EX_PYR_e_upper_bound" sboTerm="SBO:0000625" units="mmol_per_gDW_per_hr" value="1000000" />
      <parameter constant="true" id="R_EX_PYR_e_lower_bound" sboTerm="SBO:0000625" units="mmol_per_gDW_per_hr" value="-1000000" />
      <parameter constant="true" id="R_EX_SER_e_upper_bound" sboTerm="SBO:0000625" units="mmol_per_gDW_per_hr" value="1000000" />
      <parameter constant="true" id="R_EX_SER_e_lower_bound" sboTerm="SBO:0000625" units="mmol_per_gDW_per_hr" value="-1000000" />
      <parameter constant="true" id="R_EX_SUCC_e_upper_bound" sboTerm="SBO:0000625" units="mmol_per_gDW_per_hr" value="1000000" />
      <parameter constant="true" id="R_EX_SUCC_e_lower_bound" sboTerm="SBO:0000625" units="mmol_per_gDW_per_hr" value="-1000000" />
      <parameter constant="true" id="R_EX_THR_e_upper_bound" sboTerm="SBO:0000625" units="mmol_per_gDW_per_hr" value="1000000" />
      <parameter constant="true" id="R_EX_THR_e_lower_bound" sboTerm="SBO:0000625" units="mmol_per_gDW_per_hr" value="-1000000" />
      <parameter constant="true" id="R_EX_TRP_e_upper_bound" sboTerm="SBO:0000625" units="mmol_per_gDW_per_hr" value="1000000" />
      <parameter constant="true" id="R_EX_TRP_e_lower_bound" sboTerm="SBO:0000625" units="mmol_per_gDW_per_hr" value="-1000000" />
      <parameter constant="true" id="R_EX_TYR_e_upper_bound" sboTerm="SBO:0000625" units="mmol_per_gDW_per_hr" value="1000000" />
      <parameter constant="true" id="R_EX_TYR_e_lower_bound" sboTerm="SBO:0000625" units="mmol_per_gDW_per_hr" value="-1000000" />
      <parameter constant="true" id="R_EX_URA_e_upper_bound" sboTerm="SBO:0000625" units="mmol_per_gDW_per_hr" value="1000000" />
      <parameter constant="true" id="R_EX_URA_e_lower_bound" sboTerm="SBO:0000625" units="mmol_per_gDW_per_hr" value="-1000000" />
      <parameter constant="true" id="R_EX_URI_e_upper_bound" sboTerm="SBO:0000625" units="mmol_per_gDW_per_hr" value="1000000" />
      <parameter constant="true" id="R_EX_URI_e_lower_bound" sboTerm="SBO:0000625" units="mmol_per_gDW_per_hr" value="-1000000" />
      <parameter constant="true" id="R_EX_VAL_e_upper_bound" sboTerm="SBO:0000625" units="mmol_per_gDW_per_hr" value="1000000" />
      <parameter constant="true" id="R_EX_VAL_e_lower_bound" sboTerm="SBO:0000625" units="mmol_per_gDW_per_hr" value="-1000000" />
    </listOfParameters>
    <listOfCompartments>
      <compartment constant="true" id="Cytosol" name="" />
      <compartment constant="true" id="e" name="Extracellular" />
      <compartment constant="true" id="Extra_organism" name="" />
    </listOfCompartments>
    <listOfSpecies>
      <species boundaryCondition="false" compartment="Cytosol" constant="false" hasOnlySubstanceUnits="false" id="M_DHLIPOYLPROTEIN_c" name="DHLIPOYLPROTEIN" fbc:charge="0" />
      <species boundaryCondition="false" compartment="Cytosol" constant="false" hasOnlySubstanceUnits="false" id="M_PTC_c" name="PTC" fbc:charge="0" />
      <species boundaryCondition="false" compartment="Cytosol" constant="false" hasOnlySubstanceUnits="false" id="M_NONANOYL__COA_c" name="NONANOYL-COA" fbc:charge="0" />
      <species boundaryCondition="false" compartment="Cytosol" constant="false" hasOnlySubstanceUnits="false" id="M_AHMMP_c" name="AHMMP" fbc:charge="0" />
      <species boundaryCondition="false" compartment="Cytosol" constant="false" hasOnlySubstanceUnits="false" id="M_CO__II_c" name="CO-II" fbc:charge="0" />
      <species boundaryCondition="false" compartment="Cytosol" constant="false" hasOnlySubstanceUnits="false" id="M_MBTE__LYS_c" name="MBTE-LYS" fbc:charge="0" />
      <species boundaryCondition="false" compartment="Cytosol" constant="false" hasOnlySubstanceUnits="false" id="M_DIM__CYTO_c" name="DIM-CYTO" fbc:charge="0" />
      <species boundaryCondition="false" compartment="Cytosol" constant="false" hasOnlySubstanceUnits="false" id="M_MEROACYL__AMP_c" name="MEROACYL-AMP" fbc:charge="0" />
      <species boundaryCondition="false" compartment="Cytosol" constant="false" hasOnlySubstanceUnits="false" id="M_SPRMD_c" name="SPRMD" fbc:charge="0" />
      <species boundaryCondition="false" compartment="Cytosol" constant="false" hasOnlySubstanceUnits="false" id="M_EICOSANOYL__COA_c" name="EICOSANOYL-COA" fbc:charge="0" />
      <species boundaryCondition="false" compartment="Cytosol" constant="false" hasOnlySubstanceUnits="false" id="M_METTHF_c" name="METTHF" fbc:charge="0" />
      <species boundaryCondition="false" compartment="Cytosol" constant="false" hasOnlySubstanceUnits="false" id="M_OSBCOA_c" name="OSBCOA" fbc:charge="0" />
      <species boundaryCondition="false" compartment="Cytosol" constant="false" hasOnlySubstanceUnits="false" id="M_DETHIOBIOTIN_c" name="DETHIOBIOTIN" fbc:charge="0" />
      <species boundaryCondition="false" compartment="Cytosol" constant="false" hasOnlySubstanceUnits="false" id="M_OCTADECANOYL__ACP_c" name="OCTADECANOYL-ACP" fbc:charge="0" />
      <species boundaryCondition="false" compartment="Cytosol" constant="false" hasOnlySubstanceUnits="false" id="M_AC3PIM4_c" name="AC3PIM4" fbc:charge="0" />
      <species boundaryCondition="false" compartment="Cytosol" constant="false" hasOnlySubstanceUnits="false" id="M_PHSER_c" name="PHSER" fbc:charge="0" />
      <species boundaryCondition="false" compartment="Cytosol" constant="false" hasOnlySubstanceUnits="false" id="M_AC3PIM2_c" name="AC3PIM2" fbc:charge="0" />
      <species boundaryCondition="false" compartment="Cytosol" constant="false" hasOnlySubstanceUnits="false" id="M_RL5P_c" name="RL5P" fbc:charge="0" />
      <species boundaryCondition="false" compartment="Cytosol" constant="false" hasOnlySubstanceUnits="false" id="M_VAL_c" name="VAL" fbc:charge="0" />
      <species boundaryCondition="false" compartment="Cytosol" constant="false" hasOnlySubstanceUnits="false" id="M_AC3PIM1_c" name="AC3PIM1" fbc:charge="0" />
      <species boundaryCondition="false" compartment="Cytosol" constant="false" hasOnlySubstanceUnits="false" id="M_HEXANOATE_c" name="HEXANOATE" fbc:charge="0" />
      <species boundaryCondition="false" compartment="Cytosol" constant="false" hasOnlySubstanceUnits="false" id="M_CIS__DELTA__2__19_COMMA_37__ENOYL__C56__ACYL__ACP_c" name="CIS-DELTA-2-19,37-ENOYL-C56-ACYL-ACP" fbc:charge="0" />
      <species boundaryCondition="false" compartment="Cytosol" constant="false" hasOnlySubstanceUnits="false" id="M_PROTOHEME__FE2_c" name="PROTOHEME-FE2" fbc:charge="0" />
      <species boundaryCondition="false" compartment="Cytosol" constant="false" hasOnlySubstanceUnits="false" id="M_5MTA_c" name="5MTA" fbc:charge="0" />
      <species boundaryCondition="false" compartment="Cytosol" constant="false" hasOnlySubstanceUnits="false" id="M_NG__INS_c" name="NG-INS" fbc:charge="0" />
      <species boundaryCondition="false" compartment="Cytosol" constant="false" hasOnlySubstanceUnits="false" id="M_PROPANOATE_c" name="PROPANOATE" fbc:charge="0" />
      <species boundaryCondition="false" compartment="Cytosol" constant="false" hasOnlySubstanceUnits="false" id="M_ACCOA_c" name="ACCOA" fbc:charge="0" />
      <species boundaryCondition="false" compartment="Cytosol" constant="false" hasOnlySubstanceUnits="false" id="M_TS__PROTEIN_c" name="TS-PROTEIN" fbc:charge="0" />
      <species boundaryCondition="false" compartment="Cytosol" constant="false" hasOnlySubstanceUnits="false" id="M_GN_c" name="GN" fbc:charge="0" />
      <species boundaryCondition="false" compartment="Cytosol" constant="false" hasOnlySubstanceUnits="false" id="M_IBUTCOA_c" name="IBUTCOA" fbc:charge="0" />
      <species boundaryCondition="false" compartment="Cytosol" constant="false" hasOnlySubstanceUnits="false" id="M_GL_c" name="GL" fbc:charge="0" />
      <species boundaryCondition="false" compartment="Cytosol" constant="false" hasOnlySubstanceUnits="false" id="M_HEPTADECANOYL__ACP_c" name="HEPTADECANOYL-ACP" fbc:charge="0" />
      <species boundaryCondition="false" compartment="Cytosol" constant="false" hasOnlySubstanceUnits="false" id="M_LAM_c" name="LAM" fbc:charge="0" />
      <species boundaryCondition="false" compartment="Cytosol" constant="false" hasOnlySubstanceUnits="false" id="M_MAS_c" name="MAS" fbc:charge="0" />
      <species boundaryCondition="false" compartment="Cytosol" constant="false" hasOnlySubstanceUnits="false" id="M_PTT_c" name="PTT" fbc:charge="0" />
      <species boundaryCondition="false" compartment="Cytosol" constant="false" hasOnlySubstanceUnits="false" id="M_MAHMPPP_c" name="MAHMPPP" fbc:charge="0" />
      <species boundaryCondition="false" compartment="Cytosol" constant="false" hasOnlySubstanceUnits="false" id="M_LAC_c" name="LAC" fbc:charge="0" />
      <species boundaryCondition="false" compartment="Cytosol" constant="false" hasOnlySubstanceUnits="false" id="M_PRPP_c" name="PRPP" fbc:charge="0" />
      <species boundaryCondition="false" compartment="Cytosol" constant="false" hasOnlySubstanceUnits="false" id="M_DALA_c" name="DALA" fbc:charge="0" />
      <species boundaryCondition="false" compartment="Cytosol" constant="false" hasOnlySubstanceUnits="false" id="M_MAL_c" name="MAL" fbc:charge="0" />
      <species boundaryCondition="false" compartment="Cytosol" constant="false" hasOnlySubstanceUnits="false" id="M_MAN_c" name="MAN" fbc:charge="0" />
      <species boundaryCondition="false" compartment="Cytosol" constant="false" hasOnlySubstanceUnits="false" id="M_DTTP_c" name="DTTP" fbc:charge="0" />
      <species boundaryCondition="false" compartment="Cytosol" constant="false" hasOnlySubstanceUnits="false" id="M_CYCLOPROPYL__MEROACYL__ACP_c" name="CYCLOPROPYL-MEROACYL-ACP" fbc:charge="0" />
      <species boundaryCondition="false" compartment="Cytosol" constant="false" hasOnlySubstanceUnits="false" id="M_ASER_c" name="ASER" fbc:charge="0" />
      <species boundaryCondition="false" compartment="Cytosol" constant="false" hasOnlySubstanceUnits="false" id="M_IMACP_c" name="IMACP" fbc:charge="0" />
      <species boundaryCondition="false" compartment="Cytosol" constant="false" hasOnlySubstanceUnits="false" id="M_MPET_c" name="MPET" fbc:charge="0" />
      <species boundaryCondition="false" compartment="Cytosol" constant="false" hasOnlySubstanceUnits="false" id="M_PEPTIDOGLYCAN_c" name="PEPTIDOGLYCAN" fbc:charge="0" />
      <species boundaryCondition="false" compartment="Cytosol" constant="false" hasOnlySubstanceUnits="false" id="M_PENTA__METHYL__TRICONTANOYL__COA_c" name="PENTA-METHYL-TRICONTANOYL-COA" fbc:charge="0" />
      <species boundaryCondition="false" compartment="Cytosol" constant="false" hasOnlySubstanceUnits="false" id="M_OSLHSER_c" name="OSLHSER" fbc:charge="0" />
      <species boundaryCondition="false" compartment="Cytosol" constant="false" hasOnlySubstanceUnits="false" id="M_PTHIOCERANOYL__COA_c" name="PTHIOCERANOYL-COA" fbc:charge="0" />
      <species boundaryCondition="false" compartment="Cytosol" constant="false" hasOnlySubstanceUnits="false" id="M_BIOTIN_c" name="BIOTIN" fbc:charge="0" />
      <species boundaryCondition="false" compartment="Cytosol" constant="false" hasOnlySubstanceUnits="false" id="M_HMGLUTCOA_c" name="HMGLUTCOA" fbc:charge="0" />
      <species boundaryCondition="false" compartment="Cytosol" constant="false" hasOnlySubstanceUnits="false" id="M_HMBUTCOA_c" name="HMBUTCOA" fbc:charge="0" />
      <species boundaryCondition="false" compartment="Cytosol" constant="false" hasOnlySubstanceUnits="false" id="M_DPCOA_c" name="DPCOA" fbc:charge="0" />
      <species boundaryCondition="false" compartment="Cytosol" constant="false" hasOnlySubstanceUnits="false" id="M_HMB4PP_c" name="HMB4PP" fbc:charge="0" />
      <species boundaryCondition="false" compartment="Cytosol" constant="false" hasOnlySubstanceUnits="false" id="M_NO2_c" name="NO2" fbc:charge="0" />
      <species boundaryCondition="false" compartment="Cytosol" constant="false" hasOnlySubstanceUnits="false" id="M_NO3_c" name="NO3" fbc:charge="0" />
      <species boundaryCondition="false" compartment="Cytosol" constant="false" hasOnlySubstanceUnits="false" id="M_LLCT_c" name="LLCT" fbc:charge="0" />
      <species boundaryCondition="false" compartment="Cytosol" constant="false" hasOnlySubstanceUnits="false" id="M_NACD_c" name="NACD" fbc:charge="0" />
      <species boundaryCondition="false" compartment="Cytosol" constant="false" hasOnlySubstanceUnits="false" id="M_GGPP_c" name="GGPP" fbc:charge="0" />
      <species boundaryCondition="false" compartment="Cytosol" constant="false" hasOnlySubstanceUnits="false" id="M_PRECORIN__5_c" name="PRECORIN-5" fbc:charge="0" />
      <species boundaryCondition="false" compartment="Cytosol" constant="false" hasOnlySubstanceUnits="false" id="M_ASP4P_c" name="ASP4P" fbc:charge="0" />
      <species boundaryCondition="false" compartment="Cytosol" constant="false" hasOnlySubstanceUnits="false" id="M_SAM__2__OXOBUTANOATE_c" name="SAM-2-OXOBUTANOATE" fbc:charge="0" />
      <species boundaryCondition="false" compartment="Cytosol" constant="false" hasOnlySubstanceUnits="false" id="M_MACRCOA_c" name="MACRCOA" fbc:charge="0" />
      <species boundaryCondition="false" compartment="Cytosol" constant="false" hasOnlySubstanceUnits="false" id="M_BIOTIN__CO2_c" name="BIOTIN-CO2" fbc:charge="0" />
      <species boundaryCondition="false" compartment="Cytosol" constant="false" hasOnlySubstanceUnits="false" id="M_PRECORIN__2_c" name="PRECORIN-2" fbc:charge="0" />
      <species boundaryCondition="false" compartment="Cytosol" constant="false" hasOnlySubstanceUnits="false" id="M_OICAP_c" name="OICAP" fbc:charge="0" />
      <species boundaryCondition="false" compartment="Cytosol" constant="false" hasOnlySubstanceUnits="false" id="M_PENTA__METHYL__TRICONTANOYL_c" name="PENTA-METHYL-TRICONTANOYL" fbc:charge="0" />
      <species boundaryCondition="false" compartment="Cytosol" constant="false" hasOnlySubstanceUnits="false" id="M_CDP_c" name="CDP" fbc:charge="0" />
      <species boundaryCondition="false" compartment="Cytosol" constant="false" hasOnlySubstanceUnits="false" id="M_MALACP_c" name="MALACP" fbc:charge="0" />
      <species boundaryCondition="false" compartment="Cytosol" constant="false" hasOnlySubstanceUnits="false" id="M_NAGDPP_c" name="NAGDPP" fbc:charge="0" />
      <species boundaryCondition="false" compartment="Cytosol" constant="false" hasOnlySubstanceUnits="false" id="M_DPPPR_c" name="DPPPR" fbc:charge="0" />
      <species boundaryCondition="false" compartment="Cytosol" constant="false" hasOnlySubstanceUnits="false" id="M_CIS__DELTA__2__19_COMMA_31__ENOYL__C50__ACYL__ACP_c" name="CIS-DELTA-2-19,31-ENOYL-C50-ACYL-ACP" fbc:charge="0" />
      <species boundaryCondition="false" compartment="Cytosol" constant="false" hasOnlySubstanceUnits="false" id="M_CIS__DELTA__13__ENOYL__C32__ACYL__ACP_c" name="CIS-DELTA-13-ENOYL-C32-ACYL-ACP" fbc:charge="0" />
      <species boundaryCondition="false" compartment="Cytosol" constant="false" hasOnlySubstanceUnits="false" id="M_IGP_c" name="IGP" fbc:charge="0" />
      <species boundaryCondition="false" compartment="Cytosol" constant="false" hasOnlySubstanceUnits="false" id="M_NACN_c" name="NACN" fbc:charge="0" />
      <species boundaryCondition="false" compartment="Cytosol" constant="false" hasOnlySubstanceUnits="false" id="M_APO__LIPO_c" name="APO-LIPO" fbc:charge="0" />
      <species boundaryCondition="false" compartment="Cytosol" constant="false" hasOnlySubstanceUnits="false" id="M_AICAR_c" name="AICAR" fbc:charge="0" />
      <species boundaryCondition="false" compartment="Cytosol" constant="false" hasOnlySubstanceUnits="false" id="M_MOLYBDOPTERIN_c" name="MOLYBDOPTERIN" fbc:charge="0" />
      <species boundaryCondition="false" compartment="Cytosol" constant="false" hasOnlySubstanceUnits="false" id="M_CIS__DELTA__3__DODECANOYL__COA_c" name="CIS-DELTA-3-DODECANOYL-COA" fbc:charge="0" />
      <species boundaryCondition="false" compartment="Cytosol" constant="false" hasOnlySubstanceUnits="false" id="M_AHTD_c" name="AHTD" fbc:charge="0" />
      <species boundaryCondition="false" compartment="Cytosol" constant="false" hasOnlySubstanceUnits="false" id="M_PRECORIN__4B_c" name="PRECORIN-4B" fbc:charge="0" />
      <species boundaryCondition="false" compartment="Cytosol" constant="false" hasOnlySubstanceUnits="false" id="M_AC2PIM2_c" name="AC2PIM2" fbc:charge="0" />
      <species boundaryCondition="false" compartment="Cytosol" constant="false" hasOnlySubstanceUnits="false" id="M_AC2PIM1_c" name="AC2PIM1" fbc:charge="0" />
      <species boundaryCondition="false" compartment="Cytosol" constant="false" hasOnlySubstanceUnits="false" id="M_MI_c" name="MI" fbc:charge="0" />
      <species boundaryCondition="false" compartment="Cytosol" constant="false" hasOnlySubstanceUnits="false" id="M_MK_c" name="MK" fbc:charge="0" />
      <species boundaryCondition="false" compartment="Cytosol" constant="false" hasOnlySubstanceUnits="false" id="M_INS_c" name="INS" fbc:charge="0" />
      <species boundaryCondition="false" compartment="Cytosol" constant="false" hasOnlySubstanceUnits="false" id="M_ACTAC_c" name="ACTAC" fbc:charge="0" />
      <species boundaryCondition="false" compartment="Cytosol" constant="false" hasOnlySubstanceUnits="false" id="M_DHAP_c" name="DHAP" fbc:charge="0" />
      <species boundaryCondition="false" compartment="Cytosol" constant="false" hasOnlySubstanceUnits="false" id="M_DHMVA_c" name="DHMVA" fbc:charge="0" />
      <species boundaryCondition="false" compartment="Cytosol" constant="false" hasOnlySubstanceUnits="false" id="M_MAACCOA_c" name="MAACCOA" fbc:charge="0" />
      <species boundaryCondition="false" compartment="Cytosol" constant="false" hasOnlySubstanceUnits="false" id="M_DGLYCERATE_c" name="DGLYCERATE" fbc:charge="0" />
      <species boundaryCondition="false" compartment="Cytosol" constant="false" hasOnlySubstanceUnits="false" id="M_CTP_c" name="CTP" fbc:charge="0" />
      <species boundaryCondition="false" compartment="Cytosol" constant="false" hasOnlySubstanceUnits="false" id="M_GLN_c" name="GLN" fbc:charge="0" />
      <species boundaryCondition="false" compartment="Cytosol" constant="false" hasOnlySubstanceUnits="false" id="M_DIM_c" name="DIM" fbc:charge="0" />
      <species boundaryCondition="false" compartment="Cytosol" constant="false" hasOnlySubstanceUnits="false" id="M_GLC_c" name="GLC" fbc:charge="0" />
      <species boundaryCondition="false" compartment="Cytosol" constant="false" hasOnlySubstanceUnits="false" id="M_GDPMAN_c" name="GDPMAN" fbc:charge="0" />
      <species boundaryCondition="false" compartment="Cytosol" constant="false" hasOnlySubstanceUnits="false" id="M_GLX_c" name="GLX" fbc:charge="0" />
      <species boundaryCondition="false" compartment="Cytosol" constant="false" hasOnlySubstanceUnits="false" id="M_GLY_c" name="GLY" fbc:charge="0" />
      <species boundaryCondition="false" compartment="Cytosol" constant="false" hasOnlySubstanceUnits="false" id="M_DHSK_c" name="DHSK" fbc:charge="0" />
      <species boundaryCondition="false" compartment="Cytosol" constant="false" hasOnlySubstanceUnits="false" id="M_SME_c" name="SME" fbc:charge="0" />
      <species boundaryCondition="false" compartment="Cytosol" constant="false" hasOnlySubstanceUnits="false" id="M_AKG_c" name="AKG" fbc:charge="0" />
      <species boundaryCondition="false" compartment="Cytosol" constant="false" hasOnlySubstanceUnits="false" id="M_GLU_c" name="GLU" fbc:charge="0" />
      <species boundaryCondition="false" compartment="Cytosol" constant="false" hasOnlySubstanceUnits="false" id="M_FO_c" name="FO" fbc:charge="0" />
      <species boundaryCondition="false" compartment="Cytosol" constant="false" hasOnlySubstanceUnits="false" id="M_DTDP4DH6DMAN_c" name="DTDP4DH6DMAN" fbc:charge="0" />
      <species boundaryCondition="false" compartment="Cytosol" constant="false" hasOnlySubstanceUnits="false" id="M_HYDROGENOBYRINATE__A__C__DIAMIDE_c" name="HYDROGENOBYRINATE-A-C-DIAMIDE" fbc:charge="0" />
      <species boundaryCondition="false" compartment="Cytosol" constant="false" hasOnlySubstanceUnits="false" id="M_HYDROXYAKG_c" name="HYDROXYAKG" fbc:charge="0" />
      <species boundaryCondition="false" compartment="Cytosol" constant="false" hasOnlySubstanceUnits="false" id="M_BSA_c" name="BSA" fbc:charge="0" />
      <species boundaryCondition="false" compartment="Cytosol" constant="false" hasOnlySubstanceUnits="false" id="M_G1P_c" name="G1P" fbc:charge="0" />
      <species boundaryCondition="false" compartment="Cytosol" constant="false" hasOnlySubstanceUnits="false" id="M_FMN_c" name="FMN" fbc:charge="0" />
      <species boundaryCondition="false" compartment="Cytosol" constant="false" hasOnlySubstanceUnits="false" id="M_FERO_c" name="FERO" fbc:charge="0" />
      <species boundaryCondition="false" compartment="Cytosol" constant="false" hasOnlySubstanceUnits="false" id="M_CIS__DELTA__37__ENOYL__METHY__HYDROXY__C56__ACYL__ACP_c" name="CIS-DELTA-37-ENOYL-METHY-HYDROXY-C56-ACYL-ACP" fbc:charge="0" />
      <species boundaryCondition="false" compartment="Cytosol" constant="false" hasOnlySubstanceUnits="false" id="M_D8RL_c" name="D8RL" fbc:charge="0" />
      <species boundaryCondition="false" compartment="Cytosol" constant="false" hasOnlySubstanceUnits="false" id="M_AHHMD_c" name="AHHMD" fbc:charge="0" />
      <species boundaryCondition="false" compartment="Cytosol" constant="false" hasOnlySubstanceUnits="false" id="M_TREHALOSEMONOMYCOLATE_LPAREN_CY_RPAREN__c" name="TREHALOSEMONOMYCOLATE(CY)" fbc:charge="0" />
      <species boundaryCondition="false" compartment="Cytosol" constant="false" hasOnlySubstanceUnits="false" id="M_HEPTANOYL__COA_c" name="HEPTANOYL-COA" fbc:charge="0" />
      <species boundaryCondition="false" compartment="Cytosol" constant="false" hasOnlySubstanceUnits="false" id="M_H2SO3_c" name="H2SO3" fbc:charge="0" />
      <species boundaryCondition="false" compartment="Cytosol" constant="false" hasOnlySubstanceUnits="false" id="M_ALA_c" name="ALA" fbc:charge="0" />
      <species boundaryCondition="false" compartment="Cytosol" constant="false" hasOnlySubstanceUnits="false" id="M_ORN_c" name="ORN" fbc:charge="0" />
      <species boundaryCondition="false" compartment="Cytosol" constant="false" hasOnlySubstanceUnits="false" id="M_AHHMP_c" name="AHHMP" fbc:charge="0" />
      <species boundaryCondition="false" compartment="Cytosol" constant="false" hasOnlySubstanceUnits="false" id="M_2MBECOA_c" name="2MBECOA" fbc:charge="0" />
      <species boundaryCondition="false" compartment="Cytosol" constant="false" hasOnlySubstanceUnits="false" id="M_SME3P_c" name="SME3P" fbc:charge="0" />
      <species boundaryCondition="false" compartment="Cytosol" constant="false" hasOnlySubstanceUnits="false" id="M_3PSER_c" name="3PSER" fbc:charge="0" />
      <species boundaryCondition="false" compartment="Cytosol" constant="false" hasOnlySubstanceUnits="false" id="M_DPP_c" name="DPP" fbc:charge="0" />
      <species boundaryCondition="false" compartment="Cytosol" constant="false" hasOnlySubstanceUnits="false" id="M_FERI_c" name="FERI" fbc:charge="0" />
      <species boundaryCondition="false" compartment="Cytosol" constant="false" hasOnlySubstanceUnits="false" id="M_CAP_c" name="CAP" fbc:charge="0" />
      <species boundaryCondition="false" compartment="Cytosol" constant="false" hasOnlySubstanceUnits="false" id="M_TREHALOSEMONOMYCOLATE__P_c" name="TREHALOSEMONOMYCOLATE-P" fbc:charge="0" />
      <species boundaryCondition="false" compartment="Cytosol" constant="false" hasOnlySubstanceUnits="false" id="M_DATP_c" name="DATP" fbc:charge="0" />
      <species boundaryCondition="false" compartment="Cytosol" constant="false" hasOnlySubstanceUnits="false" id="M_DB4P_c" name="DB4P" fbc:charge="0" />
      <species boundaryCondition="false" compartment="Cytosol" constant="false" hasOnlySubstanceUnits="false" id="M_AC3PIM5_c" name="AC3PIM5" fbc:charge="0" />
      <species boundaryCondition="false" compartment="Cytosol" constant="false" hasOnlySubstanceUnits="false" id="M_MDAPIM_c" name="MDAPIM" fbc:charge="0" />
      <species boundaryCondition="false" compartment="Cytosol" constant="false" hasOnlySubstanceUnits="false" id="M_AC3PIM3_c" name="AC3PIM3" fbc:charge="0" />
      <species boundaryCondition="false" compartment="Cytosol" constant="false" hasOnlySubstanceUnits="false" id="M_CISACONITATE_c" name="CISACONITATE" fbc:charge="0" />
      <species boundaryCondition="false" compartment="Cytosol" constant="false" hasOnlySubstanceUnits="false" id="M_HIS_c" name="HIS" fbc:charge="0" />
      <species boundaryCondition="false" compartment="Cytosol" constant="false" hasOnlySubstanceUnits="false" id="M_HEXANOYL__COA_c" name="HEXANOYL-COA" fbc:charge="0" />
      <species boundaryCondition="false" compartment="Cytosol" constant="false" hasOnlySubstanceUnits="false" id="M_LPPG_c" name="LPPG" fbc:charge="0" />
      <species boundaryCondition="false" compartment="Cytosol" constant="false" hasOnlySubstanceUnits="false" id="M_LM_c" name="LM" fbc:charge="0" />
      <species boundaryCondition="false" compartment="Cytosol" constant="false" hasOnlySubstanceUnits="false" id="M_CHOR_c" name="CHOR" fbc:charge="0" />
      <species boundaryCondition="false" compartment="Cytosol" constant="false" hasOnlySubstanceUnits="false" id="M_PGP_c" name="PGP" fbc:charge="0" />
      <species boundaryCondition="false" compartment="Cytosol" constant="false" hasOnlySubstanceUnits="false" id="M_CELB_c" name="CELB" fbc:charge="0" />
      <species boundaryCondition="false" compartment="Cytosol" constant="false" hasOnlySubstanceUnits="false" id="M_PHOSPHATIDYLCHOLINE_c" name="PHOSPHATIDYLCHOLINE" fbc:charge="0" />
      <species boundaryCondition="false" compartment="Cytosol" constant="false" hasOnlySubstanceUnits="false" id="M_OCTADECANOYL__COA_c" name="OCTADECANOYL-COA" fbc:charge="0" />
      <species boundaryCondition="false" compartment="Cytosol" constant="false" hasOnlySubstanceUnits="false" id="M_P5C_c" name="P5C" fbc:charge="0" />
      <species boundaryCondition="false" compartment="Cytosol" constant="false" hasOnlySubstanceUnits="false" id="M_ACYL__MAS_c" name="ACYL-MAS" fbc:charge="0" />
      <species boundaryCondition="false" compartment="Cytosol" constant="false" hasOnlySubstanceUnits="false" id="M_TUBERCULOSTEROYL__ACP_c" name="TUBERCULOSTEROYL-ACP" fbc:charge="0" />
      <species boundaryCondition="false" compartment="Cytosol" constant="false" hasOnlySubstanceUnits="false" id="M_ICIT_c" name="ICIT" fbc:charge="0" />
      <species boundaryCondition="false" compartment="Cytosol" constant="false" hasOnlySubstanceUnits="false" id="M_NAGA1P_c" name="NAGA1P" fbc:charge="0" />
      <species boundaryCondition="false" compartment="Cytosol" constant="false" hasOnlySubstanceUnits="false" id="M_NH3_c" name="NH3" fbc:charge="0" />
      <species boundaryCondition="false" compartment="Cytosol" constant="false" hasOnlySubstanceUnits="false" id="M_GLAC_c" name="GLAC" fbc:charge="0" />
      <species boundaryCondition="false" compartment="Cytosol" constant="false" hasOnlySubstanceUnits="false" id="M_OMVAL_c" name="OMVAL" fbc:charge="0" />
      <species boundaryCondition="false" compartment="Cytosol" constant="false" hasOnlySubstanceUnits="false" id="M_UDP_c" name="UDP" fbc:charge="0" />
      <species boundaryCondition="false" compartment="Cytosol" constant="false" hasOnlySubstanceUnits="false" id="M_HEPTADECANOYL__COA_c" name="HEPTADECANOYL-COA" fbc:charge="0" />
      <species boundaryCondition="false" compartment="Cytosol" constant="false" hasOnlySubstanceUnits="false" id="M_ADENOSYL__COBRINICACID__A__C__DIAMIDE_c" name="ADENOSYL-COBRINICACID-A-C-DIAMIDE" fbc:charge="0" />
      <species boundaryCondition="false" compartment="Cytosol" constant="false" hasOnlySubstanceUnits="false" id="M_ACETYLP_c" name="ACETYLP" fbc:charge="0" />
      <species boundaryCondition="false" compartment="Cytosol" constant="false" hasOnlySubstanceUnits="false" id="M_BIOMASS_c" name="BIOMASS" fbc:charge="0" />
      <species boundaryCondition="false" compartment="Cytosol" constant="false" hasOnlySubstanceUnits="false" id="M_RIBFLAV_c" name="RIBFLAV" fbc:charge="0" />
      <species boundaryCondition="false" compartment="Cytosol" constant="false" hasOnlySubstanceUnits="false" id="M_GAL1P_c" name="GAL1P" fbc:charge="0" />
      <species boundaryCondition="false" compartment="Cytosol" constant="false" hasOnlySubstanceUnits="false" id="M_NONADECANOYL__ACP_c" name="NONADECANOYL-ACP" fbc:charge="0" />
      <species boundaryCondition="false" compartment="Cytosol" constant="false" hasOnlySubstanceUnits="false" id="M_COB__II_c" name="COB-II" fbc:charge="0" />
      <species boundaryCondition="false" compartment="Cytosol" constant="false" hasOnlySubstanceUnits="false" id="M_RHAMNAGDPP_c" name="RHAMNAGDPP" fbc:charge="0" />
      <species boundaryCondition="false" compartment="Cytosol" constant="false" hasOnlySubstanceUnits="false" id="M_AGL3P_c" name="AGL3P" fbc:charge="0" />
      <species boundaryCondition="false" compartment="Cytosol" constant="false" hasOnlySubstanceUnits="false" id="M_MBTA__SAL_c" name="MBTA-SAL" fbc:charge="0" />
      <species boundaryCondition="false" compartment="Cytosol" constant="false" hasOnlySubstanceUnits="false" id="M_DMPP_c" name="DMPP" fbc:charge="0" />
      <species boundaryCondition="false" compartment="Cytosol" constant="false" hasOnlySubstanceUnits="false" id="M_POLYACYLTREHALOSE_c" name="POLYACYLTREHALOSE" fbc:charge="0" />
      <species boundaryCondition="false" compartment="Cytosol" constant="false" hasOnlySubstanceUnits="false" id="M_7__8__DIAMINONONANOATE_c" name="7-8-DIAMINONONANOATE" fbc:charge="0" />
      <species boundaryCondition="false" compartment="Cytosol" constant="false" hasOnlySubstanceUnits="false" id="M_MDECPP_c" name="MDECPP" fbc:charge="0" />
      <species boundaryCondition="false" compartment="Cytosol" constant="false" hasOnlySubstanceUnits="false" id="M_SUCCOA_c" name="SUCCOA" fbc:charge="0" />
      <species boundaryCondition="false" compartment="Cytosol" constant="false" hasOnlySubstanceUnits="false" id="M_ACYL__TRE__S__COA_c" name="ACYL-TRE-S-COA" fbc:charge="0" />
      <species boundaryCondition="false" compartment="Cytosol" constant="false" hasOnlySubstanceUnits="false" id="M_NAG__INS_c" name="NAG-INS" fbc:charge="0" />
      <species boundaryCondition="false" compartment="Cytosol" constant="false" hasOnlySubstanceUnits="false" id="M_SAH_c" name="SAH" fbc:charge="0" />
      <species boundaryCondition="false" compartment="Cytosol" constant="false" hasOnlySubstanceUnits="false" id="M_IBUTLIPO_c" name="IBUTLIPO" fbc:charge="0" />
      <species boundaryCondition="false" compartment="Cytosol" constant="false" hasOnlySubstanceUnits="false" id="M_PGL__TB_c" name="PGL-TB" fbc:charge="0" />
      <species boundaryCondition="false" compartment="Cytosol" constant="false" hasOnlySubstanceUnits="false" id="M_SAM_c" name="SAM" fbc:charge="0" />
      <species boundaryCondition="false" compartment="Cytosol" constant="false" hasOnlySubstanceUnits="false" id="M_CPAD5P_c" name="CPAD5P" fbc:charge="0" />
      <species boundaryCondition="false" compartment="Cytosol" constant="false" hasOnlySubstanceUnits="false" id="M_DIACYLTREHALOSE_c" name="DIACYLTREHALOSE" fbc:charge="0" />
      <species boundaryCondition="false" compartment="Cytosol" constant="false" hasOnlySubstanceUnits="false" id="M_PRO_c" name="PRO" fbc:charge="0" />
      <species boundaryCondition="false" compartment="Cytosol" constant="false" hasOnlySubstanceUnits="false" id="M_SMALLMOLECULES_c" name="SMALLMOLECULES" fbc:charge="0" />
      <species boundaryCondition="false" compartment="Cytosol" constant="false" hasOnlySubstanceUnits="false" id="M_PRBATP_c" name="PRBATP" fbc:charge="0" />
      <species boundaryCondition="false" compartment="Cytosol" constant="false" hasOnlySubstanceUnits="false" id="M_PABA_c" name="PABA" fbc:charge="0" />
      <species boundaryCondition="false" compartment="Cytosol" constant="false" hasOnlySubstanceUnits="false" id="M_DECANOYL__COA_c" name="DECANOYL-COA" fbc:charge="0" />
      <species boundaryCondition="false" compartment="Cytosol" constant="false" hasOnlySubstanceUnits="false" id="M_SAP_c" name="SAP" fbc:charge="0" />
      <species boundaryCondition="false" compartment="Cytosol" constant="false" hasOnlySubstanceUnits="false" id="M_GL3P_c" name="GL3P" fbc:charge="0" />
      <species boundaryCondition="false" compartment="Cytosol" constant="false" hasOnlySubstanceUnits="false" id="M_NAAD_c" name="NAAD" fbc:charge="0" />
      <species boundaryCondition="false" compartment="Cytosol" constant="false" hasOnlySubstanceUnits="false" id="M_URA_c" name="URA" fbc:charge="0" />
      <species boundaryCondition="false" compartment="Cytosol" constant="false" hasOnlySubstanceUnits="false" id="M_TETRACOSANOYL__COA_c" name="TETRACOSANOYL-COA" fbc:charge="0" />
      <species boundaryCondition="false" compartment="Cytosol" constant="false" hasOnlySubstanceUnits="false" id="M_URI_c" name="URI" fbc:charge="0" />
      <species boundaryCondition="false" compartment="Cytosol" constant="false" hasOnlySubstanceUnits="false" id="M_LIPO_c" name="LIPO" fbc:charge="0" />
      <species boundaryCondition="false" compartment="Cytosol" constant="false" hasOnlySubstanceUnits="false" id="M_MDE4P_c" name="MDE4P" fbc:charge="0" />
      <species boundaryCondition="false" compartment="Cytosol" constant="false" hasOnlySubstanceUnits="false" id="M_DIMGP_c" name="DIMGP" fbc:charge="0" />
      <species boundaryCondition="false" compartment="Cytosol" constant="false" hasOnlySubstanceUnits="false" id="M_SUCCSAL_c" name="SUCCSAL" fbc:charge="0" />
      <species boundaryCondition="false" compartment="Cytosol" constant="false" hasOnlySubstanceUnits="false" id="M_MTR1P_c" name="MTR1P" fbc:charge="0" />
      <species boundaryCondition="false" compartment="Cytosol" constant="false" hasOnlySubstanceUnits="false" id="M_DIHYDRODIPICOLINATE_c" name="DIHYDRODIPICOLINATE" fbc:charge="0" />
      <species boundaryCondition="false" compartment="Cytosol" constant="false" hasOnlySubstanceUnits="false" id="M_APS_c" name="APS" fbc:charge="0" />
      <species boundaryCondition="false" compartment="Cytosol" constant="false" hasOnlySubstanceUnits="false" id="M_bDG6P_c" name="bDG6P" fbc:charge="0" />
      <species boundaryCondition="false" compartment="Cytosol" constant="false" hasOnlySubstanceUnits="false" id="M_FGAR_c" name="FGAR" fbc:charge="0" />
      <species boundaryCondition="false" compartment="Cytosol" constant="false" hasOnlySubstanceUnits="false" id="M_HYDROXYPHTHIOCERANOYL__COA_c" name="HYDROXYPHTHIOCERANOYL-COA" fbc:charge="0" />
      <species boundaryCondition="false" compartment="Cytosol" constant="false" hasOnlySubstanceUnits="false" id="M_N__ACETYL__S__CONJUGATE_c" name="N-ACETYL-S-CONJUGATE" fbc:charge="0" />
      <species boundaryCondition="false" compartment="Cytosol" constant="false" hasOnlySubstanceUnits="false" id="M_FGAM_c" name="FGAM" fbc:charge="0" />
      <species boundaryCondition="false" compartment="Cytosol" constant="false" hasOnlySubstanceUnits="false" id="M_CIS__KETO__MEROACYL__ACP_c" name="CIS-KETO-MEROACYL-ACP" fbc:charge="0" />
      <species boundaryCondition="false" compartment="Cytosol" constant="false" hasOnlySubstanceUnits="false" id="M_TAGbio_c" name="TAGbio" fbc:charge="0" />
      <species boundaryCondition="false" compartment="Cytosol" constant="false" hasOnlySubstanceUnits="false" id="M_TYR_c" name="TYR" fbc:charge="0" />
      <species boundaryCondition="false" compartment="Cytosol" constant="false" hasOnlySubstanceUnits="false" id="M_CIS__DELTA__37__ENOYL__DIMETHY__HYDROXY__C56__ACYL__ACP_c" name="CIS-DELTA-37-ENOYL-DIMETHY-HYDROXY-C56-ACYL-ACP" fbc:charge="0" />
      <species boundaryCondition="false" compartment="Cytosol" constant="false" hasOnlySubstanceUnits="false" id="M_GLUCAN_c" name="GLUCAN" fbc:charge="0" />
      <species boundaryCondition="false" compartment="Cytosol" constant="false" hasOnlySubstanceUnits="false" id="M_NONADECANOYL__COA_c" name="NONADECANOYL-COA" fbc:charge="0" />
      <species boundaryCondition="false" compartment="Cytosol" constant="false" hasOnlySubstanceUnits="false" id="M_cAMP_c" name="cAMP" fbc:charge="0" />
      <species boundaryCondition="false" compartment="Cytosol" constant="false" hasOnlySubstanceUnits="false" id="M_MGLUTCOA_c" name="MGLUTCOA" fbc:charge="0" />
      <species boundaryCondition="false" compartment="Cytosol" constant="false" hasOnlySubstanceUnits="false" id="M_DX5P_c" name="DX5P" fbc:charge="0" />
      <species boundaryCondition="false" compartment="Cytosol" constant="false" hasOnlySubstanceUnits="false" id="M_FUM_c" name="FUM" fbc:charge="0" />
      <species boundaryCondition="false" compartment="Cytosol" constant="false" hasOnlySubstanceUnits="false" id="M_PAPS_c" name="PAPS" fbc:charge="0" />
      <species boundaryCondition="false" compartment="Cytosol" constant="false" hasOnlySubstanceUnits="false" id="M_PENTADECANOATE_c" name="PENTADECANOATE" fbc:charge="0" />
      <species boundaryCondition="false" compartment="Cytosol" constant="false" hasOnlySubstanceUnits="false" id="M_X5P_c" name="X5P" fbc:charge="0" />
      <species boundaryCondition="false" compartment="Cytosol" constant="false" hasOnlySubstanceUnits="false" id="M_CAIR_c" name="CAIR" fbc:charge="0" />
      <species boundaryCondition="false" compartment="Cytosol" constant="false" hasOnlySubstanceUnits="false" id="M_PRECORIN__3A_c" name="PRECORIN-3A" fbc:charge="0" />
      <species boundaryCondition="false" compartment="Cytosol" constant="false" hasOnlySubstanceUnits="false" id="M_PRFICA_c" name="PRFICA" fbc:charge="0" />
      <species boundaryCondition="false" compartment="Cytosol" constant="false" hasOnlySubstanceUnits="false" id="M_SAICAR_c" name="SAICAR" fbc:charge="0" />
      <species boundaryCondition="false" compartment="Cytosol" constant="false" hasOnlySubstanceUnits="false" id="M_F1P_c" name="F1P" fbc:charge="0" />
      <species boundaryCondition="false" compartment="Cytosol" constant="false" hasOnlySubstanceUnits="false" id="M_PHPAA__COA_c" name="PHPAA-COA" fbc:charge="0" />
      <species boundaryCondition="false" compartment="Cytosol" constant="false" hasOnlySubstanceUnits="false" id="M_DHPT_c" name="DHPT" fbc:charge="0" />
      <species boundaryCondition="false" compartment="Cytosol" constant="false" hasOnlySubstanceUnits="false" id="M_ARGSUCC_c" name="ARGSUCC" fbc:charge="0" />
      <species boundaryCondition="false" compartment="Cytosol" constant="false" hasOnlySubstanceUnits="false" id="M_MYCOLIPENOYL__ACP_c" name="MYCOLIPENOYL-ACP" fbc:charge="0" />
      <species boundaryCondition="false" compartment="Cytosol" constant="false" hasOnlySubstanceUnits="false" id="M_SMMALONYLCOA_c" name="SMMALONYLCOA" fbc:charge="0" />
      <species boundaryCondition="false" compartment="Cytosol" constant="false" hasOnlySubstanceUnits="false" id="M_PHEN_c" name="PHEN" fbc:charge="0" />
      <species boundaryCondition="false" compartment="Cytosol" constant="false" hasOnlySubstanceUnits="false" id="M_TETRADECANOYL__COA_c" name="TETRADECANOYL-COA" fbc:charge="0" />
      <species boundaryCondition="false" compartment="Cytosol" constant="false" hasOnlySubstanceUnits="false" id="M_BUTANOYL__COA_c" name="BUTANOYL-COA" fbc:charge="0" />
      <species boundaryCondition="false" compartment="Cytosol" constant="false" hasOnlySubstanceUnits="false" id="M_bDG1P_c" name="bDG1P" fbc:charge="0" />
      <species boundaryCondition="false" compartment="Cytosol" constant="false" hasOnlySubstanceUnits="false" id="M_3MBECOA_c" name="3MBECOA" fbc:charge="0" />
      <species boundaryCondition="false" compartment="Cytosol" constant="false" hasOnlySubstanceUnits="false" id="M_HEPPP_c" name="HEPPP" fbc:charge="0" />
      <species boundaryCondition="false" compartment="Cytosol" constant="false" hasOnlySubstanceUnits="false" id="M_COB__I_c" name="COB-I" fbc:charge="0" />
      <species boundaryCondition="false" compartment="Cytosol" constant="false" hasOnlySubstanceUnits="false" id="M_MAG_c" name="MAG" fbc:charge="0" />
      <species boundaryCondition="false" compartment="Cytosol" constant="false" hasOnlySubstanceUnits="false" id="M_HEMT_c" name="HEMT" fbc:charge="0" />
      <species boundaryCondition="false" compartment="Cytosol" constant="false" hasOnlySubstanceUnits="false" id="M_TRE__S_c" name="TRE-S" fbc:charge="0" />
      <species boundaryCondition="false" compartment="Cytosol" constant="false" hasOnlySubstanceUnits="false" id="M_SHCHC_c" name="SHCHC" fbc:charge="0" />
      <species boundaryCondition="false" compartment="Cytosol" constant="false" hasOnlySubstanceUnits="false" id="M_NPP_c" name="NPP" fbc:charge="0" />
      <species boundaryCondition="false" compartment="Cytosol" constant="false" hasOnlySubstanceUnits="false" id="M_UDPNAG_c" name="UDPNAG" fbc:charge="0" />
      <species boundaryCondition="false" compartment="Cytosol" constant="false" hasOnlySubstanceUnits="false" id="M_S7P_c" name="S7P" fbc:charge="0" />
      <species boundaryCondition="false" compartment="Cytosol" constant="false" hasOnlySubstanceUnits="false" id="M_TETRADECANOATE_c" name="TETRADECANOATE" fbc:charge="0" />
      <species boundaryCondition="false" compartment="Cytosol" constant="false" hasOnlySubstanceUnits="false" id="M_2A3KB_c" name="2A3KB" fbc:charge="0" />
      <species boundaryCondition="false" compartment="Cytosol" constant="false" hasOnlySubstanceUnits="false" id="M_UREA_c" name="UREA" fbc:charge="0" />
      <species boundaryCondition="false" compartment="Cytosol" constant="false" hasOnlySubstanceUnits="false" id="M_DTDPGLC_c" name="DTDPGLC" fbc:charge="0" />
      <species boundaryCondition="false" compartment="Cytosol" constant="false" hasOnlySubstanceUnits="false" id="M_GLAL_c" name="GLAL" fbc:charge="0" />
      <species boundaryCondition="false" compartment="Cytosol" constant="false" hasOnlySubstanceUnits="false" id="M_SL1278__WALL_c" name="SL1278-WALL" fbc:charge="0" />
      <species boundaryCondition="false" compartment="Cytosol" constant="false" hasOnlySubstanceUnits="false" id="M_CYS__NG__INS_c" name="CYS-NG-INS" fbc:charge="0" />
      <species boundaryCondition="false" compartment="Cytosol" constant="false" hasOnlySubstanceUnits="false" id="M_ELECTROPHILE__X_c" name="ELECTROPHILE-X" fbc:charge="0" />
      <species boundaryCondition="false" compartment="Cytosol" constant="false" hasOnlySubstanceUnits="false" id="M_PIMELOYL__COA_c" name="PIMELOYL-COA" fbc:charge="0" />
      <species boundaryCondition="false" compartment="Cytosol" constant="false" hasOnlySubstanceUnits="false" id="M_ATP_c" name="ATP" fbc:charge="0" />
      <species boundaryCondition="false" compartment="Cytosol" constant="false" hasOnlySubstanceUnits="false" id="M_UDPNAM_c" name="UDPNAM" fbc:charge="0" />
      <species boundaryCondition="false" compartment="Cytosol" constant="false" hasOnlySubstanceUnits="false" id="M_TRANS__DELTA__2__DODECANOYL__COA_c" name="TRANS-DELTA-2-DODECANOYL-COA" fbc:charge="0" />
      <species boundaryCondition="false" compartment="Cytosol" constant="false" hasOnlySubstanceUnits="false" id="M_DPPR_c" name="DPPR" fbc:charge="0" />
      <species boundaryCondition="false" compartment="Cytosol" constant="false" hasOnlySubstanceUnits="false" id="M_NONADECANOATE_c" name="NONADECANOATE" fbc:charge="0" />
      <species boundaryCondition="false" compartment="Cytosol" constant="false" hasOnlySubstanceUnits="false" id="M_DTDPRHAM_c" name="DTDPRHAM" fbc:charge="0" />
      <species boundaryCondition="false" compartment="Cytosol" constant="false" hasOnlySubstanceUnits="false" id="M_MBTB__SER_c" name="MBTB-SER" fbc:charge="0" />
      <species boundaryCondition="false" compartment="Cytosol" constant="false" hasOnlySubstanceUnits="false" id="M_ASP_c" name="ASP" fbc:charge="0" />
      <species boundaryCondition="false" compartment="Cytosol" constant="false" hasOnlySubstanceUnits="false" id="M_SER_c" name="SER" fbc:charge="0" />
      <species boundaryCondition="false" compartment="Cytosol" constant="false" hasOnlySubstanceUnits="false" id="M_METHYLISOCITRATE_c" name="METHYLISOCITRATE" fbc:charge="0" />
      <species boundaryCondition="false" compartment="Cytosol" constant="false" hasOnlySubstanceUnits="false" id="M_ISUCC_c" name="ISUCC" fbc:charge="0" />
      <species boundaryCondition="false" compartment="Cytosol" constant="false" hasOnlySubstanceUnits="false" id="M_MALCOA_c" name="MALCOA" fbc:charge="0" />
      <species boundaryCondition="false" compartment="Cytosol" constant="false" hasOnlySubstanceUnits="false" id="M_CBHCAP_c" name="CBHCAP" fbc:charge="0" />
      <species boundaryCondition="false" compartment="Cytosol" constant="false" hasOnlySubstanceUnits="false" id="M_CIS__DELTA__2__3_COMMA_15__ENOYL__C34__ACYL__ACP_c" name="CIS-DELTA-2-3,15-ENOYL-C34-ACYL-ACP" fbc:charge="0" />
      <species boundaryCondition="false" compartment="Cytosol" constant="false" hasOnlySubstanceUnits="false" id="M_MBTF__LYS_c" name="MBTF-LYS" fbc:charge="0" />
      <species boundaryCondition="false" compartment="Cytosol" constant="false" hasOnlySubstanceUnits="false" id="M_MO2_c" name="MO2" fbc:charge="0" />
      <species boundaryCondition="false" compartment="Cytosol" constant="false" hasOnlySubstanceUnits="false" id="M_H2O2_c" name="H2O2" fbc:charge="0" />
      <species boundaryCondition="false" compartment="Cytosol" constant="false" hasOnlySubstanceUnits="false" id="M_AMPMP_c" name="AMPMP" fbc:charge="0" />
      <species boundaryCondition="false" compartment="Cytosol" constant="false" hasOnlySubstanceUnits="false" id="M_ASN_c" name="ASN" fbc:charge="0" />
      <species boundaryCondition="false" compartment="Cytosol" constant="false" hasOnlySubstanceUnits="false" id="M_DGTP_c" name="DGTP" fbc:charge="0" />
      <species boundaryCondition="false" compartment="Cytosol" constant="false" hasOnlySubstanceUnits="false" id="M_PROTOPORPHYRIN__IX_c" name="PROTOPORPHYRIN-IX" fbc:charge="0" />
      <species boundaryCondition="false" compartment="Cytosol" constant="false" hasOnlySubstanceUnits="false" id="M_COB__I__RINICACID__A__C__DIAMIDE_c" name="COB-I-RINICACID-A-C-DIAMIDE" fbc:charge="0" />
      <species boundaryCondition="false" compartment="Cytosol" constant="false" hasOnlySubstanceUnits="false" id="M_NAGLU_c" name="NAGLU" fbc:charge="0" />
      <species boundaryCondition="false" compartment="Cytosol" constant="false" hasOnlySubstanceUnits="false" id="M_DAPIM_c" name="DAPIM" fbc:charge="0" />
      <species boundaryCondition="false" compartment="Cytosol" constant="false" hasOnlySubstanceUnits="false" id="M_XTSINE_c" name="XTSINE" fbc:charge="0" />
      <species boundaryCondition="false" compartment="Cytosol" constant="false" hasOnlySubstanceUnits="false" id="M_GTP_c" name="GTP" fbc:charge="0" />
      <species boundaryCondition="false" compartment="Cytosol" constant="false" hasOnlySubstanceUnits="false" id="M_IMP_c" name="IMP" fbc:charge="0" />
      <species boundaryCondition="false" compartment="Cytosol" constant="false" hasOnlySubstanceUnits="false" id="M_FRU_c" name="FRU" fbc:charge="0" />
      <species boundaryCondition="false" compartment="Cytosol" constant="false" hasOnlySubstanceUnits="false" id="M_PRECURSOR__Z_c" name="PRECURSOR-Z" fbc:charge="0" />
      <species boundaryCondition="false" compartment="Cytosol" constant="false" hasOnlySubstanceUnits="false" id="M_9__OCTADECENOYL__COA_c" name="9-OCTADECENOYL-COA" fbc:charge="0" />
      <species boundaryCondition="false" compartment="Cytosol" constant="false" hasOnlySubstanceUnits="false" id="M_OCTADECANOATE_c" name="OCTADECANOATE" fbc:charge="0" />
      <species boundaryCondition="false" compartment="Cytosol" constant="false" hasOnlySubstanceUnits="false" id="M_H2X_c" name="H2X" fbc:charge="0" />
      <species boundaryCondition="false" compartment="Cytosol" constant="false" hasOnlySubstanceUnits="false" id="M_COPROPORPHYRINOGEN__III_c" name="COPROPORPHYRINOGEN-III" fbc:charge="0" />
      <species boundaryCondition="false" compartment="Cytosol" constant="false" hasOnlySubstanceUnits="false" id="M_GLYCOLATE_c" name="GLYCOLATE" fbc:charge="0" />
      <species boundaryCondition="false" compartment="Cytosol" constant="false" hasOnlySubstanceUnits="false" id="M_H2S_c" name="H2S" fbc:charge="0" />
      <species boundaryCondition="false" compartment="Cytosol" constant="false" hasOnlySubstanceUnits="false" id="M_OMP_c" name="OMP" fbc:charge="0" />
      <species boundaryCondition="false" compartment="Cytosol" constant="false" hasOnlySubstanceUnits="false" id="M_ppGpp_c" name="ppGpp" fbc:charge="0" />
      <species boundaryCondition="false" compartment="Cytosol" constant="false" hasOnlySubstanceUnits="false" id="M_HISOLP_c" name="HISOLP" fbc:charge="0" />
      <species boundaryCondition="false" compartment="Cytosol" constant="false" hasOnlySubstanceUnits="false" id="M_UNDECANOYL__COA_c" name="UNDECANOYL-COA" fbc:charge="0" />
      <species boundaryCondition="false" compartment="Cytosol" constant="false" hasOnlySubstanceUnits="false" id="M_HYDROGENOBYRINATE_c" name="HYDROGENOBYRINATE" fbc:charge="0" />
      <species boundaryCondition="false" compartment="Cytosol" constant="false" hasOnlySubstanceUnits="false" id="M_DC_c" name="DC" fbc:charge="0" />
      <species boundaryCondition="false" compartment="Cytosol" constant="false" hasOnlySubstanceUnits="false" id="M_MYCOCEROSOYL__MAS_c" name="MYCOCEROSOYL-MAS" fbc:charge="0" />
      <species boundaryCondition="false" compartment="Cytosol" constant="false" hasOnlySubstanceUnits="false" id="M_DA_c" name="DA" fbc:charge="0" />
      <species boundaryCondition="false" compartment="Cytosol" constant="false" hasOnlySubstanceUnits="false" id="M_CADA_c" name="CADA" fbc:charge="0" />
      <species boundaryCondition="false" compartment="Cytosol" constant="false" hasOnlySubstanceUnits="false" id="M_MKH2_c" name="MKH2" fbc:charge="0" />
      <species boundaryCondition="false" compartment="Cytosol" constant="false" hasOnlySubstanceUnits="false" id="M_2__PHOSPHO__L__LACTATE_c" name="2-PHOSPHO-L-LACTATE" fbc:charge="0" />
      <species boundaryCondition="false" compartment="Cytosol" constant="false" hasOnlySubstanceUnits="false" id="M_TETRACOSANOATE_c" name="TETRACOSANOATE" fbc:charge="0" />
      <species boundaryCondition="false" compartment="Cytosol" constant="false" hasOnlySubstanceUnits="false" id="M_ADENOSYLCOBINAMIDE_c" name="ADENOSYLCOBINAMIDE" fbc:charge="0" />
      <species boundaryCondition="false" compartment="Cytosol" constant="false" hasOnlySubstanceUnits="false" id="M_DNA_c" name="DNA" fbc:charge="0" />
      <species boundaryCondition="false" compartment="Cytosol" constant="false" hasOnlySubstanceUnits="false" id="M_TAGcat_c" name="TAGcat" fbc:charge="0" />
      <species boundaryCondition="false" compartment="Cytosol" constant="false" hasOnlySubstanceUnits="false" id="M_DU_c" name="DU" fbc:charge="0" />
      <species boundaryCondition="false" compartment="Cytosol" constant="false" hasOnlySubstanceUnits="false" id="M_PHDIMRHAM1_c" name="PHDIMRHAM1" fbc:charge="0" />
      <species boundaryCondition="false" compartment="Cytosol" constant="false" hasOnlySubstanceUnits="false" id="M_PRECORIN__8X_c" name="PRECORIN-8X" fbc:charge="0" />
      <species boundaryCondition="false" compartment="Cytosol" constant="false" hasOnlySubstanceUnits="false" id="M_CYS_c" name="CYS" fbc:charge="0" />
      <species boundaryCondition="false" compartment="Cytosol" constant="false" hasOnlySubstanceUnits="false" id="M_DTMP_c" name="DTMP" fbc:charge="0" />
      <species boundaryCondition="false" compartment="Cytosol" constant="false" hasOnlySubstanceUnits="false" id="M_SL1278__CYTO_c" name="SL1278-CYTO" fbc:charge="0" />
      <species boundaryCondition="false" compartment="Cytosol" constant="false" hasOnlySubstanceUnits="false" id="M_EICOSANOATE_c" name="EICOSANOATE" fbc:charge="0" />
      <species boundaryCondition="false" compartment="Cytosol" constant="false" hasOnlySubstanceUnits="false" id="M_DECANOATE_c" name="DECANOATE" fbc:charge="0" />
      <species boundaryCondition="false" compartment="Cytosol" constant="false" hasOnlySubstanceUnits="false" id="M_CMP_c" name="CMP" fbc:charge="0" />
      <species boundaryCondition="false" compartment="Cytosol" constant="false" hasOnlySubstanceUnits="false" id="M_PTRSC_c" name="PTRSC" fbc:charge="0" />
      <species boundaryCondition="false" compartment="Cytosol" constant="false" hasOnlySubstanceUnits="false" id="M_UROPORPHYRINOGEN__III_c" name="UROPORPHYRINOGEN-III" fbc:charge="0" />
      <species boundaryCondition="false" compartment="Cytosol" constant="false" hasOnlySubstanceUnits="false" id="M_DHN_c" name="DHN" fbc:charge="0" />
      <species boundaryCondition="false" compartment="Cytosol" constant="false" hasOnlySubstanceUnits="false" id="M_C78__3__OXY__MYCOLATE__ENZ_c" name="C78-3-OXY-MYCOLATE-ENZ" fbc:charge="0" />
      <species boundaryCondition="false" compartment="Cytosol" constant="false" hasOnlySubstanceUnits="false" id="M_4PPNCYS_c" name="4PPNCYS" fbc:charge="0" />
      <species boundaryCondition="false" compartment="Cytosol" constant="false" hasOnlySubstanceUnits="false" id="M__LPAREN_n__1_RPAREN_POLYP_c" name="(n-1)POLYP" fbc:charge="0" />
      <species boundaryCondition="false" compartment="Cytosol" constant="false" hasOnlySubstanceUnits="false" id="M_DHF_c" name="DHF" fbc:charge="0" />
      <species boundaryCondition="false" compartment="Cytosol" constant="false" hasOnlySubstanceUnits="false" id="M_GLU1SEMIALD_c" name="GLU1SEMIALD" fbc:charge="0" />
      <species boundaryCondition="false" compartment="Cytosol" constant="false" hasOnlySubstanceUnits="false" id="M_UDP_LSQBKTNAM_COLON_NGM_RSQBKTALA_c" name="UDP[NAM:NGM]ALA" fbc:charge="0" />
      <species boundaryCondition="false" compartment="Cytosol" constant="false" hasOnlySubstanceUnits="false" id="M_AC1PIM1_c" name="AC1PIM1" fbc:charge="0" />
      <species boundaryCondition="false" compartment="Cytosol" constant="false" hasOnlySubstanceUnits="false" id="M_AC1PIM2_c" name="AC1PIM2" fbc:charge="0" />
      <species boundaryCondition="false" compartment="Cytosol" constant="false" hasOnlySubstanceUnits="false" id="M_AC1PIM3_c" name="AC1PIM3" fbc:charge="0" />
      <species boundaryCondition="false" compartment="Cytosol" constant="false" hasOnlySubstanceUnits="false" id="M_MLT_c" name="MLT" fbc:charge="0" />
      <species boundaryCondition="false" compartment="Cytosol" constant="false" hasOnlySubstanceUnits="false" id="M_SLF_c" name="SLF" fbc:charge="0" />
      <species boundaryCondition="false" compartment="Cytosol" constant="false" hasOnlySubstanceUnits="false" id="M_DHP_c" name="DHP" fbc:charge="0" />
      <species boundaryCondition="false" compartment="Cytosol" constant="false" hasOnlySubstanceUnits="false" id="M_MOLYBDENUM_c" name="MOLYBDENUM" fbc:charge="0" />
      <species boundaryCondition="false" compartment="Cytosol" constant="false" hasOnlySubstanceUnits="false" id="M_CITR_c" name="CITR" fbc:charge="0" />
      <species boundaryCondition="false" compartment="Cytosol" constant="false" hasOnlySubstanceUnits="false" id="M_HEXADECANOYL__MAS_c" name="HEXADECANOYL-MAS" fbc:charge="0" />
      <species boundaryCondition="false" compartment="Cytosol" constant="false" hasOnlySubstanceUnits="false" id="M_QA_c" name="QA" fbc:charge="0" />
      <species boundaryCondition="false" compartment="Cytosol" constant="false" hasOnlySubstanceUnits="false" id="M_NAGLUS_c" name="NAGLUS" fbc:charge="0" />
      <species boundaryCondition="false" compartment="Cytosol" constant="false" hasOnlySubstanceUnits="false" id="M_DUDP_c" name="DUDP" fbc:charge="0" />
      <species boundaryCondition="false" compartment="Cytosol" constant="false" hasOnlySubstanceUnits="false" id="M_NAGLUP_c" name="NAGLUP" fbc:charge="0" />
      <species boundaryCondition="false" compartment="Cytosol" constant="false" hasOnlySubstanceUnits="false" id="M_PAP_c" name="PAP" fbc:charge="0" />
      <species boundaryCondition="false" compartment="Cytosol" constant="false" hasOnlySubstanceUnits="false" id="M_ARABINOGALACTANDPP_c" name="ARABINOGALACTANDPP" fbc:charge="0" />
      <species boundaryCondition="false" compartment="Cytosol" constant="false" hasOnlySubstanceUnits="false" id="M_RMMALONYLACP_c" name="RMMALONYLACP" fbc:charge="0" />
      <species boundaryCondition="false" compartment="Cytosol" constant="false" hasOnlySubstanceUnits="false" id="M_bDGLC_c" name="bDGLC" fbc:charge="0" />
      <species boundaryCondition="false" compartment="Cytosol" constant="false" hasOnlySubstanceUnits="false" id="M_UDPGAL_c" name="UDPGAL" fbc:charge="0" />
      <species boundaryCondition="false" compartment="Cytosol" constant="false" hasOnlySubstanceUnits="false" id="M_HCYS_c" name="HCYS" fbc:charge="0" />
      <species boundaryCondition="false" compartment="Cytosol" constant="false" hasOnlySubstanceUnits="false" id="M_ADENOSYL__COBRATE_c" name="ADENOSYL-COBRATE" fbc:charge="0" />
      <species boundaryCondition="false" compartment="Cytosol" constant="false" hasOnlySubstanceUnits="false" id="M_9__OCTADECENOYL__ACP_c" name="9-OCTADECENOYL-ACP" fbc:charge="0" />
      <species boundaryCondition="false" compartment="Cytosol" constant="false" hasOnlySubstanceUnits="false" id="M_UDPNAGPEE_c" name="UDPNAGPEE" fbc:charge="0" />
      <species boundaryCondition="false" compartment="Cytosol" constant="false" hasOnlySubstanceUnits="false" id="M_2PG_c" name="2PG" fbc:charge="0" />
      <species boundaryCondition="false" compartment="Cytosol" constant="false" hasOnlySubstanceUnits="false" id="M_ADENOSYLCOBINAMIDE__GDP_c" name="ADENOSYLCOBINAMIDE-GDP" fbc:charge="0" />
      <species boundaryCondition="false" compartment="Cytosol" constant="false" hasOnlySubstanceUnits="false" id="M_DOCOSANOYL__ACP_c" name="DOCOSANOYL-ACP" fbc:charge="0" />
      <species boundaryCondition="false" compartment="Cytosol" constant="false" hasOnlySubstanceUnits="false" id="M_MYCOSIDE_B_c" name="MYCOSIDE_B" fbc:charge="0" />
      <species boundaryCondition="false" compartment="Cytosol" constant="false" hasOnlySubstanceUnits="false" id="M_ACLAC_c" name="ACLAC" fbc:charge="0" />
      <species boundaryCondition="false" compartment="Cytosol" constant="false" hasOnlySubstanceUnits="false" id="M_LLAC_c" name="LLAC" fbc:charge="0" />
      <species boundaryCondition="false" compartment="Cytosol" constant="false" hasOnlySubstanceUnits="false" id="M_HEXACOSANOYL__ACP_c" name="HEXACOSANOYL-ACP" fbc:charge="0" />
      <species boundaryCondition="false" compartment="Cytosol" constant="false" hasOnlySubstanceUnits="false" id="M_DCMP_c" name="DCMP" fbc:charge="0" />
      <species boundaryCondition="false" compartment="Cytosol" constant="false" hasOnlySubstanceUnits="false" id="M_PROTEIN_c" name="PROTEIN" fbc:charge="0" />
      <species boundaryCondition="false" compartment="Cytosol" constant="false" hasOnlySubstanceUnits="false" id="M_RIB_c" name="RIB" fbc:charge="0" />
      <species boundaryCondition="false" compartment="Cytosol" constant="false" hasOnlySubstanceUnits="false" id="M_DQT_c" name="DQT" fbc:charge="0" />
      <species boundaryCondition="false" compartment="Cytosol" constant="false" hasOnlySubstanceUnits="false" id="M_H_c" name="H" fbc:charge="0" />
      <species boundaryCondition="false" compartment="Cytosol" constant="false" hasOnlySubstanceUnits="false" id="M_FADH2_c" name="FADH2" fbc:charge="0" />
      <species boundaryCondition="false" compartment="Cytosol" constant="false" hasOnlySubstanceUnits="false" id="M_UDPNGM_c" name="UDPNGM" fbc:charge="0" />
      <species boundaryCondition="false" compartment="Cytosol" constant="false" hasOnlySubstanceUnits="false" id="M_THR_c" name="THR" fbc:charge="0" />
      <species boundaryCondition="false" compartment="Cytosol" constant="false" hasOnlySubstanceUnits="false" id="M_PROPIONYLACP_c" name="PROPIONYLACP" fbc:charge="0" />
      <species boundaryCondition="false" compartment="Cytosol" constant="false" hasOnlySubstanceUnits="false" id="M_DR1P_c" name="DR1P" fbc:charge="0" />
      <species boundaryCondition="false" compartment="Cytosol" constant="false" hasOnlySubstanceUnits="false" id="M_THI_c" name="THI" fbc:charge="0" />
      <species boundaryCondition="false" compartment="Cytosol" constant="false" hasOnlySubstanceUnits="false" id="M_THF_c" name="THF" fbc:charge="0" />
      <species boundaryCondition="false" compartment="Cytosol" constant="false" hasOnlySubstanceUnits="false" id="M_MAN1P_c" name="MAN1P" fbc:charge="0" />
      <species boundaryCondition="false" compartment="Cytosol" constant="false" hasOnlySubstanceUnits="false" id="M_GPP_c" name="GPP" fbc:charge="0" />
      <species boundaryCondition="false" compartment="Cytosol" constant="false" hasOnlySubstanceUnits="false" id="M_D6RP5P_c" name="D6RP5P" fbc:charge="0" />
      <species boundaryCondition="false" compartment="Cytosol" constant="false" hasOnlySubstanceUnits="false" id="M_1__AMINO__PROPAN__2__OL_c" name="1-AMINO-PROPAN-2-OL" fbc:charge="0" />
      <species boundaryCondition="false" compartment="Cytosol" constant="false" hasOnlySubstanceUnits="false" id="M_BIOTIN__BCCP_c" name="BIOTIN-BCCP" fbc:charge="0" />
      <species boundaryCondition="false" compartment="Cytosol" constant="false" hasOnlySubstanceUnits="false" id="M_THIP_c" name="THIP" fbc:charge="0" />
      <species boundaryCondition="false" compartment="Cytosol" constant="false" hasOnlySubstanceUnits="false" id="M_PHE_c" name="PHE" fbc:charge="0" />
      <species boundaryCondition="false" compartment="Cytosol" constant="false" hasOnlySubstanceUnits="false" id="M_HEXADECANOYL__COA_c" name="HEXADECANOYL-COA" fbc:charge="0" />
      <species boundaryCondition="false" compartment="Cytosol" constant="false" hasOnlySubstanceUnits="false" id="M_PRECORIN__6X_c" name="PRECORIN-6X" fbc:charge="0" />
      <species boundaryCondition="false" compartment="Cytosol" constant="false" hasOnlySubstanceUnits="false" id="M_PRECORIN__6Y_c" name="PRECORIN-6Y" fbc:charge="0" />
      <species boundaryCondition="false" compartment="Cytosol" constant="false" hasOnlySubstanceUnits="false" id="M_OCTANOYL__ACP_c" name="OCTANOYL-ACP" fbc:charge="0" />
      <species boundaryCondition="false" compartment="Cytosol" constant="false" hasOnlySubstanceUnits="false" id="M_PHP_c" name="PHP" fbc:charge="0" />
      <species boundaryCondition="false" compartment="Cytosol" constant="false" hasOnlySubstanceUnits="false" id="M_CIS__DELTA__19__ENOYL__C38__ACYL__ACP_c" name="CIS-DELTA-19-ENOYL-C38-ACYL-ACP" fbc:charge="0" />
      <species boundaryCondition="false" compartment="Cytosol" constant="false" hasOnlySubstanceUnits="false" id="M_HOMOGEN_c" name="HOMOGEN" fbc:charge="0" />
      <species boundaryCondition="false" compartment="Cytosol" constant="false" hasOnlySubstanceUnits="false" id="M_2METHYLCITRATE_c" name="2METHYLCITRATE" fbc:charge="0" />
      <species boundaryCondition="false" compartment="Cytosol" constant="false" hasOnlySubstanceUnits="false" id="M_DMK_c" name="DMK" fbc:charge="0" />
      <species boundaryCondition="false" compartment="Cytosol" constant="false" hasOnlySubstanceUnits="false" id="M_GDPFUC_c" name="GDPFUC" fbc:charge="0" />
      <species boundaryCondition="false" compartment="Cytosol" constant="false" hasOnlySubstanceUnits="false" id="M_FDP_c" name="FDP" fbc:charge="0" />
      <species boundaryCondition="false" compartment="Cytosol" constant="false" hasOnlySubstanceUnits="false" id="M_SUCC_c" name="SUCC" fbc:charge="0" />
      <species boundaryCondition="false" compartment="Cytosol" constant="false" hasOnlySubstanceUnits="false" id="M_OROA_c" name="OROA" fbc:charge="0" />
      <species boundaryCondition="false" compartment="Cytosol" constant="false" hasOnlySubstanceUnits="false" id="M_SDAPIM_c" name="SDAPIM" fbc:charge="0" />
      <species boundaryCondition="false" compartment="Cytosol" constant="false" hasOnlySubstanceUnits="false" id="M_UDP_LSQBKTNAM_COLON_NGM_RSQBKTAGMDAPIM_c" name="UDP[NAM:NGM]AGMDAPIM" fbc:charge="0" />
      <species boundaryCondition="false" compartment="Cytosol" constant="false" hasOnlySubstanceUnits="false" id="M_HEXADECANOATE_c" name="HEXADECANOATE" fbc:charge="0" />
      <species boundaryCondition="false" compartment="Cytosol" constant="false" hasOnlySubstanceUnits="false" id="M_IPPMAL_c" name="IPPMAL" fbc:charge="0" />
      <species boundaryCondition="false" compartment="Cytosol" constant="false" hasOnlySubstanceUnits="false" id="M_GALACTANDPP_c" name="GALACTANDPP" fbc:charge="0" />
      <species boundaryCondition="false" compartment="Cytosol" constant="false" hasOnlySubstanceUnits="false" id="M_PENTANOYL__COA_c" name="PENTANOYL-COA" fbc:charge="0" />
      <species boundaryCondition="false" compartment="Cytosol" constant="false" hasOnlySubstanceUnits="false" id="M_UDPGALF_c" name="UDPGALF" fbc:charge="0" />
      <species boundaryCondition="false" compartment="Cytosol" constant="false" hasOnlySubstanceUnits="false" id="M_PS_c" name="PS" fbc:charge="0" />
      <species boundaryCondition="false" compartment="Cytosol" constant="false" hasOnlySubstanceUnits="false" id="M_E4P_c" name="E4P" fbc:charge="0" />
      <species boundaryCondition="false" compartment="Cytosol" constant="false" hasOnlySubstanceUnits="false" id="M_FOR_c" name="FOR" fbc:charge="0" />
      <species boundaryCondition="false" compartment="Cytosol" constant="false" hasOnlySubstanceUnits="false" id="M_PRLP_c" name="PRLP" fbc:charge="0" />
      <species boundaryCondition="false" compartment="Cytosol" constant="false" hasOnlySubstanceUnits="false" id="M_PROTOPORPHYRINOGEN_c" name="PROTOPORPHYRINOGEN" fbc:charge="0" />
      <species boundaryCondition="false" compartment="Cytosol" constant="false" hasOnlySubstanceUnits="false" id="M_bALA_c" name="bALA" fbc:charge="0" />
      <species boundaryCondition="false" compartment="Cytosol" constant="false" hasOnlySubstanceUnits="false" id="M_ASPSA_c" name="ASPSA" fbc:charge="0" />
      <species boundaryCondition="false" compartment="Cytosol" constant="false" hasOnlySubstanceUnits="false" id="M_PA_c" name="PA" fbc:charge="0" />
      <species boundaryCondition="false" compartment="Cytosol" constant="false" hasOnlySubstanceUnits="false" id="M_F420_c" name="F420" fbc:charge="0" />
      <species boundaryCondition="false" compartment="Cytosol" constant="false" hasOnlySubstanceUnits="false" id="M_PG_c" name="PG" fbc:charge="0" />
      <species boundaryCondition="false" compartment="Cytosol" constant="false" hasOnlySubstanceUnits="false" id="M_PE_c" name="PE" fbc:charge="0" />
      <species boundaryCondition="false" compartment="Cytosol" constant="false" hasOnlySubstanceUnits="false" id="M_PI_c" name="PI" fbc:charge="0" />
      <species boundaryCondition="false" compartment="Cytosol" constant="false" hasOnlySubstanceUnits="false" id="M_DCTP_c" name="DCTP" fbc:charge="0" />
      <species boundaryCondition="false" compartment="Cytosol" constant="false" hasOnlySubstanceUnits="false" id="M_OCTACOSANOYL__COA_c" name="OCTACOSANOYL-COA" fbc:charge="0" />
      <species boundaryCondition="false" compartment="Cytosol" constant="false" hasOnlySubstanceUnits="false" id="M_AACCOA_c" name="AACCOA" fbc:charge="0" />
      <species boundaryCondition="false" compartment="Cytosol" constant="false" hasOnlySubstanceUnits="false" id="M__LPAREN_n_RPAREN_POLYP_c" name="(n)POLYP" fbc:charge="0" />
      <species boundaryCondition="false" compartment="Cytosol" constant="false" hasOnlySubstanceUnits="false" id="M_DGMP_c" name="DGMP" fbc:charge="0" />
      <species boundaryCondition="false" compartment="Cytosol" constant="false" hasOnlySubstanceUnits="false" id="M_MBTCD__HBA_c" name="MBTCD-HBA" fbc:charge="0" />
      <species boundaryCondition="false" compartment="Cytosol" constant="false" hasOnlySubstanceUnits="false" id="M_LIPID2_c" name="LIPID2" fbc:charge="0" />
      <species boundaryCondition="false" compartment="Cytosol" constant="false" hasOnlySubstanceUnits="false" id="M_LIPID1_c" name="LIPID1" fbc:charge="0" />
      <species boundaryCondition="false" compartment="Cytosol" constant="false" hasOnlySubstanceUnits="false" id="M_DOROA_c" name="DOROA" fbc:charge="0" />
      <species boundaryCondition="false" compartment="Cytosol" constant="false" hasOnlySubstanceUnits="false" id="M_CDPDAG__TBA_c" name="CDPDAG-TBA" fbc:charge="0" />
      <species boundaryCondition="false" compartment="Cytosol" constant="false" hasOnlySubstanceUnits="false" id="M_OPP_c" name="OPP" fbc:charge="0" />
      <species boundaryCondition="false" compartment="Cytosol" constant="false" hasOnlySubstanceUnits="false" id="M_ASUC_c" name="ASUC" fbc:charge="0" />
      <species boundaryCondition="false" compartment="Cytosol" constant="false" hasOnlySubstanceUnits="false" id="M_TREHALOSEMONOMYCOLATE_c" name="TREHALOSEMONOMYCOLATE" fbc:charge="0" />
      <species boundaryCondition="false" compartment="Cytosol" constant="false" hasOnlySubstanceUnits="false" id="M_DODECANOATE_c" name="DODECANOATE" fbc:charge="0" />
      <species boundaryCondition="false" compartment="Cytosol" constant="false" hasOnlySubstanceUnits="false" id="M_MOP_c" name="MOP" fbc:charge="0" />
      <species boundaryCondition="false" compartment="Cytosol" constant="false" hasOnlySubstanceUnits="false" id="M_PENTADECANOYL__ACP_c" name="PENTADECANOYL-ACP" fbc:charge="0" />
      <species boundaryCondition="false" compartment="Cytosol" constant="false" hasOnlySubstanceUnits="false" id="M_DTDP_c" name="DTDP" fbc:charge="0" />
      <species boundaryCondition="false" compartment="Cytosol" constant="false" hasOnlySubstanceUnits="false" id="M_D6PGC_c" name="D6PGC" fbc:charge="0" />
      <species boundaryCondition="false" compartment="Cytosol" constant="false" hasOnlySubstanceUnits="false" id="M_TRANS__DELTA__2__HYDROXY__DODECANOYL__COA_c" name="TRANS-DELTA-2-HYDROXY-DODECANOYL-COA" fbc:charge="0" />
      <species boundaryCondition="false" compartment="Cytosol" constant="false" hasOnlySubstanceUnits="false" id="M_ALAALA_c" name="ALAALA" fbc:charge="0" />
      <species boundaryCondition="false" compartment="Cytosol" constant="false" hasOnlySubstanceUnits="false" id="M_DGDP_c" name="DGDP" fbc:charge="0" />
      <species boundaryCondition="false" compartment="Cytosol" constant="false" hasOnlySubstanceUnits="false" id="M_D6PGL_c" name="D6PGL" fbc:charge="0" />
      <species boundaryCondition="false" compartment="Cytosol" constant="false" hasOnlySubstanceUnits="false" id="M_GABA_c" name="GABA" fbc:charge="0" />
      <species boundaryCondition="false" compartment="Cytosol" constant="false" hasOnlySubstanceUnits="false" id="M_PNTO_c" name="PNTO" fbc:charge="0" />
      <species boundaryCondition="false" compartment="Cytosol" constant="false" hasOnlySubstanceUnits="false" id="M_NADH_c" name="NADH" fbc:charge="0" />
      <species boundaryCondition="false" compartment="Cytosol" constant="false" hasOnlySubstanceUnits="false" id="M_UMP_c" name="UMP" fbc:charge="0" />
      <species boundaryCondition="false" compartment="Cytosol" constant="false" hasOnlySubstanceUnits="false" id="M_HPPP_c" name="HPPP" fbc:charge="0" />
      <species boundaryCondition="false" compartment="Cytosol" constant="false" hasOnlySubstanceUnits="false" id="M_DIHYDROXYMETHYLPENTANOATE_c" name="DIHYDROXYMETHYLPENTANOATE" fbc:charge="0" />
      <species boundaryCondition="false" compartment="Cytosol" constant="false" hasOnlySubstanceUnits="false" id="M_PEP_c" name="PEP" fbc:charge="0" />
      <species boundaryCondition="false" compartment="Cytosol" constant="false" hasOnlySubstanceUnits="false" id="M_COA_c" name="COA" fbc:charge="0" />
      <species boundaryCondition="false" compartment="Cytosol" constant="false" hasOnlySubstanceUnits="false" id="M_3DDAH7P_c" name="3DDAH7P" fbc:charge="0" />
      <species boundaryCondition="false" compartment="Cytosol" constant="false" hasOnlySubstanceUnits="false" id="M_MAN6P_c" name="MAN6P" fbc:charge="0" />
      <species boundaryCondition="false" compartment="Cytosol" constant="false" hasOnlySubstanceUnits="false" id="M_OCTACOSANOYL__ACP_c" name="OCTACOSANOYL-ACP" fbc:charge="0" />
      <species boundaryCondition="false" compartment="Cytosol" constant="false" hasOnlySubstanceUnits="false" id="M_HISOL_c" name="HISOL" fbc:charge="0" />
      <species boundaryCondition="false" compartment="Cytosol" constant="false" hasOnlySubstanceUnits="false" id="M_ETH_c" name="ETH" fbc:charge="0" />
      <species boundaryCondition="false" compartment="Cytosol" constant="false" hasOnlySubstanceUnits="false" id="M_NADP_c" name="NADP" fbc:charge="0" />
      <species boundaryCondition="false" compartment="Cytosol" constant="false" hasOnlySubstanceUnits="false" id="M_TRANS__KETO__MEROACYL__ACP_c" name="TRANS-KETO-MEROACYL-ACP" fbc:charge="0" />
      <species boundaryCondition="false" compartment="Cytosol" constant="false" hasOnlySubstanceUnits="false" id="M_LIPOYLPROTEIN_c" name="LIPOYLPROTEIN" fbc:charge="0" />
      <species boundaryCondition="false" compartment="Cytosol" constant="false" hasOnlySubstanceUnits="false" id="M_PHDIM_c" name="PHDIM" fbc:charge="0" />
      <species boundaryCondition="false" compartment="Cytosol" constant="false" hasOnlySubstanceUnits="false" id="M_PI__TBA_c" name="PI-TBA" fbc:charge="0" />
      <species boundaryCondition="false" compartment="Cytosol" constant="false" hasOnlySubstanceUnits="false" id="M_MBTWALL_c" name="MBTWALL" fbc:charge="0" />
      <species boundaryCondition="false" compartment="Cytosol" constant="false" hasOnlySubstanceUnits="false" id="M_HSER_c" name="HSER" fbc:charge="0" />
      <species boundaryCondition="false" compartment="Cytosol" constant="false" hasOnlySubstanceUnits="false" id="M_OXOMETHYLPENTANOATE_c" name="OXOMETHYLPENTANOATE" fbc:charge="0" />
      <species boundaryCondition="false" compartment="Cytosol" constant="false" hasOnlySubstanceUnits="false" id="M_AC2PIM3_c" name="AC2PIM3" fbc:charge="0" />
      <species boundaryCondition="false" compartment="Cytosol" constant="false" hasOnlySubstanceUnits="false" id="M_PPPP_c" name="PPPP" fbc:charge="0" />
      <species boundaryCondition="false" compartment="Cytosol" constant="false" hasOnlySubstanceUnits="false" id="M_CL_c" name="CL" fbc:charge="0" />
      <species boundaryCondition="false" compartment="Cytosol" constant="false" hasOnlySubstanceUnits="false" id="M_TRNA__GLU_c" name="TRNA-GLU" fbc:charge="0" />
      <species boundaryCondition="false" compartment="Cytosol" constant="false" hasOnlySubstanceUnits="false" id="M_DODECANOYL__COA_c" name="DODECANOYL-COA" fbc:charge="0" />
      <species boundaryCondition="false" compartment="Cytosol" constant="false" hasOnlySubstanceUnits="false" id="M_PROPIONYLCOA_c" name="PROPIONYLCOA" fbc:charge="0" />
      <species boundaryCondition="false" compartment="Cytosol" constant="false" hasOnlySubstanceUnits="false" id="M_FTHF_c" name="FTHF" fbc:charge="0" />
      <species boundaryCondition="false" compartment="Cytosol" constant="false" hasOnlySubstanceUnits="false" id="M_MOLYBDOPTERIN__GDP_c" name="MOLYBDOPTERIN-GDP" fbc:charge="0" />
      <species boundaryCondition="false" compartment="Cytosol" constant="false" hasOnlySubstanceUnits="false" id="M_NADPH_c" name="NADPH" fbc:charge="0" />
      <species boundaryCondition="false" compartment="Cytosol" constant="false" hasOnlySubstanceUnits="false" id="M_GDPDHDOMAN_c" name="GDPDHDOMAN" fbc:charge="0" />
      <species boundaryCondition="false" compartment="Cytosol" constant="false" hasOnlySubstanceUnits="false" id="M_DOCOSANOATE_c" name="DOCOSANOATE" fbc:charge="0" />
      <species boundaryCondition="false" compartment="Cytosol" constant="false" hasOnlySubstanceUnits="false" id="M_2PCDPMDE_c" name="2PCDPMDE" fbc:charge="0" />
      <species boundaryCondition="false" compartment="Cytosol" constant="false" hasOnlySubstanceUnits="false" id="M_ACACP_c" name="ACACP" fbc:charge="0" />
      <species boundaryCondition="false" compartment="Cytosol" constant="false" hasOnlySubstanceUnits="false" id="M_9__HEXADECENOYL__COA_c" name="9-HEXADECENOYL-COA" fbc:charge="0" />
      <species boundaryCondition="false" compartment="Cytosol" constant="false" hasOnlySubstanceUnits="false" id="M_DR5P_c" name="DR5P" fbc:charge="0" />
      <species boundaryCondition="false" compartment="Cytosol" constant="false" hasOnlySubstanceUnits="false" id="M_XMP_c" name="XMP" fbc:charge="0" />
      <species boundaryCondition="false" compartment="Cytosol" constant="false" hasOnlySubstanceUnits="false" id="M_CIS__DELTA__5__TETRADECANOYL__COA_c" name="CIS-DELTA-5-TETRADECANOYL-COA" fbc:charge="0" />
      <species boundaryCondition="false" compartment="Cytosol" constant="false" hasOnlySubstanceUnits="false" id="M_PPTT_c" name="PPTT" fbc:charge="0" />
      <species boundaryCondition="false" compartment="Cytosol" constant="false" hasOnlySubstanceUnits="false" id="M_CO2_c" name="CO2" fbc:charge="0" />
      <species boundaryCondition="false" compartment="Cytosol" constant="false" hasOnlySubstanceUnits="false" id="M_NAMD_c" name="NAMD" fbc:charge="0" />
      <species boundaryCondition="false" compartment="Cytosol" constant="false" hasOnlySubstanceUnits="false" id="M_ADENOSYLCOBINIMIDE__P_c" name="ADENOSYLCOBINIMIDE-P" fbc:charge="0" />
      <species boundaryCondition="false" compartment="Cytosol" constant="false" hasOnlySubstanceUnits="false" id="M_NAMN_c" name="NAMN" fbc:charge="0" />
      <species boundaryCondition="false" compartment="Cytosol" constant="false" hasOnlySubstanceUnits="false" id="M_BETA__KETO__C22__ACYL__ACP_c" name="BETA-KETO-C22-ACYL-ACP" fbc:charge="0" />
      <species boundaryCondition="false" compartment="Cytosol" constant="false" hasOnlySubstanceUnits="false" id="M_OAHSER_c" name="OAHSER" fbc:charge="0" />
      <species boundaryCondition="false" compartment="Cytosol" constant="false" hasOnlySubstanceUnits="false" id="M_MOAD__COOH_c" name="MOAD-COOH" fbc:charge="0" />
      <species boundaryCondition="false" compartment="Cytosol" constant="false" hasOnlySubstanceUnits="false" id="M_RNA_c" name="RNA" fbc:charge="0" />
      <species boundaryCondition="false" compartment="Cytosol" constant="false" hasOnlySubstanceUnits="false" id="M_F6P_c" name="F6P" fbc:charge="0" />
      <species boundaryCondition="false" compartment="Cytosol" constant="false" hasOnlySubstanceUnits="false" id="M_D__3__HYDROXY__C22__ACYL__ACP_c" name="D-3-HYDROXY-C22-ACYL-ACP" fbc:charge="0" />
      <species boundaryCondition="false" compartment="Cytosol" constant="false" hasOnlySubstanceUnits="false" id="M_DIN_c" name="DIN" fbc:charge="0" />
      <species boundaryCondition="false" compartment="Cytosol" constant="false" hasOnlySubstanceUnits="false" id="M_3MBUTLIPO_c" name="3MBUTLIPO" fbc:charge="0" />
      <species boundaryCondition="false" compartment="Cytosol" constant="false" hasOnlySubstanceUnits="false" id="M_AIR_c" name="AIR" fbc:charge="0" />
      <species boundaryCondition="false" compartment="Cytosol" constant="false" hasOnlySubstanceUnits="false" id="M_RTHIO_c" name="RTHIO" fbc:charge="0" />
      <species boundaryCondition="false" compartment="Cytosol" constant="false" hasOnlySubstanceUnits="false" id="M_PHOSPHO__PENTA__METHYL__TRICONTANOYL__COA_c" name="PHOSPHO-PENTA-METHYL-TRICONTANOYL-COA" fbc:charge="0" />
      <species boundaryCondition="false" compartment="Cytosol" constant="false" hasOnlySubstanceUnits="false" id="M_DCDP_c" name="DCDP" fbc:charge="0" />
      <species boundaryCondition="false" compartment="Cytosol" constant="false" hasOnlySubstanceUnits="false" id="M_DT_c" name="DT" fbc:charge="0" />
      <species boundaryCondition="false" compartment="Cytosol" constant="false" hasOnlySubstanceUnits="false" id="M_3PG_c" name="3PG" fbc:charge="0" />
      <species boundaryCondition="false" compartment="Cytosol" constant="false" hasOnlySubstanceUnits="false" id="M_G3P_c" name="G3P" fbc:charge="0" />
      <species boundaryCondition="false" compartment="Cytosol" constant="false" hasOnlySubstanceUnits="false" id="M_MOAD__COSH_c" name="MOAD-COSH" fbc:charge="0" />
      <species boundaryCondition="false" compartment="Cytosol" constant="false" hasOnlySubstanceUnits="false" id="M_PPI_c" name="PPI" fbc:charge="0" />
      <species boundaryCondition="false" compartment="Cytosol" constant="false" hasOnlySubstanceUnits="false" id="M_GAR_c" name="GAR" fbc:charge="0" />
      <species boundaryCondition="false" compartment="Cytosol" constant="false" hasOnlySubstanceUnits="false" id="M_PPM_c" name="PPM" fbc:charge="0" />
      <species boundaryCondition="false" compartment="Cytosol" constant="false" hasOnlySubstanceUnits="false" id="M_FUACAC_c" name="FUACAC" fbc:charge="0" />
      <species boundaryCondition="false" compartment="Cytosol" constant="false" hasOnlySubstanceUnits="false" id="M_HEXACOSANOATE_c" name="HEXACOSANOATE" fbc:charge="0" />
      <species boundaryCondition="false" compartment="Cytosol" constant="false" hasOnlySubstanceUnits="false" id="M_PHDIMRHAM2_c" name="PHDIMRHAM2" fbc:charge="0" />
      <species boundaryCondition="false" compartment="Cytosol" constant="false" hasOnlySubstanceUnits="false" id="M_GDPDHDOGAL_c" name="GDPDHDOGAL" fbc:charge="0" />
      <species boundaryCondition="false" compartment="Cytosol" constant="false" hasOnlySubstanceUnits="false" id="M_MBT_c" name="MBT" fbc:charge="0" />
      <species boundaryCondition="false" compartment="Cytosol" constant="false" hasOnlySubstanceUnits="false" id="M_9__HEXADECENOYL__ACP_c" name="9-HEXADECENOYL-ACP" fbc:charge="0" />
      <species boundaryCondition="false" compartment="Cytosol" constant="false" hasOnlySubstanceUnits="false" id="M_FAD_c" name="FAD" fbc:charge="0" />
      <species boundaryCondition="false" compartment="Cytosol" constant="false" hasOnlySubstanceUnits="false" id="M_cGMP_c" name="cGMP" fbc:charge="0" />
      <species boundaryCondition="false" compartment="Cytosol" constant="false" hasOnlySubstanceUnits="false" id="M_PANT_c" name="PANT" fbc:charge="0" />
      <species boundaryCondition="false" compartment="Cytosol" constant="false" hasOnlySubstanceUnits="false" id="M_IP_c" name="IP" fbc:charge="0" />
      <species boundaryCondition="false" compartment="Cytosol" constant="false" hasOnlySubstanceUnits="false" id="M_UTP_c" name="UTP" fbc:charge="0" />
      <species boundaryCondition="false" compartment="Cytosol" constant="false" hasOnlySubstanceUnits="false" id="M_NAORN_c" name="NAORN" fbc:charge="0" />
      <species boundaryCondition="false" compartment="Cytosol" constant="false" hasOnlySubstanceUnits="false" id="M_ARABINOGALACTAN_PEPTIDOGLYCAN_c" name="ARABINOGALACTAN_PEPTIDOGLYCAN" fbc:charge="0" />
      <species boundaryCondition="false" compartment="Cytosol" constant="false" hasOnlySubstanceUnits="false" id="M_MYCOTHIOL_c" name="MYCOTHIOL" fbc:charge="0" />
      <species boundaryCondition="false" compartment="Cytosol" constant="false" hasOnlySubstanceUnits="false" id="M_R5P_c" name="R5P" fbc:charge="0" />
      <species boundaryCondition="false" compartment="Cytosol" constant="false" hasOnlySubstanceUnits="false" id="M_HYXN_c" name="HYXN" fbc:charge="0" />
      <species boundaryCondition="false" compartment="Cytosol" constant="false" hasOnlySubstanceUnits="false" id="M_HEXACOSANOYL__COA_c" name="HEXACOSANOYL-COA" fbc:charge="0" />
      <species boundaryCondition="false" compartment="Cytosol" constant="false" hasOnlySubstanceUnits="false" id="M_MAPC_c" name="MAPC" fbc:charge="0" />
      <species boundaryCondition="false" compartment="Cytosol" constant="false" hasOnlySubstanceUnits="false" id="M_TRANS__METHOXY__MEROACYL__ACP_c" name="TRANS-METHOXY-MEROACYL-ACP" fbc:charge="0" />
      <species boundaryCondition="false" compartment="Cytosol" constant="false" hasOnlySubstanceUnits="false" id="M_PENTADECANOYL__COA_c" name="PENTADECANOYL-COA" fbc:charge="0" />
      <species boundaryCondition="false" compartment="Cytosol" constant="false" hasOnlySubstanceUnits="false" id="M_ARG_c" name="ARG" fbc:charge="0" />
      <species boundaryCondition="false" compartment="Cytosol" constant="false" hasOnlySubstanceUnits="false" id="M_DADP_c" name="DADP" fbc:charge="0" />
      <species boundaryCondition="false" compartment="Cytosol" constant="false" hasOnlySubstanceUnits="false" id="M_NAC_c" name="NAC" fbc:charge="0" />
      <species boundaryCondition="false" compartment="Cytosol" constant="false" hasOnlySubstanceUnits="false" id="M_5__AMINO__LEVULINATE_c" name="5-AMINO-LEVULINATE" fbc:charge="0" />
      <species boundaryCondition="false" compartment="Cytosol" constant="false" hasOnlySubstanceUnits="false" id="M_NAD_c" name="NAD" fbc:charge="0" />
      <species boundaryCondition="false" compartment="Cytosol" constant="false" hasOnlySubstanceUnits="false" id="M_HBA_c" name="HBA" fbc:charge="0" />
      <species boundaryCondition="false" compartment="Cytosol" constant="false" hasOnlySubstanceUnits="false" id="M_NAM_c" name="NAM" fbc:charge="0" />
      <species boundaryCondition="false" compartment="Cytosol" constant="false" hasOnlySubstanceUnits="false" id="M_ILE_c" name="ILE" fbc:charge="0" />
      <species boundaryCondition="false" compartment="Cytosol" constant="false" hasOnlySubstanceUnits="false" id="M_PHDIM__CYTO_c" name="PHDIM-CYTO" fbc:charge="0" />
      <species boundaryCondition="false" compartment="Cytosol" constant="false" hasOnlySubstanceUnits="false" id="M_O2_c" name="O2" fbc:charge="0" />
      <species boundaryCondition="false" compartment="Cytosol" constant="false" hasOnlySubstanceUnits="false" id="M_GSN_c" name="GSN" fbc:charge="0" />
      <species boundaryCondition="false" compartment="Cytosol" constant="false" hasOnlySubstanceUnits="false" id="M_HYDROXYMETHYLBILANE_c" name="HYDROXYMETHYLBILANE" fbc:charge="0" />
      <species boundaryCondition="false" compartment="Cytosol" constant="false" hasOnlySubstanceUnits="false" id="M_LYS_c" name="LYS" fbc:charge="0" />
      <species boundaryCondition="false" compartment="Cytosol" constant="false" hasOnlySubstanceUnits="false" id="M_OTHIO_c" name="OTHIO" fbc:charge="0" />
      <species boundaryCondition="false" compartment="Cytosol" constant="false" hasOnlySubstanceUnits="false" id="M_HCO3_c" name="HCO3" fbc:charge="0" />
      <species boundaryCondition="false" compartment="Cytosol" constant="false" hasOnlySubstanceUnits="false" id="M_CAASP_c" name="CAASP" fbc:charge="0" />
      <species boundaryCondition="false" compartment="Cytosol" constant="false" hasOnlySubstanceUnits="false" id="M_C78MYCOLATE__ENZ_c" name="C78MYCOLATE-ENZ" fbc:charge="0" />
      <species boundaryCondition="false" compartment="Cytosol" constant="false" hasOnlySubstanceUnits="false" id="M_PRFP_c" name="PRFP" fbc:charge="0" />
      <species boundaryCondition="false" compartment="Cytosol" constant="false" hasOnlySubstanceUnits="false" id="M_HYDROXYGLU_c" name="HYDROXYGLU" fbc:charge="0" />
      <species boundaryCondition="false" compartment="Cytosol" constant="false" hasOnlySubstanceUnits="false" id="M_SL__1_c" name="SL-1" fbc:charge="0" />
      <species boundaryCondition="false" compartment="Cytosol" constant="false" hasOnlySubstanceUnits="false" id="M_PORPHOBILILOGIN_c" name="PORPHOBILILOGIN" fbc:charge="0" />
      <species boundaryCondition="false" compartment="Cytosol" constant="false" hasOnlySubstanceUnits="false" id="M_HEXANOYL__ACP_c" name="HEXANOYL-ACP" fbc:charge="0" />
      <species boundaryCondition="false" compartment="Cytosol" constant="false" hasOnlySubstanceUnits="false" id="M_AKP_c" name="AKP" fbc:charge="0" />
      <species boundaryCondition="false" compartment="Cytosol" constant="false" hasOnlySubstanceUnits="false" id="M_PRBAMP_c" name="PRBAMP" fbc:charge="0" />
      <species boundaryCondition="false" compartment="Cytosol" constant="false" hasOnlySubstanceUnits="false" id="M_ADLIPO_c" name="ADLIPO" fbc:charge="0" />
      <species boundaryCondition="false" compartment="Cytosol" constant="false" hasOnlySubstanceUnits="false" id="M_3MBUTCOA_c" name="3MBUTCOA" fbc:charge="0" />
      <species boundaryCondition="false" compartment="Cytosol" constant="false" hasOnlySubstanceUnits="false" id="M_UDP_LSQBKTNAM_COLON_NGM_RSQBKTAGMDAPIMAA_c" name="UDP[NAM:NGM]AGMDAPIMAA" fbc:charge="0" />
      <species boundaryCondition="false" compartment="Cytosol" constant="false" hasOnlySubstanceUnits="false" id="M_HEME__FE3_c" name="HEME-FE3" fbc:charge="0" />
      <species boundaryCondition="false" compartment="Cytosol" constant="false" hasOnlySubstanceUnits="false" id="M_HEME__FE2_c" name="HEME-FE2" fbc:charge="0" />
      <species boundaryCondition="false" compartment="Cytosol" constant="false" hasOnlySubstanceUnits="false" id="M_XAN_c" name="XAN" fbc:charge="0" />
      <species boundaryCondition="false" compartment="Cytosol" constant="false" hasOnlySubstanceUnits="false" id="M_OBUT_c" name="OBUT" fbc:charge="0" />
      <species boundaryCondition="false" compartment="Cytosol" constant="false" hasOnlySubstanceUnits="false" id="M_TRIDECANOYL__COA_c" name="TRIDECANOYL-COA" fbc:charge="0" />
      <species boundaryCondition="false" compartment="Cytosol" constant="false" hasOnlySubstanceUnits="false" id="M_PPTC_c" name="PPTC" fbc:charge="0" />
      <species boundaryCondition="false" compartment="Cytosol" constant="false" hasOnlySubstanceUnits="false" id="M_TETRAHYDRODIPICOLINATE_c" name="TETRAHYDRODIPICOLINATE" fbc:charge="0" />
      <species boundaryCondition="false" compartment="Cytosol" constant="false" hasOnlySubstanceUnits="false" id="M_P__L__GLX_c" name="P-L-GLX" fbc:charge="0" />
      <species boundaryCondition="false" compartment="Cytosol" constant="false" hasOnlySubstanceUnits="false" id="M_MBTSEC_c" name="MBTSEC" fbc:charge="0" />
      <species boundaryCondition="false" compartment="Cytosol" constant="false" hasOnlySubstanceUnits="false" id="M_OA_c" name="OA" fbc:charge="0" />
      <species boundaryCondition="false" compartment="Cytosol" constant="false" hasOnlySubstanceUnits="false" id="M_EICOSANOYL__ACP_c" name="EICOSANOYL-ACP" fbc:charge="0" />
      <species boundaryCondition="false" compartment="Cytosol" constant="false" hasOnlySubstanceUnits="false" id="M_PRAM_c" name="PRAM" fbc:charge="0" />
      <species boundaryCondition="false" compartment="Cytosol" constant="false" hasOnlySubstanceUnits="false" id="M_PYR_c" name="PYR" fbc:charge="0" />
      <species boundaryCondition="false" compartment="Cytosol" constant="false" hasOnlySubstanceUnits="false" id="M_13PDG_c" name="13PDG" fbc:charge="0" />
      <species boundaryCondition="false" compartment="Cytosol" constant="false" hasOnlySubstanceUnits="false" id="M_A160GL3P_c" name="A160GL3P" fbc:charge="0" />
      <species boundaryCondition="false" compartment="Cytosol" constant="false" hasOnlySubstanceUnits="false" id="M_CIS__DELTA__2__3_COMMA_21__ENOYL__C40__ACYL__ACP_c" name="CIS-DELTA-2-3,21-ENOYL-C40-ACYL-ACP" fbc:charge="0" />
      <species boundaryCondition="false" compartment="Cytosol" constant="false" hasOnlySubstanceUnits="false" id="M_2MBUTCOA_c" name="2MBUTCOA" fbc:charge="0" />
      <species boundaryCondition="false" compartment="Cytosol" constant="false" hasOnlySubstanceUnits="false" id="M_C78MYCOLATE__PP_c" name="C78MYCOLATE-PP" fbc:charge="0" />
      <species boundaryCondition="false" compartment="Cytosol" constant="false" hasOnlySubstanceUnits="false" id="M_GLUP_c" name="GLUP" fbc:charge="0" />
      <species boundaryCondition="false" compartment="Cytosol" constant="false" hasOnlySubstanceUnits="false" id="M_MYCOLIPDIENOYL__ACP_c" name="MYCOLIPDIENOYL-ACP" fbc:charge="0" />
      <species boundaryCondition="false" compartment="Cytosol" constant="false" hasOnlySubstanceUnits="false" id="M_TS__COSH__TYR_c" name="TS-COSH-TYR" fbc:charge="0" />
      <species boundaryCondition="false" compartment="Cytosol" constant="false" hasOnlySubstanceUnits="false" id="M_DGLU_c" name="DGLU" fbc:charge="0" />
      <species boundaryCondition="false" compartment="Cytosol" constant="false" hasOnlySubstanceUnits="false" id="M_TRANS__DELTA__2__ENOYL__C22__ACYL__ACP_c" name="TRANS-DELTA-2-ENOYL-C22-ACYL-ACP" fbc:charge="0" />
      <species boundaryCondition="false" compartment="Cytosol" constant="false" hasOnlySubstanceUnits="false" id="M_GLUC_c" name="GLUC" fbc:charge="0" />
      <species boundaryCondition="false" compartment="Cytosol" constant="false" hasOnlySubstanceUnits="false" id="M_ARA_LSQBKT1_RSQBKTGALACTANDPP_c" name="ARA[1]GALACTANDPP" fbc:charge="0" />
      <species boundaryCondition="false" compartment="Cytosol" constant="false" hasOnlySubstanceUnits="false" id="M_ADCHOR_c" name="ADCHOR" fbc:charge="0" />
      <species boundaryCondition="false" compartment="Cytosol" constant="false" hasOnlySubstanceUnits="false" id="M_GLUGSAL_c" name="GLUGSAL" fbc:charge="0" />
      <species boundaryCondition="false" compartment="Cytosol" constant="false" hasOnlySubstanceUnits="false" id="M_IPP_c" name="IPP" fbc:charge="0" />
      <species boundaryCondition="false" compartment="Cytosol" constant="false" hasOnlySubstanceUnits="false" id="M_OCTANOYL__COA_c" name="OCTANOYL-COA" fbc:charge="0" />
      <species boundaryCondition="false" compartment="Cytosol" constant="false" hasOnlySubstanceUnits="false" id="M_HEXACOSANOYL__COA__CO2_c" name="HEXACOSANOYL-COA-CO2" fbc:charge="0" />
      <species boundaryCondition="false" compartment="Cytosol" constant="false" hasOnlySubstanceUnits="false" id="M_TETRADECANOYL__ACP_c" name="TETRADECANOYL-ACP" fbc:charge="0" />
      <species boundaryCondition="false" compartment="Cytosol" constant="false" hasOnlySubstanceUnits="false" id="M_PROPIONYLP_c" name="PROPIONYLP" fbc:charge="0" />
      <species boundaryCondition="false" compartment="Cytosol" constant="false" hasOnlySubstanceUnits="false" id="M_AMP_c" name="AMP" fbc:charge="0" />
      <species boundaryCondition="false" compartment="Cytosol" constant="false" hasOnlySubstanceUnits="false" id="M_ICHOR_c" name="ICHOR" fbc:charge="0" />
      <species boundaryCondition="false" compartment="Cytosol" constant="false" hasOnlySubstanceUnits="false" id="M_OSB_c" name="OSB" fbc:charge="0" />
      <species boundaryCondition="false" compartment="Cytosol" constant="false" hasOnlySubstanceUnits="false" id="M_HIBUT_c" name="HIBUT" fbc:charge="0" />
      <species boundaryCondition="false" compartment="Cytosol" constant="false" hasOnlySubstanceUnits="false" id="M_R1P_c" name="R1P" fbc:charge="0" />
      <species boundaryCondition="false" compartment="Cytosol" constant="false" hasOnlySubstanceUnits="false" id="M_TRE_c" name="TRE" fbc:charge="0" />
      <species boundaryCondition="false" compartment="Cytosol" constant="false" hasOnlySubstanceUnits="false" id="M_THFG_c" name="THFG" fbc:charge="0" />
      <species boundaryCondition="false" compartment="Cytosol" constant="false" hasOnlySubstanceUnits="false" id="M_A6RP5P2_c" name="A6RP5P2" fbc:charge="0" />
      <species boundaryCondition="false" compartment="Cytosol" constant="false" hasOnlySubstanceUnits="false" id="M_TRP_c" name="TRP" fbc:charge="0" />
      <species boundaryCondition="false" compartment="Cytosol" constant="false" hasOnlySubstanceUnits="false" id="M_AMINOACETONE_c" name="AMINOACETONE" fbc:charge="0" />
      <species boundaryCondition="false" compartment="Cytosol" constant="false" hasOnlySubstanceUnits="false" id="M_MBT__HOLO_c" name="MBT-HOLO" fbc:charge="0" />
      <species boundaryCondition="false" compartment="Cytosol" constant="false" hasOnlySubstanceUnits="false" id="M_MPD_c" name="MPD" fbc:charge="0" />
      <species boundaryCondition="false" compartment="Cytosol" constant="false" hasOnlySubstanceUnits="false" id="M_MYCOTHIOL__S__CONJUGATE_c" name="MYCOTHIOL-S-CONJUGATE" fbc:charge="0" />
      <species boundaryCondition="false" compartment="Cytosol" constant="false" hasOnlySubstanceUnits="false" id="M_CIS__DELTA__3__ENOYL__C22__ACYL__ACP_c" name="CIS-DELTA-3-ENOYL-C22-ACYL-ACP" fbc:charge="0" />
      <species boundaryCondition="false" compartment="Cytosol" constant="false" hasOnlySubstanceUnits="false" id="M_AC4PIM1_c" name="AC4PIM1" fbc:charge="0" />
      <species boundaryCondition="false" compartment="Cytosol" constant="false" hasOnlySubstanceUnits="false" id="M_HEPTADECANOATE_c" name="HEPTADECANOATE" fbc:charge="0" />
      <species boundaryCondition="false" compartment="Cytosol" constant="false" hasOnlySubstanceUnits="false" id="M_AC4PIM3_c" name="AC4PIM3" fbc:charge="0" />
      <species boundaryCondition="false" compartment="Cytosol" constant="false" hasOnlySubstanceUnits="false" id="M_AC4PIM2_c" name="AC4PIM2" fbc:charge="0" />
      <species boundaryCondition="false" compartment="Cytosol" constant="false" hasOnlySubstanceUnits="false" id="M_AC4PIM5_c" name="AC4PIM5" fbc:charge="0" />
      <species boundaryCondition="false" compartment="Cytosol" constant="false" hasOnlySubstanceUnits="false" id="M_AC4PIM7_c" name="AC4PIM7" fbc:charge="0" />
      <species boundaryCondition="false" compartment="Cytosol" constant="false" hasOnlySubstanceUnits="false" id="M_AC4PIM6_c" name="AC4PIM6" fbc:charge="0" />
      <species boundaryCondition="false" compartment="Cytosol" constant="false" hasOnlySubstanceUnits="false" id="M_GA1P_c" name="GA1P" fbc:charge="0" />
      <species boundaryCondition="false" compartment="Cytosol" constant="false" hasOnlySubstanceUnits="false" id="M_FPP_c" name="FPP" fbc:charge="0" />
      <species boundaryCondition="false" compartment="Cytosol" constant="false" hasOnlySubstanceUnits="false" id="M_SUC_c" name="SUC" fbc:charge="0" />
      <species boundaryCondition="false" compartment="Cytosol" constant="false" hasOnlySubstanceUnits="false" id="M_DUMP_c" name="DUMP" fbc:charge="0" />
      <species boundaryCondition="false" compartment="Cytosol" constant="false" hasOnlySubstanceUnits="false" id="M_ACAL_c" name="ACAL" fbc:charge="0" />
      <species boundaryCondition="false" compartment="Cytosol" constant="false" hasOnlySubstanceUnits="false" id="M_CIS__METHOXY__MEROACYL__ACP_c" name="CIS-METHOXY-MEROACYL-ACP" fbc:charge="0" />
      <species boundaryCondition="false" compartment="Cytosol" constant="false" hasOnlySubstanceUnits="false" id="M_ACP_c" name="ACP" fbc:charge="0" />
      <species boundaryCondition="false" compartment="Cytosol" constant="false" hasOnlySubstanceUnits="false" id="M_METHF_c" name="METHF" fbc:charge="0" />
      <species boundaryCondition="false" compartment="Cytosol" constant="false" hasOnlySubstanceUnits="false" id="M_DOCOSANOYL__COA_c" name="DOCOSANOYL-COA" fbc:charge="0" />
      <species boundaryCondition="false" compartment="Cytosol" constant="false" hasOnlySubstanceUnits="false" id="M_PA__TBA_c" name="PA-TBA" fbc:charge="0" />
      <species boundaryCondition="false" compartment="Cytosol" constant="false" hasOnlySubstanceUnits="false" id="M_CDPDG_c" name="CDPDG" fbc:charge="0" />
      <species boundaryCondition="false" compartment="Cytosol" constant="false" hasOnlySubstanceUnits="false" id="M_DTDP4DH6DGLC_c" name="DTDP4DH6DGLC" fbc:charge="0" />
      <species boundaryCondition="false" compartment="Cytosol" constant="false" hasOnlySubstanceUnits="false" id="M_4PPNTE_c" name="4PPNTE" fbc:charge="0" />
      <species boundaryCondition="false" compartment="Cytosol" constant="false" hasOnlySubstanceUnits="false" id="M_RMMALONYLCOA_c" name="RMMALONYLCOA" fbc:charge="0" />
      <species boundaryCondition="false" compartment="Cytosol" constant="false" hasOnlySubstanceUnits="false" id="M_4PPNTO_c" name="4PPNTO" fbc:charge="0" />
      <species boundaryCondition="false" compartment="Cytosol" constant="false" hasOnlySubstanceUnits="false" id="M_A6RP_c" name="A6RP" fbc:charge="0" />
      <species boundaryCondition="false" compartment="Cytosol" constant="false" hasOnlySubstanceUnits="false" id="M_FE2_c" name="FE2" fbc:charge="0" />
      <species boundaryCondition="false" compartment="Cytosol" constant="false" hasOnlySubstanceUnits="false" id="M_FE3_c" name="FE3" fbc:charge="0" />
      <species boundaryCondition="false" compartment="Cytosol" constant="false" hasOnlySubstanceUnits="false" id="M_TRE6P_c" name="TRE6P" fbc:charge="0" />
      <species boundaryCondition="false" compartment="Cytosol" constant="false" hasOnlySubstanceUnits="false" id="M_ADP_c" name="ADP" fbc:charge="0" />
      <species boundaryCondition="false" compartment="Cytosol" constant="false" hasOnlySubstanceUnits="false" id="M_CDPMDE_c" name="CDPMDE" fbc:charge="0" />
      <species boundaryCondition="false" compartment="Cytosol" constant="false" hasOnlySubstanceUnits="false" id="M_ABUT_c" name="ABUT" fbc:charge="0" />
      <species boundaryCondition="false" compartment="Cytosol" constant="false" hasOnlySubstanceUnits="false" id="M_HEXADECANOYL__ACP_c" name="HEXADECANOYL-ACP" fbc:charge="0" />
      <species boundaryCondition="false" compartment="Cytosol" constant="false" hasOnlySubstanceUnits="false" id="M_8__AMINO7__OXONONANOATE_c" name="8-AMINO7-OXONONANOATE" fbc:charge="0" />
      <species boundaryCondition="false" compartment="Cytosol" constant="false" hasOnlySubstanceUnits="false" id="M_TREHALOSEDIMYCOLATE_c" name="TREHALOSEDIMYCOLATE" fbc:charge="0" />
      <species boundaryCondition="false" compartment="Cytosol" constant="false" hasOnlySubstanceUnits="false" id="M_ADN_c" name="ADN" fbc:charge="0" />
      <species boundaryCondition="false" compartment="Cytosol" constant="false" hasOnlySubstanceUnits="false" id="M_GMP_c" name="GMP" fbc:charge="0" />
      <species boundaryCondition="false" compartment="Cytosol" constant="false" hasOnlySubstanceUnits="false" id="M_GDP_c" name="GDP" fbc:charge="0" />
      <species boundaryCondition="false" compartment="Cytosol" constant="false" hasOnlySubstanceUnits="false" id="M_PHENOLPHTHIODIOLONE__A_c" name="PHENOLPHTHIODIOLONE-A" fbc:charge="0" />
      <species boundaryCondition="false" compartment="Cytosol" constant="false" hasOnlySubstanceUnits="false" id="M_PHTHIODIOLONE__A_c" name="PHTHIODIOLONE-A" fbc:charge="0" />
      <species boundaryCondition="false" compartment="Cytosol" constant="false" hasOnlySubstanceUnits="false" id="M_DLIPO_c" name="DLIPO" fbc:charge="0" />
      <species boundaryCondition="false" compartment="Cytosol" constant="false" hasOnlySubstanceUnits="false" id="M_MET_c" name="MET" fbc:charge="0" />
      <species boundaryCondition="false" compartment="Cytosol" constant="false" hasOnlySubstanceUnits="false" id="M_ARAFDPP_c" name="ARAFDPP" fbc:charge="0" />
      <species boundaryCondition="false" compartment="Cytosol" constant="false" hasOnlySubstanceUnits="false" id="M_LEU_c" name="LEU" fbc:charge="0" />
      <species boundaryCondition="false" compartment="Cytosol" constant="false" hasOnlySubstanceUnits="false" id="M_G6P_c" name="G6P" fbc:charge="0" />
      <species boundaryCondition="false" compartment="Cytosol" constant="false" hasOnlySubstanceUnits="false" id="M_HIBUTCOA_c" name="HIBUTCOA" fbc:charge="0" />
      <species boundaryCondition="false" compartment="Cytosol" constant="false" hasOnlySubstanceUnits="false" id="M_TETRACOSANOYL__ACP_c" name="TETRACOSANOYL-ACP" fbc:charge="0" />
      <species boundaryCondition="false" compartment="Cytosol" constant="false" hasOnlySubstanceUnits="false" id="M_PHPYR_c" name="PHPYR" fbc:charge="0" />
      <species boundaryCondition="false" compartment="Cytosol" constant="false" hasOnlySubstanceUnits="false" id="M_UDP_LSQBKTNAM_COLON_NGM_RSQBKTALAGLU_c" name="UDP[NAM:NGM]ALAGLU" fbc:charge="0" />
      <species boundaryCondition="false" compartment="Cytosol" constant="false" hasOnlySubstanceUnits="false" id="M_DUTP_c" name="DUTP" fbc:charge="0" />
      <species boundaryCondition="false" compartment="Cytosol" constant="false" hasOnlySubstanceUnits="false" id="M_GA6P_c" name="GA6P" fbc:charge="0" />
      <species boundaryCondition="false" compartment="Cytosol" constant="false" hasOnlySubstanceUnits="false" id="M_NPRAN_c" name="NPRAN" fbc:charge="0" />
      <species boundaryCondition="false" compartment="Cytosol" constant="false" hasOnlySubstanceUnits="false" id="M_CIT_c" name="CIT" fbc:charge="0" />
      <species boundaryCondition="false" compartment="Cytosol" constant="false" hasOnlySubstanceUnits="false" id="M_UDPG_c" name="UDPG" fbc:charge="0" />
      <species boundaryCondition="false" compartment="Cytosol" constant="false" hasOnlySubstanceUnits="false" id="M_9__HEXADECENOATE_c" name="9-HEXADECENOATE" fbc:charge="0" />
      <species boundaryCondition="false" compartment="Cytosol" constant="false" hasOnlySubstanceUnits="false" id="M_DAG_c" name="DAG" fbc:charge="0" />
      <species boundaryCondition="false" compartment="Cytosol" constant="false" hasOnlySubstanceUnits="false" id="M_PIMS_c" name="PIMS" fbc:charge="0" />
      <species boundaryCondition="false" compartment="Cytosol" constant="false" hasOnlySubstanceUnits="false" id="M_A6RP5P_c" name="A6RP5P" fbc:charge="0" />
      <species boundaryCondition="false" compartment="Cytosol" constant="false" hasOnlySubstanceUnits="false" id="M_SAL_c" name="SAL" fbc:charge="0" />
      <species boundaryCondition="false" compartment="Cytosol" constant="false" hasOnlySubstanceUnits="false" id="M_COB__II__RINICACID__A__C__DIAMIDE_c" name="COB-II-RINICACID-A-C-DIAMIDE" fbc:charge="0" />
      <species boundaryCondition="false" compartment="Cytosol" constant="false" hasOnlySubstanceUnits="false" id="M_MACAC_c" name="MACAC" fbc:charge="0" />
      <species boundaryCondition="false" compartment="Cytosol" constant="false" hasOnlySubstanceUnits="false" id="M_METHYMALONATE_c" name="METHYMALONATE" fbc:charge="0" />
      <species boundaryCondition="false" compartment="Cytosol" constant="false" hasOnlySubstanceUnits="false" id="M_2MBUTLIPO_c" name="2MBUTLIPO" fbc:charge="0" />
      <species boundaryCondition="false" compartment="Cytosol" constant="false" hasOnlySubstanceUnits="false" id="M_LIPID2__AMIDATED_c" name="LIPID2-AMIDATED" fbc:charge="0" />
      <species boundaryCondition="false" compartment="Cytosol" constant="false" hasOnlySubstanceUnits="false" id="M_ACRCOA_c" name="ACRCOA" fbc:charge="0" />
      <species boundaryCondition="false" compartment="Cytosol" constant="false" hasOnlySubstanceUnits="false" id="M_SAOPIM_c" name="SAOPIM" fbc:charge="0" />
      <species boundaryCondition="false" compartment="Cytosol" constant="false" hasOnlySubstanceUnits="false" id="M_F420__0_c" name="F420-0" fbc:charge="0" />
      <species boundaryCondition="false" compartment="Cytosol" constant="false" hasOnlySubstanceUnits="false" id="M_AC_c" name="AC" fbc:charge="0" />
      <species boundaryCondition="false" compartment="Cytosol" constant="false" hasOnlySubstanceUnits="false" id="M_AD_c" name="AD" fbc:charge="0" />
      <species boundaryCondition="false" compartment="Cytosol" constant="false" hasOnlySubstanceUnits="false" id="M_T3_c" name="T3" fbc:charge="0" />
      <species boundaryCondition="false" compartment="Cytosol" constant="false" hasOnlySubstanceUnits="false" id="M_AN_c" name="AN" fbc:charge="0" />
      <species boundaryCondition="false" compartment="Cytosol" constant="false" hasOnlySubstanceUnits="false" id="M_4HPP_c" name="4HPP" fbc:charge="0" />
      <species boundaryCondition="false" compartment="Cytosol" constant="false" hasOnlySubstanceUnits="false" id="M_9__OCTADECENOATE_c" name="9-OCTADECENOATE" fbc:charge="0" />
      <species boundaryCondition="false" compartment="Cytosol" constant="false" hasOnlySubstanceUnits="false" id="M_2METHYLCISACONITATE_c" name="2METHYLCISACONITATE" fbc:charge="0" />
      <species boundaryCondition="false" compartment="Cytosol" constant="false" hasOnlySubstanceUnits="false" id="M_MYCOLIPANOIC__ACP_c" name="MYCOLIPANOIC-ACP" fbc:charge="0" />
      <species boundaryCondition="false" compartment="Cytosol" constant="false" hasOnlySubstanceUnits="false" id="M_PRECORIN__3B_c" name="PRECORIN-3B" fbc:charge="0" />
      <species boundaryCondition="false" compartment="Cytosol" constant="false" hasOnlySubstanceUnits="false" id="M_MTHF_c" name="MTHF" fbc:charge="0" />
      <species boundaryCondition="false" compartment="Cytosol" constant="false" hasOnlySubstanceUnits="false" id="M_COB__III_c" name="COB-III" fbc:charge="0" />
      <species boundaryCondition="false" compartment="Cytosol" constant="false" hasOnlySubstanceUnits="false" id="M_3PSME_c" name="3PSME" fbc:charge="0" />
      <species boundaryCondition="false" compartment="e" constant="false" hasOnlySubstanceUnits="false" id="M_NO3_e" name="NO3_e" />
      <species boundaryCondition="false" compartment="e" constant="false" hasOnlySubstanceUnits="false" id="M_NO2_e" name="NO2_e" />
      <species boundaryCondition="false" compartment="e" constant="false" hasOnlySubstanceUnits="false" id="M_AC_e" name="AC_e" />
      <species boundaryCondition="false" compartment="e" constant="false" hasOnlySubstanceUnits="false" id="M_AD_e" name="AD_e" />
      <species boundaryCondition="false" compartment="e" constant="false" hasOnlySubstanceUnits="false" id="M_ADN_e" name="ADN_e" />
      <species boundaryCondition="false" compartment="e" constant="false" hasOnlySubstanceUnits="false" id="M_AKG_e" name="AKG_e" />
      <species boundaryCondition="false" compartment="e" constant="false" hasOnlySubstanceUnits="false" id="M_ASP_e" name="ASP_e" />
      <species boundaryCondition="false" compartment="e" constant="false" hasOnlySubstanceUnits="false" id="M_CIT_e" name="CIT_e" />
      <species boundaryCondition="false" compartment="e" constant="false" hasOnlySubstanceUnits="false" id="M_DA_e" name="DA_e" />
      <species boundaryCondition="false" compartment="e" constant="false" hasOnlySubstanceUnits="false" id="M_DALA_e" name="DALA_e" />
      <species boundaryCondition="false" compartment="e" constant="false" hasOnlySubstanceUnits="false" id="M_DC_e" name="DC_e" />
      <species boundaryCondition="false" compartment="e" constant="false" hasOnlySubstanceUnits="false" id="M_DIN_e" name="DIN_e" />
      <species boundaryCondition="false" compartment="e" constant="false" hasOnlySubstanceUnits="false" id="M_DT_e" name="DT_e" />
      <species boundaryCondition="false" compartment="e" constant="false" hasOnlySubstanceUnits="false" id="M_DU_e" name="DU_e" />
      <species boundaryCondition="false" compartment="e" constant="false" hasOnlySubstanceUnits="false" id="M_ETH_e" name="ETH_e" />
      <species boundaryCondition="false" compartment="e" constant="false" hasOnlySubstanceUnits="false" id="M_FUM_e" name="FUM_e" />
      <species boundaryCondition="false" compartment="e" constant="false" hasOnlySubstanceUnits="false" id="M_GABA_e" name="GABA_e" />
      <species boundaryCondition="false" compartment="e" constant="false" hasOnlySubstanceUnits="false" id="M_GLAC_e" name="GLAC_e" />
      <species boundaryCondition="false" compartment="e" constant="false" hasOnlySubstanceUnits="false" id="M_GLC_e" name="GLC_e" />
      <species boundaryCondition="false" compartment="e" constant="false" hasOnlySubstanceUnits="false" id="M_GLU_e" name="GLU_e" />
      <species boundaryCondition="false" compartment="e" constant="false" hasOnlySubstanceUnits="false" id="M_GLUC_e" name="GLUC_e" />
      <species boundaryCondition="false" compartment="e" constant="false" hasOnlySubstanceUnits="false" id="M_GLY_e" name="GLY_e" />
      <species boundaryCondition="false" compartment="e" constant="false" hasOnlySubstanceUnits="false" id="M_GSN_e" name="GSN_e" />
      <species boundaryCondition="false" compartment="e" constant="false" hasOnlySubstanceUnits="false" id="M_HIS_e" name="HIS_e" />
      <species boundaryCondition="false" compartment="e" constant="false" hasOnlySubstanceUnits="false" id="M_ILE_e" name="ILE_e" />
      <species boundaryCondition="false" compartment="e" constant="false" hasOnlySubstanceUnits="false" id="M_INS_e" name="INS_e" />
      <species boundaryCondition="false" compartment="e" constant="false" hasOnlySubstanceUnits="false" id="M_LAC_e" name="LAC_e" />
      <species boundaryCondition="false" compartment="e" constant="false" hasOnlySubstanceUnits="false" id="M_LEU_e" name="LEU_e" />
      <species boundaryCondition="false" compartment="e" constant="false" hasOnlySubstanceUnits="false" id="M_LLAC_e" name="LLAC_e" />
      <species boundaryCondition="false" compartment="e" constant="false" hasOnlySubstanceUnits="false" id="M_LYS_e" name="LYS_e" />
      <species boundaryCondition="false" compartment="e" constant="false" hasOnlySubstanceUnits="false" id="M_MAL_e" name="MAL_e" />
      <species boundaryCondition="false" compartment="e" constant="false" hasOnlySubstanceUnits="false" id="M_PHE_e" name="PHE_e" />
      <species boundaryCondition="false" compartment="e" constant="false" hasOnlySubstanceUnits="false" id="M_PI_e" name="PI_e" />
      <species boundaryCondition="false" compartment="e" constant="false" hasOnlySubstanceUnits="false" id="M_PRO_e" name="PRO_e" />
      <species boundaryCondition="false" compartment="e" constant="false" hasOnlySubstanceUnits="false" id="M_PYR_e" name="PYR_e" />
      <species boundaryCondition="false" compartment="e" constant="false" hasOnlySubstanceUnits="false" id="M_SER_e" name="SER_e" />
      <species boundaryCondition="false" compartment="e" constant="false" hasOnlySubstanceUnits="false" id="M_SUCC_e" name="SUCC_e" />
      <species boundaryCondition="false" compartment="e" constant="false" hasOnlySubstanceUnits="false" id="M_THR_e" name="THR_e" />
      <species boundaryCondition="false" compartment="e" constant="false" hasOnlySubstanceUnits="false" id="M_TRP_e" name="TRP_e" />
      <species boundaryCondition="false" compartment="e" constant="false" hasOnlySubstanceUnits="false" id="M_TYR_e" name="TYR_e" />
      <species boundaryCondition="false" compartment="e" constant="false" hasOnlySubstanceUnits="false" id="M_URA_e" name="URA_e" />
      <species boundaryCondition="false" compartment="e" constant="false" hasOnlySubstanceUnits="false" id="M_URI_e" name="URI_e" />
      <species boundaryCondition="false" compartment="e" constant="false" hasOnlySubstanceUnits="false" id="M_VAL_e" name="VAL_e" />
    </listOfSpecies>
    <fbc:listOfGeneProducts>
      <fbc:geneProduct fbc:id="G_MT1364" fbc:label="MT1364" fbc:name="MT1364" />
      <fbc:geneProduct fbc:id="G_MT3443" fbc:label="MT3443" fbc:name="MT3443" />
      <fbc:geneProduct fbc:id="G_Rv0013" fbc:label="Rv0013" fbc:name="Rv0013" />
      <fbc:geneProduct fbc:id="G_Rv0032" fbc:label="Rv0032" fbc:name="Rv0032" />
      <fbc:geneProduct fbc:id="G_Rv0035" fbc:label="Rv0035" fbc:name="Rv0035" />
      <fbc:geneProduct fbc:id="G_Rv0046c" fbc:label="Rv0046c" fbc:name="Rv0046c" />
      <fbc:geneProduct fbc:id="G_Rv0066c" fbc:label="Rv0066c" fbc:name="Rv0066c" />
      <fbc:geneProduct fbc:id="G_Rv0069c" fbc:label="Rv0069c" fbc:name="Rv0069c" />
      <fbc:geneProduct fbc:id="G_Rv0070c" fbc:label="Rv0070c" fbc:name="Rv0070c" />
      <fbc:geneProduct fbc:id="G_Rv0098" fbc:label="Rv0098" fbc:name="Rv0098" />
      <fbc:geneProduct fbc:id="G_Rv0099" fbc:label="Rv0099" fbc:name="Rv0099" />
      <fbc:geneProduct fbc:id="G_Rv0112" fbc:label="Rv0112" fbc:name="Rv0112" />
      <fbc:geneProduct fbc:id="G_Rv0119" fbc:label="Rv0119" fbc:name="Rv0119" />
      <fbc:geneProduct fbc:id="G_Rv0129c" fbc:label="Rv0129c" fbc:name="Rv0129c" />
      <fbc:geneProduct fbc:id="G_Rv0130" fbc:label="Rv0130" fbc:name="Rv0130" />
      <fbc:geneProduct fbc:id="G_Rv0131c" fbc:label="Rv0131c" fbc:name="Rv0131c" />
      <fbc:geneProduct fbc:id="G_Rv0154c" fbc:label="Rv0154c" fbc:name="Rv0154c" />
      <fbc:geneProduct fbc:id="G_Rv0155" fbc:label="Rv0155" fbc:name="Rv0155" />
      <fbc:geneProduct fbc:id="G_Rv0156" fbc:label="Rv0156" fbc:name="Rv0156" />
      <fbc:geneProduct fbc:id="G_Rv0157" fbc:label="Rv0157" fbc:name="Rv0157" />
      <fbc:geneProduct fbc:id="G_Rv0162c" fbc:label="Rv0162c" fbc:name="Rv0162c" />
      <fbc:geneProduct fbc:id="G_Rv0166" fbc:label="Rv0166" fbc:name="Rv0166" />
      <fbc:geneProduct fbc:id="G_Rv0183" fbc:label="Rv0183" fbc:name="Rv0183" />
      <fbc:geneProduct fbc:id="G_Rv0186" fbc:label="Rv0186" fbc:name="Rv0186" />
      <fbc:geneProduct fbc:id="G_Rv0189c" fbc:label="Rv0189c" fbc:name="Rv0189c" />
      <fbc:geneProduct fbc:id="G_Rv0194" fbc:label="Rv0194" fbc:name="Rv0194" />
      <fbc:geneProduct fbc:id="G_Rv0211" fbc:label="Rv0211" fbc:name="Rv0211" />
      <fbc:geneProduct fbc:id="G_Rv0214" fbc:label="Rv0214" fbc:name="Rv0214" />
      <fbc:geneProduct fbc:id="G_Rv0215c" fbc:label="Rv0215c" fbc:name="Rv0215c" />
      <fbc:geneProduct fbc:id="G_Rv0217c" fbc:label="Rv0217c" fbc:name="Rv0217c" />
      <fbc:geneProduct fbc:id="G_Rv0220" fbc:label="Rv0220" fbc:name="Rv0220" />
      <fbc:geneProduct fbc:id="G_Rv0222" fbc:label="Rv0222" fbc:name="Rv0222" />
      <fbc:geneProduct fbc:id="G_Rv0231" fbc:label="Rv0231" fbc:name="Rv0231" />
      <fbc:geneProduct fbc:id="G_Rv0234c" fbc:label="Rv0234c" fbc:name="Rv0234c" />
      <fbc:geneProduct fbc:id="G_Rv0242c" fbc:label="Rv0242c" fbc:name="Rv0242c" />
      <fbc:geneProduct fbc:id="G_Rv0243" fbc:label="Rv0243" fbc:name="Rv0243" />
      <fbc:geneProduct fbc:id="G_Rv0244c" fbc:label="Rv0244c" fbc:name="Rv0244c" />
      <fbc:geneProduct fbc:id="G_Rv0254c" fbc:label="Rv0254c" fbc:name="Rv0254c" />
      <fbc:geneProduct fbc:id="G_Rv0255c" fbc:label="Rv0255c" fbc:name="Rv0255c" />
      <fbc:geneProduct fbc:id="G_Rv0270" fbc:label="Rv0270" fbc:name="Rv0270" />
      <fbc:geneProduct fbc:id="G_Rv0271c" fbc:label="Rv0271c" fbc:name="Rv0271c" />
      <fbc:geneProduct fbc:id="G_Rv0275c" fbc:label="Rv0275c" fbc:name="Rv0275c" />
      <fbc:geneProduct fbc:id="G_Rv0321" fbc:label="Rv0321" fbc:name="Rv0321" />
      <fbc:geneProduct fbc:id="G_Rv0334" fbc:label="Rv0334" fbc:name="Rv0334" />
      <fbc:geneProduct fbc:id="G_Rv0337c" fbc:label="Rv0337c" fbc:name="Rv0337c" />
      <fbc:geneProduct fbc:id="G_Rv0357c" fbc:label="Rv0357c" fbc:name="Rv0357c" />
      <fbc:geneProduct fbc:id="G_Rv0363c" fbc:label="Rv0363c" fbc:name="Rv0363c" />
      <fbc:geneProduct fbc:id="G_Rv0382c" fbc:label="Rv0382c" fbc:name="Rv0382c" />
      <fbc:geneProduct fbc:id="G_Rv0392c" fbc:label="Rv0392c" fbc:name="Rv0392c" />
      <fbc:geneProduct fbc:id="G_Rv0400c" fbc:label="Rv0400c" fbc:name="Rv0400c" />
      <fbc:geneProduct fbc:id="G_Rv0404" fbc:label="Rv0404" fbc:name="Rv0404" />
      <fbc:geneProduct fbc:id="G_Rv0408" fbc:label="Rv0408" fbc:name="Rv0408" />
      <fbc:geneProduct fbc:id="G_Rv0409" fbc:label="Rv0409" fbc:name="Rv0409" />
      <fbc:geneProduct fbc:id="G_Rv0410c" fbc:label="Rv0410c" fbc:name="Rv0410c" />
      <fbc:geneProduct fbc:id="G_Rv0411c" fbc:label="Rv0411c" fbc:name="Rv0411c" />
      <fbc:geneProduct fbc:id="G_Rv0414c" fbc:label="Rv0414c" fbc:name="Rv0414c" />
      <fbc:geneProduct fbc:id="G_Rv0417" fbc:label="Rv0417" fbc:name="Rv0417" />
      <fbc:geneProduct fbc:id="G_Rv0422c" fbc:label="Rv0422c" fbc:name="Rv0422c" />
      <fbc:geneProduct fbc:id="G_Rv0423c" fbc:label="Rv0423c" fbc:name="Rv0423c" />
      <fbc:geneProduct fbc:id="G_Rv0436c" fbc:label="Rv0436c" fbc:name="Rv0436c" />
      <fbc:geneProduct fbc:id="G_Rv0437c" fbc:label="Rv0437c" fbc:name="Rv0437c" />
      <fbc:geneProduct fbc:id="G_Rv0438" fbc:label="Rv0438" fbc:name="Rv0438" />
      <fbc:geneProduct fbc:id="G_Rv0456c" fbc:label="Rv0456c" fbc:name="Rv0456c" />
      <fbc:geneProduct fbc:id="G_Rv0458" fbc:label="Rv0458" fbc:name="Rv0458" />
      <fbc:geneProduct fbc:id="G_Rv0462" fbc:label="Rv0462" fbc:name="Rv0462" />
      <fbc:geneProduct fbc:id="G_Rv0467" fbc:label="Rv0467" fbc:name="Rv0467" />
      <fbc:geneProduct fbc:id="G_Rv0468" fbc:label="Rv0468" fbc:name="Rv0468" />
      <fbc:geneProduct fbc:id="G_Rv0478" fbc:label="Rv0478" fbc:name="Rv0478" />
      <fbc:geneProduct fbc:id="G_Rv0482" fbc:label="Rv0482" fbc:name="Rv0482" />
      <fbc:geneProduct fbc:id="G_Rv0486" fbc:label="Rv0486" fbc:name="Rv0486" />
      <fbc:geneProduct fbc:id="G_Rv0489" fbc:label="Rv0489" fbc:name="Rv0489" />
      <fbc:geneProduct fbc:id="G_Rv0500" fbc:label="Rv0500" fbc:name="Rv0500" />
      <fbc:geneProduct fbc:id="G_Rv0501" fbc:label="Rv0501" fbc:name="Rv0501" />
      <fbc:geneProduct fbc:id="G_Rv0503c" fbc:label="Rv0503c" fbc:name="Rv0503c" />
      <fbc:geneProduct fbc:id="G_Rv0509" fbc:label="Rv0509" fbc:name="Rv0509" />
      <fbc:geneProduct fbc:id="G_Rv0510" fbc:label="Rv0510" fbc:name="Rv0510" />
      <fbc:geneProduct fbc:id="G_Rv0511" fbc:label="Rv0511" fbc:name="Rv0511" />
      <fbc:geneProduct fbc:id="G_Rv0512" fbc:label="Rv0512" fbc:name="Rv0512" />
      <fbc:geneProduct fbc:id="G_Rv0519c" fbc:label="Rv0519c" fbc:name="Rv0519c" />
      <fbc:geneProduct fbc:id="G_Rv0524" fbc:label="Rv0524" fbc:name="Rv0524" />
      <fbc:geneProduct fbc:id="G_Rv0533c" fbc:label="Rv0533c" fbc:name="Rv0533c" />
      <fbc:geneProduct fbc:id="G_Rv0534c" fbc:label="Rv0534c" fbc:name="Rv0534c" />
      <fbc:geneProduct fbc:id="G_Rv0535" fbc:label="Rv0535" fbc:name="Rv0535" />
      <fbc:geneProduct fbc:id="G_Rv0536" fbc:label="Rv0536" fbc:name="Rv0536" />
      <fbc:geneProduct fbc:id="G_Rv0542c" fbc:label="Rv0542c" fbc:name="Rv0542c" />
      <fbc:geneProduct fbc:id="G_Rv0548c" fbc:label="Rv0548c" fbc:name="Rv0548c" />
      <fbc:geneProduct fbc:id="G_Rv0551c" fbc:label="Rv0551c" fbc:name="Rv0551c" />
      <fbc:geneProduct fbc:id="G_Rv0553" fbc:label="Rv0553" fbc:name="Rv0553" />
      <fbc:geneProduct fbc:id="G_Rv0555" fbc:label="Rv0555" fbc:name="Rv0555" />
      <fbc:geneProduct fbc:id="G_Rv0557" fbc:label="Rv0557" fbc:name="Rv0557" />
      <fbc:geneProduct fbc:id="G_Rv0562" fbc:label="Rv0562" fbc:name="Rv0562" />
      <fbc:geneProduct fbc:id="G_Rv0564" fbc:label="Rv0564" fbc:name="Rv0564" />
      <fbc:geneProduct fbc:id="G_Rv0573c" fbc:label="Rv0573c" fbc:name="Rv0573c" />
      <fbc:geneProduct fbc:id="G_Rv0618" fbc:label="Rv0618" fbc:name="Rv0618" />
      <fbc:geneProduct fbc:id="G_Rv0619" fbc:label="Rv0619" fbc:name="Rv0619" />
      <fbc:geneProduct fbc:id="G_Rv0620" fbc:label="Rv0620" fbc:name="Rv0620" />
      <fbc:geneProduct fbc:id="G_Rv0632c" fbc:label="Rv0632c" fbc:name="Rv0632c" />
      <fbc:geneProduct fbc:id="G_Rv0642c" fbc:label="Rv0642c" fbc:name="Rv0642c" />
      <fbc:geneProduct fbc:id="G_Rv0643c" fbc:label="Rv0643c" fbc:name="Rv0643c" />
      <fbc:geneProduct fbc:id="G_Rv0644c" fbc:label="Rv0644c" fbc:name="Rv0644c" />
      <fbc:geneProduct fbc:id="G_Rv0645c" fbc:label="Rv0645c" fbc:name="Rv0645c" />
      <fbc:geneProduct fbc:id="G_Rv0646c" fbc:label="Rv0646c" fbc:name="Rv0646c" />
      <fbc:geneProduct fbc:id="G_Rv0649" fbc:label="Rv0649" fbc:name="Rv0649" />
      <fbc:geneProduct fbc:id="G_Rv0650" fbc:label="Rv0650" fbc:name="Rv0650" />
      <fbc:geneProduct fbc:id="G_Rv0672" fbc:label="Rv0672" fbc:name="Rv0672" />
      <fbc:geneProduct fbc:id="G_Rv0673" fbc:label="Rv0673" fbc:name="Rv0673" />
      <fbc:geneProduct fbc:id="G_Rv0675" fbc:label="Rv0675" fbc:name="Rv0675" />
      <fbc:geneProduct fbc:id="G_Rv0694" fbc:label="Rv0694" fbc:name="Rv0694" />
      <fbc:geneProduct fbc:id="G_Rv0728c" fbc:label="Rv0728c" fbc:name="Rv0728c" />
      <fbc:geneProduct fbc:id="G_Rv0733" fbc:label="Rv0733" fbc:name="Rv0733" />
      <fbc:geneProduct fbc:id="G_Rv0751c" fbc:label="Rv0751c" fbc:name="Rv0751c" />
      <fbc:geneProduct fbc:id="G_Rv0752c" fbc:label="Rv0752c" fbc:name="Rv0752c" />
      <fbc:geneProduct fbc:id="G_Rv0753c" fbc:label="Rv0753c" fbc:name="Rv0753c" />
      <fbc:geneProduct fbc:id="G_Rv0757" fbc:label="Rv0757" fbc:name="Rv0757" />
      <fbc:geneProduct fbc:id="G_Rv0758" fbc:label="Rv0758" fbc:name="Rv0758" />
      <fbc:geneProduct fbc:id="G_Rv0761c" fbc:label="Rv0761c" fbc:name="Rv0761c" />
      <fbc:geneProduct fbc:id="G_Rv0772" fbc:label="Rv0772" fbc:name="Rv0772" />
      <fbc:geneProduct fbc:id="G_Rv0774c" fbc:label="Rv0774c" fbc:name="Rv0774c" />
      <fbc:geneProduct fbc:id="G_Rv0777" fbc:label="Rv0777" fbc:name="Rv0777" />
      <fbc:geneProduct fbc:id="G_Rv0780" fbc:label="Rv0780" fbc:name="Rv0780" />
      <fbc:geneProduct fbc:id="G_Rv0803" fbc:label="Rv0803" fbc:name="Rv0803" />
      <fbc:geneProduct fbc:id="G_Rv0808" fbc:label="Rv0808" fbc:name="Rv0808" />
      <fbc:geneProduct fbc:id="G_Rv0809" fbc:label="Rv0809" fbc:name="Rv0809" />
      <fbc:geneProduct fbc:id="G_Rv0812" fbc:label="Rv0812" fbc:name="Rv0812" />
      <fbc:geneProduct fbc:id="G_Rv0819" fbc:label="Rv0819" fbc:name="Rv0819" />
      <fbc:geneProduct fbc:id="G_Rv0852" fbc:label="Rv0852" fbc:name="Rv0852" />
      <fbc:geneProduct fbc:id="G_Rv0858c" fbc:label="Rv0858c" fbc:name="Rv0858c" />
      <fbc:geneProduct fbc:id="G_Rv0859" fbc:label="Rv0859" fbc:name="Rv0859" />
      <fbc:geneProduct fbc:id="G_Rv0866" fbc:label="Rv0866" fbc:name="Rv0866" />
      <fbc:geneProduct fbc:id="G_Rv0873" fbc:label="Rv0873" fbc:name="Rv0873" />
      <fbc:geneProduct fbc:id="G_Rv0884c" fbc:label="Rv0884c" fbc:name="Rv0884c" />
      <fbc:geneProduct fbc:id="G_Rv0886" fbc:label="Rv0886" fbc:name="Rv0886" />
      <fbc:geneProduct fbc:id="G_Rv0889c" fbc:label="Rv0889c" fbc:name="Rv0889c" />
      <fbc:geneProduct fbc:id="G_Rv0896" fbc:label="Rv0896" fbc:name="Rv0896" />
      <fbc:geneProduct fbc:id="G_Rv0904c" fbc:label="Rv0904c" fbc:name="Rv0904c" />
      <fbc:geneProduct fbc:id="G_Rv0905" fbc:label="Rv0905" fbc:name="Rv0905" />
      <fbc:geneProduct fbc:id="G_Rv0928" fbc:label="Rv0928" fbc:name="Rv0928" />
      <fbc:geneProduct fbc:id="G_Rv0929" fbc:label="Rv0929" fbc:name="Rv0929" />
      <fbc:geneProduct fbc:id="G_Rv0930" fbc:label="Rv0930" fbc:name="Rv0930" />
      <fbc:geneProduct fbc:id="G_Rv0932c" fbc:label="Rv0932c" fbc:name="Rv0932c" />
      <fbc:geneProduct fbc:id="G_Rv0933" fbc:label="Rv0933" fbc:name="Rv0933" />
      <fbc:geneProduct fbc:id="G_Rv0934" fbc:label="Rv0934" fbc:name="Rv0934" />
      <fbc:geneProduct fbc:id="G_Rv0935" fbc:label="Rv0935" fbc:name="Rv0935" />
      <fbc:geneProduct fbc:id="G_Rv0936" fbc:label="Rv0936" fbc:name="Rv0936" />
      <fbc:geneProduct fbc:id="G_Rv0946c" fbc:label="Rv0946c" fbc:name="Rv0946c" />
      <fbc:geneProduct fbc:id="G_Rv0948c" fbc:label="Rv0948c" fbc:name="Rv0948c" />
      <fbc:geneProduct fbc:id="G_Rv0951" fbc:label="Rv0951" fbc:name="Rv0951" />
      <fbc:geneProduct fbc:id="G_Rv0952" fbc:label="Rv0952" fbc:name="Rv0952" />
      <fbc:geneProduct fbc:id="G_Rv0956" fbc:label="Rv0956" fbc:name="Rv0956" />
      <fbc:geneProduct fbc:id="G_Rv0957" fbc:label="Rv0957" fbc:name="Rv0957" />
      <fbc:geneProduct fbc:id="G_Rv0971c" fbc:label="Rv0971c" fbc:name="Rv0971c" />
      <fbc:geneProduct fbc:id="G_Rv0972c" fbc:label="Rv0972c" fbc:name="Rv0972c" />
      <fbc:geneProduct fbc:id="G_Rv0973c" fbc:label="Rv0973c" fbc:name="Rv0973c" />
      <fbc:geneProduct fbc:id="G_Rv0974c" fbc:label="Rv0974c" fbc:name="Rv0974c" />
      <fbc:geneProduct fbc:id="G_Rv0975c" fbc:label="Rv0975c" fbc:name="Rv0975c" />
      <fbc:geneProduct fbc:id="G_Rv0993" fbc:label="Rv0993" fbc:name="Rv0993" />
      <fbc:geneProduct fbc:id="G_Rv0994" fbc:label="Rv0994" fbc:name="Rv0994" />
      <fbc:geneProduct fbc:id="G_Rv1001" fbc:label="Rv1001" fbc:name="Rv1001" />
      <fbc:geneProduct fbc:id="G_Rv1011" fbc:label="Rv1011" fbc:name="Rv1011" />
      <fbc:geneProduct fbc:id="G_Rv1017c" fbc:label="Rv1017c" fbc:name="Rv1017c" />
      <fbc:geneProduct fbc:id="G_Rv1018c" fbc:label="Rv1018c" fbc:name="Rv1018c" />
      <fbc:geneProduct fbc:id="G_Rv1023" fbc:label="Rv1023" fbc:name="Rv1023" />
      <fbc:geneProduct fbc:id="G_Rv1058" fbc:label="Rv1058" fbc:name="Rv1058" />
      <fbc:geneProduct fbc:id="G_Rv1070c" fbc:label="Rv1070c" fbc:name="Rv1070c" />
      <fbc:geneProduct fbc:id="G_Rv1071c" fbc:label="Rv1071c" fbc:name="Rv1071c" />
      <fbc:geneProduct fbc:id="G_Rv1074c" fbc:label="Rv1074c" fbc:name="Rv1074c" />
      <fbc:geneProduct fbc:id="G_Rv1076" fbc:label="Rv1076" fbc:name="Rv1076" />
      <fbc:geneProduct fbc:id="G_Rv1077" fbc:label="Rv1077" fbc:name="Rv1077" />
      <fbc:geneProduct fbc:id="G_Rv1079" fbc:label="Rv1079" fbc:name="Rv1079" />
      <fbc:geneProduct fbc:id="G_Rv1082" fbc:label="Rv1082" fbc:name="Rv1082" />
      <fbc:geneProduct fbc:id="G_Rv1086" fbc:label="Rv1086" fbc:name="Rv1086" />
      <fbc:geneProduct fbc:id="G_Rv1092c" fbc:label="Rv1092c" fbc:name="Rv1092c" />
      <fbc:geneProduct fbc:id="G_Rv1093" fbc:label="Rv1093" fbc:name="Rv1093" />
      <fbc:geneProduct fbc:id="G_Rv1098c" fbc:label="Rv1098c" fbc:name="Rv1098c" />
      <fbc:geneProduct fbc:id="G_Rv1099c" fbc:label="Rv1099c" fbc:name="Rv1099c" />
      <fbc:geneProduct fbc:id="G_Rv1104" fbc:label="Rv1104" fbc:name="Rv1104" />
      <fbc:geneProduct fbc:id="G_Rv1105" fbc:label="Rv1105" fbc:name="Rv1105" />
      <fbc:geneProduct fbc:id="G_Rv1110" fbc:label="Rv1110" fbc:name="Rv1110" />
      <fbc:geneProduct fbc:id="G_Rv1121" fbc:label="Rv1121" fbc:name="Rv1121" />
      <fbc:geneProduct fbc:id="G_Rv1122" fbc:label="Rv1122" fbc:name="Rv1122" />
      <fbc:geneProduct fbc:id="G_Rv1127c" fbc:label="Rv1127c" fbc:name="Rv1127c" />
      <fbc:geneProduct fbc:id="G_Rv1130" fbc:label="Rv1130" fbc:name="Rv1130" />
      <fbc:geneProduct fbc:id="G_Rv1131" fbc:label="Rv1131" fbc:name="Rv1131" />
      <fbc:geneProduct fbc:id="G_Rv1133c" fbc:label="Rv1133c" fbc:name="Rv1133c" />
      <fbc:geneProduct fbc:id="G_Rv1141c" fbc:label="Rv1141c" fbc:name="Rv1141c" />
      <fbc:geneProduct fbc:id="G_Rv1142" fbc:label="Rv1142" fbc:name="Rv1142" />
      <fbc:geneProduct fbc:id="G_Rv1142c" fbc:label="Rv1142c" fbc:name="Rv1142c" />
      <fbc:geneProduct fbc:id="G_Rv1144" fbc:label="Rv1144" fbc:name="Rv1144" />
      <fbc:geneProduct fbc:id="G_Rv1161" fbc:label="Rv1161" fbc:name="Rv1161" />
      <fbc:geneProduct fbc:id="G_Rv1162" fbc:label="Rv1162" fbc:name="Rv1162" />
      <fbc:geneProduct fbc:id="G_Rv1163" fbc:label="Rv1163" fbc:name="Rv1163" />
      <fbc:geneProduct fbc:id="G_Rv1164" fbc:label="Rv1164" fbc:name="Rv1164" />
      <fbc:geneProduct fbc:id="G_Rv1170" fbc:label="Rv1170" fbc:name="Rv1170" />
      <fbc:geneProduct fbc:id="G_Rv1173" fbc:label="Rv1173" fbc:name="Rv1173" />
      <fbc:geneProduct fbc:id="G_Rv1180" fbc:label="Rv1180" fbc:name="Rv1180" />
      <fbc:geneProduct fbc:id="G_Rv1181" fbc:label="Rv1181" fbc:name="Rv1181" />
      <fbc:geneProduct fbc:id="G_Rv1182" fbc:label="Rv1182" fbc:name="Rv1182" />
      <fbc:geneProduct fbc:id="G_Rv1183" fbc:label="Rv1183" fbc:name="Rv1183" />
      <fbc:geneProduct fbc:id="G_Rv1185c" fbc:label="Rv1185c" fbc:name="Rv1185c" />
      <fbc:geneProduct fbc:id="G_Rv1187" fbc:label="Rv1187" fbc:name="Rv1187" />
      <fbc:geneProduct fbc:id="G_Rv1188" fbc:label="Rv1188" fbc:name="Rv1188" />
      <fbc:geneProduct fbc:id="G_Rv1193" fbc:label="Rv1193" fbc:name="Rv1193" />
      <fbc:geneProduct fbc:id="G_Rv1201c" fbc:label="Rv1201c" fbc:name="Rv1201c" />
      <fbc:geneProduct fbc:id="G_Rv1202" fbc:label="Rv1202" fbc:name="Rv1202" />
      <fbc:geneProduct fbc:id="G_Rv1206" fbc:label="Rv1206" fbc:name="Rv1206" />
      <fbc:geneProduct fbc:id="G_Rv1207" fbc:label="Rv1207" fbc:name="Rv1207" />
      <fbc:geneProduct fbc:id="G_Rv1223" fbc:label="Rv1223" fbc:name="Rv1223" />
      <fbc:geneProduct fbc:id="G_Rv1240" fbc:label="Rv1240" fbc:name="Rv1240" />
      <fbc:geneProduct fbc:id="G_Rv1248c" fbc:label="Rv1248c" fbc:name="Rv1248c" />
      <fbc:geneProduct fbc:id="G_Rv1257c" fbc:label="Rv1257c" fbc:name="Rv1257c" />
      <fbc:geneProduct fbc:id="G_Rv1272c" fbc:label="Rv1272c" fbc:name="Rv1272c" />
      <fbc:geneProduct fbc:id="G_Rv1273c" fbc:label="Rv1273c" fbc:name="Rv1273c" />
      <fbc:geneProduct fbc:id="G_Rv1284" fbc:label="Rv1284" fbc:name="Rv1284" />
      <fbc:geneProduct fbc:id="G_Rv1285" fbc:label="Rv1285" fbc:name="Rv1285" />
      <fbc:geneProduct fbc:id="G_Rv1286" fbc:label="Rv1286" fbc:name="Rv1286" />
      <fbc:geneProduct fbc:id="G_Rv1288" fbc:label="Rv1288" fbc:name="Rv1288" />
      <fbc:geneProduct fbc:id="G_Rv1293" fbc:label="Rv1293" fbc:name="Rv1293" />
      <fbc:geneProduct fbc:id="G_Rv1294" fbc:label="Rv1294" fbc:name="Rv1294" />
      <fbc:geneProduct fbc:id="G_Rv1295" fbc:label="Rv1295" fbc:name="Rv1295" />
      <fbc:geneProduct fbc:id="G_Rv1296" fbc:label="Rv1296" fbc:name="Rv1296" />
      <fbc:geneProduct fbc:id="G_Rv1300" fbc:label="Rv1300" fbc:name="Rv1300" />
      <fbc:geneProduct fbc:id="G_Rv1304" fbc:label="Rv1304" fbc:name="Rv1304" />
      <fbc:geneProduct fbc:id="G_Rv1305" fbc:label="Rv1305" fbc:name="Rv1305" />
      <fbc:geneProduct fbc:id="G_Rv1306" fbc:label="Rv1306" fbc:name="Rv1306" />
      <fbc:geneProduct fbc:id="G_Rv1307" fbc:label="Rv1307" fbc:name="Rv1307" />
      <fbc:geneProduct fbc:id="G_Rv1308" fbc:label="Rv1308" fbc:name="Rv1308" />
      <fbc:geneProduct fbc:id="G_Rv1309" fbc:label="Rv1309" fbc:name="Rv1309" />
      <fbc:geneProduct fbc:id="G_Rv1310" fbc:label="Rv1310" fbc:name="Rv1310" />
      <fbc:geneProduct fbc:id="G_Rv1311" fbc:label="Rv1311" fbc:name="Rv1311" />
      <fbc:geneProduct fbc:id="G_Rv1315" fbc:label="Rv1315" fbc:name="Rv1315" />
      <fbc:geneProduct fbc:id="G_Rv1323" fbc:label="Rv1323" fbc:name="Rv1323" />
      <fbc:geneProduct fbc:id="G_Rv1336" fbc:label="Rv1336" fbc:name="Rv1336" />
      <fbc:geneProduct fbc:id="G_Rv1338" fbc:label="Rv1338" fbc:name="Rv1338" />
      <fbc:geneProduct fbc:id="G_Rv1345" fbc:label="Rv1345" fbc:name="Rv1345" />
      <fbc:geneProduct fbc:id="G_Rv1346" fbc:label="Rv1346" fbc:name="Rv1346" />
      <fbc:geneProduct fbc:id="G_Rv1348" fbc:label="Rv1348" fbc:name="Rv1348" />
      <fbc:geneProduct fbc:id="G_Rv1349" fbc:label="Rv1349" fbc:name="Rv1349" />
      <fbc:geneProduct fbc:id="G_Rv1350" fbc:label="Rv1350" fbc:name="Rv1350" />
      <fbc:geneProduct fbc:id="G_Rv1373" fbc:label="Rv1373" fbc:name="Rv1373" />
      <fbc:geneProduct fbc:id="G_Rv1380" fbc:label="Rv1380" fbc:name="Rv1380" />
      <fbc:geneProduct fbc:id="G_Rv1381" fbc:label="Rv1381" fbc:name="Rv1381" />
      <fbc:geneProduct fbc:id="G_Rv1383" fbc:label="Rv1383" fbc:name="Rv1383" />
      <fbc:geneProduct fbc:id="G_Rv1384" fbc:label="Rv1384" fbc:name="Rv1384" />
      <fbc:geneProduct fbc:id="G_Rv1385" fbc:label="Rv1385" fbc:name="Rv1385" />
      <fbc:geneProduct fbc:id="G_Rv1389" fbc:label="Rv1389" fbc:name="Rv1389" />
      <fbc:geneProduct fbc:id="G_Rv1391" fbc:label="Rv1391" fbc:name="Rv1391" />
      <fbc:geneProduct fbc:id="G_Rv1392" fbc:label="Rv1392" fbc:name="Rv1392" />
      <fbc:geneProduct fbc:id="G_Rv1399c" fbc:label="Rv1399c" fbc:name="Rv1399c" />
      <fbc:geneProduct fbc:id="G_Rv1400c" fbc:label="Rv1400c" fbc:name="Rv1400c" />
      <fbc:geneProduct fbc:id="G_Rv1408" fbc:label="Rv1408" fbc:name="Rv1408" />
      <fbc:geneProduct fbc:id="G_Rv1409" fbc:label="Rv1409" fbc:name="Rv1409" />
      <fbc:geneProduct fbc:id="G_Rv1412" fbc:label="Rv1412" fbc:name="Rv1412" />
      <fbc:geneProduct fbc:id="G_Rv1415" fbc:label="Rv1415" fbc:name="Rv1415" />
      <fbc:geneProduct fbc:id="G_Rv1416" fbc:label="Rv1416" fbc:name="Rv1416" />
      <fbc:geneProduct fbc:id="G_Rv1426c" fbc:label="Rv1426c" fbc:name="Rv1426c" />
      <fbc:geneProduct fbc:id="G_Rv1427c" fbc:label="Rv1427c" fbc:name="Rv1427c" />
      <fbc:geneProduct fbc:id="G_Rv1436" fbc:label="Rv1436" fbc:name="Rv1436" />
      <fbc:geneProduct fbc:id="G_Rv1437" fbc:label="Rv1437" fbc:name="Rv1437" />
      <fbc:geneProduct fbc:id="G_Rv1438" fbc:label="Rv1438" fbc:name="Rv1438" />
      <fbc:geneProduct fbc:id="G_Rv1445c" fbc:label="Rv1445c" fbc:name="Rv1445c" />
      <fbc:geneProduct fbc:id="G_Rv1447c" fbc:label="Rv1447c" fbc:name="Rv1447c" />
      <fbc:geneProduct fbc:id="G_Rv1448c" fbc:label="Rv1448c" fbc:name="Rv1448c" />
      <fbc:geneProduct fbc:id="G_Rv1449c" fbc:label="Rv1449c" fbc:name="Rv1449c" />
      <fbc:geneProduct fbc:id="G_Rv1451" fbc:label="Rv1451" fbc:name="Rv1451" />
      <fbc:geneProduct fbc:id="G_Rv1456c" fbc:label="Rv1456c" fbc:name="Rv1456c" />
      <fbc:geneProduct fbc:id="G_Rv1464" fbc:label="Rv1464" fbc:name="Rv1464" />
      <fbc:geneProduct fbc:id="G_Rv1467c" fbc:label="Rv1467c" fbc:name="Rv1467c" />
      <fbc:geneProduct fbc:id="G_Rv1472" fbc:label="Rv1472" fbc:name="Rv1472" />
      <fbc:geneProduct fbc:id="G_Rv1475c" fbc:label="Rv1475c" fbc:name="Rv1475c" />
      <fbc:geneProduct fbc:id="G_Rv1483" fbc:label="Rv1483" fbc:name="Rv1483" />
      <fbc:geneProduct fbc:id="G_Rv1484" fbc:label="Rv1484" fbc:name="Rv1484" />
      <fbc:geneProduct fbc:id="G_Rv1485" fbc:label="Rv1485" fbc:name="Rv1485" />
      <fbc:geneProduct fbc:id="G_Rv1492" fbc:label="Rv1492" fbc:name="Rv1492" />
      <fbc:geneProduct fbc:id="G_Rv1493" fbc:label="Rv1493" fbc:name="Rv1493" />
      <fbc:geneProduct fbc:id="G_Rv1497" fbc:label="Rv1497" fbc:name="Rv1497" />
      <fbc:geneProduct fbc:id="G_Rv1500" fbc:label="Rv1500" fbc:name="Rv1500" />
      <fbc:geneProduct fbc:id="G_Rv1511" fbc:label="Rv1511" fbc:name="Rv1511" />
      <fbc:geneProduct fbc:id="G_Rv1512" fbc:label="Rv1512" fbc:name="Rv1512" />
      <fbc:geneProduct fbc:id="G_Rv1521" fbc:label="Rv1521" fbc:name="Rv1521" />
      <fbc:geneProduct fbc:id="G_Rv1525" fbc:label="Rv1525" fbc:name="Rv1525" />
      <fbc:geneProduct fbc:id="G_Rv1529" fbc:label="Rv1529" fbc:name="Rv1529" />
      <fbc:geneProduct fbc:id="G_Rv1530" fbc:label="Rv1530" fbc:name="Rv1530" />
      <fbc:geneProduct fbc:id="G_Rv1538c" fbc:label="Rv1538c" fbc:name="Rv1538c" />
      <fbc:geneProduct fbc:id="G_Rv1551" fbc:label="Rv1551" fbc:name="Rv1551" />
      <fbc:geneProduct fbc:id="G_Rv1552" fbc:label="Rv1552" fbc:name="Rv1552" />
      <fbc:geneProduct fbc:id="G_Rv1553" fbc:label="Rv1553" fbc:name="Rv1553" />
      <fbc:geneProduct fbc:id="G_Rv1554" fbc:label="Rv1554" fbc:name="Rv1554" />
      <fbc:geneProduct fbc:id="G_Rv1555" fbc:label="Rv1555" fbc:name="Rv1555" />
      <fbc:geneProduct fbc:id="G_Rv1559" fbc:label="Rv1559" fbc:name="Rv1559" />
      <fbc:geneProduct fbc:id="G_Rv1568" fbc:label="Rv1568" fbc:name="Rv1568" />
      <fbc:geneProduct fbc:id="G_Rv1569" fbc:label="Rv1569" fbc:name="Rv1569" />
      <fbc:geneProduct fbc:id="G_Rv1570" fbc:label="Rv1570" fbc:name="Rv1570" />
      <fbc:geneProduct fbc:id="G_Rv1589" fbc:label="Rv1589" fbc:name="Rv1589" />
      <fbc:geneProduct fbc:id="G_Rv1594" fbc:label="Rv1594" fbc:name="Rv1594" />
      <fbc:geneProduct fbc:id="G_Rv1595" fbc:label="Rv1595" fbc:name="Rv1595" />
      <fbc:geneProduct fbc:id="G_Rv1596" fbc:label="Rv1596" fbc:name="Rv1596" />
      <fbc:geneProduct fbc:id="G_Rv1599" fbc:label="Rv1599" fbc:name="Rv1599" />
      <fbc:geneProduct fbc:id="G_Rv1600" fbc:label="Rv1600" fbc:name="Rv1600" />
      <fbc:geneProduct fbc:id="G_Rv1601" fbc:label="Rv1601" fbc:name="Rv1601" />
      <fbc:geneProduct fbc:id="G_Rv1602" fbc:label="Rv1602" fbc:name="Rv1602" />
      <fbc:geneProduct fbc:id="G_Rv1603" fbc:label="Rv1603" fbc:name="Rv1603" />
      <fbc:geneProduct fbc:id="G_Rv1606" fbc:label="Rv1606" fbc:name="Rv1606" />
      <fbc:geneProduct fbc:id="G_Rv1609" fbc:label="Rv1609" fbc:name="Rv1609" />
      <fbc:geneProduct fbc:id="G_Rv1611" fbc:label="Rv1611" fbc:name="Rv1611" />
      <fbc:geneProduct fbc:id="G_Rv1612" fbc:label="Rv1612" fbc:name="Rv1612" />
      <fbc:geneProduct fbc:id="G_Rv1613" fbc:label="Rv1613" fbc:name="Rv1613" />
      <fbc:geneProduct fbc:id="G_Rv1617" fbc:label="Rv1617" fbc:name="Rv1617" />
      <fbc:geneProduct fbc:id="G_Rv1622c" fbc:label="Rv1622c" fbc:name="Rv1622c" />
      <fbc:geneProduct fbc:id="G_Rv1623c" fbc:label="Rv1623c" fbc:name="Rv1623c" />
      <fbc:geneProduct fbc:id="G_Rv1625c" fbc:label="Rv1625c" fbc:name="Rv1625c" />
      <fbc:geneProduct fbc:id="G_Rv1631" fbc:label="Rv1631" fbc:name="Rv1631" />
      <fbc:geneProduct fbc:id="G_Rv1652" fbc:label="Rv1652" fbc:name="Rv1652" />
      <fbc:geneProduct fbc:id="G_Rv1653" fbc:label="Rv1653" fbc:name="Rv1653" />
      <fbc:geneProduct fbc:id="G_Rv1654" fbc:label="Rv1654" fbc:name="Rv1654" />
      <fbc:geneProduct fbc:id="G_Rv1655" fbc:label="Rv1655" fbc:name="Rv1655" />
      <fbc:geneProduct fbc:id="G_Rv1656" fbc:label="Rv1656" fbc:name="Rv1656" />
      <fbc:geneProduct fbc:id="G_Rv1658" fbc:label="Rv1658" fbc:name="Rv1658" />
      <fbc:geneProduct fbc:id="G_Rv1659" fbc:label="Rv1659" fbc:name="Rv1659" />
      <fbc:geneProduct fbc:id="G_Rv1661" fbc:label="Rv1661" fbc:name="Rv1661" />
      <fbc:geneProduct fbc:id="G_Rv1679" fbc:label="Rv1679" fbc:name="Rv1679" />
      <fbc:geneProduct fbc:id="G_Rv1686c" fbc:label="Rv1686c" fbc:name="Rv1686c" />
      <fbc:geneProduct fbc:id="G_Rv1687c" fbc:label="Rv1687c" fbc:name="Rv1687c" />
      <fbc:geneProduct fbc:id="G_Rv1695" fbc:label="Rv1695" fbc:name="Rv1695" />
      <fbc:geneProduct fbc:id="G_Rv1699" fbc:label="Rv1699" fbc:name="Rv1699" />
      <fbc:geneProduct fbc:id="G_Rv1712" fbc:label="Rv1712" fbc:name="Rv1712" />
      <fbc:geneProduct fbc:id="G_Rv1715" fbc:label="Rv1715" fbc:name="Rv1715" />
      <fbc:geneProduct fbc:id="G_Rv1731" fbc:label="Rv1731" fbc:name="Rv1731" />
      <fbc:geneProduct fbc:id="G_Rv1736c" fbc:label="Rv1736c" fbc:name="Rv1736c" />
      <fbc:geneProduct fbc:id="G_Rv1737c" fbc:label="Rv1737c" fbc:name="Rv1737c" />
      <fbc:geneProduct fbc:id="G_Rv1745c" fbc:label="Rv1745c" fbc:name="Rv1745c" />
      <fbc:geneProduct fbc:id="G_Rv1747" fbc:label="Rv1747" fbc:name="Rv1747" />
      <fbc:geneProduct fbc:id="G_Rv1750c" fbc:label="Rv1750c" fbc:name="Rv1750c" />
      <fbc:geneProduct fbc:id="G_Rv1755c" fbc:label="Rv1755c" fbc:name="Rv1755c" />
      <fbc:geneProduct fbc:id="G_Rv1811" fbc:label="Rv1811" fbc:name="Rv1811" />
      <fbc:geneProduct fbc:id="G_Rv1819c" fbc:label="Rv1819c" fbc:name="Rv1819c" />
      <fbc:geneProduct fbc:id="G_Rv1820" fbc:label="Rv1820" fbc:name="Rv1820" />
      <fbc:geneProduct fbc:id="G_Rv1822" fbc:label="Rv1822" fbc:name="Rv1822" />
      <fbc:geneProduct fbc:id="G_Rv1832" fbc:label="Rv1832" fbc:name="Rv1832" />
      <fbc:geneProduct fbc:id="G_Rv1837c" fbc:label="Rv1837c" fbc:name="Rv1837c" />
      <fbc:geneProduct fbc:id="G_Rv1843c" fbc:label="Rv1843c" fbc:name="Rv1843c" />
      <fbc:geneProduct fbc:id="G_Rv1844c" fbc:label="Rv1844c" fbc:name="Rv1844c" />
      <fbc:geneProduct fbc:id="G_Rv1848" fbc:label="Rv1848" fbc:name="Rv1848" />
      <fbc:geneProduct fbc:id="G_Rv1849" fbc:label="Rv1849" fbc:name="Rv1849" />
      <fbc:geneProduct fbc:id="G_Rv1850" fbc:label="Rv1850" fbc:name="Rv1850" />
      <fbc:geneProduct fbc:id="G_Rv1851" fbc:label="Rv1851" fbc:name="Rv1851" />
      <fbc:geneProduct fbc:id="G_Rv1852" fbc:label="Rv1852" fbc:name="Rv1852" />
      <fbc:geneProduct fbc:id="G_Rv1853" fbc:label="Rv1853" fbc:name="Rv1853" />
      <fbc:geneProduct fbc:id="G_Rv1854c" fbc:label="Rv1854c" fbc:name="Rv1854c" />
      <fbc:geneProduct fbc:id="G_Rv1862" fbc:label="Rv1862" fbc:name="Rv1862" />
      <fbc:geneProduct fbc:id="G_Rv1872c" fbc:label="Rv1872c" fbc:name="Rv1872c" />
      <fbc:geneProduct fbc:id="G_Rv1878" fbc:label="Rv1878" fbc:name="Rv1878" />
      <fbc:geneProduct fbc:id="G_Rv1885c" fbc:label="Rv1885c" fbc:name="Rv1885c" />
      <fbc:geneProduct fbc:id="G_Rv1886c" fbc:label="Rv1886c" fbc:name="Rv1886c" />
      <fbc:geneProduct fbc:id="G_Rv1900c" fbc:label="Rv1900c" fbc:name="Rv1900c" />
      <fbc:geneProduct fbc:id="G_Rv1908c" fbc:label="Rv1908c" fbc:name="Rv1908c" />
      <fbc:geneProduct fbc:id="G_Rv1912c" fbc:label="Rv1912c" fbc:name="Rv1912c" />
      <fbc:geneProduct fbc:id="G_Rv1915" fbc:label="Rv1915" fbc:name="Rv1915" />
      <fbc:geneProduct fbc:id="G_Rv1916" fbc:label="Rv1916" fbc:name="Rv1916" />
      <fbc:geneProduct fbc:id="G_Rv1923" fbc:label="Rv1923" fbc:name="Rv1923" />
      <fbc:geneProduct fbc:id="G_Rv1925" fbc:label="Rv1925" fbc:name="Rv1925" />
      <fbc:geneProduct fbc:id="G_Rv1933c" fbc:label="Rv1933c" fbc:name="Rv1933c" />
      <fbc:geneProduct fbc:id="G_Rv1934c" fbc:label="Rv1934c" fbc:name="Rv1934c" />
      <fbc:geneProduct fbc:id="G_Rv1935c" fbc:label="Rv1935c" fbc:name="Rv1935c" />
      <fbc:geneProduct fbc:id="G_Rv1940" fbc:label="Rv1940" fbc:name="Rv1940" />
      <fbc:geneProduct fbc:id="G_Rv2002" fbc:label="Rv2002" fbc:name="Rv2002" />
      <fbc:geneProduct fbc:id="G_Rv2006" fbc:label="Rv2006" fbc:name="Rv2006" />
      <fbc:geneProduct fbc:id="G_Rv2029c" fbc:label="Rv2029c" fbc:name="Rv2029c" />
      <fbc:geneProduct fbc:id="G_Rv2043c" fbc:label="Rv2043c" fbc:name="Rv2043c" />
      <fbc:geneProduct fbc:id="G_Rv2045c" fbc:label="Rv2045c" fbc:name="Rv2045c" />
      <fbc:geneProduct fbc:id="G_Rv2048c" fbc:label="Rv2048c" fbc:name="Rv2048c" />
      <fbc:geneProduct fbc:id="G_Rv2051c" fbc:label="Rv2051c" fbc:name="Rv2051c" />
      <fbc:geneProduct fbc:id="G_Rv2064" fbc:label="Rv2064" fbc:name="Rv2064" />
      <fbc:geneProduct fbc:id="G_Rv2065" fbc:label="Rv2065" fbc:name="Rv2065" />
      <fbc:geneProduct fbc:id="G_Rv2066" fbc:label="Rv2066" fbc:name="Rv2066" />
      <fbc:geneProduct fbc:id="G_Rv2070c" fbc:label="Rv2070c" fbc:name="Rv2070c" />
      <fbc:geneProduct fbc:id="G_Rv2071c" fbc:label="Rv2071c" fbc:name="Rv2071c" />
      <fbc:geneProduct fbc:id="G_Rv2072c" fbc:label="Rv2072c" fbc:name="Rv2072c" />
      <fbc:geneProduct fbc:id="G_Rv2121c" fbc:label="Rv2121c" fbc:name="Rv2121c" />
      <fbc:geneProduct fbc:id="G_Rv2122c" fbc:label="Rv2122c" fbc:name="Rv2122c" />
      <fbc:geneProduct fbc:id="G_Rv2124c" fbc:label="Rv2124c" fbc:name="Rv2124c" />
      <fbc:geneProduct fbc:id="G_Rv2127" fbc:label="Rv2127" fbc:name="Rv2127" />
      <fbc:geneProduct fbc:id="G_Rv2130" fbc:label="Rv2130" fbc:name="Rv2130" />
      <fbc:geneProduct fbc:id="G_Rv2139" fbc:label="Rv2139" fbc:name="Rv2139" />
      <fbc:geneProduct fbc:id="G_Rv2152c" fbc:label="Rv2152c" fbc:name="Rv2152c" />
      <fbc:geneProduct fbc:id="G_Rv2153c" fbc:label="Rv2153c" fbc:name="Rv2153c" />
      <fbc:geneProduct fbc:id="G_Rv2155c" fbc:label="Rv2155c" fbc:name="Rv2155c" />
      <fbc:geneProduct fbc:id="G_Rv2156c" fbc:label="Rv2156c" fbc:name="Rv2156c" />
      <fbc:geneProduct fbc:id="G_Rv2157c" fbc:label="Rv2157c" fbc:name="Rv2157c" />
      <fbc:geneProduct fbc:id="G_Rv2158c" fbc:label="Rv2158c" fbc:name="Rv2158c" />
      <fbc:geneProduct fbc:id="G_Rv2173" fbc:label="Rv2173" fbc:name="Rv2173" />
      <fbc:geneProduct fbc:id="G_Rv2178c" fbc:label="Rv2178c" fbc:name="Rv2178c" />
      <fbc:geneProduct fbc:id="G_Rv2182c" fbc:label="Rv2182c" fbc:name="Rv2182c" />
      <fbc:geneProduct fbc:id="G_Rv2187" fbc:label="Rv2187" fbc:name="Rv2187" />
      <fbc:geneProduct fbc:id="G_Rv2192c" fbc:label="Rv2192c" fbc:name="Rv2192c" />
      <fbc:geneProduct fbc:id="G_Rv2193" fbc:label="Rv2193" fbc:name="Rv2193" />
      <fbc:geneProduct fbc:id="G_Rv2194" fbc:label="Rv2194" fbc:name="Rv2194" />
      <fbc:geneProduct fbc:id="G_Rv2195" fbc:label="Rv2195" fbc:name="Rv2195" />
      <fbc:geneProduct fbc:id="G_Rv2196" fbc:label="Rv2196" fbc:name="Rv2196" />
      <fbc:geneProduct fbc:id="G_Rv2200c" fbc:label="Rv2200c" fbc:name="Rv2200c" />
      <fbc:geneProduct fbc:id="G_Rv2201" fbc:label="Rv2201" fbc:name="Rv2201" />
      <fbc:geneProduct fbc:id="G_Rv2202c" fbc:label="Rv2202c" fbc:name="Rv2202c" />
      <fbc:geneProduct fbc:id="G_Rv2205c" fbc:label="Rv2205c" fbc:name="Rv2205c" />
      <fbc:geneProduct fbc:id="G_Rv2208" fbc:label="Rv2208" fbc:name="Rv2208" />
      <fbc:geneProduct fbc:id="G_Rv2210c" fbc:label="Rv2210c" fbc:name="Rv2210c" />
      <fbc:geneProduct fbc:id="G_Rv2211c" fbc:label="Rv2211c" fbc:name="Rv2211c" />
      <fbc:geneProduct fbc:id="G_Rv2215" fbc:label="Rv2215" fbc:name="Rv2215" />
      <fbc:geneProduct fbc:id="G_Rv2217" fbc:label="Rv2217" fbc:name="Rv2217" />
      <fbc:geneProduct fbc:id="G_Rv2218" fbc:label="Rv2218" fbc:name="Rv2218" />
      <fbc:geneProduct fbc:id="G_Rv2220" fbc:label="Rv2220" fbc:name="Rv2220" />
      <fbc:geneProduct fbc:id="G_Rv2225" fbc:label="Rv2225" fbc:name="Rv2225" />
      <fbc:geneProduct fbc:id="G_Rv2231c" fbc:label="Rv2231c" fbc:name="Rv2231c" />
      <fbc:geneProduct fbc:id="G_Rv2241" fbc:label="Rv2241" fbc:name="Rv2241" />
      <fbc:geneProduct fbc:id="G_Rv2243" fbc:label="Rv2243" fbc:name="Rv2243" />
      <fbc:geneProduct fbc:id="G_Rv2244" fbc:label="Rv2244" fbc:name="Rv2244" />
      <fbc:geneProduct fbc:id="G_Rv2245" fbc:label="Rv2245" fbc:name="Rv2245" />
      <fbc:geneProduct fbc:id="G_Rv2246" fbc:label="Rv2246" fbc:name="Rv2246" />
      <fbc:geneProduct fbc:id="G_Rv2247" fbc:label="Rv2247" fbc:name="Rv2247" />
      <fbc:geneProduct fbc:id="G_Rv2249c" fbc:label="Rv2249c" fbc:name="Rv2249c" />
      <fbc:geneProduct fbc:id="G_Rv2259" fbc:label="Rv2259" fbc:name="Rv2259" />
      <fbc:geneProduct fbc:id="G_Rv2267c" fbc:label="Rv2267c" fbc:name="Rv2267c" />
      <fbc:geneProduct fbc:id="G_Rv2281" fbc:label="Rv2281" fbc:name="Rv2281" />
      <fbc:geneProduct fbc:id="G_Rv2284" fbc:label="Rv2284" fbc:name="Rv2284" />
      <fbc:geneProduct fbc:id="G_Rv2321c" fbc:label="Rv2321c" fbc:name="Rv2321c" />
      <fbc:geneProduct fbc:id="G_Rv2322c" fbc:label="Rv2322c" fbc:name="Rv2322c" />
      <fbc:geneProduct fbc:id="G_Rv2332" fbc:label="Rv2332" fbc:name="Rv2332" />
      <fbc:geneProduct fbc:id="G_Rv2334" fbc:label="Rv2334" fbc:name="Rv2334" />
      <fbc:geneProduct fbc:id="G_Rv2335" fbc:label="Rv2335" fbc:name="Rv2335" />
      <fbc:geneProduct fbc:id="G_Rv2349c" fbc:label="Rv2349c" fbc:name="Rv2349c" />
      <fbc:geneProduct fbc:id="G_Rv2350c" fbc:label="Rv2350c" fbc:name="Rv2350c" />
      <fbc:geneProduct fbc:id="G_Rv2351c" fbc:label="Rv2351c" fbc:name="Rv2351c" />
      <fbc:geneProduct fbc:id="G_Rv2361c" fbc:label="Rv2361c" fbc:name="Rv2361c" />
      <fbc:geneProduct fbc:id="G_Rv2380c" fbc:label="Rv2380c" fbc:name="Rv2380c" />
      <fbc:geneProduct fbc:id="G_Rv2381c" fbc:label="Rv2381c" fbc:name="Rv2381c" />
      <fbc:geneProduct fbc:id="G_Rv2382c" fbc:label="Rv2382c" fbc:name="Rv2382c" />
      <fbc:geneProduct fbc:id="G_Rv2383c" fbc:label="Rv2383c" fbc:name="Rv2383c" />
      <fbc:geneProduct fbc:id="G_Rv2384" fbc:label="Rv2384" fbc:name="Rv2384" />
      <fbc:geneProduct fbc:id="G_Rv2385" fbc:label="Rv2385" fbc:name="Rv2385" />
      <fbc:geneProduct fbc:id="G_Rv2386c" fbc:label="Rv2386c" fbc:name="Rv2386c" />
      <fbc:geneProduct fbc:id="G_Rv2388C" fbc:label="Rv2388C" fbc:name="Rv2388C" />
      <fbc:geneProduct fbc:id="G_Rv2391" fbc:label="Rv2391" fbc:name="Rv2391" />
      <fbc:geneProduct fbc:id="G_Rv2392" fbc:label="Rv2392" fbc:name="Rv2392" />
      <fbc:geneProduct fbc:id="G_Rv2397c" fbc:label="Rv2397c" fbc:name="Rv2397c" />
      <fbc:geneProduct fbc:id="G_Rv2398c" fbc:label="Rv2398c" fbc:name="Rv2398c" />
      <fbc:geneProduct fbc:id="G_Rv2399c" fbc:label="Rv2399c" fbc:name="Rv2399c" />
      <fbc:geneProduct fbc:id="G_Rv2400c" fbc:label="Rv2400c" fbc:name="Rv2400c" />
      <fbc:geneProduct fbc:id="G_Rv2421c" fbc:label="Rv2421c" fbc:name="Rv2421c" />
      <fbc:geneProduct fbc:id="G_Rv2427c" fbc:label="Rv2427c" fbc:name="Rv2427c" />
      <fbc:geneProduct fbc:id="G_Rv2435c" fbc:label="Rv2435c" fbc:name="Rv2435c" />
      <fbc:geneProduct fbc:id="G_Rv2436" fbc:label="Rv2436" fbc:name="Rv2436" />
      <fbc:geneProduct fbc:id="G_Rv2438c" fbc:label="Rv2438c" fbc:name="Rv2438c" />
      <fbc:geneProduct fbc:id="G_Rv2439c" fbc:label="Rv2439c" fbc:name="Rv2439c" />
      <fbc:geneProduct fbc:id="G_Rv2445c" fbc:label="Rv2445c" fbc:name="Rv2445c" />
      <fbc:geneProduct fbc:id="G_Rv2447c" fbc:label="Rv2447c" fbc:name="Rv2447c" />
      <fbc:geneProduct fbc:id="G_Rv2453c" fbc:label="Rv2453c" fbc:name="Rv2453c" />
      <fbc:geneProduct fbc:id="G_Rv2458" fbc:label="Rv2458" fbc:name="Rv2458" />
      <fbc:geneProduct fbc:id="G_Rv2463" fbc:label="Rv2463" fbc:name="Rv2463" />
      <fbc:geneProduct fbc:id="G_Rv2465c" fbc:label="Rv2465c" fbc:name="Rv2465c" />
      <fbc:geneProduct fbc:id="G_Rv2471" fbc:label="Rv2471" fbc:name="Rv2471" />
      <fbc:geneProduct fbc:id="G_Rv2476c" fbc:label="Rv2476c" fbc:name="Rv2476c" />
      <fbc:geneProduct fbc:id="G_Rv2482c" fbc:label="Rv2482c" fbc:name="Rv2482c" />
      <fbc:geneProduct fbc:id="G_Rv2483c" fbc:label="Rv2483c" fbc:name="Rv2483c" />
      <fbc:geneProduct fbc:id="G_Rv2485c" fbc:label="Rv2485c" fbc:name="Rv2485c" />
      <fbc:geneProduct fbc:id="G_Rv2486" fbc:label="Rv2486" fbc:name="Rv2486" />
      <fbc:geneProduct fbc:id="G_Rv2495c" fbc:label="Rv2495c" fbc:name="Rv2495c" />
      <fbc:geneProduct fbc:id="G_Rv2496c" fbc:label="Rv2496c" fbc:name="Rv2496c" />
      <fbc:geneProduct fbc:id="G_Rv2497c" fbc:label="Rv2497c" fbc:name="Rv2497c" />
      <fbc:geneProduct fbc:id="G_Rv2500c" fbc:label="Rv2500c" fbc:name="Rv2500c" />
      <fbc:geneProduct fbc:id="G_Rv2501c" fbc:label="Rv2501c" fbc:name="Rv2501c" />
      <fbc:geneProduct fbc:id="G_Rv2502c" fbc:label="Rv2502c" fbc:name="Rv2502c" />
      <fbc:geneProduct fbc:id="G_Rv2503c" fbc:label="Rv2503c" fbc:name="Rv2503c" />
      <fbc:geneProduct fbc:id="G_Rv2504c" fbc:label="Rv2504c" fbc:name="Rv2504c" />
      <fbc:geneProduct fbc:id="G_Rv2505c" fbc:label="Rv2505c" fbc:name="Rv2505c" />
      <fbc:geneProduct fbc:id="G_Rv2523c" fbc:label="Rv2523c" fbc:name="Rv2523c" />
      <fbc:geneProduct fbc:id="G_Rv2524c" fbc:label="Rv2524c" fbc:name="Rv2524c" />
      <fbc:geneProduct fbc:id="G_Rv2531c" fbc:label="Rv2531c" fbc:name="Rv2531c" />
      <fbc:geneProduct fbc:id="G_Rv2537c" fbc:label="Rv2537c" fbc:name="Rv2537c" />
      <fbc:geneProduct fbc:id="G_Rv2538c" fbc:label="Rv2538c" fbc:name="Rv2538c" />
      <fbc:geneProduct fbc:id="G_Rv2539c" fbc:label="Rv2539c" fbc:name="Rv2539c" />
      <fbc:geneProduct fbc:id="G_Rv2540c" fbc:label="Rv2540c" fbc:name="Rv2540c" />
      <fbc:geneProduct fbc:id="G_Rv2552c" fbc:label="Rv2552c" fbc:name="Rv2552c" />
      <fbc:geneProduct fbc:id="G_Rv2565" fbc:label="Rv2565" fbc:name="Rv2565" />
      <fbc:geneProduct fbc:id="G_Rv2573" fbc:label="Rv2573" fbc:name="Rv2573" />
      <fbc:geneProduct fbc:id="G_Rv2583c" fbc:label="Rv2583c" fbc:name="Rv2583c" />
      <fbc:geneProduct fbc:id="G_Rv2584c" fbc:label="Rv2584c" fbc:name="Rv2584c" />
      <fbc:geneProduct fbc:id="G_Rv2589" fbc:label="Rv2589" fbc:name="Rv2589" />
      <fbc:geneProduct fbc:id="G_Rv2590" fbc:label="Rv2590" fbc:name="Rv2590" />
      <fbc:geneProduct fbc:id="G_Rv2601" fbc:label="Rv2601" fbc:name="Rv2601" />
      <fbc:geneProduct fbc:id="G_Rv2610c" fbc:label="Rv2610c" fbc:name="Rv2610c" />
      <fbc:geneProduct fbc:id="G_Rv2611c" fbc:label="Rv2611c" fbc:name="Rv2611c" />
      <fbc:geneProduct fbc:id="G_Rv2612c" fbc:label="Rv2612c" fbc:name="Rv2612c" />
      <fbc:geneProduct fbc:id="G_Rv2671" fbc:label="Rv2671" fbc:name="Rv2671" />
      <fbc:geneProduct fbc:id="G_Rv2677" fbc:label="Rv2677" fbc:name="Rv2677" />
      <fbc:geneProduct fbc:id="G_Rv2678c" fbc:label="Rv2678c" fbc:name="Rv2678c" />
      <fbc:geneProduct fbc:id="G_Rv2679" fbc:label="Rv2679" fbc:name="Rv2679" />
      <fbc:geneProduct fbc:id="G_Rv2682c" fbc:label="Rv2682c" fbc:name="Rv2682c" />
      <fbc:geneProduct fbc:id="G_Rv2697c" fbc:label="Rv2697c" fbc:name="Rv2697c" />
      <fbc:geneProduct fbc:id="G_Rv2701c" fbc:label="Rv2701c" fbc:name="Rv2701c" />
      <fbc:geneProduct fbc:id="G_Rv2702" fbc:label="Rv2702" fbc:name="Rv2702" />
      <fbc:geneProduct fbc:id="G_Rv2713" fbc:label="Rv2713" fbc:name="Rv2713" />
      <fbc:geneProduct fbc:id="G_Rv2724c" fbc:label="Rv2724c" fbc:name="Rv2724c" />
      <fbc:geneProduct fbc:id="G_Rv2726c" fbc:label="Rv2726c" fbc:name="Rv2726c" />
      <fbc:geneProduct fbc:id="G_Rv2746c" fbc:label="Rv2746c" fbc:name="Rv2746c" />
      <fbc:geneProduct fbc:id="G_Rv2747" fbc:label="Rv2747" fbc:name="Rv2747" />
      <fbc:geneProduct fbc:id="G_Rv2753c" fbc:label="Rv2753c" fbc:name="Rv2753c" />
      <fbc:geneProduct fbc:id="G_Rv2754c" fbc:label="Rv2754c" fbc:name="Rv2754c" />
      <fbc:geneProduct fbc:id="G_Rv2763c" fbc:label="Rv2763c" fbc:name="Rv2763c" />
      <fbc:geneProduct fbc:id="G_Rv2764c" fbc:label="Rv2764c" fbc:name="Rv2764c" />
      <fbc:geneProduct fbc:id="G_Rv2766c" fbc:label="Rv2766c" fbc:name="Rv2766c" />
      <fbc:geneProduct fbc:id="G_Rv2773c" fbc:label="Rv2773c" fbc:name="Rv2773c" />
      <fbc:geneProduct fbc:id="G_Rv2780" fbc:label="Rv2780" fbc:name="Rv2780" />
      <fbc:geneProduct fbc:id="G_Rv2786c" fbc:label="Rv2786c" fbc:name="Rv2786c" />
      <fbc:geneProduct fbc:id="G_Rv2789c" fbc:label="Rv2789c" fbc:name="Rv2789c" />
      <fbc:geneProduct fbc:id="G_Rv2794c" fbc:label="Rv2794c" fbc:name="Rv2794c" />
      <fbc:geneProduct fbc:id="G_Rv2831" fbc:label="Rv2831" fbc:name="Rv2831" />
      <fbc:geneProduct fbc:id="G_Rv2832c" fbc:label="Rv2832c" fbc:name="Rv2832c" />
      <fbc:geneProduct fbc:id="G_Rv2833c" fbc:label="Rv2833c" fbc:name="Rv2833c" />
      <fbc:geneProduct fbc:id="G_Rv2834c" fbc:label="Rv2834c" fbc:name="Rv2834c" />
      <fbc:geneProduct fbc:id="G_Rv2835c" fbc:label="Rv2835c" fbc:name="Rv2835c" />
      <fbc:geneProduct fbc:id="G_Rv2847c" fbc:label="Rv2847c" fbc:name="Rv2847c" />
      <fbc:geneProduct fbc:id="G_Rv2848c" fbc:label="Rv2848c" fbc:name="Rv2848c" />
      <fbc:geneProduct fbc:id="G_Rv2849c" fbc:label="Rv2849c" fbc:name="Rv2849c" />
      <fbc:geneProduct fbc:id="G_Rv2854" fbc:label="Rv2854" fbc:name="Rv2854" />
      <fbc:geneProduct fbc:id="G_Rv2858c" fbc:label="Rv2858c" fbc:name="Rv2858c" />
      <fbc:geneProduct fbc:id="G_Rv2860c" fbc:label="Rv2860c" fbc:name="Rv2860c" />
      <fbc:geneProduct fbc:id="G_Rv2868c" fbc:label="Rv2868c" fbc:name="Rv2868c" />
      <fbc:geneProduct fbc:id="G_Rv2870c" fbc:label="Rv2870c" fbc:name="Rv2870c" />
      <fbc:geneProduct fbc:id="G_Rv2881c" fbc:label="Rv2881c" fbc:name="Rv2881c" />
      <fbc:geneProduct fbc:id="G_Rv2900c" fbc:label="Rv2900c" fbc:name="Rv2900c" />
      <fbc:geneProduct fbc:id="G_Rv2922A" fbc:label="Rv2922A" fbc:name="Rv2922A" />
      <fbc:geneProduct fbc:id="G_Rv2930" fbc:label="Rv2930" fbc:name="Rv2930" />
      <fbc:geneProduct fbc:id="G_Rv2931" fbc:label="Rv2931" fbc:name="Rv2931" />
      <fbc:geneProduct fbc:id="G_Rv2932" fbc:label="Rv2932" fbc:name="Rv2932" />
      <fbc:geneProduct fbc:id="G_Rv2933" fbc:label="Rv2933" fbc:name="Rv2933" />
      <fbc:geneProduct fbc:id="G_Rv2934" fbc:label="Rv2934" fbc:name="Rv2934" />
      <fbc:geneProduct fbc:id="G_Rv2935" fbc:label="Rv2935" fbc:name="Rv2935" />
      <fbc:geneProduct fbc:id="G_Rv2936" fbc:label="Rv2936" fbc:name="Rv2936" />
      <fbc:geneProduct fbc:id="G_Rv2937" fbc:label="Rv2937" fbc:name="Rv2937" />
      <fbc:geneProduct fbc:id="G_Rv2938" fbc:label="Rv2938" fbc:name="Rv2938" />
      <fbc:geneProduct fbc:id="G_Rv2939" fbc:label="Rv2939" fbc:name="Rv2939" />
      <fbc:geneProduct fbc:id="G_Rv2940c" fbc:label="Rv2940c" fbc:name="Rv2940c" />
      <fbc:geneProduct fbc:id="G_Rv2941" fbc:label="Rv2941" fbc:name="Rv2941" />
      <fbc:geneProduct fbc:id="G_Rv2942" fbc:label="Rv2942" fbc:name="Rv2942" />
      <fbc:geneProduct fbc:id="G_Rv2946c" fbc:label="Rv2946c" fbc:name="Rv2946c" />
      <fbc:geneProduct fbc:id="G_Rv2947c" fbc:label="Rv2947c" fbc:name="Rv2947c" />
      <fbc:geneProduct fbc:id="G_Rv2948c" fbc:label="Rv2948c" fbc:name="Rv2948c" />
      <fbc:geneProduct fbc:id="G_Rv2949c" fbc:label="Rv2949c" fbc:name="Rv2949c" />
      <fbc:geneProduct fbc:id="G_Rv2950c" fbc:label="Rv2950c" fbc:name="Rv2950c" />
      <fbc:geneProduct fbc:id="G_Rv2951c" fbc:label="Rv2951c" fbc:name="Rv2951c" />
      <fbc:geneProduct fbc:id="G_Rv2952" fbc:label="Rv2952" fbc:name="Rv2952" />
      <fbc:geneProduct fbc:id="G_Rv2957" fbc:label="Rv2957" fbc:name="Rv2957" />
      <fbc:geneProduct fbc:id="G_Rv2958c" fbc:label="Rv2958c" fbc:name="Rv2958c" />
      <fbc:geneProduct fbc:id="G_Rv2959c" fbc:label="Rv2959c" fbc:name="Rv2959c" />
      <fbc:geneProduct fbc:id="G_Rv2962c" fbc:label="Rv2962c" fbc:name="Rv2962c" />
      <fbc:geneProduct fbc:id="G_Rv2965c" fbc:label="Rv2965c" fbc:name="Rv2965c" />
      <fbc:geneProduct fbc:id="G_Rv2967c" fbc:label="Rv2967c" fbc:name="Rv2967c" />
      <fbc:geneProduct fbc:id="G_Rv2970c" fbc:label="Rv2970c" fbc:name="Rv2970c" />
      <fbc:geneProduct fbc:id="G_Rv2981c" fbc:label="Rv2981c" fbc:name="Rv2981c" />
      <fbc:geneProduct fbc:id="G_Rv2982c" fbc:label="Rv2982c" fbc:name="Rv2982c" />
      <fbc:geneProduct fbc:id="G_Rv2984" fbc:label="Rv2984" fbc:name="Rv2984" />
      <fbc:geneProduct fbc:id="G_Rv2987c" fbc:label="Rv2987c" fbc:name="Rv2987c" />
      <fbc:geneProduct fbc:id="G_Rv2988c" fbc:label="Rv2988c" fbc:name="Rv2988c" />
      <fbc:geneProduct fbc:id="G_Rv2992c" fbc:label="Rv2992c" fbc:name="Rv2992c" />
      <fbc:geneProduct fbc:id="G_Rv2995c" fbc:label="Rv2995c" fbc:name="Rv2995c" />
      <fbc:geneProduct fbc:id="G_Rv2996c" fbc:label="Rv2996c" fbc:name="Rv2996c" />
      <fbc:geneProduct fbc:id="G_Rv3001c" fbc:label="Rv3001c" fbc:name="Rv3001c" />
      <fbc:geneProduct fbc:id="G_Rv3002c" fbc:label="Rv3002c" fbc:name="Rv3002c" />
      <fbc:geneProduct fbc:id="G_Rv3003c" fbc:label="Rv3003c" fbc:name="Rv3003c" />
      <fbc:geneProduct fbc:id="G_Rv3010c" fbc:label="Rv3010c" fbc:name="Rv3010c" />
      <fbc:geneProduct fbc:id="G_Rv3025c" fbc:label="Rv3025c" fbc:name="Rv3025c" />
      <fbc:geneProduct fbc:id="G_Rv3028c" fbc:label="Rv3028c" fbc:name="Rv3028c" />
      <fbc:geneProduct fbc:id="G_Rv3029c" fbc:label="Rv3029c" fbc:name="Rv3029c" />
      <fbc:geneProduct fbc:id="G_Rv3039c" fbc:label="Rv3039c" fbc:name="Rv3039c" />
      <fbc:geneProduct fbc:id="G_Rv3042c" fbc:label="Rv3042c" fbc:name="Rv3042c" />
      <fbc:geneProduct fbc:id="G_Rv3043c" fbc:label="Rv3043c" fbc:name="Rv3043c" />
      <fbc:geneProduct fbc:id="G_Rv3045" fbc:label="Rv3045" fbc:name="Rv3045" />
      <fbc:geneProduct fbc:id="G_Rv3048c" fbc:label="Rv3048c" fbc:name="Rv3048c" />
      <fbc:geneProduct fbc:id="G_Rv3051c" fbc:label="Rv3051c" fbc:name="Rv3051c" />
      <fbc:geneProduct fbc:id="G_Rv3061c" fbc:label="Rv3061c" fbc:name="Rv3061c" />
      <fbc:geneProduct fbc:id="G_Rv3068c" fbc:label="Rv3068c" fbc:name="Rv3068c" />
      <fbc:geneProduct fbc:id="G_Rv3075c" fbc:label="Rv3075c" fbc:name="Rv3075c" />
      <fbc:geneProduct fbc:id="G_Rv3084" fbc:label="Rv3084" fbc:name="Rv3084" />
      <fbc:geneProduct fbc:id="G_Rv3089" fbc:label="Rv3089" fbc:name="Rv3089" />
      <fbc:geneProduct fbc:id="G_Rv3097c" fbc:label="Rv3097c" fbc:name="Rv3097c" />
      <fbc:geneProduct fbc:id="G_Rv3106" fbc:label="Rv3106" fbc:name="Rv3106" />
      <fbc:geneProduct fbc:id="G_Rv3109" fbc:label="Rv3109" fbc:name="Rv3109" />
      <fbc:geneProduct fbc:id="G_Rv3111" fbc:label="Rv3111" fbc:name="Rv3111" />
      <fbc:geneProduct fbc:id="G_Rv3116" fbc:label="Rv3116" fbc:name="Rv3116" />
      <fbc:geneProduct fbc:id="G_Rv3119" fbc:label="Rv3119" fbc:name="Rv3119" />
      <fbc:geneProduct fbc:id="G_Rv3139" fbc:label="Rv3139" fbc:name="Rv3139" />
      <fbc:geneProduct fbc:id="G_Rv3140" fbc:label="Rv3140" fbc:name="Rv3140" />
      <fbc:geneProduct fbc:id="G_Rv3141" fbc:label="Rv3141" fbc:name="Rv3141" />
      <fbc:geneProduct fbc:id="G_Rv3145" fbc:label="Rv3145" fbc:name="Rv3145" />
      <fbc:geneProduct fbc:id="G_Rv3146" fbc:label="Rv3146" fbc:name="Rv3146" />
      <fbc:geneProduct fbc:id="G_Rv3147" fbc:label="Rv3147" fbc:name="Rv3147" />
      <fbc:geneProduct fbc:id="G_Rv3148" fbc:label="Rv3148" fbc:name="Rv3148" />
      <fbc:geneProduct fbc:id="G_Rv3149" fbc:label="Rv3149" fbc:name="Rv3149" />
      <fbc:geneProduct fbc:id="G_Rv3150" fbc:label="Rv3150" fbc:name="Rv3150" />
      <fbc:geneProduct fbc:id="G_Rv3151" fbc:label="Rv3151" fbc:name="Rv3151" />
      <fbc:geneProduct fbc:id="G_Rv3152" fbc:label="Rv3152" fbc:name="Rv3152" />
      <fbc:geneProduct fbc:id="G_Rv3153" fbc:label="Rv3153" fbc:name="Rv3153" />
      <fbc:geneProduct fbc:id="G_Rv3154" fbc:label="Rv3154" fbc:name="Rv3154" />
      <fbc:geneProduct fbc:id="G_Rv3155" fbc:label="Rv3155" fbc:name="Rv3155" />
      <fbc:geneProduct fbc:id="G_Rv3156" fbc:label="Rv3156" fbc:name="Rv3156" />
      <fbc:geneProduct fbc:id="G_Rv3157" fbc:label="Rv3157" fbc:name="Rv3157" />
      <fbc:geneProduct fbc:id="G_Rv3158" fbc:label="Rv3158" fbc:name="Rv3158" />
      <fbc:geneProduct fbc:id="G_Rv3176c" fbc:label="Rv3176c" fbc:name="Rv3176c" />
      <fbc:geneProduct fbc:id="G_Rv3199c" fbc:label="Rv3199c" fbc:name="Rv3199c" />
      <fbc:geneProduct fbc:id="G_Rv3203" fbc:label="Rv3203" fbc:name="Rv3203" />
      <fbc:geneProduct fbc:id="G_Rv3206c" fbc:label="Rv3206c" fbc:name="Rv3206c" />
      <fbc:geneProduct fbc:id="G_Rv3214" fbc:label="Rv3214" fbc:name="Rv3214" />
      <fbc:geneProduct fbc:id="G_Rv3215" fbc:label="Rv3215" fbc:name="Rv3215" />
      <fbc:geneProduct fbc:id="G_Rv3227" fbc:label="Rv3227" fbc:name="Rv3227" />
      <fbc:geneProduct fbc:id="G_Rv3247c" fbc:label="Rv3247c" fbc:name="Rv3247c" />
      <fbc:geneProduct fbc:id="G_Rv3248c" fbc:label="Rv3248c" fbc:name="Rv3248c" />
      <fbc:geneProduct fbc:id="G_Rv3255c" fbc:label="Rv3255c" fbc:name="Rv3255c" />
      <fbc:geneProduct fbc:id="G_Rv3257c" fbc:label="Rv3257c" fbc:name="Rv3257c" />
      <fbc:geneProduct fbc:id="G_Rv3260c" fbc:label="Rv3260c" fbc:name="Rv3260c" />
      <fbc:geneProduct fbc:id="G_Rv3261" fbc:label="Rv3261" fbc:name="Rv3261" />
      <fbc:geneProduct fbc:id="G_Rv3262" fbc:label="Rv3262" fbc:name="Rv3262" />
      <fbc:geneProduct fbc:id="G_Rv3263" fbc:label="Rv3263" fbc:name="Rv3263" />
      <fbc:geneProduct fbc:id="G_Rv3264c" fbc:label="Rv3264c" fbc:name="Rv3264c" />
      <fbc:geneProduct fbc:id="G_Rv3265c" fbc:label="Rv3265c" fbc:name="Rv3265c" />
      <fbc:geneProduct fbc:id="G_Rv3274c" fbc:label="Rv3274c" fbc:name="Rv3274c" />
      <fbc:geneProduct fbc:id="G_Rv3276c" fbc:label="Rv3276c" fbc:name="Rv3276c" />
      <fbc:geneProduct fbc:id="G_Rv3279c" fbc:label="Rv3279c" fbc:name="Rv3279c" />
      <fbc:geneProduct fbc:id="G_Rv3280" fbc:label="Rv3280" fbc:name="Rv3280" />
      <fbc:geneProduct fbc:id="G_Rv3285" fbc:label="Rv3285" fbc:name="Rv3285" />
      <fbc:geneProduct fbc:id="G_Rv3302c" fbc:label="Rv3302c" fbc:name="Rv3302c" />
      <fbc:geneProduct fbc:id="G_Rv3303c" fbc:label="Rv3303c" fbc:name="Rv3303c" />
      <fbc:geneProduct fbc:id="G_Rv3307" fbc:label="Rv3307" fbc:name="Rv3307" />
      <fbc:geneProduct fbc:id="G_Rv3308" fbc:label="Rv3308" fbc:name="Rv3308" />
      <fbc:geneProduct fbc:id="G_Rv3309c" fbc:label="Rv3309c" fbc:name="Rv3309c" />
      <fbc:geneProduct fbc:id="G_Rv3313c" fbc:label="Rv3313c" fbc:name="Rv3313c" />
      <fbc:geneProduct fbc:id="G_Rv3316" fbc:label="Rv3316" fbc:name="Rv3316" />
      <fbc:geneProduct fbc:id="G_Rv3317" fbc:label="Rv3317" fbc:name="Rv3317" />
      <fbc:geneProduct fbc:id="G_Rv3318" fbc:label="Rv3318" fbc:name="Rv3318" />
      <fbc:geneProduct fbc:id="G_Rv3319" fbc:label="Rv3319" fbc:name="Rv3319" />
      <fbc:geneProduct fbc:id="G_Rv3322c" fbc:label="Rv3322c" fbc:name="Rv3322c" />
      <fbc:geneProduct fbc:id="G_Rv3339c" fbc:label="Rv3339c" fbc:name="Rv3339c" />
      <fbc:geneProduct fbc:id="G_Rv3341" fbc:label="Rv3341" fbc:name="Rv3341" />
      <fbc:geneProduct fbc:id="G_Rv3356c" fbc:label="Rv3356c" fbc:name="Rv3356c" />
      <fbc:geneProduct fbc:id="G_Rv3372" fbc:label="Rv3372" fbc:name="Rv3372" />
      <fbc:geneProduct fbc:id="G_Rv3373" fbc:label="Rv3373" fbc:name="Rv3373" />
      <fbc:geneProduct fbc:id="G_Rv3374" fbc:label="Rv3374" fbc:name="Rv3374" />
      <fbc:geneProduct fbc:id="G_Rv3379c" fbc:label="Rv3379c" fbc:name="Rv3379c" />
      <fbc:geneProduct fbc:id="G_Rv3382c" fbc:label="Rv3382c" fbc:name="Rv3382c" />
      <fbc:geneProduct fbc:id="G_Rv3383c" fbc:label="Rv3383c" fbc:name="Rv3383c" />
      <fbc:geneProduct fbc:id="G_Rv3396c" fbc:label="Rv3396c" fbc:name="Rv3396c" />
      <fbc:geneProduct fbc:id="G_Rv3398c" fbc:label="Rv3398c" fbc:name="Rv3398c" />
      <fbc:geneProduct fbc:id="G_Rv3400" fbc:label="Rv3400" fbc:name="Rv3400" />
      <fbc:geneProduct fbc:id="G_Rv3401" fbc:label="Rv3401" fbc:name="Rv3401" />
      <fbc:geneProduct fbc:id="G_Rv3410c" fbc:label="Rv3410c" fbc:name="Rv3410c" />
      <fbc:geneProduct fbc:id="G_Rv3411c" fbc:label="Rv3411c" fbc:name="Rv3411c" />
      <fbc:geneProduct fbc:id="G_Rv3423c" fbc:label="Rv3423c" fbc:name="Rv3423c" />
      <fbc:geneProduct fbc:id="G_Rv3432c" fbc:label="Rv3432c" fbc:name="Rv3432c" />
      <fbc:geneProduct fbc:id="G_Rv3436c" fbc:label="Rv3436c" fbc:name="Rv3436c" />
      <fbc:geneProduct fbc:id="G_Rv3464" fbc:label="Rv3464" fbc:name="Rv3464" />
      <fbc:geneProduct fbc:id="G_Rv3465" fbc:label="Rv3465" fbc:name="Rv3465" />
      <fbc:geneProduct fbc:id="G_Rv3468" fbc:label="Rv3468" fbc:name="Rv3468" />
      <fbc:geneProduct fbc:id="G_Rv3470c" fbc:label="Rv3470c" fbc:name="Rv3470c" />
      <fbc:geneProduct fbc:id="G_Rv3487c" fbc:label="Rv3487c" fbc:name="Rv3487c" />
      <fbc:geneProduct fbc:id="G_Rv3490" fbc:label="Rv3490" fbc:name="Rv3490" />
      <fbc:geneProduct fbc:id="G_Rv3504" fbc:label="Rv3504" fbc:name="Rv3504" />
      <fbc:geneProduct fbc:id="G_Rv3505" fbc:label="Rv3505" fbc:name="Rv3505" />
      <fbc:geneProduct fbc:id="G_Rv3506" fbc:label="Rv3506" fbc:name="Rv3506" />
      <fbc:geneProduct fbc:id="G_Rv3509c" fbc:label="Rv3509c" fbc:name="Rv3509c" />
      <fbc:geneProduct fbc:id="G_Rv3513c" fbc:label="Rv3513c" fbc:name="Rv3513c" />
      <fbc:geneProduct fbc:id="G_Rv3515c" fbc:label="Rv3515c" fbc:name="Rv3515c" />
      <fbc:geneProduct fbc:id="G_Rv3516" fbc:label="Rv3516" fbc:name="Rv3516" />
      <fbc:geneProduct fbc:id="G_Rv3529c" fbc:label="Rv3529c" fbc:name="Rv3529c" />
      <fbc:geneProduct fbc:id="G_Rv3543c" fbc:label="Rv3543c" fbc:name="Rv3543c" />
      <fbc:geneProduct fbc:id="G_Rv3544c" fbc:label="Rv3544c" fbc:name="Rv3544c" />
      <fbc:geneProduct fbc:id="G_Rv3546" fbc:label="Rv3546" fbc:name="Rv3546" />
      <fbc:geneProduct fbc:id="G_Rv3550" fbc:label="Rv3550" fbc:name="Rv3550" />
      <fbc:geneProduct fbc:id="G_Rv3556c" fbc:label="Rv3556c" fbc:name="Rv3556c" />
      <fbc:geneProduct fbc:id="G_Rv3560c" fbc:label="Rv3560c" fbc:name="Rv3560c" />
      <fbc:geneProduct fbc:id="G_Rv3561" fbc:label="Rv3561" fbc:name="Rv3561" />
      <fbc:geneProduct fbc:id="G_Rv3562" fbc:label="Rv3562" fbc:name="Rv3562" />
      <fbc:geneProduct fbc:id="G_Rv3563" fbc:label="Rv3563" fbc:name="Rv3563" />
      <fbc:geneProduct fbc:id="G_Rv3564" fbc:label="Rv3564" fbc:name="Rv3564" />
      <fbc:geneProduct fbc:id="G_Rv3565" fbc:label="Rv3565" fbc:name="Rv3565" />
      <fbc:geneProduct fbc:id="G_Rv3573c" fbc:label="Rv3573c" fbc:name="Rv3573c" />
      <fbc:geneProduct fbc:id="G_Rv3581c" fbc:label="Rv3581c" fbc:name="Rv3581c" />
      <fbc:geneProduct fbc:id="G_Rv3582c" fbc:label="Rv3582c" fbc:name="Rv3582c" />
      <fbc:geneProduct fbc:id="G_Rv3588c" fbc:label="Rv3588c" fbc:name="Rv3588c" />
      <fbc:geneProduct fbc:id="G_Rv3601c" fbc:label="Rv3601c" fbc:name="Rv3601c" />
      <fbc:geneProduct fbc:id="G_Rv3602c" fbc:label="Rv3602c" fbc:name="Rv3602c" />
      <fbc:geneProduct fbc:id="G_Rv3606c" fbc:label="Rv3606c" fbc:name="Rv3606c" />
      <fbc:geneProduct fbc:id="G_Rv3607c" fbc:label="Rv3607c" fbc:name="Rv3607c" />
      <fbc:geneProduct fbc:id="G_Rv3608c" fbc:label="Rv3608c" fbc:name="Rv3608c" />
      <fbc:geneProduct fbc:id="G_Rv3609c" fbc:label="Rv3609c" fbc:name="Rv3609c" />
      <fbc:geneProduct fbc:id="G_Rv3624c" fbc:label="Rv3624c" fbc:name="Rv3624c" />
      <fbc:geneProduct fbc:id="G_Rv3628" fbc:label="Rv3628" fbc:name="Rv3628" />
      <fbc:geneProduct fbc:id="G_Rv3634c" fbc:label="Rv3634c" fbc:name="Rv3634c" />
      <fbc:geneProduct fbc:id="G_Rv3667" fbc:label="Rv3667" fbc:name="Rv3667" />
      <fbc:geneProduct fbc:id="G_Rv3696c" fbc:label="Rv3696c" fbc:name="Rv3696c" />
      <fbc:geneProduct fbc:id="G_Rv3708c" fbc:label="Rv3708c" fbc:name="Rv3708c" />
      <fbc:geneProduct fbc:id="G_Rv3709c" fbc:label="Rv3709c" fbc:name="Rv3709c" />
      <fbc:geneProduct fbc:id="G_Rv3710" fbc:label="Rv3710" fbc:name="Rv3710" />
      <fbc:geneProduct fbc:id="G_Rv3754" fbc:label="Rv3754" fbc:name="Rv3754" />
      <fbc:geneProduct fbc:id="G_Rv3761c" fbc:label="Rv3761c" fbc:name="Rv3761c" />
      <fbc:geneProduct fbc:id="G_Rv3772" fbc:label="Rv3772" fbc:name="Rv3772" />
      <fbc:geneProduct fbc:id="G_Rv3774" fbc:label="Rv3774" fbc:name="Rv3774" />
      <fbc:geneProduct fbc:id="G_Rv3775" fbc:label="Rv3775" fbc:name="Rv3775" />
      <fbc:geneProduct fbc:id="G_Rv3784" fbc:label="Rv3784" fbc:name="Rv3784" />
      <fbc:geneProduct fbc:id="G_Rv3790" fbc:label="Rv3790" fbc:name="Rv3790" />
      <fbc:geneProduct fbc:id="G_Rv3791" fbc:label="Rv3791" fbc:name="Rv3791" />
      <fbc:geneProduct fbc:id="G_Rv3792" fbc:label="Rv3792" fbc:name="Rv3792" />
      <fbc:geneProduct fbc:id="G_Rv3793" fbc:label="Rv3793" fbc:name="Rv3793" />
      <fbc:geneProduct fbc:id="G_Rv3794" fbc:label="Rv3794" fbc:name="Rv3794" />
      <fbc:geneProduct fbc:id="G_Rv3795" fbc:label="Rv3795" fbc:name="Rv3795" />
      <fbc:geneProduct fbc:id="G_Rv3797" fbc:label="Rv3797" fbc:name="Rv3797" />
      <fbc:geneProduct fbc:id="G_Rv3799c" fbc:label="Rv3799c" fbc:name="Rv3799c" />
      <fbc:geneProduct fbc:id="G_Rv3800c" fbc:label="Rv3800c" fbc:name="Rv3800c" />
      <fbc:geneProduct fbc:id="G_Rv3801c" fbc:label="Rv3801c" fbc:name="Rv3801c" />
      <fbc:geneProduct fbc:id="G_Rv3802c" fbc:label="Rv3802c" fbc:name="Rv3802c" />
      <fbc:geneProduct fbc:id="G_Rv3804c" fbc:label="Rv3804c" fbc:name="Rv3804c" />
      <fbc:geneProduct fbc:id="G_Rv3806c" fbc:label="Rv3806c" fbc:name="Rv3806c" />
      <fbc:geneProduct fbc:id="G_Rv3808c" fbc:label="Rv3808c" fbc:name="Rv3808c" />
      <fbc:geneProduct fbc:id="G_Rv3809c" fbc:label="Rv3809c" fbc:name="Rv3809c" />
      <fbc:geneProduct fbc:id="G_Rv3818" fbc:label="Rv3818" fbc:name="Rv3818" />
      <fbc:geneProduct fbc:id="G_Rv3823c" fbc:label="Rv3823c" fbc:name="Rv3823c" />
      <fbc:geneProduct fbc:id="G_Rv3825c" fbc:label="Rv3825c" fbc:name="Rv3825c" />
      <fbc:geneProduct fbc:id="G_Rv3826" fbc:label="Rv3826" fbc:name="Rv3826" />
      <fbc:geneProduct fbc:id="G_Rv3838c" fbc:label="Rv3838c" fbc:name="Rv3838c" />
      <fbc:geneProduct fbc:id="G_Rv3858c" fbc:label="Rv3858c" fbc:name="Rv3858c" />
      <fbc:geneProduct fbc:id="G_Rv3859c" fbc:label="Rv3859c" fbc:name="Rv3859c" />
      <fbc:geneProduct fbc:id="G_Rv3913" fbc:label="Rv3913" fbc:name="Rv3913" />
      <fbc:geneProduct fbc:id="G_orphan" fbc:label="orphan" fbc:name="orphan" />
    </fbc:listOfGeneProducts>
    <listOfReactions>
      <reaction fast="false" id="R_R1" name="R1" reversible="false" fbc:lowerFluxBound="cobra_0_bound" fbc:upperFluxBound="R_R1_upper_bound">
        <listOfReactants>
          <speciesReference constant="true" species="M_GL_c" stoichiometry="1" />
          <speciesReference constant="true" species="M_ATP_c" stoichiometry="1" />
        </listOfReactants>
        <listOfProducts>
          <speciesReference constant="true" species="M_ADP_c" stoichiometry="1" />
          <speciesReference constant="true" species="M_GL3P_c" stoichiometry="1" />
        </listOfProducts>
        <fbc:geneProductAssociation>
          <fbc:geneProductRef fbc:geneProduct="G_Rv3696c" />
        </fbc:geneProductAssociation>
      </reaction>
      <reaction fast="false" id="R_R2" name="R2" reversible="true" fbc:lowerFluxBound="R_R2_lower_bound" fbc:upperFluxBound="R_R2_upper_bound">
        <listOfReactants>
          <speciesReference constant="true" species="M_GL_c" stoichiometry="1" />
          <speciesReference constant="true" species="M_NADP_c" stoichiometry="1" />
        </listOfReactants>
        <listOfProducts>
          <speciesReference constant="true" species="M_NADPH_c" stoichiometry="1" />
          <speciesReference constant="true" species="M_T3_c" stoichiometry="1" />
        </listOfProducts>
        <fbc:geneProductAssociation>
          <fbc:or>
            <fbc:geneProductRef fbc:geneProduct="G_Rv2982c" />
            <fbc:geneProductRef fbc:geneProduct="G_Rv0564" />
            <fbc:geneProductRef fbc:geneProduct="G_Rv3045" />
          </fbc:or>
        </fbc:geneProductAssociation>
      </reaction>
      <reaction fast="false" id="R_R3" name="R3" reversible="true" fbc:lowerFluxBound="R_R3_lower_bound" fbc:upperFluxBound="R_R3_upper_bound">
        <listOfReactants>
          <speciesReference constant="true" species="M_GL_c" stoichiometry="1" />
          <speciesReference constant="true" species="M_NAD_c" stoichiometry="1" />
        </listOfReactants>
        <listOfProducts>
          <speciesReference constant="true" species="M_T3_c" stoichiometry="1" />
          <speciesReference constant="true" species="M_NADH_c" stoichiometry="1" />
        </listOfProducts>
        <fbc:geneProductAssociation>
          <fbc:geneProductRef fbc:geneProduct="G_Rv0162c" />
        </fbc:geneProductAssociation>
      </reaction>
      <reaction fast="false" id="R_R4" name="R4" reversible="false" fbc:lowerFluxBound="cobra_0_bound" fbc:upperFluxBound="R_R4_upper_bound">
        <listOfReactants>
          <speciesReference constant="true" species="M_MK_c" stoichiometry="1" />
          <speciesReference constant="true" species="M_GL3P_c" stoichiometry="1" />
        </listOfReactants>
        <listOfProducts>
          <speciesReference constant="true" species="M_MKH2_c" stoichiometry="1" />
          <speciesReference constant="true" species="M_DHAP_c" stoichiometry="1" />
        </listOfProducts>
        <fbc:geneProductAssociation>
          <fbc:or>
            <fbc:geneProductRef fbc:geneProduct="G_Rv3302c" />
            <fbc:geneProductRef fbc:geneProduct="G_Rv2249c" />
          </fbc:or>
        </fbc:geneProductAssociation>
      </reaction>
      <reaction fast="false" id="R_R5" name="R5" reversible="false" fbc:lowerFluxBound="cobra_0_bound" fbc:upperFluxBound="R_R5_upper_bound">
        <listOfReactants>
          <speciesReference constant="true" species="M_T3_c" stoichiometry="1" />
          <speciesReference constant="true" species="M_NAD_c" stoichiometry="1" />
        </listOfReactants>
        <listOfProducts>
          <speciesReference constant="true" species="M_DGLYCERATE_c" stoichiometry="1" />
          <speciesReference constant="true" species="M_NADH_c" stoichiometry="1" />
        </listOfProducts>
        <fbc:geneProductAssociation>
          <fbc:or>
            <fbc:geneProductRef fbc:geneProduct="G_Rv2858c" />
            <fbc:geneProductRef fbc:geneProduct="G_Rv0458" />
          </fbc:or>
        </fbc:geneProductAssociation>
      </reaction>
      <reaction fast="false" id="R_R6" name="R6" reversible="false" fbc:lowerFluxBound="cobra_0_bound" fbc:upperFluxBound="R_R6_upper_bound">
        <listOfReactants>
          <speciesReference constant="true" species="M_DGLYCERATE_c" stoichiometry="1" />
          <speciesReference constant="true" species="M_ATP_c" stoichiometry="1" />
        </listOfReactants>
        <listOfProducts>
          <speciesReference constant="true" species="M_ADP_c" stoichiometry="1" />
          <speciesReference constant="true" species="M_3PG_c" stoichiometry="1" />
        </listOfProducts>
        <fbc:geneProductAssociation>
          <fbc:geneProductRef fbc:geneProduct="G_Rv2205c" />
        </fbc:geneProductAssociation>
      </reaction>
      <reaction fast="false" id="R_R7" name="R7" reversible="false" fbc:lowerFluxBound="cobra_0_bound" fbc:upperFluxBound="R_R7_upper_bound">
        <listOfReactants>
          <speciesReference constant="true" species="M_RIB_c" stoichiometry="1" />
          <speciesReference constant="true" species="M_ATP_c" stoichiometry="1" />
        </listOfReactants>
        <listOfProducts>
          <speciesReference constant="true" species="M_R5P_c" stoichiometry="1" />
          <speciesReference constant="true" species="M_ADP_c" stoichiometry="1" />
        </listOfProducts>
        <fbc:geneProductAssociation>
          <fbc:geneProductRef fbc:geneProduct="G_Rv2436" />
        </fbc:geneProductAssociation>
      </reaction>
      <reaction fast="false" id="R_R8" name="R8" reversible="false" fbc:lowerFluxBound="cobra_0_bound" fbc:upperFluxBound="R_R8_upper_bound">
        <listOfReactants>
          <speciesReference constant="true" species="M_F1P_c" stoichiometry="1" />
        </listOfReactants>
        <listOfProducts>
          <speciesReference constant="true" species="M_T3_c" stoichiometry="1" />
          <speciesReference constant="true" species="M_DHAP_c" stoichiometry="1" />
        </listOfProducts>
        <fbc:geneProductAssociation>
          <fbc:geneProductRef fbc:geneProduct="G_Rv0363c" />
        </fbc:geneProductAssociation>
      </reaction>
      <reaction fast="false" id="R_R9" name="R9" reversible="true" fbc:lowerFluxBound="R_R9_lower_bound" fbc:upperFluxBound="R_R9_upper_bound">
        <listOfReactants>
          <speciesReference constant="true" species="M_FRU_c" stoichiometry="1" />
        </listOfReactants>
        <listOfProducts>
          <speciesReference constant="true" species="M_GLC_c" stoichiometry="1" />
        </listOfProducts>
        <fbc:geneProductAssociation>
          <fbc:geneProductRef fbc:geneProduct="G_orphan" />
        </fbc:geneProductAssociation>
      </reaction>
      <reaction fast="false" id="R_R10" name="R10" reversible="true" fbc:lowerFluxBound="R_R10_lower_bound" fbc:upperFluxBound="R_R10_upper_bound">
        <listOfReactants>
          <speciesReference constant="true" species="M_FRU_c" stoichiometry="1" />
        </listOfReactants>
        <listOfProducts>
          <speciesReference constant="true" species="M_MAN_c" stoichiometry="1" />
        </listOfProducts>
        <fbc:geneProductAssociation>
          <fbc:geneProductRef fbc:geneProduct="G_orphan" />
        </fbc:geneProductAssociation>
      </reaction>
      <reaction fast="false" id="R_R11" name="R11" reversible="true" fbc:lowerFluxBound="R_R11_lower_bound" fbc:upperFluxBound="R_R11_upper_bound">
        <listOfReactants>
          <speciesReference constant="true" species="M_MAN6P_c" stoichiometry="1" />
        </listOfReactants>
        <listOfProducts>
          <speciesReference constant="true" species="M_F6P_c" stoichiometry="1" />
        </listOfProducts>
        <fbc:geneProductAssociation>
          <fbc:geneProductRef fbc:geneProduct="G_Rv3255c" />
        </fbc:geneProductAssociation>
      </reaction>
      <reaction fast="false" id="R_R12" name="R12" reversible="true" fbc:lowerFluxBound="R_R12_lower_bound" fbc:upperFluxBound="R_R12_upper_bound">
        <listOfReactants>
          <speciesReference constant="true" species="M_MAN1P_c" stoichiometry="1" />
        </listOfReactants>
        <listOfProducts>
          <speciesReference constant="true" species="M_MAN6P_c" stoichiometry="1" />
        </listOfProducts>
        <fbc:geneProductAssociation>
          <fbc:or>
            <fbc:geneProductRef fbc:geneProduct="G_Rv3257c" />
            <fbc:geneProductRef fbc:geneProduct="G_Rv3308" />
          </fbc:or>
        </fbc:geneProductAssociation>
      </reaction>
      <reaction fast="false" id="R_R13" name="R13" reversible="false" fbc:lowerFluxBound="cobra_0_bound" fbc:upperFluxBound="R_R13_upper_bound">
        <listOfReactants>
          <speciesReference constant="true" species="M_MAN1P_c" stoichiometry="1" />
          <speciesReference constant="true" species="M_GTP_c" stoichiometry="1" />
        </listOfReactants>
        <listOfProducts>
          <speciesReference constant="true" species="M_PI_c" stoichiometry="1" />
          <speciesReference constant="true" species="M_GDPMAN_c" stoichiometry="1" />
        </listOfProducts>
        <fbc:geneProductAssociation>
          <fbc:geneProductRef fbc:geneProduct="G_Rv3264c" />
        </fbc:geneProductAssociation>
      </reaction>
      <reaction fast="false" id="R_R14" name="R14" reversible="false" fbc:lowerFluxBound="cobra_0_bound" fbc:upperFluxBound="R_R14_upper_bound">
        <listOfReactants>
          <speciesReference constant="true" species="M_DPP_c" stoichiometry="1" />
          <speciesReference constant="true" species="M_GDPMAN_c" stoichiometry="1" />
        </listOfReactants>
        <listOfProducts>
          <speciesReference constant="true" species="M_PPM_c" stoichiometry="1" />
          <speciesReference constant="true" species="M_GDP_c" stoichiometry="1" />
        </listOfProducts>
        <fbc:geneProductAssociation>
          <fbc:geneProductRef fbc:geneProduct="G_Rv2051c" />
        </fbc:geneProductAssociation>
      </reaction>
      <reaction fast="false" id="R_R15" name="R15" reversible="false" fbc:lowerFluxBound="cobra_0_bound" fbc:upperFluxBound="R_R15_upper_bound">
        <listOfReactants>
          <speciesReference constant="true" species="M_GDPMAN_c" stoichiometry="1" />
        </listOfReactants>
        <listOfProducts>
          <speciesReference constant="true" species="M_GDPDHDOMAN_c" stoichiometry="1" />
        </listOfProducts>
        <fbc:geneProductAssociation>
          <fbc:or>
            <fbc:geneProductRef fbc:geneProduct="G_Rv0112" />
            <fbc:geneProductRef fbc:geneProduct="G_Rv1511" />
          </fbc:or>
        </fbc:geneProductAssociation>
      </reaction>
      <reaction fast="false" id="R_R16" name="R16" reversible="false" fbc:lowerFluxBound="cobra_0_bound" fbc:upperFluxBound="R_R16_upper_bound">
        <listOfReactants>
          <speciesReference constant="true" species="M_GDPDHDOMAN_c" stoichiometry="1" />
        </listOfReactants>
        <listOfProducts>
          <speciesReference constant="true" species="M_GDPDHDOGAL_c" stoichiometry="1" />
        </listOfProducts>
        <fbc:geneProductAssociation>
          <fbc:geneProductRef fbc:geneProduct="G_Rv1512" />
        </fbc:geneProductAssociation>
      </reaction>
      <reaction fast="false" id="R_R17" name="R17" reversible="false" fbc:lowerFluxBound="cobra_0_bound" fbc:upperFluxBound="R_R17_upper_bound">
        <listOfReactants>
          <speciesReference constant="true" species="M_NADPH_c" stoichiometry="1" />
          <speciesReference constant="true" species="M_GDPDHDOGAL_c" stoichiometry="1" />
        </listOfReactants>
        <listOfProducts>
          <speciesReference constant="true" species="M_GDPFUC_c" stoichiometry="1" />
          <speciesReference constant="true" species="M_NADP_c" stoichiometry="1" />
        </listOfProducts>
        <fbc:geneProductAssociation>
          <fbc:geneProductRef fbc:geneProduct="G_Rv1512" />
        </fbc:geneProductAssociation>
      </reaction>
      <reaction fast="false" id="R_R18" name="R18" reversible="false" fbc:lowerFluxBound="cobra_0_bound" fbc:upperFluxBound="R_R18_upper_bound">
        <listOfReactants>
          <speciesReference constant="true" species="M_GLAC_c" stoichiometry="1" />
          <speciesReference constant="true" species="M_ATP_c" stoichiometry="1" />
        </listOfReactants>
        <listOfProducts>
          <speciesReference constant="true" species="M_GAL1P_c" stoichiometry="1" />
          <speciesReference constant="true" species="M_ADP_c" stoichiometry="1" />
        </listOfProducts>
        <fbc:geneProductAssociation>
          <fbc:geneProductRef fbc:geneProduct="G_Rv0620" />
        </fbc:geneProductAssociation>
      </reaction>
      <reaction fast="false" id="R_R19" name="R19" reversible="false" fbc:lowerFluxBound="cobra_0_bound" fbc:upperFluxBound="R_R19_upper_bound">
        <listOfReactants>
          <speciesReference constant="true" species="M_GAL1P_c" stoichiometry="1" />
          <speciesReference constant="true" species="M_UTP_c" stoichiometry="1" />
        </listOfReactants>
        <listOfProducts>
          <speciesReference constant="true" species="M_PPI_c" stoichiometry="1" />
          <speciesReference constant="true" species="M_UDPGAL_c" stoichiometry="1" />
        </listOfProducts>
        <fbc:geneProductAssociation>
          <fbc:or>
            <fbc:geneProductRef fbc:geneProduct="G_Rv0619" />
            <fbc:geneProductRef fbc:geneProduct="G_Rv0618" />
          </fbc:or>
        </fbc:geneProductAssociation>
      </reaction>
      <reaction fast="false" id="R_R20" name="R20" reversible="true" fbc:lowerFluxBound="R_R20_lower_bound" fbc:upperFluxBound="R_R20_upper_bound">
        <listOfReactants>
          <speciesReference constant="true" species="M_UDPG_c" stoichiometry="1" />
        </listOfReactants>
        <listOfProducts>
          <speciesReference constant="true" species="M_UDPGAL_c" stoichiometry="1" />
        </listOfProducts>
        <fbc:geneProductAssociation>
          <fbc:or>
            <fbc:geneProductRef fbc:geneProduct="G_Rv3634c" />
            <fbc:geneProductRef fbc:geneProduct="G_Rv0501" />
            <fbc:geneProductRef fbc:geneProduct="G_Rv0536" />
          </fbc:or>
        </fbc:geneProductAssociation>
      </reaction>
      <reaction fast="false" id="R_R21" name="R21" reversible="false" fbc:lowerFluxBound="cobra_0_bound" fbc:upperFluxBound="R_R21_upper_bound">
        <listOfReactants>
          <speciesReference constant="true" species="M_UTP_c" stoichiometry="1" />
          <speciesReference constant="true" species="M_G1P_c" stoichiometry="1" />
        </listOfReactants>
        <listOfProducts>
          <speciesReference constant="true" species="M_PPI_c" stoichiometry="1" />
          <speciesReference constant="true" species="M_UDPG_c" stoichiometry="1" />
        </listOfProducts>
        <fbc:geneProductAssociation>
          <fbc:geneProductRef fbc:geneProduct="G_Rv0993" />
        </fbc:geneProductAssociation>
      </reaction>
      <reaction fast="false" id="R_R22" name="R22" reversible="true" fbc:lowerFluxBound="R_R22_lower_bound" fbc:upperFluxBound="R_R22_upper_bound">
        <listOfReactants>
          <speciesReference constant="true" species="M_bDG6P_c" stoichiometry="1" />
        </listOfReactants>
        <listOfProducts>
          <speciesReference constant="true" species="M_IP_c" stoichiometry="1" />
        </listOfProducts>
        <fbc:geneProductAssociation>
          <fbc:or>
            <fbc:geneProductRef fbc:geneProduct="G_Rv0046c" />
            <fbc:and>
              <fbc:geneProductRef fbc:geneProduct="G_Rv2612c" />
              <fbc:geneProductRef fbc:geneProduct="G_Rv1822" />
            </fbc:and>
          </fbc:or>
        </fbc:geneProductAssociation>
      </reaction>
      <reaction fast="false" id="R_R23" name="R23" reversible="false" fbc:lowerFluxBound="cobra_0_bound" fbc:upperFluxBound="R_R23_upper_bound">
        <listOfReactants>
          <speciesReference constant="true" species="M_IP_c" stoichiometry="1" />
        </listOfReactants>
        <listOfProducts>
          <speciesReference constant="true" species="M_PI_c" stoichiometry="1" />
          <speciesReference constant="true" species="M_MI_c" stoichiometry="1" />
        </listOfProducts>
        <fbc:geneProductAssociation>
          <fbc:geneProductRef fbc:geneProduct="G_Rv2701c" />
        </fbc:geneProductAssociation>
      </reaction>
      <reaction fast="false" id="R_R24" name="R24" reversible="false" fbc:lowerFluxBound="cobra_0_bound" fbc:upperFluxBound="R_R24_upper_bound">
        <listOfReactants>
          <speciesReference constant="true" species="M_MLT_c" stoichiometry="1" />
        </listOfReactants>
        <listOfProducts>
          <speciesReference constant="true" species="M_GLC_c" stoichiometry="2" />
        </listOfProducts>
        <fbc:geneProductAssociation>
          <fbc:geneProductRef fbc:geneProduct="G_Rv2471" />
        </fbc:geneProductAssociation>
      </reaction>
      <reaction fast="false" id="R_R25" name="R25" reversible="false" fbc:lowerFluxBound="cobra_0_bound" fbc:upperFluxBound="R_R25_upper_bound">
        <listOfReactants>
          <speciesReference constant="true" species="M_SUC_c" stoichiometry="1" />
        </listOfReactants>
        <listOfProducts>
          <speciesReference constant="true" species="M_GLC_c" stoichiometry="1" />
          <speciesReference constant="true" species="M_FRU_c" stoichiometry="1" />
        </listOfProducts>
        <fbc:geneProductAssociation>
          <fbc:geneProductRef fbc:geneProduct="G_Rv2471" />
        </fbc:geneProductAssociation>
      </reaction>
      <reaction fast="false" id="R_R26" name="R26" reversible="false" fbc:lowerFluxBound="cobra_0_bound" fbc:upperFluxBound="R_R26_upper_bound">
        <listOfReactants>
          <speciesReference constant="true" species="M_CELB_c" stoichiometry="1" />
        </listOfReactants>
        <listOfProducts>
          <speciesReference constant="true" species="M_bDGLC_c" stoichiometry="2" />
        </listOfProducts>
        <fbc:geneProductAssociation>
          <fbc:geneProductRef fbc:geneProduct="G_Rv0186" />
        </fbc:geneProductAssociation>
      </reaction>
      <reaction fast="false" id="R_R27" name="R27" reversible="false" fbc:lowerFluxBound="cobra_0_bound" fbc:upperFluxBound="R_R27_upper_bound">
        <listOfReactants>
          <speciesReference constant="true" species="M_G6P_c" stoichiometry="1" />
          <speciesReference constant="true" species="M_UDPG_c" stoichiometry="1" />
        </listOfReactants>
        <listOfProducts>
          <speciesReference constant="true" species="M_UDP_c" stoichiometry="1" />
          <speciesReference constant="true" species="M_TRE6P_c" stoichiometry="1" />
        </listOfProducts>
        <fbc:geneProductAssociation>
          <fbc:geneProductRef fbc:geneProduct="G_Rv3490" />
        </fbc:geneProductAssociation>
      </reaction>
      <reaction fast="false" id="R_R28" name="R28" reversible="false" fbc:lowerFluxBound="cobra_0_bound" fbc:upperFluxBound="R_R28_upper_bound">
        <listOfReactants>
          <speciesReference constant="true" species="M_PI_c" stoichiometry="1" />
          <speciesReference constant="true" species="M_MLT_c" stoichiometry="1" />
        </listOfReactants>
        <listOfProducts>
          <speciesReference constant="true" species="M_bDGLC_c" stoichiometry="1" />
          <speciesReference constant="true" species="M_bDG1P_c" stoichiometry="1" />
        </listOfProducts>
        <fbc:geneProductAssociation>
          <fbc:geneProductRef fbc:geneProduct="G_Rv3401" />
        </fbc:geneProductAssociation>
      </reaction>
      <reaction fast="false" id="R_R29" name="R29" reversible="true" fbc:lowerFluxBound="R_R29_lower_bound" fbc:upperFluxBound="R_R29_upper_bound">
        <listOfReactants>
          <speciesReference constant="true" species="M_bDG1P_c" stoichiometry="1" />
        </listOfReactants>
        <listOfProducts>
          <speciesReference constant="true" species="M_bDG6P_c" stoichiometry="1" />
        </listOfProducts>
        <fbc:geneProductAssociation>
          <fbc:geneProductRef fbc:geneProduct="G_Rv3400" />
        </fbc:geneProductAssociation>
      </reaction>
      <reaction fast="false" id="R_R30" name="R30" reversible="true" fbc:lowerFluxBound="R_R30_lower_bound" fbc:upperFluxBound="R_R30_upper_bound">
        <listOfReactants>
          <speciesReference constant="true" species="M_MLT_c" stoichiometry="1" />
        </listOfReactants>
        <listOfProducts>
          <speciesReference constant="true" species="M_TRE_c" stoichiometry="1" />
        </listOfProducts>
        <fbc:geneProductAssociation>
          <fbc:geneProductRef fbc:geneProduct="G_orphan" />
        </fbc:geneProductAssociation>
      </reaction>
      <reaction fast="false" id="R_R31" name="R31" reversible="false" fbc:lowerFluxBound="cobra_0_bound" fbc:upperFluxBound="R_R31_upper_bound">
        <listOfReactants>
          <speciesReference constant="true" species="M_TRE6P_c" stoichiometry="1" />
        </listOfReactants>
        <listOfProducts>
          <speciesReference constant="true" species="M_PI_c" stoichiometry="1" />
          <speciesReference constant="true" species="M_TRE_c" stoichiometry="1" />
        </listOfProducts>
        <fbc:geneProductAssociation>
          <fbc:geneProductRef fbc:geneProduct="G_Rv3372" />
        </fbc:geneProductAssociation>
      </reaction>
      <reaction fast="false" id="R_R32" name="R32" reversible="false" fbc:lowerFluxBound="cobra_0_bound" fbc:upperFluxBound="R_R32_upper_bound">
        <listOfReactants>
          <speciesReference constant="true" species="M_NAD_c" stoichiometry="1" />
          <speciesReference constant="true" species="M_FOR_c" stoichiometry="1" />
        </listOfReactants>
        <listOfProducts>
          <speciesReference constant="true" species="M_CO2_c" stoichiometry="1" />
          <speciesReference constant="true" species="M_NADH_c" stoichiometry="1" />
        </listOfProducts>
        <fbc:geneProductAssociation>
          <fbc:geneProductRef fbc:geneProduct="G_Rv2900c" />
        </fbc:geneProductAssociation>
      </reaction>
      <reaction fast="false" id="R_R33" name="R33" reversible="false" fbc:lowerFluxBound="cobra_0_bound" fbc:upperFluxBound="R_R33_upper_bound">
        <listOfReactants>
          <speciesReference constant="true" species="M_GLC_c" stoichiometry="1" />
          <speciesReference constant="true" species="M_ATP_c" stoichiometry="1" />
        </listOfReactants>
        <listOfProducts>
          <speciesReference constant="true" species="M_G6P_c" stoichiometry="1" />
          <speciesReference constant="true" species="M_ADP_c" stoichiometry="1" />
        </listOfProducts>
        <fbc:geneProductAssociation>
          <fbc:geneProductRef fbc:geneProduct="G_Rv0650" />
        </fbc:geneProductAssociation>
      </reaction>
      <reaction fast="false" id="R_R34" name="R34" reversible="false" fbc:lowerFluxBound="cobra_0_bound" fbc:upperFluxBound="R_R34_upper_bound">
        <listOfReactants>
          <speciesReference constant="true" species="M_ATP_c" stoichiometry="1" />
          <speciesReference constant="true" species="M_bDGLC_c" stoichiometry="1" />
        </listOfReactants>
        <listOfProducts>
          <speciesReference constant="true" species="M_ADP_c" stoichiometry="1" />
          <speciesReference constant="true" species="M_bDG6P_c" stoichiometry="1" />
        </listOfProducts>
        <fbc:geneProductAssociation>
          <fbc:geneProductRef fbc:geneProduct="G_Rv0650" />
        </fbc:geneProductAssociation>
      </reaction>
      <reaction fast="false" id="R_R35" name="R35" reversible="false" fbc:lowerFluxBound="cobra_0_bound" fbc:upperFluxBound="R_R35_upper_bound">
        <listOfReactants>
          <speciesReference constant="true" species="M_GLC_c" stoichiometry="1" />
          <speciesReference constant="true" species="M__LPAREN_n_RPAREN_POLYP_c" stoichiometry="1" />
        </listOfReactants>
        <listOfProducts>
          <speciesReference constant="true" species="M_G6P_c" stoichiometry="1" />
          <speciesReference constant="true" species="M__LPAREN_n__1_RPAREN_POLYP_c" stoichiometry="1" />
        </listOfProducts>
        <fbc:geneProductAssociation>
          <fbc:geneProductRef fbc:geneProduct="G_Rv2702" />
        </fbc:geneProductAssociation>
      </reaction>
      <reaction fast="false" id="R_R36" name="R36" reversible="false" fbc:lowerFluxBound="cobra_0_bound" fbc:upperFluxBound="R_R36_upper_bound">
        <listOfReactants>
          <speciesReference constant="true" species="M__LPAREN_n_RPAREN_POLYP_c" stoichiometry="1" />
          <speciesReference constant="true" species="M_bDGLC_c" stoichiometry="1" />
        </listOfReactants>
        <listOfProducts>
          <speciesReference constant="true" species="M__LPAREN_n__1_RPAREN_POLYP_c" stoichiometry="1" />
          <speciesReference constant="true" species="M_bDG6P_c" stoichiometry="1" />
        </listOfProducts>
        <fbc:geneProductAssociation>
          <fbc:geneProductRef fbc:geneProduct="G_Rv2702" />
        </fbc:geneProductAssociation>
      </reaction>
      <reaction fast="false" id="R_R37" name="R37" reversible="true" fbc:lowerFluxBound="R_R37_lower_bound" fbc:upperFluxBound="R_R37_upper_bound">
        <listOfReactants>
          <speciesReference constant="true" species="M_G6P_c" stoichiometry="1" />
        </listOfReactants>
        <listOfProducts>
          <speciesReference constant="true" species="M_bDG6P_c" stoichiometry="1" />
        </listOfProducts>
        <fbc:geneProductAssociation>
          <fbc:geneProductRef fbc:geneProduct="G_Rv0946c" />
        </fbc:geneProductAssociation>
      </reaction>
      <reaction fast="false" id="R_R38" name="R38" reversible="true" fbc:lowerFluxBound="R_R38_lower_bound" fbc:upperFluxBound="R_R38_upper_bound">
        <listOfReactants>
          <speciesReference constant="true" species="M_G6P_c" stoichiometry="1" />
        </listOfReactants>
        <listOfProducts>
          <speciesReference constant="true" species="M_G1P_c" stoichiometry="1" />
        </listOfProducts>
        <fbc:geneProductAssociation>
          <fbc:geneProductRef fbc:geneProduct="G_Rv3068c" />
        </fbc:geneProductAssociation>
      </reaction>
      <reaction fast="false" id="R_R39" name="R39" reversible="true" fbc:lowerFluxBound="R_R39_lower_bound" fbc:upperFluxBound="R_R39_upper_bound">
        <listOfReactants>
          <speciesReference constant="true" species="M_bDG6P_c" stoichiometry="1" />
        </listOfReactants>
        <listOfProducts>
          <speciesReference constant="true" species="M_F6P_c" stoichiometry="1" />
        </listOfProducts>
        <fbc:geneProductAssociation>
          <fbc:geneProductRef fbc:geneProduct="G_Rv0946c" />
        </fbc:geneProductAssociation>
      </reaction>
      <reaction fast="false" id="R_R40" name="R40" reversible="true" fbc:lowerFluxBound="R_R40_lower_bound" fbc:upperFluxBound="R_R40_upper_bound">
        <listOfReactants>
          <speciesReference constant="true" species="M_G6P_c" stoichiometry="1" />
        </listOfReactants>
        <listOfProducts>
          <speciesReference constant="true" species="M_F6P_c" stoichiometry="1" />
        </listOfProducts>
        <fbc:geneProductAssociation>
          <fbc:geneProductRef fbc:geneProduct="G_Rv0946c" />
        </fbc:geneProductAssociation>
      </reaction>
      <reaction fast="false" id="R_R41" name="R41" reversible="false" fbc:lowerFluxBound="cobra_0_bound" fbc:upperFluxBound="R_R41_upper_bound">
        <listOfReactants>
          <speciesReference constant="true" species="M_ATP_c" stoichiometry="1" />
          <speciesReference constant="true" species="M_F6P_c" stoichiometry="1" />
        </listOfReactants>
        <listOfProducts>
          <speciesReference constant="true" species="M_ADP_c" stoichiometry="1" />
          <speciesReference constant="true" species="M_FDP_c" stoichiometry="1" />
        </listOfProducts>
        <fbc:geneProductAssociation>
          <fbc:or>
            <fbc:geneProductRef fbc:geneProduct="G_Rv3010c" />
            <fbc:geneProductRef fbc:geneProduct="G_Rv2029c" />
          </fbc:or>
        </fbc:geneProductAssociation>
      </reaction>
      <reaction fast="false" id="R_R42" name="R42" reversible="false" fbc:lowerFluxBound="cobra_0_bound" fbc:upperFluxBound="R_R42_upper_bound">
        <listOfReactants>
          <speciesReference constant="true" species="M_ATP_c" stoichiometry="1" />
          <speciesReference constant="true" species="M_F6P_c" stoichiometry="1" />
        </listOfReactants>
        <listOfProducts>
          <speciesReference constant="true" species="M_ADP_c" stoichiometry="1" />
          <speciesReference constant="true" species="M_FDP_c" stoichiometry="1" />
        </listOfProducts>
        <fbc:geneProductAssociation>
          <fbc:geneProductRef fbc:geneProduct="G_Rv2029c" />
        </fbc:geneProductAssociation>
      </reaction>
      <reaction fast="false" id="R_R43" name="R43" reversible="false" fbc:lowerFluxBound="cobra_0_bound" fbc:upperFluxBound="R_R43_upper_bound">
        <listOfReactants>
          <speciesReference constant="true" species="M_FDP_c" stoichiometry="1" />
        </listOfReactants>
        <listOfProducts>
          <speciesReference constant="true" species="M_PI_c" stoichiometry="1" />
          <speciesReference constant="true" species="M_F6P_c" stoichiometry="1" />
        </listOfProducts>
        <fbc:geneProductAssociation>
          <fbc:geneProductRef fbc:geneProduct="G_Rv1099c" />
        </fbc:geneProductAssociation>
      </reaction>
      <reaction fast="false" id="R_R44" name="R44" reversible="true" fbc:lowerFluxBound="R_R44_lower_bound" fbc:upperFluxBound="R_R44_upper_bound">
        <listOfReactants>
          <speciesReference constant="true" species="M_FDP_c" stoichiometry="1" />
        </listOfReactants>
        <listOfProducts>
          <speciesReference constant="true" species="M_DHAP_c" stoichiometry="1" />
          <speciesReference constant="true" species="M_G3P_c" stoichiometry="1" />
        </listOfProducts>
        <fbc:geneProductAssociation>
          <fbc:geneProductRef fbc:geneProduct="G_Rv0363c" />
        </fbc:geneProductAssociation>
      </reaction>
      <reaction fast="false" id="R_R45" name="R45" reversible="true" fbc:lowerFluxBound="R_R45_lower_bound" fbc:upperFluxBound="R_R45_upper_bound">
        <listOfReactants>
          <speciesReference constant="true" species="M_DHAP_c" stoichiometry="1" />
        </listOfReactants>
        <listOfProducts>
          <speciesReference constant="true" species="M_G3P_c" stoichiometry="1" />
        </listOfProducts>
        <fbc:geneProductAssociation>
          <fbc:geneProductRef fbc:geneProduct="G_Rv1438" />
        </fbc:geneProductAssociation>
      </reaction>
      <reaction fast="false" id="R_R46" name="R46" reversible="true" fbc:lowerFluxBound="R_R46_lower_bound" fbc:upperFluxBound="R_R46_upper_bound">
        <listOfReactants>
          <speciesReference constant="true" species="M_PI_c" stoichiometry="1" />
          <speciesReference constant="true" species="M_NAD_c" stoichiometry="1" />
          <speciesReference constant="true" species="M_G3P_c" stoichiometry="1" />
        </listOfReactants>
        <listOfProducts>
          <speciesReference constant="true" species="M_13PDG_c" stoichiometry="1" />
          <speciesReference constant="true" species="M_NADH_c" stoichiometry="1" />
        </listOfProducts>
        <fbc:geneProductAssociation>
          <fbc:geneProductRef fbc:geneProduct="G_Rv1436" />
        </fbc:geneProductAssociation>
      </reaction>
      <reaction fast="false" id="R_R48" name="R48" reversible="true" fbc:lowerFluxBound="R_R48_lower_bound" fbc:upperFluxBound="R_R48_upper_bound">
        <listOfReactants>
          <speciesReference constant="true" species="M_13PDG_c" stoichiometry="1" />
          <speciesReference constant="true" species="M_ADP_c" stoichiometry="1" />
        </listOfReactants>
        <listOfProducts>
          <speciesReference constant="true" species="M_ATP_c" stoichiometry="1" />
          <speciesReference constant="true" species="M_3PG_c" stoichiometry="1" />
        </listOfProducts>
        <fbc:geneProductAssociation>
          <fbc:geneProductRef fbc:geneProduct="G_Rv1437" />
        </fbc:geneProductAssociation>
      </reaction>
      <reaction fast="false" id="R_R49" name="R49" reversible="true" fbc:lowerFluxBound="R_R49_lower_bound" fbc:upperFluxBound="R_R49_upper_bound">
        <listOfReactants>
          <speciesReference constant="true" species="M_3PG_c" stoichiometry="1" />
        </listOfReactants>
        <listOfProducts>
          <speciesReference constant="true" species="M_2PG_c" stoichiometry="1" />
        </listOfProducts>
        <fbc:geneProductAssociation>
          <fbc:or>
            <fbc:geneProductRef fbc:geneProduct="G_Rv3214" />
            <fbc:geneProductRef fbc:geneProduct="G_Rv0489" />
          </fbc:or>
        </fbc:geneProductAssociation>
      </reaction>
      <reaction fast="false" id="R_R50" name="R50" reversible="true" fbc:lowerFluxBound="R_R50_lower_bound" fbc:upperFluxBound="R_R50_upper_bound">
        <listOfReactants>
          <speciesReference constant="true" species="M_2PG_c" stoichiometry="1" />
        </listOfReactants>
        <listOfProducts>
          <speciesReference constant="true" species="M_PEP_c" stoichiometry="1" />
        </listOfProducts>
        <fbc:geneProductAssociation>
          <fbc:geneProductRef fbc:geneProduct="G_Rv1023" />
        </fbc:geneProductAssociation>
      </reaction>
      <reaction fast="false" id="R_R51" name="R51" reversible="false" fbc:lowerFluxBound="cobra_0_bound" fbc:upperFluxBound="R_R51_upper_bound">
        <listOfReactants>
          <speciesReference constant="true" species="M_PEP_c" stoichiometry="1" />
          <speciesReference constant="true" species="M_ADP_c" stoichiometry="1" />
        </listOfReactants>
        <listOfProducts>
          <speciesReference constant="true" species="M_PYR_c" stoichiometry="1" />
          <speciesReference constant="true" species="M_ATP_c" stoichiometry="1" />
        </listOfProducts>
        <fbc:geneProductAssociation>
          <fbc:geneProductRef fbc:geneProduct="G_Rv1617" />
        </fbc:geneProductAssociation>
      </reaction>
      <reaction fast="false" id="R_R52" name="R52" reversible="false" fbc:lowerFluxBound="cobra_0_bound" fbc:upperFluxBound="R_R52_upper_bound">
        <listOfReactants>
          <speciesReference constant="true" species="M_PYR_c" stoichiometry="1" />
          <speciesReference constant="true" species="M_LIPO_c" stoichiometry="1" />
          <speciesReference constant="true" species="M_THI_c" stoichiometry="0.001" />
        </listOfReactants>
        <listOfProducts>
          <speciesReference constant="true" species="M_ADLIPO_c" stoichiometry="1" />
          <speciesReference constant="true" species="M_CO2_c" stoichiometry="1" />
        </listOfProducts>
        <fbc:geneProductAssociation>
          <fbc:geneProductRef fbc:geneProduct="G_Rv2241" />
        </fbc:geneProductAssociation>
      </reaction>
      <reaction fast="false" id="R_R53" name="R53" reversible="true" fbc:lowerFluxBound="R_R53_lower_bound" fbc:upperFluxBound="R_R53_upper_bound">
        <listOfReactants>
          <speciesReference constant="true" species="M_ADLIPO_c" stoichiometry="1" />
          <speciesReference constant="true" species="M_COA_c" stoichiometry="1" />
        </listOfReactants>
        <listOfProducts>
          <speciesReference constant="true" species="M_ACCOA_c" stoichiometry="1" />
          <speciesReference constant="true" species="M_DLIPO_c" stoichiometry="1" />
        </listOfProducts>
        <fbc:geneProductAssociation>
          <fbc:geneProductRef fbc:geneProduct="G_Rv2215" />
        </fbc:geneProductAssociation>
      </reaction>
      <reaction fast="false" id="R_R54" name="R54" reversible="true" fbc:lowerFluxBound="R_R54_lower_bound" fbc:upperFluxBound="R_R54_upper_bound">
        <listOfReactants>
          <speciesReference constant="true" species="M_NAD_c" stoichiometry="1" />
          <speciesReference constant="true" species="M_DLIPO_c" stoichiometry="1" />
        </listOfReactants>
        <listOfProducts>
          <speciesReference constant="true" species="M_LIPO_c" stoichiometry="1" />
          <speciesReference constant="true" species="M_NADH_c" stoichiometry="1" />
        </listOfProducts>
        <fbc:geneProductAssociation>
          <fbc:geneProductRef fbc:geneProduct="G_Rv0462" />
        </fbc:geneProductAssociation>
      </reaction>
      <reaction fast="false" id="R_R55" name="R55" reversible="false" fbc:lowerFluxBound="cobra_0_bound" fbc:upperFluxBound="R_R55_upper_bound">
        <listOfReactants>
          <speciesReference constant="true" species="M_ACCOA_c" stoichiometry="1" />
          <speciesReference constant="true" species="M_OA_c" stoichiometry="1" />
        </listOfReactants>
        <listOfProducts>
          <speciesReference constant="true" species="M_CIT_c" stoichiometry="1" />
          <speciesReference constant="true" species="M_COA_c" stoichiometry="1" />
        </listOfProducts>
        <fbc:geneProductAssociation>
          <fbc:or>
            <fbc:geneProductRef fbc:geneProduct="G_Rv0896" />
            <fbc:geneProductRef fbc:geneProduct="G_Rv0889c" />
            <fbc:geneProductRef fbc:geneProduct="G_Rv1131" />
          </fbc:or>
        </fbc:geneProductAssociation>
      </reaction>
      <reaction fast="false" id="R_R56" name="R56" reversible="true" fbc:lowerFluxBound="R_R56_lower_bound" fbc:upperFluxBound="R_R56_upper_bound">
        <listOfReactants>
          <speciesReference constant="true" species="M_CIT_c" stoichiometry="1" />
        </listOfReactants>
        <listOfProducts>
          <speciesReference constant="true" species="M_CISACONITATE_c" stoichiometry="1" />
        </listOfProducts>
        <fbc:geneProductAssociation>
          <fbc:geneProductRef fbc:geneProduct="G_Rv1475c" />
        </fbc:geneProductAssociation>
      </reaction>
      <reaction fast="false" id="R_R57" name="R57" reversible="true" fbc:lowerFluxBound="R_R57_lower_bound" fbc:upperFluxBound="R_R57_upper_bound">
        <listOfReactants>
          <speciesReference constant="true" species="M_CISACONITATE_c" stoichiometry="1" />
        </listOfReactants>
        <listOfProducts>
          <speciesReference constant="true" species="M_ICIT_c" stoichiometry="1" />
        </listOfProducts>
        <fbc:geneProductAssociation>
          <fbc:geneProductRef fbc:geneProduct="G_Rv1475c" />
        </fbc:geneProductAssociation>
      </reaction>
      <reaction fast="false" id="R_R58" name="R58" reversible="false" fbc:lowerFluxBound="cobra_0_bound" fbc:upperFluxBound="R_R58_upper_bound">
        <listOfReactants>
          <speciesReference constant="true" species="M_ICIT_c" stoichiometry="1" />
          <speciesReference constant="true" species="M_NADP_c" stoichiometry="1" />
        </listOfReactants>
        <listOfProducts>
          <speciesReference constant="true" species="M_CO2_c" stoichiometry="1" />
          <speciesReference constant="true" species="M_AKG_c" stoichiometry="1" />
          <speciesReference constant="true" species="M_NADPH_c" stoichiometry="1" />
        </listOfProducts>
        <fbc:geneProductAssociation>
          <fbc:or>
            <fbc:geneProductRef fbc:geneProduct="G_Rv3339c" />
            <fbc:geneProductRef fbc:geneProduct="G_Rv0066c" />
          </fbc:or>
        </fbc:geneProductAssociation>
      </reaction>
      <reaction fast="false" id="R_R61" name="R61" reversible="false" fbc:lowerFluxBound="cobra_0_bound" fbc:upperFluxBound="R_R61_upper_bound">
        <listOfReactants>
          <speciesReference constant="true" species="M_AKG_c" stoichiometry="1" />
        </listOfReactants>
        <listOfProducts>
          <speciesReference constant="true" species="M_CO2_c" stoichiometry="1" />
          <speciesReference constant="true" species="M_SUCCSAL_c" stoichiometry="1" />
        </listOfProducts>
        <fbc:geneProductAssociation>
          <fbc:or>
            <fbc:geneProductRef fbc:geneProduct="G_Rv1248c" />
            <fbc:geneProductRef fbc:geneProduct="G_Rv0555" />
          </fbc:or>
        </fbc:geneProductAssociation>
      </reaction>
      <reaction fast="false" id="R_R63" name="R63" reversible="true" fbc:lowerFluxBound="R_R63_lower_bound" fbc:upperFluxBound="R_R63_upper_bound">
        <listOfReactants>
          <speciesReference constant="true" species="M_PI_c" stoichiometry="1" />
          <speciesReference constant="true" species="M_ADP_c" stoichiometry="1" />
          <speciesReference constant="true" species="M_SUCCOA_c" stoichiometry="1" />
        </listOfReactants>
        <listOfProducts>
          <speciesReference constant="true" species="M_ATP_c" stoichiometry="1" />
          <speciesReference constant="true" species="M_SUCC_c" stoichiometry="1" />
          <speciesReference constant="true" species="M_COA_c" stoichiometry="1" />
        </listOfProducts>
        <fbc:geneProductAssociation>
          <fbc:and>
            <fbc:geneProductRef fbc:geneProduct="G_Rv0952" />
            <fbc:geneProductRef fbc:geneProduct="G_Rv0951" />
          </fbc:and>
        </fbc:geneProductAssociation>
      </reaction>
      <reaction fast="false" id="R_R64" name="R64" reversible="true" fbc:lowerFluxBound="R_R64_lower_bound" fbc:upperFluxBound="R_R64_upper_bound">
        <listOfReactants>
          <speciesReference constant="true" species="M_FUM_c" stoichiometry="1" />
        </listOfReactants>
        <listOfProducts>
          <speciesReference constant="true" species="M_MAL_c" stoichiometry="1" />
        </listOfProducts>
        <fbc:geneProductAssociation>
          <fbc:geneProductRef fbc:geneProduct="G_Rv1098c" />
        </fbc:geneProductAssociation>
      </reaction>
      <reaction fast="false" id="R_R65" name="R65" reversible="true" fbc:lowerFluxBound="R_R65_lower_bound" fbc:upperFluxBound="R_R65_upper_bound">
        <listOfReactants>
          <speciesReference constant="true" species="M_MAL_c" stoichiometry="1" />
          <speciesReference constant="true" species="M_NAD_c" stoichiometry="1" />
        </listOfReactants>
        <listOfProducts>
          <speciesReference constant="true" species="M_OA_c" stoichiometry="1" />
          <speciesReference constant="true" species="M_NADH_c" stoichiometry="1" />
        </listOfProducts>
        <fbc:geneProductAssociation>
          <fbc:geneProductRef fbc:geneProduct="G_Rv1240" />
        </fbc:geneProductAssociation>
      </reaction>
      <reaction fast="false" id="R_R66" name="R66" reversible="false" fbc:lowerFluxBound="cobra_0_bound" fbc:upperFluxBound="R_R66_upper_bound">
        <listOfReactants>
          <speciesReference constant="true" species="M_CIT_c" stoichiometry="1" />
        </listOfReactants>
        <listOfProducts>
          <speciesReference constant="true" species="M_AC_c" stoichiometry="1" />
          <speciesReference constant="true" species="M_OA_c" stoichiometry="1" />
        </listOfProducts>
        <fbc:geneProductAssociation>
          <fbc:geneProductRef fbc:geneProduct="G_Rv3075c" />
        </fbc:geneProductAssociation>
      </reaction>
      <reaction fast="false" id="R_R67" name="R67" reversible="false" fbc:lowerFluxBound="cobra_0_bound" fbc:upperFluxBound="R_R67_upper_bound">
        <listOfReactants>
          <speciesReference constant="true" species="M_AC_c" stoichiometry="1" />
          <speciesReference constant="true" species="M_ATP_c" stoichiometry="1" />
          <speciesReference constant="true" species="M_COA_c" stoichiometry="1" />
        </listOfReactants>
        <listOfProducts>
          <speciesReference constant="true" species="M_ACCOA_c" stoichiometry="1" />
          <speciesReference constant="true" species="M_PPI_c" stoichiometry="1" />
          <speciesReference constant="true" species="M_AMP_c" stoichiometry="1" />
        </listOfProducts>
        <fbc:geneProductAssociation>
          <fbc:geneProductRef fbc:geneProduct="G_Rv3667" />
        </fbc:geneProductAssociation>
      </reaction>
      <reaction fast="false" id="R_R68" name="R68" reversible="false" fbc:lowerFluxBound="cobra_0_bound" fbc:upperFluxBound="R_R68_upper_bound">
        <listOfReactants>
          <speciesReference constant="true" species="M_NAD_c" stoichiometry="1" />
          <speciesReference constant="true" species="M_ACAL_c" stoichiometry="1" />
        </listOfReactants>
        <listOfProducts>
          <speciesReference constant="true" species="M_AC_c" stoichiometry="1" />
          <speciesReference constant="true" species="M_NADH_c" stoichiometry="1" />
        </listOfProducts>
        <fbc:geneProductAssociation>
          <fbc:geneProductRef fbc:geneProduct="G_Rv0458" />
        </fbc:geneProductAssociation>
      </reaction>
      <reaction fast="false" id="R_R69" name="R69" reversible="false" fbc:lowerFluxBound="cobra_0_bound" fbc:upperFluxBound="R_R69_upper_bound">
        <listOfReactants>
          <speciesReference constant="true" species="M_PYR_c" stoichiometry="1" />
          <speciesReference constant="true" species="M_PI_c" stoichiometry="1" />
          <speciesReference constant="true" species="M_ATP_c" stoichiometry="1" />
        </listOfReactants>
        <listOfProducts>
          <speciesReference constant="true" species="M_PPI_c" stoichiometry="1" />
          <speciesReference constant="true" species="M_PEP_c" stoichiometry="1" />
          <speciesReference constant="true" species="M_AMP_c" stoichiometry="1" />
        </listOfProducts>
        <fbc:geneProductAssociation>
          <fbc:geneProductRef fbc:geneProduct="G_Rv1127c" />
        </fbc:geneProductAssociation>
      </reaction>
      <reaction fast="false" id="R_R70" name="R70" reversible="true" fbc:lowerFluxBound="R_R70_lower_bound" fbc:upperFluxBound="R_R70_upper_bound">
        <listOfReactants>
          <speciesReference constant="true" species="M_NAD_c" stoichiometry="1" />
          <speciesReference constant="true" species="M_LAC_c" stoichiometry="1" />
        </listOfReactants>
        <listOfProducts>
          <speciesReference constant="true" species="M_PYR_c" stoichiometry="1" />
          <speciesReference constant="true" species="M_NADH_c" stoichiometry="1" />
        </listOfProducts>
        <fbc:geneProductAssociation>
          <fbc:geneProductRef fbc:geneProduct="G_Rv0728c" />
        </fbc:geneProductAssociation>
      </reaction>
      <reaction fast="false" id="R_R71" name="R71" reversible="true" fbc:lowerFluxBound="R_R71_lower_bound" fbc:upperFluxBound="R_R71_upper_bound">
        <listOfReactants>
          <speciesReference constant="true" species="M_NAD_c" stoichiometry="1" />
          <speciesReference constant="true" species="M_LLAC_c" stoichiometry="1" />
        </listOfReactants>
        <listOfProducts>
          <speciesReference constant="true" species="M_PYR_c" stoichiometry="1" />
          <speciesReference constant="true" species="M_NADH_c" stoichiometry="1" />
        </listOfProducts>
        <fbc:geneProductAssociation>
          <fbc:or>
            <fbc:geneProductRef fbc:geneProduct="G_Rv1872c" />
            <fbc:geneProductRef fbc:geneProduct="G_Rv0694" />
          </fbc:or>
        </fbc:geneProductAssociation>
      </reaction>
      <reaction fast="false" id="R_R72" name="R72" reversible="false" fbc:lowerFluxBound="cobra_0_bound" fbc:upperFluxBound="R_R72_upper_bound">
        <listOfReactants>
          <speciesReference constant="true" species="M_MAL_c" stoichiometry="1" />
          <speciesReference constant="true" species="M_NAD_c" stoichiometry="1" />
        </listOfReactants>
        <listOfProducts>
          <speciesReference constant="true" species="M_PYR_c" stoichiometry="1" />
          <speciesReference constant="true" species="M_CO2_c" stoichiometry="1" />
          <speciesReference constant="true" species="M_NADH_c" stoichiometry="1" />
        </listOfProducts>
        <fbc:geneProductAssociation>
          <fbc:geneProductRef fbc:geneProduct="G_Rv2332" />
        </fbc:geneProductAssociation>
      </reaction>
      <reaction fast="false" id="R_R73" name="R73" reversible="true" fbc:lowerFluxBound="R_R73_lower_bound" fbc:upperFluxBound="R_R73_upper_bound">
        <listOfReactants>
          <speciesReference constant="true" species="M_ACAL_c" stoichiometry="1" />
          <speciesReference constant="true" species="M_NADH_c" stoichiometry="1" />
        </listOfReactants>
        <listOfProducts>
          <speciesReference constant="true" species="M_ETH_c" stoichiometry="1" />
          <speciesReference constant="true" species="M_NAD_c" stoichiometry="1" />
        </listOfProducts>
        <fbc:geneProductAssociation>
          <fbc:or>
            <fbc:geneProductRef fbc:geneProduct="G_Rv1862" />
            <fbc:geneProductRef fbc:geneProduct="G_Rv1530" />
            <fbc:geneProductRef fbc:geneProduct="G_Rv0162c" />
            <fbc:geneProductRef fbc:geneProduct="G_Rv0761c" />
          </fbc:or>
        </fbc:geneProductAssociation>
      </reaction>
      <reaction fast="false" id="R_R74" name="R74" reversible="true" fbc:lowerFluxBound="R_R74_lower_bound" fbc:upperFluxBound="R_R74_upper_bound">
        <listOfReactants>
          <speciesReference constant="true" species="M_NADPH_c" stoichiometry="1" />
          <speciesReference constant="true" species="M_ACAL_c" stoichiometry="1" />
        </listOfReactants>
        <listOfProducts>
          <speciesReference constant="true" species="M_ETH_c" stoichiometry="1" />
          <speciesReference constant="true" species="M_NADP_c" stoichiometry="1" />
        </listOfProducts>
        <fbc:geneProductAssociation>
          <fbc:geneProductRef fbc:geneProduct="G_Rv3045" />
        </fbc:geneProductAssociation>
      </reaction>
      <reaction fast="false" id="R_R75" name="R75" reversible="false" fbc:lowerFluxBound="cobra_0_bound" fbc:upperFluxBound="R_R75_upper_bound">
        <listOfReactants>
          <speciesReference constant="true" species="M_AC_c" stoichiometry="1" />
          <speciesReference constant="true" species="M_ATP_c" stoichiometry="1" />
        </listOfReactants>
        <listOfProducts>
          <speciesReference constant="true" species="M_ACETYLP_c" stoichiometry="1" />
          <speciesReference constant="true" species="M_ADP_c" stoichiometry="1" />
        </listOfProducts>
        <fbc:geneProductAssociation>
          <fbc:geneProductRef fbc:geneProduct="G_Rv0409" />
        </fbc:geneProductAssociation>
      </reaction>
      <reaction fast="false" id="R_R76" name="R76" reversible="true" fbc:lowerFluxBound="R_R76_lower_bound" fbc:upperFluxBound="R_R76_upper_bound">
        <listOfReactants>
          <speciesReference constant="true" species="M_ACETYLP_c" stoichiometry="1" />
          <speciesReference constant="true" species="M_COA_c" stoichiometry="1" />
        </listOfReactants>
        <listOfProducts>
          <speciesReference constant="true" species="M_ACCOA_c" stoichiometry="1" />
          <speciesReference constant="true" species="M_PI_c" stoichiometry="1" />
        </listOfProducts>
        <fbc:geneProductAssociation>
          <fbc:geneProductRef fbc:geneProduct="G_Rv0408" />
        </fbc:geneProductAssociation>
      </reaction>
      <reaction fast="false" id="R_R77" name="R77" reversible="false" fbc:lowerFluxBound="cobra_0_bound" fbc:upperFluxBound="R_R77_upper_bound">
        <listOfReactants>
          <speciesReference constant="true" species="M_ACETYLP_c" stoichiometry="1" />
        </listOfReactants>
        <listOfProducts>
          <speciesReference constant="true" species="M_AC_c" stoichiometry="1" />
          <speciesReference constant="true" species="M_PI_c" stoichiometry="1" />
        </listOfProducts>
        <fbc:geneProductAssociation>
          <fbc:geneProductRef fbc:geneProduct="G_Rv2922A" />
        </fbc:geneProductAssociation>
      </reaction>
      <reaction fast="false" id="R_R78" name="R78" reversible="true" fbc:lowerFluxBound="R_R78_lower_bound" fbc:upperFluxBound="R_R78_upper_bound">
        <listOfReactants>
          <speciesReference constant="true" species="M_PROPIONYLP_c" stoichiometry="1" />
          <speciesReference constant="true" species="M_COA_c" stoichiometry="1" />
        </listOfReactants>
        <listOfProducts>
          <speciesReference constant="true" species="M_PI_c" stoichiometry="1" />
          <speciesReference constant="true" species="M_PROPIONYLCOA_c" stoichiometry="1" />
        </listOfProducts>
        <fbc:geneProductAssociation>
          <fbc:geneProductRef fbc:geneProduct="G_Rv0408" />
        </fbc:geneProductAssociation>
      </reaction>
      <reaction fast="false" id="R_R79" name="R79" reversible="false" fbc:lowerFluxBound="cobra_0_bound" fbc:upperFluxBound="R_R79_upper_bound">
        <listOfReactants>
          <speciesReference constant="true" species="M_PROPANOATE_c" stoichiometry="1" />
          <speciesReference constant="true" species="M_ATP_c" stoichiometry="1" />
        </listOfReactants>
        <listOfProducts>
          <speciesReference constant="true" species="M_PROPIONYLP_c" stoichiometry="1" />
          <speciesReference constant="true" species="M_ADP_c" stoichiometry="1" />
        </listOfProducts>
        <fbc:geneProductAssociation>
          <fbc:geneProductRef fbc:geneProduct="G_Rv0409" />
        </fbc:geneProductAssociation>
      </reaction>
      <reaction fast="false" id="R_R80" name="R80" reversible="false" fbc:lowerFluxBound="cobra_0_bound" fbc:upperFluxBound="R_R80_upper_bound">
        <listOfReactants>
          <speciesReference constant="true" species="M_SMMALONYLCOA_c" stoichiometry="1" />
        </listOfReactants>
        <listOfProducts>
          <speciesReference constant="true" species="M_CO2_c" stoichiometry="1" />
          <speciesReference constant="true" species="M_PROPIONYLCOA_c" stoichiometry="1" />
        </listOfProducts>
        <fbc:geneProductAssociation>
          <fbc:or>
            <fbc:geneProductRef fbc:geneProduct="G_Rv0974c" />
            <fbc:geneProductRef fbc:geneProduct="G_Rv3280" />
          </fbc:or>
        </fbc:geneProductAssociation>
      </reaction>
      <reaction fast="false" id="R_R81" name="R81" reversible="false" fbc:lowerFluxBound="cobra_0_bound" fbc:upperFluxBound="R_R81_upper_bound">
        <listOfReactants>
          <speciesReference constant="true" species="M_PROPANOATE_c" stoichiometry="1" />
          <speciesReference constant="true" species="M_ATP_c" stoichiometry="1" />
          <speciesReference constant="true" species="M_COA_c" stoichiometry="1" />
        </listOfReactants>
        <listOfProducts>
          <speciesReference constant="true" species="M_PPI_c" stoichiometry="1" />
          <speciesReference constant="true" species="M_PROPIONYLCOA_c" stoichiometry="1" />
          <speciesReference constant="true" species="M_AMP_c" stoichiometry="1" />
        </listOfProducts>
        <fbc:geneProductAssociation>
          <fbc:geneProductRef fbc:geneProduct="G_Rv3667" />
        </fbc:geneProductAssociation>
      </reaction>
      <reaction fast="false" id="R_R82" name="R82" reversible="false" fbc:lowerFluxBound="cobra_0_bound" fbc:upperFluxBound="R_R82_upper_bound">
        <listOfReactants>
          <speciesReference constant="true" species="M_OA_c" stoichiometry="1" />
          <speciesReference constant="true" species="M_PROPIONYLCOA_c" stoichiometry="1" />
        </listOfReactants>
        <listOfProducts>
          <speciesReference constant="true" species="M_COA_c" stoichiometry="1" />
          <speciesReference constant="true" species="M_2METHYLCITRATE_c" stoichiometry="1" />
        </listOfProducts>
        <fbc:geneProductAssociation>
          <fbc:geneProductRef fbc:geneProduct="G_Rv1131" />
        </fbc:geneProductAssociation>
      </reaction>
      <reaction fast="false" id="R_R83" name="R83" reversible="false" fbc:lowerFluxBound="cobra_0_bound" fbc:upperFluxBound="R_R83_upper_bound">
        <listOfReactants>
          <speciesReference constant="true" species="M_2METHYLCITRATE_c" stoichiometry="1" />
        </listOfReactants>
        <listOfProducts>
          <speciesReference constant="true" species="M_2METHYLCISACONITATE_c" stoichiometry="1" />
        </listOfProducts>
        <fbc:geneProductAssociation>
          <fbc:geneProductRef fbc:geneProduct="G_Rv1130" />
        </fbc:geneProductAssociation>
      </reaction>
      <reaction fast="false" id="R_R84" name="R84" reversible="false" fbc:lowerFluxBound="cobra_0_bound" fbc:upperFluxBound="R_R84_upper_bound">
        <listOfReactants>
          <speciesReference constant="true" species="M_2METHYLCISACONITATE_c" stoichiometry="1" />
        </listOfReactants>
        <listOfProducts>
          <speciesReference constant="true" species="M_METHYLISOCITRATE_c" stoichiometry="1" />
        </listOfProducts>
        <fbc:geneProductAssociation>
          <fbc:geneProductRef fbc:geneProduct="G_Rv1475c" />
        </fbc:geneProductAssociation>
      </reaction>
      <reaction fast="false" id="R_R85" name="R85" reversible="false" fbc:lowerFluxBound="cobra_0_bound" fbc:upperFluxBound="R_R85_upper_bound">
        <listOfReactants>
          <speciesReference constant="true" species="M_METHYLISOCITRATE_c" stoichiometry="1" />
        </listOfReactants>
        <listOfProducts>
          <speciesReference constant="true" species="M_PYR_c" stoichiometry="1" />
          <speciesReference constant="true" species="M_SUCC_c" stoichiometry="1" />
        </listOfProducts>
        <fbc:geneProductAssociation>
          <fbc:or>
            <fbc:geneProductRef fbc:geneProduct="G_Rv0467" />
            <fbc:and>
              <fbc:geneProductRef fbc:geneProduct="G_Rv1915" />
              <fbc:geneProductRef fbc:geneProduct="G_Rv1916" />
            </fbc:and>
          </fbc:or>
        </fbc:geneProductAssociation>
      </reaction>
      <reaction fast="false" id="R_R86" name="R86" reversible="false" fbc:lowerFluxBound="cobra_0_bound" fbc:upperFluxBound="R_R86_upper_bound">
        <listOfReactants>
          <speciesReference constant="true" species="M_MK_c" stoichiometry="1" />
          <speciesReference constant="true" species="M_PROPIONYLCOA_c" stoichiometry="1" />
        </listOfReactants>
        <listOfProducts>
          <speciesReference constant="true" species="M_MKH2_c" stoichiometry="1" />
          <speciesReference constant="true" species="M_ACRCOA_c" stoichiometry="1" />
        </listOfProducts>
        <fbc:geneProductAssociation>
          <fbc:geneProductRef fbc:geneProduct="G_Rv3140" />
        </fbc:geneProductAssociation>
      </reaction>
      <reaction fast="false" id="R_R87" name="R87" reversible="false" fbc:lowerFluxBound="cobra_0_bound" fbc:upperFluxBound="R_R87_upper_bound">
        <listOfReactants>
          <speciesReference constant="true" species="M_G6P_c" stoichiometry="1" />
          <speciesReference constant="true" species="M_NADP_c" stoichiometry="1" />
          <speciesReference constant="true" species="M_F420_c" stoichiometry="0.001" />
        </listOfReactants>
        <listOfProducts>
          <speciesReference constant="true" species="M_D6PGL_c" stoichiometry="1" />
          <speciesReference constant="true" species="M_NADPH_c" stoichiometry="1" />
        </listOfProducts>
        <fbc:geneProductAssociation>
          <fbc:or>
            <fbc:geneProductRef fbc:geneProduct="G_Rv1447c" />
            <fbc:geneProductRef fbc:geneProduct="G_Rv1121" />
          </fbc:or>
        </fbc:geneProductAssociation>
      </reaction>
      <reaction fast="false" id="R_R88" name="R88" reversible="false" fbc:lowerFluxBound="cobra_0_bound" fbc:upperFluxBound="R_R88_upper_bound">
        <listOfReactants>
          <speciesReference constant="true" species="M_D6PGL_c" stoichiometry="1" />
        </listOfReactants>
        <listOfProducts>
          <speciesReference constant="true" species="M_D6PGC_c" stoichiometry="1" />
        </listOfProducts>
        <fbc:geneProductAssociation>
          <fbc:geneProductRef fbc:geneProduct="G_Rv1445c" />
        </fbc:geneProductAssociation>
      </reaction>
      <reaction fast="false" id="R_R89" name="R89" reversible="false" fbc:lowerFluxBound="cobra_0_bound" fbc:upperFluxBound="R_R89_upper_bound">
        <listOfReactants>
          <speciesReference constant="true" species="M_D6PGC_c" stoichiometry="1" />
          <speciesReference constant="true" species="M_NADP_c" stoichiometry="1" />
        </listOfReactants>
        <listOfProducts>
          <speciesReference constant="true" species="M_CO2_c" stoichiometry="1" />
          <speciesReference constant="true" species="M_NADPH_c" stoichiometry="1" />
          <speciesReference constant="true" species="M_RL5P_c" stoichiometry="1" />
        </listOfProducts>
        <fbc:geneProductAssociation>
          <fbc:or>
            <fbc:geneProductRef fbc:geneProduct="G_Rv1122" />
            <fbc:geneProductRef fbc:geneProduct="G_Rv1844c" />
          </fbc:or>
        </fbc:geneProductAssociation>
      </reaction>
      <reaction fast="false" id="R_R90" name="R90" reversible="true" fbc:lowerFluxBound="R_R90_lower_bound" fbc:upperFluxBound="R_R90_upper_bound">
        <listOfReactants>
          <speciesReference constant="true" species="M_RL5P_c" stoichiometry="1" />
        </listOfReactants>
        <listOfProducts>
          <speciesReference constant="true" species="M_X5P_c" stoichiometry="1" />
        </listOfProducts>
        <fbc:geneProductAssociation>
          <fbc:geneProductRef fbc:geneProduct="G_Rv1408" />
        </fbc:geneProductAssociation>
      </reaction>
      <reaction fast="false" id="R_R91" name="R91" reversible="true" fbc:lowerFluxBound="R_R91_lower_bound" fbc:upperFluxBound="R_R91_upper_bound">
        <listOfReactants>
          <speciesReference constant="true" species="M_RL5P_c" stoichiometry="1" />
        </listOfReactants>
        <listOfProducts>
          <speciesReference constant="true" species="M_R5P_c" stoichiometry="1" />
        </listOfProducts>
        <fbc:geneProductAssociation>
          <fbc:geneProductRef fbc:geneProduct="G_Rv2465c" />
        </fbc:geneProductAssociation>
      </reaction>
      <reaction fast="false" id="R_R92" name="R92" reversible="true" fbc:lowerFluxBound="R_R92_lower_bound" fbc:upperFluxBound="R_R92_upper_bound">
        <listOfReactants>
          <speciesReference constant="true" species="M_R1P_c" stoichiometry="1" />
        </listOfReactants>
        <listOfProducts>
          <speciesReference constant="true" species="M_R5P_c" stoichiometry="1" />
        </listOfProducts>
        <fbc:geneProductAssociation>
          <fbc:geneProductRef fbc:geneProduct="G_Rv3068c" />
        </fbc:geneProductAssociation>
      </reaction>
      <reaction fast="false" id="R_R93" name="R93" reversible="false" fbc:lowerFluxBound="cobra_0_bound" fbc:upperFluxBound="R_R93_upper_bound">
        <listOfReactants>
          <speciesReference constant="true" species="M_R5P_c" stoichiometry="1" />
          <speciesReference constant="true" species="M_X5P_c" stoichiometry="1" />
          <speciesReference constant="true" species="M_THI_c" stoichiometry="0.001" />
        </listOfReactants>
        <listOfProducts>
          <speciesReference constant="true" species="M_G3P_c" stoichiometry="1" />
          <speciesReference constant="true" species="M_S7P_c" stoichiometry="1" />
        </listOfProducts>
        <fbc:geneProductAssociation>
          <fbc:geneProductRef fbc:geneProduct="G_Rv1449c" />
        </fbc:geneProductAssociation>
      </reaction>
      <reaction fast="false" id="R_R94" name="R94" reversible="false" fbc:lowerFluxBound="cobra_0_bound" fbc:upperFluxBound="R_R94_upper_bound">
        <listOfReactants>
          <speciesReference constant="true" species="M_G3P_c" stoichiometry="1" />
          <speciesReference constant="true" species="M_THI_c" stoichiometry="0.001" />
          <speciesReference constant="true" species="M_S7P_c" stoichiometry="1" />
        </listOfReactants>
        <listOfProducts>
          <speciesReference constant="true" species="M_R5P_c" stoichiometry="1" />
          <speciesReference constant="true" species="M_X5P_c" stoichiometry="1" />
        </listOfProducts>
        <fbc:geneProductAssociation>
          <fbc:geneProductRef fbc:geneProduct="G_Rv1449c" />
        </fbc:geneProductAssociation>
      </reaction>
      <reaction fast="false" id="R_R95" name="R95" reversible="false" fbc:lowerFluxBound="cobra_0_bound" fbc:upperFluxBound="R_R95_upper_bound">
        <listOfReactants>
          <speciesReference constant="true" species="M_E4P_c" stoichiometry="1" />
          <speciesReference constant="true" species="M_X5P_c" stoichiometry="1" />
          <speciesReference constant="true" species="M_THI_c" stoichiometry="0.001" />
        </listOfReactants>
        <listOfProducts>
          <speciesReference constant="true" species="M_F6P_c" stoichiometry="1" />
          <speciesReference constant="true" species="M_G3P_c" stoichiometry="1" />
        </listOfProducts>
        <fbc:geneProductAssociation>
          <fbc:geneProductRef fbc:geneProduct="G_Rv1449c" />
        </fbc:geneProductAssociation>
      </reaction>
      <reaction fast="false" id="R_R96" name="R96" reversible="false" fbc:lowerFluxBound="cobra_0_bound" fbc:upperFluxBound="R_R96_upper_bound">
        <listOfReactants>
          <speciesReference constant="true" species="M_THI_c" stoichiometry="0.001" />
          <speciesReference constant="true" species="M_F6P_c" stoichiometry="1" />
          <speciesReference constant="true" species="M_G3P_c" stoichiometry="1" />
        </listOfReactants>
        <listOfProducts>
          <speciesReference constant="true" species="M_E4P_c" stoichiometry="1" />
          <speciesReference constant="true" species="M_X5P_c" stoichiometry="1" />
        </listOfProducts>
        <fbc:geneProductAssociation>
          <fbc:geneProductRef fbc:geneProduct="G_Rv1449c" />
        </fbc:geneProductAssociation>
      </reaction>
      <reaction fast="false" id="R_R97" name="R97" reversible="true" fbc:lowerFluxBound="R_R97_lower_bound" fbc:upperFluxBound="R_R97_upper_bound">
        <listOfReactants>
          <speciesReference constant="true" species="M_S7P_c" stoichiometry="1" />
          <speciesReference constant="true" species="M_G3P_c" stoichiometry="1" />
        </listOfReactants>
        <listOfProducts>
          <speciesReference constant="true" species="M_E4P_c" stoichiometry="1" />
          <speciesReference constant="true" species="M_F6P_c" stoichiometry="1" />
        </listOfProducts>
        <fbc:geneProductAssociation>
          <fbc:geneProductRef fbc:geneProduct="G_Rv1448c" />
        </fbc:geneProductAssociation>
      </reaction>
      <reaction fast="false" id="R_R98" name="R98" reversible="false" fbc:lowerFluxBound="cobra_0_bound" fbc:upperFluxBound="R_R98_upper_bound">
        <listOfReactants>
          <speciesReference constant="true" species="M_RIB_c" stoichiometry="1" />
          <speciesReference constant="true" species="M_ATP_c" stoichiometry="1" />
        </listOfReactants>
        <listOfProducts>
          <speciesReference constant="true" species="M_DR5P_c" stoichiometry="1" />
          <speciesReference constant="true" species="M_ADP_c" stoichiometry="1" />
        </listOfProducts>
        <fbc:geneProductAssociation>
          <fbc:geneProductRef fbc:geneProduct="G_Rv2436" />
        </fbc:geneProductAssociation>
      </reaction>
      <reaction fast="false" id="R_R99" name="R99" reversible="false" fbc:lowerFluxBound="cobra_0_bound" fbc:upperFluxBound="R_R99_upper_bound">
        <listOfReactants>
          <speciesReference constant="true" species="M_DR5P_c" stoichiometry="1" />
        </listOfReactants>
        <listOfProducts>
          <speciesReference constant="true" species="M_ACAL_c" stoichiometry="1" />
          <speciesReference constant="true" species="M_G3P_c" stoichiometry="1" />
        </listOfProducts>
        <fbc:geneProductAssociation>
          <fbc:geneProductRef fbc:geneProduct="G_Rv0478" />
        </fbc:geneProductAssociation>
      </reaction>
      <reaction fast="false" id="R_R100" name="R100" reversible="false" fbc:lowerFluxBound="cobra_0_bound" fbc:upperFluxBound="R_R100_upper_bound">
        <listOfReactants>
          <speciesReference constant="true" species="M_PYR_c" stoichiometry="1" />
          <speciesReference constant="true" species="M_BIOTIN__CO2_c" stoichiometry="1" />
        </listOfReactants>
        <listOfProducts>
          <speciesReference constant="true" species="M_BIOTIN_c" stoichiometry="0.999" />
          <speciesReference constant="true" species="M_OA_c" stoichiometry="1" />
        </listOfProducts>
        <fbc:geneProductAssociation>
          <fbc:geneProductRef fbc:geneProduct="G_Rv2967c" />
        </fbc:geneProductAssociation>
      </reaction>
      <reaction fast="false" id="R_R101" name="R101" reversible="true" fbc:lowerFluxBound="R_R101_lower_bound" fbc:upperFluxBound="R_R101_upper_bound">
        <listOfReactants>
          <speciesReference constant="true" species="M_CO2_c" stoichiometry="1" />
          <speciesReference constant="true" species="M_PEP_c" stoichiometry="1" />
          <speciesReference constant="true" species="M_GDP_c" stoichiometry="1" />
        </listOfReactants>
        <listOfProducts>
          <speciesReference constant="true" species="M_OA_c" stoichiometry="1" />
          <speciesReference constant="true" species="M_GTP_c" stoichiometry="1" />
        </listOfProducts>
        <fbc:geneProductAssociation>
          <fbc:geneProductRef fbc:geneProduct="G_Rv0211" />
        </fbc:geneProductAssociation>
      </reaction>
      <reaction fast="false" id="R_R102" name="R102" reversible="false" fbc:lowerFluxBound="cobra_0_bound" fbc:upperFluxBound="R_R102_upper_bound">
        <listOfReactants>
          <speciesReference constant="true" species="M_ICIT_c" stoichiometry="1" />
        </listOfReactants>
        <listOfProducts>
          <speciesReference constant="true" species="M_SUCC_c" stoichiometry="1" />
          <speciesReference constant="true" species="M_GLX_c" stoichiometry="1" />
        </listOfProducts>
        <fbc:geneProductAssociation>
          <fbc:or>
            <fbc:geneProductRef fbc:geneProduct="G_Rv0467" />
            <fbc:and>
              <fbc:geneProductRef fbc:geneProduct="G_Rv1915" />
              <fbc:geneProductRef fbc:geneProduct="G_Rv1916" />
            </fbc:and>
          </fbc:or>
        </fbc:geneProductAssociation>
      </reaction>
      <reaction fast="false" id="R_R103" name="R103" reversible="false" fbc:lowerFluxBound="cobra_0_bound" fbc:upperFluxBound="R_R103_upper_bound">
        <listOfReactants>
          <speciesReference constant="true" species="M_ACCOA_c" stoichiometry="1" />
          <speciesReference constant="true" species="M_GLX_c" stoichiometry="1" />
        </listOfReactants>
        <listOfProducts>
          <speciesReference constant="true" species="M_MAL_c" stoichiometry="1" />
          <speciesReference constant="true" species="M_COA_c" stoichiometry="1" />
        </listOfProducts>
        <fbc:geneProductAssociation>
          <fbc:geneProductRef fbc:geneProduct="G_Rv1837c" />
        </fbc:geneProductAssociation>
      </reaction>
      <reaction fast="false" id="R_R104" name="R104" reversible="false" fbc:lowerFluxBound="cobra_0_bound" fbc:upperFluxBound="R_R104_upper_bound">
        <listOfReactants>
          <speciesReference constant="true" species="M_GLAL_c" stoichiometry="1" />
          <speciesReference constant="true" species="M_NAD_c" stoichiometry="1" />
        </listOfReactants>
        <listOfProducts>
          <speciesReference constant="true" species="M_NADH_c" stoichiometry="1" />
          <speciesReference constant="true" species="M_GLYCOLATE_c" stoichiometry="1" />
        </listOfProducts>
        <fbc:geneProductAssociation>
          <fbc:geneProductRef fbc:geneProduct="G_orphan" />
        </fbc:geneProductAssociation>
      </reaction>
      <reaction fast="false" id="R_R105" name="R105" reversible="false" fbc:lowerFluxBound="cobra_0_bound" fbc:upperFluxBound="R_R105_upper_bound">
        <listOfReactants>
          <speciesReference constant="true" species="M_O2_c" stoichiometry="1" />
          <speciesReference constant="true" species="M_GLYCOLATE_c" stoichiometry="1" />
        </listOfReactants>
        <listOfProducts>
          <speciesReference constant="true" species="M_GLX_c" stoichiometry="1" />
          <speciesReference constant="true" species="M_H2O2_c" stoichiometry="1" />
        </listOfProducts>
        <fbc:geneProductAssociation>
          <fbc:geneProductRef fbc:geneProduct="G_Rv1257c" />
        </fbc:geneProductAssociation>
      </reaction>
      <reaction fast="false" id="R_R106" name="R106" reversible="true" fbc:lowerFluxBound="R_R106_lower_bound" fbc:upperFluxBound="R_R106_upper_bound">
        <listOfReactants>
          <speciesReference constant="true" species="M_METTHF_c" stoichiometry="1" />
          <speciesReference constant="true" species="M_NADP_c" stoichiometry="1" />
        </listOfReactants>
        <listOfProducts>
          <speciesReference constant="true" species="M_NADPH_c" stoichiometry="1" />
          <speciesReference constant="true" species="M_METHF_c" stoichiometry="1" />
        </listOfProducts>
        <fbc:geneProductAssociation>
          <fbc:geneProductRef fbc:geneProduct="G_Rv3356c" />
        </fbc:geneProductAssociation>
      </reaction>
      <reaction fast="false" id="R_R107" name="R107" reversible="true" fbc:lowerFluxBound="R_R107_lower_bound" fbc:upperFluxBound="R_R107_upper_bound">
        <listOfReactants>
          <speciesReference constant="true" species="M_METHF_c" stoichiometry="1" />
        </listOfReactants>
        <listOfProducts>
          <speciesReference constant="true" species="M_FTHF_c" stoichiometry="1" />
        </listOfProducts>
        <fbc:geneProductAssociation>
          <fbc:geneProductRef fbc:geneProduct="G_Rv3356c" />
        </fbc:geneProductAssociation>
      </reaction>
      <reaction fast="false" id="R_R108" name="R108" reversible="false" fbc:lowerFluxBound="cobra_0_bound" fbc:upperFluxBound="R_R108_upper_bound">
        <listOfReactants>
          <speciesReference constant="true" species="M_METTHF_c" stoichiometry="1" />
          <speciesReference constant="true" species="M_FADH2_c" stoichiometry="1" />
        </listOfReactants>
        <listOfProducts>
          <speciesReference constant="true" species="M_MTHF_c" stoichiometry="1" />
          <speciesReference constant="true" species="M_FAD_c" stoichiometry="1" />
        </listOfProducts>
        <fbc:geneProductAssociation>
          <fbc:geneProductRef fbc:geneProduct="G_orphan" />
        </fbc:geneProductAssociation>
      </reaction>
      <reaction fast="false" id="R_R109" name="R109" reversible="false" fbc:lowerFluxBound="cobra_0_bound" fbc:upperFluxBound="R_R109_upper_bound">
        <listOfReactants>
          <speciesReference constant="true" species="M_SLF_c" stoichiometry="1" />
          <speciesReference constant="true" species="M_ATP_c" stoichiometry="1" />
        </listOfReactants>
        <listOfProducts>
          <speciesReference constant="true" species="M_PPI_c" stoichiometry="1" />
          <speciesReference constant="true" species="M_APS_c" stoichiometry="1" />
        </listOfProducts>
        <fbc:geneProductAssociation>
          <fbc:geneProductRef fbc:geneProduct="G_Rv1285" />
        </fbc:geneProductAssociation>
      </reaction>
      <reaction fast="false" id="R_R110" name="R110" reversible="false" fbc:lowerFluxBound="cobra_0_bound" fbc:upperFluxBound="R_R110_upper_bound">
        <listOfReactants>
          <speciesReference constant="true" species="M_ATP_c" stoichiometry="1" />
          <speciesReference constant="true" species="M_APS_c" stoichiometry="1" />
        </listOfReactants>
        <listOfProducts>
          <speciesReference constant="true" species="M_PAPS_c" stoichiometry="1" />
          <speciesReference constant="true" species="M_ADP_c" stoichiometry="1" />
        </listOfProducts>
        <fbc:geneProductAssociation>
          <fbc:geneProductRef fbc:geneProduct="G_Rv1286" />
        </fbc:geneProductAssociation>
      </reaction>
      <reaction fast="false" id="R_R111" name="R111" reversible="false" fbc:lowerFluxBound="cobra_0_bound" fbc:upperFluxBound="R_R111_upper_bound">
        <listOfReactants>
          <speciesReference constant="true" species="M_RTHIO_c" stoichiometry="1" />
          <speciesReference constant="true" species="M_APS_c" stoichiometry="1" />
        </listOfReactants>
        <listOfProducts>
          <speciesReference constant="true" species="M_H2SO3_c" stoichiometry="1" />
          <speciesReference constant="true" species="M_OTHIO_c" stoichiometry="1" />
          <speciesReference constant="true" species="M_AMP_c" stoichiometry="1" />
        </listOfProducts>
        <fbc:geneProductAssociation>
          <fbc:geneProductRef fbc:geneProduct="G_Rv2392" />
        </fbc:geneProductAssociation>
      </reaction>
      <reaction fast="false" id="R_R112" name="R112" reversible="true" fbc:lowerFluxBound="R_R112_lower_bound" fbc:upperFluxBound="R_R112_upper_bound">
        <listOfReactants>
          <speciesReference constant="true" species="M_H2SO3_c" stoichiometry="1" />
          <speciesReference constant="true" species="M_FERO_c" stoichiometry="6" />
        </listOfReactants>
        <listOfProducts>
          <speciesReference constant="true" species="M_FERI_c" stoichiometry="6" />
          <speciesReference constant="true" species="M_H2S_c" stoichiometry="1" />
        </listOfProducts>
        <fbc:geneProductAssociation>
          <fbc:geneProductRef fbc:geneProduct="G_Rv2391" />
        </fbc:geneProductAssociation>
      </reaction>
      <reaction fast="false" id="R_R113" name="R113" reversible="false" fbc:lowerFluxBound="cobra_0_bound" fbc:upperFluxBound="R_R113_upper_bound">
        <listOfReactants>
          <speciesReference constant="true" species="M_PAP_c" stoichiometry="1" />
        </listOfReactants>
        <listOfProducts>
          <speciesReference constant="true" species="M_PI_c" stoichiometry="1" />
          <speciesReference constant="true" species="M_AMP_c" stoichiometry="1" />
        </listOfProducts>
        <fbc:geneProductAssociation>
          <fbc:geneProductRef fbc:geneProduct="G_orphan" />
        </fbc:geneProductAssociation>
      </reaction>
      <reaction fast="false" id="R_R114" name="R114" reversible="false" fbc:lowerFluxBound="cobra_0_bound" fbc:upperFluxBound="R_R114_upper_bound">
        <listOfReactants>
          <speciesReference constant="true" species="M_MKH2_c" stoichiometry="1" />
          <speciesReference constant="true" species="M_MOLYBDENUM_c" stoichiometry="0.001" />
          <speciesReference constant="true" species="M_NO3_c" stoichiometry="1" />
        </listOfReactants>
        <listOfProducts>
          <speciesReference constant="true" species="M_MK_c" stoichiometry="1" />
          <speciesReference constant="true" species="M_H_c" stoichiometry="2" />
          <speciesReference constant="true" species="M_NO2_c" stoichiometry="1" />
        </listOfProducts>
        <fbc:geneProductAssociation>
          <fbc:or>
            <fbc:and>
              <fbc:geneProductRef fbc:geneProduct="G_Rv1161" />
              <fbc:geneProductRef fbc:geneProduct="G_Rv1162" />
              <fbc:geneProductRef fbc:geneProduct="G_Rv1164" />
              <fbc:geneProductRef fbc:geneProduct="G_Rv1163" />
            </fbc:and>
            <fbc:geneProductRef fbc:geneProduct="G_Rv1736c" />
          </fbc:or>
        </fbc:geneProductAssociation>
      </reaction>
      <reaction fast="false" id="R_R119" name="R119" reversible="false" fbc:lowerFluxBound="cobra_0_bound" fbc:upperFluxBound="R_R119_upper_bound">
        <listOfReactants>
          <speciesReference constant="true" species="M_MK_c" stoichiometry="1" />
          <speciesReference constant="true" species="M_NADH_c" stoichiometry="1" />
        </listOfReactants>
        <listOfProducts>
          <speciesReference constant="true" species="M_MKH2_c" stoichiometry="1" />
          <speciesReference constant="true" species="M_H_c" stoichiometry="4" />
          <speciesReference constant="true" species="M_NAD_c" stoichiometry="1" />
        </listOfProducts>
        <fbc:geneProductAssociation>
          <fbc:and>
            <fbc:geneProductRef fbc:geneProduct="G_Rv3145" />
            <fbc:geneProductRef fbc:geneProduct="G_Rv3146" />
            <fbc:geneProductRef fbc:geneProduct="G_Rv3147" />
            <fbc:geneProductRef fbc:geneProduct="G_Rv3148" />
            <fbc:geneProductRef fbc:geneProduct="G_Rv3149" />
            <fbc:geneProductRef fbc:geneProduct="G_Rv3150" />
            <fbc:geneProductRef fbc:geneProduct="G_Rv3151" />
            <fbc:geneProductRef fbc:geneProduct="G_Rv3152" />
            <fbc:geneProductRef fbc:geneProduct="G_Rv3153" />
            <fbc:geneProductRef fbc:geneProduct="G_Rv3154" />
            <fbc:geneProductRef fbc:geneProduct="G_Rv3155" />
            <fbc:geneProductRef fbc:geneProduct="G_Rv3156" />
            <fbc:geneProductRef fbc:geneProduct="G_Rv3157" />
            <fbc:geneProductRef fbc:geneProduct="G_Rv3158" />
          </fbc:and>
        </fbc:geneProductAssociation>
      </reaction>
      <reaction fast="false" id="R_R120" name="R120" reversible="false" fbc:lowerFluxBound="cobra_0_bound" fbc:upperFluxBound="R_R120_upper_bound">
        <listOfReactants>
          <speciesReference constant="true" species="M_MK_c" stoichiometry="1" />
          <speciesReference constant="true" species="M_NADH_c" stoichiometry="1" />
        </listOfReactants>
        <listOfProducts>
          <speciesReference constant="true" species="M_MKH2_c" stoichiometry="1" />
          <speciesReference constant="true" species="M_NAD_c" stoichiometry="1" />
        </listOfProducts>
        <fbc:geneProductAssociation>
          <fbc:or>
            <fbc:geneProductRef fbc:geneProduct="G_Rv1854c" />
            <fbc:geneProductRef fbc:geneProduct="G_Rv0392c" />
          </fbc:or>
        </fbc:geneProductAssociation>
      </reaction>
      <reaction fast="false" id="R_R121" name="R121" reversible="false" fbc:lowerFluxBound="cobra_0_bound" fbc:upperFluxBound="R_R121_upper_bound">
        <listOfReactants>
          <speciesReference constant="true" species="M_NADPH_c" stoichiometry="1" />
          <speciesReference constant="true" species="M_MK_c" stoichiometry="1" />
        </listOfReactants>
        <listOfProducts>
          <speciesReference constant="true" species="M_MKH2_c" stoichiometry="1" />
          <speciesReference constant="true" species="M_NADP_c" stoichiometry="1" />
        </listOfProducts>
        <fbc:geneProductAssociation>
          <fbc:geneProductRef fbc:geneProduct="G_Rv3303c" />
        </fbc:geneProductAssociation>
      </reaction>
      <reaction fast="false" id="R_R122" name="R122" reversible="true" fbc:lowerFluxBound="R_R122_lower_bound" fbc:upperFluxBound="R_R122_upper_bound">
        <listOfReactants>
          <speciesReference constant="true" species="M_SUCC_c" stoichiometry="1" />
          <speciesReference constant="true" species="M_MK_c" stoichiometry="1" />
        </listOfReactants>
        <listOfProducts>
          <speciesReference constant="true" species="M_FUM_c" stoichiometry="1" />
          <speciesReference constant="true" species="M_MKH2_c" stoichiometry="1" />
        </listOfProducts>
        <fbc:geneProductAssociation>
          <fbc:and>
            <fbc:geneProductRef fbc:geneProduct="G_Rv3318" />
            <fbc:geneProductRef fbc:geneProduct="G_Rv3319" />
            <fbc:geneProductRef fbc:geneProduct="G_Rv3316" />
            <fbc:geneProductRef fbc:geneProduct="G_Rv3317" />
          </fbc:and>
        </fbc:geneProductAssociation>
      </reaction>
      <reaction fast="false" id="R_R123" name="R123" reversible="true" fbc:lowerFluxBound="R_R123_lower_bound" fbc:upperFluxBound="R_R123_upper_bound">
        <listOfReactants>
          <speciesReference constant="true" species="M_SUCC_c" stoichiometry="1" />
          <speciesReference constant="true" species="M_FAD_c" stoichiometry="1" />
        </listOfReactants>
        <listOfProducts>
          <speciesReference constant="true" species="M_FUM_c" stoichiometry="1" />
          <speciesReference constant="true" species="M_FADH2_c" stoichiometry="1" />
        </listOfProducts>
        <fbc:geneProductAssociation>
          <fbc:or>
            <fbc:and>
              <fbc:geneProductRef fbc:geneProduct="G_Rv3318" />
              <fbc:geneProductRef fbc:geneProduct="G_Rv3319" />
              <fbc:geneProductRef fbc:geneProduct="G_Rv3316" />
              <fbc:geneProductRef fbc:geneProduct="G_Rv3317" />
            </fbc:and>
            <fbc:and>
              <fbc:geneProductRef fbc:geneProduct="G_Rv1552" />
              <fbc:geneProductRef fbc:geneProduct="G_Rv1553" />
              <fbc:geneProductRef fbc:geneProduct="G_Rv1554" />
              <fbc:geneProductRef fbc:geneProduct="G_Rv1555" />
            </fbc:and>
          </fbc:or>
        </fbc:geneProductAssociation>
      </reaction>
      <reaction fast="false" id="R_R124" name="R124" reversible="true" fbc:lowerFluxBound="R_R124_lower_bound" fbc:upperFluxBound="R_R124_upper_bound">
        <listOfReactants>
          <speciesReference constant="true" species="M_NADPH_c" stoichiometry="1" />
          <speciesReference constant="true" species="M_FE3_c" stoichiometry="1" />
        </listOfReactants>
        <listOfProducts>
          <speciesReference constant="true" species="M_FE2_c" stoichiometry="1" />
          <speciesReference constant="true" species="M_NADP_c" stoichiometry="1" />
        </listOfProducts>
        <fbc:geneProductAssociation>
          <fbc:geneProductRef fbc:geneProduct="G_Rv3106" />
        </fbc:geneProductAssociation>
      </reaction>
      <reaction fast="false" id="R_R125" name="R125" reversible="true" fbc:lowerFluxBound="R_R125_lower_bound" fbc:upperFluxBound="R_R125_upper_bound">
        <listOfReactants>
          <speciesReference constant="true" species="M_HEME__FE3_c" stoichiometry="2" />
          <speciesReference constant="true" species="M_MKH2_c" stoichiometry="1" />
        </listOfReactants>
        <listOfProducts>
          <speciesReference constant="true" species="M_HEME__FE2_c" stoichiometry="2" />
          <speciesReference constant="true" species="M_MK_c" stoichiometry="1" />
        </listOfProducts>
        <fbc:geneProductAssociation>
          <fbc:or>
            <fbc:and>
              <fbc:geneProductRef fbc:geneProduct="G_Rv2194" />
              <fbc:geneProductRef fbc:geneProduct="G_Rv2195" />
              <fbc:geneProductRef fbc:geneProduct="G_Rv2196" />
              <fbc:geneProductRef fbc:geneProduct="G_Rv2196" />
              <fbc:geneProductRef fbc:geneProduct="G_Rv1451" />
              <fbc:geneProductRef fbc:geneProduct="G_Rv1456c" />
              <fbc:geneProductRef fbc:geneProduct="G_Rv3029c" />
              <fbc:geneProductRef fbc:geneProduct="G_Rv3028c" />
              <fbc:geneProductRef fbc:geneProduct="G_Rv2200c" />
              <fbc:geneProductRef fbc:geneProduct="G_Rv3043c" />
              <fbc:geneProductRef fbc:geneProduct="G_Rv2193" />
              <fbc:geneProductRef fbc:geneProduct="G_Rv3043c" />
              <fbc:geneProductRef fbc:geneProduct="G_Rv1623c" />
              <fbc:geneProductRef fbc:geneProduct="G_Rv1622c" />
            </fbc:and>
            <fbc:and>
              <fbc:geneProductRef fbc:geneProduct="G_Rv1623c" />
              <fbc:geneProductRef fbc:geneProduct="G_Rv1622c" />
            </fbc:and>
          </fbc:or>
        </fbc:geneProductAssociation>
      </reaction>
      <reaction fast="false" id="R_R126" name="R126" reversible="false" fbc:lowerFluxBound="cobra_0_bound" fbc:upperFluxBound="R_R126_upper_bound">
        <listOfReactants>
          <speciesReference constant="true" species="M_O2_c" stoichiometry="0.5" />
          <speciesReference constant="true" species="M_HEME__FE2_c" stoichiometry="2" />
[truncated: 755,424 more chars]
