# Supplementary material for: Do genome-scale models need exact solvers or clearer standards?
Source: Mol Syst Biol. 2015 Oct 14;11(10):831. doi: 10.15252/msb.20156157 (PMC4631202; doi:10.15252/msb.20156157)
Supplement: Supplementary file 2 — Dataset EV1 [file msb0011-0831-sd2.zip › m_model_collection-master/sbml3/iAbaylyiV4.xml]

<?xml version='1.0' encoding='UTF-8'?>
<sbml xmlns:fbc="http://www.sbml.org/sbml/level3/version1/fbc/version2" level="3" sboTerm="SBO:0000624" version="1" xmlns="http://www.sbml.org/sbml/level3/version1/core" fbc:required="false">
  <model id="iAbaylyiV4" fbc:strict="true">
    <listOfUnitDefinitions>
      <unitDefinition id="mmol_per_gDW_per_hr">
        <listOfUnits>
          <unit exponent="1" kind="mole" multiplier="1" scale="-3" />
          <unit exponent="-1" kind="gram" multiplier="1" scale="0" />
          <unit exponent="-1" kind="second" multiplier="3600" scale="0" />
        </listOfUnits>
      </unitDefinition>
    </listOfUnitDefinitions>
    <fbc:listOfObjectives fbc:activeObjective="obj">
      <fbc:objective fbc:id="obj" fbc:type="maximize">
        <fbc:listOfFluxObjectives>
          <fbc:fluxObjective fbc:coefficient="1" fbc:reaction="R_GROWTH_DASH_RXN" />
        </fbc:listOfFluxObjectives>
      </fbc:objective>
    </fbc:listOfObjectives>
    <listOfParameters>
      <parameter constant="true" id="cobra_default_lb" sboTerm="SBO:0000626" units="mmol_per_gDW_per_hr" value="-1000" />
      <parameter constant="true" id="cobra_default_ub" sboTerm="SBO:0000626" units="mmol_per_gDW_per_hr" value="1000" />
      <parameter constant="true" id="cobra_0_bound" sboTerm="SBO:0000626" units="mmol_per_gDW_per_hr" value="0" />
    </listOfParameters>
    <listOfCompartments>
      <compartment constant="true" id="Cytosol" name="" />
      <compartment constant="true" id="Periplasm" name="" />
      <compartment constant="true" id="Extraorganism" name="" />
    </listOfCompartments>
    <listOfSpecies>
      <species boundaryCondition="false" compartment="Cytosol" constant="false" hasOnlySubstanceUnits="false" id="M_CPD_DASH_205_Cytosol" name="pimelate" fbc:charge="0" />
      <species boundaryCondition="false" compartment="Cytosol" constant="false" hasOnlySubstanceUnits="false" id="M_CPD_DASH_1136_Cytosol" name="2-methyl-cis-aconitate" fbc:charge="0" />
      <species boundaryCondition="false" compartment="Cytosol" constant="false" hasOnlySubstanceUnits="false" id="M_3_DASH_P_DASH_HYDROXYPYRUVATE_Cytosol" name="3-phospho-hydroxypyruvate" fbc:charge="0" />
      <species boundaryCondition="false" compartment="Cytosol" constant="false" hasOnlySubstanceUnits="false" id="M_CPD_DASH_618_Cytosol" name="methylisocitrate" fbc:charge="0" />
      <species boundaryCondition="false" compartment="Extraorganism" constant="false" hasOnlySubstanceUnits="false" id="M_NITRATE_Extraorganism" name="no3-" fbc:charge="0" />
      <species boundaryCondition="false" compartment="Cytosol" constant="false" hasOnlySubstanceUnits="false" id="M_UDP_DASH_N_DASH_ACETYL_DASH_D_DASH_GLUCOSAMINE_Cytosol" name="udp-n-acetyl-d-glucosamine" fbc:charge="0" />
      <species boundaryCondition="false" compartment="Cytosol" constant="false" hasOnlySubstanceUnits="false" id="M_AMMONIUM_Cytosol" name="nh4+" fbc:charge="0" />
      <species boundaryCondition="false" compartment="Cytosol" constant="false" hasOnlySubstanceUnits="false" id="M_GLUTAMATE_DASH_1_DASH_SEMIALDEHYDE_Cytosol" name="glutamate-1-semialdehyde" fbc:charge="0" />
      <species boundaryCondition="false" compartment="Cytosol" constant="false" hasOnlySubstanceUnits="false" id="M_UDP_DASH_OHMYR_DASH_ACETYLGLUCOSAMINE_Cytosol" name="udp-3-o-(3-hydroxymyristoyl)-n-acetylglucosamine" fbc:charge="0" />
      <species boundaryCondition="false" compartment="Cytosol" constant="false" hasOnlySubstanceUnits="false" id="M_ACET_Cytosol" name="acetate" fbc:charge="0" />
      <species boundaryCondition="false" compartment="Cytosol" constant="false" hasOnlySubstanceUnits="false" id="M_UDP_DASH_GLUCOSE_Cytosol" name="udp-d-glucose" fbc:charge="0" />
      <species boundaryCondition="false" compartment="Cytosol" constant="false" hasOnlySubstanceUnits="false" id="M_HOMO_DASH_CYS_Cytosol" name="homocysteine" fbc:charge="0" />
      <species boundaryCondition="false" compartment="Cytosol" constant="false" hasOnlySubstanceUnits="false" id="M_CPD_DASH_3623_Cytosol" name="sebacate" fbc:charge="0" />
      <species boundaryCondition="false" compartment="Cytosol" constant="false" hasOnlySubstanceUnits="false" id="M_C10_COLON_0_DASH_CARBOXY3HYDROXYCOA_Cytosol" name="9-carboxy-3-hydroxynonanoyl-coa" fbc:charge="0" />
      <species boundaryCondition="false" compartment="Cytosol" constant="false" hasOnlySubstanceUnits="false" id="M_PRO_DASH_TRNAS_Cytosol" name="proline trna" fbc:charge="0" />
      <species boundaryCondition="false" compartment="Extraorganism" constant="false" hasOnlySubstanceUnits="false" id="M_C16_COLON_1_LPAREN_C7_RPAREN__Extraorganism" name="cis-hexadec-7-enoate" fbc:charge="0" />
      <species boundaryCondition="false" compartment="Cytosol" constant="false" hasOnlySubstanceUnits="false" id="M_DETHIOBIOTIN_Cytosol" name="dethiobiotin" fbc:charge="0" />
      <species boundaryCondition="false" compartment="Cytosol" constant="false" hasOnlySubstanceUnits="false" id="M_ADENOSYL_DASH_HOMO_DASH_CYS_Cytosol" name="s-adenosyl-homocysteine" fbc:charge="0" />
      <species boundaryCondition="false" compartment="Cytosol" constant="false" hasOnlySubstanceUnits="false" id="M_UDP_DASH_GLACTOSE_Cytosol" name="udp-galactose" fbc:charge="0" />
      <species boundaryCondition="false" compartment="Extraorganism" constant="false" hasOnlySubstanceUnits="false" id="M_D_DASH_LACTATE_Extraorganism" name="d-lactate" fbc:charge="0" />
      <species boundaryCondition="false" compartment="Cytosol" constant="false" hasOnlySubstanceUnits="false" id="M_ACETONE_Cytosol" name="acetone" fbc:charge="0" />
      <species boundaryCondition="false" compartment="Cytosol" constant="false" hasOnlySubstanceUnits="false" id="M_O_DASH_PHOSPHO_DASH_L_DASH_HOMOSERINE_Cytosol" name="o-phospho-l-homoserine" fbc:charge="0" />
      <species boundaryCondition="false" compartment="Cytosol" constant="false" hasOnlySubstanceUnits="false" id="M_VAL_Cytosol" name="l-valine" fbc:charge="0" />
      <species boundaryCondition="false" compartment="Cytosol" constant="false" hasOnlySubstanceUnits="false" id="M_PHE_DASH_TRNAS_Cytosol" name="phenylalanine trna" fbc:charge="0" />
      <species boundaryCondition="false" compartment="Extraorganism" constant="false" hasOnlySubstanceUnits="false" id="M_GLY_Extraorganism" name="glycine" fbc:charge="0" />
      <species boundaryCondition="false" compartment="Cytosol" constant="false" hasOnlySubstanceUnits="false" id="M_ANTHRANILATE_Cytosol" name="2-aminobenzoate" fbc:charge="0" />
      <species boundaryCondition="false" compartment="Cytosol" constant="false" hasOnlySubstanceUnits="false" id="M_CPD_DASH_110_Cytosol" name="salicylate" fbc:charge="0" />
      <species boundaryCondition="false" compartment="Extraorganism" constant="false" hasOnlySubstanceUnits="false" id="M_DEOXYADENOSINE_Extraorganism" name="deoxyadenosine" fbc:charge="0" />
      <species boundaryCondition="false" compartment="Cytosol" constant="false" hasOnlySubstanceUnits="false" id="M_FORMALDEHYDE_Cytosol" name="formaldehyde" fbc:charge="0" />
      <species boundaryCondition="false" compartment="Cytosol" constant="false" hasOnlySubstanceUnits="false" id="M_PHENYLSULFATE_Cytosol" name="phenyl sulfate" fbc:charge="0" />
      <species boundaryCondition="false" compartment="Cytosol" constant="false" hasOnlySubstanceUnits="false" id="M_HISTIDINAL_Cytosol" name="histidinal" fbc:charge="0" />
      <species boundaryCondition="false" compartment="Cytosol" constant="false" hasOnlySubstanceUnits="false" id="M_NITRATE_Cytosol" name="no3-" fbc:charge="0" />
      <species boundaryCondition="false" compartment="Extraorganism" constant="false" hasOnlySubstanceUnits="false" id="M_GUANOSINE_Extraorganism" name="guanosine" fbc:charge="0" />
      <species boundaryCondition="false" compartment="Cytosol" constant="false" hasOnlySubstanceUnits="false" id="M_CAFFEOYL_DASH_COA_Cytosol" name="caffeoyl-coa" fbc:charge="0" />
      <species boundaryCondition="false" compartment="Cytosol" constant="false" hasOnlySubstanceUnits="false" id="M_CMP_DASH_KDO_Cytosol" name="cmp-3-deoxy-d-manno-octulosonate" fbc:charge="0" />
      <species boundaryCondition="false" compartment="Cytosol" constant="false" hasOnlySubstanceUnits="false" id="M_C16_COLON_1_LPAREN_C7_RPAREN__DASH_OH_Cytosol" name="cis-hexadec-7-enol" fbc:charge="0" />
      <species boundaryCondition="false" compartment="Extraorganism" constant="false" hasOnlySubstanceUnits="false" id="M_SULFATE_Extraorganism" name="so42-" fbc:charge="0" />
      <species boundaryCondition="false" compartment="Cytosol" constant="false" hasOnlySubstanceUnits="false" id="M_WATER_Cytosol" name="h2o" fbc:charge="0" />
      <species boundaryCondition="false" compartment="Cytosol" constant="false" hasOnlySubstanceUnits="false" id="M_L_DASH_GAMMA_DASH_GLUTAMYLCYSTEINE_Cytosol" name="l-gamma-glutamylcysteine" fbc:charge="0" />
      <species boundaryCondition="false" compartment="Cytosol" constant="false" hasOnlySubstanceUnits="false" id="M_PRPP_Cytosol" name="prpp" fbc:charge="0" />
      <species boundaryCondition="false" compartment="Cytosol" constant="false" hasOnlySubstanceUnits="false" id="M_C10_COLON_0_DASH_COA_Cytosol" name="decanoyl-coa" fbc:charge="0" />
      <species boundaryCondition="false" compartment="Cytosol" constant="false" hasOnlySubstanceUnits="false" id="M_ACYL_DASH_ACP_TAG_Cytosol" name="generic acyl-acp" fbc:charge="0" />
      <species boundaryCondition="false" compartment="Cytosol" constant="false" hasOnlySubstanceUnits="false" id="M_5_DASH_KETO_DASH_4_DASH_DEOXY_DASH_D_DASH_GLUCARATE_Cytosol" name="5-keto-4-deoxy-d-glucarate" fbc:charge="0" />
      <species boundaryCondition="false" compartment="Cytosol" constant="false" hasOnlySubstanceUnits="false" id="M_THYMIDINE_Cytosol" name="thymidine" fbc:charge="0" />
      <species boundaryCondition="false" compartment="Cytosol" constant="false" hasOnlySubstanceUnits="false" id="M_D_DASH_ERYTHRO_DASH_IMIDAZOLE_DASH_GLYCEROL_DASH_P_Cytosol" name="d-erythro-imidazole-glycerol-phosphate" fbc:charge="0" />
      <species boundaryCondition="false" compartment="Cytosol" constant="false" hasOnlySubstanceUnits="false" id="M_L_DASH_1_DASH_PHOSPHATIDYL_DASH_GLYCEROL_DASH_P_Cytosol" name="generic l-1-phosphatidyl-glycerol-phosphate" fbc:charge="0" />
      <species boundaryCondition="false" compartment="Cytosol" constant="false" hasOnlySubstanceUnits="false" id="M_DGTP_Cytosol" name="dgtp" fbc:charge="0" />
      <species boundaryCondition="false" compartment="Extraorganism" constant="false" hasOnlySubstanceUnits="false" id="M_HOMOSERINE_DASH_LACTONE_Extraorganism" name="homoserine lactone" fbc:charge="0" />
      <species boundaryCondition="false" compartment="Cytosol" constant="false" hasOnlySubstanceUnits="false" id="M_C6_COLON_0_DASH_3HYDROXYACP_Cytosol" name="3-hydroxyhexanoyl-acp" fbc:charge="0" />
      <species boundaryCondition="false" compartment="Cytosol" constant="false" hasOnlySubstanceUnits="false" id="M_CARBAMOYL_DASH_P_Cytosol" name="carbamoyl-phosphate" fbc:charge="0" />
      <species boundaryCondition="false" compartment="Cytosol" constant="false" hasOnlySubstanceUnits="false" id="M_OROTIDINE_DASH_5_DASH_PHOSPHATE_Cytosol" name="orotidine-5'-phosphate" fbc:charge="0" />
      <species boundaryCondition="false" compartment="Cytosol" constant="false" hasOnlySubstanceUnits="false" id="M_BIOTIN_Cytosol" name="biotin" fbc:charge="0" />
      <species boundaryCondition="false" compartment="Cytosol" constant="false" hasOnlySubstanceUnits="false" id="M_D_DASH_LACTATE_Cytosol" name="d-lactate" fbc:charge="0" />
      <species boundaryCondition="false" compartment="Cytosol" constant="false" hasOnlySubstanceUnits="false" id="M_3_DASH_OHLAUROYL_DASH_ACP_Cytosol" name="3-hydroxydodecanoyl-acp" fbc:charge="0" />
      <species boundaryCondition="false" compartment="Extraorganism" constant="false" hasOnlySubstanceUnits="false" id="M_PROPIONATE_Extraorganism" name="propionate" fbc:charge="0" />
      <species boundaryCondition="false" compartment="Cytosol" constant="false" hasOnlySubstanceUnits="false" id="M_HYPOXANTHINE_Cytosol" name="hypoxanthine" fbc:charge="0" />
      <species boundaryCondition="false" compartment="Cytosol" constant="false" hasOnlySubstanceUnits="false" id="M_D_DASH_SERINE_Cytosol" name="d-serine" fbc:charge="0" />
      <species boundaryCondition="false" compartment="Cytosol" constant="false" hasOnlySubstanceUnits="false" id="M_CHARGED_DASH_ARG_DASH_TRNAS_Cytosol" name="charged arginine trna" fbc:charge="0" />
      <species boundaryCondition="false" compartment="Cytosol" constant="false" hasOnlySubstanceUnits="false" id="M_TTP_Cytosol" name="ttp" fbc:charge="0" />
      <species boundaryCondition="false" compartment="Cytosol" constant="false" hasOnlySubstanceUnits="false" id="M_ERYTHROSE_DASH_4P_Cytosol" name="erythrose-4-phosphate" fbc:charge="0" />
      <species boundaryCondition="false" compartment="Cytosol" constant="false" hasOnlySubstanceUnits="false" id="M_S_DASH_ADENOSYL_DASH_4_DASH_METHYLTHIO_DASH_2_DASH_OXOBUTANOATE_Cytosol" name="s-adenosyl-4-methylthio-2-oxobutanoate" fbc:charge="0" />
      <species boundaryCondition="false" compartment="Cytosol" constant="false" hasOnlySubstanceUnits="false" id="M_C18_COLON_1_LPAREN_C9_RPAREN__DASH_2ENOYLCOA_Cytosol" name="trans,cis-octadec-2,9-enoyl-coa" fbc:charge="0" />
      <species boundaryCondition="false" compartment="Cytosol" constant="false" hasOnlySubstanceUnits="false" id="M_RIBOFLAVIN_Cytosol" name="riboflavin" fbc:charge="0" />
      <species boundaryCondition="false" compartment="Cytosol" constant="false" hasOnlySubstanceUnits="false" id="M_DIAMINONONANOATE_Cytosol" name="7,8-diaminononanoate" fbc:charge="0" />
      <species boundaryCondition="false" compartment="Cytosol" constant="false" hasOnlySubstanceUnits="false" id="M_N2_DASH_SUCCINYLGLUTAMIC_DASH_SEMIALDEHYDE_Cytosol" name="n2-succinylglutamic-semialdehyde" fbc:charge="0" />
      <species boundaryCondition="false" compartment="Cytosol" constant="false" hasOnlySubstanceUnits="false" id="M_DTDP_DASH_DEOH_DASH_DEOXY_DASH_GLUCOSE_Cytosol" name="dtdp-4-dehydro-6-deoxy-d-glucose" fbc:charge="0" />
      <species boundaryCondition="false" compartment="Periplasm" constant="false" hasOnlySubstanceUnits="false" id="M_GLUCONATE_Periplasm" name="gluconate" fbc:charge="0" />
      <species boundaryCondition="false" compartment="Cytosol" constant="false" hasOnlySubstanceUnits="false" id="M_DEAMIDO_DASH_NAD_Cytosol" name="deamido-nad" fbc:charge="0" />
      <species boundaryCondition="false" compartment="Cytosol" constant="false" hasOnlySubstanceUnits="false" id="M_D_DASH_GALACTARATE_Cytosol" name="d-galactarate" fbc:charge="0" />
      <species boundaryCondition="false" compartment="Cytosol" constant="false" hasOnlySubstanceUnits="false" id="M_RNA_W_Cytosol" name="generic rna (mass)" fbc:charge="0" />
      <species boundaryCondition="false" compartment="Cytosol" constant="false" hasOnlySubstanceUnits="false" id="M_C18_COLON_0_DASH_2ENOYLCOA_Cytosol" name="trans-octadec-2-enoyl-coa" fbc:charge="0" />
      <species boundaryCondition="false" compartment="Cytosol" constant="false" hasOnlySubstanceUnits="false" id="M_CHARGED_DASH_THR_DASH_TRNAS_Cytosol" name="charged threonine trna" fbc:charge="0" />
      <species boundaryCondition="false" compartment="Cytosol" constant="false" hasOnlySubstanceUnits="false" id="M_OH_DASH_PYR_Cytosol" name="hydroxypyruvate" fbc:charge="0" />
      <species boundaryCondition="false" compartment="Cytosol" constant="false" hasOnlySubstanceUnits="false" id="M_C14_COLON_1_LPAREN_C5_RPAREN__DASH_3HYDROXYACP_Cytosol" name="cis-3-hydroxytetradec-4-enoyl-acp" fbc:charge="0" />
      <species boundaryCondition="false" compartment="Cytosol" constant="false" hasOnlySubstanceUnits="false" id="M_CPD_DASH_578_Cytosol" name="urea-1-carboxylate" fbc:charge="0" />
      <species boundaryCondition="false" compartment="Extraorganism" constant="false" hasOnlySubstanceUnits="false" id="M_THR_Extraorganism" name="l-threonine" fbc:charge="0" />
      <species boundaryCondition="false" compartment="Cytosol" constant="false" hasOnlySubstanceUnits="false" id="M_OX_DASH_THIOREDOXIN_DASH_MONOMER_Cytosol" name="oxidized thioredoxin" fbc:charge="0" />
      <species boundaryCondition="false" compartment="Cytosol" constant="false" hasOnlySubstanceUnits="false" id="M_4_DASH_HYDROXY_DASH_BENZYL_DASH_ALCOHOL_Cytosol" name="4-hydroxybenzyl alcohol" fbc:charge="0" />
      <species boundaryCondition="false" compartment="Cytosol" constant="false" hasOnlySubstanceUnits="false" id="M_AICAR_Cytosol" name="aicar" fbc:charge="0" />
      <species boundaryCondition="false" compartment="Cytosol" constant="false" hasOnlySubstanceUnits="false" id="M_SALICYLALDEHYDE_Cytosol" name="salicylaldehyde" fbc:charge="0" />
      <species boundaryCondition="false" compartment="Cytosol" constant="false" hasOnlySubstanceUnits="false" id="M_C18_COLON_1_LPAREN_C9_RPAREN__DASH_ALDEHYDE_Cytosol" name="cis-octadec-9-enal" fbc:charge="0" />
      <species boundaryCondition="false" compartment="Cytosol" constant="false" hasOnlySubstanceUnits="false" id="M_C8_COLON_0_DASH_ACP_Cytosol" name="octanoyl-acp" fbc:charge="0" />
      <species boundaryCondition="false" compartment="Extraorganism" constant="false" hasOnlySubstanceUnits="false" id="M_GLN_Extraorganism" name="l-glutamine" fbc:charge="0" />
      <species boundaryCondition="false" compartment="Cytosol" constant="false" hasOnlySubstanceUnits="false" id="M_CPD_DASH_3571_Cytosol" name="tricarballylate" fbc:charge="0" />
      <species boundaryCondition="false" compartment="Cytosol" constant="false" hasOnlySubstanceUnits="false" id="M_DIHYDROSIROHYDROCHLORIN_Cytosol" name="dihydrosirohydrochlorin" fbc:charge="0" />
      <species boundaryCondition="false" compartment="Cytosol" constant="false" hasOnlySubstanceUnits="false" id="M_PROPIONALDOXIME_Cytosol" name="propane aldoxime" fbc:charge="0" />
      <species boundaryCondition="false" compartment="Cytosol" constant="false" hasOnlySubstanceUnits="false" id="M_FRUCTOSE_DASH_16_DASH_DIPHOSPHATE_Cytosol" name="fructose-1,6-bisphosphate" fbc:charge="0" />
      <species boundaryCondition="false" compartment="Cytosol" constant="false" hasOnlySubstanceUnits="false" id="M_DCDP_Cytosol" name="dcdp" fbc:charge="0" />
      <species boundaryCondition="false" compartment="Cytosol" constant="false" hasOnlySubstanceUnits="false" id="M_ADENOSYL_DASH_P4_Cytosol" name="p(1),p(4)-bis(5'-adenosyl)tetraphosphate" fbc:charge="0" />
      <species boundaryCondition="false" compartment="Cytosol" constant="false" hasOnlySubstanceUnits="false" id="M_DELTA_LBRACE_1_RBRACE__DASH_PIPERIDEINE_DASH_2_DASH_6_DASH_DICARBOXYLATE_Cytosol" name="tetrahydrodipicolinate" fbc:charge="0" />
      <species boundaryCondition="false" compartment="Extraorganism" constant="false" hasOnlySubstanceUnits="false" id="M_ETHANESULFONATE_Extraorganism" name="ethane sulfonate" fbc:charge="0" />
      <species boundaryCondition="false" compartment="Extraorganism" constant="false" hasOnlySubstanceUnits="false" id="M_L_DASH_ALPHA_DASH_ALANINE_Extraorganism" name="l-alanine" fbc:charge="0" />
      <species boundaryCondition="false" compartment="Cytosol" constant="false" hasOnlySubstanceUnits="false" id="M_ACYL_DASH_OH_WAX_Cytosol" name="generic acyl alcohol" fbc:charge="0" />
      <species boundaryCondition="false" compartment="Cytosol" constant="false" hasOnlySubstanceUnits="false" id="M_DEMETHYLMENAQUINONE_Cytosol" name="demethylmenaquinone" fbc:charge="0" />
      <species boundaryCondition="false" compartment="Cytosol" constant="false" hasOnlySubstanceUnits="false" id="M_TRP_DASH_TRNAS_Cytosol" name="tryptophan trna" fbc:charge="0" />
      <species boundaryCondition="false" compartment="Cytosol" constant="false" hasOnlySubstanceUnits="false" id="M_CHARGED_DASH_HIS_DASH_TRNAS_Cytosol" name="charged histidine trna" fbc:charge="0" />
      <species boundaryCondition="false" compartment="Cytosol" constant="false" hasOnlySubstanceUnits="false" id="M_N_DASH_ACETYL_DASH_GLUTAMYL_DASH_P_Cytosol" name="n-acetylglutamyl-phosphate" fbc:charge="0" />
      <species boundaryCondition="false" compartment="Cytosol" constant="false" hasOnlySubstanceUnits="false" id="M_CTP_Cytosol" name="ctp" fbc:charge="0" />
      <species boundaryCondition="false" compartment="Cytosol" constant="false" hasOnlySubstanceUnits="false" id="M_GLN_Cytosol" name="l-glutamine" fbc:charge="0" />
      <species boundaryCondition="false" compartment="Cytosol" constant="false" hasOnlySubstanceUnits="false" id="M_C8_COLON_0_DASH_CARBOXY2ENOYLCOA_Cytosol" name="trans-7-carboxyhept-2-enoyl-coa" fbc:charge="0" />
      <species boundaryCondition="false" compartment="Cytosol" constant="false" hasOnlySubstanceUnits="false" id="M_3_DASH_ENOLPYRUVYL_DASH_SHIKIMATE_DASH_5P_Cytosol" name="5-enolpyruvyl-shikimate-3-phosphate" fbc:charge="0" />
      <species boundaryCondition="false" compartment="Cytosol" constant="false" hasOnlySubstanceUnits="false" id="M_SULFATE_Cytosol" name="so42-" fbc:charge="0" />
      <species boundaryCondition="false" compartment="Cytosol" constant="false" hasOnlySubstanceUnits="false" id="M_C18_COLON_0_DASH_COA_Cytosol" name="octadenoyl-coa" fbc:charge="0" />
      <species boundaryCondition="false" compartment="Cytosol" constant="false" hasOnlySubstanceUnits="false" id="M_GLY_Cytosol" name="glycine" fbc:charge="0" />
      <species boundaryCondition="false" compartment="Cytosol" constant="false" hasOnlySubstanceUnits="false" id="M_LIPOYL_DASH_ACP_Cytosol" name="lipoyl-acp" fbc:charge="0" />
      <species boundaryCondition="false" compartment="Cytosol" constant="false" hasOnlySubstanceUnits="false" id="M_C12_COLON_0_DASH_2ENOYLACP_Cytosol" name="trans-dodec-2-enoyl-acp" fbc:charge="0" />
      <species boundaryCondition="false" compartment="Cytosol" constant="false" hasOnlySubstanceUnits="false" id="M_GLT_Cytosol" name="l-glutamate" fbc:charge="0" />
      <species boundaryCondition="false" compartment="Cytosol" constant="false" hasOnlySubstanceUnits="false" id="M_ACYL_DASH_SN_DASH_GLYCEROL_DASH_3P_TAG_Cytosol" name="generic acyl-glycerol-3-phosphate for triacylglycerols" fbc:charge="0" />
      <species boundaryCondition="false" compartment="Cytosol" constant="false" hasOnlySubstanceUnits="false" id="M_C8_COLON_0_DASH_3OXOACP_Cytosol" name="3-oxooctanoyl-acp" fbc:charge="0" />
      <species boundaryCondition="false" compartment="Cytosol" constant="false" hasOnlySubstanceUnits="false" id="M_C4_COLON_0_DASH_ACP_Cytosol" name="butanoyl-acp" fbc:charge="0" />
      <species boundaryCondition="false" compartment="Cytosol" constant="false" hasOnlySubstanceUnits="false" id="M_ETHANESULFONATE_Cytosol" name="ethane sulfonate" fbc:charge="0" />
      <species boundaryCondition="false" compartment="Cytosol" constant="false" hasOnlySubstanceUnits="false" id="M_C6_COLON_0_DASH_2ENOYLCOA_Cytosol" name="trans-hex-2-enoyl-coa" fbc:charge="0" />
      <species boundaryCondition="false" compartment="Extraorganism" constant="false" hasOnlySubstanceUnits="false" id="M_D_DASH_ALANINE_Extraorganism" name="d-alanine" fbc:charge="0" />
      <species boundaryCondition="false" compartment="Cytosol" constant="false" hasOnlySubstanceUnits="false" id="M_C16_COLON_1_LPAREN_C7_RPAREN__DASH_3OXOACP_Cytosol" name="cis-3-oxohexadec-7-enoyl-acp" fbc:charge="0" />
      <species boundaryCondition="false" compartment="Extraorganism" constant="false" hasOnlySubstanceUnits="false" id="M_BUTANEDIOL_Extraorganism" name="2,3-butanediol" fbc:charge="0" />
      <species boundaryCondition="false" compartment="Cytosol" constant="false" hasOnlySubstanceUnits="false" id="M_C16_COLON_1_LPAREN_C7_RPAREN__DASH_COA_Cytosol" name="cis-hexadec-7-enoyl-coa" fbc:charge="0" />
      <species boundaryCondition="false" compartment="Cytosol" constant="false" hasOnlySubstanceUnits="false" id="M_XYLULOSE_DASH_5_DASH_PHOSPHATE_Cytosol" name="xylulose-5-phosphate" fbc:charge="0" />
      <species boundaryCondition="false" compartment="Cytosol" constant="false" hasOnlySubstanceUnits="false" id="M_C12_COLON_1_LPAREN_C3_RPAREN__DASH_ACP_Cytosol" name="cis-dodec-3-enoyl-acp" fbc:charge="0" />
      <species boundaryCondition="false" compartment="Cytosol" constant="false" hasOnlySubstanceUnits="false" id="M_TRANS_DASH_FERULOYL_DASH_COA_Cytosol" name="trans-feruloyl-coa" fbc:charge="0" />
      <species boundaryCondition="false" compartment="Cytosol" constant="false" hasOnlySubstanceUnits="false" id="M_CPD_DASH_470_Cytosol" name="l-2,4-diaminobutanoate" fbc:charge="0" />
      <species boundaryCondition="false" compartment="Cytosol" constant="false" hasOnlySubstanceUnits="false" id="M_C18_COLON_1_LPAREN_C9_RPAREN__DASH_OH_Cytosol" name="cis-octadec-9-enol" fbc:charge="0" />
      <species boundaryCondition="false" compartment="Cytosol" constant="false" hasOnlySubstanceUnits="false" id="M_C16_COLON_0_DASH_3HYDROXYACP_Cytosol" name="3-hydroxyhexadecanoyl-acp" fbc:charge="0" />
      <species boundaryCondition="false" compartment="Cytosol" constant="false" hasOnlySubstanceUnits="false" id="M_C18_COLON_1_LPAREN_C9_RPAREN__DASH_3OXOCOA_Cytosol" name="cis-3-oxooctadec-9-enoyl-coa" fbc:charge="0" />
      <species boundaryCondition="false" compartment="Cytosol" constant="false" hasOnlySubstanceUnits="false" id="M_C18_COLON_0_DASH_3HYDROXYACP_Cytosol" name="3-hydroxyoctadecanoyl-acp" fbc:charge="0" />
      <species boundaryCondition="false" compartment="Cytosol" constant="false" hasOnlySubstanceUnits="false" id="M_ISOCHORISMATE_Cytosol" name="isochorismate" fbc:charge="0" />
      <species boundaryCondition="false" compartment="Extraorganism" constant="false" hasOnlySubstanceUnits="false" id="M_BENZOATE_Extraorganism" name="benzoate" fbc:charge="0" />
      <species boundaryCondition="false" compartment="Cytosol" constant="false" hasOnlySubstanceUnits="false" id="M_C12_COLON_0_DASH_3OXOCOA_Cytosol" name="3-oxododecanoyl-coa" fbc:charge="0" />
      <species boundaryCondition="false" compartment="Cytosol" constant="false" hasOnlySubstanceUnits="false" id="M_ASN_DASH_TRNAS_Cytosol" name="asparagine trna" fbc:charge="0" />
      <species boundaryCondition="false" compartment="Cytosol" constant="false" hasOnlySubstanceUnits="false" id="M_OXALACETIC_ACID_Cytosol" name="oxaloacetate" fbc:charge="0" />
      <species boundaryCondition="false" compartment="Cytosol" constant="false" hasOnlySubstanceUnits="false" id="M_TRIACYLGLYCEROL_W_Cytosol" name="triacylglycerol (mass)" fbc:charge="0" />
      <species boundaryCondition="false" compartment="Cytosol" constant="false" hasOnlySubstanceUnits="false" id="M_RIBOSE_Cytosol" name="ribose" fbc:charge="0" />
      <species boundaryCondition="false" compartment="Extraorganism" constant="false" hasOnlySubstanceUnits="false" id="M_FRU_Extraorganism" name="fructose" fbc:charge="0" />
      <species boundaryCondition="false" compartment="Cytosol" constant="false" hasOnlySubstanceUnits="false" id="M_C14_COLON_1_LPAREN_C5_RPAREN__DASH_3HYDROXYCOA_Cytosol" name="cis-3-hydroxytetradec-4-enoyl-coa" fbc:charge="0" />
      <species boundaryCondition="false" compartment="Cytosol" constant="false" hasOnlySubstanceUnits="false" id="M_FMN_Cytosol" name="fmn" fbc:charge="0" />
      <species boundaryCondition="false" compartment="Cytosol" constant="false" hasOnlySubstanceUnits="false" id="M_PL_W_Cytosol" name="generic phospholipid (mass)" fbc:charge="0" />
      <species boundaryCondition="false" compartment="Extraorganism" constant="false" hasOnlySubstanceUnits="false" id="M_PURINE_Extraorganism" name="purine" fbc:charge="0" />
      <species boundaryCondition="false" compartment="Cytosol" constant="false" hasOnlySubstanceUnits="false" id="M_URIDINE_Cytosol" name="uridine" fbc:charge="0" />
      <species boundaryCondition="false" compartment="Cytosol" constant="false" hasOnlySubstanceUnits="false" id="M_UNDECAPRENYL_DASH_P_Cytosol" name="undecaprenyl phosphate" fbc:charge="0" />
      <species boundaryCondition="false" compartment="Cytosol" constant="false" hasOnlySubstanceUnits="false" id="M_C16_COLON_0_DASH_ACP_Cytosol" name="hexadecanoyl-acp" fbc:charge="0" />
      <species boundaryCondition="false" compartment="Cytosol" constant="false" hasOnlySubstanceUnits="false" id="M_CIS_DASH_ACONITATE_Cytosol" name="cis-aconitate" fbc:charge="0" />
      <species boundaryCondition="false" compartment="Cytosol" constant="false" hasOnlySubstanceUnits="false" id="M_XANTHINE_Cytosol" name="xanthine" fbc:charge="0" />
      <species boundaryCondition="false" compartment="Cytosol" constant="false" hasOnlySubstanceUnits="false" id="M_URACIL_Cytosol" name="uracil" fbc:charge="0" />
      <species boundaryCondition="false" compartment="Extraorganism" constant="false" hasOnlySubstanceUnits="false" id="M_ETHANOL_DASH_AMINE_Extraorganism" name="ethanol-amine" fbc:charge="0" />
      <species boundaryCondition="false" compartment="Cytosol" constant="false" hasOnlySubstanceUnits="false" id="M_DIHYDROXY_DASH_ACETONE_DASH_PHOSPHATE_Cytosol" name="dihydroxy-acetone-phosphate" fbc:charge="0" />
      <species boundaryCondition="false" compartment="Cytosol" constant="false" hasOnlySubstanceUnits="false" id="M_GLT_DASH_TRNAS_Cytosol" name="glutamate trna" fbc:charge="0" />
      <species boundaryCondition="false" compartment="Cytosol" constant="false" hasOnlySubstanceUnits="false" id="M_RED_DASH_THIOREDOXIN_DASH_MONOMER_Cytosol" name="reduced thioredoxin" fbc:charge="0" />
      <species boundaryCondition="false" compartment="Cytosol" constant="false" hasOnlySubstanceUnits="false" id="M_CPD_DASH_650_Cytosol" name="3-hydroxybutyryl-coa" fbc:charge="0" />
      <species boundaryCondition="false" compartment="Cytosol" constant="false" hasOnlySubstanceUnits="false" id="M_4_DASH_HYDROXYBENZOATE_Cytosol" name="p-hydroxybenzoate" fbc:charge="0" />
      <species boundaryCondition="false" compartment="Extraorganism" constant="false" hasOnlySubstanceUnits="false" id="M_TRP_Extraorganism" name="l-tryptophan" fbc:charge="0" />
      <species boundaryCondition="false" compartment="Cytosol" constant="false" hasOnlySubstanceUnits="false" id="M_C14_COLON_1_LPAREN_C5_RPAREN__DASH_2ENOYLACP_Cytosol" name="trans,cis-tetradec-2,4-enoyl-acp" fbc:charge="0" />
      <species boundaryCondition="false" compartment="Cytosol" constant="false" hasOnlySubstanceUnits="false" id="M_CPD_DASH_654_Cytosol" name="2,5-dioxopentanoate" fbc:charge="0" />
      <species boundaryCondition="false" compartment="Cytosol" constant="false" hasOnlySubstanceUnits="false" id="M_2_DASH_ACETO_DASH_2_DASH_HYDROXY_DASH_BUTYRATE_Cytosol" name="2-aceto-2-hydroxy-butyrate" fbc:charge="0" />
      <species boundaryCondition="false" compartment="Extraorganism" constant="false" hasOnlySubstanceUnits="false" id="M_CPDIM_DASH_6116_Extraorganism" name="3,4-dihydroxyphenylpropionate" fbc:charge="0" />
      <species boundaryCondition="false" compartment="Cytosol" constant="false" hasOnlySubstanceUnits="false" id="M_OXYGEN_DASH_MOLECULE_Cytosol" name="o2" fbc:charge="0" />
      <species boundaryCondition="false" compartment="Cytosol" constant="false" hasOnlySubstanceUnits="false" id="M_CPD_DASH_659_Cytosol" name="l-arogenate" fbc:charge="0" />
      <species boundaryCondition="false" compartment="Extraorganism" constant="false" hasOnlySubstanceUnits="false" id="M_L_DASH_ORNITHINE_Extraorganism" name="l-ornithine" fbc:charge="0" />
      <species boundaryCondition="false" compartment="Extraorganism" constant="false" hasOnlySubstanceUnits="false" id="M_CYTOSINE_Extraorganism" name="cytosine" fbc:charge="0" />
      <species boundaryCondition="false" compartment="Cytosol" constant="false" hasOnlySubstanceUnits="false" id="M_MALONYL_DASH_COA_Cytosol" name="malonyl-coa" fbc:charge="0" />
      <species boundaryCondition="false" compartment="Cytosol" constant="false" hasOnlySubstanceUnits="false" id="M_C10_COLON_0_DASH_3OXOACP_Cytosol" name="3-oxodecanoyl-acp" fbc:charge="0" />
      <species boundaryCondition="false" compartment="Periplasm" constant="false" hasOnlySubstanceUnits="false" id="M_CAFFEATE_Periplasm" name="caffeate" fbc:charge="0" />
      <species boundaryCondition="false" compartment="Extraorganism" constant="false" hasOnlySubstanceUnits="false" id="M_DEOXYINOSINE_Extraorganism" name="deoxyinosine" fbc:charge="0" />
      <species boundaryCondition="false" compartment="Cytosol" constant="false" hasOnlySubstanceUnits="false" id="M_DATP_Cytosol" name="datp" fbc:charge="0" />
      <species boundaryCondition="false" compartment="Cytosol" constant="false" hasOnlySubstanceUnits="false" id="M_NICOTINAMIDE_NUCLEOTIDE_Cytosol" name="nicotinamide nucleotide" fbc:charge="0" />
      <species boundaryCondition="false" compartment="Cytosol" constant="false" hasOnlySubstanceUnits="false" id="M_DPG_Cytosol" name="3-phospho-d-glyceroyl-phosphate" fbc:charge="0" />
      <species boundaryCondition="false" compartment="Cytosol" constant="false" hasOnlySubstanceUnits="false" id="M_PROPIONATE_Cytosol" name="propionate" fbc:charge="0" />
      <species boundaryCondition="false" compartment="Cytosol" constant="false" hasOnlySubstanceUnits="false" id="M_C12_COLON_0_DASH_3OXOACP_Cytosol" name="3-oxododecanoyl-acp" fbc:charge="0" />
      <species boundaryCondition="false" compartment="Cytosol" constant="false" hasOnlySubstanceUnits="false" id="M_AMINO_DASH_HYDROXYMETHYL_DASH_METHYLPYRIMIDINE_DASH_PP_Cytosol" name="4-amino-5-hydroxymethyl-2-methylpyrimidine-pyrophosphate" fbc:charge="0" />
      <species boundaryCondition="false" compartment="Cytosol" constant="false" hasOnlySubstanceUnits="false" id="M_BUTYRYL_DASH_COA_Cytosol" name="butanoyl-coa" fbc:charge="0" />
      <species boundaryCondition="false" compartment="Cytosol" constant="false" hasOnlySubstanceUnits="false" id="M_CHARGED_DASH_LYS_DASH_TRNAS_Cytosol" name="charged lysine trna" fbc:charge="0" />
      <species boundaryCondition="false" compartment="Cytosol" constant="false" hasOnlySubstanceUnits="false" id="M_HIS_Cytosol" name="l-histidine" fbc:charge="0" />
      <species boundaryCondition="false" compartment="Cytosol" constant="false" hasOnlySubstanceUnits="false" id="M_DI_DASH_CH3_DASH_ALLYL_DASH_PPI_Cytosol" name="dimethylallyl-pyrophosphate" fbc:charge="0" />
      <species boundaryCondition="false" compartment="Cytosol" constant="false" hasOnlySubstanceUnits="false" id="M_CPD_DASH_1828_Cytosol" name="gdp-mannuronate" fbc:charge="0" />
      <species boundaryCondition="false" compartment="Cytosol" constant="false" hasOnlySubstanceUnits="false" id="M_PHOSPHO_DASH_ENOL_DASH_PYRUVATE_Cytosol" name="phosphoenolpyruvate" fbc:charge="0" />
      <species boundaryCondition="false" compartment="Cytosol" constant="false" hasOnlySubstanceUnits="false" id="M_NITRITE_Cytosol" name="no2-" fbc:charge="0" />
      <species boundaryCondition="false" compartment="Cytosol" constant="false" hasOnlySubstanceUnits="false" id="M_THIAMINE_DASH_PYROPHOSPHATE_Cytosol" name="thiamine-pyrophosphate" fbc:charge="0" />
      <species boundaryCondition="false" compartment="Cytosol" constant="false" hasOnlySubstanceUnits="false" id="M_3_DASH_KETO_DASH_ADIPYL_DASH_COA_Cytosol" name="3-ketoadipyl-coa" fbc:charge="0" />
      <species boundaryCondition="false" compartment="Cytosol" constant="false" hasOnlySubstanceUnits="false" id="M_C18_COLON_1_LPAREN_C9_RPAREN__DASH_COA_Cytosol" name="cis-octadec-9-enoyl-coa" fbc:charge="0" />
      <species boundaryCondition="false" compartment="Cytosol" constant="false" hasOnlySubstanceUnits="false" id="M_FADH2_Cytosol" name="fadh2" fbc:charge="0" />
      <species boundaryCondition="false" compartment="Cytosol" constant="false" hasOnlySubstanceUnits="false" id="M_HIS_DASH_TRNAS_Cytosol" name="histidine trna" fbc:charge="0" />
      <species boundaryCondition="false" compartment="Cytosol" constant="false" hasOnlySubstanceUnits="false" id="M_THR_DASH_TRNAS_Cytosol" name="threonine trna" fbc:charge="0" />
      <species boundaryCondition="false" compartment="Periplasm" constant="false" hasOnlySubstanceUnits="false" id="M_SHIKIMATE_Periplasm" name="shikimate" fbc:charge="0" />
      <species boundaryCondition="false" compartment="Cytosol" constant="false" hasOnlySubstanceUnits="false" id="M_CPDIM_DASH_6097_Cytosol" name="protocatechualdehyde" fbc:charge="0" />
      <species boundaryCondition="false" compartment="Cytosol" constant="false" hasOnlySubstanceUnits="false" id="M_CPDIM_DASH_6096_Cytosol" name="3,4-dihydroxyphenyl-beta-hydroxypropionyl-coa" fbc:charge="0" />
      <species boundaryCondition="false" compartment="Cytosol" constant="false" hasOnlySubstanceUnits="false" id="M_G3P_Cytosol" name="3-phosphoglycerate" fbc:charge="0" />
      <species boundaryCondition="false" compartment="Extraorganism" constant="false" hasOnlySubstanceUnits="false" id="M_CHOLINE_Extraorganism" name="choline" fbc:charge="0" />
      <species boundaryCondition="false" compartment="Extraorganism" constant="false" hasOnlySubstanceUnits="false" id="M_TOLUENE_Extraorganism" name="toluene" fbc:charge="0" />
      <species boundaryCondition="false" compartment="Cytosol" constant="false" hasOnlySubstanceUnits="false" id="M_CPDIM_DASH_6098_Cytosol" name="4-hydroxyphenyl-beta-hydroxypropionyl-coa" fbc:charge="0" />
      <species boundaryCondition="false" compartment="Cytosol" constant="false" hasOnlySubstanceUnits="false" id="M_GLUCONATE_Cytosol" name="gluconate" fbc:charge="0" />
      <species boundaryCondition="false" compartment="Cytosol" constant="false" hasOnlySubstanceUnits="false" id="M_URATE_Cytosol" name="urate" fbc:charge="0" />
      <species boundaryCondition="false" compartment="Cytosol" constant="false" hasOnlySubstanceUnits="false" id="M_C14_COLON_1_LPAREN_C5_RPAREN__DASH_3OXOACP_Cytosol" name="cis-3-oxotetradec-4-enoyl-acp" fbc:charge="0" />
      <species boundaryCondition="false" compartment="Cytosol" constant="false" hasOnlySubstanceUnits="false" id="M_PHOSPHORIBOSYL_DASH_FORMAMIDO_DASH_CARBOXAMIDE_Cytosol" name="phosphoribosyl-formamido-carboxamide" fbc:charge="0" />
      <species boundaryCondition="false" compartment="Cytosol" constant="false" hasOnlySubstanceUnits="false" id="M_PHENYL_DASH_PYRUVATE_Cytosol" name="phenylpyruvate" fbc:charge="0" />
      <species boundaryCondition="false" compartment="Extraorganism" constant="false" hasOnlySubstanceUnits="false" id="M_CPD_DASH_3571_Extraorganism" name="tricarballylate" fbc:charge="0" />
      <species boundaryCondition="false" compartment="Cytosol" constant="false" hasOnlySubstanceUnits="false" id="M_HYDROGEN_DASH_PEROXIDE_Cytosol" name="h2o2" fbc:charge="0" />
      <species boundaryCondition="false" compartment="Cytosol" constant="false" hasOnlySubstanceUnits="false" id="M_RIBOSE_DASH_5P_Cytosol" name="ribose-5-phosphate" fbc:charge="0" />
      <species boundaryCondition="false" compartment="Cytosol" constant="false" hasOnlySubstanceUnits="false" id="M_3_COMMA_4_DASH_DIHYDROXYBENZOATE_Cytosol" name="protocatechuate" fbc:charge="0" />
      <species boundaryCondition="false" compartment="Extraorganism" constant="false" hasOnlySubstanceUnits="false" id="M_XANTHINE_Extraorganism" name="xanthine" fbc:charge="0" />
      <species boundaryCondition="false" compartment="Cytosol" constant="false" hasOnlySubstanceUnits="false" id="M_UDP_Cytosol" name="udp" fbc:charge="0" />
      <species boundaryCondition="false" compartment="Cytosol" constant="false" hasOnlySubstanceUnits="false" id="M_ACETYL_DASH_ACP_Cytosol" name="acetyl-acp" fbc:charge="0" />
      <species boundaryCondition="false" compartment="Cytosol" constant="false" hasOnlySubstanceUnits="false" id="M_C6_COLON_0_DASH_3OXOACP_Cytosol" name="3-oxoxyhexanoyl-acp" fbc:charge="0" />
      <species boundaryCondition="false" compartment="Cytosol" constant="false" hasOnlySubstanceUnits="false" id="M_ARG_DASH_TRNAS_Cytosol" name="arginine trna" fbc:charge="0" />
      <species boundaryCondition="false" compartment="Extraorganism" constant="false" hasOnlySubstanceUnits="false" id="M_CPD_DASH_6501_Extraorganism" name="benzylacetate" fbc:charge="0" />
      <species boundaryCondition="false" compartment="Cytosol" constant="false" hasOnlySubstanceUnits="false" id="M_THIAMINE_DASH_P_Cytosol" name="thiamine-phosphate" fbc:charge="0" />
      <species boundaryCondition="false" compartment="Extraorganism" constant="false" hasOnlySubstanceUnits="false" id="M_PI_Extraorganism" name="phosphate" fbc:charge="0" />
      <species boundaryCondition="false" compartment="Cytosol" constant="false" hasOnlySubstanceUnits="false" id="M_L_DASH_PHOSPHATIDATE_TAG_Cytosol" name="generic l-phosphatidate for triacylglycerols" fbc:charge="0" />
      <species boundaryCondition="false" compartment="Extraorganism" constant="false" hasOnlySubstanceUnits="false" id="M_GLYCOLLATE_Extraorganism" name="glycolate" fbc:charge="0" />
      <species boundaryCondition="false" compartment="Cytosol" constant="false" hasOnlySubstanceUnits="false" id="M_AMINO_DASH_HYDROXYMETHYL_DASH_METHYL_DASH_PYR_DASH_P_Cytosol" name="4-amino-5-hydroxymethyl-2-methylpyrimidine-phosphate" fbc:charge="0" />
      <species boundaryCondition="false" compartment="Cytosol" constant="false" hasOnlySubstanceUnits="false" id="M_2_DASH_OCTAPRENYL_DASH_6_DASH_METHOXYPHENOL_Cytosol" name="2-octaprenyl-6-methoxyphenol" fbc:charge="0" />
      <species boundaryCondition="false" compartment="Cytosol" constant="false" hasOnlySubstanceUnits="false" id="M_CARDIOLIPIN_Cytosol" name="cardiolipin" fbc:charge="0" />
      <species boundaryCondition="false" compartment="Cytosol" constant="false" hasOnlySubstanceUnits="false" id="M_PANTETHEINE_DASH_P_Cytosol" name="pantetheine 4'-phosphate" fbc:charge="0" />
      <species boundaryCondition="false" compartment="Extraorganism" constant="false" hasOnlySubstanceUnits="false" id="M_C16_COLON_0_Extraorganism" name="hexadecanoate" fbc:charge="0" />
      <species boundaryCondition="false" compartment="Cytosol" constant="false" hasOnlySubstanceUnits="false" id="M_GDP_Cytosol" name="gdp" fbc:charge="0" />
      <species boundaryCondition="false" compartment="Cytosol" constant="false" hasOnlySubstanceUnits="false" id="M_METHYL_DASH_GLYOXAL_Cytosol" name="methylglyoxal" fbc:charge="0" />
      <species boundaryCondition="false" compartment="Cytosol" constant="false" hasOnlySubstanceUnits="false" id="M_C18_COLON_0_DASH_3HYDROXYCOA_Cytosol" name="3-hydroxyoctadecanoyl-coa" fbc:charge="0" />
      <species boundaryCondition="false" compartment="Cytosol" constant="false" hasOnlySubstanceUnits="false" id="M_C16_COLON_0_DASH_COA_Cytosol" name="hexadecanoyl-coa" fbc:charge="0" />
      <species boundaryCondition="false" compartment="Cytosol" constant="false" hasOnlySubstanceUnits="false" id="M_AFATTYACID_TAG_Cytosol" name="generic fatty acid chain of triacylglycerol" fbc:charge="0" />
      <species boundaryCondition="false" compartment="Periplasm" constant="false" hasOnlySubstanceUnits="false" id="M_WATER_Periplasm" name="h2o" fbc:charge="0" />
      <species boundaryCondition="false" compartment="Cytosol" constant="false" hasOnlySubstanceUnits="false" id="M_ADENOSINE_Cytosol" name="adenosine" fbc:charge="0" />
      <species boundaryCondition="false" compartment="Cytosol" constant="false" hasOnlySubstanceUnits="false" id="M_CHARGED_DASH_ASP_DASH_TRNAS_Cytosol" name="charged aspartate trna" fbc:charge="0" />
      <species boundaryCondition="false" compartment="Cytosol" constant="false" hasOnlySubstanceUnits="false" id="M_UROCANATE_Cytosol" name="urocanate" fbc:charge="0" />
      <species boundaryCondition="false" compartment="Cytosol" constant="false" hasOnlySubstanceUnits="false" id="M_PRA_Cytosol" name="5-phosphoribosylamine" fbc:charge="0" />
      <species boundaryCondition="false" compartment="Cytosol" constant="false" hasOnlySubstanceUnits="false" id="M_BUTANEDIOL_Cytosol" name="2,3-butanediol" fbc:charge="0" />
      <species boundaryCondition="false" compartment="Cytosol" constant="false" hasOnlySubstanceUnits="false" id="M_INOSINE_Cytosol" name="inosine" fbc:charge="0" />
      <species boundaryCondition="false" compartment="Cytosol" constant="false" hasOnlySubstanceUnits="false" id="M_BETAINE_ALDEHYDE_Cytosol" name="betaine aldehyde" fbc:charge="0" />
      <species boundaryCondition="false" compartment="Cytosol" constant="false" hasOnlySubstanceUnits="false" id="M_D_DASH_4_DASH_HYDROXY_DASH_2_DASH_KETO_DASH_GLUTARATE_Cytosol" name="d-4-hydroxy-2-keto-glutarate" fbc:charge="0" />
      <species boundaryCondition="false" compartment="Cytosol" constant="false" hasOnlySubstanceUnits="false" id="M_GLYCOLALDEHYDE_Cytosol" name="glycolaldehyde" fbc:charge="0" />
      <species boundaryCondition="false" compartment="Extraorganism" constant="false" hasOnlySubstanceUnits="false" id="M_AMMONIUM_Extraorganism" name="nh4+" fbc:charge="0" />
      <species boundaryCondition="false" compartment="Cytosol" constant="false" hasOnlySubstanceUnits="false" id="M_CHARGED_DASH_MET_DASH_TRNAS_Cytosol" name="charged methionine trna" fbc:charge="0" />
      <species boundaryCondition="false" compartment="Cytosol" constant="false" hasOnlySubstanceUnits="false" id="M_UDP_DASH_N_DASH_ACETYLMURAMATE_Cytosol" name="udp-n-acetylmuramate" fbc:charge="0" />
      <species boundaryCondition="false" compartment="Cytosol" constant="false" hasOnlySubstanceUnits="false" id="M_DIOH_DASH_ISOVALERATE_Cytosol" name="2,3-dihydroxy-isovalerate" fbc:charge="0" />
      <species boundaryCondition="false" compartment="Cytosol" constant="false" hasOnlySubstanceUnits="false" id="M_N_DASH_ACETYL_DASH_D_DASH_GLUCOSAMINE_DASH_1_DASH_P_Cytosol" name="n-acetyl-glucosamine-1-phosphate" fbc:charge="0" />
      <species boundaryCondition="false" compartment="Cytosol" constant="false" hasOnlySubstanceUnits="false" id="M_IMINOASPARTATE_Cytosol" name="iminoaspartate" fbc:charge="0" />
      <species boundaryCondition="false" compartment="Cytosol" constant="false" hasOnlySubstanceUnits="false" id="M_DTDP_DASH_D_DASH_GLUCOSE_Cytosol" name="dtdp-d-glucose" fbc:charge="0" />
      <species boundaryCondition="false" compartment="Cytosol" constant="false" hasOnlySubstanceUnits="false" id="M_C18_COLON_0_DASH_3OXOACP_Cytosol" name="3-oxooctadecanoyl-acp" fbc:charge="0" />
      <species boundaryCondition="false" compartment="Cytosol" constant="false" hasOnlySubstanceUnits="false" id="M_C5_COLON_0_DASH_3HYDROXYCOA_Cytosol" name="3-hydroxypentanoyl-coa" fbc:charge="0" />
      <species boundaryCondition="false" compartment="Cytosol" constant="false" hasOnlySubstanceUnits="false" id="M_CPD_DASH_741_Cytosol" name="2,5-dihydro-5-oxofuran-2-acetate" fbc:charge="0" />
      <species boundaryCondition="false" compartment="Cytosol" constant="false" hasOnlySubstanceUnits="false" id="M_10_DASH_FORMYL_DASH_THF_Cytosol" name="10-formyl-thf" fbc:charge="0" />
      <species boundaryCondition="false" compartment="Cytosol" constant="false" hasOnlySubstanceUnits="false" id="M_CPD_DASH_218_Cytosol" name="d-methionine" fbc:charge="0" />
      <species boundaryCondition="false" compartment="Cytosol" constant="false" hasOnlySubstanceUnits="false" id="M_CPD_DASH_667_Cytosol" name="o-acetyl-l-homoserine" fbc:charge="0" />
      <species boundaryCondition="false" compartment="Cytosol" constant="false" hasOnlySubstanceUnits="false" id="M_UDP_DASH_ACETYLMURAMOYL_DASH_ALA_Cytosol" name="udp-n-acetylmuramoyl-l-alanine" fbc:charge="0" />
      <species boundaryCondition="false" compartment="Cytosol" constant="false" hasOnlySubstanceUnits="false" id="M_C18_COLON_1_LPAREN_C9_RPAREN__Cytosol" name="cis-octadec-9-enoate" fbc:charge="0" />
      <species boundaryCondition="false" compartment="Extraorganism" constant="false" hasOnlySubstanceUnits="false" id="M_CPDIM_DASH_6114_Extraorganism" name="salicylacetate" fbc:charge="0" />
      <species boundaryCondition="false" compartment="Cytosol" constant="false" hasOnlySubstanceUnits="false" id="M_APS_Cytosol" name="aps" fbc:charge="0" />
      <species boundaryCondition="false" compartment="Cytosol" constant="false" hasOnlySubstanceUnits="false" id="M_S_DASH_ADENOSYLMETHIONINE_Cytosol" name="s-adenosyl-l-methionine" fbc:charge="0" />
      <species boundaryCondition="false" compartment="Cytosol" constant="false" hasOnlySubstanceUnits="false" id="M_PSEUDOURIDINE_DASH_5_DASH_P_Cytosol" name="pseudouridine 5'-phosphate" fbc:charge="0" />
      <species boundaryCondition="false" compartment="Cytosol" constant="false" hasOnlySubstanceUnits="false" id="M_N_DASH_SUCCINYLLL_DASH_2_COMMA_6_DASH_DIAMINOPIMELATE_Cytosol" name="n-succinyl-ll-2,6-diaminopimelate" fbc:charge="0" />
      <species boundaryCondition="false" compartment="Extraorganism" constant="false" hasOnlySubstanceUnits="false" id="M_ADENOSINE_Extraorganism" name="adenosine" fbc:charge="0" />
      <species boundaryCondition="false" compartment="Extraorganism" constant="false" hasOnlySubstanceUnits="false" id="M_2_DASH_KETOGLUTARATE_Extraorganism" name="2-oxoglutarate" fbc:charge="0" />
      <species boundaryCondition="false" compartment="Cytosol" constant="false" hasOnlySubstanceUnits="false" id="M_ACETALD_Cytosol" name="acetaldehyde" fbc:charge="0" />
      <species boundaryCondition="false" compartment="Cytosol" constant="false" hasOnlySubstanceUnits="false" id="M_OCTANOL_Cytosol" name="octanol" fbc:charge="0" />
      <species boundaryCondition="false" compartment="Cytosol" constant="false" hasOnlySubstanceUnits="false" id="M_TYR_Cytosol" name="l-tyrosine" fbc:charge="0" />
      <species boundaryCondition="false" compartment="Cytosol" constant="false" hasOnlySubstanceUnits="false" id="M_2_DASH_ACETO_DASH_LACTATE_Cytosol" name="2-aceto-lactate" fbc:charge="0" />
      <species boundaryCondition="false" compartment="Cytosol" constant="false" hasOnlySubstanceUnits="false" id="M_SUBERATE_Cytosol" name="suberate" fbc:charge="0" />
      <species boundaryCondition="false" compartment="Cytosol" constant="false" hasOnlySubstanceUnits="false" id="M_UDP_DASH_POLYSACCH_LPS_Cytosol" name="generic udp-polysaccharide" fbc:charge="0" />
      <species boundaryCondition="false" compartment="Extraorganism" constant="false" hasOnlySubstanceUnits="false" id="M_CPD_DASH_335_Extraorganism" name="(r)-3-hydroxybutanoate" fbc:charge="0" />
      <species boundaryCondition="false" compartment="Cytosol" constant="false" hasOnlySubstanceUnits="false" id="M_C8_COLON_0_DASH_2ENOYLCOA_Cytosol" name="trans-octa-2-enoyl-coa" fbc:charge="0" />
      <species boundaryCondition="false" compartment="Cytosol" constant="false" hasOnlySubstanceUnits="false" id="M_ALLANTOATE_Cytosol" name="allantoate" fbc:charge="0" />
      <species boundaryCondition="false" compartment="Cytosol" constant="false" hasOnlySubstanceUnits="false" id="M_5_DASH_METHYL_DASH_THF_Cytosol" name="5-methyl-thf" fbc:charge="0" />
      <species boundaryCondition="false" compartment="Cytosol" constant="false" hasOnlySubstanceUnits="false" id="M_ACETYL_DASH_COA_Cytosol" name="acetyl-coa" fbc:charge="0" />
      <species boundaryCondition="false" compartment="Extraorganism" constant="false" hasOnlySubstanceUnits="false" id="M_CARBON_DASH_DIOXIDE_Extraorganism" name="co2" fbc:charge="0" />
      <species boundaryCondition="false" compartment="Cytosol" constant="false" hasOnlySubstanceUnits="false" id="M_FUM_Cytosol" name="fumarate" fbc:charge="0" />
      <species boundaryCondition="false" compartment="Cytosol" constant="false" hasOnlySubstanceUnits="false" id="M_NIACINAMIDE_Cytosol" name="niacinamide" fbc:charge="0" />
      <species boundaryCondition="false" compartment="Cytosol" constant="false" hasOnlySubstanceUnits="false" id="M_CATECHOL_Cytosol" name="catechol" fbc:charge="0" />
      <species boundaryCondition="false" compartment="Cytosol" constant="false" hasOnlySubstanceUnits="false" id="M_SHIKIMATE_DASH_5P_Cytosol" name="shikimate-3-phosphate" fbc:charge="0" />
      <species boundaryCondition="false" compartment="Cytosol" constant="false" hasOnlySubstanceUnits="false" id="M_ACYL_DASH_COA_WAX_Cytosol" name="generic acyl-coa" fbc:charge="0" />
      <species boundaryCondition="false" compartment="Cytosol" constant="false" hasOnlySubstanceUnits="false" id="M_3_DASH_DEHYDRO_DASH_SHIKIMATE_Cytosol" name="3-dehydro-shikimate" fbc:charge="0" />
      <species boundaryCondition="false" compartment="Cytosol" constant="false" hasOnlySubstanceUnits="false" id="M_ACETYL_DASH_P_Cytosol" name="acetylphosphate" fbc:charge="0" />
      <species boundaryCondition="false" compartment="Extraorganism" constant="false" hasOnlySubstanceUnits="false" id="M_4_DASH_HYDROXY_DASH_BENZYL_DASH_ALCOHOL_Extraorganism" name="4-hydroxybenzyl alcohol" fbc:charge="0" />
      <species boundaryCondition="false" compartment="Extraorganism" constant="false" hasOnlySubstanceUnits="false" id="M_VANILLATE_Extraorganism" name="vanillate" fbc:charge="0" />
      <species boundaryCondition="false" compartment="Cytosol" constant="false" hasOnlySubstanceUnits="false" id="M_UDP_DASH_AA_DASH_GLUTAMATE_Cytosol" name="udp-n-acetylmuramoyl-l-alanyl-d-glutamate" fbc:charge="0" />
      <species boundaryCondition="false" compartment="Cytosol" constant="false" hasOnlySubstanceUnits="false" id="M_1_DASH_KETO_DASH_2_DASH_METHYLVALERATE_Cytosol" name="2,3-dihydroxy-3-methylvalerate" fbc:charge="0" />
      <species boundaryCondition="false" compartment="Cytosol" constant="false" hasOnlySubstanceUnits="false" id="M_D_DASH_GLUCOSAMINE_DASH_6_DASH_P_Cytosol" name="d-glucosamine-6-phosphate" fbc:charge="0" />
      <species boundaryCondition="false" compartment="Cytosol" constant="false" hasOnlySubstanceUnits="false" id="M_CARNITINE_Cytosol" name="l-carnitine" fbc:charge="0" />
      <species boundaryCondition="false" compartment="Cytosol" constant="false" hasOnlySubstanceUnits="false" id="M_4_DASH_AMINO_DASH_4_DASH_DEOXYCHORISMATE_Cytosol" name="4-amino-4-deoxychorismate" fbc:charge="0" />
      <species boundaryCondition="false" compartment="Cytosol" constant="false" hasOnlySubstanceUnits="false" id="M_3_DASH_HYDROXYPIMELOYL_DASH_COA_Cytosol" name="3-hydroxypimeloyl-coa" fbc:charge="0" />
      <species boundaryCondition="false" compartment="Cytosol" constant="false" hasOnlySubstanceUnits="false" id="M_C16_COLON_0_DASH_3HYDROXYCOA_Cytosol" name="3-hydroxyhexadecanoyl-coa" fbc:charge="0" />
      <species boundaryCondition="false" compartment="Cytosol" constant="false" hasOnlySubstanceUnits="false" id="M_TAURINE_Cytosol" name="taurine" fbc:charge="0" />
      <species boundaryCondition="false" compartment="Cytosol" constant="false" hasOnlySubstanceUnits="false" id="M_C12_COLON_0_DASH_3HYDROXYCOA_Cytosol" name="3-hydroxydodecanoyl-coa" fbc:charge="0" />
      <species boundaryCondition="false" compartment="Extraorganism" constant="false" hasOnlySubstanceUnits="false" id="M_ANTHRANILATE_Extraorganism" name="2-aminobenzoate" fbc:charge="0" />
      <species boundaryCondition="false" compartment="Cytosol" constant="false" hasOnlySubstanceUnits="false" id="M_6_DASH_CARBOXYHEX_DASH_2_DASH_ENOYL_DASH_COA_Cytosol" name="6-carboxyhex-2-enoyl-coa" fbc:charge="0" />
      <species boundaryCondition="false" compartment="Cytosol" constant="false" hasOnlySubstanceUnits="false" id="M_2_DASH_KETO_DASH_3_DASH_DEOXY_DASH_6_DASH_P_DASH_GLUCONATE_Cytosol" name="2-keto-3-deoxy-6-phospho-gluconate" fbc:charge="0" />
      <species boundaryCondition="false" compartment="Cytosol" constant="false" hasOnlySubstanceUnits="false" id="M_C6_COLON_0_DASH_ACP_Cytosol" name="hexanoyl-acp" fbc:charge="0" />
      <species boundaryCondition="false" compartment="Cytosol" constant="false" hasOnlySubstanceUnits="false" id="M_C16_COLON_1_LPAREN_C7_RPAREN__DASH_ACP_Cytosol" name="cis-hexadec-7-enoyl-acp" fbc:charge="0" />
      <species boundaryCondition="false" compartment="Cytosol" constant="false" hasOnlySubstanceUnits="false" id="M_C16_COLON_1_LPAREN_C7_RPAREN__DASH_2ENOYLCOA_Cytosol" name="trans,cis-hexadec-2,7-enoyl-coa" fbc:charge="0" />
      <species boundaryCondition="false" compartment="Cytosol" constant="false" hasOnlySubstanceUnits="false" id="M_DIHYDROXY_DASH_BUTANONE_DASH_P_Cytosol" name="3,4-dihydroxy-2-butanone-4-p" fbc:charge="0" />
      <species boundaryCondition="false" compartment="Cytosol" constant="false" hasOnlySubstanceUnits="false" id="M_4_DASH_AMINO_DASH_BUTYRATE_Cytosol" name="4-aminobutyrate" fbc:charge="0" />
      <species boundaryCondition="false" compartment="Cytosol" constant="false" hasOnlySubstanceUnits="false" id="M_SO3_Cytosol" name="so3-2" fbc:charge="0" />
      <species boundaryCondition="false" compartment="Extraorganism" constant="false" hasOnlySubstanceUnits="false" id="M_PYRUVATE_Extraorganism" name="pyruvate" fbc:charge="0" />
      <species boundaryCondition="false" compartment="Cytosol" constant="false" hasOnlySubstanceUnits="false" id="M_C14_COLON_1_LPAREN_C5_RPAREN__DASH_3OXOCOA_Cytosol" name="cis-3-oxotetradec-4-enoyl-coa" fbc:charge="0" />
      <species boundaryCondition="false" compartment="Cytosol" constant="false" hasOnlySubstanceUnits="false" id="M_DELTA_LPAREN_3_RPAREN__DASH_ISOPENTENYL_DASH_PP_Cytosol" name="delta3-isopentenyl-pp" fbc:charge="0" />
      <species boundaryCondition="false" compartment="Extraorganism" constant="false" hasOnlySubstanceUnits="false" id="M_FUM_Extraorganism" name="fumarate" fbc:charge="0" />
      <species boundaryCondition="false" compartment="Cytosol" constant="false" hasOnlySubstanceUnits="false" id="M_PHOSPHORIBOSYL_DASH_FORMIMINO_DASH_AICAR_DASH_P_Cytosol" name="phosphoribosylformiminoaicar-phosphate" fbc:charge="0" />
      <species boundaryCondition="false" compartment="Cytosol" constant="false" hasOnlySubstanceUnits="false" id="M_N_DASH_SUCCINYL_DASH_2_DASH_AMINO_DASH_6_DASH_KETOPIMELATE_Cytosol" name="n-succinyl-2-amino-6-ketopimelate" fbc:charge="0" />
      <species boundaryCondition="false" compartment="Cytosol" constant="false" hasOnlySubstanceUnits="false" id="M_FRU1P_Cytosol" name="fructose-1-phosphate" fbc:charge="0" />
      <species boundaryCondition="false" compartment="Extraorganism" constant="false" hasOnlySubstanceUnits="false" id="M_CPD_DASH_218_Extraorganism" name="d-methionine" fbc:charge="0" />
      <species boundaryCondition="false" compartment="Cytosol" constant="false" hasOnlySubstanceUnits="false" id="M_UREA_Cytosol" name="urea" fbc:charge="0" />
      <species boundaryCondition="false" compartment="Cytosol" constant="false" hasOnlySubstanceUnits="false" id="M_LPS_W_Cytosol" name="generic lipopolysaccharides (mass)" fbc:charge="0" />
      <species boundaryCondition="false" compartment="Cytosol" constant="false" hasOnlySubstanceUnits="false" id="M_2_DASH_3_DASH_DIHYDROXYBENZOATE_Cytosol" name="2,3-dihydroxybenzoate" fbc:charge="0" />
      <species boundaryCondition="false" compartment="Cytosol" constant="false" hasOnlySubstanceUnits="false" id="M_PROPANAMIDE_Cytosol" name="propane amide" fbc:charge="0" />
      <species boundaryCondition="false" compartment="Cytosol" constant="false" hasOnlySubstanceUnits="false" id="M_C6_COLON_0_DASH_COA_Cytosol" name="hexanoyl-coa" fbc:charge="0" />
      <species boundaryCondition="false" compartment="Cytosol" constant="false" hasOnlySubstanceUnits="false" id="M_CAFFEATE_Cytosol" name="caffeate" fbc:charge="0" />
      <species boundaryCondition="false" compartment="Cytosol" constant="false" hasOnlySubstanceUnits="false" id="M_C18_COLON_1_LPAREN_C9_RPAREN__DASH_3OXOACP_Cytosol" name="cis-3-oxooctadec-9-enoyl-acp" fbc:charge="0" />
      <species boundaryCondition="false" compartment="Cytosol" constant="false" hasOnlySubstanceUnits="false" id="M_CPD_DASH_561_Cytosol" name="s-d-ribosyl-l-homocysteine" fbc:charge="0" />
      <species boundaryCondition="false" compartment="Cytosol" constant="false" hasOnlySubstanceUnits="false" id="M_2C_DASH_METH_DASH_D_DASH_ERYTHRITOL_DASH_CYCLODIPHOSPHATE_Cytosol" name="2-c-methyl-d-erythritol-2,4-cyclodiphosphate" fbc:charge="0" />
      <species boundaryCondition="false" compartment="Cytosol" constant="false" hasOnlySubstanceUnits="false" id="M_L_DASH_BETA_DASH_ASPARTYL_DASH_P_Cytosol" name="l-aspartyl-4-p" fbc:charge="0" />
      <species boundaryCondition="false" compartment="Cytosol" constant="false" hasOnlySubstanceUnits="false" id="M_CHORISMATE_Cytosol" name="chorismate" fbc:charge="0" />
      <species boundaryCondition="false" compartment="Cytosol" constant="false" hasOnlySubstanceUnits="false" id="M_ATP_Cytosol" name="atp" fbc:charge="0" />
      <species boundaryCondition="false" compartment="Cytosol" constant="false" hasOnlySubstanceUnits="false" id="M_D_DASH_GLUCARATE_Cytosol" name="d-glucarate" fbc:charge="0" />
      <species boundaryCondition="false" compartment="Cytosol" constant="false" hasOnlySubstanceUnits="false" id="M_C5_COLON_0_Cytosol" name="pentanoate" fbc:charge="0" />
      <species boundaryCondition="false" compartment="Cytosol" constant="false" hasOnlySubstanceUnits="false" id="M_2_COMMA_3_DASH_DIHYDRODIPICOLINATE_Cytosol" name="2,3-dihydrodipicolinate" fbc:charge="0" />
      <species boundaryCondition="false" compartment="Cytosol" constant="false" hasOnlySubstanceUnits="false" id="M_DEOXYCYTIDINE_Cytosol" name="deoxycytidine" fbc:charge="0" />
      <species boundaryCondition="false" compartment="Cytosol" constant="false" hasOnlySubstanceUnits="false" id="M_FMNH2_Cytosol" name="fmnh2" fbc:charge="0" />
      <species boundaryCondition="false" compartment="Cytosol" constant="false" hasOnlySubstanceUnits="false" id="M_SER_Cytosol" name="l-serine" fbc:charge="0" />
      <species boundaryCondition="false" compartment="Cytosol" constant="false" hasOnlySubstanceUnits="false" id="M_C16_COLON_0_DASH_3OXOACP_Cytosol" name="3-oxohexadecanoyl-acp" fbc:charge="0" />
      <species boundaryCondition="false" compartment="Extraorganism" constant="false" hasOnlySubstanceUnits="false" id="M_UREA_Extraorganism" name="urea" fbc:charge="0" />
      <species boundaryCondition="false" compartment="Periplasm" constant="false" hasOnlySubstanceUnits="false" id="M_PROTON_Periplasm" name="h+" fbc:charge="0" />
      <species boundaryCondition="false" compartment="Cytosol" constant="false" hasOnlySubstanceUnits="false" id="M_CHARGED_DASH_TYR_DASH_TRNAS_Cytosol" name="charged tyrosine trna" fbc:charge="0" />
      <species boundaryCondition="false" compartment="Cytosol" constant="false" hasOnlySubstanceUnits="false" id="M_L_DASH_PHOSPHATIDATE_PL_Cytosol" name="generic l-phosphatidate for phospholipids" fbc:charge="0" />
      <species boundaryCondition="false" compartment="Cytosol" constant="false" hasOnlySubstanceUnits="false" id="M_D_DASH_ALANINE_Cytosol" name="d-alanine" fbc:charge="0" />
      <species boundaryCondition="false" compartment="Cytosol" constant="false" hasOnlySubstanceUnits="false" id="M_8_DASH_AMINO_DASH_7_DASH_OXONONANOATE_Cytosol" name="8-amino-7-oxononanoate" fbc:charge="0" />
      <species boundaryCondition="false" compartment="Cytosol" constant="false" hasOnlySubstanceUnits="false" id="M_MESO_DASH_DIAMINOPIMELATE_Cytosol" name="meso-diaminopimelate" fbc:charge="0" />
      <species boundaryCondition="false" compartment="Cytosol" constant="false" hasOnlySubstanceUnits="false" id="M_DIHYDRO_DASH_NEO_DASH_PTERIN_Cytosol" name="dihydro-neo-pterin" fbc:charge="0" />
      <species boundaryCondition="false" compartment="Cytosol" constant="false" hasOnlySubstanceUnits="false" id="M_ASN_Cytosol" name="l-asparagine" fbc:charge="0" />
      <species boundaryCondition="false" compartment="Cytosol" constant="false" hasOnlySubstanceUnits="false" id="M_LIPID_DASH_IV_DASH_A_Cytosol" name="lipid iv(a)" fbc:charge="0" />
      <species boundaryCondition="false" compartment="Cytosol" constant="false" hasOnlySubstanceUnits="false" id="M_C14_COLON_1_LPAREN_C5_RPAREN__DASH_COA_Cytosol" name="cis-tetradec-4-enoyl-coa" fbc:charge="0" />
      <species boundaryCondition="false" compartment="Extraorganism" constant="false" hasOnlySubstanceUnits="false" id="M_D_DASH_SERINE_Extraorganism" name="d-serine" fbc:charge="0" />
      <species boundaryCondition="false" compartment="Cytosol" constant="false" hasOnlySubstanceUnits="false" id="M_PHENOL_Cytosol" name="phenol" fbc:charge="0" />
      <species boundaryCondition="false" compartment="Extraorganism" constant="false" hasOnlySubstanceUnits="false" id="M_L_DASH_ASPARTATE_Extraorganism" name="l-aspartate" fbc:charge="0" />
      <species boundaryCondition="false" compartment="Cytosol" constant="false" hasOnlySubstanceUnits="false" id="M_3_DASH_KETO_DASH_ADIPATE_Cytosol" name="3-ketoadipate" fbc:charge="0" />
      <species boundaryCondition="false" compartment="Cytosol" constant="false" hasOnlySubstanceUnits="false" id="M_N2_DASH_SUCCINYLGLUTAMATE_Cytosol" name="n2-succinylglutamate" fbc:charge="0" />
      <species boundaryCondition="false" compartment="Cytosol" constant="false" hasOnlySubstanceUnits="false" id="M_GTP_Cytosol" name="gtp" fbc:charge="0" />
      <species boundaryCondition="false" compartment="Cytosol" constant="false" hasOnlySubstanceUnits="false" id="M_IMP_Cytosol" name="imp" fbc:charge="0" />
      <species boundaryCondition="false" compartment="Cytosol" constant="false" hasOnlySubstanceUnits="false" id="M_PHOSPHORIBOSYL_DASH_AMP_Cytosol" name="phosphoribosyl-amp" fbc:charge="0" />
      <species boundaryCondition="false" compartment="Cytosol" constant="false" hasOnlySubstanceUnits="false" id="M_C6_COLON_0_DASH_2ENOYLACP_Cytosol" name="trans-hex-2-enoyl-acp" fbc:charge="0" />
      <species boundaryCondition="false" compartment="Extraorganism" constant="false" hasOnlySubstanceUnits="false" id="M_CPD_DASH_110_Extraorganism" name="salicylate" fbc:charge="0" />
      <species boundaryCondition="false" compartment="Cytosol" constant="false" hasOnlySubstanceUnits="false" id="M_PROTON_Cytosol" name="h+" fbc:charge="0" />
      <species boundaryCondition="false" compartment="Cytosol" constant="false" hasOnlySubstanceUnits="false" id="M_HOMO_DASH_SER_Cytosol" name="homoserine" fbc:charge="0" />
      <species boundaryCondition="false" compartment="Cytosol" constant="false" hasOnlySubstanceUnits="false" id="M_3_DASH_KETOBUTYRATE_Cytosol" name="acetoacetate" fbc:charge="0" />
      <species boundaryCondition="false" compartment="Cytosol" constant="false" hasOnlySubstanceUnits="false" id="M_AMINO_DASH_OH_DASH_HYDROXYMETHYL_DASH_DIHYDROPTERIDINE_Cytosol" name="2-amino-4-hydroxy-6-hydroxymethyl-7,8-dihydropteridine" fbc:charge="0" />
      <species boundaryCondition="false" compartment="Cytosol" constant="false" hasOnlySubstanceUnits="false" id="M_CONIFERYL_DASH_ALDEHYDE_Cytosol" name="coniferyl aldehyde" fbc:charge="0" />
      <species boundaryCondition="false" compartment="Cytosol" constant="false" hasOnlySubstanceUnits="false" id="M_CPD_DASH_1772_Cytosol" name="aminoacetaldehyde" fbc:charge="0" />
      <species boundaryCondition="false" compartment="Cytosol" constant="false" hasOnlySubstanceUnits="false" id="M_SUC_DASH_COA_Cytosol" name="succinyl-coa" fbc:charge="0" />
      <species boundaryCondition="false" compartment="Cytosol" constant="false" hasOnlySubstanceUnits="false" id="M_DIMETHYL_DASH_D_DASH_RIBITYL_DASH_LUMAZINE_Cytosol" name="6,7-dimethyl-8-(1-d-ribityl)lumazine" fbc:charge="0" />
      <species boundaryCondition="false" compartment="Cytosol" constant="false" hasOnlySubstanceUnits="false" id="M_L_DASH_LACTATE_Cytosol" name="lactate" fbc:charge="0" />
      <species boundaryCondition="false" compartment="Cytosol" constant="false" hasOnlySubstanceUnits="false" id="M_VITAMIN_K__LBRACE_2_RBRACE__Cytosol" name="menaquinone" fbc:charge="0" />
      <species boundaryCondition="false" compartment="Cytosol" constant="false" hasOnlySubstanceUnits="false" id="M_PHOSPHORIBOSYL_DASH_ATP_Cytosol" name="phosphoribosyl-atp" fbc:charge="0" />
      <species boundaryCondition="false" compartment="Extraorganism" constant="false" hasOnlySubstanceUnits="false" id="M_L_DASH_LACTATE_Extraorganism" name="lactate" fbc:charge="0" />
      <species boundaryCondition="false" compartment="Cytosol" constant="false" hasOnlySubstanceUnits="false" id="M_COUMARATE_Cytosol" name="4-coumarate" fbc:charge="0" />
      <species boundaryCondition="false" compartment="Cytosol" constant="false" hasOnlySubstanceUnits="false" id="M_C4_COLON_0_DASH_3HYDROXYACP_Cytosol" name="3-hydroxybutanoyl-acp" fbc:charge="0" />
      <species boundaryCondition="false" compartment="Cytosol" constant="false" hasOnlySubstanceUnits="false" id="M_PROPANENITRILE_Cytosol" name="propane nitrile" fbc:charge="0" />
      <species boundaryCondition="false" compartment="Cytosol" constant="false" hasOnlySubstanceUnits="false" id="M_L_DASH_PANTOATE_Cytosol" name="l-pantoate" fbc:charge="0" />
      <species boundaryCondition="false" compartment="Cytosol" constant="false" hasOnlySubstanceUnits="false" id="M_2_DASH_D_DASH_THREO_DASH_HYDROXY_DASH_3_DASH_CARBOXY_DASH_ISOCAPROATE_Cytosol" name="2-d-threo-hydroxy-3-carboxy-isocaproate" fbc:charge="0" />
      <species boundaryCondition="false" compartment="Cytosol" constant="false" hasOnlySubstanceUnits="false" id="M_OH_DASH_MYRISTOYL_Cytosol" name="udp-2,3-bis(3-hydroxymyristoyl)glucosamine" fbc:charge="0" />
      <species boundaryCondition="false" compartment="Cytosol" constant="false" hasOnlySubstanceUnits="false" id="M_C14_COLON_0_DASH_3OXOACP_Cytosol" name="3-oxotetradecanoyl-acp" fbc:charge="0" />
      <species boundaryCondition="false" compartment="Cytosol" constant="false" hasOnlySubstanceUnits="false" id="M_CHARGED_DASH_PRO_DASH_TRNAS_Cytosol" name="charged proline trna" fbc:charge="0" />
      <species boundaryCondition="false" compartment="Cytosol" constant="false" hasOnlySubstanceUnits="false" id="M_SARCOSINE_Cytosol" name="sarcosine" fbc:charge="0" />
      <species boundaryCondition="false" compartment="Cytosol" constant="false" hasOnlySubstanceUnits="false" id="M_CARBOXYPHENYLAMINO_DASH_DEOXYRIBULOSE_DASH_P_Cytosol" name="1-(o-carboxyphenylamino)-1'-deoxyribulose-5'-phosphate" fbc:charge="0" />
      <species boundaryCondition="false" compartment="Cytosol" constant="false" hasOnlySubstanceUnits="false" id="M_CHARGED_DASH_ASN_DASH_TRNAS_Cytosol" name="charged asparagine trna" fbc:charge="0" />
      <species boundaryCondition="false" compartment="Cytosol" constant="false" hasOnlySubstanceUnits="false" id="M_ACYL_DASH_ACP_PL_Cytosol" name="generic acyl-acp" fbc:charge="0" />
      <species boundaryCondition="false" compartment="Cytosol" constant="false" hasOnlySubstanceUnits="false" id="M_HOMOSERINE_DASH_LACTONE_Cytosol" name="homoserine lactone" fbc:charge="0" />
      <species boundaryCondition="false" compartment="Cytosol" constant="false" hasOnlySubstanceUnits="false" id="M_C16_COLON_0_DASH_2ENOYLACP_Cytosol" name="trans-hexadec-2-enoyl-acp" fbc:charge="0" />
      <species boundaryCondition="false" compartment="Cytosol" constant="false" hasOnlySubstanceUnits="false" id="M_CYS_Cytosol" name="l-cysteine" fbc:charge="0" />
      <species boundaryCondition="false" compartment="Extraorganism" constant="false" hasOnlySubstanceUnits="false" id="M_4_DASH_AMINO_DASH_BUTYRATE_Extraorganism" name="4-aminobutyrate" fbc:charge="0" />
      <species boundaryCondition="false" compartment="Cytosol" constant="false" hasOnlySubstanceUnits="false" id="M_IMIDAZOLE_DASH_ACETOL_DASH_P_Cytosol" name="imidazole acetol-phosphate" fbc:charge="0" />
      <species boundaryCondition="false" compartment="Cytosol" constant="false" hasOnlySubstanceUnits="false" id="M_5_COMMA_10_DASH_METHENYL_DASH_THF_Cytosol" name="5,10-methenyl-thf" fbc:charge="0" />
      <species boundaryCondition="false" compartment="Cytosol" constant="false" hasOnlySubstanceUnits="false" id="M_CPD_DASH_6501_Cytosol" name="benzylacetate" fbc:charge="0" />
      <species boundaryCondition="false" compartment="Cytosol" constant="false" hasOnlySubstanceUnits="false" id="M_C14_COLON_1_LPAREN_C5_RPAREN__Cytosol" name="cis-tetradec-4-enoate" fbc:charge="0" />
      <species boundaryCondition="false" compartment="Cytosol" constant="false" hasOnlySubstanceUnits="false" id="M_ACETYLSERINE_Cytosol" name="o-acetyl-l-serine" fbc:charge="0" />
      <species boundaryCondition="false" compartment="Extraorganism" constant="false" hasOnlySubstanceUnits="false" id="M_WATER_Extraorganism" name="h2o" fbc:charge="0" />
      <species boundaryCondition="false" compartment="Cytosol" constant="false" hasOnlySubstanceUnits="false" id="M_MAL_Cytosol" name="malate" fbc:charge="0" />
      <species boundaryCondition="false" compartment="Cytosol" constant="false" hasOnlySubstanceUnits="false" id="M_UBIQUINONE_DASH_8_Cytosol" name="ubiquinone(40)" fbc:charge="0" />
      <species boundaryCondition="false" compartment="Cytosol" constant="false" hasOnlySubstanceUnits="false" id="M_C6_COLON_1_LPAREN_C4_RPAREN__DASH_2ENOYLCOA_Cytosol" name="trans,trans-hex-2,4-enoyl-coa" fbc:charge="0" />
      <species boundaryCondition="false" compartment="Cytosol" constant="false" hasOnlySubstanceUnits="false" id="M_GLUTARYL_DASH_COA_Cytosol" name="glutaryl-coa" fbc:charge="0" />
      <species boundaryCondition="false" compartment="Cytosol" constant="false" hasOnlySubstanceUnits="false" id="M_CMP_Cytosol" name="cmp" fbc:charge="0" />
      <species boundaryCondition="false" compartment="Cytosol" constant="false" hasOnlySubstanceUnits="false" id="M_CH33ADO_Cytosol" name="ch3ado" fbc:charge="0" />
      <species boundaryCondition="false" compartment="Cytosol" constant="false" hasOnlySubstanceUnits="false" id="M_2_DASH_KETO_DASH_3_DASH_METHYL_DASH_VALERATE_Cytosol" name="2-keto-3-methyl-valerate" fbc:charge="0" />
      <species boundaryCondition="false" compartment="Cytosol" constant="false" hasOnlySubstanceUnits="false" id="M_ADENYLOSUCC_Cytosol" name="adenylo-succinate" fbc:charge="0" />
      <species boundaryCondition="false" compartment="Extraorganism" constant="false" hasOnlySubstanceUnits="false" id="M_NITRITE_Extraorganism" name="no2-" fbc:charge="0" />
      <species boundaryCondition="false" compartment="Cytosol" constant="false" hasOnlySubstanceUnits="false" id="M_C14_COLON_1_LPAREN_C5_RPAREN__DASH_ACP_Cytosol" name="cis-tetradec-4-enoyl-acp" fbc:charge="0" />
      <species boundaryCondition="false" compartment="Extraorganism" constant="false" hasOnlySubstanceUnits="false" id="M_PRO_Extraorganism" name="l-proline" fbc:charge="0" />
      <species boundaryCondition="false" compartment="Cytosol" constant="false" hasOnlySubstanceUnits="false" id="M_FARNESYL_DASH_PP_Cytosol" name="trans, trans-farnesyl diphosphate" fbc:charge="0" />
      <species boundaryCondition="false" compartment="Cytosol" constant="false" hasOnlySubstanceUnits="false" id="M_KDO_DASH_8P_Cytosol" name="3-deoxy-d-manno-octulosonate 8-p" fbc:charge="0" />
      <species boundaryCondition="false" compartment="Cytosol" constant="false" hasOnlySubstanceUnits="false" id="M_C10_COLON_0_DASH_2ENOYLACP_Cytosol" name="trans-dec-2-enoyl-acp" fbc:charge="0" />
      <species boundaryCondition="false" compartment="Cytosol" constant="false" hasOnlySubstanceUnits="false" id="M_C8_COLON_0_DASH_CARBOXY3HYDROXYCOA_Cytosol" name="7-carboxy-3-hydroxyheptanoyl-coa" fbc:charge="0" />
      <species boundaryCondition="false" compartment="Cytosol" constant="false" hasOnlySubstanceUnits="false" id="M_CPD_DASH_313_Cytosol" name="1,3-diaminopropane" fbc:charge="0" />
      <species boundaryCondition="false" compartment="Cytosol" constant="false" hasOnlySubstanceUnits="false" id="M_GLYCERATE_Cytosol" name="glycerate" fbc:charge="0" />
      <species boundaryCondition="false" compartment="Extraorganism" constant="false" hasOnlySubstanceUnits="false" id="M_4_DASH_HYDROXYBENZOATE_Extraorganism" name="p-hydroxybenzoate" fbc:charge="0" />
      <species boundaryCondition="false" compartment="Extraorganism" constant="false" hasOnlySubstanceUnits="false" id="M_CPD_DASH_592_Extraorganism" name="4-guanidinobutanoate" fbc:charge="0" />
      <species boundaryCondition="false" compartment="Cytosol" constant="false" hasOnlySubstanceUnits="false" id="M_2_DASH_KETOGLUTARATE_Cytosol" name="2-oxoglutarate" fbc:charge="0" />
      <species boundaryCondition="false" compartment="Cytosol" constant="false" hasOnlySubstanceUnits="false" id="M_2_DASH_OCTAPRENYL_DASH_6_DASH_HYDROXYPHENOL_Cytosol" name="2-octaprenyl-6-hydroxyphenol" fbc:charge="0" />
      <species boundaryCondition="false" compartment="Cytosol" constant="false" hasOnlySubstanceUnits="false" id="M_ARABINOSE_DASH_5P_Cytosol" name="d-arabinose 5-phosphate" fbc:charge="0" />
      <species boundaryCondition="false" compartment="Extraorganism" constant="false" hasOnlySubstanceUnits="false" id="M_THYMIDINE_Extraorganism" name="thymidine" fbc:charge="0" />
      <species boundaryCondition="false" compartment="Cytosol" constant="false" hasOnlySubstanceUnits="false" id="M_ACYL_DASH_ACP_LPS_Cytosol" name="generic acyl-acp" fbc:charge="0" />
      <species boundaryCondition="false" compartment="Cytosol" constant="false" hasOnlySubstanceUnits="false" id="M_2_DASH_PG_Cytosol" name="2-phosphoglycerate" fbc:charge="0" />
      <species boundaryCondition="false" compartment="Cytosol" constant="false" hasOnlySubstanceUnits="false" id="M_LEU_DASH_TRNAS_Cytosol" name="leucine-trna" fbc:charge="0" />
      <species boundaryCondition="false" compartment="Cytosol" constant="false" hasOnlySubstanceUnits="false" id="M_S_DASH_LACTOYL_DASH_GLUTATHIONE_Cytosol" name="s-lactoyl-glutathione" fbc:charge="0" />
      <species boundaryCondition="false" compartment="Cytosol" constant="false" hasOnlySubstanceUnits="false" id="M_C8_COLON_0_DASH_2ENOYLACP_Cytosol" name="trans-octa-2-enoyl-acp" fbc:charge="0" />
      <species boundaryCondition="false" compartment="Cytosol" constant="false" hasOnlySubstanceUnits="false" id="M_1_DASH_AMINO_DASH_PROPAN_DASH_2_DASH_ONE_DASH_3_DASH_PHOSPHATE_Cytosol" name="1-amino-propan-2-one-3-phosphate" fbc:charge="0" />
      <species boundaryCondition="false" compartment="Cytosol" constant="false" hasOnlySubstanceUnits="false" id="M_C16_COLON_0_DASH_3OXOCOA_Cytosol" name="3-oxohexadecanoyl-coa" fbc:charge="0" />
      <species boundaryCondition="false" compartment="Cytosol" constant="false" hasOnlySubstanceUnits="false" id="M_XANTHOSINE_Cytosol" name="xanthosine" fbc:charge="0" />
      <species boundaryCondition="false" compartment="Cytosol" constant="false" hasOnlySubstanceUnits="false" id="M_DUDP_Cytosol" name="dudp" fbc:charge="0" />
      <species boundaryCondition="false" compartment="Extraorganism" constant="false" hasOnlySubstanceUnits="false" id="M_ARG_Extraorganism" name="l-arginine" fbc:charge="0" />
      <species boundaryCondition="false" compartment="Extraorganism" constant="false" hasOnlySubstanceUnits="false" id="M_URACIL_Extraorganism" name="uracil" fbc:charge="0" />
      <species boundaryCondition="false" compartment="Cytosol" constant="false" hasOnlySubstanceUnits="false" id="M_UBIQUINOL_DASH_8_Cytosol" name="ubiquinol(40)" fbc:charge="0" />
      <species boundaryCondition="false" compartment="Cytosol" constant="false" hasOnlySubstanceUnits="false" id="M_TREHALOSE_Cytosol" name="trehalose" fbc:charge="0" />
      <species boundaryCondition="false" compartment="Cytosol" constant="false" hasOnlySubstanceUnits="false" id="M_TRIACYLGLYCEROL_Cytosol" name="triacylglycerol" fbc:charge="0" />
      <species boundaryCondition="false" compartment="Cytosol" constant="false" hasOnlySubstanceUnits="false" id="M_L_DASH_GLUTAMATE_DASH_5_DASH_P_Cytosol" name="l-glutamate-5-phosphate" fbc:charge="0" />
      <species boundaryCondition="false" compartment="Cytosol" constant="false" hasOnlySubstanceUnits="false" id="M_SIROHYDROCHLORIN_Cytosol" name="sirohydrochlorin" fbc:charge="0" />
      <species boundaryCondition="false" compartment="Cytosol" constant="false" hasOnlySubstanceUnits="false" id="M_N_DASH__LPAREN_5_DASH_PHOSPHORIBOSYL_RPAREN__DASH_ANTHRANILATE_Cytosol" name="n-(5'-phosphoribosyl)-anthranilate" fbc:charge="0" />
      <species boundaryCondition="false" compartment="Cytosol" constant="false" hasOnlySubstanceUnits="false" id="M_C16_COLON_1_LPAREN_C7_RPAREN__DASH_3HYDROXYCOA_Cytosol" name="cis-3-hydroxyhexadec-7-enoyl-coa" fbc:charge="0" />
      <species boundaryCondition="false" compartment="Cytosol" constant="false" hasOnlySubstanceUnits="false" id="M_CPD_DASH_77_Cytosol" name="4-diphosphocytidyl-2-c-methylerythritol" fbc:charge="0" />
      <species boundaryCondition="false" compartment="Cytosol" constant="false" hasOnlySubstanceUnits="false" id="M_PHOSPHO_DASH_HYDROXY_DASH_THREONINE_Cytosol" name="phospho-hydroxy-threonine" fbc:charge="0" />
      <species boundaryCondition="false" compartment="Cytosol" constant="false" hasOnlySubstanceUnits="false" id="M_L_DASH_CYSTATHIONINE_Cytosol" name="cystathionine" fbc:charge="0" />
      <species boundaryCondition="false" compartment="Cytosol" constant="false" hasOnlySubstanceUnits="false" id="M_INDOLE_DASH_3_DASH_GLYCEROL_DASH_P_Cytosol" name="indole-3-glycerol-phosphate" fbc:charge="0" />
      <species boundaryCondition="false" compartment="Cytosol" constant="false" hasOnlySubstanceUnits="false" id="M_C5_COLON_0_DASH_COA_Cytosol" name="pentanoyl-coa" fbc:charge="0" />
      <species boundaryCondition="false" compartment="Cytosol" constant="false" hasOnlySubstanceUnits="false" id="M_CPD_DASH_78_Cytosol" name="4-diphosphocytidyl-2-c-methylerythritol 2-phosphate" fbc:charge="0" />
      <species boundaryCondition="false" compartment="Cytosol" constant="false" hasOnlySubstanceUnits="false" id="M_BISOHMYR_DASH_GLC_Cytosol" name="lipid a disaccharide" fbc:charge="0" />
      <species boundaryCondition="false" compartment="Cytosol" constant="false" hasOnlySubstanceUnits="false" id="M_D_DASH_ALA_DASH_D_DASH_ALA_Cytosol" name="d-alanyl-d-alanine" fbc:charge="0" />
      <species boundaryCondition="false" compartment="Extraorganism" constant="false" hasOnlySubstanceUnits="false" id="M_NICOTINAMIDE_NUCLEOTIDE_Extraorganism" name="nicotinamide nucleotide" fbc:charge="0" />
      <species boundaryCondition="false" compartment="Periplasm" constant="false" hasOnlySubstanceUnits="false" id="M_GLC_Periplasm" name="beta-d-glucose" fbc:charge="0" />
      <species boundaryCondition="false" compartment="Cytosol" constant="false" hasOnlySubstanceUnits="false" id="M_C18_COLON_0_Cytosol" name="octadenoate" fbc:charge="0" />
      <species boundaryCondition="false" compartment="Extraorganism" constant="false" hasOnlySubstanceUnits="false" id="M_C18_COLON_1_LPAREN_C9_RPAREN__Extraorganism" name="cis-octadec-9-enoate" fbc:charge="0" />
      <species boundaryCondition="false" compartment="Extraorganism" constant="false" hasOnlySubstanceUnits="false" id="M_DEOXYGUANOSINE_Extraorganism" name="deoxyguanosine" fbc:charge="0" />
      <species boundaryCondition="false" compartment="Cytosol" constant="false" hasOnlySubstanceUnits="false" id="M_HISTIDINOL_Cytosol" name="histidinol" fbc:charge="0" />
      <species boundaryCondition="false" compartment="Cytosol" constant="false" hasOnlySubstanceUnits="false" id="M_DCMP_Cytosol" name="dcmp" fbc:charge="0" />
      <species boundaryCondition="false" compartment="Cytosol" constant="false" hasOnlySubstanceUnits="false" id="M_C12_COLON_1_LPAREN_C3_RPAREN__DASH_COA_Cytosol" name="cis-dodec-3-enoyl-coa" fbc:charge="0" />
      <species boundaryCondition="false" compartment="Cytosol" constant="false" hasOnlySubstanceUnits="false" id="M_C14_COLON_0_DASH_COA_Cytosol" name="tetradecanoyl-coa" fbc:charge="0" />
      <species boundaryCondition="false" compartment="Cytosol" constant="false" hasOnlySubstanceUnits="false" id="M_C12_COLON_0_DASH_COA_Cytosol" name="dodecanoyl-coa" fbc:charge="0" />
      <species boundaryCondition="false" compartment="Extraorganism" constant="false" hasOnlySubstanceUnits="false" id="M_C5_COLON_0_Extraorganism" name="pentanoate" fbc:charge="0" />
      <species boundaryCondition="false" compartment="Extraorganism" constant="false" hasOnlySubstanceUnits="false" id="M_CPD_DASH_148_Extraorganism" name="octane" fbc:charge="0" />
      <species boundaryCondition="false" compartment="Extraorganism" constant="false" hasOnlySubstanceUnits="false" id="M_MALONATE_Extraorganism" name="malonate" fbc:charge="0" />
      <species boundaryCondition="false" compartment="Cytosol" constant="false" hasOnlySubstanceUnits="false" id="M_CHARGED_DASH_SER_DASH_TRNAS_Cytosol" name="charged serine trna" fbc:charge="0" />
      <species boundaryCondition="false" compartment="Cytosol" constant="false" hasOnlySubstanceUnits="false" id="M_C18_COLON_0_DASH_ACP_Cytosol" name="octadenoyl-acp" fbc:charge="0" />
      <species boundaryCondition="false" compartment="Cytosol" constant="false" hasOnlySubstanceUnits="false" id="M_THZ_Cytosol" name="4-methyl-5-(beta-hydroxyethyl)thiazole" fbc:charge="0" />
      <species boundaryCondition="false" compartment="Cytosol" constant="false" hasOnlySubstanceUnits="false" id="M_7_COMMA_8_DASH_DIHYDROPTEROATE_Cytosol" name="7,8-dihydropteroate" fbc:charge="0" />
      <species boundaryCondition="false" compartment="Cytosol" constant="false" hasOnlySubstanceUnits="false" id="M_CPD_DASH_592_Cytosol" name="4-guanidinobutanoate" fbc:charge="0" />
      <species boundaryCondition="false" compartment="Cytosol" constant="false" hasOnlySubstanceUnits="false" id="M_DIHYDRONEOPTERIN_DASH_P_Cytosol" name="dihydroneopterin phosphate" fbc:charge="0" />
      <species boundaryCondition="false" compartment="Cytosol" constant="false" hasOnlySubstanceUnits="false" id="M_C10_COLON_0_DASH_2ENOYLCOA_Cytosol" name="trans-dec-2-enoyl-coa" fbc:charge="0" />
      <species boundaryCondition="false" compartment="Cytosol" constant="false" hasOnlySubstanceUnits="false" id="M_C8_COLON_0_DASH_3OXOCOA_Cytosol" name="3-oxooctanoyl-coa" fbc:charge="0" />
      <species boundaryCondition="false" compartment="Cytosol" constant="false" hasOnlySubstanceUnits="false" id="M_THR_Cytosol" name="l-threonine" fbc:charge="0" />
      <species boundaryCondition="false" compartment="Extraorganism" constant="false" hasOnlySubstanceUnits="false" id="M_C14_COLON_0_Extraorganism" name="tetradecanoate" fbc:charge="0" />
      <species boundaryCondition="false" compartment="Cytosol" constant="false" hasOnlySubstanceUnits="false" id="M_C10_COLON_0_DASH_CARBOXY2ENOYLCOA_Cytosol" name="trans-9-carboxynon-2-enoyl-coa" fbc:charge="0" />
      <species boundaryCondition="false" compartment="Cytosol" constant="false" hasOnlySubstanceUnits="false" id="M_GLC_DASH_6_DASH_P_Cytosol" name="glucose-6-phosphate" fbc:charge="0" />
      <species boundaryCondition="false" compartment="Cytosol" constant="false" hasOnlySubstanceUnits="false" id="M_OCTAPRENYL_DASH_METHYL_DASH_OH_DASH_METHOXY_DASH_BENZQ_Cytosol" name="2-octaprenyl-3-methyl-5-hydroxy-6-methoxy-1,4-benzoquinone" fbc:charge="0" />
      <species boundaryCondition="false" compartment="Cytosol" constant="false" hasOnlySubstanceUnits="false" id="M_GLUTACONYL_DASH_COA_Cytosol" name="glutaconyl-coa" fbc:charge="0" />
      <species boundaryCondition="false" compartment="Cytosol" constant="false" hasOnlySubstanceUnits="false" id="M_THF_Cytosol" name="thf" fbc:charge="0" />
      <species boundaryCondition="false" compartment="Cytosol" constant="false" hasOnlySubstanceUnits="false" id="M_CHARGED_DASH_GLN_DASH_TRNAS_Cytosol" name="charged glutamine trna" fbc:charge="0" />
      <species boundaryCondition="false" compartment="Cytosol" constant="false" hasOnlySubstanceUnits="false" id="M_C14_COLON_1_LPAREN_C5_RPAREN__DASH_2ENOYLCOA_Cytosol" name="trans,cis-tetradec-2,4-enoyl-coa" fbc:charge="0" />
      <species boundaryCondition="false" compartment="Cytosol" constant="false" hasOnlySubstanceUnits="false" id="M_C16_COLON_1_LPAREN_C7_RPAREN__Cytosol" name="cis-hexadec-7-enoate" fbc:charge="0" />
      <species boundaryCondition="false" compartment="Extraorganism" constant="false" hasOnlySubstanceUnits="false" id="M_D_DASH_GALACTARATE_Extraorganism" name="d-galactarate" fbc:charge="0" />
      <species boundaryCondition="false" compartment="Cytosol" constant="false" hasOnlySubstanceUnits="false" id="M_PHE_Cytosol" name="l-phenylalanine" fbc:charge="0" />
      <species boundaryCondition="false" compartment="Cytosol" constant="false" hasOnlySubstanceUnits="false" id="M_CHARGED_DASH_ALA_DASH_TRNAS_Cytosol" name="charged alanine trna" fbc:charge="0" />
      <species boundaryCondition="false" compartment="Cytosol" constant="false" hasOnlySubstanceUnits="false" id="M_P_DASH_RIBOSYL_DASH_4_DASH_SUCCCARB_DASH_AMINOIMIDAZOLE_Cytosol" name="5'-phosphoribosyl-4-(n-succinocarboxamide)-5-aminoimidazole" fbc:charge="0" />
      <species boundaryCondition="false" compartment="Cytosol" constant="false" hasOnlySubstanceUnits="false" id="M_GLYOX_Cytosol" name="glyoxylate" fbc:charge="0" />
      <species boundaryCondition="false" compartment="Cytosol" constant="false" hasOnlySubstanceUnits="false" id="M_C12_COLON_0_Cytosol" name="dodecanoate" fbc:charge="0" />
      <species boundaryCondition="false" compartment="Extraorganism" constant="false" hasOnlySubstanceUnits="false" id="M_BETAINE_Extraorganism" name="betaine" fbc:charge="0" />
      <species boundaryCondition="false" compartment="Cytosol" constant="false" hasOnlySubstanceUnits="false" id="M_BENZALDEHYDE_Cytosol" name="benzaldehyde" fbc:charge="0" />
      <species boundaryCondition="false" compartment="Cytosol" constant="false" hasOnlySubstanceUnits="false" id="M_VANILLATE_Cytosol" name="vanillate" fbc:charge="0" />
      <species boundaryCondition="false" compartment="Cytosol" constant="false" hasOnlySubstanceUnits="false" id="M_FERULOATE_Cytosol" name="ferulate" fbc:charge="0" />
      <species boundaryCondition="false" compartment="Cytosol" constant="false" hasOnlySubstanceUnits="false" id="M_CHARGED_DASH_CYS_DASH_TRNAS_Cytosol" name="charged cysteine trna" fbc:charge="0" />
      <species boundaryCondition="false" compartment="Extraorganism" constant="false" hasOnlySubstanceUnits="false" id="M_CONIFERYL_DASH_ALDEHYDE_Extraorganism" name="coniferyl aldehyde" fbc:charge="0" />
      <species boundaryCondition="false" compartment="Cytosol" constant="false" hasOnlySubstanceUnits="false" id="M_N_DASH_ALPHA_DASH_ACETYLORNITHINE_Cytosol" name="n-alpha-acetylornithine" fbc:charge="0" />
      <species boundaryCondition="false" compartment="Cytosol" constant="false" hasOnlySubstanceUnits="false" id="M_C16_COLON_1_LPAREN_C7_RPAREN__DASH_3OXOCOA_Cytosol" name="cis-3-oxohexadec-7-enoyl-coa" fbc:charge="0" />
      <species boundaryCondition="false" compartment="Cytosol" constant="false" hasOnlySubstanceUnits="false" id="M_C18_COLON_0_DASH_3OXOCOA_Cytosol" name="3-oxooctadecanoyl-coa" fbc:charge="0" />
      <species boundaryCondition="false" compartment="Extraorganism" constant="false" hasOnlySubstanceUnits="false" id="M_ETOH_Extraorganism" name="ethanol" fbc:charge="0" />
      <species boundaryCondition="false" compartment="Extraorganism" constant="false" hasOnlySubstanceUnits="false" id="M_C8_COLON_0_Extraorganism" name="octanoate" fbc:charge="0" />
      <species boundaryCondition="false" compartment="Periplasm" constant="false" hasOnlySubstanceUnits="false" id="M_PQQ_Periplasm" name="pqq" fbc:charge="0" />
      <species boundaryCondition="false" compartment="Cytosol" constant="false" hasOnlySubstanceUnits="false" id="M_C18_COLON_1_LPAREN_C9_RPAREN__DASH_ACP_Cytosol" name="cis-octadec-9-enoyl-acp" fbc:charge="0" />
      <species boundaryCondition="false" compartment="Cytosol" constant="false" hasOnlySubstanceUnits="false" id="M_DI_DASH_H_DASH_OROTATE_Cytosol" name="dihydroorotate" fbc:charge="0" />
      <species boundaryCondition="false" compartment="Extraorganism" constant="false" hasOnlySubstanceUnits="false" id="M_TYR_Extraorganism" name="l-tyrosine" fbc:charge="0" />
      <species boundaryCondition="false" compartment="Cytosol" constant="false" hasOnlySubstanceUnits="false" id="M_C5_COLON_0_DASH_2ENOYLCOA_Cytosol" name="trans-pent-2-enoyl-coa" fbc:charge="0" />
      <species boundaryCondition="false" compartment="Cytosol" constant="false" hasOnlySubstanceUnits="false" id="M_OXIDIZED_DASH_GLUTATHIONE_Cytosol" name="oxidized glutathione" fbc:charge="0" />
      <species boundaryCondition="false" compartment="Cytosol" constant="false" hasOnlySubstanceUnits="false" id="M_BISOHMYR_DASH_GLUCOSAMINYL_DASH_1P_Cytosol" name="2,3-bis(3-hydroxymyristoyl)-beta-d-glucosaminyl 1-phosphate" fbc:charge="0" />
      <species boundaryCondition="false" compartment="Cytosol" constant="false" hasOnlySubstanceUnits="false" id="M_GLC_DASH_1_DASH_P_Cytosol" name="glucose-1-phosphate" fbc:charge="0" />
      <species boundaryCondition="false" compartment="Cytosol" constant="false" hasOnlySubstanceUnits="false" id="M_C8_COLON_0_DASH_3HYDROXYACP_Cytosol" name="3-hydroxyoctanoyl-acp" fbc:charge="0" />
      <species boundaryCondition="false" compartment="Cytosol" constant="false" hasOnlySubstanceUnits="false" id="M_MET_Cytosol" name="l-methionine" fbc:charge="0" />
      <species boundaryCondition="false" compartment="Cytosol" constant="false" hasOnlySubstanceUnits="false" id="M_L_DASH_1_DASH_PHOSPHATIDYL_DASH_SERINE_Cytosol" name="generic l-1-phosphatidyl-serine" fbc:charge="0" />
      <species boundaryCondition="false" compartment="Cytosol" constant="false" hasOnlySubstanceUnits="false" id="M_FRUCTOSE_DASH_6P_Cytosol" name="fructose-6-phosphate" fbc:charge="0" />
      <species boundaryCondition="false" compartment="Cytosol" constant="false" hasOnlySubstanceUnits="false" id="M_PROTOPORPHYRINOGEN_Cytosol" name="protoporphyrinogen" fbc:charge="0" />
      <species boundaryCondition="false" compartment="Cytosol" constant="false" hasOnlySubstanceUnits="false" id="M_C10_COLON_0_DASH_CARBOXY3OXOCOA_Cytosol" name="9-carboxy-3-oxononanoyl-coa" fbc:charge="0" />
      <species boundaryCondition="false" compartment="Cytosol" constant="false" hasOnlySubstanceUnits="false" id="M_D_DASH_GLT_Cytosol" name="d-glutamate" fbc:charge="0" />
      <species boundaryCondition="false" compartment="Cytosol" constant="false" hasOnlySubstanceUnits="false" id="M_5_DASH_PHOSPHORIBOSYL_DASH_5_DASH_AMINOIMIDAZOLE_Cytosol" name="5'-phosphoribosyl-5-aminoimidazole" fbc:charge="0" />
      <species boundaryCondition="false" compartment="Cytosol" constant="false" hasOnlySubstanceUnits="false" id="M_RIBULOSE_DASH_5P_Cytosol" name="ribulose-5-phosphate" fbc:charge="0" />
      <species boundaryCondition="false" compartment="Periplasm" constant="false" hasOnlySubstanceUnits="false" id="M_3_COMMA_4_DASH_DIHYDROXYBENZOATE_Periplasm" name="protocatechuate" fbc:charge="0" />
      <species boundaryCondition="false" compartment="Cytosol" constant="false" hasOnlySubstanceUnits="false" id="M_PI_Cytosol" name="phosphate" fbc:charge="0" />
      <species boundaryCondition="false" compartment="Cytosol" constant="false" hasOnlySubstanceUnits="false" id="M_2_DASH_OCTAPRENYLPHENOL_Cytosol" name="2-octaprenylphenol" fbc:charge="0" />
      <species boundaryCondition="false" compartment="Cytosol" constant="false" hasOnlySubstanceUnits="false" id="M_DCTP_Cytosol" name="dctp" fbc:charge="0" />
      <species boundaryCondition="false" compartment="Cytosol" constant="false" hasOnlySubstanceUnits="false" id="M_ACYL_DASH_SN_DASH_GLYCEROL_DASH_3P_PL_Cytosol" name="generic acyl-glycerol-3-phosphate for phospholipids" fbc:charge="0" />
      <species boundaryCondition="false" compartment="Cytosol" constant="false" hasOnlySubstanceUnits="false" id="M_VAL_DASH_TRNAS_Cytosol" name="valine trna" fbc:charge="0" />
      <species boundaryCondition="false" compartment="Cytosol" constant="false" hasOnlySubstanceUnits="false" id="M_DGMP_Cytosol" name="dgmp" fbc:charge="0" />
      <species boundaryCondition="false" compartment="Cytosol" constant="false" hasOnlySubstanceUnits="false" id="M_C6_COLON_1_LPAREN_C4_RPAREN__DASH_3HYDROXYCOA_Cytosol" name="trans-3-hydroxyhex-4-enoyl-coa" fbc:charge="0" />
      <species boundaryCondition="false" compartment="Cytosol" constant="false" hasOnlySubstanceUnits="false" id="M_PUTRESCINE_Cytosol" name="putrescine" fbc:charge="0" />
      <species boundaryCondition="false" compartment="Cytosol" constant="false" hasOnlySubstanceUnits="false" id="M_ETHANOL_DASH_AMINE_Cytosol" name="ethanol-amine" fbc:charge="0" />
      <species boundaryCondition="false" compartment="Periplasm" constant="false" hasOnlySubstanceUnits="false" id="M_GLC_DASH_D_DASH_LACTONE_Periplasm" name="glucono-delta-lactone" fbc:charge="0" />
      <species boundaryCondition="false" compartment="Cytosol" constant="false" hasOnlySubstanceUnits="false" id="M_CPD_DASH_173_Cytosol" name="salicyl alcohol" fbc:charge="0" />
      <species boundaryCondition="false" compartment="Cytosol" constant="false" hasOnlySubstanceUnits="false" id="M_PANTOTHENATE_Cytosol" name="pantothenate" fbc:charge="0" />
      <species boundaryCondition="false" compartment="Cytosol" constant="false" hasOnlySubstanceUnits="false" id="M_PURINE_Cytosol" name="purine" fbc:charge="0" />
      <species boundaryCondition="false" compartment="Extraorganism" constant="false" hasOnlySubstanceUnits="false" id="M_CHLOROGENATE_Extraorganism" name="chlorogenate" fbc:charge="0" />
      <species boundaryCondition="false" compartment="Cytosol" constant="false" hasOnlySubstanceUnits="false" id="M_L_DASH_1_DASH_PHOSPHATIDYL_DASH_ETHANOLAMINE_Cytosol" name="generic l-1-phosphatidyl-ethanolamine" fbc:charge="0" />
      <species boundaryCondition="false" compartment="Cytosol" constant="false" hasOnlySubstanceUnits="false" id="M_2_DASH_KETO_DASH_ISOVALERATE_Cytosol" name="2-keto-isovalerate" fbc:charge="0" />
      <species boundaryCondition="false" compartment="Cytosol" constant="false" hasOnlySubstanceUnits="false" id="M_4_DASH_HYDROXY_DASH_ETCETERA_DASH_HYDROXYPROPIONYL_DASH_COA_Cytosol" name="4-hydroxy-3-methoxyphenyl-beta-hydroxypropionyl-coa" fbc:charge="0" />
      <species boundaryCondition="false" compartment="Cytosol" constant="false" hasOnlySubstanceUnits="false" id="M_C10_COLON_0_DASH_3HYDROXYCOA_Cytosol" name="3-hydroxydecanoyl-coa" fbc:charge="0" />
      <species boundaryCondition="false" compartment="Extraorganism" constant="false" hasOnlySubstanceUnits="false" id="M_D_DASH_GLUCARATE_Extraorganism" name="d-glucarate" fbc:charge="0" />
      <species boundaryCondition="false" compartment="Cytosol" constant="false" hasOnlySubstanceUnits="false" id="M_C14_COLON_0_DASH_2ENOYLCOA_Cytosol" name="trans-tetradec-2-enoyl-acp" fbc:charge="0" />
      <species boundaryCondition="false" compartment="Cytosol" constant="false" hasOnlySubstanceUnits="false" id="M_1_DASH_2_DASH_CIS_DASH_DI_DASH_OH_DASH_BENZOATE_Cytosol" name="cis-1,2-dihydroxybenzoate" fbc:charge="0" />
      <species boundaryCondition="false" compartment="Cytosol" constant="false" hasOnlySubstanceUnits="false" id="M_POLYSACCH_FREE_W_Cytosol" name="generic free polysaccharide (mass)" fbc:charge="0" />
      <species boundaryCondition="false" compartment="Cytosol" constant="false" hasOnlySubstanceUnits="false" id="M_PRO_Cytosol" name="l-proline" fbc:charge="0" />
      <species boundaryCondition="false" compartment="Cytosol" constant="false" hasOnlySubstanceUnits="false" id="M_CPD_DASH_188_Cytosol" name="undecaprenol" fbc:charge="0" />
      <species boundaryCondition="false" compartment="Cytosol" constant="false" hasOnlySubstanceUnits="false" id="M_TMP_Cytosol" name="dtmp" fbc:charge="0" />
      <species boundaryCondition="false" compartment="Cytosol" constant="false" hasOnlySubstanceUnits="false" id="M_NADH_Cytosol" name="nadh" fbc:charge="0" />
      <species boundaryCondition="false" compartment="Cytosol" constant="false" hasOnlySubstanceUnits="false" id="M_UMP_Cytosol" name="ump" fbc:charge="0" />
      <species boundaryCondition="false" compartment="Cytosol" constant="false" hasOnlySubstanceUnits="false" id="M_ADENINE_Cytosol" name="adenine" fbc:charge="0" />
      <species boundaryCondition="false" compartment="Cytosol" constant="false" hasOnlySubstanceUnits="false" id="M_CDPDIACYLGLYCEROL_Cytosol" name="generic cdp-diacylglycerol" fbc:charge="0" />
      <species boundaryCondition="false" compartment="Cytosol" constant="false" hasOnlySubstanceUnits="false" id="M_MALONATE_Cytosol" name="malonate" fbc:charge="0" />
      <species boundaryCondition="false" compartment="Cytosol" constant="false" hasOnlySubstanceUnits="false" id="M_UNDECAPRENYL_DASH_DIPHOSPHATE_Cytosol" name="undecaprenyl diphosphate" fbc:charge="0" />
      <species boundaryCondition="false" compartment="Cytosol" constant="false" hasOnlySubstanceUnits="false" id="M_CARBON_DASH_DIOXIDE_Cytosol" name="co2" fbc:charge="0" />
      <species boundaryCondition="false" compartment="Cytosol" constant="false" hasOnlySubstanceUnits="false" id="M_CYTIDINE_Cytosol" name="cytidine" fbc:charge="0" />
      <species boundaryCondition="false" compartment="Cytosol" constant="false" hasOnlySubstanceUnits="false" id="M_C16_COLON_0_Cytosol" name="hexadecanoate" fbc:charge="0" />
      <species boundaryCondition="false" compartment="Cytosol" constant="false" hasOnlySubstanceUnits="false" id="M_D_DASH_CYSTEINE_Cytosol" name="d-cysteine" fbc:charge="0" />
      <species boundaryCondition="false" compartment="Cytosol" constant="false" hasOnlySubstanceUnits="false" id="M_PHOSPHORIBOSYL_DASH_CARBOXY_DASH_AMINOIMIDAZOLE_Cytosol" name="phosphoribosyl-carboxy-aminoimidazole" fbc:charge="0" />
      <species boundaryCondition="false" compartment="Cytosol" constant="false" hasOnlySubstanceUnits="false" id="M_3_DASH_HYDROXY_DASH_ISOBUTYRATE_Cytosol" name="3-hydroxy-isobutyrate" fbc:charge="0" />
      <species boundaryCondition="false" compartment="Cytosol" constant="false" hasOnlySubstanceUnits="false" id="M_NADP_Cytosol" name="nadp" fbc:charge="0" />
      <species boundaryCondition="false" compartment="Cytosol" constant="false" hasOnlySubstanceUnits="false" id="M_CPDIM_DASH_6112_Cytosol" name="ethylsalicylate" fbc:charge="0" />
      <species boundaryCondition="false" compartment="Cytosol" constant="false" hasOnlySubstanceUnits="false" id="M_KDO_Cytosol" name="3-deoxy-d-manno-octulosonate" fbc:charge="0" />
      <species boundaryCondition="false" compartment="Cytosol" constant="false" hasOnlySubstanceUnits="false" id="M_CPDIM_DASH_6114_Cytosol" name="salicylacetate" fbc:charge="0" />
      <species boundaryCondition="false" compartment="Cytosol" constant="false" hasOnlySubstanceUnits="false" id="M_CPDIM_DASH_6115_Cytosol" name="4-hydroxybenzylacetate" fbc:charge="0" />
      <species boundaryCondition="false" compartment="Cytosol" constant="false" hasOnlySubstanceUnits="false" id="M_CPDIM_DASH_6116_Cytosol" name="3,4-dihydroxyphenylpropionate" fbc:charge="0" />
      <species boundaryCondition="false" compartment="Cytosol" constant="false" hasOnlySubstanceUnits="false" id="M_CPDIM_DASH_6118_Cytosol" name="3,4-dihydroxyphenylpropionyl-coa" fbc:charge="0" />
      <species boundaryCondition="false" compartment="Cytosol" constant="false" hasOnlySubstanceUnits="false" id="M_DAMP_Cytosol" name="damp" fbc:charge="0" />
      <species boundaryCondition="false" compartment="Extraorganism" constant="false" hasOnlySubstanceUnits="false" id="M_MET_Extraorganism" name="l-methionine" fbc:charge="0" />
      <species boundaryCondition="false" compartment="Cytosol" constant="false" hasOnlySubstanceUnits="false" id="M_N2_DASH_SUCCINYLORNITHINE_Cytosol" name="n2-succinylornithine" fbc:charge="0" />
      <species boundaryCondition="false" compartment="Cytosol" constant="false" hasOnlySubstanceUnits="false" id="M_BENZOATE_Cytosol" name="benzoate" fbc:charge="0" />
      <species boundaryCondition="false" compartment="Cytosol" constant="false" hasOnlySubstanceUnits="false" id="M_CPD_DASH_244_Cytosol" name="2-nitropropane" fbc:charge="0" />
      <species boundaryCondition="false" compartment="Cytosol" constant="false" hasOnlySubstanceUnits="false" id="M_CPD_DASH_1091_Cytosol" name="(s)-ureidoglycolate" fbc:charge="0" />
      <species boundaryCondition="false" compartment="Cytosol" constant="false" hasOnlySubstanceUnits="false" id="M_C1_Cytosol" name="udp-n-acetylmuramoyl-l-alanyl-d-glutamyl-meso-2,6-diaminoheptanedioate- d-alanyl-d-alanine" fbc:charge="0" />
      <species boundaryCondition="false" compartment="Cytosol" constant="false" hasOnlySubstanceUnits="false" id="M_FE_PLUS_2_Cytosol" name="fe+2" fbc:charge="0" />
      <species boundaryCondition="false" compartment="Cytosol" constant="false" hasOnlySubstanceUnits="false" id="M_CPD_DASH_148_Cytosol" name="octane" fbc:charge="0" />
      <species boundaryCondition="false" compartment="Periplasm" constant="false" hasOnlySubstanceUnits="false" id="M_CPD_DASH_104_Periplasm" name="pqqh2" fbc:charge="0" />
      <species boundaryCondition="false" compartment="Cytosol" constant="false" hasOnlySubstanceUnits="false" id="M_P3I_Cytosol" name="pppi" fbc:charge="0" />
      <species boundaryCondition="false" compartment="Cytosol" constant="false" hasOnlySubstanceUnits="false" id="M_3_DASH_OHACYL_DASH_ACP_LPS_Cytosol" name="3-hydroxyacyl-acp" fbc:charge="0" />
      <species boundaryCondition="false" compartment="Cytosol" constant="false" hasOnlySubstanceUnits="false" id="M_PYRUVATE_Cytosol" name="pyruvate" fbc:charge="0" />
      <species boundaryCondition="false" compartment="Cytosol" constant="false" hasOnlySubstanceUnits="false" id="M_L_DASH_CITRULLINE_Cytosol" name="citrulline" fbc:charge="0" />
      <species boundaryCondition="false" compartment="Cytosol" constant="false" hasOnlySubstanceUnits="false" id="M_NADPH_Cytosol" name="nadph" fbc:charge="0" />
      <species boundaryCondition="false" compartment="Cytosol" constant="false" hasOnlySubstanceUnits="false" id="M_GERANYL_DASH_PP_Cytosol" name="geranyl-pp" fbc:charge="0" />
      <species boundaryCondition="false" compartment="Cytosol" constant="false" hasOnlySubstanceUnits="false" id="M_C10_COLON_0_DASH_CARBOXYCOA_Cytosol" name="9-carboxynonanoyl-coa" fbc:charge="0" />
      <species boundaryCondition="false" compartment="Cytosol" constant="false" hasOnlySubstanceUnits="false" id="M_CPD_DASH_371_Cytosol" name="1-octanal" fbc:charge="0" />
      <species boundaryCondition="false" compartment="Cytosol" constant="false" hasOnlySubstanceUnits="false" id="M_AMINO_DASH_RIBOSYLAMINO_DASH_1H_DASH_3H_DASH_PYR_DASH_DIONE_DASH_P_Cytosol" name="5-amino-6-(ribosylamino)-2,4-(1h,3h)-pyrimidinedione 5'-phosphate" fbc:charge="0" />
      <species boundaryCondition="false" compartment="Extraorganism" constant="false" hasOnlySubstanceUnits="false" id="M_CIT_Extraorganism" name="citrate" fbc:charge="0" />
      <species boundaryCondition="false" compartment="Cytosol" constant="false" hasOnlySubstanceUnits="false" id="M_3_DASH_P_DASH_SERINE_Cytosol" name="3-phospho-serine" fbc:charge="0" />
      <species boundaryCondition="false" compartment="Cytosol" constant="false" hasOnlySubstanceUnits="false" id="M_4_DASH_FUMARYL_DASH_ACETOACETATE_Cytosol" name="4-fumaryl-acetoacetate" fbc:charge="0" />
      <species boundaryCondition="false" compartment="Cytosol" constant="false" hasOnlySubstanceUnits="false" id="M_PROTOPORPHYRIN_IX_Cytosol" name="protoporphyrin ix" fbc:charge="0" />
      <species boundaryCondition="false" compartment="Cytosol" constant="false" hasOnlySubstanceUnits="false" id="M_C10_COLON_0_Cytosol" name="decanoate" fbc:charge="0" />
      <species boundaryCondition="false" compartment="Extraorganism" constant="false" hasOnlySubstanceUnits="false" id="M_URIDINE_Extraorganism" name="uridine" fbc:charge="0" />
      <species boundaryCondition="false" compartment="Extraorganism" constant="false" hasOnlySubstanceUnits="false" id="M_CPD_DASH_302_Extraorganism" name="d-aspartate" fbc:charge="0" />
      <species boundaryCondition="false" compartment="Cytosol" constant="false" hasOnlySubstanceUnits="false" id="M_THZ_DASH_P_Cytosol" name="4-methyl-5-(beta-hydroxyethyl)thiazole phosphate" fbc:charge="0" />
      <species boundaryCondition="false" compartment="Cytosol" constant="false" hasOnlySubstanceUnits="false" id="M_WAX_DASH_ESTER_Cytosol" name="generic wax esters" fbc:charge="0" />
      <species boundaryCondition="false" compartment="Cytosol" constant="false" hasOnlySubstanceUnits="false" id="M_C18_COLON_1_LPAREN_C9_RPAREN__DASH_3HYDROXYACP_Cytosol" name="cis-3-hydroxyoctadec-9-enoyl-acp" fbc:charge="0" />
      <species boundaryCondition="false" compartment="Cytosol" constant="false" hasOnlySubstanceUnits="false" id="M_CDP_Cytosol" name="cdp" fbc:charge="0" />
      <species boundaryCondition="false" compartment="Extraorganism" constant="false" hasOnlySubstanceUnits="false" id="M_INOSINE_Extraorganism" name="inosine" fbc:charge="0" />
      <species boundaryCondition="false" compartment="Cytosol" constant="false" hasOnlySubstanceUnits="false" id="M_GLUTARATE_Cytosol" name="glutarate" fbc:charge="0" />
      <species boundaryCondition="false" compartment="Cytosol" constant="false" hasOnlySubstanceUnits="false" id="M_C6_COLON_0_DASH_3OXOCOA_Cytosol" name="3-oxoxyhexanoyl-coa" fbc:charge="0" />
      <species boundaryCondition="false" compartment="Cytosol" constant="false" hasOnlySubstanceUnits="false" id="M_TDP_Cytosol" name="dtdp" fbc:charge="0" />
      <species boundaryCondition="false" compartment="Cytosol" constant="false" hasOnlySubstanceUnits="false" id="M_CHARGED_DASH_VAL_DASH_TRNAS_Cytosol" name="charged valine trna" fbc:charge="0" />
      <species boundaryCondition="false" compartment="Cytosol" constant="false" hasOnlySubstanceUnits="false" id="M_UDP_DASH_AAGM_DASH_DIAMINOHEPTANEDIOATE_Cytosol" name="udp-n-acetylmuramoyl-l-alanyl-d-glutamyl-meso-2,6-diaminoheptanedioate" fbc:charge="0" />
      <species boundaryCondition="false" compartment="Cytosol" constant="false" hasOnlySubstanceUnits="false" id="M_DIAMINO_DASH_OH_DASH_PHOSPHORIBOSYLAMINO_DASH_PYR_Cytosol" name="2,5-diamino-6-(ribosylamino)-4-(3h)-pyrimidinone 5'-phosphate" fbc:charge="0" />
      <species boundaryCondition="false" compartment="Extraorganism" constant="false" hasOnlySubstanceUnits="false" id="M_BENZYL_DASH_ALCOHOL_Extraorganism" name="benzyl alcohol" fbc:charge="0" />
      <species boundaryCondition="false" compartment="Cytosol" constant="false" hasOnlySubstanceUnits="false" id="M_DTDP_DASH_RHAMNOSE_Cytosol" name="dtdp-rhamnose" fbc:charge="0" />
      <species boundaryCondition="false" compartment="Extraorganism" constant="false" hasOnlySubstanceUnits="false" id="M_C10_COLON_0_Extraorganism" name="decanoate" fbc:charge="0" />
      <species boundaryCondition="false" compartment="Cytosol" constant="false" hasOnlySubstanceUnits="false" id="M_SHIKIMATE_Cytosol" name="shikimate" fbc:charge="0" />
      <species boundaryCondition="false" compartment="Cytosol" constant="false" hasOnlySubstanceUnits="false" id="M_CPD_DASH_302_Cytosol" name="d-aspartate" fbc:charge="0" />
      <species boundaryCondition="false" compartment="Cytosol" constant="false" hasOnlySubstanceUnits="false" id="M_C4_COLON_0_DASH_2ENOYLACP_Cytosol" name="trans-but-2-enoyl-acp" fbc:charge="0" />
      <species boundaryCondition="false" compartment="Cytosol" constant="false" hasOnlySubstanceUnits="false" id="M_DEOXYGUANOSINE_Cytosol" name="deoxyguanosine" fbc:charge="0" />
      <species boundaryCondition="false" compartment="Cytosol" constant="false" hasOnlySubstanceUnits="false" id="M_L_DASH_ORNITHINE_Cytosol" name="l-ornithine" fbc:charge="0" />
      <species boundaryCondition="false" compartment="Cytosol" constant="false" hasOnlySubstanceUnits="false" id="M_DEHYDROQUINATE_Cytosol" name="3-dehydroquinate" fbc:charge="0" />
      <species boundaryCondition="false" compartment="Cytosol" constant="false" hasOnlySubstanceUnits="false" id="M_CYS_DASH_TRNAS_Cytosol" name="cysteine trna" fbc:charge="0" />
      <species boundaryCondition="false" compartment="Cytosol" constant="false" hasOnlySubstanceUnits="false" id="M_CIS_DASH_CIS_DASH_MUCONATE_Cytosol" name="cis,cis-muconate" fbc:charge="0" />
      <species boundaryCondition="false" compartment="Cytosol" constant="false" hasOnlySubstanceUnits="false" id="M_L_DASH_HISTIDINOL_DASH_P_Cytosol" name="l-histidinol-phosphate" fbc:charge="0" />
      <species boundaryCondition="false" compartment="Cytosol" constant="false" hasOnlySubstanceUnits="false" id="M_C5_COLON_0_DASH_CARBOXY3OXOCOA_Cytosol" name="4-carboxy-3-oxobutanoyl-coa" fbc:charge="0" />
      <species boundaryCondition="false" compartment="Extraorganism" constant="false" hasOnlySubstanceUnits="false" id="M_COUMARATE_Extraorganism" name="4-coumarate" fbc:charge="0" />
      <species boundaryCondition="false" compartment="Periplasm" constant="false" hasOnlySubstanceUnits="false" id="M_3_DASH_DEHYDRO_DASH_SHIKIMATE_Periplasm" name="3-dehydro-shikimate" fbc:charge="0" />
      <species boundaryCondition="false" compartment="Cytosol" constant="false" hasOnlySubstanceUnits="false" id="M_PROPIONYL_DASH_COA_Cytosol" name="propionyl-coa" fbc:charge="0" />
      <species boundaryCondition="false" compartment="Cytosol" constant="false" hasOnlySubstanceUnits="false" id="M_L_DASH_1_DASH_PHOSPHATIDYL_DASH_GLYCEROL_Cytosol" name="generic l-1-phosphatidyl-glycerol" fbc:charge="0" />
      <species boundaryCondition="false" compartment="Cytosol" constant="false" hasOnlySubstanceUnits="false" id="M_PPI_Cytosol" name="pyrophosphate" fbc:charge="0" />
      <species boundaryCondition="false" compartment="Cytosol" constant="false" hasOnlySubstanceUnits="false" id="M_ACETOACETYL_DASH_S_DASH_ACP_Cytosol" name="acetoacetyl-acp" fbc:charge="0" />
      <species boundaryCondition="false" compartment="Cytosol" constant="false" hasOnlySubstanceUnits="false" id="M_GAP_Cytosol" name="glyceraldehyde-3-phosphate" fbc:charge="0" />
      <species boundaryCondition="false" compartment="Cytosol" constant="false" hasOnlySubstanceUnits="false" id="M_NIACINE_Cytosol" name="niacine" fbc:charge="0" />
      <species boundaryCondition="false" compartment="Extraorganism" constant="false" hasOnlySubstanceUnits="false" id="M_GLC_Extraorganism" name="beta-d-glucose" fbc:charge="0" />
      <species boundaryCondition="false" compartment="Cytosol" constant="false" hasOnlySubstanceUnits="false" id="M_FAD_Cytosol" name="fad" fbc:charge="0" />
      <species boundaryCondition="false" compartment="Cytosol" constant="false" hasOnlySubstanceUnits="false" id="M_AFATTYACID_WAX_Cytosol" name="generic fatty acid chain coming from ester degradation" fbc:charge="0" />
      <species boundaryCondition="false" compartment="Cytosol" constant="false" hasOnlySubstanceUnits="false" id="M_L_DASH_ASPARTATE_Cytosol" name="l-aspartate" fbc:charge="0" />
      <species boundaryCondition="false" compartment="Cytosol" constant="false" hasOnlySubstanceUnits="false" id="M_C14_COLON_0_DASH_ACP_Cytosol" name="tetradecanoyl-acp" fbc:charge="0" />
      <species boundaryCondition="false" compartment="Cytosol" constant="false" hasOnlySubstanceUnits="false" id="M_GLYCEROL_DASH_3P_Cytosol" name="glycerol-3-phosphate" fbc:charge="0" />
      <species boundaryCondition="false" compartment="Extraorganism" constant="false" hasOnlySubstanceUnits="false" id="M_SHIKIMATE_Extraorganism" name="shikimate" fbc:charge="0" />
      <species boundaryCondition="false" compartment="Cytosol" constant="false" hasOnlySubstanceUnits="false" id="M_5_DASH_PHOSPHORIBOSYL_DASH_N_DASH_FORMYLGLYCINEAMIDINE_Cytosol" name="5-phosphoribosyl-n-formylglycineamidine" fbc:charge="0" />
      <species boundaryCondition="false" compartment="Cytosol" constant="false" hasOnlySubstanceUnits="false" id="M_C8_COLON_0_Cytosol" name="octanoate" fbc:charge="0" />
      <species boundaryCondition="false" compartment="Cytosol" constant="false" hasOnlySubstanceUnits="false" id="M_L_DASH_ARGININO_DASH_SUCCINATE_Cytosol" name="l-arginino-succinate" fbc:charge="0" />
      <species boundaryCondition="false" compartment="Cytosol" constant="false" hasOnlySubstanceUnits="false" id="M_UTP_Cytosol" name="utp" fbc:charge="0" />
      <species boundaryCondition="false" compartment="Cytosol" constant="false" hasOnlySubstanceUnits="false" id="M_P_DASH_HYDROXY_DASH_PHENYLPYRUVATE_Cytosol" name="p-hydroxyphenylpyruvate" fbc:charge="0" />
      <species boundaryCondition="false" compartment="Cytosol" constant="false" hasOnlySubstanceUnits="false" id="M_PREPHENATE_Cytosol" name="prephenate" fbc:charge="0" />
      <species boundaryCondition="false" compartment="Cytosol" constant="false" hasOnlySubstanceUnits="false" id="M_C10_COLON_0_DASH_3HYDROXYACP_Cytosol" name="3-hydroxydecanoyl-acp" fbc:charge="0" />
      <species boundaryCondition="false" compartment="Cytosol" constant="false" hasOnlySubstanceUnits="false" id="M_CHARGED_DASH_LEU_DASH_TRNAS_Cytosol" name="charged leucine trna" fbc:charge="0" />
      <species boundaryCondition="false" compartment="Periplasm" constant="false" hasOnlySubstanceUnits="false" id="M_BENZOATE_Periplasm" name="benzoate" fbc:charge="0" />
      <species boundaryCondition="false" compartment="Cytosol" constant="false" hasOnlySubstanceUnits="false" id="M_C14_COLON_0_DASH_3HYDROXYCOA_Cytosol" name="3-hydroxytetradecanoyl-coa" fbc:charge="0" />
      <species boundaryCondition="false" compartment="Cytosol" constant="false" hasOnlySubstanceUnits="false" id="M_DGDP_Cytosol" name="dgdp" fbc:charge="0" />
      <species boundaryCondition="false" compartment="Cytosol" constant="false" hasOnlySubstanceUnits="false" id="M_UDP_DASH_ACETYL_DASH_CARBOXYVINYL_DASH_GLUCOSAMINE_Cytosol" name="udp-n-acetyl-3-(1-carboxyvinyl)-d-glucosamine" fbc:charge="0" />
      <species boundaryCondition="false" compartment="Cytosol" constant="false" hasOnlySubstanceUnits="false" id="M_SIROHEME_Cytosol" name="siroheme" fbc:charge="0" />
      <species boundaryCondition="false" compartment="Cytosol" constant="false" hasOnlySubstanceUnits="false" id="M_C8_COLON_0_DASH_COA_Cytosol" name="octanoyl-coa" fbc:charge="0" />
      <species boundaryCondition="false" compartment="Cytosol" constant="false" hasOnlySubstanceUnits="false" id="M_C18_COLON_0_DASH_2ENOYLACP_Cytosol" name="trans-octadec-2-enoyl-acp" fbc:charge="0" />
      <species boundaryCondition="false" compartment="Cytosol" constant="false" hasOnlySubstanceUnits="false" id="M_C6_COLON_1_LPAREN_C4_RPAREN__DASH_3OXOCOA_Cytosol" name="trans-3-oxohex-4-enoyl-coa" fbc:charge="0" />
      <species boundaryCondition="false" compartment="Cytosol" constant="false" hasOnlySubstanceUnits="false" id="M_L_DASH_GLUTAMATE_GAMMA_DASH_SEMIALDEHYDE_Cytosol" name="l-glutamate gamma-semialdehyde" fbc:charge="0" />
      <species boundaryCondition="false" compartment="Cytosol" constant="false" hasOnlySubstanceUnits="false" id="M_DIHYDRO_DASH_DIOH_DASH_BENZOATE_Cytosol" name="2,3-dihydro-2,3-dihydroxybenzoate" fbc:charge="0" />
      <species boundaryCondition="false" compartment="Cytosol" constant="false" hasOnlySubstanceUnits="false" id="M_ARG_Cytosol" name="l-arginine" fbc:charge="0" />
      <species boundaryCondition="false" compartment="Extraorganism" constant="false" hasOnlySubstanceUnits="false" id="M_3_DASH_KETOBUTYRATE_Extraorganism" name="acetoacetate" fbc:charge="0" />
      <species boundaryCondition="false" compartment="Cytosol" constant="false" hasOnlySubstanceUnits="false" id="M_DADP_Cytosol" name="dadp" fbc:charge="0" />
      <species boundaryCondition="false" compartment="Extraorganism" constant="false" hasOnlySubstanceUnits="false" id="M_FE_PLUS_2_Extraorganism" name="fe+2" fbc:charge="0" />
      <species boundaryCondition="false" compartment="Cytosol" constant="false" hasOnlySubstanceUnits="false" id="M_FORMATE_Cytosol" name="formate" fbc:charge="0" />
      <species boundaryCondition="false" compartment="Cytosol" constant="false" hasOnlySubstanceUnits="false" id="M_GLY_DASH_TRNAS_Cytosol" name="glycine trna" fbc:charge="0" />
      <species boundaryCondition="false" compartment="Cytosol" constant="false" hasOnlySubstanceUnits="false" id="M_NAD_Cytosol" name="nad" fbc:charge="0" />
      <species boundaryCondition="false" compartment="Extraorganism" constant="false" hasOnlySubstanceUnits="false" id="M_CIS_DASH_CIS_DASH_MUCONATE_Extraorganism" name="cis,cis-muconate" fbc:charge="0" />
      <species boundaryCondition="false" compartment="Cytosol" constant="false" hasOnlySubstanceUnits="false" id="M_DTDP_DASH_DEOH_DASH_DEOXY_DASH_MANNOSE_Cytosol" name="dtdp-4-dehydro-6-deoxy-l-mannose" fbc:charge="0" />
      <species boundaryCondition="false" compartment="Cytosol" constant="false" hasOnlySubstanceUnits="false" id="M_2_DASH_DEHYDROPANTOATE_Cytosol" name="2-dehydropantoate" fbc:charge="0" />
      <species boundaryCondition="false" compartment="Cytosol" constant="false" hasOnlySubstanceUnits="false" id="M_ILE_Cytosol" name="l-iso-leucine" fbc:charge="0" />
      <species boundaryCondition="false" compartment="Cytosol" constant="false" hasOnlySubstanceUnits="false" id="M_GLYCEROL_Cytosol" name="glycerol" fbc:charge="0" />
      <species boundaryCondition="false" compartment="Cytosol" constant="false" hasOnlySubstanceUnits="false" id="M_3_DASH_HYDROXYADIPYL_DASH_COA_Cytosol" name="3-hydroxyadipyl-coa" fbc:charge="0" />
      <species boundaryCondition="false" compartment="Cytosol" constant="false" hasOnlySubstanceUnits="false" id="M_ACETYL_DASH_GLU_Cytosol" name="n-acetyl-l-glutamate" fbc:charge="0" />
      <species boundaryCondition="false" compartment="Extraorganism" constant="false" hasOnlySubstanceUnits="false" id="M_CARNITINE_Extraorganism" name="l-carnitine" fbc:charge="0" />
      <species boundaryCondition="false" compartment="Cytosol" constant="false" hasOnlySubstanceUnits="false" id="M_4_DASH_PHOSPHOPANTOTHENOYLCYSTEINE_Cytosol" name="4'-phospho-n-pantothenoylcysteine" fbc:charge="0" />
      <species boundaryCondition="false" compartment="Cytosol" constant="false" hasOnlySubstanceUnits="false" id="M_C12_COLON_0_DASH_2ENOYLCOA_Cytosol" name="trans-dodec-2-enoyl-coa" fbc:charge="0" />
      <species boundaryCondition="false" compartment="Cytosol" constant="false" hasOnlySubstanceUnits="false" id="M_ERYTHRONATE_DASH_4P_Cytosol" name="erythronate-4-phosphate" fbc:charge="0" />
      <species boundaryCondition="false" compartment="Extraorganism" constant="false" hasOnlySubstanceUnits="false" id="M_ADIPATE_Extraorganism" name="adipate" fbc:charge="0" />
      <species boundaryCondition="false" compartment="Cytosol" constant="false" hasOnlySubstanceUnits="false" id="M_CHARGED_DASH_PHE_DASH_TRNAS_Cytosol" name="charged phenylalanine trna" fbc:charge="0" />
      <species boundaryCondition="false" compartment="Cytosol" constant="false" hasOnlySubstanceUnits="false" id="M_LYS_Cytosol" name="l-lysine" fbc:charge="0" />
      <species boundaryCondition="false" compartment="Extraorganism" constant="false" hasOnlySubstanceUnits="false" id="M_PEPTIDO_W_Extraorganism" name="generic peptidoglycan (mass)" fbc:charge="0" />
      <species boundaryCondition="false" compartment="Cytosol" constant="false" hasOnlySubstanceUnits="false" id="M_HCO3_Cytosol" name="hco3-" fbc:charge="0" />
      <species boundaryCondition="false" compartment="Cytosol" constant="false" hasOnlySubstanceUnits="false" id="M_6_DASH_CARBOXYHEXANOYL_DASH_COA_Cytosol" name="6-carboxyhexanoyl-coa" fbc:charge="0" />
      <species boundaryCondition="false" compartment="Cytosol" constant="false" hasOnlySubstanceUnits="false" id="M_C6_COLON_0_DASH_3HYDROXYCOA_Cytosol" name="3-hydroxyhexanoyl-coa" fbc:charge="0" />
      <species boundaryCondition="false" compartment="Cytosol" constant="false" hasOnlySubstanceUnits="false" id="M_SUPER_DASH_OXIDE_Cytosol" name="o2-" fbc:charge="0" />
      <species boundaryCondition="false" compartment="Cytosol" constant="false" hasOnlySubstanceUnits="false" id="M_5_DASH_PHOSPHO_DASH_RIBOSYL_DASH_GLYCINEAMIDE_Cytosol" name="5-phospho-ribosyl-glycineamide" fbc:charge="0" />
      <species boundaryCondition="false" compartment="Cytosol" constant="false" hasOnlySubstanceUnits="false" id="M_TOLUENE_Cytosol" name="toluene" fbc:charge="0" />
      <species boundaryCondition="false" compartment="Cytosol" constant="false" hasOnlySubstanceUnits="false" id="M_PYRIDOXAL_PHOSPHATE_Cytosol" name="pyridoxal 5'-phosphate" fbc:charge="0" />
      <species boundaryCondition="false" compartment="Cytosol" constant="false" hasOnlySubstanceUnits="false" id="M_DIHYDROFOLATE_Cytosol" name="7,8-dihydrofolate" fbc:charge="0" />
      <species boundaryCondition="false" compartment="Extraorganism" constant="false" hasOnlySubstanceUnits="false" id="M_CAFFEATE_Extraorganism" name="caffeate" fbc:charge="0" />
      <species boundaryCondition="false" compartment="Periplasm" constant="false" hasOnlySubstanceUnits="false" id="M_DEHYDROQUINATE_Periplasm" name="3-dehydroquinate" fbc:charge="0" />
      <species boundaryCondition="false" compartment="Cytosol" constant="false" hasOnlySubstanceUnits="false" id="M_OCTAPRENYL_DASH_METHOXY_DASH_BENZOQUINONE_Cytosol" name="2-octaprenyl-6-methoxy-1,4-benzoquinone" fbc:charge="0" />
      <species boundaryCondition="false" compartment="Extraorganism" constant="false" hasOnlySubstanceUnits="false" id="M_BUTYRIC_ACID_Extraorganism" name="butanoate" fbc:charge="0" />
      <species boundaryCondition="false" compartment="Cytosol" constant="false" hasOnlySubstanceUnits="false" id="M_GUANINE_Cytosol" name="guanine" fbc:charge="0" />
      <species boundaryCondition="false" compartment="Cytosol" constant="false" hasOnlySubstanceUnits="false" id="M_5_DASH_AMINO_DASH_LEVULINATE_Cytosol" name="5-amino-levulinate" fbc:charge="0" />
      <species boundaryCondition="false" compartment="Cytosol" constant="false" hasOnlySubstanceUnits="false" id="M_TARTRONATE_DASH_S_DASH_ALD_Cytosol" name="tartronate semialdehyde" fbc:charge="0" />
      <species boundaryCondition="false" compartment="Extraorganism" constant="false" hasOnlySubstanceUnits="false" id="M_ASN_Extraorganism" name="l-asparagine" fbc:charge="0" />
      <species boundaryCondition="false" compartment="Extraorganism" constant="false" hasOnlySubstanceUnits="false" id="M_QUINATE_Extraorganism" name="quinate" fbc:charge="0" />
      <species boundaryCondition="false" compartment="Extraorganism" constant="false" hasOnlySubstanceUnits="false" id="M_PHE_Extraorganism" name="l-phenylalanine" fbc:charge="0" />
      <species boundaryCondition="false" compartment="Cytosol" constant="false" hasOnlySubstanceUnits="false" id="M_C6_COLON_0_DASH_CARBOXYCOA_Cytosol" name="5-carboxypentanoyl-coa" fbc:charge="0" />
      <species boundaryCondition="false" compartment="Cytosol" constant="false" hasOnlySubstanceUnits="false" id="M_C18_COLON_1_LPAREN_C9_RPAREN__DASH_2ENOYLACP_Cytosol" name="trans,cis-octadec-2,9-enoyl-acp" fbc:charge="0" />
      <species boundaryCondition="false" compartment="Cytosol" constant="false" hasOnlySubstanceUnits="false" id="M_NA_PLUS__Cytosol" name="na+" fbc:charge="0" />
      <species boundaryCondition="false" compartment="Extraorganism" constant="false" hasOnlySubstanceUnits="false" id="M_HOMO_DASH_SER_Extraorganism" name="homoserine" fbc:charge="0" />
      <species boundaryCondition="false" compartment="Cytosol" constant="false" hasOnlySubstanceUnits="false" id="M_ACETOIN_Cytosol" name="acetoin" fbc:charge="0" />
      <species boundaryCondition="false" compartment="Cytosol" constant="false" hasOnlySubstanceUnits="false" id="M_C8_COLON_0_DASH_CARBOXY3OXOCOA_Cytosol" name="7-carboxy-3-oxoheptanoyl-coa" fbc:charge="0" />
      <species boundaryCondition="false" compartment="Cytosol" constant="false" hasOnlySubstanceUnits="false" id="M_CO_DASH_A_Cytosol" name="coenzyme a" fbc:charge="0" />
      <species boundaryCondition="false" compartment="Cytosol" constant="false" hasOnlySubstanceUnits="false" id="M_C16_COLON_0_DASH_ALDEHYDE_Cytosol" name="hexadecanal" fbc:charge="0" />
      <species boundaryCondition="false" compartment="Cytosol" constant="false" hasOnlySubstanceUnits="false" id="M_CYTOSINE_Cytosol" name="cytosine" fbc:charge="0" />
      <species boundaryCondition="false" compartment="Cytosol" constant="false" hasOnlySubstanceUnits="false" id="M_C18_COLON_1_LPAREN_C9_RPAREN__DASH_3HYDROXYCOA_Cytosol" name="cis-3-hydroxyoctadec-9-enoyl-coa" fbc:charge="0" />
      <species boundaryCondition="false" compartment="Cytosol" constant="false" hasOnlySubstanceUnits="false" id="M_UDP_DASH_OHMYR_DASH_GLUCOSAMINE_Cytosol" name="udp-3-o-(3-hydroxymyristoyl)glucosamine" fbc:charge="0" />
      <species boundaryCondition="false" compartment="Extraorganism" constant="false" hasOnlySubstanceUnits="false" id="M_CPDIM_DASH_6112_Extraorganism" name="ethylsalicylate" fbc:charge="0" />
      <species boundaryCondition="false" compartment="Cytosol" constant="false" hasOnlySubstanceUnits="false" id="M_UROPORPHYRINOGEN_DASH_III_Cytosol" name="uroporphyrinogen-iii" fbc:charge="0" />
      <species boundaryCondition="false" compartment="Cytosol" constant="false" hasOnlySubstanceUnits="false" id="M_N_DASH_ACETYLGLUTAMATE_SEMIALDEHYDE_Cytosol" name="n-acetylglutamate semialdehyde" fbc:charge="0" />
      <species boundaryCondition="false" compartment="Cytosol" constant="false" hasOnlySubstanceUnits="false" id="M_C10_COLON_0_DASH_3OXOCOA_Cytosol" name="3-oxodecanoyl-coa" fbc:charge="0" />
      <species boundaryCondition="false" compartment="Cytosol" constant="false" hasOnlySubstanceUnits="false" id="M_DEPHOSPHO_DASH_COA_Cytosol" name="dephospho-coa" fbc:charge="0" />
      <species boundaryCondition="false" compartment="Cytosol" constant="false" hasOnlySubstanceUnits="false" id="M_HS_Cytosol" name="h2s" fbc:charge="0" />
      <species boundaryCondition="false" compartment="Cytosol" constant="false" hasOnlySubstanceUnits="false" id="M_PROTOHEME_Cytosol" name="protoheme" fbc:charge="0" />
      <species boundaryCondition="false" compartment="Extraorganism" constant="false" hasOnlySubstanceUnits="false" id="M_CPD_DASH_3623_Extraorganism" name="sebacate" fbc:charge="0" />
      <species boundaryCondition="false" compartment="Cytosol" constant="false" hasOnlySubstanceUnits="false" id="M_CHARGED_DASH_GLY_DASH_TRNAS_Cytosol" name="charged glycine trna" fbc:charge="0" />
      <species boundaryCondition="false" compartment="Cytosol" constant="false" hasOnlySubstanceUnits="false" id="M_MANNOSE_DASH_1P_Cytosol" name="mannose-1-phosphate" fbc:charge="0" />
      <species boundaryCondition="false" compartment="Cytosol" constant="false" hasOnlySubstanceUnits="false" id="M_CHARGED_DASH_ILE_DASH_TRNAS_Cytosol" name="charged isoleucine trna" fbc:charge="0" />
      <species boundaryCondition="false" compartment="Cytosol" constant="false" hasOnlySubstanceUnits="false" id="M_L_DASH_ALPHA_DASH_ALANINE_Cytosol" name="l-alanine" fbc:charge="0" />
      <species boundaryCondition="false" compartment="Cytosol" constant="false" hasOnlySubstanceUnits="false" id="M_AMINO_DASH_DIOXY_DASH_PHOSPHORIBITYLAMINO_DASH_PYR_Cytosol" name="5-amino-2,6-dioxy-4-(5'-phosphoribitylamino)pyrimidine" fbc:charge="0" />
      <species boundaryCondition="false" compartment="Cytosol" constant="false" hasOnlySubstanceUnits="false" id="M_C16_COLON_1_LPAREN_C7_RPAREN__DASH_ALDEHYDE_Cytosol" name="cis-hexadec-7-enal" fbc:charge="0" />
      <species boundaryCondition="false" compartment="Cytosol" constant="false" hasOnlySubstanceUnits="false" id="M_C16_COLON_0_DASH_2ENOYLCOA_Cytosol" name="trans-hexadec-2-enoyl-coa" fbc:charge="0" />
      <species boundaryCondition="false" compartment="Periplasm" constant="false" hasOnlySubstanceUnits="false" id="M_CHLOROGENATE_Periplasm" name="chlorogenate" fbc:charge="0" />
      <species boundaryCondition="false" compartment="Extraorganism" constant="false" hasOnlySubstanceUnits="false" id="M_OXYGEN_DASH_MOLECULE_Extraorganism" name="o2" fbc:charge="0" />
      <species boundaryCondition="false" compartment="Cytosol" constant="false" hasOnlySubstanceUnits="false" id="M_ASPARTYL_DASH_TRNAASN_Cytosol" name="l-aspartyl-trna(asn)" fbc:charge="0" />
      <species boundaryCondition="false" compartment="Cytosol" constant="false" hasOnlySubstanceUnits="false" id="M_KDO_DASH_LIPID_DASH_IVA_Cytosol" name="(kdo)-lipid iv(a)" fbc:charge="0" />
      <species boundaryCondition="false" compartment="Extraorganism" constant="false" hasOnlySubstanceUnits="false" id="M_C6_COLON_2_LPAREN_C2_COMMA_C4_RPAREN__Extraorganism" name="sorbate" fbc:charge="0" />
      <species boundaryCondition="false" compartment="Cytosol" constant="false" hasOnlySubstanceUnits="false" id="M_5_DASH_P_DASH_RIBOSYL_DASH_N_DASH_FORMYLGLYCINEAMIDE_Cytosol" name="5'-phosphoribosyl-n-formylglycineamide" fbc:charge="0" />
      <species boundaryCondition="false" compartment="Extraorganism" constant="false" hasOnlySubstanceUnits="false" id="M_GLUTARATE_Extraorganism" name="glutarate" fbc:charge="0" />
      <species boundaryCondition="false" compartment="Cytosol" constant="false" hasOnlySubstanceUnits="false" id="M_DIHYDROPTERIN_DASH_CH2OH_DASH_PP_Cytosol" name="2-amino-4-hydroxy-6-hydroxymethyl-7,8-dihydropteridine diphosphate" fbc:charge="0" />
      <species boundaryCondition="false" compartment="Extraorganism" constant="false" hasOnlySubstanceUnits="false" id="M_NA_PLUS__Extraorganism" name="na+" fbc:charge="0" />
      <species boundaryCondition="false" compartment="Cytosol" constant="false" hasOnlySubstanceUnits="false" id="M_HYDROXYMETHYLBILANE_Cytosol" name="hydroxymethylbilane" fbc:charge="0" />
      <species boundaryCondition="false" compartment="Cytosol" constant="false" hasOnlySubstanceUnits="false" id="M_4_DASH_HYDROXYBENZALDEHYDE_Cytosol" name="4-hydroxybenzaldehyde" fbc:charge="0" />
      <species boundaryCondition="false" compartment="Cytosol" constant="false" hasOnlySubstanceUnits="false" id="M_AMP_Cytosol" name="amp" fbc:charge="0" />
      <species boundaryCondition="false" compartment="Cytosol" constant="false" hasOnlySubstanceUnits="false" id="M_D_DASH_SEDOHEPTULOSE_DASH_7_DASH_P_Cytosol" name="sedoheptulose-7-phosphate" fbc:charge="0" />
      <species boundaryCondition="false" compartment="Cytosol" constant="false" hasOnlySubstanceUnits="false" id="M_OROTATE_Cytosol" name="orotate" fbc:charge="0" />
      <species boundaryCondition="false" compartment="Cytosol" constant="false" hasOnlySubstanceUnits="false" id="M_OCTAPRENYL_DASH_DIPHOSPHATE_Cytosol" name="octaprenyl diphosphate" fbc:charge="0" />
      <species boundaryCondition="false" compartment="Cytosol" constant="false" hasOnlySubstanceUnits="false" id="M_KDO2_DASH_LIPID_DASH_A_Cytosol" name="kdo2-lipid a" fbc:charge="0" />
      <species boundaryCondition="false" compartment="Cytosol" constant="false" hasOnlySubstanceUnits="false" id="M_C16_COLON_0_DASH_OH_Cytosol" name="hexadecanol" fbc:charge="0" />
      <species boundaryCondition="false" compartment="Cytosol" constant="false" hasOnlySubstanceUnits="false" id="M_ACYL_DASH_COA_TAG_Cytosol" name="generic acyl-coa" fbc:charge="0" />
      <species boundaryCondition="false" compartment="Cytosol" constant="false" hasOnlySubstanceUnits="false" id="M_3_DASH_OXOADIPATE_DASH_ENOL_DASH_LACTONE_Cytosol" name="3-oxoadipate-enol-lactone" fbc:charge="0" />
      <species boundaryCondition="false" compartment="Cytosol" constant="false" hasOnlySubstanceUnits="false" id="M_CHARGED_DASH_GLT_DASH_TRNAS_Cytosol" name="charged glutamate trna" fbc:charge="0" />
      <species boundaryCondition="false" compartment="Cytosol" constant="false" hasOnlySubstanceUnits="false" id="M_CPD_DASH_761_Cytosol" name="2-carboxy-2,5-dihydro-5-oxofuran-2-acetate" fbc:charge="0" />
      <species boundaryCondition="false" compartment="Cytosol" constant="false" hasOnlySubstanceUnits="false" id="M_DEOXYINOSINE_Cytosol" name="deoxyinosine" fbc:charge="0" />
      <species boundaryCondition="false" compartment="Extraorganism" constant="false" hasOnlySubstanceUnits="false" id="M_CPDIM_DASH_6115_Extraorganism" name="4-hydroxybenzylacetate" fbc:charge="0" />
      <species boundaryCondition="false" compartment="Extraorganism" constant="false" hasOnlySubstanceUnits="false" id="M_TAURINE_Extraorganism" name="taurine" fbc:charge="0" />
      <species boundaryCondition="false" compartment="Cytosol" constant="false" hasOnlySubstanceUnits="false" id="M_COUMARYL_DASH_COA_Cytosol" name="coumaroyl-coa" fbc:charge="0" />
      <species boundaryCondition="false" compartment="Cytosol" constant="false" hasOnlySubstanceUnits="false" id="M_CPD0_DASH_181_Cytosol" name="n5-carboxyaminoimidazole ribonucleotide" fbc:charge="0" />
      <species boundaryCondition="false" compartment="Cytosol" constant="false" hasOnlySubstanceUnits="false" id="M_PROPIONYL_DASH_P_Cytosol" name="propionyl-p" fbc:charge="0" />
      <species boundaryCondition="false" compartment="Cytosol" constant="false" hasOnlySubstanceUnits="false" id="M_TRP_Cytosol" name="l-tryptophan" fbc:charge="0" />
      <species boundaryCondition="false" compartment="Cytosol" constant="false" hasOnlySubstanceUnits="false" id="M_C14_COLON_0_DASH_3OXOCOA_Cytosol" name="3-oxotetradecanoyl-coa" fbc:charge="0" />
      <species boundaryCondition="false" compartment="Cytosol" constant="false" hasOnlySubstanceUnits="false" id="M_MALONYL_DASH_ACP_Cytosol" name="malonyl-acp" fbc:charge="0" />
      <species boundaryCondition="false" compartment="Cytosol" constant="false" hasOnlySubstanceUnits="false" id="M_PORPHOBILINOGEN_Cytosol" name="porphobilinogen" fbc:charge="0" />
      <species boundaryCondition="false" compartment="Cytosol" constant="false" hasOnlySubstanceUnits="false" id="M_CH3_DASH_MALONATE_DASH_S_DASH_ALD_Cytosol" name="methylmalonate-semialdehyde" fbc:charge="0" />
      <species boundaryCondition="false" compartment="Cytosol" constant="false" hasOnlySubstanceUnits="false" id="M_4_DASH_P_DASH_PANTOTHENATE_Cytosol" name="4'-phosphopantothenate" fbc:charge="0" />
      <species boundaryCondition="false" compartment="Cytosol" constant="false" hasOnlySubstanceUnits="false" id="M_PYRIDOXAMINE_DASH_5P_Cytosol" name="pyridoxamine 5'-phosphate" fbc:charge="0" />
      <species boundaryCondition="false" compartment="Extraorganism" constant="false" hasOnlySubstanceUnits="false" id="M_GLYCEROL_Extraorganism" name="glycerol" fbc:charge="0" />
      <species boundaryCondition="false" compartment="Cytosol" constant="false" hasOnlySubstanceUnits="false" id="M_BENZYL_DASH_ALCOHOL_Cytosol" name="benzyl alcohol" fbc:charge="0" />
      <species boundaryCondition="false" compartment="Cytosol" constant="false" hasOnlySubstanceUnits="false" id="M_3_DASH_CARBOXY_DASH_3_DASH_HYDROXY_DASH_ISOCAPROATE_Cytosol" name="3-carboxy-3-hydroxy-isocaproate" fbc:charge="0" />
      <species boundaryCondition="false" compartment="Cytosol" constant="false" hasOnlySubstanceUnits="false" id="M_NICOTINATE_NUCLEOTIDE_Cytosol" name="nicotinate nucleotide" fbc:charge="0" />
      <species boundaryCondition="false" compartment="Cytosol" constant="false" hasOnlySubstanceUnits="false" id="M_2_DASH_C_DASH_METHYL_DASH_D_DASH_ERYTHRITOL_DASH_4_DASH_PHOSPHATE_Cytosol" name="2-c-methyl-d-erythritol-4-phosphate" fbc:charge="0" />
      <species boundaryCondition="false" compartment="Cytosol" constant="false" hasOnlySubstanceUnits="false" id="M_CHARGED_DASH_TRP_DASH_TRNAS_Cytosol" name="charged tryptophan trna" fbc:charge="0" />
      <species boundaryCondition="false" compartment="Cytosol" constant="false" hasOnlySubstanceUnits="false" id="M_SUC_Cytosol" name="succinate" fbc:charge="0" />
      <species boundaryCondition="false" compartment="Cytosol" constant="false" hasOnlySubstanceUnits="false" id="M_DUMP_Cytosol" name="dump" fbc:charge="0" />
      <species boundaryCondition="false" compartment="Cytosol" constant="false" hasOnlySubstanceUnits="false" id="M_C5_COLON_0_DASH_3OXOCOA_Cytosol" name="3-oxopentanoyl-coa" fbc:charge="0" />
      <species boundaryCondition="false" compartment="Cytosol" constant="false" hasOnlySubstanceUnits="false" id="M_VANILLIN_Cytosol" name="vanillin" fbc:charge="0" />
      <species boundaryCondition="false" compartment="Cytosol" constant="false" hasOnlySubstanceUnits="false" id="M_GLYCERALD_Cytosol" name="glyceraldehyde" fbc:charge="0" />
      <species boundaryCondition="false" compartment="Cytosol" constant="false" hasOnlySubstanceUnits="false" id="M_2K_DASH_4CH3_DASH_PENTANOATE_Cytosol" name="2-keto-4-methyl-pentanoate" fbc:charge="0" />
      <species boundaryCondition="false" compartment="Cytosol" constant="false" hasOnlySubstanceUnits="false" id="M_C16_COLON_1_LPAREN_C7_RPAREN__DASH_3HYDROXYACP_Cytosol" name="cis-3-hydroxyhexadec-7-enoyl-acp" fbc:charge="0" />
      <species boundaryCondition="false" compartment="Cytosol" constant="false" hasOnlySubstanceUnits="false" id="M_ACP_Cytosol" name="acyl carrier protein" fbc:charge="0" />
      <species boundaryCondition="false" compartment="Cytosol" constant="false" hasOnlySubstanceUnits="false" id="M_CPD_DASH_245_Cytosol" name="3-carboxy-cis,cis-muconate" fbc:charge="0" />
      <species boundaryCondition="false" compartment="Extraorganism" constant="false" hasOnlySubstanceUnits="false" id="M_CYTIDINE_Extraorganism" name="cytidine" fbc:charge="0" />
      <species boundaryCondition="false" compartment="Cytosol" constant="false" hasOnlySubstanceUnits="false" id="M_THREO_DASH_D_LPAREN_S_RPAREN__DASH_ISO_DASH_CITRATE_Cytosol" name="isocitrate" fbc:charge="0" />
      <species boundaryCondition="false" compartment="Cytosol" constant="false" hasOnlySubstanceUnits="false" id="M_L_DASH_ASPARTATE_DASH_SEMIALDEHYDE_Cytosol" name="l-aspartate-semialdehyde" fbc:charge="0" />
      <species boundaryCondition="false" compartment="Cytosol" constant="false" hasOnlySubstanceUnits="false" id="M_C10_COLON_0_DASH_ACP_Cytosol" name="decanoyl-acp" fbc:charge="0" />
      <species boundaryCondition="false" compartment="Cytosol" constant="false" hasOnlySubstanceUnits="false" id="M_TREHALOSE_DASH_6P_Cytosol" name="alpha,alpha-trehalose 6-phosphate" fbc:charge="0" />
      <species boundaryCondition="false" compartment="Cytosol" constant="false" hasOnlySubstanceUnits="false" id="M_METHYLENE_DASH_THF_Cytosol" name="5,10-methylene-thf" fbc:charge="0" />
      <species boundaryCondition="false" compartment="Cytosol" constant="false" hasOnlySubstanceUnits="false" id="M_QUINOLINATE_Cytosol" name="quinolinate" fbc:charge="0" />
      <species boundaryCondition="false" compartment="Cytosol" constant="false" hasOnlySubstanceUnits="false" id="M_3_DASH_OHMYRISTOYL_DASH_ACP_Cytosol" name="3-hydroxytetradecanoyl-acp" fbc:charge="0" />
      <species boundaryCondition="false" compartment="Extraorganism" constant="false" hasOnlySubstanceUnits="false" id="M_SUC_Extraorganism" name="succinate" fbc:charge="0" />
      <species boundaryCondition="false" compartment="Cytosol" constant="false" hasOnlySubstanceUnits="false" id="M_SUCC_DASH_S_DASH_ALD_Cytosol" name="succinate semialdehyde" fbc:charge="0" />
      <species boundaryCondition="false" compartment="Cytosol" constant="false" hasOnlySubstanceUnits="false" id="M_TRANS_DASH_23_DASH_DEHYDROADIPYL_DASH_COA_Cytosol" name="trans-2,3-dehydroadipyl-coa" fbc:charge="0" />
      <species boundaryCondition="false" compartment="Cytosol" constant="false" hasOnlySubstanceUnits="false" id="M_C8_COLON_0_DASH_CARBOXYCOA_Cytosol" name="7-carboxyheptanoyl-coa" fbc:charge="0" />
      <species boundaryCondition="false" compartment="Cytosol" constant="false" hasOnlySubstanceUnits="false" id="M_3_DASH_OCTAPRENYL_DASH_4_DASH_HYDROXYBENZOATE_Cytosol" name="3-octaprenyl-4-hydroxybenzoate" fbc:charge="0" />
      <species boundaryCondition="false" compartment="Extraorganism" constant="false" hasOnlySubstanceUnits="false" id="M_DEOXYCYTIDINE_Extraorganism" name="deoxycytidine" fbc:charge="0" />
      <species boundaryCondition="false" compartment="Cytosol" constant="false" hasOnlySubstanceUnits="false" id="M_CROTONYL_DASH_COA_Cytosol" name="crotonyl-coa" fbc:charge="0" />
      <species boundaryCondition="false" compartment="Cytosol" constant="false" hasOnlySubstanceUnits="false" id="M_LEU_Cytosol" name="l-leucine" fbc:charge="0" />
      <species boundaryCondition="false" compartment="Cytosol" constant="false" hasOnlySubstanceUnits="false" id="M_DIACETYL_Cytosol" name="diacetyl" fbc:charge="0" />
      <species boundaryCondition="false" compartment="Cytosol" constant="false" hasOnlySubstanceUnits="false" id="M_ASP_DASH_TRNAS_Cytosol" name="aspartate trna" fbc:charge="0" />
      <species boundaryCondition="false" compartment="Cytosol" constant="false" hasOnlySubstanceUnits="false" id="M_GLUCOSAMINE_DASH_1P_Cytosol" name="glucosamine-1p" fbc:charge="0" />
      <species boundaryCondition="false" compartment="Cytosol" constant="false" hasOnlySubstanceUnits="false" id="M_ADP_Cytosol" name="adp" fbc:charge="0" />
      <species boundaryCondition="false" compartment="Cytosol" constant="false" hasOnlySubstanceUnits="false" id="M_CPD_DASH_1301_Cytosol" name="tetrahydropteroyltri-l-glutamate" fbc:charge="0" />
      <species boundaryCondition="false" compartment="Cytosol" constant="false" hasOnlySubstanceUnits="false" id="M_CPD_DASH_1302_Cytosol" name="5-methyltetrahydropteroyltri-l-glutamate" fbc:charge="0" />
      <species boundaryCondition="false" compartment="Cytosol" constant="false" hasOnlySubstanceUnits="false" id="M_C6_COLON_2_LPAREN_C2_COMMA_C4_RPAREN__Cytosol" name="sorbate" fbc:charge="0" />
      <species boundaryCondition="false" compartment="Cytosol" constant="false" hasOnlySubstanceUnits="false" id="M_MET_DASH_TRNAS_Cytosol" name="methionine trna" fbc:charge="0" />
      <species boundaryCondition="false" compartment="Cytosol" constant="false" hasOnlySubstanceUnits="false" id="M_GUANOSINE_Cytosol" name="guanosine" fbc:charge="0" />
      <species boundaryCondition="false" compartment="Cytosol" constant="false" hasOnlySubstanceUnits="false" id="M_BETAINE_Cytosol" name="betaine" fbc:charge="0" />
      <species boundaryCondition="false" compartment="Cytosol" constant="false" hasOnlySubstanceUnits="false" id="M_GDP_DASH_MANNOSE_Cytosol" name="gdp-mannose" fbc:charge="0" />
      <species boundaryCondition="false" compartment="Cytosol" constant="false" hasOnlySubstanceUnits="false" id="M_MANNOSE_DASH_6P_Cytosol" name="mannose-6-phosphate" fbc:charge="0" />
      <species boundaryCondition="false" compartment="Cytosol" constant="false" hasOnlySubstanceUnits="false" id="M_GMP_Cytosol" name="gmp" fbc:charge="0" />
      <species boundaryCondition="false" compartment="Cytosol" constant="false" hasOnlySubstanceUnits="false" id="M_BUTYRIC_ACID_Cytosol" name="butanoate" fbc:charge="0" />
      <species boundaryCondition="false" compartment="Cytosol" constant="false" hasOnlySubstanceUnits="false" id="M_CPD_DASH_377_Cytosol" name="2-dehydro-d-gluconate" fbc:charge="0" />
      <species boundaryCondition="false" compartment="Cytosol" constant="false" hasOnlySubstanceUnits="false" id="M_ILE_DASH_TRNAS_Cytosol" name="isoleucine trna" fbc:charge="0" />
      <species boundaryCondition="false" compartment="Cytosol" constant="false" hasOnlySubstanceUnits="false" id="M_DEOXYXYLULOSE_DASH_5P_Cytosol" name="1-deoxy-d-xylulose 5-phosphate" fbc:charge="0" />
      <species boundaryCondition="false" compartment="Cytosol" constant="false" hasOnlySubstanceUnits="false" id="M_SER_DASH_TRNAS_Cytosol" name="serine trna" fbc:charge="0" />
      <species boundaryCondition="false" compartment="Cytosol" constant="false" hasOnlySubstanceUnits="false" id="M_DEOXYURIDINE_Cytosol" name="deoxyuridine" fbc:charge="0" />
      <species boundaryCondition="false" compartment="Extraorganism" constant="false" hasOnlySubstanceUnits="false" id="M_FORMATE_Extraorganism" name="formate" fbc:charge="0" />
      <species boundaryCondition="false" compartment="Cytosol" constant="false" hasOnlySubstanceUnits="false" id="M_AFATTYACID_FREE_W_Cytosol" name="generic fatty acid chain for free molecules (mass)" fbc:charge="0" />
      <species boundaryCondition="false" compartment="Extraorganism" constant="false" hasOnlySubstanceUnits="false" id="M_C6_COLON_0_Extraorganism" name="hexanoate" fbc:charge="0" />
      <species boundaryCondition="false" compartment="Cytosol" constant="false" hasOnlySubstanceUnits="false" id="M_OCTAPRENYL_DASH_METHYL_DASH_METHOXY_DASH_BENZQ_Cytosol" name="2-octaprenyl-3-methyl-6-methoxy-1,4-benzoquinone" fbc:charge="0" />
      <species boundaryCondition="false" compartment="Cytosol" constant="false" hasOnlySubstanceUnits="false" id="M_COPROPORPHYRINOGEN_III_Cytosol" name="coproporphyrinogen iii" fbc:charge="0" />
      <species boundaryCondition="false" compartment="Extraorganism" constant="false" hasOnlySubstanceUnits="false" id="M_C18_COLON_0_Extraorganism" name="octadenoate" fbc:charge="0" />
      <species boundaryCondition="false" compartment="Cytosol" constant="false" hasOnlySubstanceUnits="false" id="M_C6_Cytosol" name="undecaprenyl-pyrophosphoryl-murnac-(pentapeptide)-n-acetylglucosamine" fbc:charge="0" />
      <species boundaryCondition="false" compartment="Cytosol" constant="false" hasOnlySubstanceUnits="false" id="M_CARBAMYUL_DASH_L_DASH_ASPARTATE_Cytosol" name="carbamoyl-l-aspartate" fbc:charge="0" />
      <species boundaryCondition="false" compartment="Cytosol" constant="false" hasOnlySubstanceUnits="false" id="M_C5_Cytosol" name="n-acetylmuramoyl-l-alanyl-d-glutamyl-meso-2,6-diaminoheptane- d-alanyl-d-alanine-diphosphoundecaprenol" fbc:charge="0" />
      <species boundaryCondition="false" compartment="Cytosol" constant="false" hasOnlySubstanceUnits="false" id="M_WAX_DASH_ESTER_W_Cytosol" name="generic wax esters (mass)" fbc:charge="0" />
      <species boundaryCondition="false" compartment="Cytosol" constant="false" hasOnlySubstanceUnits="false" id="M_C16_COLON_1_LPAREN_C7_RPAREN__DASH_2ENOYLACP_Cytosol" name="trans,cis-hexadec-2,7-enoyl-acp" fbc:charge="0" />
      <species boundaryCondition="false" compartment="Cytosol" constant="false" hasOnlySubstanceUnits="false" id="M_LYS_DASH_TRNAS_Cytosol" name="lysine trna" fbc:charge="0" />
      <species boundaryCondition="false" compartment="Extraorganism" constant="false" hasOnlySubstanceUnits="false" id="M_ACET_Extraorganism" name="acetate" fbc:charge="0" />
      <species boundaryCondition="false" compartment="Cytosol" constant="false" hasOnlySubstanceUnits="false" id="M_C14_COLON_0_Cytosol" name="tetradecanoate" fbc:charge="0" />
      <species boundaryCondition="false" compartment="Extraorganism" constant="false" hasOnlySubstanceUnits="false" id="M_SUBERATE_Extraorganism" name="suberate" fbc:charge="0" />
      <species boundaryCondition="false" compartment="Cytosol" constant="false" hasOnlySubstanceUnits="false" id="M_GLUTATHIONE_Cytosol" name="reduced glutathione" fbc:charge="0" />
      <species boundaryCondition="false" compartment="Cytosol" constant="false" hasOnlySubstanceUnits="false" id="M_ETOH_Cytosol" name="ethanol" fbc:charge="0" />
      <species boundaryCondition="false" compartment="Periplasm" constant="false" hasOnlySubstanceUnits="false" id="M_QUINATE_Periplasm" name="quinate" fbc:charge="0" />
      <species boundaryCondition="false" compartment="Cytosol" constant="false" hasOnlySubstanceUnits="false" id="M_3_DASH_DEOXY_DASH_D_DASH_ARABINO_DASH_HEPTULOSONATE_DASH_7_DASH_P_Cytosol" name="3-deoxy-d-arabino-heptulosonate-7-phosphate" fbc:charge="0" />
      <species boundaryCondition="false" compartment="Cytosol" constant="false" hasOnlySubstanceUnits="false" id="M_DUTP_Cytosol" name="dutp" fbc:charge="0" />
      <species boundaryCondition="false" compartment="Extraorganism" constant="false" hasOnlySubstanceUnits="false" id="M_LYS_Extraorganism" name="l-lysine" fbc:charge="0" />
      <species boundaryCondition="false" compartment="Cytosol" constant="false" hasOnlySubstanceUnits="false" id="M_DEOXYADENOSINE_Cytosol" name="deoxyadenosine" fbc:charge="0" />
      <species boundaryCondition="false" compartment="Cytosol" constant="false" hasOnlySubstanceUnits="false" id="M_DNA_W_Cytosol" name="generic dna (mass)" fbc:charge="0" />
      <species boundaryCondition="false" compartment="Cytosol" constant="false" hasOnlySubstanceUnits="false" id="M_GLN_DASH_TRNAS_Cytosol" name="glutamine trna" fbc:charge="0" />
      <species boundaryCondition="false" compartment="Cytosol" constant="false" hasOnlySubstanceUnits="false" id="M_KDO2_DASH_LIPID_DASH_IVA_Cytosol" name="kdo2-lipid iva" fbc:charge="0" />
      <species boundaryCondition="false" compartment="Cytosol" constant="false" hasOnlySubstanceUnits="false" id="M_C5_COLON_0_DASH_CARBOXY3HYDROXYCOA_Cytosol" name="4-carboxy-3-hydroxybutanoyl-coa" fbc:charge="0" />
      <species boundaryCondition="false" compartment="Cytosol" constant="false" hasOnlySubstanceUnits="false" id="M_C14_COLON_0_DASH_2ENOYLACP_Cytosol" name="trans-tetradec-2-enoyl-coa" fbc:charge="0" />
      <species boundaryCondition="false" compartment="Cytosol" constant="false" hasOnlySubstanceUnits="false" id="M_CIT_Cytosol" name="citrate" fbc:charge="0" />
      <species boundaryCondition="false" compartment="Extraorganism" constant="false" hasOnlySubstanceUnits="false" id="M_MAL_Extraorganism" name="malate" fbc:charge="0" />
      <species boundaryCondition="false" compartment="Cytosol" constant="false" hasOnlySubstanceUnits="false" id="M_AMINO_DASH_RIBOSYLAMINO_DASH_1H_DASH_3H_DASH_PYR_DASH_DIONE_Cytosol" name="5-amino-6-ribitylamino-2,4(1h,3h)-pyrimidinedione" fbc:charge="0" />
      <species boundaryCondition="false" compartment="Cytosol" constant="false" hasOnlySubstanceUnits="false" id="M_CPD_DASH_622_Cytosol" name="2-methylcitrate" fbc:charge="0" />
      <species boundaryCondition="false" compartment="Cytosol" constant="false" hasOnlySubstanceUnits="false" id="M_C6_COLON_0_Cytosol" name="hexanoate" fbc:charge="0" />
      <species boundaryCondition="false" compartment="Cytosol" constant="false" hasOnlySubstanceUnits="false" id="M_ADIPATE_Cytosol" name="adipate" fbc:charge="0" />
      <species boundaryCondition="false" compartment="Cytosol" constant="false" hasOnlySubstanceUnits="false" id="M_PHOSPHORIBULOSYL_DASH_FORMIMINO_DASH_AICAR_DASH_P_Cytosol" name="phosphoribulosylformimino-aicar-p" fbc:charge="0" />
      <species boundaryCondition="false" compartment="Cytosol" constant="false" hasOnlySubstanceUnits="false" id="M_UDP_DASH_GLUCURONATE_Cytosol" name="udp-d-glucuronate" fbc:charge="0" />
      <species boundaryCondition="false" compartment="Cytosol" constant="false" hasOnlySubstanceUnits="false" id="M_B_DASH_ALANINE_Cytosol" name="beta-alanine" fbc:charge="0" />
      <species boundaryCondition="false" compartment="Cytosol" constant="false" hasOnlySubstanceUnits="false" id="M_L_DASH_DELTA_LPAREN_1_RPAREN__DASH_PYRROLINE_5_DASH_CARBOXYLATE_Cytosol" name="l-delta1-pyrroline-5-carboxylate" fbc:charge="0" />
      <species boundaryCondition="false" compartment="Extraorganism" constant="false" hasOnlySubstanceUnits="false" id="M_GLUCONATE_Extraorganism" name="gluconate" fbc:charge="0" />
      <species boundaryCondition="false" compartment="Cytosol" constant="false" hasOnlySubstanceUnits="false" id="M_DIHYDRONEOPTERIN_DASH_P3_Cytosol" name="dihydroneopterin triphosphate" fbc:charge="0" />
      <species boundaryCondition="false" compartment="Cytosol" constant="false" hasOnlySubstanceUnits="false" id="M_2_DASH_OXOBUTANOATE_Cytosol" name="2-oxobutanoate" fbc:charge="0" />
      <species boundaryCondition="false" compartment="Cytosol" constant="false" hasOnlySubstanceUnits="false" id="M_ALA_DASH_TRNAS_Cytosol" name="alanine trna" fbc:charge="0" />
      <species boundaryCondition="false" compartment="Cytosol" constant="false" hasOnlySubstanceUnits="false" id="M_HEME_O_Cytosol" name="heme o" fbc:charge="0" />
      <species boundaryCondition="false" compartment="Extraorganism" constant="false" hasOnlySubstanceUnits="false" id="M_C12_COLON_0_Extraorganism" name="dodecanoate" fbc:charge="0" />
      <species boundaryCondition="false" compartment="Cytosol" constant="false" hasOnlySubstanceUnits="false" id="M_TYR_DASH_TRNAS_Cytosol" name="tyrosine trna" fbc:charge="0" />
      <species boundaryCondition="false" compartment="Cytosol" constant="false" hasOnlySubstanceUnits="false" id="M_DIACYLGLYCEROL_Cytosol" name="1,2-diacylglycerol" fbc:charge="0" />
      <species boundaryCondition="false" compartment="Extraorganism" constant="false" hasOnlySubstanceUnits="false" id="M_DEOXYURIDINE_Extraorganism" name="deoxyuridine" fbc:charge="0" />
      <species boundaryCondition="false" compartment="Cytosol" constant="false" hasOnlySubstanceUnits="false" id="M_XANTHOSINE_DASH_5_DASH_PHOSPHATE_Cytosol" name="xanthosine-5-phosphate" fbc:charge="0" />
      <species boundaryCondition="false" compartment="Cytosol" constant="false" hasOnlySubstanceUnits="false" id="M_ACETOACETYL_DASH_COA_Cytosol" name="acetoacetyl-coa" fbc:charge="0" />
      <species boundaryCondition="false" compartment="Cytosol" constant="false" hasOnlySubstanceUnits="false" id="M_GLYCOLLATE_Cytosol" name="glycolate" fbc:charge="0" />
      <species boundaryCondition="false" compartment="Extraorganism" constant="false" hasOnlySubstanceUnits="false" id="M_GLT_Extraorganism" name="l-glutamate" fbc:charge="0" />
      <species boundaryCondition="false" compartment="Cytosol" constant="false" hasOnlySubstanceUnits="false" id="M_3OH_DASH_4P_DASH_OH_DASH_ALPHA_DASH_KETOBUTYRATE_Cytosol" name="3-hydroxy-4-phospho-hydroxy-alpha-ketobutyrate" fbc:charge="0" />
      <species boundaryCondition="false" compartment="Cytosol" constant="false" hasOnlySubstanceUnits="false" id="M_LL_DASH_DIAMINOPIMELATE_Cytosol" name="ll-diaminopimelate" fbc:charge="0" />
      <species boundaryCondition="false" compartment="Cytosol" constant="false" hasOnlySubstanceUnits="false" id="M_P_DASH_AMINO_DASH_BENZOATE_Cytosol" name="p-aminobenzoate" fbc:charge="0" />
      <species boundaryCondition="false" compartment="Cytosol" constant="false" hasOnlySubstanceUnits="false" id="M_CPD_DASH_335_Cytosol" name="(r)-3-hydroxybutanoate" fbc:charge="0" />
      <species boundaryCondition="false" compartment="Cytosol" constant="false" hasOnlySubstanceUnits="false" id="M_PYRIDOXINE_DASH_5P_Cytosol" name="pyridoxine-5'-phosphate" fbc:charge="0" />
      <species boundaryCondition="false" compartment="Cytosol" constant="false" hasOnlySubstanceUnits="false" id="M_COFACTOR_W_Cytosol" name="generic cofactor molecule (mass)" fbc:charge="0" />
      <species boundaryCondition="false" compartment="Cytosol" constant="false" hasOnlySubstanceUnits="false" id="M_CHOLINE_Cytosol" name="choline" fbc:charge="0" />
      <species boundaryCondition="false" compartment="Extraorganism" constant="false" hasOnlySubstanceUnits="false" id="M_CPD_DASH_205_Extraorganism" name="pimelate" fbc:charge="0" />
      <species boundaryCondition="false" compartment="Cytosol" constant="false" hasOnlySubstanceUnits="false" id="M_C12_COLON_0_DASH_ACP_Cytosol" name="dodecanoyl-acp" fbc:charge="0" />
      <species boundaryCondition="false" compartment="Cytosol" constant="false" hasOnlySubstanceUnits="false" id="M_HYDROXY_DASH_METHYL_DASH_BUTENYL_DASH_DIP_Cytosol" name="1-hydroxy-2-methyl-2-(e)-butenyl 4-diphosphate" fbc:charge="0" />
      <species boundaryCondition="false" compartment="Cytosol" constant="false" hasOnlySubstanceUnits="false" id="M_PROTEIN_W_Cytosol" name="generic protein (mass)" fbc:charge="0" />
      <species boundaryCondition="false" compartment="Extraorganism" constant="false" hasOnlySubstanceUnits="false" id="M_SO3_Extraorganism" name="so3-2" fbc:charge="0" />
      <species boundaryCondition="false" compartment="Cytosol" constant="false" hasOnlySubstanceUnits="false" id="M_CPD_DASH_67_Cytosol" name="2-phosphoglycolate" fbc:charge="0" />
      <species boundaryCondition="false" compartment="Cytosol" constant="false" hasOnlySubstanceUnits="false" id="M_C8_COLON_0_DASH_3HYDROXYCOA_Cytosol" name="3-hydroxyoctanoyl-coa" fbc:charge="0" />
      <species boundaryCondition="false" compartment="Cytosol" constant="false" hasOnlySubstanceUnits="false" id="M_6_DASH_P_DASH_GLUCONATE_Cytosol" name="6-phospho-gluconate" fbc:charge="0" />
      <species boundaryCondition="false" compartment="Cytosol" constant="false" hasOnlySubstanceUnits="false" id="M_CPD_DASH_421_Cytosol" name="n2-succinyl-l-arginine" fbc:charge="0" />
      <species boundaryCondition="false" compartment="Cytosol" constant="false" hasOnlySubstanceUnits="false" id="M_3_DASH_OXOPIMELOYL_DASH_COA_Cytosol" name="3-oxotetradecanoyl-coa" fbc:charge="0" />
    </listOfSpecies>
    <fbc:listOfGeneProducts>
      <fbc:geneProduct fbc:id="G_ACIAD0013" fbc:label="ACIAD0013" fbc:name="ACIAD0013" />
      <fbc:geneProduct fbc:id="G_ACIAD0015" fbc:label="ACIAD0015" fbc:name="ACIAD0015" />
      <fbc:geneProduct fbc:id="G_ACIAD0022" fbc:label="ACIAD0022" fbc:name="ACIAD0022" />
      <fbc:geneProduct fbc:id="G_ACIAD0023" fbc:label="ACIAD0023" fbc:name="ACIAD0023" />
      <fbc:geneProduct fbc:id="G_ACIAD0024" fbc:label="ACIAD0024" fbc:name="ACIAD0024" />
      <fbc:geneProduct fbc:id="G_ACIAD0028" fbc:label="ACIAD0028" fbc:name="ACIAD0028" />
      <fbc:geneProduct fbc:id="G_ACIAD0031" fbc:label="ACIAD0031" fbc:name="ACIAD0031" />
      <fbc:geneProduct fbc:id="G_ACIAD0032" fbc:label="ACIAD0032" fbc:name="ACIAD0032" />
      <fbc:geneProduct fbc:id="G_ACIAD0034" fbc:label="ACIAD0034" fbc:name="ACIAD0034" />
      <fbc:geneProduct fbc:id="G_ACIAD0035" fbc:label="ACIAD0035" fbc:name="ACIAD0035" />
      <fbc:geneProduct fbc:id="G_ACIAD0036" fbc:label="ACIAD0036" fbc:name="ACIAD0036" />
      <fbc:geneProduct fbc:id="G_ACIAD0037" fbc:label="ACIAD0037" fbc:name="ACIAD0037" />
      <fbc:geneProduct fbc:id="G_ACIAD0038" fbc:label="ACIAD0038" fbc:name="ACIAD0038" />
      <fbc:geneProduct fbc:id="G_ACIAD0039" fbc:label="ACIAD0039" fbc:name="ACIAD0039" />
      <fbc:geneProduct fbc:id="G_ACIAD0043" fbc:label="ACIAD0043" fbc:name="ACIAD0043" />
      <fbc:geneProduct fbc:id="G_ACIAD0044" fbc:label="ACIAD0044" fbc:name="ACIAD0044" />
      <fbc:geneProduct fbc:id="G_ACIAD0062" fbc:label="ACIAD0062" fbc:name="ACIAD0062" />
      <fbc:geneProduct fbc:id="G_ACIAD0072" fbc:label="ACIAD0072" fbc:name="ACIAD0072" />
      <fbc:geneProduct fbc:id="G_ACIAD0076" fbc:label="ACIAD0076" fbc:name="ACIAD0076" />
      <fbc:geneProduct fbc:id="G_ACIAD0078" fbc:label="ACIAD0078" fbc:name="ACIAD0078" />
      <fbc:geneProduct fbc:id="G_ACIAD0079" fbc:label="ACIAD0079" fbc:name="ACIAD0079" />
      <fbc:geneProduct fbc:id="G_ACIAD0080" fbc:label="ACIAD0080" fbc:name="ACIAD0080" />
      <fbc:geneProduct fbc:id="G_ACIAD0086" fbc:label="ACIAD0086" fbc:name="ACIAD0086" />
      <fbc:geneProduct fbc:id="G_ACIAD0087" fbc:label="ACIAD0087" fbc:name="ACIAD0087" />
      <fbc:geneProduct fbc:id="G_ACIAD0096" fbc:label="ACIAD0096" fbc:name="ACIAD0096" />
      <fbc:geneProduct fbc:id="G_ACIAD0099" fbc:label="ACIAD0099" fbc:name="ACIAD0099" />
      <fbc:geneProduct fbc:id="G_ACIAD0100" fbc:label="ACIAD0100" fbc:name="ACIAD0100" />
      <fbc:geneProduct fbc:id="G_ACIAD0101" fbc:label="ACIAD0101" fbc:name="ACIAD0101" />
      <fbc:geneProduct fbc:id="G_ACIAD0102" fbc:label="ACIAD0102" fbc:name="ACIAD0102" />
      <fbc:geneProduct fbc:id="G_ACIAD0104" fbc:label="ACIAD0104" fbc:name="ACIAD0104" />
      <fbc:geneProduct fbc:id="G_ACIAD0106" fbc:label="ACIAD0106" fbc:name="ACIAD0106" />
      <fbc:geneProduct fbc:id="G_ACIAD0108" fbc:label="ACIAD0108" fbc:name="ACIAD0108" />
      <fbc:geneProduct fbc:id="G_ACIAD0109" fbc:label="ACIAD0109" fbc:name="ACIAD0109" />
      <fbc:geneProduct fbc:id="G_ACIAD0112" fbc:label="ACIAD0112" fbc:name="ACIAD0112" />
      <fbc:geneProduct fbc:id="G_ACIAD0115" fbc:label="ACIAD0115" fbc:name="ACIAD0115" />
      <fbc:geneProduct fbc:id="G_ACIAD0116" fbc:label="ACIAD0116" fbc:name="ACIAD0116" />
      <fbc:geneProduct fbc:id="G_ACIAD0118" fbc:label="ACIAD0118" fbc:name="ACIAD0118" />
      <fbc:geneProduct fbc:id="G_ACIAD0126" fbc:label="ACIAD0126" fbc:name="ACIAD0126" />
      <fbc:geneProduct fbc:id="G_ACIAD0127" fbc:label="ACIAD0127" fbc:name="ACIAD0127" />
      <fbc:geneProduct fbc:id="G_ACIAD0128" fbc:label="ACIAD0128" fbc:name="ACIAD0128" />
      <fbc:geneProduct fbc:id="G_ACIAD0130" fbc:label="ACIAD0130" fbc:name="ACIAD0130" />
      <fbc:geneProduct fbc:id="G_ACIAD0131" fbc:label="ACIAD0131" fbc:name="ACIAD0131" />
      <fbc:geneProduct fbc:id="G_ACIAD0136" fbc:label="ACIAD0136" fbc:name="ACIAD0136" />
      <fbc:geneProduct fbc:id="G_ACIAD0137" fbc:label="ACIAD0137" fbc:name="ACIAD0137" />
      <fbc:geneProduct fbc:id="G_ACIAD0151" fbc:label="ACIAD0151" fbc:name="ACIAD0151" />
      <fbc:geneProduct fbc:id="G_ACIAD0164" fbc:label="ACIAD0164" fbc:name="ACIAD0164" />
      <fbc:geneProduct fbc:id="G_ACIAD0166" fbc:label="ACIAD0166" fbc:name="ACIAD0166" />
      <fbc:geneProduct fbc:id="G_ACIAD0173" fbc:label="ACIAD0173" fbc:name="ACIAD0173" />
      <fbc:geneProduct fbc:id="G_ACIAD0178" fbc:label="ACIAD0178" fbc:name="ACIAD0178" />
      <fbc:geneProduct fbc:id="G_ACIAD0180" fbc:label="ACIAD0180" fbc:name="ACIAD0180" />
      <fbc:geneProduct fbc:id="G_ACIAD0182" fbc:label="ACIAD0182" fbc:name="ACIAD0182" />
      <fbc:geneProduct fbc:id="G_ACIAD0183" fbc:label="ACIAD0183" fbc:name="ACIAD0183" />
      <fbc:geneProduct fbc:id="G_ACIAD0184" fbc:label="ACIAD0184" fbc:name="ACIAD0184" />
      <fbc:geneProduct fbc:id="G_ACIAD0185" fbc:label="ACIAD0185" fbc:name="ACIAD0185" />
      <fbc:geneProduct fbc:id="G_ACIAD0186" fbc:label="ACIAD0186" fbc:name="ACIAD0186" />
      <fbc:geneProduct fbc:id="G_ACIAD0187" fbc:label="ACIAD0187" fbc:name="ACIAD0187" />
      <fbc:geneProduct fbc:id="G_ACIAD0188" fbc:label="ACIAD0188" fbc:name="ACIAD0188" />
      <fbc:geneProduct fbc:id="G_ACIAD0193" fbc:label="ACIAD0193" fbc:name="ACIAD0193" />
      <fbc:geneProduct fbc:id="G_ACIAD0204" fbc:label="ACIAD0204" fbc:name="ACIAD0204" />
      <fbc:geneProduct fbc:id="G_ACIAD0223" fbc:label="ACIAD0223" fbc:name="ACIAD0223" />
      <fbc:geneProduct fbc:id="G_ACIAD0235" fbc:label="ACIAD0235" fbc:name="ACIAD0235" />
      <fbc:geneProduct fbc:id="G_ACIAD0239" fbc:label="ACIAD0239" fbc:name="ACIAD0239" />
      <fbc:geneProduct fbc:id="G_ACIAD0245" fbc:label="ACIAD0245" fbc:name="ACIAD0245" />
      <fbc:geneProduct fbc:id="G_ACIAD0247" fbc:label="ACIAD0247" fbc:name="ACIAD0247" />
      <fbc:geneProduct fbc:id="G_ACIAD0249" fbc:label="ACIAD0249" fbc:name="ACIAD0249" />
      <fbc:geneProduct fbc:id="G_ACIAD0256" fbc:label="ACIAD0256" fbc:name="ACIAD0256" />
      <fbc:geneProduct fbc:id="G_ACIAD0263" fbc:label="ACIAD0263" fbc:name="ACIAD0263" />
      <fbc:geneProduct fbc:id="G_ACIAD0264" fbc:label="ACIAD0264" fbc:name="ACIAD0264" />
      <fbc:geneProduct fbc:id="G_ACIAD0268" fbc:label="ACIAD0268" fbc:name="ACIAD0268" />
      <fbc:geneProduct fbc:id="G_ACIAD0270" fbc:label="ACIAD0270" fbc:name="ACIAD0270" />
      <fbc:geneProduct fbc:id="G_ACIAD0276" fbc:label="ACIAD0276" fbc:name="ACIAD0276" />
      <fbc:geneProduct fbc:id="G_ACIAD0283" fbc:label="ACIAD0283" fbc:name="ACIAD0283" />
      <fbc:geneProduct fbc:id="G_ACIAD0286" fbc:label="ACIAD0286" fbc:name="ACIAD0286" />
      <fbc:geneProduct fbc:id="G_ACIAD0287" fbc:label="ACIAD0287" fbc:name="ACIAD0287" />
      <fbc:geneProduct fbc:id="G_ACIAD0296" fbc:label="ACIAD0296" fbc:name="ACIAD0296" />
      <fbc:geneProduct fbc:id="G_ACIAD0297" fbc:label="ACIAD0297" fbc:name="ACIAD0297" />
      <fbc:geneProduct fbc:id="G_ACIAD0318" fbc:label="ACIAD0318" fbc:name="ACIAD0318" />
      <fbc:geneProduct fbc:id="G_ACIAD0319" fbc:label="ACIAD0319" fbc:name="ACIAD0319" />
      <fbc:geneProduct fbc:id="G_ACIAD0334" fbc:label="ACIAD0334" fbc:name="ACIAD0334" />
      <fbc:geneProduct fbc:id="G_ACIAD0335" fbc:label="ACIAD0335" fbc:name="ACIAD0335" />
      <fbc:geneProduct fbc:id="G_ACIAD0341" fbc:label="ACIAD0341" fbc:name="ACIAD0341" />
      <fbc:geneProduct fbc:id="G_ACIAD0342" fbc:label="ACIAD0342" fbc:name="ACIAD0342" />
      <fbc:geneProduct fbc:id="G_ACIAD0359" fbc:label="ACIAD0359" fbc:name="ACIAD0359" />
      <fbc:geneProduct fbc:id="G_ACIAD0363" fbc:label="ACIAD0363" fbc:name="ACIAD0363" />
      <fbc:geneProduct fbc:id="G_ACIAD0380" fbc:label="ACIAD0380" fbc:name="ACIAD0380" />
      <fbc:geneProduct fbc:id="G_ACIAD0382" fbc:label="ACIAD0382" fbc:name="ACIAD0382" />
      <fbc:geneProduct fbc:id="G_ACIAD0384" fbc:label="ACIAD0384" fbc:name="ACIAD0384" />
      <fbc:geneProduct fbc:id="G_ACIAD0395" fbc:label="ACIAD0395" fbc:name="ACIAD0395" />
      <fbc:geneProduct fbc:id="G_ACIAD0418" fbc:label="ACIAD0418" fbc:name="ACIAD0418" />
      <fbc:geneProduct fbc:id="G_ACIAD0427" fbc:label="ACIAD0427" fbc:name="ACIAD0427" />
      <fbc:geneProduct fbc:id="G_ACIAD0428" fbc:label="ACIAD0428" fbc:name="ACIAD0428" />
      <fbc:geneProduct fbc:id="G_ACIAD0442" fbc:label="ACIAD0442" fbc:name="ACIAD0442" />
      <fbc:geneProduct fbc:id="G_ACIAD0443" fbc:label="ACIAD0443" fbc:name="ACIAD0443" />
      <fbc:geneProduct fbc:id="G_ACIAD0451" fbc:label="ACIAD0451" fbc:name="ACIAD0451" />
      <fbc:geneProduct fbc:id="G_ACIAD0452" fbc:label="ACIAD0452" fbc:name="ACIAD0452" />
      <fbc:geneProduct fbc:id="G_ACIAD0463" fbc:label="ACIAD0463" fbc:name="ACIAD0463" />
      <fbc:geneProduct fbc:id="G_ACIAD0466" fbc:label="ACIAD0466" fbc:name="ACIAD0466" />
      <fbc:geneProduct fbc:id="G_ACIAD0469" fbc:label="ACIAD0469" fbc:name="ACIAD0469" />
      <fbc:geneProduct fbc:id="G_ACIAD0474" fbc:label="ACIAD0474" fbc:name="ACIAD0474" />
      <fbc:geneProduct fbc:id="G_ACIAD0479" fbc:label="ACIAD0479" fbc:name="ACIAD0479" />
      <fbc:geneProduct fbc:id="G_ACIAD0481" fbc:label="ACIAD0481" fbc:name="ACIAD0481" />
      <fbc:geneProduct fbc:id="G_ACIAD0484" fbc:label="ACIAD0484" fbc:name="ACIAD0484" />
      <fbc:geneProduct fbc:id="G_ACIAD0503" fbc:label="ACIAD0503" fbc:name="ACIAD0503" />
      <fbc:geneProduct fbc:id="G_ACIAD0505" fbc:label="ACIAD0505" fbc:name="ACIAD0505" />
      <fbc:geneProduct fbc:id="G_ACIAD0514" fbc:label="ACIAD0514" fbc:name="ACIAD0514" />
      <fbc:geneProduct fbc:id="G_ACIAD0515" fbc:label="ACIAD0515" fbc:name="ACIAD0515" />
      <fbc:geneProduct fbc:id="G_ACIAD0529" fbc:label="ACIAD0529" fbc:name="ACIAD0529" />
      <fbc:geneProduct fbc:id="G_ACIAD0530" fbc:label="ACIAD0530" fbc:name="ACIAD0530" />
      <fbc:geneProduct fbc:id="G_ACIAD0531" fbc:label="ACIAD0531" fbc:name="ACIAD0531" />
      <fbc:geneProduct fbc:id="G_ACIAD0538" fbc:label="ACIAD0538" fbc:name="ACIAD0538" />
      <fbc:geneProduct fbc:id="G_ACIAD0540" fbc:label="ACIAD0540" fbc:name="ACIAD0540" />
      <fbc:geneProduct fbc:id="G_ACIAD0541" fbc:label="ACIAD0541" fbc:name="ACIAD0541" />
      <fbc:geneProduct fbc:id="G_ACIAD0542" fbc:label="ACIAD0542" fbc:name="ACIAD0542" />
      <fbc:geneProduct fbc:id="G_ACIAD0543" fbc:label="ACIAD0543" fbc:name="ACIAD0543" />
      <fbc:geneProduct fbc:id="G_ACIAD0544" fbc:label="ACIAD0544" fbc:name="ACIAD0544" />
      <fbc:geneProduct fbc:id="G_ACIAD0545" fbc:label="ACIAD0545" fbc:name="ACIAD0545" />
      <fbc:geneProduct fbc:id="G_ACIAD0546" fbc:label="ACIAD0546" fbc:name="ACIAD0546" />
      <fbc:geneProduct fbc:id="G_ACIAD0547" fbc:label="ACIAD0547" fbc:name="ACIAD0547" />
      <fbc:geneProduct fbc:id="G_ACIAD0554" fbc:label="ACIAD0554" fbc:name="ACIAD0554" />
      <fbc:geneProduct fbc:id="G_ACIAD0556" fbc:label="ACIAD0556" fbc:name="ACIAD0556" />
      <fbc:geneProduct fbc:id="G_ACIAD0561" fbc:label="ACIAD0561" fbc:name="ACIAD0561" />
      <fbc:geneProduct fbc:id="G_ACIAD0562" fbc:label="ACIAD0562" fbc:name="ACIAD0562" />
      <fbc:geneProduct fbc:id="G_ACIAD0574" fbc:label="ACIAD0574" fbc:name="ACIAD0574" />
      <fbc:geneProduct fbc:id="G_ACIAD0580" fbc:label="ACIAD0580" fbc:name="ACIAD0580" />
      <fbc:geneProduct fbc:id="G_ACIAD0583" fbc:label="ACIAD0583" fbc:name="ACIAD0583" />
      <fbc:geneProduct fbc:id="G_ACIAD0597" fbc:label="ACIAD0597" fbc:name="ACIAD0597" />
      <fbc:geneProduct fbc:id="G_ACIAD0609" fbc:label="ACIAD0609" fbc:name="ACIAD0609" />
      <fbc:geneProduct fbc:id="G_ACIAD0623" fbc:label="ACIAD0623" fbc:name="ACIAD0623" />
      <fbc:geneProduct fbc:id="G_ACIAD0624" fbc:label="ACIAD0624" fbc:name="ACIAD0624" />
      <fbc:geneProduct fbc:id="G_ACIAD0635" fbc:label="ACIAD0635" fbc:name="ACIAD0635" />
      <fbc:geneProduct fbc:id="G_ACIAD0636" fbc:label="ACIAD0636" fbc:name="ACIAD0636" />
      <fbc:geneProduct fbc:id="G_ACIAD0642" fbc:label="ACIAD0642" fbc:name="ACIAD0642" />
      <fbc:geneProduct fbc:id="G_ACIAD0643" fbc:label="ACIAD0643" fbc:name="ACIAD0643" />
      <fbc:geneProduct fbc:id="G_ACIAD0644" fbc:label="ACIAD0644" fbc:name="ACIAD0644" />
      <fbc:geneProduct fbc:id="G_ACIAD0650" fbc:label="ACIAD0650" fbc:name="ACIAD0650" />
      <fbc:geneProduct fbc:id="G_ACIAD0651" fbc:label="ACIAD0651" fbc:name="ACIAD0651" />
      <fbc:geneProduct fbc:id="G_ACIAD0660" fbc:label="ACIAD0660" fbc:name="ACIAD0660" />
      <fbc:geneProduct fbc:id="G_ACIAD0661" fbc:label="ACIAD0661" fbc:name="ACIAD0661" />
      <fbc:geneProduct fbc:id="G_ACIAD0663" fbc:label="ACIAD0663" fbc:name="ACIAD0663" />
      <fbc:geneProduct fbc:id="G_ACIAD0664" fbc:label="ACIAD0664" fbc:name="ACIAD0664" />
      <fbc:geneProduct fbc:id="G_ACIAD0665" fbc:label="ACIAD0665" fbc:name="ACIAD0665" />
      <fbc:geneProduct fbc:id="G_ACIAD0678" fbc:label="ACIAD0678" fbc:name="ACIAD0678" />
      <fbc:geneProduct fbc:id="G_ACIAD0685" fbc:label="ACIAD0685" fbc:name="ACIAD0685" />
      <fbc:geneProduct fbc:id="G_ACIAD0694" fbc:label="ACIAD0694" fbc:name="ACIAD0694" />
      <fbc:geneProduct fbc:id="G_ACIAD0700" fbc:label="ACIAD0700" fbc:name="ACIAD0700" />
      <fbc:geneProduct fbc:id="G_ACIAD0702" fbc:label="ACIAD0702" fbc:name="ACIAD0702" />
      <fbc:geneProduct fbc:id="G_ACIAD0710" fbc:label="ACIAD0710" fbc:name="ACIAD0710" />
      <fbc:geneProduct fbc:id="G_ACIAD0715" fbc:label="ACIAD0715" fbc:name="ACIAD0715" />
      <fbc:geneProduct fbc:id="G_ACIAD0722" fbc:label="ACIAD0722" fbc:name="ACIAD0722" />
      <fbc:geneProduct fbc:id="G_ACIAD0724" fbc:label="ACIAD0724" fbc:name="ACIAD0724" />
      <fbc:geneProduct fbc:id="G_ACIAD0730" fbc:label="ACIAD0730" fbc:name="ACIAD0730" />
      <fbc:geneProduct fbc:id="G_ACIAD0731" fbc:label="ACIAD0731" fbc:name="ACIAD0731" />
      <fbc:geneProduct fbc:id="G_ACIAD0733" fbc:label="ACIAD0733" fbc:name="ACIAD0733" />
      <fbc:geneProduct fbc:id="G_ACIAD0734" fbc:label="ACIAD0734" fbc:name="ACIAD0734" />
      <fbc:geneProduct fbc:id="G_ACIAD0735" fbc:label="ACIAD0735" fbc:name="ACIAD0735" />
      <fbc:geneProduct fbc:id="G_ACIAD0736" fbc:label="ACIAD0736" fbc:name="ACIAD0736" />
      <fbc:geneProduct fbc:id="G_ACIAD0737" fbc:label="ACIAD0737" fbc:name="ACIAD0737" />
      <fbc:geneProduct fbc:id="G_ACIAD0738" fbc:label="ACIAD0738" fbc:name="ACIAD0738" />
      <fbc:geneProduct fbc:id="G_ACIAD0739" fbc:label="ACIAD0739" fbc:name="ACIAD0739" />
      <fbc:geneProduct fbc:id="G_ACIAD0740" fbc:label="ACIAD0740" fbc:name="ACIAD0740" />
      <fbc:geneProduct fbc:id="G_ACIAD0741" fbc:label="ACIAD0741" fbc:name="ACIAD0741" />
      <fbc:geneProduct fbc:id="G_ACIAD0742" fbc:label="ACIAD0742" fbc:name="ACIAD0742" />
      <fbc:geneProduct fbc:id="G_ACIAD0743" fbc:label="ACIAD0743" fbc:name="ACIAD0743" />
      <fbc:geneProduct fbc:id="G_ACIAD0744" fbc:label="ACIAD0744" fbc:name="ACIAD0744" />
      <fbc:geneProduct fbc:id="G_ACIAD0753" fbc:label="ACIAD0753" fbc:name="ACIAD0753" />
      <fbc:geneProduct fbc:id="G_ACIAD0759" fbc:label="ACIAD0759" fbc:name="ACIAD0759" />
      <fbc:geneProduct fbc:id="G_ACIAD0762" fbc:label="ACIAD0762" fbc:name="ACIAD0762" />
      <fbc:geneProduct fbc:id="G_ACIAD0768" fbc:label="ACIAD0768" fbc:name="ACIAD0768" />
      <fbc:geneProduct fbc:id="G_ACIAD0773" fbc:label="ACIAD0773" fbc:name="ACIAD0773" />
      <fbc:geneProduct fbc:id="G_ACIAD0776" fbc:label="ACIAD0776" fbc:name="ACIAD0776" />
      <fbc:geneProduct fbc:id="G_ACIAD0782" fbc:label="ACIAD0782" fbc:name="ACIAD0782" />
      <fbc:geneProduct fbc:id="G_ACIAD0791" fbc:label="ACIAD0791" fbc:name="ACIAD0791" />
      <fbc:geneProduct fbc:id="G_ACIAD0804" fbc:label="ACIAD0804" fbc:name="ACIAD0804" />
      <fbc:geneProduct fbc:id="G_ACIAD0805" fbc:label="ACIAD0805" fbc:name="ACIAD0805" />
      <fbc:geneProduct fbc:id="G_ACIAD0822" fbc:label="ACIAD0822" fbc:name="ACIAD0822" />
      <fbc:geneProduct fbc:id="G_ACIAD0823" fbc:label="ACIAD0823" fbc:name="ACIAD0823" />
      <fbc:geneProduct fbc:id="G_ACIAD0824" fbc:label="ACIAD0824" fbc:name="ACIAD0824" />
      <fbc:geneProduct fbc:id="G_ACIAD0832" fbc:label="ACIAD0832" fbc:name="ACIAD0832" />
      <fbc:geneProduct fbc:id="G_ACIAD0833" fbc:label="ACIAD0833" fbc:name="ACIAD0833" />
      <fbc:geneProduct fbc:id="G_ACIAD0834" fbc:label="ACIAD0834" fbc:name="ACIAD0834" />
      <fbc:geneProduct fbc:id="G_ACIAD0835" fbc:label="ACIAD0835" fbc:name="ACIAD0835" />
      <fbc:geneProduct fbc:id="G_ACIAD0840" fbc:label="ACIAD0840" fbc:name="ACIAD0840" />
      <fbc:geneProduct fbc:id="G_ACIAD0841" fbc:label="ACIAD0841" fbc:name="ACIAD0841" />
      <fbc:geneProduct fbc:id="G_ACIAD0856" fbc:label="ACIAD0856" fbc:name="ACIAD0856" />
      <fbc:geneProduct fbc:id="G_ACIAD0857" fbc:label="ACIAD0857" fbc:name="ACIAD0857" />
      <fbc:geneProduct fbc:id="G_ACIAD0859" fbc:label="ACIAD0859" fbc:name="ACIAD0859" />
      <fbc:geneProduct fbc:id="G_ACIAD0861" fbc:label="ACIAD0861" fbc:name="ACIAD0861" />
      <fbc:geneProduct fbc:id="G_ACIAD0870" fbc:label="ACIAD0870" fbc:name="ACIAD0870" />
      <fbc:geneProduct fbc:id="G_ACIAD0871" fbc:label="ACIAD0871" fbc:name="ACIAD0871" />
      <fbc:geneProduct fbc:id="G_ACIAD0872" fbc:label="ACIAD0872" fbc:name="ACIAD0872" />
      <fbc:geneProduct fbc:id="G_ACIAD0875" fbc:label="ACIAD0875" fbc:name="ACIAD0875" />
      <fbc:geneProduct fbc:id="G_ACIAD0879" fbc:label="ACIAD0879" fbc:name="ACIAD0879" />
      <fbc:geneProduct fbc:id="G_ACIAD0890" fbc:label="ACIAD0890" fbc:name="ACIAD0890" />
      <fbc:geneProduct fbc:id="G_ACIAD0901" fbc:label="ACIAD0901" fbc:name="ACIAD0901" />
      <fbc:geneProduct fbc:id="G_ACIAD0902" fbc:label="ACIAD0902" fbc:name="ACIAD0902" />
      <fbc:geneProduct fbc:id="G_ACIAD0903" fbc:label="ACIAD0903" fbc:name="ACIAD0903" />
      <fbc:geneProduct fbc:id="G_ACIAD0914" fbc:label="ACIAD0914" fbc:name="ACIAD0914" />
      <fbc:geneProduct fbc:id="G_ACIAD0922" fbc:label="ACIAD0922" fbc:name="ACIAD0922" />
      <fbc:geneProduct fbc:id="G_ACIAD0923" fbc:label="ACIAD0923" fbc:name="ACIAD0923" />
      <fbc:geneProduct fbc:id="G_ACIAD0930" fbc:label="ACIAD0930" fbc:name="ACIAD0930" />
      <fbc:geneProduct fbc:id="G_ACIAD0960" fbc:label="ACIAD0960" fbc:name="ACIAD0960" />
      <fbc:geneProduct fbc:id="G_ACIAD0963" fbc:label="ACIAD0963" fbc:name="ACIAD0963" />
      <fbc:geneProduct fbc:id="G_ACIAD0966" fbc:label="ACIAD0966" fbc:name="ACIAD0966" />
      <fbc:geneProduct fbc:id="G_ACIAD0979" fbc:label="ACIAD0979" fbc:name="ACIAD0979" />
      <fbc:geneProduct fbc:id="G_ACIAD0980" fbc:label="ACIAD0980" fbc:name="ACIAD0980" />
      <fbc:geneProduct fbc:id="G_ACIAD0982" fbc:label="ACIAD0982" fbc:name="ACIAD0982" />
      <fbc:geneProduct fbc:id="G_ACIAD0984" fbc:label="ACIAD0984" fbc:name="ACIAD0984" />
      <fbc:geneProduct fbc:id="G_ACIAD0999" fbc:label="ACIAD0999" fbc:name="ACIAD0999" />
      <fbc:geneProduct fbc:id="G_ACIAD1007" fbc:label="ACIAD1007" fbc:name="ACIAD1007" />
      <fbc:geneProduct fbc:id="G_ACIAD1008" fbc:label="ACIAD1008" fbc:name="ACIAD1008" />
      <fbc:geneProduct fbc:id="G_ACIAD1009" fbc:label="ACIAD1009" fbc:name="ACIAD1009" />
      <fbc:geneProduct fbc:id="G_ACIAD1011" fbc:label="ACIAD1011" fbc:name="ACIAD1011" />
      <fbc:geneProduct fbc:id="G_ACIAD1012" fbc:label="ACIAD1012" fbc:name="ACIAD1012" />
      <fbc:geneProduct fbc:id="G_ACIAD1015" fbc:label="ACIAD1015" fbc:name="ACIAD1015" />
      <fbc:geneProduct fbc:id="G_ACIAD1017" fbc:label="ACIAD1017" fbc:name="ACIAD1017" />
      <fbc:geneProduct fbc:id="G_ACIAD1018" fbc:label="ACIAD1018" fbc:name="ACIAD1018" />
      <fbc:geneProduct fbc:id="G_ACIAD1019" fbc:label="ACIAD1019" fbc:name="ACIAD1019" />
      <fbc:geneProduct fbc:id="G_ACIAD1020" fbc:label="ACIAD1020" fbc:name="ACIAD1020" />
      <fbc:geneProduct fbc:id="G_ACIAD1021" fbc:label="ACIAD1021" fbc:name="ACIAD1021" />
      <fbc:geneProduct fbc:id="G_ACIAD1022" fbc:label="ACIAD1022" fbc:name="ACIAD1022" />
      <fbc:geneProduct fbc:id="G_ACIAD1023" fbc:label="ACIAD1023" fbc:name="ACIAD1023" />
      <fbc:geneProduct fbc:id="G_ACIAD1026" fbc:label="ACIAD1026" fbc:name="ACIAD1026" />
      <fbc:geneProduct fbc:id="G_ACIAD1033" fbc:label="ACIAD1033" fbc:name="ACIAD1033" />
      <fbc:geneProduct fbc:id="G_ACIAD1036" fbc:label="ACIAD1036" fbc:name="ACIAD1036" />
      <fbc:geneProduct fbc:id="G_ACIAD1040" fbc:label="ACIAD1040" fbc:name="ACIAD1040" />
      <fbc:geneProduct fbc:id="G_ACIAD1045" fbc:label="ACIAD1045" fbc:name="ACIAD1045" />
      <fbc:geneProduct fbc:id="G_ACIAD1048" fbc:label="ACIAD1048" fbc:name="ACIAD1048" />
      <fbc:geneProduct fbc:id="G_ACIAD1065" fbc:label="ACIAD1065" fbc:name="ACIAD1065" />
      <fbc:geneProduct fbc:id="G_ACIAD1069" fbc:label="ACIAD1069" fbc:name="ACIAD1069" />
      <fbc:geneProduct fbc:id="G_ACIAD1070" fbc:label="ACIAD1070" fbc:name="ACIAD1070" />
      <fbc:geneProduct fbc:id="G_ACIAD1072" fbc:label="ACIAD1072" fbc:name="ACIAD1072" />
      <fbc:geneProduct fbc:id="G_ACIAD1073" fbc:label="ACIAD1073" fbc:name="ACIAD1073" />
      <fbc:geneProduct fbc:id="G_ACIAD1074" fbc:label="ACIAD1074" fbc:name="ACIAD1074" />
      <fbc:geneProduct fbc:id="G_ACIAD1084" fbc:label="ACIAD1084" fbc:name="ACIAD1084" />
      <fbc:geneProduct fbc:id="G_ACIAD1089" fbc:label="ACIAD1089" fbc:name="ACIAD1089" />
      <fbc:geneProduct fbc:id="G_ACIAD1090" fbc:label="ACIAD1090" fbc:name="ACIAD1090" />
      <fbc:geneProduct fbc:id="G_ACIAD1091" fbc:label="ACIAD1091" fbc:name="ACIAD1091" />
      <fbc:geneProduct fbc:id="G_ACIAD1105" fbc:label="ACIAD1105" fbc:name="ACIAD1105" />
      <fbc:geneProduct fbc:id="G_ACIAD1110" fbc:label="ACIAD1110" fbc:name="ACIAD1110" />
      <fbc:geneProduct fbc:id="G_ACIAD1121" fbc:label="ACIAD1121" fbc:name="ACIAD1121" />
      <fbc:geneProduct fbc:id="G_ACIAD1127" fbc:label="ACIAD1127" fbc:name="ACIAD1127" />
      <fbc:geneProduct fbc:id="G_ACIAD1128" fbc:label="ACIAD1128" fbc:name="ACIAD1128" />
      <fbc:geneProduct fbc:id="G_ACIAD1134" fbc:label="ACIAD1134" fbc:name="ACIAD1134" />
      <fbc:geneProduct fbc:id="G_ACIAD1150" fbc:label="ACIAD1150" fbc:name="ACIAD1150" />
      <fbc:geneProduct fbc:id="G_ACIAD1151" fbc:label="ACIAD1151" fbc:name="ACIAD1151" />
      <fbc:geneProduct fbc:id="G_ACIAD1168" fbc:label="ACIAD1168" fbc:name="ACIAD1168" />
      <fbc:geneProduct fbc:id="G_ACIAD1187" fbc:label="ACIAD1187" fbc:name="ACIAD1187" />
      <fbc:geneProduct fbc:id="G_ACIAD1189" fbc:label="ACIAD1189" fbc:name="ACIAD1189" />
      <fbc:geneProduct fbc:id="G_ACIAD1190" fbc:label="ACIAD1190" fbc:name="ACIAD1190" />
      <fbc:geneProduct fbc:id="G_ACIAD1191" fbc:label="ACIAD1191" fbc:name="ACIAD1191" />
      <fbc:geneProduct fbc:id="G_ACIAD1200" fbc:label="ACIAD1200" fbc:name="ACIAD1200" />
      <fbc:geneProduct fbc:id="G_ACIAD1201" fbc:label="ACIAD1201" fbc:name="ACIAD1201" />
      <fbc:geneProduct fbc:id="G_ACIAD1203" fbc:label="ACIAD1203" fbc:name="ACIAD1203" />
      <fbc:geneProduct fbc:id="G_ACIAD1210" fbc:label="ACIAD1210" fbc:name="ACIAD1210" />
      <fbc:geneProduct fbc:id="G_ACIAD1211" fbc:label="ACIAD1211" fbc:name="ACIAD1211" />
      <fbc:geneProduct fbc:id="G_ACIAD1212" fbc:label="ACIAD1212" fbc:name="ACIAD1212" />
      <fbc:geneProduct fbc:id="G_ACIAD1213" fbc:label="ACIAD1213" fbc:name="ACIAD1213" />
      <fbc:geneProduct fbc:id="G_ACIAD1214" fbc:label="ACIAD1214" fbc:name="ACIAD1214" />
      <fbc:geneProduct fbc:id="G_ACIAD1215" fbc:label="ACIAD1215" fbc:name="ACIAD1215" />
      <fbc:geneProduct fbc:id="G_ACIAD1219" fbc:label="ACIAD1219" fbc:name="ACIAD1219" />
      <fbc:geneProduct fbc:id="G_ACIAD1227" fbc:label="ACIAD1227" fbc:name="ACIAD1227" />
      <fbc:geneProduct fbc:id="G_ACIAD1231" fbc:label="ACIAD1231" fbc:name="ACIAD1231" />
      <fbc:geneProduct fbc:id="G_ACIAD1241" fbc:label="ACIAD1241" fbc:name="ACIAD1241" />
      <fbc:geneProduct fbc:id="G_ACIAD1243" fbc:label="ACIAD1243" fbc:name="ACIAD1243" />
      <fbc:geneProduct fbc:id="G_ACIAD1245" fbc:label="ACIAD1245" fbc:name="ACIAD1245" />
      <fbc:geneProduct fbc:id="G_ACIAD1252" fbc:label="ACIAD1252" fbc:name="ACIAD1252" />
      <fbc:geneProduct fbc:id="G_ACIAD1253" fbc:label="ACIAD1253" fbc:name="ACIAD1253" />
      <fbc:geneProduct fbc:id="G_ACIAD1255" fbc:label="ACIAD1255" fbc:name="ACIAD1255" />
      <fbc:geneProduct fbc:id="G_ACIAD1257" fbc:label="ACIAD1257" fbc:name="ACIAD1257" />
      <fbc:geneProduct fbc:id="G_ACIAD1258" fbc:label="ACIAD1258" fbc:name="ACIAD1258" />
      <fbc:geneProduct fbc:id="G_ACIAD1266" fbc:label="ACIAD1266" fbc:name="ACIAD1266" />
      <fbc:geneProduct fbc:id="G_ACIAD1270" fbc:label="ACIAD1270" fbc:name="ACIAD1270" />
      <fbc:geneProduct fbc:id="G_ACIAD1271" fbc:label="ACIAD1271" fbc:name="ACIAD1271" />
      <fbc:geneProduct fbc:id="G_ACIAD1284" fbc:label="ACIAD1284" fbc:name="ACIAD1284" />
      <fbc:geneProduct fbc:id="G_ACIAD1286" fbc:label="ACIAD1286" fbc:name="ACIAD1286" />
      <fbc:geneProduct fbc:id="G_ACIAD1287" fbc:label="ACIAD1287" fbc:name="ACIAD1287" />
      <fbc:geneProduct fbc:id="G_ACIAD1288" fbc:label="ACIAD1288" fbc:name="ACIAD1288" />
      <fbc:geneProduct fbc:id="G_ACIAD1289" fbc:label="ACIAD1289" fbc:name="ACIAD1289" />
      <fbc:geneProduct fbc:id="G_ACIAD1299" fbc:label="ACIAD1299" fbc:name="ACIAD1299" />
      <fbc:geneProduct fbc:id="G_ACIAD1301" fbc:label="ACIAD1301" fbc:name="ACIAD1301" />
      <fbc:geneProduct fbc:id="G_ACIAD1308" fbc:label="ACIAD1308" fbc:name="ACIAD1308" />
      <fbc:geneProduct fbc:id="G_ACIAD1309" fbc:label="ACIAD1309" fbc:name="ACIAD1309" />
      <fbc:geneProduct fbc:id="G_ACIAD1317" fbc:label="ACIAD1317" fbc:name="ACIAD1317" />
      <fbc:geneProduct fbc:id="G_ACIAD1321" fbc:label="ACIAD1321" fbc:name="ACIAD1321" />
      <fbc:geneProduct fbc:id="G_ACIAD1323" fbc:label="ACIAD1323" fbc:name="ACIAD1323" />
      <fbc:geneProduct fbc:id="G_ACIAD1327" fbc:label="ACIAD1327" fbc:name="ACIAD1327" />
      <fbc:geneProduct fbc:id="G_ACIAD1339" fbc:label="ACIAD1339" fbc:name="ACIAD1339" />
      <fbc:geneProduct fbc:id="G_ACIAD1343" fbc:label="ACIAD1343" fbc:name="ACIAD1343" />
      <fbc:geneProduct fbc:id="G_ACIAD1346" fbc:label="ACIAD1346" fbc:name="ACIAD1346" />
      <fbc:geneProduct fbc:id="G_ACIAD1357" fbc:label="ACIAD1357" fbc:name="ACIAD1357" />
      <fbc:geneProduct fbc:id="G_ACIAD1358" fbc:label="ACIAD1358" fbc:name="ACIAD1358" />
      <fbc:geneProduct fbc:id="G_ACIAD1360" fbc:label="ACIAD1360" fbc:name="ACIAD1360" />
      <fbc:geneProduct fbc:id="G_ACIAD1366" fbc:label="ACIAD1366" fbc:name="ACIAD1366" />
      <fbc:geneProduct fbc:id="G_ACIAD1372" fbc:label="ACIAD1372" fbc:name="ACIAD1372" />
      <fbc:geneProduct fbc:id="G_ACIAD1374" fbc:label="ACIAD1374" fbc:name="ACIAD1374" />
      <fbc:geneProduct fbc:id="G_ACIAD1375" fbc:label="ACIAD1375" fbc:name="ACIAD1375" />
      <fbc:geneProduct fbc:id="G_ACIAD1376" fbc:label="ACIAD1376" fbc:name="ACIAD1376" />
      <fbc:geneProduct fbc:id="G_ACIAD1380" fbc:label="ACIAD1380" fbc:name="ACIAD1380" />
      <fbc:geneProduct fbc:id="G_ACIAD1381" fbc:label="ACIAD1381" fbc:name="ACIAD1381" />
      <fbc:geneProduct fbc:id="G_ACIAD1382" fbc:label="ACIAD1382" fbc:name="ACIAD1382" />
      <fbc:geneProduct fbc:id="G_ACIAD1391" fbc:label="ACIAD1391" fbc:name="ACIAD1391" />
      <fbc:geneProduct fbc:id="G_ACIAD1404" fbc:label="ACIAD1404" fbc:name="ACIAD1404" />
      <fbc:geneProduct fbc:id="G_ACIAD1411" fbc:label="ACIAD1411" fbc:name="ACIAD1411" />
      <fbc:geneProduct fbc:id="G_ACIAD1412" fbc:label="ACIAD1412" fbc:name="ACIAD1412" />
      <fbc:geneProduct fbc:id="G_ACIAD1413" fbc:label="ACIAD1413" fbc:name="ACIAD1413" />
      <fbc:geneProduct fbc:id="G_ACIAD1417" fbc:label="ACIAD1417" fbc:name="ACIAD1417" />
      <fbc:geneProduct fbc:id="G_ACIAD1419" fbc:label="ACIAD1419" fbc:name="ACIAD1419" />
      <fbc:geneProduct fbc:id="G_ACIAD1424" fbc:label="ACIAD1424" fbc:name="ACIAD1424" />
      <fbc:geneProduct fbc:id="G_ACIAD1426" fbc:label="ACIAD1426" fbc:name="ACIAD1426" />
      <fbc:geneProduct fbc:id="G_ACIAD1427" fbc:label="ACIAD1427" fbc:name="ACIAD1427" />
      <fbc:geneProduct fbc:id="G_ACIAD1428" fbc:label="ACIAD1428" fbc:name="ACIAD1428" />
      <fbc:geneProduct fbc:id="G_ACIAD1429" fbc:label="ACIAD1429" fbc:name="ACIAD1429" />
      <fbc:geneProduct fbc:id="G_ACIAD1430" fbc:label="ACIAD1430" fbc:name="ACIAD1430" />
      <fbc:geneProduct fbc:id="G_ACIAD1433" fbc:label="ACIAD1433" fbc:name="ACIAD1433" />
      <fbc:geneProduct fbc:id="G_ACIAD1434" fbc:label="ACIAD1434" fbc:name="ACIAD1434" />
      <fbc:geneProduct fbc:id="G_ACIAD1436" fbc:label="ACIAD1436" fbc:name="ACIAD1436" />
      <fbc:geneProduct fbc:id="G_ACIAD1437" fbc:label="ACIAD1437" fbc:name="ACIAD1437" />
      <fbc:geneProduct fbc:id="G_ACIAD1438" fbc:label="ACIAD1438" fbc:name="ACIAD1438" />
      <fbc:geneProduct fbc:id="G_ACIAD1439" fbc:label="ACIAD1439" fbc:name="ACIAD1439" />
      <fbc:geneProduct fbc:id="G_ACIAD1440" fbc:label="ACIAD1440" fbc:name="ACIAD1440" />
      <fbc:geneProduct fbc:id="G_ACIAD1442" fbc:label="ACIAD1442" fbc:name="ACIAD1442" />
      <fbc:geneProduct fbc:id="G_ACIAD1446" fbc:label="ACIAD1446" fbc:name="ACIAD1446" />
      <fbc:geneProduct fbc:id="G_ACIAD1447" fbc:label="ACIAD1447" fbc:name="ACIAD1447" />
      <fbc:geneProduct fbc:id="G_ACIAD1448" fbc:label="ACIAD1448" fbc:name="ACIAD1448" />
      <fbc:geneProduct fbc:id="G_ACIAD1449" fbc:label="ACIAD1449" fbc:name="ACIAD1449" />
      <fbc:geneProduct fbc:id="G_ACIAD1450" fbc:label="ACIAD1450" fbc:name="ACIAD1450" />
      <fbc:geneProduct fbc:id="G_ACIAD1451" fbc:label="ACIAD1451" fbc:name="ACIAD1451" />
      <fbc:geneProduct fbc:id="G_ACIAD1457" fbc:label="ACIAD1457" fbc:name="ACIAD1457" />
      <fbc:geneProduct fbc:id="G_ACIAD1458" fbc:label="ACIAD1458" fbc:name="ACIAD1458" />
      <fbc:geneProduct fbc:id="G_ACIAD1463" fbc:label="ACIAD1463" fbc:name="ACIAD1463" />
      <fbc:geneProduct fbc:id="G_ACIAD1464" fbc:label="ACIAD1464" fbc:name="ACIAD1464" />
      <fbc:geneProduct fbc:id="G_ACIAD1465" fbc:label="ACIAD1465" fbc:name="ACIAD1465" />
      <fbc:geneProduct fbc:id="G_ACIAD1471" fbc:label="ACIAD1471" fbc:name="ACIAD1471" />
      <fbc:geneProduct fbc:id="G_ACIAD1481" fbc:label="ACIAD1481" fbc:name="ACIAD1481" />
      <fbc:geneProduct fbc:id="G_ACIAD1482" fbc:label="ACIAD1482" fbc:name="ACIAD1482" />
      <fbc:geneProduct fbc:id="G_ACIAD1483" fbc:label="ACIAD1483" fbc:name="ACIAD1483" />
      <fbc:geneProduct fbc:id="G_ACIAD1505" fbc:label="ACIAD1505" fbc:name="ACIAD1505" />
      <fbc:geneProduct fbc:id="G_ACIAD1518" fbc:label="ACIAD1518" fbc:name="ACIAD1518" />
      <fbc:geneProduct fbc:id="G_ACIAD1523" fbc:label="ACIAD1523" fbc:name="ACIAD1523" />
      <fbc:geneProduct fbc:id="G_ACIAD1524" fbc:label="ACIAD1524" fbc:name="ACIAD1524" />
      <fbc:geneProduct fbc:id="G_ACIAD1525" fbc:label="ACIAD1525" fbc:name="ACIAD1525" />
      <fbc:geneProduct fbc:id="G_ACIAD1526" fbc:label="ACIAD1526" fbc:name="ACIAD1526" />
      <fbc:geneProduct fbc:id="G_ACIAD1527" fbc:label="ACIAD1527" fbc:name="ACIAD1527" />
      <fbc:geneProduct fbc:id="G_ACIAD1535" fbc:label="ACIAD1535" fbc:name="ACIAD1535" />
      <fbc:geneProduct fbc:id="G_ACIAD1536" fbc:label="ACIAD1536" fbc:name="ACIAD1536" />
      <fbc:geneProduct fbc:id="G_ACIAD1537" fbc:label="ACIAD1537" fbc:name="ACIAD1537" />
      <fbc:geneProduct fbc:id="G_ACIAD1541" fbc:label="ACIAD1541" fbc:name="ACIAD1541" />
      <fbc:geneProduct fbc:id="G_ACIAD1565" fbc:label="ACIAD1565" fbc:name="ACIAD1565" />
      <fbc:geneProduct fbc:id="G_ACIAD1566" fbc:label="ACIAD1566" fbc:name="ACIAD1566" />
      <fbc:geneProduct fbc:id="G_ACIAD1569" fbc:label="ACIAD1569" fbc:name="ACIAD1569" />
      <fbc:geneProduct fbc:id="G_ACIAD1570" fbc:label="ACIAD1570" fbc:name="ACIAD1570" />
      <fbc:geneProduct fbc:id="G_ACIAD1578" fbc:label="ACIAD1578" fbc:name="ACIAD1578" />
      <fbc:geneProduct fbc:id="G_ACIAD1584" fbc:label="ACIAD1584" fbc:name="ACIAD1584" />
      <fbc:geneProduct fbc:id="G_ACIAD1586" fbc:label="ACIAD1586" fbc:name="ACIAD1586" />
      <fbc:geneProduct fbc:id="G_ACIAD1587" fbc:label="ACIAD1587" fbc:name="ACIAD1587" />
      <fbc:geneProduct fbc:id="G_ACIAD1592" fbc:label="ACIAD1592" fbc:name="ACIAD1592" />
      <fbc:geneProduct fbc:id="G_ACIAD1593" fbc:label="ACIAD1593" fbc:name="ACIAD1593" />
      <fbc:geneProduct fbc:id="G_ACIAD1598" fbc:label="ACIAD1598" fbc:name="ACIAD1598" />
      <fbc:geneProduct fbc:id="G_ACIAD1600" fbc:label="ACIAD1600" fbc:name="ACIAD1600" />
      <fbc:geneProduct fbc:id="G_ACIAD1601" fbc:label="ACIAD1601" fbc:name="ACIAD1601" />
      <fbc:geneProduct fbc:id="G_ACIAD1604" fbc:label="ACIAD1604" fbc:name="ACIAD1604" />
      <fbc:geneProduct fbc:id="G_ACIAD1605" fbc:label="ACIAD1605" fbc:name="ACIAD1605" />
      <fbc:geneProduct fbc:id="G_ACIAD1606" fbc:label="ACIAD1606" fbc:name="ACIAD1606" />
      <fbc:geneProduct fbc:id="G_ACIAD1607" fbc:label="ACIAD1607" fbc:name="ACIAD1607" />
      <fbc:geneProduct fbc:id="G_ACIAD1608" fbc:label="ACIAD1608" fbc:name="ACIAD1608" />
      <fbc:geneProduct fbc:id="G_ACIAD1609" fbc:label="ACIAD1609" fbc:name="ACIAD1609" />
      <fbc:geneProduct fbc:id="G_ACIAD1611" fbc:label="ACIAD1611" fbc:name="ACIAD1611" />
      <fbc:geneProduct fbc:id="G_ACIAD1615" fbc:label="ACIAD1615" fbc:name="ACIAD1615" />
      <fbc:geneProduct fbc:id="G_ACIAD1616" fbc:label="ACIAD1616" fbc:name="ACIAD1616" />
      <fbc:geneProduct fbc:id="G_ACIAD1618" fbc:label="ACIAD1618" fbc:name="ACIAD1618" />
      <fbc:geneProduct fbc:id="G_ACIAD1620" fbc:label="ACIAD1620" fbc:name="ACIAD1620" />
      <fbc:geneProduct fbc:id="G_ACIAD1642" fbc:label="ACIAD1642" fbc:name="ACIAD1642" />
      <fbc:geneProduct fbc:id="G_ACIAD1646" fbc:label="ACIAD1646" fbc:name="ACIAD1646" />
      <fbc:geneProduct fbc:id="G_ACIAD1649" fbc:label="ACIAD1649" fbc:name="ACIAD1649" />
      <fbc:geneProduct fbc:id="G_ACIAD1651" fbc:label="ACIAD1651" fbc:name="ACIAD1651" />
      <fbc:geneProduct fbc:id="G_ACIAD1660" fbc:label="ACIAD1660" fbc:name="ACIAD1660" />
      <fbc:geneProduct fbc:id="G_ACIAD1662" fbc:label="ACIAD1662" fbc:name="ACIAD1662" />
      <fbc:geneProduct fbc:id="G_ACIAD1681" fbc:label="ACIAD1681" fbc:name="ACIAD1681" />
      <fbc:geneProduct fbc:id="G_ACIAD1689" fbc:label="ACIAD1689" fbc:name="ACIAD1689" />
      <fbc:geneProduct fbc:id="G_ACIAD1690" fbc:label="ACIAD1690" fbc:name="ACIAD1690" />
      <fbc:geneProduct fbc:id="G_ACIAD1692" fbc:label="ACIAD1692" fbc:name="ACIAD1692" />
      <fbc:geneProduct fbc:id="G_ACIAD1693" fbc:label="ACIAD1693" fbc:name="ACIAD1693" />
      <fbc:geneProduct fbc:id="G_ACIAD1694" fbc:label="ACIAD1694" fbc:name="ACIAD1694" />
      <fbc:geneProduct fbc:id="G_ACIAD1695" fbc:label="ACIAD1695" fbc:name="ACIAD1695" />
      <fbc:geneProduct fbc:id="G_ACIAD1696" fbc:label="ACIAD1696" fbc:name="ACIAD1696" />
      <fbc:geneProduct fbc:id="G_ACIAD1700" fbc:label="ACIAD1700" fbc:name="ACIAD1700" />
      <fbc:geneProduct fbc:id="G_ACIAD1701" fbc:label="ACIAD1701" fbc:name="ACIAD1701" />
      <fbc:geneProduct fbc:id="G_ACIAD1704" fbc:label="ACIAD1704" fbc:name="ACIAD1704" />
      <fbc:geneProduct fbc:id="G_ACIAD1705" fbc:label="ACIAD1705" fbc:name="ACIAD1705" />
      <fbc:geneProduct fbc:id="G_ACIAD1706" fbc:label="ACIAD1706" fbc:name="ACIAD1706" />
      <fbc:geneProduct fbc:id="G_ACIAD1707" fbc:label="ACIAD1707" fbc:name="ACIAD1707" />
      <fbc:geneProduct fbc:id="G_ACIAD1708" fbc:label="ACIAD1708" fbc:name="ACIAD1708" />
      <fbc:geneProduct fbc:id="G_ACIAD1709" fbc:label="ACIAD1709" fbc:name="ACIAD1709" />
      <fbc:geneProduct fbc:id="G_ACIAD1710" fbc:label="ACIAD1710" fbc:name="ACIAD1710" />
      <fbc:geneProduct fbc:id="G_ACIAD1711" fbc:label="ACIAD1711" fbc:name="ACIAD1711" />
      <fbc:geneProduct fbc:id="G_ACIAD1712" fbc:label="ACIAD1712" fbc:name="ACIAD1712" />
      <fbc:geneProduct fbc:id="G_ACIAD1713" fbc:label="ACIAD1713" fbc:name="ACIAD1713" />
      <fbc:geneProduct fbc:id="G_ACIAD1714" fbc:label="ACIAD1714" fbc:name="ACIAD1714" />
      <fbc:geneProduct fbc:id="G_ACIAD1715" fbc:label="ACIAD1715" fbc:name="ACIAD1715" />
      <fbc:geneProduct fbc:id="G_ACIAD1716" fbc:label="ACIAD1716" fbc:name="ACIAD1716" />
      <fbc:geneProduct fbc:id="G_ACIAD1719" fbc:label="ACIAD1719" fbc:name="ACIAD1719" />
      <fbc:geneProduct fbc:id="G_ACIAD1720" fbc:label="ACIAD1720" fbc:name="ACIAD1720" />
      <fbc:geneProduct fbc:id="G_ACIAD1723" fbc:label="ACIAD1723" fbc:name="ACIAD1723" />
      <fbc:geneProduct fbc:id="G_ACIAD1724" fbc:label="ACIAD1724" fbc:name="ACIAD1724" />
      <fbc:geneProduct fbc:id="G_ACIAD1725" fbc:label="ACIAD1725" fbc:name="ACIAD1725" />
      <fbc:geneProduct fbc:id="G_ACIAD1726" fbc:label="ACIAD1726" fbc:name="ACIAD1726" />
      <fbc:geneProduct fbc:id="G_ACIAD1736" fbc:label="ACIAD1736" fbc:name="ACIAD1736" />
      <fbc:geneProduct fbc:id="G_ACIAD1737" fbc:label="ACIAD1737" fbc:name="ACIAD1737" />
      <fbc:geneProduct fbc:id="G_ACIAD1738" fbc:label="ACIAD1738" fbc:name="ACIAD1738" />
      <fbc:geneProduct fbc:id="G_ACIAD1744" fbc:label="ACIAD1744" fbc:name="ACIAD1744" />
      <fbc:geneProduct fbc:id="G_ACIAD1753" fbc:label="ACIAD1753" fbc:name="ACIAD1753" />
      <fbc:geneProduct fbc:id="G_ACIAD1754" fbc:label="ACIAD1754" fbc:name="ACIAD1754" />
      <fbc:geneProduct fbc:id="G_ACIAD1755" fbc:label="ACIAD1755" fbc:name="ACIAD1755" />
      <fbc:geneProduct fbc:id="G_ACIAD1756" fbc:label="ACIAD1756" fbc:name="ACIAD1756" />
      <fbc:geneProduct fbc:id="G_ACIAD1757" fbc:label="ACIAD1757" fbc:name="ACIAD1757" />
      <fbc:geneProduct fbc:id="G_ACIAD1758" fbc:label="ACIAD1758" fbc:name="ACIAD1758" />
      <fbc:geneProduct fbc:id="G_ACIAD1759" fbc:label="ACIAD1759" fbc:name="ACIAD1759" />
      <fbc:geneProduct fbc:id="G_ACIAD1760" fbc:label="ACIAD1760" fbc:name="ACIAD1760" />
      <fbc:geneProduct fbc:id="G_ACIAD1761" fbc:label="ACIAD1761" fbc:name="ACIAD1761" />
      <fbc:geneProduct fbc:id="G_ACIAD1763" fbc:label="ACIAD1763" fbc:name="ACIAD1763" />
      <fbc:geneProduct fbc:id="G_ACIAD1774" fbc:label="ACIAD1774" fbc:name="ACIAD1774" />
      <fbc:geneProduct fbc:id="G_ACIAD1775" fbc:label="ACIAD1775" fbc:name="ACIAD1775" />
      <fbc:geneProduct fbc:id="G_ACIAD1783" fbc:label="ACIAD1783" fbc:name="ACIAD1783" />
      <fbc:geneProduct fbc:id="G_ACIAD1800" fbc:label="ACIAD1800" fbc:name="ACIAD1800" />
      <fbc:geneProduct fbc:id="G_ACIAD1809" fbc:label="ACIAD1809" fbc:name="ACIAD1809" />
      <fbc:geneProduct fbc:id="G_ACIAD1815" fbc:label="ACIAD1815" fbc:name="ACIAD1815" />
      <fbc:geneProduct fbc:id="G_ACIAD1818" fbc:label="ACIAD1818" fbc:name="ACIAD1818" />
      <fbc:geneProduct fbc:id="G_ACIAD1819" fbc:label="ACIAD1819" fbc:name="ACIAD1819" />
      <fbc:geneProduct fbc:id="G_ACIAD1820" fbc:label="ACIAD1820" fbc:name="ACIAD1820" />
      <fbc:geneProduct fbc:id="G_ACIAD1821" fbc:label="ACIAD1821" fbc:name="ACIAD1821" />
      <fbc:geneProduct fbc:id="G_ACIAD1826" fbc:label="ACIAD1826" fbc:name="ACIAD1826" />
      <fbc:geneProduct fbc:id="G_ACIAD1829" fbc:label="ACIAD1829" fbc:name="ACIAD1829" />
      <fbc:geneProduct fbc:id="G_ACIAD1830" fbc:label="ACIAD1830" fbc:name="ACIAD1830" />
      <fbc:geneProduct fbc:id="G_ACIAD1866" fbc:label="ACIAD1866" fbc:name="ACIAD1866" />
      <fbc:geneProduct fbc:id="G_ACIAD1878" fbc:label="ACIAD1878" fbc:name="ACIAD1878" />
      <fbc:geneProduct fbc:id="G_ACIAD1886" fbc:label="ACIAD1886" fbc:name="ACIAD1886" />
      <fbc:geneProduct fbc:id="G_ACIAD1890" fbc:label="ACIAD1890" fbc:name="ACIAD1890" />
      <fbc:geneProduct fbc:id="G_ACIAD1891" fbc:label="ACIAD1891" fbc:name="ACIAD1891" />
      <fbc:geneProduct fbc:id="G_ACIAD1908" fbc:label="ACIAD1908" fbc:name="ACIAD1908" />
      <fbc:geneProduct fbc:id="G_ACIAD1909" fbc:label="ACIAD1909" fbc:name="ACIAD1909" />
      <fbc:geneProduct fbc:id="G_ACIAD1910" fbc:label="ACIAD1910" fbc:name="ACIAD1910" />
      <fbc:geneProduct fbc:id="G_ACIAD1911" fbc:label="ACIAD1911" fbc:name="ACIAD1911" />
      <fbc:geneProduct fbc:id="G_ACIAD1914" fbc:label="ACIAD1914" fbc:name="ACIAD1914" />
      <fbc:geneProduct fbc:id="G_ACIAD1920" fbc:label="ACIAD1920" fbc:name="ACIAD1920" />
      <fbc:geneProduct fbc:id="G_ACIAD1922" fbc:label="ACIAD1922" fbc:name="ACIAD1922" />
      <fbc:geneProduct fbc:id="G_ACIAD1925" fbc:label="ACIAD1925" fbc:name="ACIAD1925" />
      <fbc:geneProduct fbc:id="G_ACIAD1927" fbc:label="ACIAD1927" fbc:name="ACIAD1927" />
      <fbc:geneProduct fbc:id="G_ACIAD1931" fbc:label="ACIAD1931" fbc:name="ACIAD1931" />
      <fbc:geneProduct fbc:id="G_ACIAD1945" fbc:label="ACIAD1945" fbc:name="ACIAD1945" />
      <fbc:geneProduct fbc:id="G_ACIAD1950" fbc:label="ACIAD1950" fbc:name="ACIAD1950" />
      <fbc:geneProduct fbc:id="G_ACIAD1977" fbc:label="ACIAD1977" fbc:name="ACIAD1977" />
      <fbc:geneProduct fbc:id="G_ACIAD1980" fbc:label="ACIAD1980" fbc:name="ACIAD1980" />
      <fbc:geneProduct fbc:id="G_ACIAD1982" fbc:label="ACIAD1982" fbc:name="ACIAD1982" />
      <fbc:geneProduct fbc:id="G_ACIAD1990" fbc:label="ACIAD1990" fbc:name="ACIAD1990" />
      <fbc:geneProduct fbc:id="G_ACIAD1992" fbc:label="ACIAD1992" fbc:name="ACIAD1992" />
      <fbc:geneProduct fbc:id="G_ACIAD1993" fbc:label="ACIAD1993" fbc:name="ACIAD1993" />
      <fbc:geneProduct fbc:id="G_ACIAD1996" fbc:label="ACIAD1996" fbc:name="ACIAD1996" />
      <fbc:geneProduct fbc:id="G_ACIAD1998" fbc:label="ACIAD1998" fbc:name="ACIAD1998" />
      <fbc:geneProduct fbc:id="G_ACIAD1999" fbc:label="ACIAD1999" fbc:name="ACIAD1999" />
      <fbc:geneProduct fbc:id="G_ACIAD2001" fbc:label="ACIAD2001" fbc:name="ACIAD2001" />
      <fbc:geneProduct fbc:id="G_ACIAD2002" fbc:label="ACIAD2002" fbc:name="ACIAD2002" />
      <fbc:geneProduct fbc:id="G_ACIAD2003" fbc:label="ACIAD2003" fbc:name="ACIAD2003" />
      <fbc:geneProduct fbc:id="G_ACIAD2011" fbc:label="ACIAD2011" fbc:name="ACIAD2011" />
      <fbc:geneProduct fbc:id="G_ACIAD2015" fbc:label="ACIAD2015" fbc:name="ACIAD2015" />
      <fbc:geneProduct fbc:id="G_ACIAD2018" fbc:label="ACIAD2018" fbc:name="ACIAD2018" />
      <fbc:geneProduct fbc:id="G_ACIAD2028" fbc:label="ACIAD2028" fbc:name="ACIAD2028" />
      <fbc:geneProduct fbc:id="G_ACIAD2035" fbc:label="ACIAD2035" fbc:name="ACIAD2035" />
      <fbc:geneProduct fbc:id="G_ACIAD2037" fbc:label="ACIAD2037" fbc:name="ACIAD2037" />
      <fbc:geneProduct fbc:id="G_ACIAD2045" fbc:label="ACIAD2045" fbc:name="ACIAD2045" />
      <fbc:geneProduct fbc:id="G_ACIAD2056" fbc:label="ACIAD2056" fbc:name="ACIAD2056" />
      <fbc:geneProduct fbc:id="G_ACIAD2058" fbc:label="ACIAD2058" fbc:name="ACIAD2058" />
      <fbc:geneProduct fbc:id="G_ACIAD2059" fbc:label="ACIAD2059" fbc:name="ACIAD2059" />
      <fbc:geneProduct fbc:id="G_ACIAD2061" fbc:label="ACIAD2061" fbc:name="ACIAD2061" />
      <fbc:geneProduct fbc:id="G_ACIAD2068" fbc:label="ACIAD2068" fbc:name="ACIAD2068" />
      <fbc:geneProduct fbc:id="G_ACIAD2069" fbc:label="ACIAD2069" fbc:name="ACIAD2069" />
      <fbc:geneProduct fbc:id="G_ACIAD2070" fbc:label="ACIAD2070" fbc:name="ACIAD2070" />
      <fbc:geneProduct fbc:id="G_ACIAD2072" fbc:label="ACIAD2072" fbc:name="ACIAD2072" />
      <fbc:geneProduct fbc:id="G_ACIAD2078" fbc:label="ACIAD2078" fbc:name="ACIAD2078" />
      <fbc:geneProduct fbc:id="G_ACIAD2080" fbc:label="ACIAD2080" fbc:name="ACIAD2080" />
      <fbc:geneProduct fbc:id="G_ACIAD2085" fbc:label="ACIAD2085" fbc:name="ACIAD2085" />
      <fbc:geneProduct fbc:id="G_ACIAD2087" fbc:label="ACIAD2087" fbc:name="ACIAD2087" />
      <fbc:geneProduct fbc:id="G_ACIAD2088" fbc:label="ACIAD2088" fbc:name="ACIAD2088" />
      <fbc:geneProduct fbc:id="G_ACIAD2091" fbc:label="ACIAD2091" fbc:name="ACIAD2091" />
      <fbc:geneProduct fbc:id="G_ACIAD2100" fbc:label="ACIAD2100" fbc:name="ACIAD2100" />
      <fbc:geneProduct fbc:id="G_ACIAD2101" fbc:label="ACIAD2101" fbc:name="ACIAD2101" />
      <fbc:geneProduct fbc:id="G_ACIAD2106" fbc:label="ACIAD2106" fbc:name="ACIAD2106" />
      <fbc:geneProduct fbc:id="G_ACIAD2118" fbc:label="ACIAD2118" fbc:name="ACIAD2118" />
      <fbc:geneProduct fbc:id="G_ACIAD2213" fbc:label="ACIAD2213" fbc:name="ACIAD2213" />
      <fbc:geneProduct fbc:id="G_ACIAD2222" fbc:label="ACIAD2222" fbc:name="ACIAD2222" />
      <fbc:geneProduct fbc:id="G_ACIAD2223" fbc:label="ACIAD2223" fbc:name="ACIAD2223" />
      <fbc:geneProduct fbc:id="G_ACIAD2226" fbc:label="ACIAD2226" fbc:name="ACIAD2226" />
      <fbc:geneProduct fbc:id="G_ACIAD2227" fbc:label="ACIAD2227" fbc:name="ACIAD2227" />
      <fbc:geneProduct fbc:id="G_ACIAD2231" fbc:label="ACIAD2231" fbc:name="ACIAD2231" />
      <fbc:geneProduct fbc:id="G_ACIAD2255" fbc:label="ACIAD2255" fbc:name="ACIAD2255" />
      <fbc:geneProduct fbc:id="G_ACIAD2274" fbc:label="ACIAD2274" fbc:name="ACIAD2274" />
      <fbc:geneProduct fbc:id="G_ACIAD2275" fbc:label="ACIAD2275" fbc:name="ACIAD2275" />
      <fbc:geneProduct fbc:id="G_ACIAD2277" fbc:label="ACIAD2277" fbc:name="ACIAD2277" />
      <fbc:geneProduct fbc:id="G_ACIAD2280" fbc:label="ACIAD2280" fbc:name="ACIAD2280" />
      <fbc:geneProduct fbc:id="G_ACIAD2282" fbc:label="ACIAD2282" fbc:name="ACIAD2282" />
      <fbc:geneProduct fbc:id="G_ACIAD2283" fbc:label="ACIAD2283" fbc:name="ACIAD2283" />
      <fbc:geneProduct fbc:id="G_ACIAD2287" fbc:label="ACIAD2287" fbc:name="ACIAD2287" />
      <fbc:geneProduct fbc:id="G_ACIAD2290" fbc:label="ACIAD2290" fbc:name="ACIAD2290" />
      <fbc:geneProduct fbc:id="G_ACIAD2291" fbc:label="ACIAD2291" fbc:name="ACIAD2291" />
      <fbc:geneProduct fbc:id="G_ACIAD2314" fbc:label="ACIAD2314" fbc:name="ACIAD2314" />
      <fbc:geneProduct fbc:id="G_ACIAD2316" fbc:label="ACIAD2316" fbc:name="ACIAD2316" />
      <fbc:geneProduct fbc:id="G_ACIAD2324" fbc:label="ACIAD2324" fbc:name="ACIAD2324" />
      <fbc:geneProduct fbc:id="G_ACIAD2330" fbc:label="ACIAD2330" fbc:name="ACIAD2330" />
      <fbc:geneProduct fbc:id="G_ACIAD2335" fbc:label="ACIAD2335" fbc:name="ACIAD2335" />
      <fbc:geneProduct fbc:id="G_ACIAD2341" fbc:label="ACIAD2341" fbc:name="ACIAD2341" />
      <fbc:geneProduct fbc:id="G_ACIAD2348" fbc:label="ACIAD2348" fbc:name="ACIAD2348" />
      <fbc:geneProduct fbc:id="G_ACIAD2351" fbc:label="ACIAD2351" fbc:name="ACIAD2351" />
      <fbc:geneProduct fbc:id="G_ACIAD2362" fbc:label="ACIAD2362" fbc:name="ACIAD2362" />
      <fbc:geneProduct fbc:id="G_ACIAD2363" fbc:label="ACIAD2363" fbc:name="ACIAD2363" />
      <fbc:geneProduct fbc:id="G_ACIAD2377" fbc:label="ACIAD2377" fbc:name="ACIAD2377" />
      <fbc:geneProduct fbc:id="G_ACIAD2380" fbc:label="ACIAD2380" fbc:name="ACIAD2380" />
      <fbc:geneProduct fbc:id="G_ACIAD2386" fbc:label="ACIAD2386" fbc:name="ACIAD2386" />
      <fbc:geneProduct fbc:id="G_ACIAD2389" fbc:label="ACIAD2389" fbc:name="ACIAD2389" />
      <fbc:geneProduct fbc:id="G_ACIAD2392" fbc:label="ACIAD2392" fbc:name="ACIAD2392" />
      <fbc:geneProduct fbc:id="G_ACIAD2395" fbc:label="ACIAD2395" fbc:name="ACIAD2395" />
      <fbc:geneProduct fbc:id="G_ACIAD2408" fbc:label="ACIAD2408" fbc:name="ACIAD2408" />
      <fbc:geneProduct fbc:id="G_ACIAD2411" fbc:label="ACIAD2411" fbc:name="ACIAD2411" />
      <fbc:geneProduct fbc:id="G_ACIAD2416" fbc:label="ACIAD2416" fbc:name="ACIAD2416" />
      <fbc:geneProduct fbc:id="G_ACIAD2423" fbc:label="ACIAD2423" fbc:name="ACIAD2423" />
      <fbc:geneProduct fbc:id="G_ACIAD2425" fbc:label="ACIAD2425" fbc:name="ACIAD2425" />
      <fbc:geneProduct fbc:id="G_ACIAD2426" fbc:label="ACIAD2426" fbc:name="ACIAD2426" />
      <fbc:geneProduct fbc:id="G_ACIAD2427" fbc:label="ACIAD2427" fbc:name="ACIAD2427" />
      <fbc:geneProduct fbc:id="G_ACIAD2428" fbc:label="ACIAD2428" fbc:name="ACIAD2428" />
      <fbc:geneProduct fbc:id="G_ACIAD2429" fbc:label="ACIAD2429" fbc:name="ACIAD2429" />
      <fbc:geneProduct fbc:id="G_ACIAD2434" fbc:label="ACIAD2434" fbc:name="ACIAD2434" />
      <fbc:geneProduct fbc:id="G_ACIAD2447" fbc:label="ACIAD2447" fbc:name="ACIAD2447" />
      <fbc:geneProduct fbc:id="G_ACIAD2448" fbc:label="ACIAD2448" fbc:name="ACIAD2448" />
      <fbc:geneProduct fbc:id="G_ACIAD2449" fbc:label="ACIAD2449" fbc:name="ACIAD2449" />
      <fbc:geneProduct fbc:id="G_ACIAD2450" fbc:label="ACIAD2450" fbc:name="ACIAD2450" />
      <fbc:geneProduct fbc:id="G_ACIAD2451" fbc:label="ACIAD2451" fbc:name="ACIAD2451" />
      <fbc:geneProduct fbc:id="G_ACIAD2452" fbc:label="ACIAD2452" fbc:name="ACIAD2452" />
      <fbc:geneProduct fbc:id="G_ACIAD2455" fbc:label="ACIAD2455" fbc:name="ACIAD2455" />
      <fbc:geneProduct fbc:id="G_ACIAD2456" fbc:label="ACIAD2456" fbc:name="ACIAD2456" />
      <fbc:geneProduct fbc:id="G_ACIAD2458" fbc:label="ACIAD2458" fbc:name="ACIAD2458" />
      <fbc:geneProduct fbc:id="G_ACIAD2461" fbc:label="ACIAD2461" fbc:name="ACIAD2461" />
      <fbc:geneProduct fbc:id="G_ACIAD2462" fbc:label="ACIAD2462" fbc:name="ACIAD2462" />
      <fbc:geneProduct fbc:id="G_ACIAD2463" fbc:label="ACIAD2463" fbc:name="ACIAD2463" />
      <fbc:geneProduct fbc:id="G_ACIAD2466" fbc:label="ACIAD2466" fbc:name="ACIAD2466" />
      <fbc:geneProduct fbc:id="G_ACIAD2467" fbc:label="ACIAD2467" fbc:name="ACIAD2467" />
      <fbc:geneProduct fbc:id="G_ACIAD2468" fbc:label="ACIAD2468" fbc:name="ACIAD2468" />
      <fbc:geneProduct fbc:id="G_ACIAD2470" fbc:label="ACIAD2470" fbc:name="ACIAD2470" />
      <fbc:geneProduct fbc:id="G_ACIAD2474" fbc:label="ACIAD2474" fbc:name="ACIAD2474" />
      <fbc:geneProduct fbc:id="G_ACIAD2509" fbc:label="ACIAD2509" fbc:name="ACIAD2509" />
      <fbc:geneProduct fbc:id="G_ACIAD2510" fbc:label="ACIAD2510" fbc:name="ACIAD2510" />
      <fbc:geneProduct fbc:id="G_ACIAD2513" fbc:label="ACIAD2513" fbc:name="ACIAD2513" />
      <fbc:geneProduct fbc:id="G_ACIAD2514" fbc:label="ACIAD2514" fbc:name="ACIAD2514" />
      <fbc:geneProduct fbc:id="G_ACIAD2516" fbc:label="ACIAD2516" fbc:name="ACIAD2516" />
      <fbc:geneProduct fbc:id="G_ACIAD2518" fbc:label="ACIAD2518" fbc:name="ACIAD2518" />
      <fbc:geneProduct fbc:id="G_ACIAD2521" fbc:label="ACIAD2521" fbc:name="ACIAD2521" />
      <fbc:geneProduct fbc:id="G_ACIAD2525" fbc:label="ACIAD2525" fbc:name="ACIAD2525" />
      <fbc:geneProduct fbc:id="G_ACIAD2526" fbc:label="ACIAD2526" fbc:name="ACIAD2526" />
      <fbc:geneProduct fbc:id="G_ACIAD2527" fbc:label="ACIAD2527" fbc:name="ACIAD2527" />
      <fbc:geneProduct fbc:id="G_ACIAD2528" fbc:label="ACIAD2528" fbc:name="ACIAD2528" />
      <fbc:geneProduct fbc:id="G_ACIAD2534" fbc:label="ACIAD2534" fbc:name="ACIAD2534" />
      <fbc:geneProduct fbc:id="G_ACIAD2537" fbc:label="ACIAD2537" fbc:name="ACIAD2537" />
      <fbc:geneProduct fbc:id="G_ACIAD2539" fbc:label="ACIAD2539" fbc:name="ACIAD2539" />
      <fbc:geneProduct fbc:id="G_ACIAD2541" fbc:label="ACIAD2541" fbc:name="ACIAD2541" />
      <fbc:geneProduct fbc:id="G_ACIAD2542" fbc:label="ACIAD2542" fbc:name="ACIAD2542" />
      <fbc:geneProduct fbc:id="G_ACIAD2549" fbc:label="ACIAD2549" fbc:name="ACIAD2549" />
      <fbc:geneProduct fbc:id="G_ACIAD2550" fbc:label="ACIAD2550" fbc:name="ACIAD2550" />
      <fbc:geneProduct fbc:id="G_ACIAD2551" fbc:label="ACIAD2551" fbc:name="ACIAD2551" />
      <fbc:geneProduct fbc:id="G_ACIAD2552" fbc:label="ACIAD2552" fbc:name="ACIAD2552" />
      <fbc:geneProduct fbc:id="G_ACIAD2553" fbc:label="ACIAD2553" fbc:name="ACIAD2553" />
      <fbc:geneProduct fbc:id="G_ACIAD2554" fbc:label="ACIAD2554" fbc:name="ACIAD2554" />
      <fbc:geneProduct fbc:id="G_ACIAD2560" fbc:label="ACIAD2560" fbc:name="ACIAD2560" />
      <fbc:geneProduct fbc:id="G_ACIAD2565" fbc:label="ACIAD2565" fbc:name="ACIAD2565" />
      <fbc:geneProduct fbc:id="G_ACIAD2574" fbc:label="ACIAD2574" fbc:name="ACIAD2574" />
      <fbc:geneProduct fbc:id="G_ACIAD2577" fbc:label="ACIAD2577" fbc:name="ACIAD2577" />
      <fbc:geneProduct fbc:id="G_ACIAD2587" fbc:label="ACIAD2587" fbc:name="ACIAD2587" />
      <fbc:geneProduct fbc:id="G_ACIAD2588" fbc:label="ACIAD2588" fbc:name="ACIAD2588" />
      <fbc:geneProduct fbc:id="G_ACIAD2590" fbc:label="ACIAD2590" fbc:name="ACIAD2590" />
      <fbc:geneProduct fbc:id="G_ACIAD2591" fbc:label="ACIAD2591" fbc:name="ACIAD2591" />
      <fbc:geneProduct fbc:id="G_ACIAD2594" fbc:label="ACIAD2594" fbc:name="ACIAD2594" />
      <fbc:geneProduct fbc:id="G_ACIAD2595" fbc:label="ACIAD2595" fbc:name="ACIAD2595" />
      <fbc:geneProduct fbc:id="G_ACIAD2596" fbc:label="ACIAD2596" fbc:name="ACIAD2596" />
      <fbc:geneProduct fbc:id="G_ACIAD2599" fbc:label="ACIAD2599" fbc:name="ACIAD2599" />
      <fbc:geneProduct fbc:id="G_ACIAD2606" fbc:label="ACIAD2606" fbc:name="ACIAD2606" />
      <fbc:geneProduct fbc:id="G_ACIAD2612" fbc:label="ACIAD2612" fbc:name="ACIAD2612" />
      <fbc:geneProduct fbc:id="G_ACIAD2613" fbc:label="ACIAD2613" fbc:name="ACIAD2613" />
      <fbc:geneProduct fbc:id="G_ACIAD2625" fbc:label="ACIAD2625" fbc:name="ACIAD2625" />
      <fbc:geneProduct fbc:id="G_ACIAD2634" fbc:label="ACIAD2634" fbc:name="ACIAD2634" />
      <fbc:geneProduct fbc:id="G_ACIAD2635" fbc:label="ACIAD2635" fbc:name="ACIAD2635" />
      <fbc:geneProduct fbc:id="G_ACIAD2638" fbc:label="ACIAD2638" fbc:name="ACIAD2638" />
      <fbc:geneProduct fbc:id="G_ACIAD2647" fbc:label="ACIAD2647" fbc:name="ACIAD2647" />
      <fbc:geneProduct fbc:id="G_ACIAD2659" fbc:label="ACIAD2659" fbc:name="ACIAD2659" />
      <fbc:geneProduct fbc:id="G_ACIAD2660" fbc:label="ACIAD2660" fbc:name="ACIAD2660" />
      <fbc:geneProduct fbc:id="G_ACIAD2662" fbc:label="ACIAD2662" fbc:name="ACIAD2662" />
      <fbc:geneProduct fbc:id="G_ACIAD2667" fbc:label="ACIAD2667" fbc:name="ACIAD2667" />
      <fbc:geneProduct fbc:id="G_ACIAD2669" fbc:label="ACIAD2669" fbc:name="ACIAD2669" />
      <fbc:geneProduct fbc:id="G_ACIAD2670" fbc:label="ACIAD2670" fbc:name="ACIAD2670" />
      <fbc:geneProduct fbc:id="G_ACIAD2671" fbc:label="ACIAD2671" fbc:name="ACIAD2671" />
      <fbc:geneProduct fbc:id="G_ACIAD2680" fbc:label="ACIAD2680" fbc:name="ACIAD2680" />
      <fbc:geneProduct fbc:id="G_ACIAD2755" fbc:label="ACIAD2755" fbc:name="ACIAD2755" />
      <fbc:geneProduct fbc:id="G_ACIAD2756" fbc:label="ACIAD2756" fbc:name="ACIAD2756" />
      <fbc:geneProduct fbc:id="G_ACIAD2758" fbc:label="ACIAD2758" fbc:name="ACIAD2758" />
      <fbc:geneProduct fbc:id="G_ACIAD2768" fbc:label="ACIAD2768" fbc:name="ACIAD2768" />
      <fbc:geneProduct fbc:id="G_ACIAD2774" fbc:label="ACIAD2774" fbc:name="ACIAD2774" />
      <fbc:geneProduct fbc:id="G_ACIAD2775" fbc:label="ACIAD2775" fbc:name="ACIAD2775" />
      <fbc:geneProduct fbc:id="G_ACIAD2776" fbc:label="ACIAD2776" fbc:name="ACIAD2776" />
      <fbc:geneProduct fbc:id="G_ACIAD2788" fbc:label="ACIAD2788" fbc:name="ACIAD2788" />
      <fbc:geneProduct fbc:id="G_ACIAD2818" fbc:label="ACIAD2818" fbc:name="ACIAD2818" />
      <fbc:geneProduct fbc:id="G_ACIAD2819" fbc:label="ACIAD2819" fbc:name="ACIAD2819" />
      <fbc:geneProduct fbc:id="G_ACIAD2837" fbc:label="ACIAD2837" fbc:name="ACIAD2837" />
      <fbc:geneProduct fbc:id="G_ACIAD2842" fbc:label="ACIAD2842" fbc:name="ACIAD2842" />
      <fbc:geneProduct fbc:id="G_ACIAD2844" fbc:label="ACIAD2844" fbc:name="ACIAD2844" />
      <fbc:geneProduct fbc:id="G_ACIAD2847" fbc:label="ACIAD2847" fbc:name="ACIAD2847" />
      <fbc:geneProduct fbc:id="G_ACIAD2850" fbc:label="ACIAD2850" fbc:name="ACIAD2850" />
      <fbc:geneProduct fbc:id="G_ACIAD2852" fbc:label="ACIAD2852" fbc:name="ACIAD2852" />
      <fbc:geneProduct fbc:id="G_ACIAD2860" fbc:label="ACIAD2860" fbc:name="ACIAD2860" />
      <fbc:geneProduct fbc:id="G_ACIAD2861" fbc:label="ACIAD2861" fbc:name="ACIAD2861" />
      <fbc:geneProduct fbc:id="G_ACIAD2867" fbc:label="ACIAD2867" fbc:name="ACIAD2867" />
      <fbc:geneProduct fbc:id="G_ACIAD2871" fbc:label="ACIAD2871" fbc:name="ACIAD2871" />
      <fbc:geneProduct fbc:id="G_ACIAD2872" fbc:label="ACIAD2872" fbc:name="ACIAD2872" />
      <fbc:geneProduct fbc:id="G_ACIAD2873" fbc:label="ACIAD2873" fbc:name="ACIAD2873" />
      <fbc:geneProduct fbc:id="G_ACIAD2874" fbc:label="ACIAD2874" fbc:name="ACIAD2874" />
      <fbc:geneProduct fbc:id="G_ACIAD2875" fbc:label="ACIAD2875" fbc:name="ACIAD2875" />
      <fbc:geneProduct fbc:id="G_ACIAD2876" fbc:label="ACIAD2876" fbc:name="ACIAD2876" />
      <fbc:geneProduct fbc:id="G_ACIAD2879" fbc:label="ACIAD2879" fbc:name="ACIAD2879" />
      <fbc:geneProduct fbc:id="G_ACIAD2880" fbc:label="ACIAD2880" fbc:name="ACIAD2880" />
      <fbc:geneProduct fbc:id="G_ACIAD2881" fbc:label="ACIAD2881" fbc:name="ACIAD2881" />
      <fbc:geneProduct fbc:id="G_ACIAD2882" fbc:label="ACIAD2882" fbc:name="ACIAD2882" />
      <fbc:geneProduct fbc:id="G_ACIAD2886" fbc:label="ACIAD2886" fbc:name="ACIAD2886" />
      <fbc:geneProduct fbc:id="G_ACIAD2888" fbc:label="ACIAD2888" fbc:name="ACIAD2888" />
      <fbc:geneProduct fbc:id="G_ACIAD2893" fbc:label="ACIAD2893" fbc:name="ACIAD2893" />
      <fbc:geneProduct fbc:id="G_ACIAD2897" fbc:label="ACIAD2897" fbc:name="ACIAD2897" />
      <fbc:geneProduct fbc:id="G_ACIAD2900" fbc:label="ACIAD2900" fbc:name="ACIAD2900" />
      <fbc:geneProduct fbc:id="G_ACIAD2903" fbc:label="ACIAD2903" fbc:name="ACIAD2903" />
      <fbc:geneProduct fbc:id="G_ACIAD2907" fbc:label="ACIAD2907" fbc:name="ACIAD2907" />
      <fbc:geneProduct fbc:id="G_ACIAD2911" fbc:label="ACIAD2911" fbc:name="ACIAD2911" />
      <fbc:geneProduct fbc:id="G_ACIAD2913" fbc:label="ACIAD2913" fbc:name="ACIAD2913" />
      <fbc:geneProduct fbc:id="G_ACIAD2929" fbc:label="ACIAD2929" fbc:name="ACIAD2929" />
      <fbc:geneProduct fbc:id="G_ACIAD2934" fbc:label="ACIAD2934" fbc:name="ACIAD2934" />
      <fbc:geneProduct fbc:id="G_ACIAD2935" fbc:label="ACIAD2935" fbc:name="ACIAD2935" />
      <fbc:geneProduct fbc:id="G_ACIAD2940" fbc:label="ACIAD2940" fbc:name="ACIAD2940" />
      <fbc:geneProduct fbc:id="G_ACIAD2942" fbc:label="ACIAD2942" fbc:name="ACIAD2942" />
      <fbc:geneProduct fbc:id="G_ACIAD2950" fbc:label="ACIAD2950" fbc:name="ACIAD2950" />
      <fbc:geneProduct fbc:id="G_ACIAD2956" fbc:label="ACIAD2956" fbc:name="ACIAD2956" />
      <fbc:geneProduct fbc:id="G_ACIAD2958" fbc:label="ACIAD2958" fbc:name="ACIAD2958" />
      <fbc:geneProduct fbc:id="G_ACIAD2968" fbc:label="ACIAD2968" fbc:name="ACIAD2968" />
      <fbc:geneProduct fbc:id="G_ACIAD2969" fbc:label="ACIAD2969" fbc:name="ACIAD2969" />
      <fbc:geneProduct fbc:id="G_ACIAD2980" fbc:label="ACIAD2980" fbc:name="ACIAD2980" />
      <fbc:geneProduct fbc:id="G_ACIAD2981" fbc:label="ACIAD2981" fbc:name="ACIAD2981" />
      <fbc:geneProduct fbc:id="G_ACIAD2982" fbc:label="ACIAD2982" fbc:name="ACIAD2982" />
      <fbc:geneProduct fbc:id="G_ACIAD2983" fbc:label="ACIAD2983" fbc:name="ACIAD2983" />
      <fbc:geneProduct fbc:id="G_ACIAD2984" fbc:label="ACIAD2984" fbc:name="ACIAD2984" />
      <fbc:geneProduct fbc:id="G_ACIAD2988" fbc:label="ACIAD2988" fbc:name="ACIAD2988" />
      <fbc:geneProduct fbc:id="G_ACIAD3008" fbc:label="ACIAD3008" fbc:name="ACIAD3008" />
      <fbc:geneProduct fbc:id="G_ACIAD3010" fbc:label="ACIAD3010" fbc:name="ACIAD3010" />
      <fbc:geneProduct fbc:id="G_ACIAD3032" fbc:label="ACIAD3032" fbc:name="ACIAD3032" />
      <fbc:geneProduct fbc:id="G_ACIAD3035" fbc:label="ACIAD3035" fbc:name="ACIAD3035" />
      <fbc:geneProduct fbc:id="G_ACIAD3041" fbc:label="ACIAD3041" fbc:name="ACIAD3041" />
      <fbc:geneProduct fbc:id="G_ACIAD3042" fbc:label="ACIAD3042" fbc:name="ACIAD3042" />
      <fbc:geneProduct fbc:id="G_ACIAD3055" fbc:label="ACIAD3055" fbc:name="ACIAD3055" />
      <fbc:geneProduct fbc:id="G_ACIAD3058" fbc:label="ACIAD3058" fbc:name="ACIAD3058" />
      <fbc:geneProduct fbc:id="G_ACIAD3060" fbc:label="ACIAD3060" fbc:name="ACIAD3060" />
      <fbc:geneProduct fbc:id="G_ACIAD3061" fbc:label="ACIAD3061" fbc:name="ACIAD3061" />
      <fbc:geneProduct fbc:id="G_ACIAD3062" fbc:label="ACIAD3062" fbc:name="ACIAD3062" />
      <fbc:geneProduct fbc:id="G_ACIAD3065" fbc:label="ACIAD3065" fbc:name="ACIAD3065" />
      <fbc:geneProduct fbc:id="G_ACIAD3071" fbc:label="ACIAD3071" fbc:name="ACIAD3071" />
      <fbc:geneProduct fbc:id="G_ACIAD3073" fbc:label="ACIAD3073" fbc:name="ACIAD3073" />
      <fbc:geneProduct fbc:id="G_ACIAD3074" fbc:label="ACIAD3074" fbc:name="ACIAD3074" />
      <fbc:geneProduct fbc:id="G_ACIAD3075" fbc:label="ACIAD3075" fbc:name="ACIAD3075" />
      <fbc:geneProduct fbc:id="G_ACIAD3078" fbc:label="ACIAD3078" fbc:name="ACIAD3078" />
      <fbc:geneProduct fbc:id="G_ACIAD3079" fbc:label="ACIAD3079" fbc:name="ACIAD3079" />
      <fbc:geneProduct fbc:id="G_ACIAD3080" fbc:label="ACIAD3080" fbc:name="ACIAD3080" />
      <fbc:geneProduct fbc:id="G_ACIAD3090" fbc:label="ACIAD3090" fbc:name="ACIAD3090" />
      <fbc:geneProduct fbc:id="G_ACIAD3102" fbc:label="ACIAD3102" fbc:name="ACIAD3102" />
      <fbc:geneProduct fbc:id="G_ACIAD3103" fbc:label="ACIAD3103" fbc:name="ACIAD3103" />
      <fbc:geneProduct fbc:id="G_ACIAD3104" fbc:label="ACIAD3104" fbc:name="ACIAD3104" />
      <fbc:geneProduct fbc:id="G_ACIAD3106" fbc:label="ACIAD3106" fbc:name="ACIAD3106" />
      <fbc:geneProduct fbc:id="G_ACIAD3116" fbc:label="ACIAD3116" fbc:name="ACIAD3116" />
      <fbc:geneProduct fbc:id="G_ACIAD3125" fbc:label="ACIAD3125" fbc:name="ACIAD3125" />
      <fbc:geneProduct fbc:id="G_ACIAD3149" fbc:label="ACIAD3149" fbc:name="ACIAD3149" />
      <fbc:geneProduct fbc:id="G_ACIAD3155" fbc:label="ACIAD3155" fbc:name="ACIAD3155" />
      <fbc:geneProduct fbc:id="G_ACIAD3164" fbc:label="ACIAD3164" fbc:name="ACIAD3164" />
      <fbc:geneProduct fbc:id="G_ACIAD3166" fbc:label="ACIAD3166" fbc:name="ACIAD3166" />
      <fbc:geneProduct fbc:id="G_ACIAD3191" fbc:label="ACIAD3191" fbc:name="ACIAD3191" />
      <fbc:geneProduct fbc:id="G_ACIAD3222" fbc:label="ACIAD3222" fbc:name="ACIAD3222" />
      <fbc:geneProduct fbc:id="G_ACIAD3230" fbc:label="ACIAD3230" fbc:name="ACIAD3230" />
      <fbc:geneProduct fbc:id="G_ACIAD3231" fbc:label="ACIAD3231" fbc:name="ACIAD3231" />
      <fbc:geneProduct fbc:id="G_ACIAD3232" fbc:label="ACIAD3232" fbc:name="ACIAD3232" />
      <fbc:geneProduct fbc:id="G_ACIAD3241" fbc:label="ACIAD3241" fbc:name="ACIAD3241" />
      <fbc:geneProduct fbc:id="G_ACIAD3242" fbc:label="ACIAD3242" fbc:name="ACIAD3242" />
      <fbc:geneProduct fbc:id="G_ACIAD3243" fbc:label="ACIAD3243" fbc:name="ACIAD3243" />
      <fbc:geneProduct fbc:id="G_ACIAD3244" fbc:label="ACIAD3244" fbc:name="ACIAD3244" />
      <fbc:geneProduct fbc:id="G_ACIAD3247" fbc:label="ACIAD3247" fbc:name="ACIAD3247" />
      <fbc:geneProduct fbc:id="G_ACIAD3249" fbc:label="ACIAD3249" fbc:name="ACIAD3249" />
      <fbc:geneProduct fbc:id="G_ACIAD3250" fbc:label="ACIAD3250" fbc:name="ACIAD3250" />
      <fbc:geneProduct fbc:id="G_ACIAD3255" fbc:label="ACIAD3255" fbc:name="ACIAD3255" />
      <fbc:geneProduct fbc:id="G_ACIAD3257" fbc:label="ACIAD3257" fbc:name="ACIAD3257" />
      <fbc:geneProduct fbc:id="G_ACIAD3262" fbc:label="ACIAD3262" fbc:name="ACIAD3262" />
      <fbc:geneProduct fbc:id="G_ACIAD3268" fbc:label="ACIAD3268" fbc:name="ACIAD3268" />
      <fbc:geneProduct fbc:id="G_ACIAD3269" fbc:label="ACIAD3269" fbc:name="ACIAD3269" />
      <fbc:geneProduct fbc:id="G_ACIAD3278" fbc:label="ACIAD3278" fbc:name="ACIAD3278" />
      <fbc:geneProduct fbc:id="G_ACIAD3297" fbc:label="ACIAD3297" fbc:name="ACIAD3297" />
      <fbc:geneProduct fbc:id="G_ACIAD3302" fbc:label="ACIAD3302" fbc:name="ACIAD3302" />
      <fbc:geneProduct fbc:id="G_ACIAD3307" fbc:label="ACIAD3307" fbc:name="ACIAD3307" />
      <fbc:geneProduct fbc:id="G_ACIAD3309" fbc:label="ACIAD3309" fbc:name="ACIAD3309" />
      <fbc:geneProduct fbc:id="G_ACIAD3322" fbc:label="ACIAD3322" fbc:name="ACIAD3322" />
      <fbc:geneProduct fbc:id="G_ACIAD3324" fbc:label="ACIAD3324" fbc:name="ACIAD3324" />
      <fbc:geneProduct fbc:id="G_ACIAD3339" fbc:label="ACIAD3339" fbc:name="ACIAD3339" />
      <fbc:geneProduct fbc:id="G_ACIAD3349" fbc:label="ACIAD3349" fbc:name="ACIAD3349" />
      <fbc:geneProduct fbc:id="G_ACIAD3350" fbc:label="ACIAD3350" fbc:name="ACIAD3350" />
      <fbc:geneProduct fbc:id="G_ACIAD3353" fbc:label="ACIAD3353" fbc:name="ACIAD3353" />
      <fbc:geneProduct fbc:id="G_ACIAD3354" fbc:label="ACIAD3354" fbc:name="ACIAD3354" />
      <fbc:geneProduct fbc:id="G_ACIAD3363" fbc:label="ACIAD3363" fbc:name="ACIAD3363" />
      <fbc:geneProduct fbc:id="G_ACIAD3364" fbc:label="ACIAD3364" fbc:name="ACIAD3364" />
      <fbc:geneProduct fbc:id="G_ACIAD3365" fbc:label="ACIAD3365" fbc:name="ACIAD3365" />
      <fbc:geneProduct fbc:id="G_ACIAD3369" fbc:label="ACIAD3369" fbc:name="ACIAD3369" />
      <fbc:geneProduct fbc:id="G_ACIAD3371" fbc:label="ACIAD3371" fbc:name="ACIAD3371" />
      <fbc:geneProduct fbc:id="G_ACIAD3381" fbc:label="ACIAD3381" fbc:name="ACIAD3381" />
      <fbc:geneProduct fbc:id="G_ACIAD3382" fbc:label="ACIAD3382" fbc:name="ACIAD3382" />
      <fbc:geneProduct fbc:id="G_ACIAD3383" fbc:label="ACIAD3383" fbc:name="ACIAD3383" />
      <fbc:geneProduct fbc:id="G_ACIAD3384" fbc:label="ACIAD3384" fbc:name="ACIAD3384" />
      <fbc:geneProduct fbc:id="G_ACIAD3392" fbc:label="ACIAD3392" fbc:name="ACIAD3392" />
      <fbc:geneProduct fbc:id="G_ACIAD3395" fbc:label="ACIAD3395" fbc:name="ACIAD3395" />
      <fbc:geneProduct fbc:id="G_ACIAD3396" fbc:label="ACIAD3396" fbc:name="ACIAD3396" />
      <fbc:geneProduct fbc:id="G_ACIAD3398" fbc:label="ACIAD3398" fbc:name="ACIAD3398" />
      <fbc:geneProduct fbc:id="G_ACIAD3403" fbc:label="ACIAD3403" fbc:name="ACIAD3403" />
      <fbc:geneProduct fbc:id="G_ACIAD3404" fbc:label="ACIAD3404" fbc:name="ACIAD3404" />
      <fbc:geneProduct fbc:id="G_ACIAD3445" fbc:label="ACIAD3445" fbc:name="ACIAD3445" />
      <fbc:geneProduct fbc:id="G_ACIAD3446" fbc:label="ACIAD3446" fbc:name="ACIAD3446" />
      <fbc:geneProduct fbc:id="G_ACIAD3448" fbc:label="ACIAD3448" fbc:name="ACIAD3448" />
      <fbc:geneProduct fbc:id="G_ACIAD3460" fbc:label="ACIAD3460" fbc:name="ACIAD3460" />
      <fbc:geneProduct fbc:id="G_ACIAD3470" fbc:label="ACIAD3470" fbc:name="ACIAD3470" />
      <fbc:geneProduct fbc:id="G_ACIAD3471" fbc:label="ACIAD3471" fbc:name="ACIAD3471" />
      <fbc:geneProduct fbc:id="G_ACIAD3473" fbc:label="ACIAD3473" fbc:name="ACIAD3473" />
      <fbc:geneProduct fbc:id="G_ACIAD3475" fbc:label="ACIAD3475" fbc:name="ACIAD3475" />
      <fbc:geneProduct fbc:id="G_ACIAD3479" fbc:label="ACIAD3479" fbc:name="ACIAD3479" />
      <fbc:geneProduct fbc:id="G_ACIAD3489" fbc:label="ACIAD3489" fbc:name="ACIAD3489" />
      <fbc:geneProduct fbc:id="G_ACIAD3501" fbc:label="ACIAD3501" fbc:name="ACIAD3501" />
      <fbc:geneProduct fbc:id="G_ACIAD3502" fbc:label="ACIAD3502" fbc:name="ACIAD3502" />
      <fbc:geneProduct fbc:id="G_ACIAD3503" fbc:label="ACIAD3503" fbc:name="ACIAD3503" />
      <fbc:geneProduct fbc:id="G_ACIAD3506" fbc:label="ACIAD3506" fbc:name="ACIAD3506" />
      <fbc:geneProduct fbc:id="G_ACIAD3507" fbc:label="ACIAD3507" fbc:name="ACIAD3507" />
      <fbc:geneProduct fbc:id="G_ACIAD3510" fbc:label="ACIAD3510" fbc:name="ACIAD3510" />
      <fbc:geneProduct fbc:id="G_ACIAD3515" fbc:label="ACIAD3515" fbc:name="ACIAD3515" />
      <fbc:geneProduct fbc:id="G_ACIAD3516" fbc:label="ACIAD3516" fbc:name="ACIAD3516" />
      <fbc:geneProduct fbc:id="G_ACIAD3517" fbc:label="ACIAD3517" fbc:name="ACIAD3517" />
      <fbc:geneProduct fbc:id="G_ACIAD3518" fbc:label="ACIAD3518" fbc:name="ACIAD3518" />
      <fbc:geneProduct fbc:id="G_ACIAD3523" fbc:label="ACIAD3523" fbc:name="ACIAD3523" />
      <fbc:geneProduct fbc:id="G_ACIAD3525" fbc:label="ACIAD3525" fbc:name="ACIAD3525" />
      <fbc:geneProduct fbc:id="G_ACIAD3541" fbc:label="ACIAD3541" fbc:name="ACIAD3541" />
      <fbc:geneProduct fbc:id="G_ACIAD3542" fbc:label="ACIAD3542" fbc:name="ACIAD3542" />
      <fbc:geneProduct fbc:id="G_ACIAD3549" fbc:label="ACIAD3549" fbc:name="ACIAD3549" />
      <fbc:geneProduct fbc:id="G_ACIAD3560" fbc:label="ACIAD3560" fbc:name="ACIAD3560" />
      <fbc:geneProduct fbc:id="G_ACIAD3562" fbc:label="ACIAD3562" fbc:name="ACIAD3562" />
      <fbc:geneProduct fbc:id="G_ACIAD3567" fbc:label="ACIAD3567" fbc:name="ACIAD3567" />
      <fbc:geneProduct fbc:id="G_ACIAD3570" fbc:label="ACIAD3570" fbc:name="ACIAD3570" />
      <fbc:geneProduct fbc:id="G_ACIAD3571" fbc:label="ACIAD3571" fbc:name="ACIAD3571" />
      <fbc:geneProduct fbc:id="G_ACIAD3573" fbc:label="ACIAD3573" fbc:name="ACIAD3573" />
      <fbc:geneProduct fbc:id="G_ACIAD3574" fbc:label="ACIAD3574" fbc:name="ACIAD3574" />
      <fbc:geneProduct fbc:id="G_ACIAD3575" fbc:label="ACIAD3575" fbc:name="ACIAD3575" />
      <fbc:geneProduct fbc:id="G_ACIAD3576" fbc:label="ACIAD3576" fbc:name="ACIAD3576" />
      <fbc:geneProduct fbc:id="G_ACIAD3584" fbc:label="ACIAD3584" fbc:name="ACIAD3584" />
      <fbc:geneProduct fbc:id="G_ACIAD3585" fbc:label="ACIAD3585" fbc:name="ACIAD3585" />
      <fbc:geneProduct fbc:id="G_ACIAD3587" fbc:label="ACIAD3587" fbc:name="ACIAD3587" />
      <fbc:geneProduct fbc:id="G_ACIAD3593" fbc:label="ACIAD3593" fbc:name="ACIAD3593" />
      <fbc:geneProduct fbc:id="G_ACIAD3616" fbc:label="ACIAD3616" fbc:name="ACIAD3616" />
      <fbc:geneProduct fbc:id="G_ACIAD3619" fbc:label="ACIAD3619" fbc:name="ACIAD3619" />
      <fbc:geneProduct fbc:id="G_ACIAD3627" fbc:label="ACIAD3627" fbc:name="ACIAD3627" />
      <fbc:geneProduct fbc:id="G_ACIAD3628" fbc:label="ACIAD3628" fbc:name="ACIAD3628" />
      <fbc:geneProduct fbc:id="G_ACIAD3633" fbc:label="ACIAD3633" fbc:name="ACIAD3633" />
      <fbc:geneProduct fbc:id="G_ACIAD3636" fbc:label="ACIAD3636" fbc:name="ACIAD3636" />
      <fbc:geneProduct fbc:id="G_ACIAD3641" fbc:label="ACIAD3641" fbc:name="ACIAD3641" />
      <fbc:geneProduct fbc:id="G_ACIAD3648" fbc:label="ACIAD3648" fbc:name="ACIAD3648" />
      <fbc:geneProduct fbc:id="G_ACIAD3658" fbc:label="ACIAD3658" fbc:name="ACIAD3658" />
      <fbc:geneProduct fbc:id="G_ACIAD3659" fbc:label="ACIAD3659" fbc:name="ACIAD3659" />
      <fbc:geneProduct fbc:id="G_ACIAD3668" fbc:label="ACIAD3668" fbc:name="ACIAD3668" />
      <fbc:geneProduct fbc:id="G_ACIAD3669" fbc:label="ACIAD3669" fbc:name="ACIAD3669" />
      <fbc:geneProduct fbc:id="G_SPONT" fbc:label="SPONT" fbc:name="SPONT" />
    </fbc:listOfGeneProducts>
    <listOfReactions>
      <reaction fast="false" id="R_CARBOXYLESTERASE_DASH_RXN" name="carboxylesterase" reversible="false" fbc:lowerFluxBound="cobra_0_bound" fbc:upperFluxBound="cobra_default_ub">
        <listOfReactants>
          <speciesReference constant="true" species="M_WATER_Cytosol" stoichiometry="1" />
          <speciesReference constant="true" species="M_WAX_DASH_ESTER_Cytosol" stoichiometry="1" />
        </listOfReactants>
        <listOfProducts>
          <speciesReference constant="true" species="M_ACYL_DASH_OH_WAX_Cytosol" stoichiometry="1" />
          <speciesReference constant="true" species="M_AFATTYACID_WAX_Cytosol" stoichiometry="1" />
        </listOfProducts>
        <fbc:geneProductAssociation>
          <fbc:or>
            <fbc:geneProductRef fbc:geneProduct="G_ACIAD1134" />
            <fbc:geneProductRef fbc:geneProduct="G_ACIAD3648" />
          </fbc:or>
        </fbc:geneProductAssociation>
      </reaction>
      <reaction fast="false" id="R_C16_COLON_0_DASH_COATRANSFERASE_DASH_RXN" name="acyl coa transferase (c16:0)" reversible="false" fbc:lowerFluxBound="cobra_0_bound" fbc:upperFluxBound="cobra_default_ub">
        <listOfReactants>
          <speciesReference constant="true" species="M_C16_COLON_0_Cytosol" stoichiometry="1" />
          <speciesReference constant="true" species="M_ATP_Cytosol" stoichiometry="1" />
          <speciesReference constant="true" species="M_CO_DASH_A_Cytosol" stoichiometry="1" />
        </listOfReactants>
        <listOfProducts>
          <speciesReference constant="true" species="M_AMP_Cytosol" stoichiometry="1" />
          <speciesReference constant="true" species="M_C16_COLON_0_DASH_COA_Cytosol" stoichiometry="1" />
          <speciesReference constant="true" species="M_PPI_Cytosol" stoichiometry="1" />
        </listOfProducts>
        <fbc:geneProductAssociation>
          <fbc:or>
            <fbc:geneProductRef fbc:geneProduct="G_ACIAD1818" />
            <fbc:geneProductRef fbc:geneProduct="G_ACIAD0235" />
            <fbc:geneProductRef fbc:geneProduct="G_ACIAD1724" />
            <fbc:geneProductRef fbc:geneProduct="G_ACIAD2106" />
          </fbc:or>
        </fbc:geneProductAssociation>
      </reaction>
      <reaction fast="false" id="R_DEPHOSPHOCOAKIN_DASH_RXN" name="dephospho-coa kinase" reversible="true" fbc:lowerFluxBound="cobra_default_lb" fbc:upperFluxBound="cobra_default_ub">
        <listOfReactants>
          <speciesReference constant="true" species="M_ATP_Cytosol" stoichiometry="1" />
          <speciesReference constant="true" species="M_DEPHOSPHO_DASH_COA_Cytosol" stoichiometry="1" />
        </listOfReactants>
        <listOfProducts>
          <speciesReference constant="true" species="M_ADP_Cytosol" stoichiometry="1" />
          <speciesReference constant="true" species="M_CO_DASH_A_Cytosol" stoichiometry="1" />
        </listOfProducts>
        <fbc:geneProductAssociation>
          <fbc:geneProductRef fbc:geneProduct="G_ACIAD0359" />
        </fbc:geneProductAssociation>
      </reaction>
      <reaction fast="false" id="R_4_PERIOD_1_PERIOD_1_PERIOD_32_DASH_RXN" name="phosphoenolpyruvate carboxykinase (gtp)" reversible="false" fbc:lowerFluxBound="cobra_0_bound" fbc:upperFluxBound="cobra_default_ub">
        <listOfReactants>
          <speciesReference constant="true" species="M_OXALACETIC_ACID_Cytosol" stoichiometry="1" />
          <speciesReference constant="true" species="M_GTP_Cytosol" stoichiometry="1" />
        </listOfReactants>
        <listOfProducts>
          <speciesReference constant="true" species="M_CARBON_DASH_DIOXIDE_Cytosol" stoichiometry="1" />
          <speciesReference constant="true" species="M_GDP_Cytosol" stoichiometry="1" />
          <speciesReference constant="true" species="M_PHOSPHO_DASH_ENOL_DASH_PYRUVATE_Cytosol" stoichiometry="1" />
        </listOfProducts>
        <fbc:geneProductAssociation>
          <fbc:geneProductRef fbc:geneProduct="G_ACIAD2842" />
        </fbc:geneProductAssociation>
      </reaction>
      <reaction fast="false" id="R_GARTRANSFORMYL2_DASH_RXN" name="phosphoribosylglycinamide formyltransferase 2" reversible="false" fbc:lowerFluxBound="cobra_0_bound" fbc:upperFluxBound="cobra_default_ub">
        <listOfReactants>
          <speciesReference constant="true" species="M_FORMATE_Cytosol" stoichiometry="1" />
          <speciesReference constant="true" species="M_ATP_Cytosol" stoichiometry="1" />
          <speciesReference constant="true" species="M_5_DASH_PHOSPHO_DASH_RIBOSYL_DASH_GLYCINEAMIDE_Cytosol" stoichiometry="1" />
        </listOfReactants>
        <listOfProducts>
          <speciesReference constant="true" species="M_ADP_Cytosol" stoichiometry="1" />
          <speciesReference constant="true" species="M_PI_Cytosol" stoichiometry="1" />
          <speciesReference constant="true" species="M_5_DASH_P_DASH_RIBOSYL_DASH_N_DASH_FORMYLGLYCINEAMIDE_Cytosol" stoichiometry="1" />
        </listOfProducts>
        <fbc:geneProductAssociation>
          <fbc:geneProductRef fbc:geneProduct="G_ACIAD2078" />
        </fbc:geneProductAssociation>
      </reaction>
      <reaction fast="false" id="R_DIHYDROXYISOVALDEHYDRAT_DASH_RXN" name="dihydroxy-acid dehydratase" reversible="true" fbc:lowerFluxBound="cobra_default_lb" fbc:upperFluxBound="cobra_default_ub">
        <listOfReactants>
          <speciesReference constant="true" species="M_DIOH_DASH_ISOVALERATE_Cytosol" stoichiometry="1" />
        </listOfReactants>
        <listOfProducts>
          <speciesReference constant="true" species="M_WATER_Cytosol" stoichiometry="1" />
          <speciesReference constant="true" species="M_2_DASH_KETO_DASH_ISOVALERATE_Cytosol" stoichiometry="1" />
        </listOfProducts>
        <fbc:geneProductAssociation>
          <fbc:or>
            <fbc:geneProductRef fbc:geneProduct="G_ACIAD1266" />
            <fbc:geneProductRef fbc:geneProduct="G_ACIAD3636" />
          </fbc:or>
        </fbc:geneProductAssociation>
      </reaction>
      <reaction fast="false" id="R_ISOCITDEH_DASH_RXN" name="isocitrate dehydrogenase (nadp+)" reversible="false" fbc:lowerFluxBound="cobra_0_bound" fbc:upperFluxBound="cobra_default_ub">
        <listOfReactants>
          <speciesReference constant="true" species="M_NADP_Cytosol" stoichiometry="1" />
          <speciesReference constant="true" species="M_THREO_DASH_D_LPAREN_S_RPAREN__DASH_ISO_DASH_CITRATE_Cytosol" stoichiometry="1" />
        </listOfReactants>
        <listOfProducts>
          <speciesReference constant="true" species="M_NADPH_Cytosol" stoichiometry="1" />
          <speciesReference constant="true" species="M_2_DASH_KETOGLUTARATE_Cytosol" stoichiometry="1" />
          <speciesReference constant="true" species="M_CARBON_DASH_DIOXIDE_Cytosol" stoichiometry="1" />
        </listOfProducts>
        <fbc:geneProductAssociation>
          <fbc:or>
            <fbc:geneProductRef fbc:geneProduct="G_ACIAD1187" />
            <fbc:geneProductRef fbc:geneProduct="G_ACIAD1190" />
          </fbc:or>
        </fbc:geneProductAssociation>
      </reaction>
      <reaction fast="false" id="R_DGDPKIN_DASH_RXN" name="dgdp kinase" reversible="true" fbc:lowerFluxBound="cobra_default_lb" fbc:upperFluxBound="cobra_default_ub">
        <listOfReactants>
          <speciesReference constant="true" species="M_ATP_Cytosol" stoichiometry="1" />
          <speciesReference constant="true" species="M_DGDP_Cytosol" stoichiometry="1" />
        </listOfReactants>
        <listOfProducts>
          <speciesReference constant="true" species="M_ADP_Cytosol" stoichiometry="1" />
          <speciesReference constant="true" species="M_DGTP_Cytosol" stoichiometry="1" />
        </listOfProducts>
        <fbc:geneProductAssociation>
          <fbc:geneProductRef fbc:geneProduct="G_ACIAD0556" />
        </fbc:geneProductAssociation>
      </reaction>
      <reaction fast="false" id="R_GALACTARDEHYDRA_DASH_RXN" name="galactarate dehydratase" reversible="false" fbc:lowerFluxBound="cobra_0_bound" fbc:upperFluxBound="cobra_default_ub">
        <listOfReactants>
          <speciesReference constant="true" species="M_D_DASH_GALACTARATE_Cytosol" stoichiometry="1" />
        </listOfReactants>
        <listOfProducts>
          <speciesReference constant="true" species="M_WATER_Cytosol" stoichiometry="1" />
          <speciesReference constant="true" species="M_5_DASH_KETO_DASH_4_DASH_DEOXY_DASH_D_DASH_GLUCARATE_Cytosol" stoichiometry="1" />
        </listOfProducts>
        <fbc:geneProductAssociation>
          <fbc:geneProductRef fbc:geneProduct="G_ACIAD0126" />
        </fbc:geneProductAssociation>
      </reaction>
      <reaction fast="false" id="R_C16_COLON_1_LPAREN_C7_RPAREN__DASH_ALDEHYDE_DASH_REDUCTASE_DASH_RXN" name="long chain aldehyde reductase (c16:1(c7))" reversible="true" fbc:lowerFluxBound="cobra_default_lb" fbc:upperFluxBound="cobra_default_ub">
        <listOfReactants>
          <speciesReference constant="true" species="M_C16_COLON_1_LPAREN_C7_RPAREN__DASH_ALDEHYDE_Cytosol" stoichiometry="1" />
          <speciesReference constant="true" species="M_NADH_Cytosol" stoichiometry="1" />
        </listOfReactants>
        <listOfProducts>
          <speciesReference constant="true" species="M_NAD_Cytosol" stoichiometry="1" />
          <speciesReference constant="true" species="M_C16_COLON_1_LPAREN_C7_RPAREN__DASH_OH_Cytosol" stoichiometry="1" />
        </listOfProducts>
      </reaction>
      <reaction fast="false" id="R_EXF_DASH_CPD_DASH_592_LBRACKET_Extraorganism_RBRACKET_" name="EXF-CPD-592[Extraorganism]" reversible="false" fbc:lowerFluxBound="cobra_0_bound" fbc:upperFluxBound="cobra_default_ub">
        <listOfReactants>
          <speciesReference constant="true" species="M_CPD_DASH_592_Extraorganism" stoichiometry="1" />
        </listOfReactants>
      </reaction>
      <reaction fast="false" id="R_C12_COLON_0_DASH_ACP_DASH_HYDROLASE_DASH_RXN" name="acyl-acp hydrolase (c12:0)" reversible="false" fbc:lowerFluxBound="cobra_0_bound" fbc:upperFluxBound="cobra_default_ub">
        <listOfReactants>
          <speciesReference constant="true" species="M_WATER_Cytosol" stoichiometry="1" />
          <speciesReference constant="true" species="M_C12_COLON_0_DASH_ACP_Cytosol" stoichiometry="1" />
        </listOfReactants>
        <listOfProducts>
          <speciesReference constant="true" species="M_ACP_Cytosol" stoichiometry="1" />
          <speciesReference constant="true" species="M_C12_COLON_0_Cytosol" stoichiometry="1" />
        </listOfProducts>
      </reaction>
      <reaction fast="false" id="R_EXF_DASH_GUANOSINE_LBRACKET_Extraorganism_RBRACKET_" name="EXF-GUANOSINE[Extraorganism]" reversible="false" fbc:lowerFluxBound="cobra_0_bound" fbc:upperFluxBound="cobra_default_ub">
        <listOfReactants>
          <speciesReference constant="true" species="M_GUANOSINE_Extraorganism" stoichiometry="1" />
        </listOfReactants>
      </reaction>
      <reaction fast="false" id="R_L_DASH_ASPARTATE_DASH_OXID_DASH_RXN" name="l-aspartate oxidase (producing iminoaspartate)" reversible="false" fbc:lowerFluxBound="cobra_0_bound" fbc:upperFluxBound="cobra_default_ub">
        <listOfReactants>
          <speciesReference constant="true" species="M_OXYGEN_DASH_MOLECULE_Cytosol" stoichiometry="1" />
          <speciesReference constant="true" species="M_L_DASH_ASPARTATE_Cytosol" stoichiometry="1" />
        </listOfReactants>
        <listOfProducts>
          <speciesReference constant="true" species="M_HYDROGEN_DASH_PEROXIDE_Cytosol" stoichiometry="1" />
          <speciesReference constant="true" species="M_IMINOASPARTATE_Cytosol" stoichiometry="1" />
        </listOfProducts>
        <fbc:geneProductAssociation>
          <fbc:geneProductRef fbc:geneProduct="G_ACIAD2587" />
        </fbc:geneProductAssociation>
      </reaction>
      <reaction fast="false" id="R_EXF_DASH_GLY_LBRACKET_Extraorganism_RBRACKET_" name="EXF-GLY[Extraorganism]" reversible="false" fbc:lowerFluxBound="cobra_0_bound" fbc:upperFluxBound="cobra_default_ub">
        <listOfReactants>
          <speciesReference constant="true" species="M_GLY_Extraorganism" stoichiometry="1" />
        </listOfReactants>
      </reaction>
      <reaction fast="false" id="R_C18_COLON_0_DASH_3OXOACP_DASH_REDUCTASE_DASH_RXN" name="3oxoacyl-acp reductase (c18:0)" reversible="false" fbc:lowerFluxBound="cobra_0_bound" fbc:upperFluxBound="cobra_default_ub">
        <listOfReactants>
          <speciesReference constant="true" species="M_NADPH_Cytosol" stoichiometry="1" />
          <speciesReference constant="true" species="M_C18_COLON_0_DASH_3OXOACP_Cytosol" stoichiometry="1" />
        </listOfReactants>
        <listOfProducts>
          <speciesReference constant="true" species="M_NADP_Cytosol" stoichiometry="1" />
          <speciesReference constant="true" species="M_C18_COLON_0_DASH_3HYDROXYACP_Cytosol" stoichiometry="1" />
        </listOfProducts>
        <fbc:geneProductAssociation>
          <fbc:geneProductRef fbc:geneProduct="G_ACIAD0871" />
        </fbc:geneProductAssociation>
      </reaction>
      <reaction fast="false" id="R_DIAMINOPIMEPIM_DASH_RXN" name="diaminopimelate epimerase" reversible="true" fbc:lowerFluxBound="cobra_default_lb" fbc:upperFluxBound="cobra_default_ub">
        <listOfReactants>
          <speciesReference constant="true" species="M_LL_DASH_DIAMINOPIMELATE_Cytosol" stoichiometry="1" />
        </listOfReactants>
        <listOfProducts>
          <speciesReference constant="true" species="M_MESO_DASH_DIAMINOPIMELATE_Cytosol" stoichiometry="1" />
        </listOfProducts>
        <fbc:geneProductAssociation>
          <fbc:geneProductRef fbc:geneProduct="G_ACIAD2659" />
        </fbc:geneProductAssociation>
      </reaction>
      <reaction fast="false" id="R_ACETOACETYL_DASH_COA_DASH_TRANSFER_DASH_RXN" name="acetoacetyl-coa transferase" reversible="true" fbc:lowerFluxBound="cobra_default_lb" fbc:upperFluxBound="cobra_default_ub">
        <listOfReactants>
          <speciesReference constant="true" species="M_3_DASH_KETOBUTYRATE_Cytosol" stoichiometry="1" />
          <speciesReference constant="true" species="M_ACETYL_DASH_COA_Cytosol" stoichiometry="1" />
        </listOfReactants>
        <listOfProducts>
          <speciesReference constant="true" species="M_ACETOACETYL_DASH_COA_Cytosol" stoichiometry="1" />
          <speciesReference constant="true" species="M_ACET_Cytosol" stoichiometry="1" />
        </listOfProducts>
        <fbc:geneProductAssociation>
          <fbc:and>
            <fbc:geneProductRef fbc:geneProduct="G_ACIAD2513" />
            <fbc:geneProductRef fbc:geneProduct="G_ACIAD2514" />
          </fbc:and>
        </fbc:geneProductAssociation>
      </reaction>
      <reaction fast="false" id="R_ATP_DASH_DRAIN_DASH_RXN" name="atp maintenance requirement" reversible="false" fbc:lowerFluxBound="cobra_0_bound" fbc:upperFluxBound="cobra_default_ub">
        <listOfReactants>
          <speciesReference constant="true" species="M_WATER_Cytosol" stoichiometry="1" />
          <speciesReference constant="true" species="M_ATP_Cytosol" stoichiometry="1" />
        </listOfReactants>
        <listOfProducts>
          <speciesReference constant="true" species="M_ADP_Cytosol" stoichiometry="1" />
          <speciesReference constant="true" species="M_PROTON_Cytosol" stoichiometry="1" />
          <speciesReference constant="true" species="M_PI_Cytosol" stoichiometry="1" />
        </listOfProducts>
      </reaction>
      <reaction fast="false" id="R_DHHB_DASH_METHYLTRANSFER_DASH_RXN" name="3-demethylubiquinone-9 3-o-methyltransferase" reversible="false" fbc:lowerFluxBound="cobra_0_bound" fbc:upperFluxBound="cobra_default_ub">
        <listOfReactants>
          <speciesReference constant="true" species="M_S_DASH_ADENOSYLMETHIONINE_Cytosol" stoichiometry="1" />
          <speciesReference constant="true" species="M_OCTAPRENYL_DASH_METHYL_DASH_OH_DASH_METHOXY_DASH_BENZQ_Cytosol" stoichiometry="1" />
        </listOfReactants>
        <listOfProducts>
          <speciesReference constant="true" species="M_ADENOSYL_DASH_HOMO_DASH_CYS_Cytosol" stoichiometry="1" />
          <speciesReference constant="true" species="M_UBIQUINONE_DASH_8_Cytosol" stoichiometry="1" />
        </listOfProducts>
        <fbc:geneProductAssociation>
          <fbc:geneProductRef fbc:geneProduct="G_ACIAD0044" />
        </fbc:geneProductAssociation>
      </reaction>
      <reaction fast="false" id="R_HISTIDINE_DASH_AMMONIA_DASH_LYASE_DASH_RXN" name="histidine ammonia-lyase" reversible="false" fbc:lowerFluxBound="cobra_0_bound" fbc:upperFluxBound="cobra_default_ub">
        <listOfReactants>
          <speciesReference constant="true" species="M_HIS_Cytosol" stoichiometry="1" />
        </listOfReactants>
        <listOfProducts>
          <speciesReference constant="true" species="M_UROCANATE_Cytosol" stoichiometry="1" />
          <speciesReference constant="true" species="M_AMMONIUM_Cytosol" stoichiometry="1" />
        </listOfProducts>
        <fbc:geneProductAssociation>
          <fbc:geneProductRef fbc:geneProduct="G_ACIAD0574" />
        </fbc:geneProductAssociation>
      </reaction>
      <reaction fast="false" id="R_ALKANAL_DASH_MONOOXYGENASE_DASH__LPAREN_FMN_DASH_LINKED_RPAREN__DASH_RXN" name="octanal monooxygenase (fmn-linked)" reversible="false" fbc:lowerFluxBound="cobra_0_bound" fbc:upperFluxBound="cobra_default_ub">
        <listOfReactants>
          <speciesReference constant="true" species="M_CPD_DASH_371_Cytosol" stoichiometry="1" />
          <speciesReference constant="true" species="M_FMNH2_Cytosol" stoichiometry="1" />
          <speciesReference constant="true" species="M_OXYGEN_DASH_MOLECULE_Cytosol" stoichiometry="1" />
        </listOfReactants>
        <listOfProducts>
          <speciesReference constant="true" species="M_WATER_Cytosol" stoichiometry="1" />
          <speciesReference constant="true" species="M_C8_COLON_0_Cytosol" stoichiometry="1" />
          <speciesReference constant="true" species="M_FMN_Cytosol" stoichiometry="1" />
        </listOfProducts>
        <fbc:geneProductAssociation>
          <fbc:geneProductRef fbc:geneProduct="G_ACIAD1830" />
        </fbc:geneProductAssociation>
      </reaction>
      <reaction fast="false" id="R_INOSINE_DASH_NUCLEOSIDASE_DASH_RXN" name="inosine nucleosidase" reversible="false" fbc:lowerFluxBound="cobra_0_bound" fbc:upperFluxBound="cobra_default_ub">
        <listOfReactants>
          <speciesReference constant="true" species="M_WATER_Cytosol" stoichiometry="1" />
          <speciesReference constant="true" species="M_INOSINE_Cytosol" stoichiometry="1" />
        </listOfReactants>
        <listOfProducts>
          <speciesReference constant="true" species="M_RIBOSE_Cytosol" stoichiometry="1" />
          <speciesReference constant="true" species="M_HYPOXANTHINE_Cytosol" stoichiometry="1" />
        </listOfProducts>
        <fbc:geneProductAssociation>
          <fbc:geneProductRef fbc:geneProduct="G_ACIAD2386" />
        </fbc:geneProductAssociation>
      </reaction>
      <reaction fast="false" id="R_CYT_DASH_UBIQUINOL_DASH_OXID_DASH_O_DASH_RXN" name="cytochrome oxidase bo" reversible="false" fbc:lowerFluxBound="cobra_0_bound" fbc:upperFluxBound="cobra_default_ub">
        <listOfReactants>
          <speciesReference constant="true" species="M_UBIQUINOL_DASH_8_Cytosol" stoichiometry="2" />
          <speciesReference constant="true" species="M_OXYGEN_DASH_MOLECULE_Cytosol" stoichiometry="1" />
          <speciesReference constant="true" species="M_PROTON_Cytosol" stoichiometry="8" />
        </listOfReactants>
        <listOfProducts>
          <speciesReference constant="true" species="M_WATER_Cytosol" stoichiometry="2" />
          <speciesReference constant="true" species="M_PROTON_Periplasm" stoichiometry="8" />
          <speciesReference constant="true" species="M_UBIQUINONE_DASH_8_Cytosol" stoichiometry="2" />
        </listOfProducts>
        <fbc:geneProductAssociation>
          <fbc:and>
            <fbc:geneProductRef fbc:geneProduct="G_ACIAD2428" />
            <fbc:geneProductRef fbc:geneProduct="G_ACIAD2427" />
            <fbc:geneProductRef fbc:geneProduct="G_ACIAD2426" />
            <fbc:geneProductRef fbc:geneProduct="G_ACIAD2425" />
          </fbc:and>
        </fbc:geneProductAssociation>
      </reaction>
      <reaction fast="false" id="R_UDP_DASH_NACMURALGLDAPLIG_DASH_RXN" name="udp-n-acetylmuramoylalanyl-d-glutamate--2,6-diaminopimelate ligase" reversible="false" fbc:lowerFluxBound="cobra_0_bound" fbc:upperFluxBound="cobra_default_ub">
        <listOfReactants>
          <speciesReference constant="true" species="M_MESO_DASH_DIAMINOPIMELATE_Cytosol" stoichiometry="1" />
          <speciesReference constant="true" species="M_ATP_Cytosol" stoichiometry="1" />
          <speciesReference constant="true" species="M_UDP_DASH_AA_DASH_GLUTAMATE_Cytosol" stoichiometry="1" />
        </listOfReactants>
        <listOfProducts>
          <speciesReference constant="true" species="M_ADP_Cytosol" stoichiometry="1" />
          <speciesReference constant="true" species="M_UDP_DASH_AAGM_DASH_DIAMINOHEPTANEDIOATE_Cytosol" stoichiometry="1" />
          <speciesReference constant="true" species="M_PI_Cytosol" stoichiometry="1" />
        </listOfProducts>
        <fbc:geneProductAssociation>
          <fbc:geneProductRef fbc:geneProduct="G_ACIAD3365" />
        </fbc:geneProductAssociation>
      </reaction>
      <reaction fast="false" id="R_PYRROLINECARBREDUCT_DASH_RXN" name="pyrroline-5-carboxylate reductase" reversible="false" fbc:lowerFluxBound="cobra_0_bound" fbc:upperFluxBound="cobra_default_ub">
        <listOfReactants>
          <speciesReference constant="true" species="M_NADPH_Cytosol" stoichiometry="1" />
          <speciesReference constant="true" species="M_L_DASH_DELTA_LPAREN_1_RPAREN__DASH_PYRROLINE_5_DASH_CARBOXYLATE_Cytosol" stoichiometry="1" />
        </listOfReactants>
        <listOfProducts>
          <speciesReference constant="true" species="M_NADP_Cytosol" stoichiometry="1" />
          <speciesReference constant="true" species="M_PRO_Cytosol" stoichiometry="1" />
        </listOfProducts>
        <fbc:geneProductAssociation>
          <fbc:geneProductRef fbc:geneProduct="G_ACIAD3032" />
        </fbc:geneProductAssociation>
      </reaction>
      <reaction fast="false" id="R_UREIDOGLYCOLATE_DASH_HYDROLASE_DASH_RXN" name="ureidoglycolate hydrolase" reversible="false" fbc:lowerFluxBound="cobra_0_bound" fbc:upperFluxBound="cobra_default_ub">
        <listOfReactants>
          <speciesReference constant="true" species="M_WATER_Cytosol" stoichiometry="1" />
          <speciesReference constant="true" species="M_CPD_DASH_1091_Cytosol" stoichiometry="1" />
        </listOfReactants>
        <listOfProducts>
          <speciesReference constant="true" species="M_CARBON_DASH_DIOXIDE_Cytosol" stoichiometry="1" />
          <speciesReference constant="true" species="M_GLYOX_Cytosol" stoichiometry="1" />
          <speciesReference constant="true" species="M_AMMONIUM_Cytosol" stoichiometry="2" />
        </listOfProducts>
        <fbc:geneProductAssociation>
          <fbc:geneProductRef fbc:geneProduct="G_ACIAD3542" />
        </fbc:geneProductAssociation>
      </reaction>
      <reaction fast="false" id="R_HISTPRATPHYD_DASH_RXN" name="phosphoribosyl-atp pyrophosphatase" reversible="false" fbc:lowerFluxBound="cobra_0_bound" fbc:upperFluxBound="cobra_default_ub">
        <listOfReactants>
          <speciesReference constant="true" species="M_WATER_Cytosol" stoichiometry="1" />
          <speciesReference constant="true" species="M_PHOSPHORIBOSYL_DASH_ATP_Cytosol" stoichiometry="1" />
        </listOfReactants>
        <listOfProducts>
          <speciesReference constant="true" species="M_PHOSPHORIBOSYL_DASH_AMP_Cytosol" stoichiometry="1" />
          <speciesReference constant="true" species="M_PPI_Cytosol" stoichiometry="1" />
        </listOfProducts>
        <fbc:geneProductAssociation>
          <fbc:geneProductRef fbc:geneProduct="G_ACIAD0380" />
        </fbc:geneProductAssociation>
      </reaction>
      <reaction fast="false" id="R_C18_COLON_1_LPAREN_C9_RPAREN__DASH_3OXOCOA_DASH_THIOLASE_DASH_RXN" name="3oxoacyl-coa thiolase (c18:1(c9))" reversible="true" fbc:lowerFluxBound="cobra_default_lb" fbc:upperFluxBound="cobra_default_ub">
        <listOfReactants>
          <speciesReference constant="true" species="M_C18_COLON_1_LPAREN_C9_RPAREN__DASH_3OXOCOA_Cytosol" stoichiometry="1" />
          <speciesReference constant="true" species="M_CO_DASH_A_Cytosol" stoichiometry="1" />
        </listOfReactants>
        <listOfProducts>
          <speciesReference constant="true" species="M_C16_COLON_1_LPAREN_C7_RPAREN__DASH_COA_Cytosol" stoichiometry="1" />
          <speciesReference constant="true" species="M_ACETYL_DASH_COA_Cytosol" stoichiometry="1" />
        </listOfProducts>
        <fbc:geneProductAssociation>
          <fbc:or>
            <fbc:geneProductRef fbc:geneProduct="G_ACIAD0334" />
            <fbc:geneProductRef fbc:geneProduct="G_ACIAD1450" />
            <fbc:geneProductRef fbc:geneProduct="G_ACIAD1706" />
            <fbc:geneProductRef fbc:geneProduct="G_ACIAD1977" />
            <fbc:geneProductRef fbc:geneProduct="G_ACIAD1689" />
            <fbc:geneProductRef fbc:geneProduct="G_ACIAD2988" />
            <fbc:geneProductRef fbc:geneProduct="G_ACIAD1569" />
          </fbc:or>
        </fbc:geneProductAssociation>
      </reaction>
      <reaction fast="false" id="R_EXF_DASH_CPD_DASH_335_LBRACKET_Extraorganism_RBRACKET_" name="EXF-CPD-335[Extraorganism]" reversible="false" fbc:lowerFluxBound="cobra_0_bound" fbc:upperFluxBound="cobra_default_ub">
        <listOfReactants>
          <speciesReference constant="true" species="M_CPD_DASH_335_Extraorganism" stoichiometry="1" />
        </listOfReactants>
      </reaction>
      <reaction fast="false" id="R_EXF_DASH_HOMO_DASH_SER_LBRACKET_Extraorganism_RBRACKET_" name="EXF-HOMO-SER[Extraorganism]" reversible="false" fbc:lowerFluxBound="cobra_0_bound" fbc:upperFluxBound="cobra_default_ub">
        <listOfReactants>
          <speciesReference constant="true" species="M_HOMO_DASH_SER_Extraorganism" stoichiometry="1" />
        </listOfReactants>
      </reaction>
      <reaction fast="false" id="R_TRANS_DASH_RXN_DASH_C6_COLON_0" name="transport of hexanoate [extraorganism;cytosol](secondary symport)" reversible="true" fbc:lowerFluxBound="cobra_default_lb" fbc:upperFluxBound="cobra_default_ub">
        <listOfReactants>
          <speciesReference constant="true" species="M_PROTON_Periplasm" stoichiometry="1" />
          <speciesReference constant="true" species="M_C6_COLON_0_Extraorganism" stoichiometry="1" />
        </listOfReactants>
        <listOfProducts>
          <speciesReference constant="true" species="M_C6_COLON_0_Cytosol" stoichiometry="1" />
          <speciesReference constant="true" species="M_PROTON_Cytosol" stoichiometry="1" />
        </listOfProducts>
        <fbc:geneProductAssociation>
          <fbc:or>
            <fbc:geneProductRef fbc:geneProduct="G_ACIAD0835" />
            <fbc:geneProductRef fbc:geneProduct="G_ACIAD1427" />
            <fbc:geneProductRef fbc:geneProduct="G_ACIAD2788" />
            <fbc:geneProductRef fbc:geneProduct="G_ACIAD3392" />
          </fbc:or>
        </fbc:geneProductAssociation>
      </reaction>
      <reaction fast="false" id="R_C8_COLON_0_DASH_3OXOACP_DASH_SYNTHASE_DASH_RXN" name="3oxoacyl-acp synthase (c8:0)" reversible="false" fbc:lowerFluxBound="cobra_0_bound" fbc:upperFluxBound="cobra_default_ub">
        <listOfReactants>
          <speciesReference constant="true" species="M_MALONYL_DASH_ACP_Cytosol" stoichiometry="1" />
          <speciesReference constant="true" species="M_C6_COLON_0_DASH_ACP_Cytosol" stoichiometry="1" />
        </listOfReactants>
        <listOfProducts>
          <speciesReference constant="true" species="M_ACP_Cytosol" stoichiometry="1" />
          <speciesReference constant="true" species="M_CARBON_DASH_DIOXIDE_Cytosol" stoichiometry="1" />
          <speciesReference constant="true" species="M_C8_COLON_0_DASH_3OXOACP_Cytosol" stoichiometry="1" />
        </listOfProducts>
        <fbc:geneProductAssociation>
          <fbc:or>
            <fbc:geneProductRef fbc:geneProduct="G_ACIAD0580" />
            <fbc:geneProductRef fbc:geneProduct="G_ACIAD0879" />
            <fbc:geneProductRef fbc:geneProduct="G_ACIAD0583" />
            <fbc:geneProductRef fbc:geneProduct="G_ACIAD2101" />
          </fbc:or>
        </fbc:geneProductAssociation>
      </reaction>
      <reaction fast="false" id="R_GLUTATHIONE_DASH_PEROXIDASE_DASH_RXN" name="glutathione peroxidase" reversible="false" fbc:lowerFluxBound="cobra_0_bound" fbc:upperFluxBound="cobra_default_ub">
        <listOfReactants>
          <speciesReference constant="true" species="M_HYDROGEN_DASH_PEROXIDE_Cytosol" stoichiometry="1" />
          <speciesReference constant="true" species="M_GLUTATHIONE_Cytosol" stoichiometry="2" />
        </listOfReactants>
        <listOfProducts>
          <speciesReference constant="true" species="M_WATER_Cytosol" stoichiometry="2" />
          <speciesReference constant="true" species="M_OXIDIZED_DASH_GLUTATHIONE_Cytosol" stoichiometry="1" />
        </listOfProducts>
        <fbc:geneProductAssociation>
          <fbc:or>
            <fbc:geneProductRef fbc:geneProduct="G_ACIAD0193" />
            <fbc:geneProductRef fbc:geneProduct="G_ACIAD2085" />
          </fbc:or>
        </fbc:geneProductAssociation>
      </reaction>
      <reaction fast="false" id="R_R142_DASH_RXN" name="4-diphosphocytidyl-2-c-methyl-d-erythritol kinase" reversible="false" fbc:lowerFluxBound="cobra_0_bound" fbc:upperFluxBound="cobra_default_ub">
        <listOfReactants>
          <speciesReference constant="true" species="M_ATP_Cytosol" stoichiometry="1" />
          <speciesReference constant="true" species="M_CPD_DASH_77_Cytosol" stoichiometry="1" />
        </listOfReactants>
        <listOfProducts>
          <speciesReference constant="true" species="M_ADP_Cytosol" stoichiometry="1" />
          <speciesReference constant="true" species="M_CPD_DASH_78_Cytosol" stoichiometry="1" />
        </listOfProducts>
        <fbc:geneProductAssociation>
          <fbc:geneProductRef fbc:geneProduct="G_ACIAD2903" />
        </fbc:geneProductAssociation>
      </reaction>
      <reaction fast="false" id="R_3PGAREARR_DASH_RXN" name="phosphoglycerate mutase" reversible="true" fbc:lowerFluxBound="cobra_default_lb" fbc:upperFluxBound="cobra_default_ub">
        <listOfReactants>
          <speciesReference constant="true" species="M_G3P_Cytosol" stoichiometry="1" />
        </listOfReactants>
        <listOfProducts>
          <speciesReference constant="true" species="M_2_DASH_PG_Cytosol" stoichiometry="1" />
        </listOfProducts>
        <fbc:geneProductAssociation>
          <fbc:geneProductRef fbc:geneProduct="G_ACIAD0256" />
        </fbc:geneProductAssociation>
      </reaction>
      <reaction fast="false" id="R_MALONYL_DASH_ACPDECARBOX_DASH_RXN" name="malonyl-acp decarboxylase" reversible="false" fbc:lowerFluxBound="cobra_0_bound" fbc:upperFluxBound="cobra_default_ub">
        <listOfReactants>
          <speciesReference constant="true" species="M_MALONYL_DASH_ACP_Cytosol" stoichiometry="1" />
        </listOfReactants>
        <listOfProducts>
          <speciesReference constant="true" species="M_ACETYL_DASH_ACP_Cytosol" stoichiometry="1" />
          <speciesReference constant="true" species="M_CARBON_DASH_DIOXIDE_Cytosol" stoichiometry="1" />
        </listOfProducts>
        <fbc:geneProductAssociation>
          <fbc:geneProductRef fbc:geneProduct="G_ACIAD0879" />
        </fbc:geneProductAssociation>
      </reaction>
      <reaction fast="false" id="R_DHSHIKIMATE_DASH_DEHYDRO_DASH_RXN" name="3-dehydroshikimate dehydratase" reversible="true" fbc:lowerFluxBound="cobra_default_lb" fbc:upperFluxBound="cobra_default_ub">
        <listOfReactants>
          <speciesReference constant="true" species="M_3_DASH_DEHYDRO_DASH_SHIKIMATE_Periplasm" stoichiometry="1" />
        </listOfReactants>
        <listOfProducts>
          <speciesReference constant="true" species="M_3_COMMA_4_DASH_DIHYDROXYBENZOATE_Periplasm" stoichiometry="1" />
          <speciesReference constant="true" species="M_WATER_Periplasm" stoichiometry="1" />
        </listOfProducts>
        <fbc:geneProductAssociation>
          <fbc:geneProductRef fbc:geneProduct="G_ACIAD1714" />
        </fbc:geneProductAssociation>
      </reaction>
      <reaction fast="false" id="R_EXF_DASH_GLC_LBRACKET_Extraorganism_RBRACKET_" name="EXF-GLC[Extraorganism]" reversible="false" fbc:lowerFluxBound="cobra_0_bound" fbc:upperFluxBound="cobra_default_ub">
        <listOfReactants>
          <speciesReference constant="true" species="M_GLC_Extraorganism" stoichiometry="1" />
        </listOfReactants>
      </reaction>
      <reaction fast="false" id="R_AICARTRANSFORM_DASH_RXN" name="phosphoribosylaminoimidazolecarboxamide formyltransferase" reversible="false" fbc:lowerFluxBound="cobra_0_bound" fbc:upperFluxBound="cobra_default_ub">
        <listOfReactants>
          <speciesReference constant="true" species="M_AICAR_Cytosol" stoichiometry="1" />
          <speciesReference constant="true" species="M_10_DASH_FORMYL_DASH_THF_Cytosol" stoichiometry="1" />
        </listOfReactants>
        <listOfProducts>
          <speciesReference constant="true" species="M_THF_Cytosol" stoichiometry="1" />
          <speciesReference constant="true" species="M_PHOSPHORIBOSYL_DASH_FORMAMIDO_DASH_CARBOXAMIDE_Cytosol" stoichiometry="1" />
        </listOfProducts>
        <fbc:geneProductAssociation>
          <fbc:geneProductRef fbc:geneProduct="G_ACIAD2447" />
        </fbc:geneProductAssociation>
      </reaction>
      <reaction fast="false" id="R_2_DASH_OCTAPRENYLPHENOL_DASH_HYDROX_DASH_RXN" name="2-octaprenylphenol hydroxylase" reversible="false" fbc:lowerFluxBound="cobra_0_bound" fbc:upperFluxBound="cobra_default_ub">
        <listOfReactants>
          <speciesReference constant="true" species="M_2_DASH_OCTAPRENYLPHENOL_Cytosol" stoichiometry="2" />
          <speciesReference constant="true" species="M_OXYGEN_DASH_MOLECULE_Cytosol" stoichiometry="1" />
        </listOfReactants>
        <listOfProducts>
          <speciesReference constant="true" species="M_2_DASH_OCTAPRENYL_DASH_6_DASH_HYDROXYPHENOL_Cytosol" stoichiometry="2" />
        </listOfProducts>
        <fbc:geneProductAssociation>
          <fbc:geneProductRef fbc:geneProduct="G_ACIAD0382" />
        </fbc:geneProductAssociation>
      </reaction>
      <reaction fast="false" id="R_DALADEHYDROG_DASH_RXN" name="d-alanine dehydrogenase" reversible="true" fbc:lowerFluxBound="cobra_default_lb" fbc:upperFluxBound="cobra_default_ub">
        <listOfReactants>
          <speciesReference constant="true" species="M_D_DASH_ALANINE_Cytosol" stoichiometry="1" />
          <speciesReference constant="true" species="M_WATER_Cytosol" stoichiometry="1" />
          <speciesReference constant="true" species="M_FAD_Cytosol" stoichiometry="1" />
        </listOfReactants>
        <listOfProducts>
          <speciesReference constant="true" species="M_PYRUVATE_Cytosol" stoichiometry="1" />
          <speciesReference constant="true" species="M_FADH2_Cytosol" stoichiometry="1" />
          <speciesReference constant="true" species="M_AMMONIUM_Cytosol" stoichiometry="1" />
        </listOfProducts>
        <fbc:geneProductAssociation>
          <fbc:or>
            <fbc:geneProductRef fbc:geneProduct="G_ACIAD1998" />
            <fbc:geneProductRef fbc:geneProduct="G_ACIAD0922" />
            <fbc:geneProductRef fbc:geneProduct="G_ACIAD0115" />
          </fbc:or>
        </fbc:geneProductAssociation>
      </reaction>
      <reaction fast="false" id="R_RXN_DASH_2881" name="formaldehyde thf binding" reversible="false" fbc:lowerFluxBound="cobra_0_bound" fbc:upperFluxBound="cobra_default_ub">
        <listOfReactants>
          <speciesReference constant="true" species="M_FORMALDEHYDE_Cytosol" stoichiometry="1" />
          <speciesReference constant="true" species="M_THF_Cytosol" stoichiometry="1" />
        </listOfReactants>
        <listOfProducts>
          <speciesReference constant="true" species="M_WATER_Cytosol" stoichiometry="1" />
          <speciesReference constant="true" species="M_METHYLENE_DASH_THF_Cytosol" stoichiometry="1" />
        </listOfProducts>
        <fbc:geneProductAssociation>
          <fbc:geneProductRef fbc:geneProduct="G_SPONT" />
        </fbc:geneProductAssociation>
      </reaction>
      <reaction fast="false" id="R_EXF_DASH_FUM_LBRACKET_Extraorganism_RBRACKET_" name="EXF-FUM[Extraorganism]" reversible="false" fbc:lowerFluxBound="cobra_0_bound" fbc:upperFluxBound="cobra_default_ub">
        <listOfReactants>
          <speciesReference constant="true" species="M_FUM_Extraorganism" stoichiometry="1" />
        </listOfReactants>
      </reaction>
      <reaction fast="false" id="R_PHOSPHAGLYPSYN_DASH_RXN" name="cdp-diacylglycerol--glycerol-3-phosphate 3-phosphatidyltransferase" reversible="false" fbc:lowerFluxBound="cobra_0_bound" fbc:upperFluxBound="cobra_default_ub">
        <listOfReactants>
          <speciesReference constant="true" species="M_GLYCEROL_DASH_3P_Cytosol" stoichiometry="1" />
          <speciesReference constant="true" species="M_CDPDIACYLGLYCEROL_Cytosol" stoichiometry="1" />
        </listOfReactants>
        <listOfProducts>
          <speciesReference constant="true" species="M_L_DASH_1_DASH_PHOSPHATIDYL_DASH_GLYCEROL_DASH_P_Cytosol" stoichiometry="1" />
          <speciesReference constant="true" species="M_CMP_Cytosol" stoichiometry="1" />
        </listOfProducts>
        <fbc:geneProductAssociation>
          <fbc:geneProductRef fbc:geneProduct="G_ACIAD0342" />
        </fbc:geneProductAssociation>
      </reaction>
      <reaction fast="false" id="R_THREDEHYD_DASH_RXN" name="threonine dehydratase" reversible="false" fbc:lowerFluxBound="cobra_0_bound" fbc:upperFluxBound="cobra_default_ub">
        <listOfReactants>
          <speciesReference constant="true" species="M_THR_Cytosol" stoichiometry="1" />
        </listOfReactants>
        <listOfProducts>
          <speciesReference constant="true" species="M_2_DASH_OXOBUTANOATE_Cytosol" stoichiometry="1" />
          <speciesReference constant="true" species="M_AMMONIUM_Cytosol" stoichiometry="1" />
        </listOfProducts>
        <fbc:geneProductAssociation>
          <fbc:geneProductRef fbc:geneProduct="G_ACIAD1357" />
        </fbc:geneProductAssociation>
      </reaction>
      <reaction fast="false" id="R_OCTAPRENYL_DASH_METHYL_DASH_METHOXY_DASH_BENZOQ_DASH_OH_DASH_RXN" name="2-octaprenyl-3-methyl-6-methoxy-1,4-benzoquinol hydroxylase" reversible="false" fbc:lowerFluxBound="cobra_0_bound" fbc:upperFluxBound="cobra_default_ub">
        <listOfReactants>
          <speciesReference constant="true" species="M_OCTAPRENYL_DASH_METHYL_DASH_METHOXY_DASH_BENZQ_Cytosol" stoichiometry="1" />
          <speciesReference constant="true" species="M_OXYGEN_DASH_MOLECULE_Cytosol" stoichiometry="1" />
        </listOfReactants>
        <listOfProducts>
          <speciesReference constant="true" species="M_OCTAPRENYL_DASH_METHYL_DASH_OH_DASH_METHOXY_DASH_BENZQ_Cytosol" stoichiometry="1" />
        </listOfProducts>
        <fbc:geneProductAssociation>
          <fbc:geneProductRef fbc:geneProduct="G_ACIAD1128" />
        </fbc:geneProductAssociation>
      </reaction>
      <reaction fast="false" id="R_CARDIOLIPSYN_DASH_RXN" name="cardiolipin synthase" reversible="true" fbc:lowerFluxBound="cobra_default_lb" fbc:upperFluxBound="cobra_default_ub">
        <listOfReactants>
          <speciesReference constant="true" species="M_L_DASH_1_DASH_PHOSPHATIDYL_DASH_GLYCEROL_Cytosol" stoichiometry="2" />
        </listOfReactants>
        <listOfProducts>
          <speciesReference constant="true" species="M_GLYCEROL_Cytosol" stoichiometry="1" />
          <speciesReference constant="true" species="M_CARDIOLIPIN_Cytosol" stoichiometry="1" />
        </listOfProducts>
      </reaction>
      <reaction fast="false" id="R_RXNIM_DASH_6099" name="caffeoyl-coa lyase" reversible="true" fbc:lowerFluxBound="cobra_default_lb" fbc:upperFluxBound="cobra_default_ub">
        <listOfReactants>
          <speciesReference constant="true" species="M_WATER_Cytosol" stoichiometry="1" />
          <speciesReference constant="true" species="M_CAFFEOYL_DASH_COA_Cytosol" stoichiometry="1" />
        </listOfReactants>
        <listOfProducts>
          <speciesReference constant="true" species="M_CPDIM_DASH_6096_Cytosol" stoichiometry="1" />
        </listOfProducts>
        <fbc:geneProductAssociation>
          <fbc:geneProductRef fbc:geneProduct="G_ACIAD1726" />
        </fbc:geneProductAssociation>
      </reaction>
      <reaction fast="false" id="R_GLUTAMINESYN_DASH_RXN" name="glutamate--ammonia ligase" reversible="false" fbc:lowerFluxBound="cobra_0_bound" fbc:upperFluxBound="cobra_default_ub">
        <listOfReactants>
          <speciesReference constant="true" species="M_GLT_Cytosol" stoichiometry="1" />
          <speciesReference constant="true" species="M_ATP_Cytosol" stoichiometry="1" />
          <speciesReference constant="true" species="M_AMMONIUM_Cytosol" stoichiometry="1" />
        </listOfReactants>
        <listOfProducts>
          <speciesReference constant="true" species="M_GLN_Cytosol" stoichiometry="1" />
          <speciesReference constant="true" species="M_ADP_Cytosol" stoichiometry="1" />
          <speciesReference constant="true" species="M_PI_Cytosol" stoichiometry="1" />
        </listOfProducts>
        <fbc:geneProductAssociation>
          <fbc:or>
            <fbc:geneProductRef fbc:geneProduct="G_ACIAD2458" />
            <fbc:geneProductRef fbc:geneProduct="G_ACIAD2528" />
          </fbc:or>
        </fbc:geneProductAssociation>
      </reaction>
      <reaction fast="false" id="R_EXF_DASH_ASN_LBRACKET_Extraorganism_RBRACKET_" name="EXF-ASN[Extraorganism]" reversible="false" fbc:lowerFluxBound="cobra_0_bound" fbc:upperFluxBound="cobra_default_ub">
        <listOfReactants>
          <speciesReference constant="true" species="M_ASN_Extraorganism" stoichiometry="1" />
        </listOfReactants>
      </reaction>
      <reaction fast="false" id="R_ACETYLORNDEACET_DASH_RXN" name="acetylornithine deacetylase" reversible="false" fbc:lowerFluxBound="cobra_0_bound" fbc:upperFluxBound="cobra_default_ub">
        <listOfReactants>
          <speciesReference constant="true" species="M_WATER_Cytosol" stoichiometry="1" />
          <speciesReference constant="true" species="M_N_DASH_ALPHA_DASH_ACETYLORNITHINE_Cytosol" stoichiometry="1" />
        </listOfReactants>
        <listOfProducts>
          <speciesReference constant="true" species="M_L_DASH_ORNITHINE_Cytosol" stoichiometry="1" />
          <speciesReference constant="true" species="M_ACET_Cytosol" stoichiometry="1" />
        </listOfProducts>
        <fbc:geneProductAssociation>
          <fbc:geneProductRef fbc:geneProduct="G_ACIAD3489" />
        </fbc:geneProductAssociation>
      </reaction>
      <reaction fast="false" id="R_RXNIM_DASH_6092" name="o-acylhomoserine sulfhydrylase" reversible="false" fbc:lowerFluxBound="cobra_0_bound" fbc:upperFluxBound="cobra_default_ub">
        <listOfReactants>
          <speciesReference constant="true" species="M_CYS_Cytosol" stoichiometry="1" />
          <speciesReference constant="true" species="M_CPD_DASH_667_Cytosol" stoichiometry="1" />
        </listOfReactants>
        <listOfProducts>
          <speciesReference constant="true" species="M_L_DASH_CYSTATHIONINE_Cytosol" stoichiometry="1" />
          <speciesReference constant="true" species="M_ACET_Cytosol" stoichiometry="1" />
        </listOfProducts>
        <fbc:geneProductAssociation>
          <fbc:geneProductRef fbc:geneProduct="G_ACIAD2314" />
        </fbc:geneProductAssociation>
      </reaction>
      <reaction fast="false" id="R_RXN0_DASH_277" name="2-c-methyl-d-erythritol 4-phosphate cytidylyltransferase" reversible="false" fbc:lowerFluxBound="cobra_0_bound" fbc:upperFluxBound="cobra_default_ub">
        <listOfReactants>
          <speciesReference constant="true" species="M_CTP_Cytosol" stoichiometry="1" />
          <speciesReference constant="true" species="M_2_DASH_C_DASH_METHYL_DASH_D_DASH_ERYTHRITOL_DASH_4_DASH_PHOSPHATE_Cytosol" stoichiometry="1" />
        </listOfReactants>
        <listOfProducts>
          <speciesReference constant="true" species="M_CPD_DASH_77_Cytosol" stoichiometry="1" />
          <speciesReference constant="true" species="M_PPI_Cytosol" stoichiometry="1" />
        </listOfProducts>
        <fbc:geneProductAssociation>
          <fbc:geneProductRef fbc:geneProduct="G_ACIAD1999" />
        </fbc:geneProductAssociation>
      </reaction>
      <reaction fast="false" id="R_RXNIM_DASH_6094" name="3,4-dihydroxyphenyl-beta-hydroxypropionyl-coa lyase" reversible="true" fbc:lowerFluxBound="cobra_default_lb" fbc:upperFluxBound="cobra_default_ub">
        <listOfReactants>
          <speciesReference constant="true" species="M_CPDIM_DASH_6096_Cytosol" stoichiometry="1" />
        </listOfReactants>
        <listOfProducts>
          <speciesReference constant="true" species="M_CPDIM_DASH_6097_Cytosol" stoichiometry="1" />
          <speciesReference constant="true" species="M_ACETYL_DASH_COA_Cytosol" stoichiometry="1" />
        </listOfProducts>
        <fbc:geneProductAssociation>
          <fbc:geneProductRef fbc:geneProduct="G_ACIAD1726" />
        </fbc:geneProductAssociation>
      </reaction>
      <reaction fast="false" id="R_RXNIM_DASH_6095" name="coumaryl-coa lyase" reversible="true" fbc:lowerFluxBound="cobra_default_lb" fbc:upperFluxBound="cobra_default_ub">
        <listOfReactants>
          <speciesReference constant="true" species="M_WATER_Cytosol" stoichiometry="1" />
          <speciesReference constant="true" species="M_COUMARYL_DASH_COA_Cytosol" stoichiometry="1" />
        </listOfReactants>
        <listOfProducts>
          <speciesReference constant="true" species="M_CPDIM_DASH_6098_Cytosol" stoichiometry="1" />
        </listOfProducts>
        <fbc:geneProductAssociation>
          <fbc:geneProductRef fbc:geneProduct="G_ACIAD1726" />
        </fbc:geneProductAssociation>
      </reaction>
      <reaction fast="false" id="R_C18_COLON_1_LPAREN_C9_RPAREN__DASH_COA_DASH_REDUCTASE_DASH_RXN" name="fatty acyl-coa reductase (c18:1(c9))" reversible="true" fbc:lowerFluxBound="cobra_default_lb" fbc:upperFluxBound="cobra_default_ub">
        <listOfReactants>
          <speciesReference constant="true" species="M_NADPH_Cytosol" stoichiometry="1" />
          <speciesReference constant="true" species="M_C18_COLON_1_LPAREN_C9_RPAREN__DASH_COA_Cytosol" stoichiometry="1" />
        </listOfReactants>
        <listOfProducts>
          <speciesReference constant="true" species="M_C18_COLON_1_LPAREN_C9_RPAREN__DASH_ALDEHYDE_Cytosol" stoichiometry="1" />
          <speciesReference constant="true" species="M_NADP_Cytosol" stoichiometry="1" />
          <speciesReference constant="true" species="M_CO_DASH_A_Cytosol" stoichiometry="1" />
        </listOfProducts>
        <fbc:geneProductAssociation>
          <fbc:geneProductRef fbc:geneProduct="G_ACIAD3383" />
        </fbc:geneProductAssociation>
      </reaction>
      <reaction fast="false" id="R_EXF_DASH_XANTHINE_LBRACKET_Extraorganism_RBRACKET_" name="EXF-XANTHINE[Extraorganism]" reversible="false" fbc:lowerFluxBound="cobra_0_bound" fbc:upperFluxBound="cobra_default_ub">
        <listOfReactants>
          <speciesReference constant="true" species="M_XANTHINE_Extraorganism" stoichiometry="1" />
        </listOfReactants>
      </reaction>
      <reaction fast="false" id="R_R221_DASH_RXN" name="octanol dehydrogenase" reversible="true" fbc:lowerFluxBound="cobra_default_lb" fbc:upperFluxBound="cobra_default_ub">
        <listOfReactants>
          <speciesReference constant="true" species="M_NAD_Cytosol" stoichiometry="1" />
          <speciesReference constant="true" species="M_OCTANOL_Cytosol" stoichiometry="1" />
        </listOfReactants>
        <listOfProducts>
          <speciesReference constant="true" species="M_NADH_Cytosol" stoichiometry="1" />
          <speciesReference constant="true" species="M_CPD_DASH_371_Cytosol" stoichiometry="1" />
        </listOfProducts>
      </reaction>
      <reaction fast="false" id="R_DLACTDEHYDROGFAD_DASH_RXN" name="d-lactate dehydrogenase, fad" reversible="false" fbc:lowerFluxBound="cobra_0_bound" fbc:upperFluxBound="cobra_default_ub">
        <listOfReactants>
          <speciesReference constant="true" species="M_D_DASH_LACTATE_Cytosol" stoichiometry="1" />
          <speciesReference constant="true" species="M_FAD_Cytosol" stoichiometry="1" />
        </listOfReactants>
        <listOfProducts>
          <speciesReference constant="true" species="M_PYRUVATE_Cytosol" stoichiometry="1" />
          <speciesReference constant="true" species="M_FADH2_Cytosol" stoichiometry="1" />
        </listOfProducts>
        <fbc:geneProductAssociation>
          <fbc:geneProductRef fbc:geneProduct="G_ACIAD0109" />
        </fbc:geneProductAssociation>
      </reaction>
      <reaction fast="false" id="R_C16_COLON_0_DASH_ALDEHYDE_DASH_REDUCTASE_DASH_RXN" name="long chain aldehyde reductase (c16:0)" reversible="true" fbc:lowerFluxBound="cobra_default_lb" fbc:upperFluxBound="cobra_default_ub">
        <listOfReactants>
          <speciesReference constant="true" species="M_C16_COLON_0_DASH_ALDEHYDE_Cytosol" stoichiometry="1" />
          <speciesReference constant="true" species="M_NADH_Cytosol" stoichiometry="1" />
        </listOfReactants>
        <listOfProducts>
          <speciesReference constant="true" species="M_NAD_Cytosol" stoichiometry="1" />
          <speciesReference constant="true" species="M_C16_COLON_0_DASH_OH_Cytosol" stoichiometry="1" />
        </listOfProducts>
      </reaction>
      <reaction fast="false" id="R_TRANS_DASH_RXN_DASH_100" name="transport of l-carnitine [extraorganism;cytosol](secondary symport)" reversible="false" fbc:lowerFluxBound="cobra_0_bound" fbc:upperFluxBound="cobra_default_ub">
        <listOfReactants>
          <speciesReference constant="true" species="M_PROTON_Periplasm" stoichiometry="1" />
          <speciesReference constant="true" species="M_CARNITINE_Extraorganism" stoichiometry="1" />
        </listOfReactants>
        <listOfProducts>
          <speciesReference constant="true" species="M_CARNITINE_Cytosol" stoichiometry="1" />
          <speciesReference constant="true" species="M_PROTON_Cytosol" stoichiometry="1" />
        </listOfProducts>
        <fbc:geneProductAssociation>
          <fbc:or>
            <fbc:geneProductRef fbc:geneProduct="G_ACIAD3460" />
            <fbc:geneProductRef fbc:geneProduct="G_ACIAD1011" />
          </fbc:or>
        </fbc:geneProductAssociation>
      </reaction>
      <reaction fast="false" id="R_C10_COLON_0_DASH_3OXOACP_DASH_SYNTHASE_DASH_RXN" name="3oxoacyl-acp synthase (c10:0)" reversible="false" fbc:lowerFluxBound="cobra_0_bound" fbc:upperFluxBound="cobra_default_ub">
        <listOfReactants>
          <speciesReference constant="true" species="M_C8_COLON_0_DASH_ACP_Cytosol" stoichiometry="1" />
          <speciesReference constant="true" species="M_MALONYL_DASH_ACP_Cytosol" stoichiometry="1" />
        </listOfReactants>
        <listOfProducts>
          <speciesReference constant="true" species="M_ACP_Cytosol" stoichiometry="1" />
          <speciesReference constant="true" species="M_CARBON_DASH_DIOXIDE_Cytosol" stoichiometry="1" />
          <speciesReference constant="true" species="M_C10_COLON_0_DASH_3OXOACP_Cytosol" stoichiometry="1" />
        </listOfProducts>
        <fbc:geneProductAssociation>
          <fbc:or>
            <fbc:geneProductRef fbc:geneProduct="G_ACIAD0580" />
            <fbc:geneProductRef fbc:geneProduct="G_ACIAD0879" />
            <fbc:geneProductRef fbc:geneProduct="G_ACIAD0583" />
            <fbc:geneProductRef fbc:geneProduct="G_ACIAD2101" />
          </fbc:or>
        </fbc:geneProductAssociation>
      </reaction>
      <reaction fast="false" id="R_4_DASH_COUMARATE_DASH__DASH_COA_DASH_LIGASE_DASH_RXN" name="4-coumarate--coa ligase" reversible="false" fbc:lowerFluxBound="cobra_0_bound" fbc:upperFluxBound="cobra_default_ub">
        <listOfReactants>
          <speciesReference constant="true" species="M_COUMARATE_Cytosol" stoichiometry="1" />
          <speciesReference constant="true" species="M_CO_DASH_A_Cytosol" stoichiometry="1" />
          <speciesReference constant="true" species="M_ATP_Cytosol" stoichiometry="1" />
        </listOfReactants>
        <listOfProducts>
          <speciesReference constant="true" species="M_AMP_Cytosol" stoichiometry="1" />
          <speciesReference constant="true" species="M_COUMARYL_DASH_COA_Cytosol" stoichiometry="1" />
          <speciesReference constant="true" species="M_PPI_Cytosol" stoichiometry="1" />
        </listOfProducts>
        <fbc:geneProductAssociation>
          <fbc:geneProductRef fbc:geneProduct="G_ACIAD1724" />
        </fbc:geneProductAssociation>
      </reaction>
      <reaction fast="false" id="R_NAD_DASH_SYNTH_DASH_GLN_DASH_RXN" name="nad(+) synthase (glutamine-hydrolysing)" reversible="true" fbc:lowerFluxBound="cobra_default_lb" fbc:upperFluxBound="cobra_default_ub">
        <listOfReactants>
          <speciesReference constant="true" species="M_WATER_Cytosol" stoichiometry="1" />
          <speciesReference constant="true" species="M_GLN_Cytosol" stoichiometry="1" />
          <speciesReference constant="true" species="M_ATP_Cytosol" stoichiometry="1" />
          <speciesReference constant="true" species="M_DEAMIDO_DASH_NAD_Cytosol" stoichiometry="1" />
        </listOfReactants>
        <listOfProducts>
          <speciesReference constant="true" species="M_GLT_Cytosol" stoichiometry="1" />
          <speciesReference constant="true" species="M_AMP_Cytosol" stoichiometry="1" />
          <speciesReference constant="true" species="M_NAD_Cytosol" stoichiometry="1" />
          <speciesReference constant="true" species="M_PPI_Cytosol" stoichiometry="1" />
        </listOfProducts>
        <fbc:geneProductAssociation>
          <fbc:geneProductRef fbc:geneProduct="G_ACIAD2888" />
        </fbc:geneProductAssociation>
      </reaction>
      <reaction fast="false" id="R_ORNDECARBOX_DASH_RXN" name="ornithine decarboxylase" reversible="false" fbc:lowerFluxBound="cobra_0_bound" fbc:upperFluxBound="cobra_default_ub">
        <listOfReactants>
          <speciesReference constant="true" species="M_L_DASH_ORNITHINE_Cytosol" stoichiometry="1" />
        </listOfReactants>
        <listOfProducts>
          <speciesReference constant="true" species="M_PUTRESCINE_Cytosol" stoichiometry="1" />
          <speciesReference constant="true" species="M_CARBON_DASH_DIOXIDE_Cytosol" stoichiometry="1" />
        </listOfProducts>
        <fbc:geneProductAssociation>
          <fbc:geneProductRef fbc:geneProduct="G_ACIAD2768" />
        </fbc:geneProductAssociation>
      </reaction>
      <reaction fast="false" id="R_C18_COLON_0_DASH_3OXOACP_DASH_SYNTHASE_DASH_RXN" name="3oxoacyl-acp synthase (c18:0)" reversible="false" fbc:lowerFluxBound="cobra_0_bound" fbc:upperFluxBound="cobra_default_ub">
        <listOfReactants>
          <speciesReference constant="true" species="M_C16_COLON_0_DASH_ACP_Cytosol" stoichiometry="1" />
          <speciesReference constant="true" species="M_MALONYL_DASH_ACP_Cytosol" stoichiometry="1" />
        </listOfReactants>
        <listOfProducts>
          <speciesReference constant="true" species="M_ACP_Cytosol" stoichiometry="1" />
          <speciesReference constant="true" species="M_CARBON_DASH_DIOXIDE_Cytosol" stoichiometry="1" />
          <speciesReference constant="true" species="M_C18_COLON_0_DASH_3OXOACP_Cytosol" stoichiometry="1" />
        </listOfProducts>
        <fbc:geneProductAssociation>
          <fbc:or>
            <fbc:geneProductRef fbc:geneProduct="G_ACIAD0580" />
            <fbc:geneProductRef fbc:geneProduct="G_ACIAD0879" />
            <fbc:geneProductRef fbc:geneProduct="G_ACIAD0583" />
            <fbc:geneProductRef fbc:geneProduct="G_ACIAD2101" />
          </fbc:or>
        </fbc:geneProductAssociation>
      </reaction>
      <reaction fast="false" id="R_SULFATE_DASH_ADENYLYLTRANS_DASH_RXN" name="sulfate adenylyltransferase" reversible="true" fbc:lowerFluxBound="cobra_default_lb" fbc:upperFluxBound="cobra_default_ub">
        <listOfReactants>
          <speciesReference constant="true" species="M_ATP_Cytosol" stoichiometry="1" />
          <speciesReference constant="true" species="M_SULFATE_Cytosol" stoichiometry="1" />
        </listOfReactants>
        <listOfProducts>
          <speciesReference constant="true" species="M_APS_Cytosol" stoichiometry="1" />
          <speciesReference constant="true" species="M_PPI_Cytosol" stoichiometry="1" />
        </listOfProducts>
        <fbc:geneProductAssociation>
          <fbc:and>
            <fbc:geneProductRef fbc:geneProduct="G_ACIAD1073" />
            <fbc:geneProductRef fbc:geneProduct="G_ACIAD1072" />
          </fbc:and>
        </fbc:geneProductAssociation>
      </reaction>
      <reaction fast="false" id="R_FGAMSYN_DASH_RXN" name="phosphoribosylformylglycinamidine synthase" reversible="false" fbc:lowerFluxBound="cobra_0_bound" fbc:upperFluxBound="cobra_default_ub">
        <listOfReactants>
          <speciesReference constant="true" species="M_WATER_Cytosol" stoichiometry="1" />
          <speciesReference constant="true" species="M_GLN_Cytosol" stoichiometry="1" />
          <speciesReference constant="true" species="M_ATP_Cytosol" stoichiometry="1" />
          <speciesReference constant="true" species="M_5_DASH_P_DASH_RIBOSYL_DASH_N_DASH_FORMYLGLYCINEAMIDE_Cytosol" stoichiometry="1" />
        </listOfReactants>
        <listOfProducts>
          <speciesReference constant="true" species="M_GLT_Cytosol" stoichiometry="1" />
          <speciesReference constant="true" species="M_ADP_Cytosol" stoichiometry="1" />
          <speciesReference constant="true" species="M_5_DASH_PHOSPHORIBOSYL_DASH_N_DASH_FORMYLGLYCINEAMIDINE_Cytosol" stoichiometry="1" />
          <speciesReference constant="true" species="M_PI_Cytosol" stoichiometry="1" />
        </listOfProducts>
        <fbc:geneProductAssociation>
          <fbc:geneProductRef fbc:geneProduct="G_ACIAD2612" />
        </fbc:geneProductAssociation>
      </reaction>
      <reaction fast="false" id="R_EXF_DASH_D_DASH_GALACTARATE_LBRACKET_Extraorganism_RBRACKET_" name="EXF-D-GALACTARATE[Extraorganism]" reversible="false" fbc:lowerFluxBound="cobra_0_bound" fbc:upperFluxBound="cobra_default_ub">
        <listOfReactants>
          <speciesReference constant="true" species="M_D_DASH_GALACTARATE_Extraorganism" stoichiometry="1" />
        </listOfReactants>
      </reaction>
      <reaction fast="false" id="R_TRANS_DASH_RXN_DASH_ADENOSINE" name="transport of adenosine [extraorganism;cytosol](secondary symport)" reversible="true" fbc:lowerFluxBound="cobra_default_lb" fbc:upperFluxBound="cobra_default_ub">
        <listOfReactants>
          <speciesReference constant="true" species="M_ADENOSINE_Extraorganism" stoichiometry="1" />
          <speciesReference constant="true" species="M_PROTON_Periplasm" stoichiometry="1" />
        </listOfReactants>
        <listOfProducts>
          <speciesReference constant="true" species="M_ADENOSINE_Cytosol" stoichiometry="1" />
          <speciesReference constant="true" species="M_PROTON_Cytosol" stoichiometry="1" />
        </listOfProducts>
        <fbc:geneProductAssociation>
          <fbc:geneProductRef fbc:geneProduct="G_ACIAD2389" />
        </fbc:geneProductAssociation>
      </reaction>
      <reaction fast="false" id="R_UROGENIIISYN_DASH_RXN" name="uroporphyrinogen-iii synthase" reversible="true" fbc:lowerFluxBound="cobra_default_lb" fbc:upperFluxBound="cobra_default_ub">
        <listOfReactants>
          <speciesReference constant="true" species="M_HYDROXYMETHYLBILANE_Cytosol" stoichiometry="1" />
        </listOfReactants>
        <listOfProducts>
          <speciesReference constant="true" species="M_UROPORPHYRINOGEN_DASH_III_Cytosol" stoichiometry="1" />
          <speciesReference constant="true" species="M_WATER_Cytosol" stoichiometry="1" />
        </listOfProducts>
        <fbc:geneProductAssociation>
          <fbc:geneProductRef fbc:geneProduct="G_ACIAD0287" />
        </fbc:geneProductAssociation>
      </reaction>
      <reaction fast="false" id="R_TRANS_DASH_RXN_DASH_DEOXYURIDINE" name="transport of deoxyuridine [extraorganism;cytosol](secondary symport)" reversible="false" fbc:lowerFluxBound="cobra_0_bound" fbc:upperFluxBound="cobra_default_ub">
        <listOfReactants>
          <speciesReference constant="true" species="M_PROTON_Periplasm" stoichiometry="1" />
          <speciesReference constant="true" species="M_DEOXYURIDINE_Extraorganism" stoichiometry="1" />
        </listOfReactants>
        <listOfProducts>
          <speciesReference constant="true" species="M_DEOXYURIDINE_Cytosol" stoichiometry="1" />
          <speciesReference constant="true" species="M_PROTON_Cytosol" stoichiometry="1" />
        </listOfProducts>
        <fbc:geneProductAssociation>
          <fbc:geneProductRef fbc:geneProduct="G_ACIAD2389" />
        </fbc:geneProductAssociation>
      </reaction>
      <reaction fast="false" id="R_ARGSUCCINSYN_DASH_RXN" name="argininosuccinate synthase" reversible="true" fbc:lowerFluxBound="cobra_default_lb" fbc:upperFluxBound="cobra_default_ub">
        <listOfReactants>
          <speciesReference constant="true" species="M_ATP_Cytosol" stoichiometry="1" />
          <speciesReference constant="true" species="M_L_DASH_CITRULLINE_Cytosol" stoichiometry="1" />
          <speciesReference constant="true" species="M_L_DASH_ASPARTATE_Cytosol" stoichiometry="1" />
        </listOfReactants>
        <listOfProducts>
          <speciesReference constant="true" species="M_AMP_Cytosol" stoichiometry="1" />
          <speciesReference constant="true" species="M_PPI_Cytosol" stoichiometry="1" />
          <speciesReference constant="true" species="M_L_DASH_ARGININO_DASH_SUCCINATE_Cytosol" stoichiometry="1" />
        </listOfProducts>
        <fbc:geneProductAssociation>
          <fbc:geneProductRef fbc:geneProduct="G_ACIAD1151" />
        </fbc:geneProductAssociation>
      </reaction>
      <reaction fast="false" id="R_C12_COLON_0_DASH_2ENOYLACP_DASH_REDUCTASE_DASH_RXN" name="2enoyl-acp reductase (c12:0)" reversible="false" fbc:lowerFluxBound="cobra_0_bound" fbc:upperFluxBound="cobra_default_ub">
        <listOfReactants>
          <speciesReference constant="true" species="M_C12_COLON_0_DASH_2ENOYLACP_Cytosol" stoichiometry="1" />
          <speciesReference constant="true" species="M_NADH_Cytosol" stoichiometry="1" />
        </listOfReactants>
        <listOfProducts>
          <speciesReference constant="true" species="M_NAD_Cytosol" stoichiometry="1" />
          <speciesReference constant="true" species="M_C12_COLON_0_DASH_ACP_Cytosol" stoichiometry="1" />
        </listOfProducts>
        <fbc:geneProductAssociation>
          <fbc:geneProductRef fbc:geneProduct="G_ACIAD3116" />
        </fbc:geneProductAssociation>
      </reaction>
      <reaction fast="false" id="R_DIHYDRODIPICSYN_DASH_RXN" name="dihydrodipicolinate synthase" reversible="true" fbc:lowerFluxBound="cobra_default_lb" fbc:upperFluxBound="cobra_default_ub">
        <listOfReactants>
          <speciesReference constant="true" species="M_PYRUVATE_Cytosol" stoichiometry="1" />
          <speciesReference constant="true" species="M_L_DASH_ASPARTATE_DASH_SEMIALDEHYDE_Cytosol" stoichiometry="1" />
        </listOfReactants>
        <listOfProducts>
          <speciesReference constant="true" species="M_WATER_Cytosol" stoichiometry="2" />
          <speciesReference constant="true" species="M_2_COMMA_3_DASH_DIHYDRODIPICOLINATE_Cytosol" stoichiometry="1" />
        </listOfProducts>
        <fbc:geneProductAssociation>
          <fbc:geneProductRef fbc:geneProduct="G_ACIAD3585" />
        </fbc:geneProductAssociation>
      </reaction>
      <reaction fast="false" id="R_DGTPTRIPHYDRO_DASH_RXN" name="deoxyguanosinetriphosphate triphosphohydrolase" reversible="false" fbc:lowerFluxBound="cobra_0_bound" fbc:upperFluxBound="cobra_default_ub">
        <listOfReactants>
          <speciesReference constant="true" species="M_WATER_Cytosol" stoichiometry="1" />
          <speciesReference constant="true" species="M_DGTP_Cytosol" stoichiometry="1" />
        </listOfReactants>
        <listOfProducts>
          <speciesReference constant="true" species="M_DEOXYGUANOSINE_Cytosol" stoichiometry="1" />
          <speciesReference constant="true" species="M_P3I_Cytosol" stoichiometry="1" />
        </listOfProducts>
        <fbc:geneProductAssociation>
          <fbc:geneProductRef fbc:geneProduct="G_ACIAD2613" />
        </fbc:geneProductAssociation>
      </reaction>
      <reaction fast="false" id="R_TRIACYLGLYCEROL_DASH_LIPASE_DASH_RXN" name="triacylglycerol lipase" reversible="false" fbc:lowerFluxBound="cobra_0_bound" fbc:upperFluxBound="cobra_default_ub">
        <listOfReactants>
          <speciesReference constant="true" species="M_WATER_Cytosol" stoichiometry="1" />
          <speciesReference constant="true" species="M_TRIACYLGLYCEROL_Cytosol" stoichiometry="1" />
        </listOfReactants>
        <listOfProducts>
          <speciesReference constant="true" species="M_DIACYLGLYCEROL_Cytosol" stoichiometry="1" />
          <speciesReference constant="true" species="M_AFATTYACID_TAG_Cytosol" stoichiometry="1" />
        </listOfProducts>
        <fbc:geneProductAssociation>
          <fbc:or>
            <fbc:geneProductRef fbc:geneProduct="G_ACIAD3309" />
            <fbc:geneProductRef fbc:geneProduct="G_ACIAD1121" />
          </fbc:or>
        </fbc:geneProductAssociation>
      </reaction>
      <reaction fast="false" id="R_TRANS_DASH_RXN_DASH_CAFFEATE_DASH_PERIP" name="transport of caffeate [periplasm;cytosol](secondary symport)" reversible="true" fbc:lowerFluxBound="cobra_default_lb" fbc:upperFluxBound="cobra_default_ub">
        <listOfReactants>
          <speciesReference constant="true" species="M_PROTON_Periplasm" stoichiometry="1" />
          <speciesReference constant="true" species="M_CAFFEATE_Periplasm" stoichiometry="1" />
        </listOfReactants>
        <listOfProducts>
          <speciesReference constant="true" species="M_CAFFEATE_Cytosol" stoichiometry="1" />
          <speciesReference constant="true" species="M_PROTON_Cytosol" stoichiometry="1" />
        </listOfProducts>
        <fbc:geneProductAssociation>
          <fbc:geneProductRef fbc:geneProduct="G_ACIAD1709" />
        </fbc:geneProductAssociation>
      </reaction>
      <reaction fast="false" id="R_TRANS_DASH_RXN_DASH_GLN" name="transport of l-glutamine [extraorganism;cytosol](passive)" reversible="false" fbc:lowerFluxBound="cobra_0_bound" fbc:upperFluxBound="cobra_default_ub">
        <listOfReactants>
          <speciesReference constant="true" species="M_GLN_Extraorganism" stoichiometry="1" />
        </listOfReactants>
        <listOfProducts>
          <speciesReference constant="true" species="M_GLN_Cytosol" stoichiometry="1" />
        </listOfProducts>
      </reaction>
      <reaction fast="false" id="R_2_PERIOD_8_PERIOD_1_PERIOD_6_DASH_RXN" name="biotin synthase" reversible="true" fbc:lowerFluxBound="cobra_default_lb" fbc:upperFluxBound="cobra_default_ub">
        <listOfReactants>
          <speciesReference constant="true" species="M_CYS_Cytosol" stoichiometry="1" />
          <speciesReference constant="true" species="M_DETHIOBIOTIN_Cytosol" stoichiometry="1" />
        </listOfReactants>
        <listOfProducts>
          <speciesReference constant="true" species="M_BIOTIN_Cytosol" stoichiometry="1" />
          <speciesReference constant="true" species="M_L_DASH_ALPHA_DASH_ALANINE_Cytosol" stoichiometry="1" />
        </listOfProducts>
        <fbc:geneProductAssociation>
          <fbc:geneProductRef fbc:geneProduct="G_ACIAD2045" />
        </fbc:geneProductAssociation>
      </reaction>
      <reaction fast="false" id="R_DIOHBUTANONEPSYN_DASH_RXN" name="3,4-dihydroxy-2-butanone-4-phosphate synthase" reversible="true" fbc:lowerFluxBound="cobra_default_lb" fbc:upperFluxBound="cobra_default_ub">
        <listOfReactants>
          <speciesReference constant="true" species="M_RIBULOSE_DASH_5P_Cytosol" stoichiometry="1" />
        </listOfReactants>
        <listOfProducts>
          <speciesReference constant="true" species="M_FORMATE_Cytosol" stoichiometry="1" />
          <speciesReference constant="true" species="M_DIHYDROXY_DASH_BUTANONE_DASH_P_Cytosol" stoichiometry="1" />
        </listOfProducts>
        <fbc:geneProductAssociation>
          <fbc:or>
            <fbc:geneProductRef fbc:geneProduct="G_ACIAD2913" />
            <fbc:geneProductRef fbc:geneProduct="G_ACIAD3570" />
          </fbc:or>
        </fbc:geneProductAssociation>
      </reaction>
      <reaction fast="false" id="R_EXF_DASH_D_DASH_ALANINE_LBRACKET_Extraorganism_RBRACKET_" name="EXF-D-ALANINE[Extraorganism]" reversible="false" fbc:lowerFluxBound="cobra_0_bound" fbc:upperFluxBound="cobra_default_ub">
        <listOfReactants>
          <speciesReference constant="true" species="M_D_DASH_ALANINE_Extraorganism" stoichiometry="1" />
        </listOfReactants>
      </reaction>
      <reaction fast="false" id="R_METHIONINE_DASH__DASH_TRNA_DASH_LIGASE_DASH_RXN" name="methionine--trna ligase" reversible="false" fbc:lowerFluxBound="cobra_0_bound" fbc:upperFluxBound="cobra_default_ub">
        <listOfReactants>
          <speciesReference constant="true" species="M_MET_Cytosol" stoichiometry="1" />
          <speciesReference constant="true" species="M_ATP_Cytosol" stoichiometry="1" />
          <speciesReference constant="true" species="M_MET_DASH_TRNAS_Cytosol" stoichiometry="1" />
        </listOfReactants>
        <listOfProducts>
          <speciesReference constant="true" species="M_AMP_Cytosol" stoichiometry="1" />
          <speciesReference constant="true" species="M_CHARGED_DASH_MET_DASH_TRNAS_Cytosol" stoichiometry="1" />
          <speciesReference constant="true" species="M_PPI_Cytosol" stoichiometry="1" />
        </listOfProducts>
        <fbc:geneProductAssociation>
          <fbc:geneProductRef fbc:geneProduct="G_ACIAD0768" />
        </fbc:geneProductAssociation>
      </reaction>
      <reaction fast="false" id="R_EXF_DASH_TRP_LBRACKET_Extraorganism_RBRACKET_" name="EXF-TRP[Extraorganism]" reversible="false" fbc:lowerFluxBound="cobra_0_bound" fbc:upperFluxBound="cobra_default_ub">
        <listOfReactants>
          <speciesReference constant="true" species="M_TRP_Extraorganism" stoichiometry="1" />
        </listOfReactants>
      </reaction>
      <reaction fast="false" id="R_C14_COLON_0_DASH_3OXOCOA_DASH_THIOLASE_DASH_RXN" name="3oxoacyl-coa thiolase (c14:0)" reversible="true" fbc:lowerFluxBound="cobra_default_lb" fbc:upperFluxBound="cobra_default_ub">
        <listOfReactants>
          <speciesReference constant="true" species="M_CO_DASH_A_Cytosol" stoichiometry="1" />
          <speciesReference constant="true" species="M_C14_COLON_0_DASH_3OXOCOA_Cytosol" stoichiometry="1" />
        </listOfReactants>
        <listOfProducts>
          <speciesReference constant="true" species="M_C12_COLON_0_DASH_COA_Cytosol" stoichiometry="1" />
          <speciesReference constant="true" species="M_ACETYL_DASH_COA_Cytosol" stoichiometry="1" />
        </listOfProducts>
        <fbc:geneProductAssociation>
          <fbc:or>
            <fbc:geneProductRef fbc:geneProduct="G_ACIAD0334" />
            <fbc:geneProductRef fbc:geneProduct="G_ACIAD1450" />
            <fbc:geneProductRef fbc:geneProduct="G_ACIAD1706" />
            <fbc:geneProductRef fbc:geneProduct="G_ACIAD1977" />
            <fbc:geneProductRef fbc:geneProduct="G_ACIAD1689" />
            <fbc:geneProductRef fbc:geneProduct="G_ACIAD2988" />
            <fbc:geneProductRef fbc:geneProduct="G_ACIAD1569" />
          </fbc:or>
        </fbc:geneProductAssociation>
      </reaction>
      <reaction fast="false" id="R_EXF_DASH_PYRUVATE_LBRACKET_Extraorganism_RBRACKET_" name="EXF-PYRUVATE[Extraorganism]" reversible="false" fbc:lowerFluxBound="cobra_0_bound" fbc:upperFluxBound="cobra_default_ub">
        <listOfReactants>
          <speciesReference constant="true" species="M_PYRUVATE_Extraorganism" stoichiometry="1" />
        </listOfReactants>
      </reaction>
      <reaction fast="false" id="R_GSAAMINOTRANS_DASH_RXN" name="glutamate-1-semialdehyde 2,1-aminomutase" reversible="true" fbc:lowerFluxBound="cobra_default_lb" fbc:upperFluxBound="cobra_default_ub">
        <listOfReactants>
          <speciesReference constant="true" species="M_GLUTAMATE_DASH_1_DASH_SEMIALDEHYDE_Cytosol" stoichiometry="1" />
        </listOfReactants>
        <listOfProducts>
          <speciesReference constant="true" species="M_5_DASH_AMINO_DASH_LEVULINATE_Cytosol" stoichiometry="1" />
        </listOfProducts>
        <fbc:geneProductAssociation>
          <fbc:geneProductRef fbc:geneProduct="G_ACIAD1201" />
        </fbc:geneProductAssociation>
      </reaction>
      <reaction fast="false" id="R_PHOSMANMUT_DASH_RXN" name="phosphomannomutase" reversible="true" fbc:lowerFluxBound="cobra_default_lb" fbc:upperFluxBound="cobra_default_ub">
        <listOfReactants>
          <speciesReference constant="true" species="M_MANNOSE_DASH_1P_Cytosol" stoichiometry="1" />
        </listOfReactants>
        <listOfProducts>
          <speciesReference constant="true" species="M_MANNOSE_DASH_6P_Cytosol" stoichiometry="1" />
        </listOfProducts>
        <fbc:geneProductAssociation>
          <fbc:or>
            <fbc:geneProductRef fbc:geneProduct="G_ACIAD0902" />
            <fbc:geneProductRef fbc:geneProduct="G_ACIAD0104" />
          </fbc:or>
        </fbc:geneProductAssociation>
      </reaction>
      <reaction fast="false" id="R_C4_COLON_0_DASH_2ENOYLACP_DASH_REDUCTASE_DASH_RXN" name="2enoyl-acp reductase (c4:0)" reversible="false" fbc:lowerFluxBound="cobra_0_bound" fbc:upperFluxBound="cobra_default_ub">
        <listOfReactants>
          <speciesReference constant="true" species="M_C4_COLON_0_DASH_2ENOYLACP_Cytosol" stoichiometry="1" />
          <speciesReference constant="true" species="M_NADH_Cytosol" stoichiometry="1" />
        </listOfReactants>
        <listOfProducts>
          <speciesReference constant="true" species="M_NAD_Cytosol" stoichiometry="1" />
          <speciesReference constant="true" species="M_C4_COLON_0_DASH_ACP_Cytosol" stoichiometry="1" />
        </listOfProducts>
        <fbc:geneProductAssociation>
          <fbc:geneProductRef fbc:geneProduct="G_ACIAD3116" />
        </fbc:geneProductAssociation>
      </reaction>
      <reaction fast="false" id="R_RXN0_DASH_302" name="2c-methyl-d-erythritol 2,4-cyclodiphosphate synthase" reversible="false" fbc:lowerFluxBound="cobra_0_bound" fbc:upperFluxBound="cobra_default_ub">
        <listOfReactants>
          <speciesReference constant="true" species="M_CPD_DASH_78_Cytosol" stoichiometry="1" />
        </listOfReactants>
        <listOfProducts>
          <speciesReference constant="true" species="M_2C_DASH_METH_DASH_D_DASH_ERYTHRITOL_DASH_CYCLODIPHOSPHATE_Cytosol" stoichiometry="1" />
          <speciesReference constant="true" species="M_CMP_Cytosol" stoichiometry="1" />
        </listOfProducts>
        <fbc:geneProductAssociation>
          <fbc:geneProductRef fbc:geneProduct="G_ACIAD1996" />
        </fbc:geneProductAssociation>
      </reaction>
      <reaction fast="false" id="R_DAMP_DASH_NUCLEOTIDASE_DASH_RXN" name="damp nucleotidase" reversible="false" fbc:lowerFluxBound="cobra_0_bound" fbc:upperFluxBound="cobra_default_ub">
        <listOfReactants>
          <speciesReference constant="true" species="M_WATER_Cytosol" stoichiometry="1" />
          <speciesReference constant="true" species="M_DAMP_Cytosol" stoichiometry="1" />
        </listOfReactants>
        <listOfProducts>
          <speciesReference constant="true" species="M_PI_Cytosol" stoichiometry="1" />
          <speciesReference constant="true" species="M_DEOXYADENOSINE_Cytosol" stoichiometry="1" />
        </listOfProducts>
        <fbc:geneProductAssociation>
          <fbc:or>
            <fbc:geneProductRef fbc:geneProduct="G_ACIAD0015" />
            <fbc:geneProductRef fbc:geneProduct="G_ACIAD1227" />
          </fbc:or>
        </fbc:geneProductAssociation>
      </reaction>
      <reaction fast="false" id="R_RXN0_DASH_305" name="hydroxypyruvate isomerase" reversible="true" fbc:lowerFluxBound="cobra_default_lb" fbc:upperFluxBound="cobra_default_ub">
        <listOfReactants>
          <speciesReference constant="true" species="M_OH_DASH_PYR_Cytosol" stoichiometry="1" />
        </listOfReactants>
        <listOfProducts>
          <speciesReference constant="true" species="M_TARTRONATE_DASH_S_DASH_ALD_Cytosol" stoichiometry="1" />
        </listOfProducts>
        <fbc:geneProductAssociation>
          <fbc:geneProductRef fbc:geneProduct="G_ACIAD3075" />
        </fbc:geneProductAssociation>
      </reaction>
      <reaction fast="false" id="R_EXF_DASH_NITRATE_LBRACKET_Extraorganism_RBRACKET_" name="EXF-NITRATE[Extraorganism]" reversible="false" fbc:lowerFluxBound="cobra_0_bound" fbc:upperFluxBound="cobra_default_ub">
        <listOfReactants>
          <speciesReference constant="true" species="M_NITRATE_Extraorganism" stoichiometry="1" />
        </listOfReactants>
      </reaction>
      <reaction fast="false" id="R_HYDROXYBENZALDEHYDE_DASH_OXIDATION_DASH_NAD_DASH_RXN" name="hydroxybenzaldehyde dehydrogenase" reversible="true" fbc:lowerFluxBound="cobra_default_lb" fbc:upperFluxBound="cobra_default_ub">
        <listOfReactants>
          <speciesReference constant="true" species="M_WATER_Cytosol" stoichiometry="1" />
          <speciesReference constant="true" species="M_4_DASH_HYDROXYBENZALDEHYDE_Cytosol" stoichiometry="1" />
          <speciesReference constant="true" species="M_NAD_Cytosol" stoichiometry="1" />
        </listOfReactants>
        <listOfProducts>
          <speciesReference constant="true" species="M_4_DASH_HYDROXYBENZOATE_Cytosol" stoichiometry="1" />
          <speciesReference constant="true" species="M_NADH_Cytosol" stoichiometry="1" />
        </listOfProducts>
        <fbc:geneProductAssociation>
          <fbc:or>
            <fbc:geneProductRef fbc:geneProduct="G_ACIAD1430" />
            <fbc:geneProductRef fbc:geneProduct="G_ACIAD1725" />
          </fbc:or>
        </fbc:geneProductAssociation>
      </reaction>
      <reaction fast="false" id="R_6_DASH_CARBOXYHEXANOATE_DASH__DASH_COA_DASH_LIGASE_DASH_RXN" name="6-carboxyhexanoate--coa ligase" reversible="true" fbc:lowerFluxBound="cobra_default_lb" fbc:upperFluxBound="cobra_default_ub">
        <listOfReactants>
          <speciesReference constant="true" species="M_CO_DASH_A_Cytosol" stoichiometry="1" />
          <speciesReference constant="true" species="M_ATP_Cytosol" stoichiometry="1" />
          <speciesReference constant="true" species="M_CPD_DASH_205_Cytosol" stoichiometry="1" />
        </listOfReactants>
        <listOfProducts>
          <speciesReference constant="true" species="M_AMP_Cytosol" stoichiometry="1" />
          <speciesReference constant="true" species="M_6_DASH_CARBOXYHEXANOYL_DASH_COA_Cytosol" stoichiometry="1" />
          <speciesReference constant="true" species="M_PPI_Cytosol" stoichiometry="1" />
        </listOfProducts>
        <fbc:geneProductAssociation>
          <fbc:geneProductRef fbc:geneProduct="G_ACIAD1826" />
        </fbc:geneProductAssociation>
      </reaction>
      <reaction fast="false" id="R_METHYLENETHFDEHYDROG_DASH_NADP_DASH_RXN" name="methylenetetrahydrofolate dehydrogenase (nadp+)" reversible="true" fbc:lowerFluxBound="cobra_default_lb" fbc:upperFluxBound="cobra_default_ub">
        <listOfReactants>
          <speciesReference constant="true" species="M_NADP_Cytosol" stoichiometry="1" />
          <speciesReference constant="true" species="M_METHYLENE_DASH_THF_Cytosol" stoichiometry="1" />
        </listOfReactants>
        <listOfProducts>
          <speciesReference constant="true" species="M_NADPH_Cytosol" stoichiometry="1" />
          <speciesReference constant="true" species="M_5_COMMA_10_DASH_METHENYL_DASH_THF_Cytosol" stoichiometry="1" />
        </listOfProducts>
        <fbc:geneProductAssociation>
          <fbc:or>
            <fbc:geneProductRef fbc:geneProduct="G_ACIAD2553" />
            <fbc:geneProductRef fbc:geneProduct="G_ACIAD2847" />
            <fbc:geneProductRef fbc:geneProduct="G_ACIAD1783" />
          </fbc:or>
        </fbc:geneProductAssociation>
      </reaction>
      <reaction fast="false" id="R_SUCCORNTRANSAM_DASH_RXN" name="succinylornithine transaminase" reversible="true" fbc:lowerFluxBound="cobra_default_lb" fbc:upperFluxBound="cobra_default_ub">
        <listOfReactants>
          <speciesReference constant="true" species="M_2_DASH_KETOGLUTARATE_Cytosol" stoichiometry="1" />
          <speciesReference constant="true" species="M_N2_DASH_SUCCINYLORNITHINE_Cytosol" stoichiometry="1" />
        </listOfReactants>
        <listOfProducts>
          <speciesReference constant="true" species="M_GLT_Cytosol" stoichiometry="1" />
          <speciesReference constant="true" species="M_N2_DASH_SUCCINYLGLUTAMIC_DASH_SEMIALDEHYDE_Cytosol" stoichiometry="1" />
        </listOfProducts>
        <fbc:geneProductAssociation>
          <fbc:geneProductRef fbc:geneProduct="G_ACIAD1284" />
        </fbc:geneProductAssociation>
      </reaction>
      <reaction fast="false" id="R_NAG1P_DASH_URIDYLTRANS_DASH_RXN" name="udp-n-acetylglucosamine pyrophosphorylase" reversible="false" fbc:lowerFluxBound="cobra_0_bound" fbc:upperFluxBound="cobra_default_ub">
        <listOfReactants>
          <speciesReference constant="true" species="M_N_DASH_ACETYL_DASH_D_DASH_GLUCOSAMINE_DASH_1_DASH_P_Cytosol" stoichiometry="1" />
          <speciesReference constant="true" species="M_UTP_Cytosol" stoichiometry="1" />
        </listOfReactants>
        <listOfProducts>
          <speciesReference constant="true" species="M_UDP_DASH_N_DASH_ACETYL_DASH_D_DASH_GLUCOSAMINE_Cytosol" stoichiometry="1" />
          <speciesReference constant="true" species="M_PPI_Cytosol" stoichiometry="1" />
        </listOfProducts>
        <fbc:geneProductAssociation>
          <fbc:geneProductRef fbc:geneProduct="G_ACIAD3575" />
        </fbc:geneProductAssociation>
      </reaction>
      <reaction fast="false" id="R_GLYOXI_DASH_RXN" name="lactoylglutathione lyase" reversible="true" fbc:lowerFluxBound="cobra_default_lb" fbc:upperFluxBound="cobra_default_ub">
        <listOfReactants>
          <speciesReference constant="true" species="M_GLUTATHIONE_Cytosol" stoichiometry="1" />
          <speciesReference constant="true" species="M_METHYL_DASH_GLYOXAL_Cytosol" stoichiometry="1" />
        </listOfReactants>
        <listOfProducts>
          <speciesReference constant="true" species="M_S_DASH_LACTOYL_DASH_GLUTATHIONE_Cytosol" stoichiometry="1" />
        </listOfProducts>
        <fbc:geneProductAssociation>
          <fbc:geneProductRef fbc:geneProduct="G_ACIAD2213" />
        </fbc:geneProductAssociation>
      </reaction>
      <reaction fast="false" id="R_R9_DASH_RXN" name="crotonyl-coa hydratase" reversible="true" fbc:lowerFluxBound="cobra_default_lb" fbc:upperFluxBound="cobra_default_ub">
        <listOfReactants>
          <speciesReference constant="true" species="M_WATER_Cytosol" stoichiometry="1" />
          <speciesReference constant="true" species="M_CROTONYL_DASH_COA_Cytosol" stoichiometry="1" />
        </listOfReactants>
        <listOfProducts>
          <speciesReference constant="true" species="M_CPD_DASH_650_Cytosol" stoichiometry="1" />
        </listOfProducts>
        <fbc:geneProductAssociation>
          <fbc:or>
            <fbc:geneProductRef fbc:geneProduct="G_ACIAD0335" />
            <fbc:geneProductRef fbc:geneProduct="G_ACIAD1692" />
            <fbc:geneProductRef fbc:geneProduct="G_ACIAD1726" />
            <fbc:geneProductRef fbc:geneProduct="G_ACIAD1820" />
            <fbc:geneProductRef fbc:geneProduct="G_ACIAD1829" />
            <fbc:geneProductRef fbc:geneProduct="G_ACIAD2351" />
            <fbc:geneProductRef fbc:geneProduct="G_ACIAD3073" />
            <fbc:geneProductRef fbc:geneProduct="G_ACIAD1609" />
            <fbc:geneProductRef fbc:geneProduct="G_ACIAD1608" />
            <fbc:geneProductRef fbc:geneProduct="G_ACIAD1701" />
          </fbc:or>
        </fbc:geneProductAssociation>
      </reaction>
      <reaction fast="false" id="R_GLUCONOKIN_DASH_RXN" name="gluconokinase" reversible="true" fbc:lowerFluxBound="cobra_default_lb" fbc:upperFluxBound="cobra_default_ub">
        <listOfReactants>
          <speciesReference constant="true" species="M_ATP_Cytosol" stoichiometry="1" />
          <speciesReference constant="true" species="M_GLUCONATE_Cytosol" stoichiometry="1" />
        </listOfReactants>
        <listOfProducts>
          <speciesReference constant="true" species="M_ADP_Cytosol" stoichiometry="1" />
          <speciesReference constant="true" species="M_6_DASH_P_DASH_GLUCONATE_Cytosol" stoichiometry="1" />
        </listOfProducts>
        <fbc:geneProductAssociation>
          <fbc:geneProductRef fbc:geneProduct="G_ACIAD0545" />
        </fbc:geneProductAssociation>
      </reaction>
      <reaction fast="false" id="R_TRANS_DASH_RXN_DASH_CPD_DASH_6501" name="transport of benzylacetate [extraorganism;cytosol](passive)" reversible="true" fbc:lowerFluxBound="cobra_default_lb" fbc:upperFluxBound="cobra_default_ub">
        <listOfReactants>
          <speciesReference constant="true" species="M_CPD_DASH_6501_Extraorganism" stoichiometry="1" />
        </listOfReactants>
        <listOfProducts>
          <speciesReference constant="true" species="M_CPD_DASH_6501_Cytosol" stoichiometry="1" />
        </listOfProducts>
      </reaction>
      <reaction fast="false" id="R_TRANS_DASH_RXN_DASH_CPD_DASH_302" name="transport of d-aspartate [extraorganism;cytosol](passive)" reversible="false" fbc:lowerFluxBound="cobra_0_bound" fbc:upperFluxBound="cobra_default_ub">
        <listOfReactants>
          <speciesReference constant="true" species="M_CPD_DASH_302_Extraorganism" stoichiometry="1" />
        </listOfReactants>
        <listOfProducts>
          <speciesReference constant="true" species="M_CPD_DASH_302_Cytosol" stoichiometry="1" />
        </listOfProducts>
      </reaction>
      <reaction fast="false" id="R_PSERTRANSAM_DASH_RXN" name="phosphoserine aminotransferase" reversible="true" fbc:lowerFluxBound="cobra_default_lb" fbc:upperFluxBound="cobra_default_ub">
        <listOfReactants>
          <speciesReference constant="true" species="M_GLT_Cytosol" stoichiometry="1" />
          <speciesReference constant="true" species="M_3_DASH_P_DASH_HYDROXYPYRUVATE_Cytosol" stoichiometry="1" />
        </listOfReactants>
        <listOfProducts>
          <speciesReference constant="true" species="M_2_DASH_KETOGLUTARATE_Cytosol" stoichiometry="1" />
          <speciesReference constant="true" species="M_3_DASH_P_DASH_SERINE_Cytosol" stoichiometry="1" />
        </listOfProducts>
        <fbc:geneProductAssociation>
          <fbc:geneProductRef fbc:geneProduct="G_ACIAD2647" />
        </fbc:geneProductAssociation>
      </reaction>
      <reaction fast="false" id="R_RXN0_DASH_5107" name="dttp pyrophosphorylase" reversible="false" fbc:lowerFluxBound="cobra_0_bound" fbc:upperFluxBound="cobra_default_ub">
        <listOfReactants>
          <speciesReference constant="true" species="M_WATER_Cytosol" stoichiometry="1" />
          <speciesReference constant="true" species="M_TTP_Cytosol" stoichiometry="1" />
        </listOfReactants>
        <listOfProducts>
          <speciesReference constant="true" species="M_TMP_Cytosol" stoichiometry="1" />
          <speciesReference constant="true" species="M_PPI_Cytosol" stoichiometry="1" />
        </listOfProducts>
        <fbc:geneProductAssociation>
          <fbc:geneProductRef fbc:geneProduct="G_ACIAD3065" />
        </fbc:geneProductAssociation>
      </reaction>
      <reaction fast="false" id="R_ACETYL_DASH_COA_DASH_ACETYLTRANSFER_DASH_RXN" name="acetyl-coa c-acetyltransferase" reversible="true" fbc:lowerFluxBound="cobra_default_lb" fbc:upperFluxBound="cobra_default_ub">
        <listOfReactants>
          <speciesReference constant="true" species="M_ACETOACETYL_DASH_COA_Cytosol" stoichiometry="1" />
          <speciesReference constant="true" species="M_CO_DASH_A_Cytosol" stoichiometry="1" />
        </listOfReactants>
        <listOfProducts>
          <speciesReference constant="true" species="M_ACETYL_DASH_COA_Cytosol" stoichiometry="2" />
        </listOfProducts>
        <fbc:geneProductAssociation>
          <fbc:or>
            <fbc:geneProductRef fbc:geneProduct="G_ACIAD2516" />
            <fbc:geneProductRef fbc:geneProduct="G_ACIAD0694" />
          </fbc:or>
        </fbc:geneProductAssociation>
      </reaction>
      <reaction fast="false" id="R_C10_COLON_0_DASH_3OXOACP_DASH_REDUCTASE_DASH_RXN" name="3oxoacyl-acp reductase (c10:0)" reversible="false" fbc:lowerFluxBound="cobra_0_bound" fbc:upperFluxBound="cobra_default_ub">
        <listOfReactants>
          <speciesReference constant="true" species="M_NADPH_Cytosol" stoichiometry="1" />
          <speciesReference constant="true" species="M_C10_COLON_0_DASH_3OXOACP_Cytosol" stoichiometry="1" />
        </listOfReactants>
        <listOfProducts>
          <speciesReference constant="true" species="M_NADP_Cytosol" stoichiometry="1" />
          <speciesReference constant="true" species="M_C10_COLON_0_DASH_3HYDROXYACP_Cytosol" stoichiometry="1" />
        </listOfProducts>
        <fbc:geneProductAssociation>
          <fbc:geneProductRef fbc:geneProduct="G_ACIAD0871" />
        </fbc:geneProductAssociation>
      </reaction>
      <reaction fast="false" id="R_GLUTRNAREDUCT_DASH_RXN" name="glutamyl trna reductase" reversible="true" fbc:lowerFluxBound="cobra_default_lb" fbc:upperFluxBound="cobra_default_ub">
        <listOfReactants>
          <speciesReference constant="true" species="M_NADPH_Cytosol" stoichiometry="1" />
          <speciesReference constant="true" species="M_CHARGED_DASH_GLT_DASH_TRNAS_Cytosol" stoichiometry="1" />
        </listOfReactants>
        <listOfProducts>
          <speciesReference constant="true" species="M_NADP_Cytosol" stoichiometry="1" />
          <speciesReference constant="true" species="M_GLT_DASH_TRNAS_Cytosol" stoichiometry="1" />
          <speciesReference constant="true" species="M_GLUTAMATE_DASH_1_DASH_SEMIALDEHYDE_Cytosol" stoichiometry="1" />
        </listOfProducts>
        <fbc:geneProductAssociation>
          <fbc:geneProductRef fbc:geneProduct="G_ACIAD2900" />
        </fbc:geneProductAssociation>
      </reaction>
      <reaction fast="false" id="R__LPAREN_R_COMMA_R_RPAREN__DASH_BUTANEDIOL_DASH_DEHYDROGENASE_DASH_RXN" name="(r,r)-butanediol dehydrogenase" reversible="true" fbc:lowerFluxBound="cobra_default_lb" fbc:upperFluxBound="cobra_default_ub">
        <listOfReactants>
          <speciesReference constant="true" species="M_NAD_Cytosol" stoichiometry="1" />
          <speciesReference constant="true" species="M_BUTANEDIOL_Cytosol" stoichiometry="1" />
        </listOfReactants>
        <listOfProducts>
          <speciesReference constant="true" species="M_NADH_Cytosol" stoichiometry="1" />
          <speciesReference constant="true" species="M_ACETOIN_Cytosol" stoichiometry="1" />
        </listOfProducts>
        <fbc:geneProductAssociation>
          <fbc:geneProductRef fbc:geneProduct="G_ACIAD1021" />
        </fbc:geneProductAssociation>
      </reaction>
      <reaction fast="false" id="R_ENOYL_DASH_COA_DASH_DELTA_DASH_ISOM_DASH_RXN" name="dodecenoyl-coa delta-isomerase" reversible="true" fbc:lowerFluxBound="cobra_default_lb" fbc:upperFluxBound="cobra_default_ub">
        <listOfReactants>
          <speciesReference constant="true" species="M_C12_COLON_1_LPAREN_C3_RPAREN__DASH_COA_Cytosol" stoichiometry="1" />
        </listOfReactants>
        <listOfProducts>
          <speciesReference constant="true" species="M_C12_COLON_0_DASH_2ENOYLCOA_Cytosol" stoichiometry="1" />
        </listOfProducts>
        <fbc:geneProductAssociation>
          <fbc:geneProductRef fbc:geneProduct="G_ACIAD0335" />
        </fbc:geneProductAssociation>
      </reaction>
      <reaction fast="false" id="R_UDPGLUCEPIM_DASH_RXN" name="udp-glucose 4-epimerase" reversible="true" fbc:lowerFluxBound="cobra_default_lb" fbc:upperFluxBound="cobra_default_ub">
        <listOfReactants>
          <speciesReference constant="true" species="M_UDP_DASH_GLUCOSE_Cytosol" stoichiometry="1" />
        </listOfReactants>
        <listOfProducts>
          <speciesReference constant="true" species="M_UDP_DASH_GLACTOSE_Cytosol" stoichiometry="1" />
        </listOfProducts>
        <fbc:geneProductAssociation>
          <fbc:or>
            <fbc:geneProductRef fbc:geneProduct="G_ACIAD1891" />
            <fbc:geneProductRef fbc:geneProduct="G_ACIAD0102" />
            <fbc:geneProductRef fbc:geneProduct="G_ACIAD0096" />
          </fbc:or>
        </fbc:geneProductAssociation>
      </reaction>
      <reaction fast="false" id="R_C10_COLON_0_DASH_3HYDROXYCOA_DASH_DEHYDROGENASE_DASH_RXN" name="hydroxyacyl-coa dehydrogenase (c10:0)" reversible="false" fbc:lowerFluxBound="cobra_0_bound" fbc:upperFluxBound="cobra_default_ub">
        <listOfReactants>
          <speciesReference constant="true" species="M_C10_COLON_0_DASH_3HYDROXYCOA_Cytosol" stoichiometry="1" />
          <speciesReference constant="true" species="M_NAD_Cytosol" stoichiometry="1" />
        </listOfReactants>
        <listOfProducts>
          <speciesReference constant="true" species="M_C10_COLON_0_DASH_3OXOCOA_Cytosol" stoichiometry="1" />
          <speciesReference constant="true" species="M_NADH_Cytosol" stoichiometry="1" />
        </listOfProducts>
        <fbc:geneProductAssociation>
          <fbc:or>
            <fbc:geneProductRef fbc:geneProduct="G_ACIAD0335" />
            <fbc:geneProductRef fbc:geneProduct="G_ACIAD1565" />
            <fbc:geneProductRef fbc:geneProduct="G_ACIAD2416" />
          </fbc:or>
        </fbc:geneProductAssociation>
      </reaction>
      <reaction fast="false" id="R_C6_COLON_0_DASH_COATRANSFERASE_DASH_RXN" name="acyl coa transferase (c6:0)" reversible="false" fbc:lowerFluxBound="cobra_0_bound" fbc:upperFluxBound="cobra_default_ub">
        <listOfReactants>
          <speciesReference constant="true" species="M_C6_COLON_0_Cytosol" stoichiometry="1" />
          <speciesReference constant="true" species="M_ATP_Cytosol" stoichiometry="1" />
          <speciesReference constant="true" species="M_CO_DASH_A_Cytosol" stoichiometry="1" />
        </listOfReactants>
        <listOfProducts>
          <speciesReference constant="true" species="M_C6_COLON_0_DASH_COA_Cytosol" stoichiometry="1" />
          <speciesReference constant="true" species="M_AMP_Cytosol" stoichiometry="1" />
          <speciesReference constant="true" species="M_PPI_Cytosol" stoichiometry="1" />
        </listOfProducts>
        <fbc:geneProductAssociation>
          <fbc:or>
            <fbc:geneProductRef fbc:geneProduct="G_ACIAD1818" />
            <fbc:geneProductRef fbc:geneProduct="G_ACIAD0235" />
            <fbc:geneProductRef fbc:geneProduct="G_ACIAD1724" />
            <fbc:geneProductRef fbc:geneProduct="G_ACIAD2106" />
          </fbc:or>
        </fbc:geneProductAssociation>
      </reaction>
      <reaction fast="false" id="R_N_DASH_ACETYLTRANSFER_DASH_RXN" name="amino-acid n-acetyltransferase" reversible="true" fbc:lowerFluxBound="cobra_default_lb" fbc:upperFluxBound="cobra_default_ub">
        <listOfReactants>
          <speciesReference constant="true" species="M_GLT_Cytosol" stoichiometry="1" />
          <speciesReference constant="true" species="M_ACETYL_DASH_COA_Cytosol" stoichiometry="1" />
        </listOfReactants>
        <listOfProducts>
          <speciesReference constant="true" species="M_ACETYL_DASH_GLU_Cytosol" stoichiometry="1" />
          <speciesReference constant="true" species="M_CO_DASH_A_Cytosol" stoichiometry="1" />
        </listOfProducts>
        <fbc:geneProductAssociation>
          <fbc:or>
            <fbc:geneProductRef fbc:geneProduct="G_ACIAD0650" />
            <fbc:geneProductRef fbc:geneProduct="G_ACIAD0039" />
          </fbc:or>
        </fbc:geneProductAssociation>
      </reaction>
      <reaction fast="false" id="R_EXF_DASH_MAL_LBRACKET_Extraorganism_RBRACKET_" name="EXF-MAL[Extraorganism]" reversible="false" fbc:lowerFluxBound="cobra_0_bound" fbc:upperFluxBound="cobra_default_ub">
        <listOfReactants>
          <speciesReference constant="true" species="M_MAL_Extraorganism" stoichiometry="1" />
        </listOfReactants>
      </reaction>
      <reaction fast="false" id="R_CARBPSYN_DASH_RXN" name="carbamoyl-phosphate synthase (glutamine-hydrolysing)" reversible="false" fbc:lowerFluxBound="cobra_0_bound" fbc:upperFluxBound="cobra_default_ub">
        <listOfReactants>
          <speciesReference constant="true" species="M_WATER_Cytosol" stoichiometry="1" />
          <speciesReference constant="true" species="M_ATP_Cytosol" stoichiometry="2" />
          <speciesReference constant="true" species="M_GLN_Cytosol" stoichiometry="1" />
          <speciesReference constant="true" species="M_HCO3_Cytosol" stoichiometry="1" />
          <speciesReference constant="true" species="M_PROTON_Cytosol" stoichiometry="1" />
        </listOfReactants>
        <listOfProducts>
          <speciesReference constant="true" species="M_GLT_Cytosol" stoichiometry="1" />
          <speciesReference constant="true" species="M_ADP_Cytosol" stoichiometry="2" />
          <speciesReference constant="true" species="M_CARBAMOYL_DASH_P_Cytosol" stoichiometry="1" />
          <speciesReference constant="true" species="M_PI_Cytosol" stoichiometry="1" />
        </listOfProducts>
        <fbc:geneProductAssociation>
          <fbc:and>
            <fbc:geneProductRef fbc:geneProduct="G_ACIAD2861" />
            <fbc:geneProductRef fbc:geneProduct="G_ACIAD2860" />
          </fbc:and>
        </fbc:geneProductAssociation>
      </reaction>
      <reaction fast="false" id="R_RXNIM_DASH_6207" name="salicyl alcohol dehydrogenase" reversible="true" fbc:lowerFluxBound="cobra_default_lb" fbc:upperFluxBound="cobra_default_ub">
        <listOfReactants>
          <speciesReference constant="true" species="M_CPD_DASH_173_Cytosol" stoichiometry="1" />
          <speciesReference constant="true" species="M_NAD_Cytosol" stoichiometry="1" />
        </listOfReactants>
        <listOfProducts>
          <speciesReference constant="true" species="M_NADH_Cytosol" stoichiometry="1" />
          <speciesReference constant="true" species="M_SALICYLALDEHYDE_Cytosol" stoichiometry="1" />
        </listOfProducts>
        <fbc:geneProductAssociation>
          <fbc:or>
            <fbc:geneProductRef fbc:geneProduct="G_ACIAD1429" />
            <fbc:geneProductRef fbc:geneProduct="G_ACIAD1578" />
          </fbc:or>
        </fbc:geneProductAssociation>
      </reaction>
      <reaction fast="false" id="R_OHMETHYLBILANESYN_DASH_RXN" name="hydroxymethylbilane synthase" reversible="false" fbc:lowerFluxBound="cobra_0_bound" fbc:upperFluxBound="cobra_default_ub">
        <listOfReactants>
          <speciesReference constant="true" species="M_WATER_Cytosol" stoichiometry="1" />
          <speciesReference constant="true" species="M_PORPHOBILINOGEN_Cytosol" stoichiometry="4" />
        </listOfReactants>
        <listOfProducts>
          <speciesReference constant="true" species="M_HYDROXYMETHYLBILANE_Cytosol" stoichiometry="1" />
          <speciesReference constant="true" species="M_AMMONIUM_Cytosol" stoichiometry="4" />
        </listOfProducts>
        <fbc:geneProductAssociation>
          <fbc:geneProductRef fbc:geneProduct="G_ACIAD0286" />
        </fbc:geneProductAssociation>
      </reaction>
      <reaction fast="false" id="R_DTDPGLUCOSEPP_DASH_RXN" name="glucose-1-phosphate thymidylyltransferase" reversible="true" fbc:lowerFluxBound="cobra_default_lb" fbc:upperFluxBound="cobra_default_ub">
        <listOfReactants>
          <speciesReference constant="true" species="M_GLC_DASH_1_DASH_P_Cytosol" stoichiometry="1" />
          <speciesReference constant="true" species="M_TTP_Cytosol" stoichiometry="1" />
        </listOfReactants>
        <listOfProducts>
          <speciesReference constant="true" species="M_DTDP_DASH_D_DASH_GLUCOSE_Cytosol" stoichiometry="1" />
          <speciesReference constant="true" species="M_PPI_Cytosol" stoichiometry="1" />
        </listOfProducts>
        <fbc:geneProductAssociation>
          <fbc:geneProductRef fbc:geneProduct="G_ACIAD0079" />
        </fbc:geneProductAssociation>
      </reaction>
      <reaction fast="false" id="R_TRANS_DASH_RXNIM_DASH_5812_DASH_BIS" name="transport of l-ornithine [extraorganism;cytosol](secondary antiport)" reversible="true" fbc:lowerFluxBound="cobra_default_lb" fbc:upperFluxBound="cobra_default_ub">
        <listOfReactants>
          <speciesReference constant="true" species="M_PROTON_Cytosol" stoichiometry="1" />
          <speciesReference constant="true" species="M_L_DASH_ORNITHINE_Extraorganism" stoichiometry="1" />
        </listOfReactants>
        <listOfProducts>
          <speciesReference constant="true" species="M_PROTON_Periplasm" stoichiometry="1" />
          <speciesReference constant="true" species="M_L_DASH_ORNITHINE_Cytosol" stoichiometry="1" />
        </listOfProducts>
        <fbc:geneProductAssociation>
          <fbc:geneProductRef fbc:geneProduct="G_ACIAD1417" />
        </fbc:geneProductAssociation>
      </reaction>
      <reaction fast="false" id="R_DGMP_DASH_NUCLEOTIDASE_DASH_RXN" name="dgmp nucleotidase" reversible="false" fbc:lowerFluxBound="cobra_0_bound" fbc:upperFluxBound="cobra_default_ub">
        <listOfReactants>
          <speciesReference constant="true" species="M_WATER_Cytosol" stoichiometry="1" />
          <speciesReference constant="true" species="M_DGMP_Cytosol" stoichiometry="1" />
        </listOfReactants>
        <listOfProducts>
          <speciesReference constant="true" species="M_DEOXYGUANOSINE_Cytosol" stoichiometry="1" />
          <speciesReference constant="true" species="M_PI_Cytosol" stoichiometry="1" />
        </listOfProducts>
        <fbc:geneProductAssociation>
          <fbc:or>
            <fbc:geneProductRef fbc:geneProduct="G_ACIAD0015" />
            <fbc:geneProductRef fbc:geneProduct="G_ACIAD1227" />
          </fbc:or>
        </fbc:geneProductAssociation>
      </reaction>
      <reaction fast="false" id="R_RXNIM_DASH_3886" name="glucose dehydrogenase [pyrroloquinoline-quinone]" reversible="false" fbc:lowerFluxBound="cobra_0_bound" fbc:upperFluxBound="cobra_default_ub">
        <listOfReactants>
          <speciesReference constant="true" species="M_GLC_Periplasm" stoichiometry="1" />
          <speciesReference constant="true" species="M_PQQ_Periplasm" stoichiometry="1" />
        </listOfReactants>
        <listOfProducts>
          <speciesReference constant="true" species="M_CPD_DASH_104_Periplasm" stoichiometry="1" />
          <speciesReference constant="true" species="M_GLC_DASH_D_DASH_LACTONE_Periplasm" stoichiometry="1" />
        </listOfProducts>
        <fbc:geneProductAssociation>
          <fbc:geneProductRef fbc:geneProduct="G_ACIAD2983" />
        </fbc:geneProductAssociation>
      </reaction>
      <reaction fast="false" id="R_THRESYN_DASH_RXN" name="threonine synthase" reversible="false" fbc:lowerFluxBound="cobra_0_bound" fbc:upperFluxBound="cobra_default_ub">
        <listOfReactants>
          <speciesReference constant="true" species="M_WATER_Cytosol" stoichiometry="1" />
          <speciesReference constant="true" species="M_O_DASH_PHOSPHO_DASH_L_DASH_HOMOSERINE_Cytosol" stoichiometry="1" />
        </listOfReactants>
        <listOfProducts>
          <speciesReference constant="true" species="M_THR_Cytosol" stoichiometry="1" />
          <speciesReference constant="true" species="M_PI_Cytosol" stoichiometry="1" />
        </listOfProducts>
        <fbc:geneProductAssociation>
          <fbc:geneProductRef fbc:geneProduct="G_ACIAD0263" />
        </fbc:geneProductAssociation>
      </reaction>
      <reaction fast="false" id="R_RXNIM_DASH_6209" name="4-hydroxybenzylacetate esterase" reversible="false" fbc:lowerFluxBound="cobra_0_bound" fbc:upperFluxBound="cobra_default_ub">
        <listOfReactants>
          <speciesReference constant="true" species="M_WATER_Cytosol" stoichiometry="1" />
          <speciesReference constant="true" species="M_CPDIM_DASH_6115_Cytosol" stoichiometry="1" />
        </listOfReactants>
        <listOfProducts>
          <speciesReference constant="true" species="M_4_DASH_HYDROXY_DASH_BENZYL_DASH_ALCOHOL_Cytosol" stoichiometry="1" />
          <speciesReference constant="true" species="M_ACET_Cytosol" stoichiometry="1" />
        </listOfProducts>
        <fbc:geneProductAssociation>
          <fbc:geneProductRef fbc:geneProduct="G_ACIAD1428" />
        </fbc:geneProductAssociation>
      </reaction>
      <reaction fast="false" id="R_RXNIM_DASH_6208" name="salicylacetate esterase" reversible="false" fbc:lowerFluxBound="cobra_0_bound" fbc:upperFluxBound="cobra_default_ub">
        <listOfReactants>
          <speciesReference constant="true" species="M_WATER_Cytosol" stoichiometry="1" />
          <speciesReference constant="true" species="M_CPDIM_DASH_6114_Cytosol" stoichiometry="1" />
        </listOfReactants>
        <listOfProducts>
          <speciesReference constant="true" species="M_CPD_DASH_173_Cytosol" stoichiometry="1" />
          <speciesReference constant="true" species="M_ACET_Cytosol" stoichiometry="1" />
        </listOfProducts>
        <fbc:geneProductAssociation>
          <fbc:geneProductRef fbc:geneProduct="G_ACIAD1428" />
        </fbc:geneProductAssociation>
      </reaction>
      <reaction fast="false" id="R_MUCONOLACTONE_DASH_DELTA_DASH_ISOMERASE_DASH_RXN" name="muconolactone delta-isomerase" reversible="true" fbc:lowerFluxBound="cobra_default_lb" fbc:upperFluxBound="cobra_default_ub">
        <listOfReactants>
          <speciesReference constant="true" species="M_CPD_DASH_741_Cytosol" stoichiometry="1" />
        </listOfReactants>
        <listOfProducts>
          <speciesReference constant="true" species="M_3_DASH_OXOADIPATE_DASH_ENOL_DASH_LACTONE_Cytosol" stoichiometry="1" />
        </listOfProducts>
        <fbc:geneProductAssociation>
          <fbc:geneProductRef fbc:geneProduct="G_ACIAD1447" />
        </fbc:geneProductAssociation>
      </reaction>
      <reaction fast="false" id="R_C8_COLON_0_DASH_CARBOXY3OXOCOA_DASH_THIOLASE_DASH_RXN" name="dicarboxylate 3oxoacyl-coa thiolase (c8:0)" reversible="true" fbc:lowerFluxBound="cobra_default_lb" fbc:upperFluxBound="cobra_default_ub">
        <listOfReactants>
          <speciesReference constant="true" species="M_C8_COLON_0_DASH_CARBOXY3OXOCOA_Cytosol" stoichiometry="1" />
          <speciesReference constant="true" species="M_CO_DASH_A_Cytosol" stoichiometry="1" />
        </listOfReactants>
        <listOfProducts>
          <speciesReference constant="true" species="M_C6_COLON_0_DASH_CARBOXYCOA_Cytosol" stoichiometry="1" />
          <speciesReference constant="true" species="M_ACETYL_DASH_COA_Cytosol" stoichiometry="1" />
        </listOfProducts>
        <fbc:geneProductAssociation>
          <fbc:geneProductRef fbc:geneProduct="G_ACIAD1689" />
        </fbc:geneProductAssociation>
      </reaction>
      <reaction fast="false" id="R_GLUTCYSLIG_DASH_RXN" name="glutamate--cysteine ligase" reversible="false" fbc:lowerFluxBound="cobra_0_bound" fbc:upperFluxBound="cobra_default_ub">
        <listOfReactants>
          <speciesReference constant="true" species="M_GLT_Cytosol" stoichiometry="1" />
          <speciesReference constant="true" species="M_ATP_Cytosol" stoichiometry="1" />
          <speciesReference constant="true" species="M_CYS_Cytosol" stoichiometry="1" />
        </listOfReactants>
        <listOfProducts>
          <speciesReference constant="true" species="M_ADP_Cytosol" stoichiometry="1" />
          <speciesReference constant="true" species="M_L_DASH_GAMMA_DASH_GLUTAMYLCYSTEINE_Cytosol" stoichiometry="1" />
          <speciesReference constant="true" species="M_PI_Cytosol" stoichiometry="1" />
        </listOfProducts>
        <fbc:geneProductAssociation>
          <fbc:geneProductRef fbc:geneProduct="G_ACIAD3549" />
        </fbc:geneProductAssociation>
      </reaction>
      <reaction fast="false" id="R_KDO_DASH_8PSYNTH_DASH_RXN" name="2-dehydro-3-deoxyphosphooctonate aldolase" reversible="false" fbc:lowerFluxBound="cobra_0_bound" fbc:upperFluxBound="cobra_default_ub">
        <listOfReactants>
          <speciesReference constant="true" species="M_ARABINOSE_DASH_5P_Cytosol" stoichiometry="1" />
          <speciesReference constant="true" species="M_WATER_Cytosol" stoichiometry="1" />
          <speciesReference constant="true" species="M_PHOSPHO_DASH_ENOL_DASH_PYRUVATE_Cytosol" stoichiometry="1" />
        </listOfReactants>
        <listOfProducts>
          <speciesReference constant="true" species="M_KDO_DASH_8P_Cytosol" stoichiometry="1" />
          <speciesReference constant="true" species="M_PI_Cytosol" stoichiometry="1" />
        </listOfProducts>
        <fbc:geneProductAssociation>
          <fbc:geneProductRef fbc:geneProduct="G_ACIAD2002" />
        </fbc:geneProductAssociation>
      </reaction>
      <reaction fast="false" id="R_UREASE_DASH_RXN" name="urease" reversible="false" fbc:lowerFluxBound="cobra_0_bound" fbc:upperFluxBound="cobra_default_ub">
        <listOfReactants>
          <speciesReference constant="true" species="M_WATER_Cytosol" stoichiometry="1" />
          <speciesReference constant="true" species="M_UREA_Cytosol" stoichiometry="1" />
        </listOfReactants>
        <listOfProducts>
          <speciesReference constant="true" species="M_CARBON_DASH_DIOXIDE_Cytosol" stoichiometry="1" />
          <speciesReference constant="true" species="M_AMMONIUM_Cytosol" stoichiometry="2" />
        </listOfProducts>
        <fbc:geneProductAssociation>
          <fbc:and>
            <fbc:geneProductRef fbc:geneProduct="G_ACIAD1089" />
            <fbc:geneProductRef fbc:geneProduct="G_ACIAD1090" />
            <fbc:geneProductRef fbc:geneProduct="G_ACIAD1091" />
          </fbc:and>
        </fbc:geneProductAssociation>
      </reaction>
      <reaction fast="false" id="R_CYCLOHEXADIENYL_DASH_DEHYDROGENASE_DASH_RXN" name="cyclohexadienyl dehydrogenase" reversible="false" fbc:lowerFluxBound="cobra_0_bound" fbc:upperFluxBound="cobra_default_ub">
        <listOfReactants>
          <speciesReference constant="true" species="M_NAD_Cytosol" stoichiometry="1" />
          <speciesReference constant="true" species="M_CPD_DASH_659_Cytosol" stoichiometry="1" />
        </listOfReactants>
        <listOfProducts>
          <speciesReference constant="true" species="M_TYR_Cytosol" stoichiometry="1" />
          <speciesReference constant="true" species="M_NADH_Cytosol" stoichiometry="1" />
          <speciesReference constant="true" species="M_CARBON_DASH_DIOXIDE_Cytosol" stoichiometry="1" />
        </listOfProducts>
        <fbc:geneProductAssociation>
          <fbc:geneProductRef fbc:geneProduct="G_ACIAD2222" />
        </fbc:geneProductAssociation>
      </reaction>
      <reaction fast="false" id="R_C16_COLON_1_LPAREN_C7_RPAREN__DASH_ACP_DASH_HYDROLASE_DASH_RXN" name="acyl-acp hydrolase (c16:1(c7))" reversible="false" fbc:lowerFluxBound="cobra_0_bound" fbc:upperFluxBound="cobra_default_ub">
        <listOfReactants>
          <speciesReference constant="true" species="M_WATER_Cytosol" stoichiometry="1" />
          <speciesReference constant="true" species="M_C16_COLON_1_LPAREN_C7_RPAREN__DASH_ACP_Cytosol" stoichiometry="1" />
        </listOfReactants>
        <listOfProducts>
          <speciesReference constant="true" species="M_ACP_Cytosol" stoichiometry="1" />
          <speciesReference constant="true" species="M_C16_COLON_1_LPAREN_C7_RPAREN__Cytosol" stoichiometry="1" />
        </listOfProducts>
      </reaction>
      <reaction fast="false" id="R_TRANS_DASH_RXN_DASH_BENZYL_DASH_ALCOHOL" name="transport of benzyl alcohol [extraorganism;cytosol](passive)" reversible="false" fbc:lowerFluxBound="cobra_0_bound" fbc:upperFluxBound="cobra_default_ub">
        <listOfReactants>
          <speciesReference constant="true" species="M_BENZYL_DASH_ALCOHOL_Extraorganism" stoichiometry="1" />
        </listOfReactants>
        <listOfProducts>
          <speciesReference constant="true" species="M_BENZYL_DASH_ALCOHOL_Cytosol" stoichiometry="1" />
        </listOfProducts>
      </reaction>
      <reaction fast="false" id="R_EXF_DASH_SUBERATE_LBRACKET_Extraorganism_RBRACKET_" name="EXF-SUBERATE[Extraorganism]" reversible="false" fbc:lowerFluxBound="cobra_0_bound" fbc:upperFluxBound="cobra_default_ub">
        <listOfReactants>
          <speciesReference constant="true" species="M_SUBERATE_Extraorganism" stoichiometry="1" />
        </listOfReactants>
      </reaction>
      <reaction fast="false" id="R_1TRANSKETO_DASH_RXN" name="transketolase (ribose-5p)" reversible="true" fbc:lowerFluxBound="cobra_default_lb" fbc:upperFluxBound="cobra_default_ub">
        <listOfReactants>
          <speciesReference constant="true" species="M_XYLULOSE_DASH_5_DASH_PHOSPHATE_Cytosol" stoichiometry="1" />
          <speciesReference constant="true" species="M_RIBOSE_DASH_5P_Cytosol" stoichiometry="1" />
        </listOfReactants>
        <listOfProducts>
          <speciesReference constant="true" species="M_D_DASH_SEDOHEPTULOSE_DASH_7_DASH_P_Cytosol" stoichiometry="1" />
          <speciesReference constant="true" species="M_GAP_Cytosol" stoichiometry="1" />
        </listOfProducts>
        <fbc:geneProductAssociation>
          <fbc:geneProductRef fbc:geneProduct="G_ACIAD2035" />
        </fbc:geneProductAssociation>
      </reaction>
      <reaction fast="false" id="R_3_DASH_HYDROXYBUTYRATE_DASH_DEHYDROGENASE_DASH_RXN" name="3-hydroxybutyrate dehydrogenase" reversible="true" fbc:lowerFluxBound="cobra_default_lb" fbc:upperFluxBound="cobra_default_ub">
        <listOfReactants>
          <speciesReference constant="true" species="M_NAD_Cytosol" stoichiometry="1" />
          <speciesReference constant="true" species="M_CPD_DASH_335_Cytosol" stoichiometry="1" />
        </listOfReactants>
        <listOfProducts>
          <speciesReference constant="true" species="M_3_DASH_KETOBUTYRATE_Cytosol" stoichiometry="1" />
          <speciesReference constant="true" species="M_NADH_Cytosol" stoichiometry="1" />
        </listOfProducts>
        <fbc:geneProductAssociation>
          <fbc:geneProductRef fbc:geneProduct="G_ACIAD2509" />
        </fbc:geneProductAssociation>
      </reaction>
      <reaction fast="false" id="R_EXF_DASH_ARG_LBRACKET_Extraorganism_RBRACKET_" name="EXF-ARG[Extraorganism]" reversible="false" fbc:lowerFluxBound="cobra_0_bound" fbc:upperFluxBound="cobra_default_ub">
        <listOfReactants>
          <speciesReference constant="true" species="M_ARG_Extraorganism" stoichiometry="1" />
        </listOfReactants>
      </reaction>
      <reaction fast="false" id="R_PEPSYNTH_DASH_RXN" name="pyruvate,water dikinase" reversible="false" fbc:lowerFluxBound="cobra_0_bound" fbc:upperFluxBound="cobra_default_ub">
        <listOfReactants>
          <speciesReference constant="true" species="M_WATER_Cytosol" stoichiometry="1" />
          <speciesReference constant="true" species="M_PYRUVATE_Cytosol" stoichiometry="1" />
          <speciesReference constant="true" species="M_ATP_Cytosol" stoichiometry="1" />
        </listOfReactants>
        <listOfProducts>
          <speciesReference constant="true" species="M_AMP_Cytosol" stoichiometry="1" />
          <speciesReference constant="true" species="M_PHOSPHO_DASH_ENOL_DASH_PYRUVATE_Cytosol" stoichiometry="1" />
          <speciesReference constant="true" species="M_PI_Cytosol" stoichiometry="1" />
        </listOfProducts>
        <fbc:geneProductAssociation>
          <fbc:geneProductRef fbc:geneProduct="G_ACIAD2423" />
        </fbc:geneProductAssociation>
      </reaction>
      <reaction fast="false" id="R_ACYL_DASH_OH_WAX_DASH_ASSEMBLY_DASH_RXN" name="generic acyl-alcohol of wax assembly" reversible="true" fbc:lowerFluxBound="cobra_default_lb" fbc:upperFluxBound="cobra_default_ub">
        <listOfReactants>
          <speciesReference constant="true" species="M_C18_COLON_1_LPAREN_C9_RPAREN__DASH_OH_Cytosol" stoichiometry="0.473" />
          <speciesReference constant="true" species="M_C16_COLON_1_LPAREN_C7_RPAREN__DASH_OH_Cytosol" stoichiometry="0.475" />
          <speciesReference constant="true" species="M_C16_COLON_0_DASH_OH_Cytosol" stoichiometry="0.052" />
        </listOfReactants>
        <listOfProducts>
          <speciesReference constant="true" species="M_ACYL_DASH_OH_WAX_Cytosol" stoichiometry="1" />
        </listOfProducts>
      </reaction>
      <reaction fast="false" id="R_3_DASH_DEHYDROQUINATE_DASH_DEHYDRATASE_DASH_CATABOLIC_DASH_RXN" name="3-dehydroquinate dehydratase" reversible="true" fbc:lowerFluxBound="cobra_default_lb" fbc:upperFluxBound="cobra_default_ub">
        <listOfReactants>
          <speciesReference constant="true" species="M_DEHYDROQUINATE_Periplasm" stoichiometry="1" />
        </listOfReactants>
        <listOfProducts>
          <speciesReference constant="true" species="M_3_DASH_DEHYDRO_DASH_SHIKIMATE_Periplasm" stoichiometry="1" />
          <speciesReference constant="true" species="M_WATER_Periplasm" stoichiometry="1" />
        </listOfProducts>
        <fbc:geneProductAssociation>
          <fbc:geneProductRef fbc:geneProduct="G_ACIAD1713" />
        </fbc:geneProductAssociation>
      </reaction>
      <reaction fast="false" id="R_TRANS_DASH_RXN_DASH_ETHANESULFONATE" name="transport of ethane sulfonate [extraorganism;cytosol](primary active atp)" reversible="false" fbc:lowerFluxBound="cobra_0_bound" fbc:upperFluxBound="cobra_default_ub">
        <listOfReactants>
          <speciesReference constant="true" species="M_WATER_Cytosol" stoichiometry="1" />
          <speciesReference constant="true" species="M_ATP_Cytosol" stoichiometry="1" />
          <speciesReference constant="true" species="M_ETHANESULFONATE_Extraorganism" stoichiometry="1" />
        </listOfReactants>
        <listOfProducts>
          <speciesReference constant="true" species="M_ADP_Cytosol" stoichiometry="1" />
          <speciesReference constant="true" species="M_ETHANESULFONATE_Cytosol" stoichiometry="1" />
          <speciesReference constant="true" species="M_PI_Cytosol" stoichiometry="1" />
        </listOfProducts>
        <fbc:geneProductAssociation>
          <fbc:or>
            <fbc:and>
              <fbc:geneProductRef fbc:geneProduct="G_ACIAD0034" />
              <fbc:geneProductRef fbc:geneProduct="G_ACIAD0035" />
              <fbc:geneProductRef fbc:geneProduct="G_ACIAD0037" />
              <fbc:geneProductRef fbc:geneProduct="G_ACIAD0038" />
            </fbc:and>
            <fbc:and>
              <fbc:geneProductRef fbc:geneProduct="G_ACIAD1523" />
              <fbc:geneProductRef fbc:geneProduct="G_ACIAD1524" />
              <fbc:geneProductRef fbc:geneProduct="G_ACIAD1525" />
              <fbc:geneProductRef fbc:geneProduct="G_ACIAD1526" />
            </fbc:and>
            <fbc:and>
              <fbc:geneProductRef fbc:geneProduct="G_ACIAD1586" />
              <fbc:geneProductRef fbc:geneProduct="G_ACIAD1587" />
              <fbc:geneProductRef fbc:geneProduct="G_ACIAD1593" />
              <fbc:geneProductRef fbc:geneProduct="G_ACIAD1601" />
            </fbc:and>
          </fbc:or>
        </fbc:geneProductAssociation>
      </reaction>
      <reaction fast="false" id="R_ACYLACYLTRAN_DASH_RXN" name="acyl acyltransferase" reversible="false" fbc:lowerFluxBound="cobra_0_bound" fbc:upperFluxBound="cobra_default_ub">
        <listOfReactants>
          <speciesReference constant="true" species="M_ACYL_DASH_ACP_LPS_Cytosol" stoichiometry="2" />
          <speciesReference constant="true" species="M_KDO2_DASH_LIPID_DASH_IVA_Cytosol" stoichiometry="1" />
        </listOfReactants>
        <listOfProducts>
          <speciesReference constant="true" species="M_ACP_Cytosol" stoichiometry="2" />
          <speciesReference constant="true" species="M_KDO2_DASH_LIPID_DASH_A_Cytosol" stoichiometry="1" />
        </listOfProducts>
        <fbc:geneProductAssociation>
          <fbc:or>
            <fbc:geneProductRef fbc:geneProduct="G_ACIAD2638" />
            <fbc:geneProductRef fbc:geneProduct="G_ACIAD0484" />
          </fbc:or>
        </fbc:geneProductAssociation>
      </reaction>
      <reaction fast="false" id="R_PNPOXI_DASH_RXN" name="pyridoxine 5'-phosphate oxidase" reversible="true" fbc:lowerFluxBound="cobra_default_lb" fbc:upperFluxBound="cobra_default_ub">
        <listOfReactants>
          <speciesReference constant="true" species="M_PYRIDOXINE_DASH_5P_Cytosol" stoichiometry="1" />
          <speciesReference constant="true" species="M_OXYGEN_DASH_MOLECULE_Cytosol" stoichiometry="1" />
        </listOfReactants>
        <listOfProducts>
          <speciesReference constant="true" species="M_HYDROGEN_DASH_PEROXIDE_Cytosol" stoichiometry="1" />
          <speciesReference constant="true" species="M_PYRIDOXAL_PHOSPHATE_Cytosol" stoichiometry="1" />
        </listOfProducts>
        <fbc:geneProductAssociation>
          <fbc:geneProductRef fbc:geneProduct="G_ACIAD3501" />
        </fbc:geneProductAssociation>
      </reaction>
      <reaction fast="false" id="R_SPONTPRO_DASH_RXN" name="l-glutamate 5-semialdehyde dehydratase" reversible="false" fbc:lowerFluxBound="cobra_0_bound" fbc:upperFluxBound="cobra_default_ub">
        <listOfReactants>
          <speciesReference constant="true" species="M_L_DASH_GLUTAMATE_GAMMA_DASH_SEMIALDEHYDE_Cytosol" stoichiometry="1" />
        </listOfReactants>
        <listOfProducts>
          <speciesReference constant="true" species="M_WATER_Cytosol" stoichiometry="1" />
          <speciesReference constant="true" species="M_L_DASH_DELTA_LPAREN_1_RPAREN__DASH_PYRROLINE_5_DASH_CARBOXYLATE_Cytosol" stoichiometry="1" />
        </listOfProducts>
        <fbc:geneProductAssociation>
          <fbc:geneProductRef fbc:geneProduct="G_SPONT" />
        </fbc:geneProductAssociation>
      </reaction>
      <reaction fast="false" id="R_CHORISMATEMUT_DASH_RXN" name="chorismate mutase" reversible="true" fbc:lowerFluxBound="cobra_default_lb" fbc:upperFluxBound="cobra_default_ub">
        <listOfReactants>
          <speciesReference constant="true" species="M_CHORISMATE_Cytosol" stoichiometry="1" />
        </listOfReactants>
        <listOfProducts>
          <speciesReference constant="true" species="M_PREPHENATE_Cytosol" stoichiometry="1" />
        </listOfProducts>
        <fbc:geneProductAssociation>
          <fbc:geneProductRef fbc:geneProduct="G_ACIAD2223" />
        </fbc:geneProductAssociation>
      </reaction>
      <reaction fast="false" id="R_2_DASH_OCTAPRENYL_DASH_6_DASH_OHPHENOL_DASH_METHY_DASH_RXN" name="2-octaprenyl-6-hydroxyphenol methylase" reversible="false" fbc:lowerFluxBound="cobra_0_bound" fbc:upperFluxBound="cobra_default_ub">
        <listOfReactants>
          <speciesReference constant="true" species="M_S_DASH_ADENOSYLMETHIONINE_Cytosol" stoichiometry="1" />
          <speciesReference constant="true" species="M_2_DASH_OCTAPRENYL_DASH_6_DASH_HYDROXYPHENOL_Cytosol" stoichiometry="1" />
        </listOfReactants>
        <listOfProducts>
          <speciesReference constant="true" species="M_ADENOSYL_DASH_HOMO_DASH_CYS_Cytosol" stoichiometry="1" />
          <speciesReference constant="true" species="M_2_DASH_OCTAPRENYL_DASH_6_DASH_METHOXYPHENOL_Cytosol" stoichiometry="1" />
        </listOfProducts>
        <fbc:geneProductAssociation>
          <fbc:geneProductRef fbc:geneProduct="G_ACIAD0044" />
        </fbc:geneProductAssociation>
      </reaction>
      <reaction fast="false" id="R_EXF_DASH_BETAINE_LBRACKET_Extraorganism_RBRACKET_" name="EXF-BETAINE[Extraorganism]" reversible="false" fbc:lowerFluxBound="cobra_0_bound" fbc:upperFluxBound="cobra_default_ub">
        <listOfReactants>
          <speciesReference constant="true" species="M_BETAINE_Extraorganism" stoichiometry="1" />
        </listOfReactants>
      </reaction>
      <reaction fast="false" id="R_TRANS_DASH_RXN_DASH_3_DASH_KETOBUTYRATE" name="transport of acetoacetate [extraorganism;cytosol](passive)" reversible="false" fbc:lowerFluxBound="cobra_0_bound" fbc:upperFluxBound="cobra_default_ub">
        <listOfReactants>
          <speciesReference constant="true" species="M_3_DASH_KETOBUTYRATE_Extraorganism" stoichiometry="1" />
        </listOfReactants>
        <listOfProducts>
          <speciesReference constant="true" species="M_3_DASH_KETOBUTYRATE_Cytosol" stoichiometry="1" />
        </listOfProducts>
      </reaction>
      <reaction fast="false" id="R_CDPKIN_DASH_RXN" name="cdp kinase" reversible="true" fbc:lowerFluxBound="cobra_default_lb" fbc:upperFluxBound="cobra_default_ub">
        <listOfReactants>
          <speciesReference constant="true" species="M_CDP_Cytosol" stoichiometry="1" />
          <speciesReference constant="true" species="M_ATP_Cytosol" stoichiometry="1" />
        </listOfReactants>
        <listOfProducts>
          <speciesReference constant="true" species="M_CTP_Cytosol" stoichiometry="1" />
          <speciesReference constant="true" species="M_ADP_Cytosol" stoichiometry="1" />
        </listOfProducts>
        <fbc:geneProductAssociation>
          <fbc:geneProductRef fbc:geneProduct="G_ACIAD0556" />
        </fbc:geneProductAssociation>
      </reaction>
      <reaction fast="false" id="R_4_PERIOD_1_PERIOD_2_PERIOD_41_DASH_RXN" name="vanillin synthase" reversible="true" fbc:lowerFluxBound="cobra_default_lb" fbc:upperFluxBound="cobra_default_ub">
        <listOfReactants>
          <speciesReference constant="true" species="M_4_DASH_HYDROXY_DASH_ETCETERA_DASH_HYDROXYPROPIONYL_DASH_COA_Cytosol" stoichiometry="1" />
        </listOfReactants>
        <listOfProducts>
          <speciesReference constant="true" species="M_VANILLIN_Cytosol" stoichiometry="1" />
          <speciesReference constant="true" species="M_ACETYL_DASH_COA_Cytosol" stoichiometry="1" />
        </listOfProducts>
        <fbc:geneProductAssociation>
          <fbc:geneProductRef fbc:geneProduct="G_ACIAD1726" />
        </fbc:geneProductAssociation>
      </reaction>
      <reaction fast="false" id="R_GLUTAMATESYN_DASH_RXN" name="glutamate synthase (nadph)" reversible="false" fbc:lowerFluxBound="cobra_0_bound" fbc:upperFluxBound="cobra_default_ub">
        <listOfReactants>
          <speciesReference constant="true" species="M_2_DASH_KETOGLUTARATE_Cytosol" stoichiometry="1" />
          <speciesReference constant="true" species="M_NADPH_Cytosol" stoichiometry="1" />
          <speciesReference constant="true" species="M_GLN_Cytosol" stoichiometry="1" />
        </listOfReactants>
        <listOfProducts>
          <speciesReference constant="true" species="M_GLT_Cytosol" stoichiometry="2" />
          <speciesReference constant="true" species="M_NADP_Cytosol" stoichiometry="1" />
        </listOfProducts>
        <fbc:geneProductAssociation>
          <fbc:or>
            <fbc:and>
              <fbc:geneProductRef fbc:geneProduct="G_ACIAD3350" />
              <fbc:geneProductRef fbc:geneProduct="G_ACIAD3349" />
            </fbc:and>
            <fbc:and>
              <fbc:geneProductRef fbc:geneProduct="G_ACIAD2525" />
              <fbc:geneProductRef fbc:geneProduct="G_ACIAD2526" />
              <fbc:geneProductRef fbc:geneProduct="G_ACIAD2527" />
            </fbc:and>
          </fbc:or>
        </fbc:geneProductAssociation>
      </reaction>
      <reaction fast="false" id="R_TRANS_DASH_RXN_DASH_C8_COLON_0" name="transport of octanoate [extraorganism;cytosol](secondary symport)" reversible="true" fbc:lowerFluxBound="cobra_default_lb" fbc:upperFluxBound="cobra_default_ub">
        <listOfReactants>
          <speciesReference constant="true" species="M_PROTON_Periplasm" stoichiometry="1" />
          <speciesReference constant="true" species="M_C8_COLON_0_Extraorganism" stoichiometry="1" />
        </listOfReactants>
        <listOfProducts>
          <speciesReference constant="true" species="M_C8_COLON_0_Cytosol" stoichiometry="1" />
          <speciesReference constant="true" species="M_PROTON_Cytosol" stoichiometry="1" />
        </listOfProducts>
        <fbc:geneProductAssociation>
          <fbc:or>
            <fbc:geneProductRef fbc:geneProduct="G_ACIAD0835" />
            <fbc:geneProductRef fbc:geneProduct="G_ACIAD1427" />
            <fbc:geneProductRef fbc:geneProduct="G_ACIAD2788" />
            <fbc:geneProductRef fbc:geneProduct="G_ACIAD3392" />
          </fbc:or>
        </fbc:geneProductAssociation>
      </reaction>
      <reaction fast="false" id="R_EXF_DASH_CHOLINE_LBRACKET_Extraorganism_RBRACKET_" name="EXF-CHOLINE[Extraorganism]" reversible="false" fbc:lowerFluxBound="cobra_0_bound" fbc:upperFluxBound="cobra_default_ub">
        <listOfReactants>
          <speciesReference constant="true" species="M_CHOLINE_Extraorganism" stoichiometry="1" />
        </listOfReactants>
      </reaction>
      <reaction fast="false" id="R_CMPKI_DASH_RXN" name="cmp kinase" reversible="true" fbc:lowerFluxBound="cobra_default_lb" fbc:upperFluxBound="cobra_default_ub">
        <listOfReactants>
          <speciesReference constant="true" species="M_ATP_Cytosol" stoichiometry="1" />
          <speciesReference constant="true" species="M_CMP_Cytosol" stoichiometry="1" />
        </listOfReactants>
        <listOfProducts>
          <speciesReference constant="true" species="M_CDP_Cytosol" stoichiometry="1" />
          <speciesReference constant="true" species="M_ADP_Cytosol" stoichiometry="1" />
        </listOfProducts>
        <fbc:geneProductAssociation>
          <fbc:geneProductRef fbc:geneProduct="G_ACIAD2348" />
        </fbc:geneProductAssociation>
      </reaction>
      <reaction fast="false" id="R_PYRNUTRANSHYDROGEN_DASH_RXN" name="nad(p)(+) transhydrogenase (b-specific)" reversible="false" fbc:lowerFluxBound="cobra_0_bound" fbc:upperFluxBound="cobra_default_ub">
        <listOfReactants>
          <speciesReference constant="true" species="M_NADPH_Cytosol" stoichiometry="1" />
          <speciesReference constant="true" species="M_NAD_Cytosol" stoichiometry="1" />
        </listOfReactants>
        <listOfProducts>
          <speciesReference constant="true" species="M_NADP_Cytosol" stoichiometry="1" />
          <speciesReference constant="true" species="M_NADH_Cytosol" stoichiometry="1" />
        </listOfProducts>
        <fbc:geneProductAssociation>
          <fbc:geneProductRef fbc:geneProduct="G_ACIAD2274" />
        </fbc:geneProductAssociation>
      </reaction>
      <reaction fast="false" id="R_2TRANSKETO_DASH_RXN" name="transketolase (erythrose-4p)" reversible="true" fbc:lowerFluxBound="cobra_default_lb" fbc:upperFluxBound="cobra_default_ub">
        <listOfReactants>
          <speciesReference constant="true" species="M_ERYTHROSE_DASH_4P_Cytosol" stoichiometry="1" />
          <speciesReference constant="true" species="M_XYLULOSE_DASH_5_DASH_PHOSPHATE_Cytosol" stoichiometry="1" />
        </listOfReactants>
        <listOfProducts>
          <speciesReference constant="true" species="M_FRUCTOSE_DASH_6P_Cytosol" stoichiometry="1" />
          <speciesReference constant="true" species="M_GAP_Cytosol" stoichiometry="1" />
        </listOfProducts>
        <fbc:geneProductAssociation>
          <fbc:geneProductRef fbc:geneProduct="G_ACIAD2035" />
        </fbc:geneProductAssociation>
      </reaction>
      <reaction fast="false" id="R_EXF_DASH_D_DASH_LACTATE_LBRACKET_Extraorganism_RBRACKET_" name="EXF-D-LACTATE[Extraorganism]" reversible="false" fbc:lowerFluxBound="cobra_0_bound" fbc:upperFluxBound="cobra_default_ub">
        <listOfReactants>
          <speciesReference constant="true" species="M_D_DASH_LACTATE_Extraorganism" stoichiometry="1" />
        </listOfReactants>
      </reaction>
      <reaction fast="false" id="R_GLYCOLALD_DASH_DEHYDROG_DASH_RXN" name="glycolaldehyde dehydrogenase" reversible="true" fbc:lowerFluxBound="cobra_default_lb" fbc:upperFluxBound="cobra_default_ub">
        <listOfReactants>
          <speciesReference constant="true" species="M_WATER_Cytosol" stoichiometry="1" />
          <speciesReference constant="true" species="M_NAD_Cytosol" stoichiometry="1" />
          <speciesReference constant="true" species="M_GLYCOLALDEHYDE_Cytosol" stoichiometry="1" />
        </listOfReactants>
        <listOfProducts>
          <speciesReference constant="true" species="M_GLYCOLLATE_Cytosol" stoichiometry="1" />
          <speciesReference constant="true" species="M_NADH_Cytosol" stoichiometry="1" />
        </listOfProducts>
        <fbc:geneProductAssociation>
          <fbc:or>
            <fbc:geneProductRef fbc:geneProduct="G_ACIAD2018" />
            <fbc:geneProductRef fbc:geneProduct="G_ACIAD2542" />
          </fbc:or>
        </fbc:geneProductAssociation>
      </reaction>
      <reaction fast="false" id="R_DIACYLGLYCEROL_DASH_O_DASH_ACYLTRANSFERASE_DASH_RXN" name="diacylglycerol o-acyltransferase" reversible="false" fbc:lowerFluxBound="cobra_0_bound" fbc:upperFluxBound="cobra_default_ub">
        <listOfReactants>
          <speciesReference constant="true" species="M_ACYL_DASH_COA_TAG_Cytosol" stoichiometry="1" />
          <speciesReference constant="true" species="M_DIACYLGLYCEROL_Cytosol" stoichiometry="1" />
        </listOfReactants>
        <listOfProducts>
          <speciesReference constant="true" species="M_TRIACYLGLYCEROL_Cytosol" stoichiometry="1" />
          <speciesReference constant="true" species="M_CO_DASH_A_Cytosol" stoichiometry="1" />
        </listOfProducts>
        <fbc:geneProductAssociation>
          <fbc:geneProductRef fbc:geneProduct="G_ACIAD0832" />
        </fbc:geneProductAssociation>
      </reaction>
      <reaction fast="false" id="R_RXN_DASH_3641" name="beta-ketoadipyl coa thiolase" reversible="false" fbc:lowerFluxBound="cobra_0_bound" fbc:upperFluxBound="cobra_default_ub">
        <listOfReactants>
          <speciesReference constant="true" species="M_CO_DASH_A_Cytosol" stoichiometry="1" />
          <speciesReference constant="true" species="M_3_DASH_KETO_DASH_ADIPYL_DASH_COA_Cytosol" stoichiometry="1" />
        </listOfReactants>
        <listOfProducts>
          <speciesReference constant="true" species="M_SUC_DASH_COA_Cytosol" stoichiometry="1" />
          <speciesReference constant="true" species="M_ACETYL_DASH_COA_Cytosol" stoichiometry="1" />
        </listOfProducts>
        <fbc:geneProductAssociation>
          <fbc:or>
            <fbc:geneProductRef fbc:geneProduct="G_ACIAD1450" />
            <fbc:geneProductRef fbc:geneProduct="G_ACIAD1689" />
            <fbc:geneProductRef fbc:geneProduct="G_ACIAD1706" />
          </fbc:or>
        </fbc:geneProductAssociation>
      </reaction>
      <reaction fast="false" id="R_NAD_DASH_KIN_DASH_RXN" name="nad(+) kinase" reversible="true" fbc:lowerFluxBound="cobra_default_lb" fbc:upperFluxBound="cobra_default_ub">
        <listOfReactants>
          <speciesReference constant="true" species="M_ATP_Cytosol" stoichiometry="1" />
          <speciesReference constant="true" species="M_NAD_Cytosol" stoichiometry="1" />
        </listOfReactants>
        <listOfProducts>
          <speciesReference constant="true" species="M_ADP_Cytosol" stoichiometry="1" />
          <speciesReference constant="true" species="M_NADP_Cytosol" stoichiometry="1" />
        </listOfProducts>
        <fbc:geneProductAssociation>
          <fbc:geneProductRef fbc:geneProduct="G_ACIAD2231" />
        </fbc:geneProductAssociation>
      </reaction>
      <reaction fast="false" id="R_TRANS_DASH_RXNIM_DASH_5805" name="transport of benzoate [periplasm;cytosol](secondary symport) reversible" reversible="true" fbc:lowerFluxBound="cobra_default_lb" fbc:upperFluxBound="cobra_default_ub">
        <listOfReactants>
          <speciesReference constant="true" species="M_BENZOATE_Periplasm" stoichiometry="1" />
          <speciesReference constant="true" species="M_PROTON_Periplasm" stoichiometry="1" />
        </listOfReactants>
        <listOfProducts>
          <speciesReference constant="true" species="M_BENZOATE_Cytosol" stoichiometry="1" />
          <speciesReference constant="true" species="M_PROTON_Cytosol" stoichiometry="1" />
        </listOfProducts>
        <fbc:geneProductAssociation>
          <fbc:or>
            <fbc:geneProductRef fbc:geneProduct="G_ACIAD1434" />
            <fbc:geneProductRef fbc:geneProduct="G_ACIAD1815" />
          </fbc:or>
        </fbc:geneProductAssociation>
      </reaction>
      <reaction fast="false" id="R_CYTIDEAM2_DASH_RXN" name="cytidine deaminase" reversible="false" fbc:lowerFluxBound="cobra_0_bound" fbc:upperFluxBound="cobra_default_ub">
        <listOfReactants>
          <speciesReference constant="true" species="M_WATER_Cytosol" stoichiometry="1" />
          <speciesReference constant="true" species="M_CYTIDINE_Cytosol" stoichiometry="1" />
        </listOfReactants>
        <listOfProducts>
          <speciesReference constant="true" species="M_URIDINE_Cytosol" stoichiometry="1" />
          <speciesReference constant="true" species="M_AMMONIUM_Cytosol" stoichiometry="1" />
        </listOfProducts>
        <fbc:geneProductAssociation>
          <fbc:or>
            <fbc:geneProductRef fbc:geneProduct="G_ACIAD3297" />
            <fbc:geneProductRef fbc:geneProduct="G_ACIAD0204" />
          </fbc:or>
        </fbc:geneProductAssociation>
      </reaction>
      <reaction fast="false" id="R_DUDPKIN_DASH_RXN" name="dudp kinase" reversible="true" fbc:lowerFluxBound="cobra_default_lb" fbc:upperFluxBound="cobra_default_ub">
        <listOfReactants>
          <speciesReference constant="true" species="M_DUDP_Cytosol" stoichiometry="1" />
          <speciesReference constant="true" species="M_ATP_Cytosol" stoichiometry="1" />
        </listOfReactants>
        <listOfProducts>
          <speciesReference constant="true" species="M_DUTP_Cytosol" stoichiometry="1" />
          <speciesReference constant="true" species="M_ADP_Cytosol" stoichiometry="1" />
        </listOfProducts>
        <fbc:geneProductAssociation>
          <fbc:geneProductRef fbc:geneProduct="G_ACIAD0556" />
        </fbc:geneProductAssociation>
      </reaction>
      <reaction fast="false" id="R_2_DASH_DEHYDROPANTOATE_DASH_REDUCT_DASH_RXN" name="2-dehydropantoate 2-reductase" reversible="true" fbc:lowerFluxBound="cobra_default_lb" fbc:upperFluxBound="cobra_default_ub">
        <listOfReactants>
          <speciesReference constant="true" species="M_NADP_Cytosol" stoichiometry="1" />
          <speciesReference constant="true" species="M_L_DASH_PANTOATE_Cytosol" stoichiometry="1" />
        </listOfReactants>
        <listOfProducts>
          <speciesReference constant="true" species="M_NADPH_Cytosol" stoichiometry="1" />
          <speciesReference constant="true" species="M_2_DASH_DEHYDROPANTOATE_Cytosol" stoichiometry="1" />
        </listOfProducts>
        <fbc:geneProductAssociation>
          <fbc:geneProductRef fbc:geneProduct="G_ACIAD3102" />
        </fbc:geneProductAssociation>
      </reaction>
      <reaction fast="false" id="R_QUINOLINATE_DASH_SYNTHA_DASH_RXN" name="quinolinate synthetase a" reversible="false" fbc:lowerFluxBound="cobra_0_bound" fbc:upperFluxBound="cobra_default_ub">
        <listOfReactants>
          <speciesReference constant="true" species="M_IMINOASPARTATE_Cytosol" stoichiometry="1" />
          <speciesReference constant="true" species="M_DIHYDROXY_DASH_ACETONE_DASH_PHOSPHATE_Cytosol" stoichiometry="1" />
        </listOfReactants>
        <listOfProducts>
          <speciesReference constant="true" species="M_WATER_Cytosol" stoichiometry="2" />
          <speciesReference constant="true" species="M_QUINOLINATE_Cytosol" stoichiometry="1" />
          <speciesReference constant="true" species="M_PI_Cytosol" stoichiometry="1" />
        </listOfProducts>
        <fbc:geneProductAssociation>
          <fbc:geneProductRef fbc:geneProduct="G_ACIAD0651" />
        </fbc:geneProductAssociation>
      </reaction>
      <reaction fast="false" id="R_ACETOLACTREDUCTOISOM_DASH_RXN" name="ketol-acid reductoisomerase" reversible="true" fbc:lowerFluxBound="cobra_default_lb" fbc:upperFluxBound="cobra_default_ub">
        <listOfReactants>
          <speciesReference constant="true" species="M_NADPH_Cytosol" stoichiometry="1" />
          <speciesReference constant="true" species="M_2_DASH_ACETO_DASH_LACTATE_Cytosol" stoichiometry="1" />
        </listOfReactants>
        <listOfProducts>
          <speciesReference constant="true" species="M_NADP_Cytosol" stoichiometry="1" />
          <speciesReference constant="true" species="M_DIOH_DASH_ISOVALERATE_Cytosol" stoichiometry="1" />
        </listOfProducts>
        <fbc:geneProductAssociation>
          <fbc:geneProductRef fbc:geneProduct="G_ACIAD3102" />
        </fbc:geneProductAssociation>
      </reaction>
      <reaction fast="false" id="R_ARGSUCCINLYA_DASH_RXN" name="argininosuccinate lyase" reversible="true" fbc:lowerFluxBound="cobra_default_lb" fbc:upperFluxBound="cobra_default_ub">
        <listOfReactants>
          <speciesReference constant="true" species="M_L_DASH_ARGININO_DASH_SUCCINATE_Cytosol" stoichiometry="1" />
        </listOfReactants>
        <listOfProducts>
          <speciesReference constant="true" species="M_FUM_Cytosol" stoichiometry="1" />
          <speciesReference constant="true" species="M_ARG_Cytosol" stoichiometry="1" />
        </listOfProducts>
        <fbc:geneProductAssociation>
          <fbc:geneProductRef fbc:geneProduct="G_ACIAD0283" />
        </fbc:geneProductAssociation>
      </reaction>
      <reaction fast="false" id="R_LIPIDADISACCHARIDESYNTH_DASH_RXN" name="lipid-a-disaccharide synthase" reversible="false" fbc:lowerFluxBound="cobra_0_bound" fbc:upperFluxBound="cobra_default_ub">
        <listOfReactants>
          <speciesReference constant="true" species="M_OH_DASH_MYRISTOYL_Cytosol" stoichiometry="1" />
          <speciesReference constant="true" species="M_BISOHMYR_DASH_GLUCOSAMINYL_DASH_1P_Cytosol" stoichiometry="1" />
        </listOfReactants>
        <listOfProducts>
          <speciesReference constant="true" species="M_BISOHMYR_DASH_GLC_Cytosol" stoichiometry="1" />
          <speciesReference constant="true" species="M_UDP_Cytosol" stoichiometry="1" />
        </listOfProducts>
        <fbc:geneProductAssociation>
          <fbc:geneProductRef fbc:geneProduct="G_ACIAD2324" />
        </fbc:geneProductAssociation>
      </reaction>
      <reaction fast="false" id="R_GLYOHMETRANS_DASH_RXN" name="glycine hydroxymethyltransferase" reversible="true" fbc:lowerFluxBound="cobra_default_lb" fbc:upperFluxBound="cobra_default_ub">
        <listOfReactants>
          <speciesReference constant="true" species="M_WATER_Cytosol" stoichiometry="1" />
          <speciesReference constant="true" species="M_GLY_Cytosol" stoichiometry="1" />
          <speciesReference constant="true" species="M_METHYLENE_DASH_THF_Cytosol" stoichiometry="1" />
        </listOfReactants>
        <listOfProducts>
          <speciesReference constant="true" species="M_THF_Cytosol" stoichiometry="1" />
          <speciesReference constant="true" species="M_SER_Cytosol" stoichiometry="1" />
        </listOfProducts>
        <fbc:geneProductAssociation>
          <fbc:geneProductRef fbc:geneProduct="G_ACIAD2255" />
        </fbc:geneProductAssociation>
      </reaction>
      <reaction fast="false" id="R_EXF_DASH_CONIFERYL_DASH_ALDEHYDE_LBRACKET_Extraorganism_RBRACKET_" name="EXF-CONIFERYL-ALDEHYDE[Extraorganism]" reversible="false" fbc:lowerFluxBound="cobra_0_bound" fbc:upperFluxBound="cobra_default_ub">
        <listOfReactants>
          <speciesReference constant="true" species="M_CONIFERYL_DASH_ALDEHYDE_Extraorganism" stoichiometry="1" />
        </listOfReactants>
      </reaction>
      <reaction fast="false" id="R_UDPNACETYLGLUCOSAMENOLPYRTRANS_DASH_RXN" name="udp-n-acetylglucosamine 1-carboxyvinyltransferase" reversible="false" fbc:lowerFluxBound="cobra_0_bound" fbc:upperFluxBound="cobra_default_ub">
        <listOfReactants>
          <speciesReference constant="true" species="M_UDP_DASH_N_DASH_ACETYL_DASH_D_DASH_GLUCOSAMINE_Cytosol" stoichiometry="1" />
          <speciesReference constant="true" species="M_PHOSPHO_DASH_ENOL_DASH_PYRUVATE_Cytosol" stoichiometry="1" />
        </listOfReactants>
        <listOfProducts>
          <speciesReference constant="true" species="M_UDP_DASH_ACETYL_DASH_CARBOXYVINYL_DASH_GLUCOSAMINE_Cytosol" stoichiometry="1" />
          <speciesReference constant="true" species="M_PI_Cytosol" stoichiometry="1" />
        </listOfProducts>
        <fbc:geneProductAssociation>
          <fbc:geneProductRef fbc:geneProduct="G_ACIAD0660" />
        </fbc:geneProductAssociation>
      </reaction>
      <reaction fast="false" id="R_URACIL_DASH_PRIBOSYLTRANS_DASH_RXN" name="uracil phosphoribosyltransferase" reversible="false" fbc:lowerFluxBound="cobra_0_bound" fbc:upperFluxBound="cobra_default_ub">
        <listOfReactants>
          <speciesReference constant="true" species="M_PRPP_Cytosol" stoichiometry="1" />
          <speciesReference constant="true" species="M_URACIL_Cytosol" stoichiometry="1" />
        </listOfReactants>
        <listOfProducts>
          <speciesReference constant="true" species="M_UMP_Cytosol" stoichiometry="1" />
          <speciesReference constant="true" species="M_PPI_Cytosol" stoichiometry="1" />
        </listOfProducts>
        <fbc:geneProductAssociation>
          <fbc:geneProductRef fbc:geneProduct="G_ACIAD0744" />
        </fbc:geneProductAssociation>
      </reaction>
      <reaction fast="false" id="R_3_DASH_OCTAPRENYL_DASH_4_DASH_OHBENZOATE_DASH_DECARBOX_DASH_RXN" name="octaprenyl-hydroxybenzoate decarboxylase" reversible="false" fbc:lowerFluxBound="cobra_0_bound" fbc:upperFluxBound="cobra_default_ub">
        <listOfReactants>
          <speciesReference constant="true" species="M_3_DASH_OCTAPRENYL_DASH_4_DASH_HYDROXYBENZOATE_Cytosol" stoichiometry="1" />
        </listOfReactants>
        <listOfProducts>
          <speciesReference constant="true" species="M_CARBON_DASH_DIOXIDE_Cytosol" stoichiometry="1" />
          <speciesReference constant="true" species="M_2_DASH_OCTAPRENYLPHENOL_Cytosol" stoichiometry="1" />
        </listOfProducts>
      </reaction>
      <reaction fast="false" id="R_GLUTKIN_DASH_RXN" name="glutamate 5-kinase" reversible="false" fbc:lowerFluxBound="cobra_0_bound" fbc:upperFluxBound="cobra_default_ub">
        <listOfReactants>
          <speciesReference constant="true" species="M_GLT_Cytosol" stoichiometry="1" />
          <speciesReference constant="true" species="M_ATP_Cytosol" stoichiometry="1" />
        </listOfReactants>
        <listOfProducts>
          <speciesReference constant="true" species="M_ADP_Cytosol" stoichiometry="1" />
          <speciesReference constant="true" species="M_L_DASH_GLUTAMATE_DASH_5_DASH_P_Cytosol" stoichiometry="1" />
        </listOfProducts>
        <fbc:geneProductAssociation>
          <fbc:geneProductRef fbc:geneProduct="G_ACIAD2560" />
        </fbc:geneProductAssociation>
      </reaction>
      <reaction fast="false" id="R_EXF_DASH_CARBON_DASH_DIOXIDE_LBRACKET_Extraorganism_RBRACKET_" name="EXF-CARBON-DIOXIDE[Extraorganism]" reversible="false" fbc:lowerFluxBound="cobra_0_bound" fbc:upperFluxBound="cobra_default_ub">
        <listOfReactants>
          <speciesReference constant="true" species="M_CARBON_DASH_DIOXIDE_Extraorganism" stoichiometry="1" />
        </listOfReactants>
      </reaction>
      <reaction fast="false" id="R_RXN_DASH_681" name="l-2,4-diaminobutyrate decarboxylase" reversible="false" fbc:lowerFluxBound="cobra_0_bound" fbc:upperFluxBound="cobra_default_ub">
        <listOfReactants>
          <speciesReference constant="true" species="M_CPD_DASH_470_Cytosol" stoichiometry="1" />
        </listOfReactants>
        <listOfProducts>
          <speciesReference constant="true" species="M_CPD_DASH_313_Cytosol" stoichiometry="1" />
          <speciesReference constant="true" species="M_CARBON_DASH_DIOXIDE_Cytosol" stoichiometry="1" />
        </listOfProducts>
        <fbc:geneProductAssociation>
          <fbc:geneProductRef fbc:geneProduct="G_ACIAD1211" />
        </fbc:geneProductAssociation>
      </reaction>
      <reaction fast="false" id="R_TRANS_DASH_RXN_DASH_242A" name="transport of homoserine [cytosol;extraorganism](secondary antiport)" reversible="false" fbc:lowerFluxBound="cobra_0_bound" fbc:upperFluxBound="cobra_default_ub">
        <listOfReactants>
          <speciesReference constant="true" species="M_HOMO_DASH_SER_Cytosol" stoichiometry="1" />
          <speciesReference constant="true" species="M_PROTON_Periplasm" stoichiometry="1" />
        </listOfReactants>
        <listOfProducts>
          <speciesReference constant="true" species="M_PROTON_Cytosol" stoichiometry="1" />
          <speciesReference constant="true" species="M_HOMO_DASH_SER_Extraorganism" stoichiometry="1" />
        </listOfProducts>
        <fbc:geneProductAssociation>
          <fbc:or>
            <fbc:geneProductRef fbc:geneProduct="G_ACIAD0173" />
            <fbc:geneProductRef fbc:geneProduct="G_ACIAD3166" />
          </fbc:or>
        </fbc:geneProductAssociation>
      </reaction>
      <reaction fast="false" id="R_ADPREDUCT_DASH_RXN" name="adp reductase" reversible="false" fbc:lowerFluxBound="cobra_0_bound" fbc:upperFluxBound="cobra_default_ub">
        <listOfReactants>
          <speciesReference constant="true" species="M_ADP_Cytosol" stoichiometry="1" />
          <speciesReference constant="true" species="M_RED_DASH_THIOREDOXIN_DASH_MONOMER_Cytosol" stoichiometry="1" />
        </listOfReactants>
        <listOfProducts>
          <speciesReference constant="true" species="M_WATER_Cytosol" stoichiometry="1" />
          <speciesReference constant="true" species="M_OX_DASH_THIOREDOXIN_DASH_MONOMER_Cytosol" stoichiometry="1" />
          <speciesReference constant="true" species="M_DADP_Cytosol" stoichiometry="1" />
        </listOfProducts>
        <fbc:geneProductAssociation>
          <fbc:and>
            <fbc:geneProductRef fbc:geneProduct="G_ACIAD0724" />
            <fbc:geneProductRef fbc:geneProduct="G_ACIAD0722" />
          </fbc:and>
        </fbc:geneProductAssociation>
      </reaction>
      <reaction fast="false" id="R_PLSYN_DASH_RXN" name="generic phospholipid assembly" reversible="true" fbc:lowerFluxBound="cobra_default_lb" fbc:upperFluxBound="cobra_default_ub">
        <listOfReactants>
          <speciesReference constant="true" species="M_L_DASH_1_DASH_PHOSPHATIDYL_DASH_GLYCEROL_Cytosol" stoichiometry="0.116" />
          <speciesReference constant="true" species="M_L_DASH_1_DASH_PHOSPHATIDYL_DASH_ETHANOLAMINE_Cytosol" stoichiometry="0.735" />
          <speciesReference constant="true" species="M_CARDIOLIPIN_Cytosol" stoichiometry="0.149" />
        </listOfReactants>
        <listOfProducts>
          <speciesReference constant="true" species="M_PL_W_Cytosol" stoichiometry="0.8359" />
        </listOfProducts>
      </reaction>
      <reaction fast="false" id="R_SUCC_DASH_FUM_DASH_OXRED_DASH_RXN" name="succinate dehydrogenase" reversible="true" fbc:lowerFluxBound="cobra_default_lb" fbc:upperFluxBound="cobra_default_ub">
        <listOfReactants>
          <speciesReference constant="true" species="M_SUC_Cytosol" stoichiometry="1" />
          <speciesReference constant="true" species="M_UBIQUINONE_DASH_8_Cytosol" stoichiometry="1" />
        </listOfReactants>
        <listOfProducts>
          <speciesReference constant="true" species="M_UBIQUINOL_DASH_8_Cytosol" stoichiometry="1" />
          <speciesReference constant="true" species="M_FUM_Cytosol" stoichiometry="1" />
        </listOfProducts>
        <fbc:geneProductAssociation>
          <fbc:and>
            <fbc:geneProductRef fbc:geneProduct="G_ACIAD2882" />
            <fbc:geneProductRef fbc:geneProduct="G_ACIAD2881" />
            <fbc:geneProductRef fbc:geneProduct="G_ACIAD2880" />
            <fbc:geneProductRef fbc:geneProduct="G_ACIAD2879" />
          </fbc:and>
        </fbc:geneProductAssociation>
      </reaction>
      <reaction fast="false" id="R_DTDPDEHYRHAMREDUCT_DASH_RXN" name="dtdp-4-dehydrorhamnose reductase" reversible="true" fbc:lowerFluxBound="cobra_default_lb" fbc:upperFluxBound="cobra_default_ub">
        <listOfReactants>
          <speciesReference constant="true" species="M_NADPH_Cytosol" stoichiometry="1" />
          <speciesReference constant="true" species="M_DTDP_DASH_DEOH_DASH_DEOXY_DASH_MANNOSE_Cytosol" stoichiometry="1" />
        </listOfReactants>
        <listOfProducts>
          <speciesReference constant="true" species="M_NADP_Cytosol" stoichiometry="1" />
          <speciesReference constant="true" species="M_DTDP_DASH_RHAMNOSE_Cytosol" stoichiometry="1" />
        </listOfProducts>
        <fbc:geneProductAssociation>
          <fbc:geneProductRef fbc:geneProduct="G_ACIAD0078" />
        </fbc:geneProductAssociation>
      </reaction>
      <reaction fast="false" id="R_UDPACYLGLCNACDEACETYL_DASH_RXN" name="udp-3-o-acyl-n-acetylglucosamine deacetylase" reversible="false" fbc:lowerFluxBound="cobra_0_bound" fbc:upperFluxBound="cobra_default_ub">
        <listOfReactants>
          <speciesReference constant="true" species="M_WATER_Cytosol" stoichiometry="1" />
          <speciesReference constant="true" species="M_UDP_DASH_OHMYR_DASH_ACETYLGLUCOSAMINE_Cytosol" stoichiometry="1" />
        </listOfReactants>
        <listOfProducts>
          <speciesReference constant="true" species="M_UDP_DASH_OHMYR_DASH_GLUCOSAMINE_Cytosol" stoichiometry="1" />
          <speciesReference constant="true" species="M_ACET_Cytosol" stoichiometry="1" />
        </listOfProducts>
        <fbc:geneProductAssociation>
          <fbc:geneProductRef fbc:geneProduct="G_ACIAD3510" />
        </fbc:geneProductAssociation>
      </reaction>
      <reaction fast="false" id="R_1_PERIOD_3_PERIOD_1_PERIOD_62_DASH_RXN" name="pimeloyl-coa dehydrogenase" reversible="false" fbc:lowerFluxBound="cobra_0_bound" fbc:upperFluxBound="cobra_default_ub">
        <listOfReactants>
          <speciesReference constant="true" species="M_FAD_Cytosol" stoichiometry="1" />
          <speciesReference constant="true" species="M_6_DASH_CARBOXYHEXANOYL_DASH_COA_Cytosol" stoichiometry="1" />
        </listOfReactants>
        <listOfProducts>
          <speciesReference constant="true" species="M_6_DASH_CARBOXYHEX_DASH_2_DASH_ENOYL_DASH_COA_Cytosol" stoichiometry="1" />
          <speciesReference constant="true" species="M_FADH2_Cytosol" stoichiometry="1" />
        </listOfProducts>
        <fbc:geneProductAssociation>
          <fbc:geneProductRef fbc:geneProduct="G_ACIAD1693" />
        </fbc:geneProductAssociation>
      </reaction>
      <reaction fast="false" id="R_4_DASH_CARBOXYMUCONOLACTONE_DASH_DECARBOXYLASE_DASH_RXN" name="4-carboxymuconolactone decarboxylase" reversible="false" fbc:lowerFluxBound="cobra_0_bound" fbc:upperFluxBound="cobra_default_ub">
        <listOfReactants>
          <speciesReference constant="true" species="M_CPD_DASH_761_Cytosol" stoichiometry="1" />
        </listOfReactants>
        <listOfProducts>
          <speciesReference constant="true" species="M_CARBON_DASH_DIOXIDE_Cytosol" stoichiometry="1" />
          <speciesReference constant="true" species="M_3_DASH_OXOADIPATE_DASH_ENOL_DASH_LACTONE_Cytosol" stoichiometry="1" />
        </listOfProducts>
        <fbc:geneProductAssociation>
          <fbc:geneProductRef fbc:geneProduct="G_ACIAD1710" />
        </fbc:geneProductAssociation>
      </reaction>
      <reaction fast="false" id="R_5_APOST__DASH_NUCLEOTID_DASH_RXN" name="ump nucleotidase" reversible="false" fbc:lowerFluxBound="cobra_0_bound" fbc:upperFluxBound="cobra_default_ub">
        <listOfReactants>
          <speciesReference constant="true" species="M_WATER_Cytosol" stoichiometry="1" />
          <speciesReference constant="true" species="M_UMP_Cytosol" stoichiometry="1" />
        </listOfReactants>
        <listOfProducts>
          <speciesReference constant="true" species="M_PI_Cytosol" stoichiometry="1" />
          <speciesReference constant="true" species="M_URIDINE_Cytosol" stoichiometry="1" />
        </listOfProducts>
        <fbc:geneProductAssociation>
          <fbc:or>
            <fbc:geneProductRef fbc:geneProduct="G_ACIAD0015" />
            <fbc:geneProductRef fbc:geneProduct="G_ACIAD1227" />
          </fbc:or>
        </fbc:geneProductAssociation>
      </reaction>
      <reaction fast="false" id="R_EXF_DASH_4_DASH_HYDROXYBENZOATE_LBRACKET_Extraorganism_RBRACKET_" name="EXF-4-HYDROXYBENZOATE[Extraorganism]" reversible="false" fbc:lowerFluxBound="cobra_0_bound" fbc:upperFluxBound="cobra_default_ub">
        <listOfReactants>
          <speciesReference constant="true" species="M_4_DASH_HYDROXYBENZOATE_Extraorganism" stoichiometry="1" />
        </listOfReactants>
      </reaction>
      <reaction fast="false" id="R_C16_COLON_0_DASH_COA_DASH_DEHYDROGENASE_DASH_RXN" name="acyl-coa dehydrogenase (c16:0)" reversible="false" fbc:lowerFluxBound="cobra_0_bound" fbc:upperFluxBound="cobra_default_ub">
        <listOfReactants>
          <speciesReference constant="true" species="M_FAD_Cytosol" stoichiometry="1" />
          <speciesReference constant="true" species="M_C16_COLON_0_DASH_COA_Cytosol" stoichiometry="1" />
        </listOfReactants>
        <listOfProducts>
          <speciesReference constant="true" species="M_C16_COLON_0_DASH_2ENOYLCOA_Cytosol" stoichiometry="1" />
          <speciesReference constant="true" species="M_FADH2_Cytosol" stoichiometry="1" />
        </listOfProducts>
        <fbc:geneProductAssociation>
          <fbc:or>
            <fbc:geneProductRef fbc:geneProduct="G_ACIAD0452" />
            <fbc:geneProductRef fbc:geneProduct="G_ACIAD3262" />
            <fbc:geneProductRef fbc:geneProduct="G_ACIAD2537" />
            <fbc:geneProductRef fbc:geneProduct="G_ACIAD2277" />
            <fbc:geneProductRef fbc:geneProduct="G_ACIAD1886" />
            <fbc:geneProductRef fbc:geneProduct="G_ACIAD1821" />
            <fbc:geneProductRef fbc:geneProduct="G_ACIAD1819" />
            <fbc:geneProductRef fbc:geneProduct="G_ACIAD1700" />
            <fbc:geneProductRef fbc:geneProduct="G_ACIAD1693" />
            <fbc:geneProductRef fbc:geneProduct="G_ACIAD1607" />
            <fbc:geneProductRef fbc:geneProduct="G_ACIAD1413" />
            <fbc:geneProductRef fbc:geneProduct="G_ACIAD0623" />
            <fbc:geneProductRef fbc:geneProduct="G_ACIAD0624" />
            <fbc:geneProductRef fbc:geneProduct="G_ACIAD0428" />
            <fbc:geneProductRef fbc:geneProduct="G_ACIAD0427" />
            <fbc:geneProductRef fbc:geneProduct="G_ACIAD1723" />
            <fbc:geneProductRef fbc:geneProduct="G_ACIAD2226" />
            <fbc:geneProductRef fbc:geneProduct="G_ACIAD3191" />
            <fbc:geneProductRef fbc:geneProduct="G_ACIAD1566" />
          </fbc:or>
        </fbc:geneProductAssociation>
      </reaction>
      <reaction fast="false" id="R_EXF_DASH_DEOXYADENOSINE_LBRACKET_Extraorganism_RBRACKET_" name="EXF-DEOXYADENOSINE[Extraorganism]" reversible="false" fbc:lowerFluxBound="cobra_0_bound" fbc:upperFluxBound="cobra_default_ub">
        <listOfReactants>
          <speciesReference constant="true" species="M_DEOXYADENOSINE_Extraorganism" stoichiometry="1" />
        </listOfReactants>
      </reaction>
      <reaction fast="false" id="R_C10_COLON_0_DASH_COA_DASH_THIOLASE_DASH_RXN" name="acyl-coa thiolase (c10:0)" reversible="false" fbc:lowerFluxBound="cobra_0_bound" fbc:upperFluxBound="cobra_default_ub">
        <listOfReactants>
          <speciesReference constant="true" species="M_WATER_Cytosol" stoichiometry="1" />
          <speciesReference constant="true" species="M_C10_COLON_0_DASH_COA_Cytosol" stoichiometry="1" />
        </listOfReactants>
        <listOfProducts>
          <speciesReference constant="true" species="M_CO_DASH_A_Cytosol" stoichiometry="1" />
          <speciesReference constant="true" species="M_C10_COLON_0_Cytosol" stoichiometry="1" />
        </listOfProducts>
        <fbc:geneProductAssociation>
          <fbc:or>
            <fbc:geneProductRef fbc:geneProduct="G_ACIAD0341" />
            <fbc:geneProductRef fbc:geneProduct="G_ACIAD3231" />
            <fbc:geneProductRef fbc:geneProduct="G_ACIAD1023" />
          </fbc:or>
        </fbc:geneProductAssociation>
      </reaction>
      <reaction fast="false" id="R_TRANS_DASH_RXN_DASH_DEOXYADENOSINE" name="transport of deoxyadenosine [extraorganism;cytosol](secondary symport)" reversible="false" fbc:lowerFluxBound="cobra_0_bound" fbc:upperFluxBound="cobra_default_ub">
        <listOfReactants>
          <speciesReference constant="true" species="M_PROTON_Periplasm" stoichiometry="1" />
          <speciesReference constant="true" species="M_DEOXYADENOSINE_Extraorganism" stoichiometry="1" />
        </listOfReactants>
        <listOfProducts>
          <speciesReference constant="true" species="M_PROTON_Cytosol" stoichiometry="1" />
          <speciesReference constant="true" species="M_DEOXYADENOSINE_Cytosol" stoichiometry="1" />
        </listOfProducts>
        <fbc:geneProductAssociation>
          <fbc:geneProductRef fbc:geneProduct="G_ACIAD2389" />
        </fbc:geneProductAssociation>
      </reaction>
      <reaction fast="false" id="R_1_DASH_ACYLGLYCEROL_DASH_3_DASH_P_DASH_ACYLTRANSFER_DASH_TAG_DASH_RXN" name="glycerol-3-phosphate acyltransferase" reversible="false" fbc:lowerFluxBound="cobra_0_bound" fbc:upperFluxBound="cobra_default_ub">
        <listOfReactants>
          <speciesReference constant="true" species="M_ACYL_DASH_SN_DASH_GLYCEROL_DASH_3P_TAG_Cytosol" stoichiometry="1" />
          <speciesReference constant="true" species="M_ACYL_DASH_ACP_TAG_Cytosol" stoichiometry="1" />
        </listOfReactants>
        <listOfProducts>
          <speciesReference constant="true" species="M_ACP_Cytosol" stoichiometry="1" />
          <speciesReference constant="true" species="M_L_DASH_PHOSPHATIDATE_TAG_Cytosol" stoichiometry="1" />
        </listOfProducts>
        <fbc:geneProductAssociation>
          <fbc:geneProductRef fbc:geneProduct="G_ACIAD3232" />
        </fbc:geneProductAssociation>
      </reaction>
      <reaction fast="false" id="R_TRYPTOPHAN_DASH__DASH_TRNA_DASH_LIGASE_DASH_RXN" name="tryptophan--trna ligase" reversible="false" fbc:lowerFluxBound="cobra_0_bound" fbc:upperFluxBound="cobra_default_ub">
        <listOfReactants>
          <speciesReference constant="true" species="M_TRP_Cytosol" stoichiometry="1" />
          <speciesReference constant="true" species="M_TRP_DASH_TRNAS_Cytosol" stoichiometry="1" />
          <speciesReference constant="true" species="M_ATP_Cytosol" stoichiometry="1" />
        </listOfReactants>
        <listOfProducts>
          <speciesReference constant="true" species="M_CHARGED_DASH_TRP_DASH_TRNAS_Cytosol" stoichiometry="1" />
          <speciesReference constant="true" species="M_PPI_Cytosol" stoichiometry="1" />
          <speciesReference constant="true" species="M_AMP_Cytosol" stoichiometry="1" />
        </listOfProducts>
        <fbc:geneProductAssociation>
          <fbc:geneProductRef fbc:geneProduct="G_ACIAD2871" />
        </fbc:geneProductAssociation>
      </reaction>
      <reaction fast="false" id="R_ADOMET_DASH_DMK_DASH_METHYLTRANSFER_DASH_RXN" name="s-adenosylmethione:2-demethylmenaquinol methyltransferase" reversible="false" fbc:lowerFluxBound="cobra_0_bound" fbc:upperFluxBound="cobra_default_ub">
        <listOfReactants>
          <speciesReference constant="true" species="M_DEMETHYLMENAQUINONE_Cytosol" stoichiometry="1" />
          <speciesReference constant="true" species="M_S_DASH_ADENOSYLMETHIONINE_Cytosol" stoichiometry="1" />
        </listOfReactants>
        <listOfProducts>
          <speciesReference constant="true" species="M_ADENOSYL_DASH_HOMO_DASH_CYS_Cytosol" stoichiometry="1" />
          <speciesReference constant="true" species="M_VITAMIN_K__LBRACE_2_RBRACE__Cytosol" stoichiometry="1" />
        </listOfProducts>
        <fbc:geneProductAssociation>
          <fbc:or>
            <fbc:geneProductRef fbc:geneProduct="G_ACIAD2118" />
            <fbc:geneProductRef fbc:geneProduct="G_ACIAD0384" />
            <fbc:geneProductRef fbc:geneProduct="G_ACIAD1391" />
          </fbc:or>
        </fbc:geneProductAssociation>
      </reaction>
      <reaction fast="false" id="R_DCDPKIN_DASH_RXN" name="dcdp kinase" reversible="true" fbc:lowerFluxBound="cobra_default_lb" fbc:upperFluxBound="cobra_default_ub">
        <listOfReactants>
          <speciesReference constant="true" species="M_ATP_Cytosol" stoichiometry="1" />
          <speciesReference constant="true" species="M_DCDP_Cytosol" stoichiometry="1" />
        </listOfReactants>
        <listOfProducts>
          <speciesReference constant="true" species="M_ADP_Cytosol" stoichiometry="1" />
          <speciesReference constant="true" species="M_DCTP_Cytosol" stoichiometry="1" />
        </listOfProducts>
        <fbc:geneProductAssociation>
          <fbc:geneProductRef fbc:geneProduct="G_ACIAD0556" />
        </fbc:geneProductAssociation>
      </reaction>
      <reaction fast="false" id="R_RXNIM_DASH_3878" name="acetoin dehydrogenase" reversible="false" fbc:lowerFluxBound="cobra_0_bound" fbc:upperFluxBound="cobra_default_ub">
        <listOfReactants>
          <speciesReference constant="true" species="M_CO_DASH_A_Cytosol" stoichiometry="1" />
          <speciesReference constant="true" species="M_NAD_Cytosol" stoichiometry="1" />
          <speciesReference constant="true" species="M_ACETOIN_Cytosol" stoichiometry="1" />
        </listOfReactants>
        <listOfProducts>
          <speciesReference constant="true" species="M_NADH_Cytosol" stoichiometry="1" />
          <speciesReference constant="true" species="M_ACETYL_DASH_COA_Cytosol" stoichiometry="1" />
          <speciesReference constant="true" species="M_PROTON_Cytosol" stoichiometry="1" />
          <speciesReference constant="true" species="M_ACETALD_Cytosol" stoichiometry="1" />
        </listOfProducts>
        <fbc:geneProductAssociation>
          <fbc:and>
            <fbc:and>
              <fbc:geneProductRef fbc:geneProduct="G_ACIAD1017" />
              <fbc:geneProductRef fbc:geneProduct="G_ACIAD1018" />
            </fbc:and>
            <fbc:geneProductRef fbc:geneProduct="G_ACIAD1019" />
            <fbc:or>
              <fbc:geneProductRef fbc:geneProduct="G_ACIAD1020" />
              <fbc:geneProductRef fbc:geneProduct="G_ACIAD2874" />
            </fbc:or>
          </fbc:and>
        </fbc:geneProductAssociation>
      </reaction>
      <reaction fast="false" id="R_RXN0_DASH_299" name="taurine dioxygenase" reversible="false" fbc:lowerFluxBound="cobra_0_bound" fbc:upperFluxBound="cobra_default_ub">
        <listOfReactants>
          <speciesReference constant="true" species="M_2_DASH_KETOGLUTARATE_Cytosol" stoichiometry="1" />
          <speciesReference constant="true" species="M_TAURINE_Cytosol" stoichiometry="1" />
          <speciesReference constant="true" species="M_OXYGEN_DASH_MOLECULE_Cytosol" stoichiometry="1" />
        </listOfReactants>
        <listOfProducts>
          <speciesReference constant="true" species="M_SUC_Cytosol" stoichiometry="1" />
          <speciesReference constant="true" species="M_CARBON_DASH_DIOXIDE_Cytosol" stoichiometry="1" />
          <speciesReference constant="true" species="M_SO3_Cytosol" stoichiometry="1" />
          <speciesReference constant="true" species="M_CPD_DASH_1772_Cytosol" stoichiometry="1" />
        </listOfProducts>
        <fbc:geneProductAssociation>
          <fbc:or>
            <fbc:geneProductRef fbc:geneProduct="G_ACIAD1592" />
            <fbc:geneProductRef fbc:geneProduct="G_ACIAD1600" />
          </fbc:or>
        </fbc:geneProductAssociation>
      </reaction>
      <reaction fast="false" id="R_RXNIM_DASH_3877" name="transport of beta-d-glucose [extraorganism;periplasm](passive)" reversible="true" fbc:lowerFluxBound="cobra_default_lb" fbc:upperFluxBound="cobra_default_ub">
        <listOfReactants>
          <speciesReference constant="true" species="M_GLC_Extraorganism" stoichiometry="1" />
        </listOfReactants>
        <listOfProducts>
          <speciesReference constant="true" species="M_GLC_Periplasm" stoichiometry="1" />
        </listOfProducts>
        <fbc:geneProductAssociation>
          <fbc:or>
            <fbc:geneProductRef fbc:geneProduct="G_ACIAD2984" />
            <fbc:geneProductRef fbc:geneProduct="G_ACIAD1715" />
          </fbc:or>
        </fbc:geneProductAssociation>
      </reaction>
      <reaction fast="false" id="R_FABAUNSATDEHYDR_DASH_RXN" name="3hydroxyacyl-acp dehydratase (c10:0)" reversible="false" fbc:lowerFluxBound="cobra_0_bound" fbc:upperFluxBound="cobra_default_ub">
        <listOfReactants>
          <speciesReference constant="true" species="M_C10_COLON_0_DASH_3HYDROXYACP_Cytosol" stoichiometry="1" />
        </listOfReactants>
        <listOfProducts>
[truncated: 708,324 more chars]
