# Supplementary material for: Do genome-scale models need exact solvers or clearer standards?
Source: Mol Syst Biol. 2015 Oct 14;11(10):831. doi: 10.15252/msb.20156157 (PMC4631202; doi:10.15252/msb.20156157)
Supplement: Supplementary file 2 — Dataset EV1 [file msb0011-0831-sd2.zip › m_model_collection-master/sbml3/iAC560.xml]

<?xml version='1.0' encoding='UTF-8'?>
<sbml xmlns:fbc="http://www.sbml.org/sbml/level3/version1/fbc/version2" level="3" sboTerm="SBO:0000624" version="1" xmlns="http://www.sbml.org/sbml/level3/version1/core" fbc:required="false">
  <model id="iAC560" fbc:strict="true">
    <listOfUnitDefinitions>
      <unitDefinition id="mmol_per_gDW_per_hr">
        <listOfUnits>
          <unit exponent="1" kind="mole" multiplier="1" scale="-3" />
          <unit exponent="-1" kind="gram" multiplier="1" scale="0" />
          <unit exponent="-1" kind="second" multiplier="3600" scale="0" />
        </listOfUnits>
      </unitDefinition>
    </listOfUnitDefinitions>
    <fbc:listOfObjectives fbc:activeObjective="obj">
      <fbc:objective fbc:id="obj" fbc:type="maximize">
        <fbc:listOfFluxObjectives>
          <fbc:fluxObjective fbc:coefficient="1" fbc:reaction="R_BIOMASS_LM3" />
        </fbc:listOfFluxObjectives>
      </fbc:objective>
    </fbc:listOfObjectives>
    <listOfParameters>
      <parameter constant="true" id="cobra_default_lb" sboTerm="SBO:0000626" units="mmol_per_gDW_per_hr" value="-1000" />
      <parameter constant="true" id="cobra_default_ub" sboTerm="SBO:0000626" units="mmol_per_gDW_per_hr" value="1000" />
      <parameter constant="true" id="cobra_0_bound" sboTerm="SBO:0000626" units="mmol_per_gDW_per_hr" value="0" />
    </listOfParameters>
    <listOfCompartments>
      <compartment constant="true" id="Flagellum" name="" />
      <compartment constant="true" id="Endoplasmic_Reticulum" name="" />
      <compartment constant="true" id="Cytosol" name="" />
      <compartment constant="true" id="Mitochondria" name="" />
      <compartment constant="true" id="Extracellular_space" name="" />
      <compartment constant="true" id="Glycosome" name="" />
      <compartment constant="true" id="Nucleus" name="" />
      <compartment constant="true" id="Acidocalcisome" name="" />
    </listOfCompartments>
    <listOfSpecies>
      <species boundaryCondition="false" compartment="Cytosol" constant="false" hasOnlySubstanceUnits="false" id="M_10fthf_c" name="M_10_Formyltetrahydrofolate_C20H21N7O7" fbc:charge="-2" />
      <species boundaryCondition="false" compartment="Cytosol" constant="false" hasOnlySubstanceUnits="false" id="M_12d3k5m_c" name="M_1_2_dihydroxy_3_keto_5_methylthiopentene_C6H8O3S" fbc:charge="-2" />
      <species boundaryCondition="false" compartment="Cytosol" constant="false" hasOnlySubstanceUnits="false" id="M_12dgr_LM_c" name="M_1_2_Diacylglycerol__L_major__C3840H6924O500" fbc:charge="0" />
      <species boundaryCondition="false" compartment="Mitochondria" constant="false" hasOnlySubstanceUnits="false" id="M_12dgr_LM_m" name="M_1_2_Diacylglycerol__L_major__C3840H6924O500" fbc:charge="0" />
      <species boundaryCondition="false" compartment="Endoplasmic_Reticulum" constant="false" hasOnlySubstanceUnits="false" id="M_12dgr_LM_r" name="M_1_2_Diacylglycerol__L_major__C3840H6924O500" fbc:charge="0" />
      <species boundaryCondition="false" compartment="Cytosol" constant="false" hasOnlySubstanceUnits="false" id="M_13dpg_c" name="M_3_Phospho_D_glyceroyl_phosphate_C3H4O10P2" fbc:charge="-4" />
      <species boundaryCondition="false" compartment="Glycosome" constant="false" hasOnlySubstanceUnits="false" id="M_13dpg_x" name="M_3_Phospho_D_glyceroyl_phosphate_C3H4O10P2" fbc:charge="-4" />
      <species boundaryCondition="false" compartment="Cytosol" constant="false" hasOnlySubstanceUnits="false" id="M_1ag3p_LM_c" name="M_1_Acyl_sn_glycerol_3_phosphate__L_major__C2070H3762O700P100" fbc:charge="-200" />
      <species boundaryCondition="false" compartment="Mitochondria" constant="false" hasOnlySubstanceUnits="false" id="M_1ag3p_LM_m" name="M_1_Acyl_sn_glycerol_3_phosphate__L_major__C2070H3762O700P100" fbc:charge="-200" />
      <species boundaryCondition="false" compartment="Glycosome" constant="false" hasOnlySubstanceUnits="false" id="M_1ag3p_LM_x" name="M_1_Acyl_sn_glycerol_3_phosphate__L_major__C2070H3762O700P100" fbc:charge="-200" />
      <species boundaryCondition="false" compartment="Glycosome" constant="false" hasOnlySubstanceUnits="false" id="M_1agly3p_LM_x" name="M_Glycerone_phosphate__L_major__C2070H3562O700P100" fbc:charge="-200" />
      <species boundaryCondition="false" compartment="Cytosol" constant="false" hasOnlySubstanceUnits="false" id="M_1akgp_LM_c" name="M_1_alkylglycerol_3_phosphate_C1970H3962O600P100" fbc:charge="-200" />
      <species boundaryCondition="false" compartment="Cytosol" constant="false" hasOnlySubstanceUnits="false" id="M_1p3h5c_c" name="M_L_1_Pyrroline_3_hydroxy_5_carboxylate_C5H6NO3" fbc:charge="-1" />
      <species boundaryCondition="false" compartment="Mitochondria" constant="false" hasOnlySubstanceUnits="false" id="M_1p3h5c_m" name="M_L_1_Pyrroline_3_hydroxy_5_carboxylate_C5H6NO3" fbc:charge="-1" />
      <species boundaryCondition="false" compartment="Cytosol" constant="false" hasOnlySubstanceUnits="false" id="M_1pyr5c_c" name="M_1_Pyrroline_5_carboxylate_C5H6NO2" fbc:charge="-1" />
      <species boundaryCondition="false" compartment="Mitochondria" constant="false" hasOnlySubstanceUnits="false" id="M_1pyr5c_m" name="M_1_Pyrroline_5_carboxylate_C5H6NO2" fbc:charge="-1" />
      <species boundaryCondition="false" compartment="Cytosol" constant="false" hasOnlySubstanceUnits="false" id="M_25aics_c" name="M__S__2_5_Amino_1__5_phospho_D_ribosyl_imidazole_4_carboxamidosuccinate_C13H15N4O12P" fbc:charge="-4" />
      <species boundaryCondition="false" compartment="Cytosol" constant="false" hasOnlySubstanceUnits="false" id="M_26d5mcoa_c" name="M_2_6_Dimethyl_5_methylene_3_oxo_heptanoyl_CoA_C31H50N7O18P3S" fbc:charge="0" />
      <species boundaryCondition="false" compartment="Mitochondria" constant="false" hasOnlySubstanceUnits="false" id="M_26d5mcoa_m" name="M_2_6_Dimethyl_5_methylene_3_oxo_heptanoyl_CoA_C31H50N7O18P3S" fbc:charge="0" />
      <species boundaryCondition="false" compartment="Cytosol" constant="false" hasOnlySubstanceUnits="false" id="M_2H3M_c" name="M_2_Hexaprenyl_3_methyl_6_methoxy_1_4_benzoquinone_C38H56O3" fbc:charge="0" />
      <species boundaryCondition="false" compartment="Mitochondria" constant="false" hasOnlySubstanceUnits="false" id="M_2H3M_m" name="M_2_Hexaprenyl_3_methyl_6_methoxy_1_4_benzoquinone_C38H56O3" fbc:charge="0" />
      <species boundaryCondition="false" compartment="Cytosol" constant="false" hasOnlySubstanceUnits="false" id="M_2H5H_c" name="M_2_Hexaprenyl_3_methyl_5_hydroxy_6_methoxy_1_4_benzoquinone_C38H56O4" fbc:charge="0" />
      <species boundaryCondition="false" compartment="Mitochondria" constant="false" hasOnlySubstanceUnits="false" id="M_2H5H_m" name="M_2_Hexaprenyl_3_methyl_5_hydroxy_6_methoxy_1_4_benzoquinone_C38H56O4" fbc:charge="0" />
      <species boundaryCondition="false" compartment="Cytosol" constant="false" hasOnlySubstanceUnits="false" id="M_2H6M_c" name="M_2_Hexaprenyl_6_methoxy_1_4_benzoquinone_C37H54O3" fbc:charge="0" />
      <species boundaryCondition="false" compartment="Mitochondria" constant="false" hasOnlySubstanceUnits="false" id="M_2beACP_m" name="M_But_2_enoyl_acyl_carrier_protein_C4H5OX" fbc:charge="0" />
      <species boundaryCondition="false" compartment="Cytosol" constant="false" hasOnlySubstanceUnits="false" id="M_2dr1p_c" name="M_2_Deoxy_D_ribose_1_phosphate_C5H9O7P" fbc:charge="-2" />
      <species boundaryCondition="false" compartment="Cytosol" constant="false" hasOnlySubstanceUnits="false" id="M_2dr5p_c" name="M_2_Deoxy_D_ribose_5_phosphate_C5H9O7P" fbc:charge="-2" />
      <species boundaryCondition="false" compartment="Cytosol" constant="false" hasOnlySubstanceUnits="false" id="M_2h3opp_c" name="M_2_Hydroxy_3_oxopropanoate_C3H3O4" fbc:charge="-1" />
      <species boundaryCondition="false" compartment="Cytosol" constant="false" hasOnlySubstanceUnits="false" id="M_2kmb_c" name="M_2_keto_4_methylthiobutyrate_C5H7O3S" fbc:charge="-1" />
      <species boundaryCondition="false" compartment="Mitochondria" constant="false" hasOnlySubstanceUnits="false" id="M_2maacoa_m" name="M_2_Methyl_3_acetoacetyl_CoA_C26H38N7O18P3S" fbc:charge="-4" />
      <species boundaryCondition="false" compartment="Mitochondria" constant="false" hasOnlySubstanceUnits="false" id="M_2mb2coa_m" name="M_trans_2_Methylbut_2_enoyl_CoA_C26H38N7O17P3S" fbc:charge="-4" />
      <species boundaryCondition="false" compartment="Mitochondria" constant="false" hasOnlySubstanceUnits="false" id="M_2mbcoa_m" name="M_2_Methylbutanoyl_CoA_C26H40N7O17P3S" fbc:charge="-4" />
      <species boundaryCondition="false" compartment="Mitochondria" constant="false" hasOnlySubstanceUnits="false" id="M_2mbutdhla_m" name="M_S__2_Methylbutanoyl__dihydrolipoamide_C13H25NO2S2" fbc:charge="0" />
      <species boundaryCondition="false" compartment="Mitochondria" constant="false" hasOnlySubstanceUnits="false" id="M_2mp2coa_m" name="M_2_Methylprop_2_enoyl_CoA_C25H36N7O17P3S" fbc:charge="-4" />
      <species boundaryCondition="false" compartment="Mitochondria" constant="false" hasOnlySubstanceUnits="false" id="M_2mpdhl_m" name="M_S__2_Methylpropanoyl__dihydrolipoamide_C12H23NO2S2" fbc:charge="0" />
      <species boundaryCondition="false" compartment="Cytosol" constant="false" hasOnlySubstanceUnits="false" id="M_2obut_c" name="M_2_Oxobutanoate_C4H5O3" fbc:charge="-1" />
      <species boundaryCondition="false" compartment="Cytosol" constant="false" hasOnlySubstanceUnits="false" id="M_2ohph_c" name="M_2_Octaprenyl_6_hydroxyphenol_C46H70O2" fbc:charge="0" />
      <species boundaryCondition="false" compartment="Cytosol" constant="false" hasOnlySubstanceUnits="false" id="M_2omhmbl_c" name="M_2_Octaprenyl_3_methyl_5_hydroxy_6_methoxy_1_4_benzoquinol_C48H74O4" fbc:charge="0" />
      <species boundaryCondition="false" compartment="Cytosol" constant="false" hasOnlySubstanceUnits="false" id="M_2omph_c" name="M_2_Octaprenyl_6_methoxyphenol_C47H72O2" fbc:charge="0" />
      <species boundaryCondition="false" compartment="Cytosol" constant="false" hasOnlySubstanceUnits="false" id="M_2oxoadp_c" name="M_2_Oxoadipate_C6H6O5" fbc:charge="-2" />
      <species boundaryCondition="false" compartment="Mitochondria" constant="false" hasOnlySubstanceUnits="false" id="M_2oxoadp_m" name="M_2_Oxoadipate_C6H6O5" fbc:charge="-2" />
      <species boundaryCondition="false" compartment="Cytosol" constant="false" hasOnlySubstanceUnits="false" id="M_2pg_c" name="M_D_Glycerate_2_phosphate_C3H4O7P" fbc:charge="-3" />
      <species boundaryCondition="false" compartment="Mitochondria" constant="false" hasOnlySubstanceUnits="false" id="M_2tddACP_m" name="M_trans_Dodec_2_enoyl_acyl_carrier_protein_C12H21OX" fbc:charge="0" />
      <species boundaryCondition="false" compartment="Mitochondria" constant="false" hasOnlySubstanceUnits="false" id="M_2tdeACP_m" name="M_trans_Dec_2_enoyl_acyl_carrier_protein_C10H17OX" fbc:charge="0" />
      <species boundaryCondition="false" compartment="Mitochondria" constant="false" hasOnlySubstanceUnits="false" id="M_2theACP_m" name="M_trans_Hex_2_enoyl_acp_C6H9OX" fbc:charge="0" />
      <species boundaryCondition="false" compartment="Mitochondria" constant="false" hasOnlySubstanceUnits="false" id="M_2tocdACP_m" name="M_trans_Octadec_2_enoyl_acyl_carrier_protein_C18H33OX" fbc:charge="0" />
      <species boundaryCondition="false" compartment="Mitochondria" constant="false" hasOnlySubstanceUnits="false" id="M_2toceACP_m" name="M_trans_Oct_2_enoyl_acp_C8H13OX" fbc:charge="0" />
      <species boundaryCondition="false" compartment="Cytosol" constant="false" hasOnlySubstanceUnits="false" id="M_33_stil_c" name="M_3_3__4_5_Tetrahydroxystilbene_" fbc:charge="0" />
      <species boundaryCondition="false" compartment="Cytosol" constant="false" hasOnlySubstanceUnits="false" id="M_34dtcinm_c" name="M_3_4_Dihydroxy_trans_cinnamate_C9H8O4" fbc:charge="0" />
      <species boundaryCondition="false" compartment="Cytosol" constant="false" hasOnlySubstanceUnits="false" id="M_34hpp_c" name="M_3__4_Hydroxyphenyl_pyruvate_C9H7O4" fbc:charge="-1" />
      <species boundaryCondition="false" compartment="Mitochondria" constant="false" hasOnlySubstanceUnits="false" id="M_34hpp_m" name="M_3__4_Hydroxyphenyl_pyruvate_C9H7O4" fbc:charge="-1" />
      <species boundaryCondition="false" compartment="Cytosol" constant="false" hasOnlySubstanceUnits="false" id="M_35cgmp_c" name="M_3__5__Cyclic_GMP_C10H11N5O7P" fbc:charge="-1" />
      <species boundaryCondition="false" compartment="Cytosol" constant="false" hasOnlySubstanceUnits="false" id="M_3c4mop_c" name="M_3_Carboxy_4_methyl_2_oxopentanoate_C7H8O5" fbc:charge="-2" />
      <species boundaryCondition="false" compartment="Mitochondria" constant="false" hasOnlySubstanceUnits="false" id="M_3c4mop_m" name="M_3_Carboxy_4_methyl_2_oxopentanoate_C7H8O5" fbc:charge="-2" />
      <species boundaryCondition="false" compartment="Endoplasmic_Reticulum" constant="false" hasOnlySubstanceUnits="false" id="M_3dsphgn_r" name="M_3_Dehydrosphinganine_C18H38NO2" fbc:charge="1" />
      <species boundaryCondition="false" compartment="Cytosol" constant="false" hasOnlySubstanceUnits="false" id="M_3hanthrn_c" name="M_3_Hydroxyanthranilate_C7H6NO3" fbc:charge="-1" />
      <species boundaryCondition="false" compartment="Mitochondria" constant="false" hasOnlySubstanceUnits="false" id="M_3hbACP_m" name="M__3R__3_Hydroxybutanoyl_acyl_carrier_protein_C4H7O2X" fbc:charge="0" />
      <species boundaryCondition="false" compartment="Cytosol" constant="false" hasOnlySubstanceUnits="false" id="M_3hbacoa_c" name="M__R__3_Hydroxybutanoyl_CoA_C25H38N7O18P3S" fbc:charge="-4" />
      <species boundaryCondition="false" compartment="Mitochondria" constant="false" hasOnlySubstanceUnits="false" id="M_3hbacoa_m" name="M__R__3_Hydroxybutanoyl_CoA_C25H38N7O18P3S" fbc:charge="-4" />
      <species boundaryCondition="false" compartment="Mitochondria" constant="false" hasOnlySubstanceUnits="false" id="M_3hbutcoa_m" name="M__S__3_Hydroxybutyryl_CoA_C25H38N7O18P3S" fbc:charge="-4" />
      <species boundaryCondition="false" compartment="Mitochondria" constant="false" hasOnlySubstanceUnits="false" id="M_3hdccoa_m" name="M__S__3_Hydroxydecanoyl_CoA_C31H50N7O18P3S" fbc:charge="-4" />
      <species boundaryCondition="false" compartment="Mitochondria" constant="false" hasOnlySubstanceUnits="false" id="M_3hddACP_m" name="M__R__3_Hydroxydodecanoyl_acyl_carrier_protein_C12H23O2X" fbc:charge="0" />
      <species boundaryCondition="false" compartment="Mitochondria" constant="false" hasOnlySubstanceUnits="false" id="M_3hddcoa_m" name="M__S__3_Hydroxydodecanoyl_CoA_C33H54N7O18P3S" fbc:charge="-4" />
      <species boundaryCondition="false" compartment="Mitochondria" constant="false" hasOnlySubstanceUnits="false" id="M_3hdeACP_m" name="M__3R__3_Hydroxydecanoyl_acyl_carrier_protein_C10H19O2X" fbc:charge="0" />
      <species boundaryCondition="false" compartment="Mitochondria" constant="false" hasOnlySubstanceUnits="false" id="M_3hhACP_m" name="M__R__3_Hydroxyhexanoyl_acp_C6H11O2X" fbc:charge="0" />
      <species boundaryCondition="false" compartment="Mitochondria" constant="false" hasOnlySubstanceUnits="false" id="M_3hhdcoa_m" name="M__S__3_Hydroxyhexadecanoyl_CoA_C37H62N7O18P3S" fbc:charge="-4" />
      <species boundaryCondition="false" compartment="Mitochondria" constant="false" hasOnlySubstanceUnits="false" id="M_3hhxcoa_m" name="M__S__3_Hydroxyhexanoyl_CoA_C27H42N7O18P3S" fbc:charge="-4" />
      <species boundaryCondition="false" compartment="Mitochondria" constant="false" hasOnlySubstanceUnits="false" id="M_3hmbcoa_m" name="M__S__3_Hydroxy_2_methylbutyryl_CoA_C26H40N7O18P3S" fbc:charge="-4" />
      <species boundaryCondition="false" compartment="Mitochondria" constant="false" hasOnlySubstanceUnits="false" id="M_3hmp_m" name="M_3_Hydroxy_2_methylpropanoate_C4H7O3" fbc:charge="-1" />
      <species boundaryCondition="false" compartment="Mitochondria" constant="false" hasOnlySubstanceUnits="false" id="M_3hocACP_m" name="M__R__3_Hydroxyoctanoyl_acyl_carrier_protein_C8H15O2X" fbc:charge="0" />
      <species boundaryCondition="false" compartment="Mitochondria" constant="false" hasOnlySubstanceUnits="false" id="M_3hoccoa_m" name="M__S__3_Hydroxyoctanoyl_CoA_C29H46N7O18P3S" fbc:charge="-4" />
      <species boundaryCondition="false" compartment="Mitochondria" constant="false" hasOnlySubstanceUnits="false" id="M_3hocdacp_m" name="M__3R__3_Hydroxyoctadecanoyl_acyl_carrier_protein_C18H35O2X" fbc:charge="0" />
      <species boundaryCondition="false" compartment="Mitochondria" constant="false" hasOnlySubstanceUnits="false" id="M_3hpaACP_m" name="M__3R__3_Hydroxypalmitoyl_acyl_carrier_protein_C16H31O2X" fbc:charge="0" />
      <species boundaryCondition="false" compartment="Mitochondria" constant="false" hasOnlySubstanceUnits="false" id="M_3htdACP_m" name="M__3R__3_Hydroxytetradecanoyl_acyl_carrier_protein_C14H27O2X" fbc:charge="0" />
      <species boundaryCondition="false" compartment="Mitochondria" constant="false" hasOnlySubstanceUnits="false" id="M_3htdcoa_m" name="M__S__3_Hydroxytetradecanoyl_CoA_C35H58N7O18P3S" fbc:charge="-4" />
      <species boundaryCondition="false" compartment="Cytosol" constant="false" hasOnlySubstanceUnits="false" id="M_3iso3coa_c" name="M_3_Isopropylbut_3_enoyl_CoA_C28H46N7O17P3S" fbc:charge="0" />
      <species boundaryCondition="false" compartment="Mitochondria" constant="false" hasOnlySubstanceUnits="false" id="M_3iso3coa_m" name="M_3_Isopropylbut_3_enoyl_CoA_C28H46N7O17P3S" fbc:charge="0" />
      <species boundaryCondition="false" compartment="Cytosol" constant="false" hasOnlySubstanceUnits="false" id="M_3manthrn_c" name="M_3_Methoxyanthranilate_C8H8NO3" fbc:charge="-1" />
      <species boundaryCondition="false" compartment="Mitochondria" constant="false" hasOnlySubstanceUnits="false" id="M_3mb2coa_m" name="M_3_Methylbut_2_enoyl_CoA_C26H38N7O17P3S" fbc:charge="-4" />
      <species boundaryCondition="false" compartment="Mitochondria" constant="false" hasOnlySubstanceUnits="false" id="M_3mbutdhla_m" name="M_S__3_Methylbutanoyl__dihydrolipoamide_C13H25NO2S2" fbc:charge="0" />
      <species boundaryCondition="false" compartment="Cytosol" constant="false" hasOnlySubstanceUnits="false" id="M_3mgcoa_c" name="M_3_Methylglutaconyl_CoA_C27H37N7O19P3S" fbc:charge="-5" />
      <species boundaryCondition="false" compartment="Mitochondria" constant="false" hasOnlySubstanceUnits="false" id="M_3mgcoa_m" name="M_3_Methylglutaconyl_CoA_C27H37N7O19P3S" fbc:charge="-5" />
      <species boundaryCondition="false" compartment="Mitochondria" constant="false" hasOnlySubstanceUnits="false" id="M_3mob_m" name="M_3_Methyl_2_oxobutanoate_C5H7O3" fbc:charge="-1" />
      <species boundaryCondition="false" compartment="Mitochondria" constant="false" hasOnlySubstanceUnits="false" id="M_3mop_m" name="M__S__3_Methyl_2_oxopentanoate_C6H9O3" fbc:charge="-1" />
      <species boundaryCondition="false" compartment="Mitochondria" constant="false" hasOnlySubstanceUnits="false" id="M_3odccoa_m" name="M_3_Oxodecanoyl_CoA_C31H48N7O18P3S" fbc:charge="-4" />
      <species boundaryCondition="false" compartment="Glycosome" constant="false" hasOnlySubstanceUnits="false" id="M_3odccoa_x" name="M_3_Oxodecanoyl_CoA_C31H48N7O18P3S" fbc:charge="-4" />
      <species boundaryCondition="false" compartment="Mitochondria" constant="false" hasOnlySubstanceUnits="false" id="M_3oddcoa_m" name="M_3_Oxododecanoyl_CoA_C33H52N7O18P3S" fbc:charge="-4" />
      <species boundaryCondition="false" compartment="Mitochondria" constant="false" hasOnlySubstanceUnits="false" id="M_3ohdcoa_m" name="M_3_Oxohexadecanoyl_CoA_C37H60N7O18P3S" fbc:charge="-4" />
      <species boundaryCondition="false" compartment="Mitochondria" constant="false" hasOnlySubstanceUnits="false" id="M_3ohxcoa_m" name="M_3_Oxohexanoyl_CoA_C27H40N7O18P3S" fbc:charge="-4" />
      <species boundaryCondition="false" compartment="Mitochondria" constant="false" hasOnlySubstanceUnits="false" id="M_3ooccoa_m" name="M_3_Oxooctanoyl_CoA_C29H44N7O18P3S" fbc:charge="-4" />
      <species boundaryCondition="false" compartment="Cytosol" constant="false" hasOnlySubstanceUnits="false" id="M_3opmcoa_c" name="M_3_Oxopimeloyl_CoA_C28H44N7O20P3S" fbc:charge="0" />
      <species boundaryCondition="false" compartment="Mitochondria" constant="false" hasOnlySubstanceUnits="false" id="M_3opmcoa_m" name="M_3_Oxopimeloyl_CoA_C28H44N7O20P3S" fbc:charge="0" />
      <species boundaryCondition="false" compartment="Mitochondria" constant="false" hasOnlySubstanceUnits="false" id="M_3otdcoa_m" name="M_3_Oxotetradecanoyl_CoA_C35H56N7O18P3S" fbc:charge="-4" />
      <species boundaryCondition="false" compartment="Mitochondria" constant="false" hasOnlySubstanceUnits="false" id="M_3oxddACP_m" name="M_3_Oxododecanoyl_acyl_carrier_protein_C12H21O2X" fbc:charge="0" />
      <species boundaryCondition="false" compartment="Mitochondria" constant="false" hasOnlySubstanceUnits="false" id="M_3oxdeACP_m" name="M_3_Oxodecanoyl_acyl_carrier_protein_C10H17O2X" fbc:charge="0" />
      <species boundaryCondition="false" compartment="Mitochondria" constant="false" hasOnlySubstanceUnits="false" id="M_3oxhACP_m" name="M_3_Oxohexanoyl_acyl_carrier_protein_C6H9O2X" fbc:charge="0" />
      <species boundaryCondition="false" compartment="Mitochondria" constant="false" hasOnlySubstanceUnits="false" id="M_3oxhdACP_m" name="M_3_Oxohexadecanoyl_acp_C16H29O2X" fbc:charge="0" />
      <species boundaryCondition="false" compartment="Mitochondria" constant="false" hasOnlySubstanceUnits="false" id="M_3oxocACP_m" name="M_3_Oxooctanoyl_acyl_carrier_protein_C8H13O2X" fbc:charge="0" />
      <species boundaryCondition="false" compartment="Mitochondria" constant="false" hasOnlySubstanceUnits="false" id="M_3oxocdacp_m" name="M_3_Oxooctadecanoyl_acp_C18H33O2X" fbc:charge="0" />
      <species boundaryCondition="false" compartment="Mitochondria" constant="false" hasOnlySubstanceUnits="false" id="M_3oxtdACP_m" name="M_3_Oxotetradecanoyl_acyl_carrier_protein_C14H25O2X" fbc:charge="0" />
      <species boundaryCondition="false" compartment="Cytosol" constant="false" hasOnlySubstanceUnits="false" id="M_3pg_c" name="M_3_Phospho_D_glycerate_C3H4O7P" fbc:charge="-3" />
      <species boundaryCondition="false" compartment="Glycosome" constant="false" hasOnlySubstanceUnits="false" id="M_3pg_x" name="M_3_Phospho_D_glycerate_C3H4O7P" fbc:charge="-3" />
      <species boundaryCondition="false" compartment="Cytosol" constant="false" hasOnlySubstanceUnits="false" id="M_3php_c" name="M_3_Phosphohydroxypyruvate_C3H2O7P" fbc:charge="-3" />
      <species boundaryCondition="false" compartment="Cytosol" constant="false" hasOnlySubstanceUnits="false" id="M_3sala_c" name="M_3_Sulfino_L_alanine_C3H7NO4S" fbc:charge="0" />
      <species boundaryCondition="false" compartment="Mitochondria" constant="false" hasOnlySubstanceUnits="false" id="M_3shddcoa_m" name="M__3S__3_Hydroxyadipyl_CoA_C27H44N7O20P3S" fbc:charge="0" />
      <species boundaryCondition="false" compartment="Glycosome" constant="false" hasOnlySubstanceUnits="false" id="M_3shddcoa_x" name="M__3S__3_Hydroxyadipyl_CoA_C27H44N7O20P3S" fbc:charge="0" />
      <species boundaryCondition="false" compartment="Cytosol" constant="false" hasOnlySubstanceUnits="false" id="M_3thdstil_c" name="M_3_4__5_Trihydroxystilbene_C14H12O3" fbc:charge="0" />
      <species boundaryCondition="false" compartment="Mitochondria" constant="false" hasOnlySubstanceUnits="false" id="M_3zdeacp_m" name="M_cis_3_Decenoyl_acyl_carrier_protein_C10H17OX" fbc:charge="0" />
      <species boundaryCondition="false" compartment="Endoplasmic_Reticulum" constant="false" hasOnlySubstanceUnits="false" id="M_44mctr_r" name="M_4_4_dimethylcholesta_8_14_24_trienol_C29H46O" fbc:charge="0" />
      <species boundaryCondition="false" compartment="Endoplasmic_Reticulum" constant="false" hasOnlySubstanceUnits="false" id="M_44mzym_r" name="M_4_4_dimethylzymosterol_C29H48O" fbc:charge="0" />
      <species boundaryCondition="false" compartment="Cytosol" constant="false" hasOnlySubstanceUnits="false" id="M_4cmcoa_c" name="M_4_Coumaroyl_CoA_C30H38N7O18P3S" fbc:charge="-4" />
      <species boundaryCondition="false" compartment="Cytosol" constant="false" hasOnlySubstanceUnits="false" id="M_4coum_c" name="M_4_Coumarate_C9H7O3" fbc:charge="-1" />
      <species boundaryCondition="false" compartment="Cytosol" constant="false" hasOnlySubstanceUnits="false" id="M_4h2kpm_c" name="M_4_Hydroxy_2_ketopimelate_C7H8O6" fbc:charge="-2" />
      <species boundaryCondition="false" compartment="Mitochondria" constant="false" hasOnlySubstanceUnits="false" id="M_4h2kpm_m" name="M_4_Hydroxy_2_ketopimelate_C7H8O6" fbc:charge="-2" />
      <species boundaryCondition="false" compartment="Mitochondria" constant="false" hasOnlySubstanceUnits="false" id="M_4hglu_m" name="M_4_Hydroxy_L_glutamate_C5H8NO5" fbc:charge="-1" />
      <species boundaryCondition="false" compartment="Cytosol" constant="false" hasOnlySubstanceUnits="false" id="M_4hglusa_c" name="M_C05938_C5H9NO4" fbc:charge="0" />
      <species boundaryCondition="false" compartment="Mitochondria" constant="false" hasOnlySubstanceUnits="false" id="M_4hglusa_m" name="M_C05938_C5H9NO4" fbc:charge="0" />
      <species boundaryCondition="false" compartment="Cytosol" constant="false" hasOnlySubstanceUnits="false" id="M_4hphaccoa_c" name="M_4_Hydroxyphenylacetyl_CoA_C29H38N7O18P3S" fbc:charge="-4" />
      <species boundaryCondition="false" compartment="Mitochondria" constant="false" hasOnlySubstanceUnits="false" id="M_4hphaccoa_m" name="M_4_Hydroxyphenylacetyl_CoA_C29H38N7O18P3S" fbc:charge="-4" />
      <species boundaryCondition="false" compartment="Cytosol" constant="false" hasOnlySubstanceUnits="false" id="M_4hpro_LT_c" name="M_trans_4_Hydroxy_L_proline_" fbc:charge="0" />
      <species boundaryCondition="false" compartment="Mitochondria" constant="false" hasOnlySubstanceUnits="false" id="M_4hpro_LT_m" name="M_trans_4_Hydroxy_L_proline_" fbc:charge="0" />
      <species boundaryCondition="false" compartment="Cytosol" constant="false" hasOnlySubstanceUnits="false" id="M_4hthb_c" name="M_4a_hydroxytetrahydrobiopterin_C9H15N5O4" fbc:charge="0" />
      <species boundaryCondition="false" compartment="Cytosol" constant="false" hasOnlySubstanceUnits="false" id="M_4hthr_c" name="M_4_Hydroxy_L_threonine_C4H9NO4" fbc:charge="0" />
      <species boundaryCondition="false" compartment="Mitochondria" constant="false" hasOnlySubstanceUnits="false" id="M_4mop_m" name="M_4_Methyl_2_oxopentanoate_C6H9O3" fbc:charge="-1" />
      <species boundaryCondition="false" compartment="Endoplasmic_Reticulum" constant="false" hasOnlySubstanceUnits="false" id="M_4mzym_int1_r" name="M_4_Methylzymosterol_intermediate_1_C29H45O3" fbc:charge="-1" />
      <species boundaryCondition="false" compartment="Endoplasmic_Reticulum" constant="false" hasOnlySubstanceUnits="false" id="M_4mzym_int2_r" name="M_4_Methylzymosterol_intermediate_2_C28H44O" fbc:charge="0" />
      <species boundaryCondition="false" compartment="Endoplasmic_Reticulum" constant="false" hasOnlySubstanceUnits="false" id="M_4mzym_r" name="M_4alpha_Methylzymosterol_C28H46O" fbc:charge="0" />
      <species boundaryCondition="false" compartment="Cytosol" constant="false" hasOnlySubstanceUnits="false" id="M_4ncat_c" name="M_4_Nitrocatechol_C6H5NO4" fbc:charge="0" />
      <species boundaryCondition="false" compartment="Cytosol" constant="false" hasOnlySubstanceUnits="false" id="M_4nph_c" name="M_4_Nitrophenol_C6H5NO3" fbc:charge="0" />
      <species boundaryCondition="false" compartment="Cytosol" constant="false" hasOnlySubstanceUnits="false" id="M_4nphp_c" name="M_4_Nitrophenyl_phosphate_C6H6NO6P" fbc:charge="0" />
      <species boundaryCondition="false" compartment="Cytosol" constant="false" hasOnlySubstanceUnits="false" id="M_4ppan_c" name="M_D_4__Phosphopantothenate_C9H15NO8P" fbc:charge="-3" />
      <species boundaryCondition="false" compartment="Cytosol" constant="false" hasOnlySubstanceUnits="false" id="M_4ppcys_c" name="M_N___R__4_Phosphopantothenoyl__L_cysteine_C12H20N2O9PS" fbc:charge="-3" />
      <species boundaryCondition="false" compartment="Cytosol" constant="false" hasOnlySubstanceUnits="false" id="M_5a4icam_c" name="M_5_Amino_4_imidazolecarboxyamide_C4H6N4O" fbc:charge="0" />
      <species boundaryCondition="false" compartment="Cytosol" constant="false" hasOnlySubstanceUnits="false" id="M_5c2pcoa_c" name="M_5_Carboxy_2_pentenoyl_CoA_C27H42N7O19P3S" fbc:charge="0" />
      <species boundaryCondition="false" compartment="Mitochondria" constant="false" hasOnlySubstanceUnits="false" id="M_5c2pcoa_m" name="M_5_Carboxy_2_pentenoyl_CoA_C27H42N7O19P3S" fbc:charge="0" />
      <species boundaryCondition="false" compartment="Glycosome" constant="false" hasOnlySubstanceUnits="false" id="M_5c2pcoa_x" name="M_5_Carboxy_2_pentenoyl_CoA_C27H42N7O19P3S" fbc:charge="0" />
      <species boundaryCondition="false" compartment="Cytosol" constant="false" hasOnlySubstanceUnits="false" id="M_5dpmev_c" name="M__R__5_Diphosphomevalonate_C6H10O10P2" fbc:charge="-4" />
      <species boundaryCondition="false" compartment="Glycosome" constant="false" hasOnlySubstanceUnits="false" id="M_5dpmev_x" name="M__R__5_Diphosphomevalonate_C6H10O10P2" fbc:charge="-4" />
      <species boundaryCondition="false" compartment="Cytosol" constant="false" hasOnlySubstanceUnits="false" id="M_5fothf_c" name="M_5_Formyltetrahydrofolate_C20H21N7O7" fbc:charge="-2" />
      <species boundaryCondition="false" compartment="Mitochondria" constant="false" hasOnlySubstanceUnits="false" id="M_5fothf_m" name="M_5_Formyltetrahydrofolate_C20H21N7O7" fbc:charge="-2" />
      <species boundaryCondition="false" compartment="Cytosol" constant="false" hasOnlySubstanceUnits="false" id="M_5mdr1p_c" name="M_5_Methylthio_5_deoxy_D_ribose_1_phosphate_C6H11O7PS" fbc:charge="-2" />
      <species boundaryCondition="false" compartment="Cytosol" constant="false" hasOnlySubstanceUnits="false" id="M_5mdru1p_c" name="M_5_Methylthio_5_deoxy_D_ribulose_1_phosphate_C6H11O7PS" fbc:charge="-2" />
      <species boundaryCondition="false" compartment="Cytosol" constant="false" hasOnlySubstanceUnits="false" id="M_5mta_c" name="M_5_Methylthioadenosine_C11H15N5O3S" fbc:charge="0" />
      <species boundaryCondition="false" compartment="Extracellular_space" constant="false" hasOnlySubstanceUnits="false" id="M_5mta_e" name="M_5_Methylthioadenosine_C11H15N5O3S" fbc:charge="0" />
      <species boundaryCondition="false" compartment="Cytosol" constant="false" hasOnlySubstanceUnits="false" id="M_5mthf_c" name="M_5_Methyltetrahydrofolate_C20H24N7O6" fbc:charge="-1" />
      <species boundaryCondition="false" compartment="Cytosol" constant="false" hasOnlySubstanceUnits="false" id="M_5mthglu_c" name="M_5_Methyltetrahydropteroyltri_L_glutamate_C25H34N8O12" fbc:charge="-2" />
      <species boundaryCondition="false" compartment="Cytosol" constant="false" hasOnlySubstanceUnits="false" id="M_5mtrypta_c" name="M_5_Methoxytryptamine_C11H14N2O" fbc:charge="0" />
      <species boundaryCondition="false" compartment="Nucleus" constant="false" hasOnlySubstanceUnits="false" id="M_5mtrypta_n" name="M_5_Methoxytryptamine_C11H14N2O" fbc:charge="0" />
      <species boundaryCondition="false" compartment="Cytosol" constant="false" hasOnlySubstanceUnits="false" id="M_5oxpro_c" name="M_5_Oxoproline_C5H6NO3" fbc:charge="-1" />
      <species boundaryCondition="false" compartment="Cytosol" constant="false" hasOnlySubstanceUnits="false" id="M_5pmev_c" name="M__R__5_Phosphomevalonate_C6H10O7P" fbc:charge="-3" />
      <species boundaryCondition="false" compartment="Glycosome" constant="false" hasOnlySubstanceUnits="false" id="M_5pmev_x" name="M__R__5_Phosphomevalonate_C6H10O7P" fbc:charge="-3" />
      <species boundaryCondition="false" compartment="Cytosol" constant="false" hasOnlySubstanceUnits="false" id="M_6hdhexa_c" name="M_6_Hydroxyhexanoic_acid_C6H12O3" fbc:charge="0" />
      <species boundaryCondition="false" compartment="Cytosol" constant="false" hasOnlySubstanceUnits="false" id="M_6hxnl_c" name="M_6_Hexanolide_C6H10O2" fbc:charge="0" />
      <species boundaryCondition="false" compartment="Cytosol" constant="false" hasOnlySubstanceUnits="false" id="M_6pgc_c" name="M_6_Phospho_D_gluconate_C6H10O10P" fbc:charge="-3" />
      <species boundaryCondition="false" compartment="Glycosome" constant="false" hasOnlySubstanceUnits="false" id="M_6pgc_x" name="M_6_Phospho_D_gluconate_C6H10O10P" fbc:charge="-3" />
      <species boundaryCondition="false" compartment="Cytosol" constant="false" hasOnlySubstanceUnits="false" id="M_6pgl_c" name="M_6_phospho_D_glucono_1_5_lactone_C6H9O9P" fbc:charge="-2" />
      <species boundaryCondition="false" compartment="Glycosome" constant="false" hasOnlySubstanceUnits="false" id="M_6pgl_x" name="M_6_phospho_D_glucono_1_5_lactone_C6H9O9P" fbc:charge="-2" />
      <species boundaryCondition="false" compartment="Endoplasmic_Reticulum" constant="false" hasOnlySubstanceUnits="false" id="M_7dhchsterol_r" name="M_7_Dehydrocholesterol_C27H44O" fbc:charge="0" />
      <species boundaryCondition="false" compartment="Cytosol" constant="false" hasOnlySubstanceUnits="false" id="M_8mkynrt_c" name="M_8_Methoxykynurenate_C11H8NO4" fbc:charge="-1" />
      <species boundaryCondition="false" compartment="Mitochondria" constant="false" hasOnlySubstanceUnits="false" id="M_9zhdeacp_m" name="M_cis_9_Hexadecenoyl_ACP__palmitoleoyl_ACP__C16H29OX" fbc:charge="0" />
      <species boundaryCondition="false" compartment="Cytosol" constant="false" hasOnlySubstanceUnits="false" id="M_ACP_c" name="M_acyl_carrier_protein_HX" fbc:charge="0" />
      <species boundaryCondition="false" compartment="Mitochondria" constant="false" hasOnlySubstanceUnits="false" id="M_ACP_m" name="M_acyl_carrier_protein_HX" fbc:charge="0" />
      <species boundaryCondition="false" compartment="Cytosol" constant="false" hasOnlySubstanceUnits="false" id="M_Acrcoa_c" name="M_Acrylyl_coa_C24H34N7O17P3S" fbc:charge="-4" />
      <species boundaryCondition="false" compartment="Mitochondria" constant="false" hasOnlySubstanceUnits="false" id="M_Acrcoa_m" name="M_Acrylyl_coa_C24H34N7O17P3S" fbc:charge="-4" />
      <species boundaryCondition="false" compartment="Cytosol" constant="false" hasOnlySubstanceUnits="false" id="M_CDPdag_LM_c" name="M_CDP_diacylglycerol__L_major__C4740H8024N300O1500P200" fbc:charge="-200" />
      <species boundaryCondition="false" compartment="Mitochondria" constant="false" hasOnlySubstanceUnits="false" id="M_CDPdag_LM_m" name="M_CDP_diacylglycerol__L_major__C4740H8024N300O1500P200" fbc:charge="-200" />
      <species boundaryCondition="false" compartment="Cytosol" constant="false" hasOnlySubstanceUnits="false" id="M_DMino14bp_c" name="M_D_myo_Inositol_1_4_bisphosphate_C6H10O12P2" fbc:charge="-4" />
      <species boundaryCondition="false" compartment="Cytosol" constant="false" hasOnlySubstanceUnits="false" id="M_DMino34bp_c" name="M_D_myo_Inositol_3_4_bisphosphate_C6H10O12P2" fbc:charge="-4" />
      <species boundaryCondition="false" compartment="Cytosol" constant="false" hasOnlySubstanceUnits="false" id="M_Dhpeg_c" name="M_3_4_Dihydroxyphenylethyleneglycol_C8H10O4" fbc:charge="0" />
      <species boundaryCondition="false" compartment="Mitochondria" constant="false" hasOnlySubstanceUnits="false" id="M_Gdhla_m" name="M_S_glutaryldihydrolipoamide_C13H22NO4S2" fbc:charge="-1" />
      <species boundaryCondition="false" compartment="Cytosol" constant="false" hasOnlySubstanceUnits="false" id="M_HPO3_c" name="M_HPO3R_HPO3R" fbc:charge="-1" />
      <species boundaryCondition="false" compartment="Cytosol" constant="false" hasOnlySubstanceUnits="false" id="M_Hor_c" name="M_Hordenine_C10H15NO" fbc:charge="0" />
      <species boundaryCondition="false" compartment="Cytosol" constant="false" hasOnlySubstanceUnits="false" id="M_Hydcoa_c" name="M_3_Hydroxyisovaleryl_CoA_C26H40N7O18P3S" fbc:charge="-4" />
      <species boundaryCondition="false" compartment="Mitochondria" constant="false" hasOnlySubstanceUnits="false" id="M_Hydcoa_m" name="M_3_Hydroxyisovaleryl_CoA_C26H40N7O18P3S" fbc:charge="-4" />
      <species boundaryCondition="false" compartment="Cytosol" constant="false" hasOnlySubstanceUnits="false" id="M_Lfmkynr_c" name="M_L_Formylkynurenine_C11H11N2O4" fbc:charge="-1" />
      <species boundaryCondition="false" compartment="Cytosol" constant="false" hasOnlySubstanceUnits="false" id="M_Nmeth_c" name="M_N_Methyltyramine_C9H13NO" fbc:charge="0" />
      <species boundaryCondition="false" compartment="Cytosol" constant="false" hasOnlySubstanceUnits="false" id="M_SO2_c" name="M_SO2_SO2" fbc:charge="0" />
      <species boundaryCondition="false" compartment="Endoplasmic_Reticulum" constant="false" hasOnlySubstanceUnits="false" id="M_Ssq23epx_r" name="M__S__Squalene_2_3_epoxide_C30H50O" fbc:charge="0" />
      <species boundaryCondition="false" compartment="Cytosol" constant="false" hasOnlySubstanceUnits="false" id="M_a_D_glucose_c" name="M_alpha_D_glucose_" fbc:charge="0" />
      <species boundaryCondition="false" compartment="Extracellular_space" constant="false" hasOnlySubstanceUnits="false" id="M_a_D_glucose_e" name="M_alpha_D_glucose_" fbc:charge="0" />
      <species boundaryCondition="false" compartment="Glycosome" constant="false" hasOnlySubstanceUnits="false" id="M_a_D_glucose_x" name="M_alpha_D_glucose_" fbc:charge="0" />
      <species boundaryCondition="false" compartment="Mitochondria" constant="false" hasOnlySubstanceUnits="false" id="M_aacoa_m" name="M_Acetoacetyl_CoA_C25H36N7O18P3S" fbc:charge="-4" />
      <species boundaryCondition="false" compartment="Mitochondria" constant="false" hasOnlySubstanceUnits="false" id="M_acACP_m" name="M_Acetyl_ACP_C2H3OX" fbc:charge="0" />
      <species boundaryCondition="false" compartment="Cytosol" constant="false" hasOnlySubstanceUnits="false" id="M_ac_c" name="M_Acetate_C2H3O2" fbc:charge="-1" />
      <species boundaryCondition="false" compartment="Extracellular_space" constant="false" hasOnlySubstanceUnits="false" id="M_ac_e" name="M_Acetate_C2H3O2" fbc:charge="-1" />
      <species boundaryCondition="false" compartment="Mitochondria" constant="false" hasOnlySubstanceUnits="false" id="M_ac_m" name="M_Acetate_C2H3O2" fbc:charge="-1" />
      <species boundaryCondition="false" compartment="Cytosol" constant="false" hasOnlySubstanceUnits="false" id="M_acac_c" name="M_Acetoacetate_C4H5O3" fbc:charge="-1" />
      <species boundaryCondition="false" compartment="Mitochondria" constant="false" hasOnlySubstanceUnits="false" id="M_acac_m" name="M_Acetoacetate_C4H5O3" fbc:charge="-1" />
      <species boundaryCondition="false" compartment="Cytosol" constant="false" hasOnlySubstanceUnits="false" id="M_acald_c" name="M_Acetaldehyde_C2H4O" fbc:charge="0" />
      <species boundaryCondition="false" compartment="Mitochondria" constant="false" hasOnlySubstanceUnits="false" id="M_acald_m" name="M_Acetaldehyde_C2H4O" fbc:charge="0" />
      <species boundaryCondition="false" compartment="Cytosol" constant="false" hasOnlySubstanceUnits="false" id="M_accoa_c" name="M_Acetyl_CoA_C23H34N7O17P3S" fbc:charge="-4" />
      <species boundaryCondition="false" compartment="Mitochondria" constant="false" hasOnlySubstanceUnits="false" id="M_accoa_m" name="M_Acetyl_CoA_C23H34N7O17P3S" fbc:charge="-4" />
      <species boundaryCondition="false" compartment="Cytosol" constant="false" hasOnlySubstanceUnits="false" id="M_acdcoa_c" name="M_Arachidonyl_CoA__C204_CoA__C41H62N7O17P3S" fbc:charge="-4" />
      <species boundaryCondition="false" compartment="Endoplasmic_Reticulum" constant="false" hasOnlySubstanceUnits="false" id="M_acdcoa_r" name="M_Arachidonyl_CoA__C204_CoA__C41H62N7O17P3S" fbc:charge="-4" />
      <species boundaryCondition="false" compartment="Cytosol" constant="false" hasOnlySubstanceUnits="false" id="M_acgam1p_c" name="M_N_Acetyl_D_glucosamine_1_phosphate_C8H14NO9P" fbc:charge="-2" />
      <species boundaryCondition="false" compartment="Cytosol" constant="false" hasOnlySubstanceUnits="false" id="M_acgam6p_c" name="M_N_Acetyl_D_glucosamine_6_phosphate_C8H14NO9P" fbc:charge="-2" />
      <species boundaryCondition="false" compartment="Cytosol" constant="false" hasOnlySubstanceUnits="false" id="M_achms_c" name="M_O_Acetyl_L_homoserine_C6H11NO4" fbc:charge="0" />
      <species boundaryCondition="false" compartment="Cytosol" constant="false" hasOnlySubstanceUnits="false" id="M_acoa_c" name="M_Acyl_CoA_C22H31N7O17P3RS" fbc:charge="-4" />
      <species boundaryCondition="false" compartment="Endoplasmic_Reticulum" constant="false" hasOnlySubstanceUnits="false" id="M_acoa_r" name="M_Acyl_CoA_C22H31N7O17P3RS" fbc:charge="-4" />
      <species boundaryCondition="false" compartment="Cytosol" constant="false" hasOnlySubstanceUnits="false" id="M_acorn_c" name="M_N2_Acetyl_L_ornithine_C7H14N2O3" fbc:charge="0" />
      <species boundaryCondition="false" compartment="Cytosol" constant="false" hasOnlySubstanceUnits="false" id="M_acser_c" name="M_O_Acetyl_L_serine_C5H9NO4" fbc:charge="0" />
      <species boundaryCondition="false" compartment="Mitochondria" constant="false" hasOnlySubstanceUnits="false" id="M_actACP_m" name="M_Acetoacetyl_ACP_C4H5O2X" fbc:charge="0" />
      <species boundaryCondition="false" compartment="Cytosol" constant="false" hasOnlySubstanceUnits="false" id="M_actp_c" name="M_Acetyl_phosphate_C2H3O5P" fbc:charge="-2" />
      <species boundaryCondition="false" compartment="Cytosol" constant="false" hasOnlySubstanceUnits="false" id="M_acyltrop_c" name="M_Acetyltropine_C10H17NO2" fbc:charge="0" />
      <species boundaryCondition="false" compartment="Mitochondria" constant="false" hasOnlySubstanceUnits="false" id="M_acyltrop_m" name="M_Acetyltropine_C10H17NO2" fbc:charge="0" />
      <species boundaryCondition="false" compartment="Cytosol" constant="false" hasOnlySubstanceUnits="false" id="M_ade_c" name="M_Adenine_C5H5N5" fbc:charge="0" />
      <species boundaryCondition="false" compartment="Mitochondria" constant="false" hasOnlySubstanceUnits="false" id="M_adhlam_m" name="M_S_Acetyldihydrolipoamide_C10H18NO2S2" fbc:charge="-1" />
      <species boundaryCondition="false" compartment="Cytosol" constant="false" hasOnlySubstanceUnits="false" id="M_adn_c" name="M_Adenosine_C10H13N5O4" fbc:charge="0" />
      <species boundaryCondition="false" compartment="Mitochondria" constant="false" hasOnlySubstanceUnits="false" id="M_adn_m" name="M_Adenosine_C10H13N5O4" fbc:charge="0" />
      <species boundaryCondition="false" compartment="Endoplasmic_Reticulum" constant="false" hasOnlySubstanceUnits="false" id="M_adn_r" name="M_Adenosine_C10H13N5O4" fbc:charge="0" />
      <species boundaryCondition="false" compartment="Glycosome" constant="false" hasOnlySubstanceUnits="false" id="M_adn_x" name="M_Adenosine_C10H13N5O4" fbc:charge="0" />
      <species boundaryCondition="false" compartment="Cytosol" constant="false" hasOnlySubstanceUnits="false" id="M_adp_c" name="M_ADP_C10H12N5O10P2" fbc:charge="-3" />
      <species boundaryCondition="false" compartment="Flagellum" constant="false" hasOnlySubstanceUnits="false" id="M_adp_h" name="M_ADP_C10H12N5O10P2" fbc:charge="-3" />
      <species boundaryCondition="false" compartment="Mitochondria" constant="false" hasOnlySubstanceUnits="false" id="M_adp_m" name="M_ADP_C10H12N5O10P2" fbc:charge="-3" />
      <species boundaryCondition="false" compartment="Nucleus" constant="false" hasOnlySubstanceUnits="false" id="M_adp_n" name="M_ADP_C10H12N5O10P2" fbc:charge="-3" />
      <species boundaryCondition="false" compartment="Endoplasmic_Reticulum" constant="false" hasOnlySubstanceUnits="false" id="M_adp_r" name="M_ADP_C10H12N5O10P2" fbc:charge="-3" />
      <species boundaryCondition="false" compartment="Acidocalcisome" constant="false" hasOnlySubstanceUnits="false" id="M_adp_v" name="M_ADP_C10H12N5O10P2" fbc:charge="-3" />
      <species boundaryCondition="false" compartment="Glycosome" constant="false" hasOnlySubstanceUnits="false" id="M_adp_x" name="M_ADP_C10H12N5O10P2" fbc:charge="-3" />
      <species boundaryCondition="false" compartment="Cytosol" constant="false" hasOnlySubstanceUnits="false" id="M_adpsema_c" name="M_Adipate_semialdehyde_C6H10O3" fbc:charge="0" />
      <species boundaryCondition="false" compartment="Cytosol" constant="false" hasOnlySubstanceUnits="false" id="M_agm_c" name="M_Agmatine_C5H16N4" fbc:charge="2" />
      <species boundaryCondition="false" compartment="Cytosol" constant="false" hasOnlySubstanceUnits="false" id="M_ahcys_c" name="M_S_Adenosyl_L_homocysteine_C14H20N6O5S" fbc:charge="0" />
      <species boundaryCondition="false" compartment="Mitochondria" constant="false" hasOnlySubstanceUnits="false" id="M_ahcys_m" name="M_S_Adenosyl_L_homocysteine_C14H20N6O5S" fbc:charge="0" />
      <species boundaryCondition="false" compartment="Endoplasmic_Reticulum" constant="false" hasOnlySubstanceUnits="false" id="M_ahcys_r" name="M_S_Adenosyl_L_homocysteine_C14H20N6O5S" fbc:charge="0" />
      <species boundaryCondition="false" compartment="Cytosol" constant="false" hasOnlySubstanceUnits="false" id="M_ahdt_c" name="M_2_Amino_4_hydroxy_6__erythro_1_2_3_trihydroxypropyl_dihydropteridine_triphosphate_C9H12N5O13P3" fbc:charge="-4" />
      <species boundaryCondition="false" compartment="Nucleus" constant="false" hasOnlySubstanceUnits="false" id="M_ahdt_n" name="M_2_Amino_4_hydroxy_6__erythro_1_2_3_trihydroxypropyl_dihydropteridine_triphosphate_C9H12N5O13P3" fbc:charge="-4" />
      <species boundaryCondition="false" compartment="Cytosol" constant="false" hasOnlySubstanceUnits="false" id="M_aicar_c" name="M_5_Amino_1__5_Phospho_D_ribosyl_imidazole_4_carboxamide_C9H13N4O8P" fbc:charge="-2" />
      <species boundaryCondition="false" compartment="Cytosol" constant="false" hasOnlySubstanceUnits="false" id="M_ak2g_LM_c" name="M_1_alkyl_2_acylglycerol_C3740H6924O400" fbc:charge="0" />
      <species boundaryCondition="false" compartment="Cytosol" constant="false" hasOnlySubstanceUnits="false" id="M_ak2gp_LM_c" name="M_1_alkyl_2_acylglycerol_3_phosphate_C3740H6824O700P100" fbc:charge="-200" />
      <species boundaryCondition="false" compartment="Cytosol" constant="false" hasOnlySubstanceUnits="false" id="M_ak2gpe_LM_c" name="M_1_alkyl_2_acylglycerol_3_phosphoethanolamine_C3940H7524N100O700P100" fbc:charge="0" />
      <species boundaryCondition="false" compartment="Cytosol" constant="false" hasOnlySubstanceUnits="false" id="M_akdhap_LM_c" name="M_Alkylglycerone_phosphate_C1970H3762O600P100" fbc:charge="-200" />
      <species boundaryCondition="false" compartment="Cytosol" constant="false" hasOnlySubstanceUnits="false" id="M_akg_c" name="M_2_Oxoglutarate_C5H4O5" fbc:charge="-2" />
      <species boundaryCondition="false" compartment="Mitochondria" constant="false" hasOnlySubstanceUnits="false" id="M_akg_m" name="M_2_Oxoglutarate_C5H4O5" fbc:charge="-2" />
      <species boundaryCondition="false" compartment="Cytosol" constant="false" hasOnlySubstanceUnits="false" id="M_ala_D_c" name="M_D_Alanine_" fbc:charge="0" />
      <species boundaryCondition="false" compartment="Extracellular_space" constant="false" hasOnlySubstanceUnits="false" id="M_ala_D_e" name="M_D_Alanine_" fbc:charge="0" />
      <species boundaryCondition="false" compartment="Cytosol" constant="false" hasOnlySubstanceUnits="false" id="M_ala_L_c" name="M_L_Alanine_" fbc:charge="0" />
      <species boundaryCondition="false" compartment="Extracellular_space" constant="false" hasOnlySubstanceUnits="false" id="M_ala_L_e" name="M_L_Alanine_" fbc:charge="0" />
      <species boundaryCondition="false" compartment="Mitochondria" constant="false" hasOnlySubstanceUnits="false" id="M_ala_L_m" name="M_L_Alanine_" fbc:charge="0" />
      <species boundaryCondition="false" compartment="Cytosol" constant="false" hasOnlySubstanceUnits="false" id="M_alatrna_c" name="M_L_Alanyl_tRNA_Ala__C3H7NO2X" fbc:charge="1" />
      <species boundaryCondition="false" compartment="Cytosol" constant="false" hasOnlySubstanceUnits="false" id="M_alinACP_c" name="M_alpha_linoyl_ACP_C18H29OX" fbc:charge="0" />
      <species boundaryCondition="false" compartment="Mitochondria" constant="false" hasOnlySubstanceUnits="false" id="M_alinACP_m" name="M_alpha_linoyl_ACP_C18H29OX" fbc:charge="0" />
      <species boundaryCondition="false" compartment="Cytosol" constant="false" hasOnlySubstanceUnits="false" id="M_alincoa_c" name="M_alpha_Linoyl_CoA__n_C1839_12_15CoA__C39H60N7O17P3S" fbc:charge="-4" />
      <species boundaryCondition="false" compartment="Mitochondria" constant="false" hasOnlySubstanceUnits="false" id="M_alincoa_m" name="M_alpha_Linoyl_CoA__n_C1839_12_15CoA__C39H60N7O17P3S" fbc:charge="-4" />
      <species boundaryCondition="false" compartment="Glycosome" constant="false" hasOnlySubstanceUnits="false" id="M_alincoa_x" name="M_alpha_Linoyl_CoA__n_C1839_12_15CoA__C39H60N7O17P3S" fbc:charge="-4" />
      <species boundaryCondition="false" compartment="Cytosol" constant="false" hasOnlySubstanceUnits="false" id="M_alkn_c" name="M_Alkane_HR" fbc:charge="0" />
      <species boundaryCondition="false" compartment="Cytosol" constant="false" hasOnlySubstanceUnits="false" id="M_alpla_c" name="M_Alpha_linolenic_acid__183__C18H29O2" fbc:charge="-1" />
      <species boundaryCondition="false" compartment="Cytosol" constant="false" hasOnlySubstanceUnits="false" id="M_alpro_c" name="M_S_Aminomethyldihydrolipoylprotein_CH6NS2X" fbc:charge="1" />
      <species boundaryCondition="false" compartment="Mitochondria" constant="false" hasOnlySubstanceUnits="false" id="M_alpro_m" name="M_S_Aminomethyldihydrolipoylprotein_CH6NS2X" fbc:charge="1" />
      <species boundaryCondition="false" compartment="Cytosol" constant="false" hasOnlySubstanceUnits="false" id="M_amet_c" name="M_S_Adenosyl_L_methionine_C15H23N6O5S" fbc:charge="1" />
      <species boundaryCondition="false" compartment="Mitochondria" constant="false" hasOnlySubstanceUnits="false" id="M_amet_m" name="M_S_Adenosyl_L_methionine_C15H23N6O5S" fbc:charge="1" />
      <species boundaryCondition="false" compartment="Endoplasmic_Reticulum" constant="false" hasOnlySubstanceUnits="false" id="M_amet_r" name="M_S_Adenosyl_L_methionine_C15H23N6O5S" fbc:charge="1" />
      <species boundaryCondition="false" compartment="Cytosol" constant="false" hasOnlySubstanceUnits="false" id="M_ametam_c" name="M_S_Adenosylmethioninamine_C14H24N6O3S" fbc:charge="2" />
      <species boundaryCondition="false" compartment="Cytosol" constant="false" hasOnlySubstanceUnits="false" id="M_amp_c" name="M_AMP_C10H12N5O7P" fbc:charge="-2" />
      <species boundaryCondition="false" compartment="Flagellum" constant="false" hasOnlySubstanceUnits="false" id="M_amp_h" name="M_AMP_C10H12N5O7P" fbc:charge="-2" />
      <species boundaryCondition="false" compartment="Mitochondria" constant="false" hasOnlySubstanceUnits="false" id="M_amp_m" name="M_AMP_C10H12N5O7P" fbc:charge="-2" />
      <species boundaryCondition="false" compartment="Endoplasmic_Reticulum" constant="false" hasOnlySubstanceUnits="false" id="M_amp_r" name="M_AMP_C10H12N5O7P" fbc:charge="-2" />
      <species boundaryCondition="false" compartment="Glycosome" constant="false" hasOnlySubstanceUnits="false" id="M_amp_x" name="M_AMP_C10H12N5O7P" fbc:charge="-2" />
      <species boundaryCondition="false" compartment="Cytosol" constant="false" hasOnlySubstanceUnits="false" id="M_anth_c" name="M_Anthranilate_C7H6NO2" fbc:charge="-1" />
      <species boundaryCondition="false" compartment="Cytosol" constant="false" hasOnlySubstanceUnits="false" id="M_apin_c" name="M_alpha_Pinene_C10H16" fbc:charge="0" />
      <species boundaryCondition="false" compartment="Cytosol" constant="false" hasOnlySubstanceUnits="false" id="M_arg_L_c" name="M_L_Arginine_" fbc:charge="0" />
      <species boundaryCondition="false" compartment="Extracellular_space" constant="false" hasOnlySubstanceUnits="false" id="M_arg_L_e" name="M_L_Arginine_" fbc:charge="0" />
      <species boundaryCondition="false" compartment="Glycosome" constant="false" hasOnlySubstanceUnits="false" id="M_arg_L_x" name="M_L_Arginine_" fbc:charge="0" />
      <species boundaryCondition="false" compartment="Cytosol" constant="false" hasOnlySubstanceUnits="false" id="M_argsuc_c" name="M_N_omega___L_Arginino_succinate_C10H17N4O6" fbc:charge="-1" />
      <species boundaryCondition="false" compartment="Cytosol" constant="false" hasOnlySubstanceUnits="false" id="M_argtrna_c" name="M_L_Arginyl_tRNA_Arg__C6H15N4O2X" fbc:charge="2" />
      <species boundaryCondition="false" compartment="Cytosol" constant="false" hasOnlySubstanceUnits="false" id="M_ascb_c" name="M_L_Ascorbate_C6H7O6" fbc:charge="-1" />
      <species boundaryCondition="false" compartment="Extracellular_space" constant="false" hasOnlySubstanceUnits="false" id="M_ascb_e" name="M_L_Ascorbate_C6H7O6" fbc:charge="-1" />
      <species boundaryCondition="false" compartment="Mitochondria" constant="false" hasOnlySubstanceUnits="false" id="M_ascb_m" name="M_L_Ascorbate_C6H7O6" fbc:charge="-1" />
      <species boundaryCondition="false" compartment="Cytosol" constant="false" hasOnlySubstanceUnits="false" id="M_asn_L_c" name="M_L_Asparagine_" fbc:charge="0" />
      <species boundaryCondition="false" compartment="Extracellular_space" constant="false" hasOnlySubstanceUnits="false" id="M_asn_L_e" name="M_L_Asparagine_" fbc:charge="0" />
      <species boundaryCondition="false" compartment="Glycosome" constant="false" hasOnlySubstanceUnits="false" id="M_asn_L_x" name="M_L_Asparagine_" fbc:charge="0" />
      <species boundaryCondition="false" compartment="Cytosol" constant="false" hasOnlySubstanceUnits="false" id="M_asntrna_c" name="M_L_Asparaginyl_tRNA_Asn__C4H8N2O3X" fbc:charge="1" />
      <species boundaryCondition="false" compartment="Cytosol" constant="false" hasOnlySubstanceUnits="false" id="M_asp_L_c" name="M_L_Aspartate_" fbc:charge="0" />
      <species boundaryCondition="false" compartment="Extracellular_space" constant="false" hasOnlySubstanceUnits="false" id="M_asp_L_e" name="M_L_Aspartate_" fbc:charge="0" />
      <species boundaryCondition="false" compartment="Mitochondria" constant="false" hasOnlySubstanceUnits="false" id="M_asp_L_m" name="M_L_Aspartate_" fbc:charge="0" />
      <species boundaryCondition="false" compartment="Glycosome" constant="false" hasOnlySubstanceUnits="false" id="M_asp_L_x" name="M_L_Aspartate_" fbc:charge="0" />
      <species boundaryCondition="false" compartment="Cytosol" constant="false" hasOnlySubstanceUnits="false" id="M_aspsa_c" name="M_L_Aspartate_4_semialdehyde_C4H7NO3" fbc:charge="0" />
      <species boundaryCondition="false" compartment="Cytosol" constant="false" hasOnlySubstanceUnits="false" id="M_asptrna_c" name="M_L_Aspartyl_tRNA_Asp__C4H6NO4X" fbc:charge="0" />
      <species boundaryCondition="false" compartment="Cytosol" constant="false" hasOnlySubstanceUnits="false" id="M_atp_c" name="M_ATP_C10H12N5O13P3" fbc:charge="-4" />
      <species boundaryCondition="false" compartment="Flagellum" constant="false" hasOnlySubstanceUnits="false" id="M_atp_h" name="M_ATP_C10H12N5O13P3" fbc:charge="-4" />
      <species boundaryCondition="false" compartment="Mitochondria" constant="false" hasOnlySubstanceUnits="false" id="M_atp_m" name="M_ATP_C10H12N5O13P3" fbc:charge="-4" />
      <species boundaryCondition="false" compartment="Nucleus" constant="false" hasOnlySubstanceUnits="false" id="M_atp_n" name="M_ATP_C10H12N5O13P3" fbc:charge="-4" />
      <species boundaryCondition="false" compartment="Endoplasmic_Reticulum" constant="false" hasOnlySubstanceUnits="false" id="M_atp_r" name="M_ATP_C10H12N5O13P3" fbc:charge="-4" />
      <species boundaryCondition="false" compartment="Acidocalcisome" constant="false" hasOnlySubstanceUnits="false" id="M_atp_v" name="M_ATP_C10H12N5O13P3" fbc:charge="-4" />
      <species boundaryCondition="false" compartment="Glycosome" constant="false" hasOnlySubstanceUnits="false" id="M_atp_x" name="M_ATP_C10H12N5O13P3" fbc:charge="-4" />
      <species boundaryCondition="false" compartment="Cytosol" constant="false" hasOnlySubstanceUnits="false" id="M_b_D_glucose_c" name="M_beta_D_glucose_" fbc:charge="0" />
      <species boundaryCondition="false" compartment="Extracellular_space" constant="false" hasOnlySubstanceUnits="false" id="M_b_D_glucose_e" name="M_beta_D_glucose_" fbc:charge="0" />
      <species boundaryCondition="false" compartment="Glycosome" constant="false" hasOnlySubstanceUnits="false" id="M_b_D_glucose_x" name="M_beta_D_glucose_" fbc:charge="0" />
      <species boundaryCondition="false" compartment="Cytosol" constant="false" hasOnlySubstanceUnits="false" id="M_benz124t_c" name="M_Benzene_1_2_4_triol_C6H6O3" fbc:charge="0" />
      <species boundaryCondition="false" compartment="Cytosol" constant="false" hasOnlySubstanceUnits="false" id="M_benznt_c" name="M_Benzonitrile_C7H5N" fbc:charge="0" />
      <species boundaryCondition="false" compartment="Cytosol" constant="false" hasOnlySubstanceUnits="false" id="M_bnzp_c" name="M_Benzoyl_phosphate_C7H7O5P" fbc:charge="0" />
      <species boundaryCondition="false" compartment="Cytosol" constant="false" hasOnlySubstanceUnits="false" id="M_btamp_c" name="M_Biotinyl_5__AMP_C20H27N7O9PS" fbc:charge="-1" />
      <species boundaryCondition="false" compartment="Cytosol" constant="false" hasOnlySubstanceUnits="false" id="M_btcoa_c" name="M_Butanoyl_CoA_C25H38N7O17P3S" fbc:charge="-4" />
      <species boundaryCondition="false" compartment="Mitochondria" constant="false" hasOnlySubstanceUnits="false" id="M_btcoa_m" name="M_Butanoyl_CoA_C25H38N7O17P3S" fbc:charge="-4" />
      <species boundaryCondition="false" compartment="Endoplasmic_Reticulum" constant="false" hasOnlySubstanceUnits="false" id="M_btcoa_r" name="M_Butanoyl_CoA_C25H38N7O17P3S" fbc:charge="-4" />
      <species boundaryCondition="false" compartment="Cytosol" constant="false" hasOnlySubstanceUnits="false" id="M_btn_c" name="M_Biotin_C10H15N2O3S" fbc:charge="-1" />
      <species boundaryCondition="false" compartment="Extracellular_space" constant="false" hasOnlySubstanceUnits="false" id="M_btn_e" name="M_Biotin_C10H15N2O3S" fbc:charge="-1" />
      <species boundaryCondition="false" compartment="Mitochondria" constant="false" hasOnlySubstanceUnits="false" id="M_butACP_m" name="M_Butyryl_acyl_carrier_protein_C4H7OX" fbc:charge="0" />
      <species boundaryCondition="false" compartment="Mitochondria" constant="false" hasOnlySubstanceUnits="false" id="M_butd2coa_m" name="M_trans_But_2_enoyl_CoA_C25H36N7O17P3S" fbc:charge="-4" />
      <species boundaryCondition="false" compartment="Cytosol" constant="false" hasOnlySubstanceUnits="false" id="M_bz_c" name="M_Benzoate_C7H5O2" fbc:charge="-1" />
      <species boundaryCondition="false" compartment="Cytosol" constant="false" hasOnlySubstanceUnits="false" id="M_c2m26dcoa_c" name="M_cis_2_Methyl_5_isopropylhexa_2_5_dienoyl_CoA_C31H46N7O17P3S" fbc:charge="-4" />
      <species boundaryCondition="false" compartment="Mitochondria" constant="false" hasOnlySubstanceUnits="false" id="M_c2m26dcoa_m" name="M_cis_2_Methyl_5_isopropylhexa_2_5_dienoyl_CoA_C31H46N7O17P3S" fbc:charge="-4" />
      <species boundaryCondition="false" compartment="Glycosome" constant="false" hasOnlySubstanceUnits="false" id="M_c2m26dcoa_x" name="M_cis_2_Methyl_5_isopropylhexa_2_5_dienoyl_CoA_C31H46N7O17P3S" fbc:charge="-4" />
      <species boundaryCondition="false" compartment="Cytosol" constant="false" hasOnlySubstanceUnits="false" id="M_ca2_c" name="M_Calcium_Ca" fbc:charge="2" />
      <species boundaryCondition="false" compartment="Extracellular_space" constant="false" hasOnlySubstanceUnits="false" id="M_ca2_e" name="M_Calcium_Ca" fbc:charge="2" />
      <species boundaryCondition="false" compartment="Acidocalcisome" constant="false" hasOnlySubstanceUnits="false" id="M_ca2_v" name="M_Calcium_Ca" fbc:charge="2" />
      <species boundaryCondition="false" compartment="Cytosol" constant="false" hasOnlySubstanceUnits="false" id="M_cafcoa_c" name="M_Caffeoyl_CoA_C30H42N7O19P3S" fbc:charge="0" />
      <species boundaryCondition="false" compartment="Cytosol" constant="false" hasOnlySubstanceUnits="false" id="M_camp_c" name="M_cAMP_C10H11N5O6P" fbc:charge="-1" />
      <species boundaryCondition="false" compartment="Cytosol" constant="false" hasOnlySubstanceUnits="false" id="M_carbxy_LM_c" name="M_Carboxylate__L_major__C1770H3162O200" fbc:charge="-100" />
      <species boundaryCondition="false" compartment="Extracellular_space" constant="false" hasOnlySubstanceUnits="false" id="M_carbxy_LM_e" name="M_Carboxylate__L_major__C1770H3162O200" fbc:charge="-100" />
      <species boundaryCondition="false" compartment="Cytosol" constant="false" hasOnlySubstanceUnits="false" id="M_cbasp_c" name="M_N_Carbamoyl_L_aspartate_C5H6N2O5" fbc:charge="-2" />
      <species boundaryCondition="false" compartment="Cytosol" constant="false" hasOnlySubstanceUnits="false" id="M_cbp_c" name="M_Carbamoyl_phosphate_CH2NO5P" fbc:charge="-2" />
      <species boundaryCondition="false" compartment="Cytosol" constant="false" hasOnlySubstanceUnits="false" id="M_cdp_c" name="M_CDP_C9H12N3O11P2" fbc:charge="-3" />
      <species boundaryCondition="false" compartment="Nucleus" constant="false" hasOnlySubstanceUnits="false" id="M_cdp_n" name="M_CDP_C9H12N3O11P2" fbc:charge="-3" />
      <species boundaryCondition="false" compartment="Cytosol" constant="false" hasOnlySubstanceUnits="false" id="M_cdpchol_c" name="M_CDPcholine_C14H25N4O11P2" fbc:charge="-1" />
      <species boundaryCondition="false" compartment="Mitochondria" constant="false" hasOnlySubstanceUnits="false" id="M_cdpchol_m" name="M_CDPcholine_C14H25N4O11P2" fbc:charge="-1" />
      <species boundaryCondition="false" compartment="Cytosol" constant="false" hasOnlySubstanceUnits="false" id="M_cdpea_c" name="M_CDPethanolamine_C11H19N4O11P2" fbc:charge="-1" />
      <species boundaryCondition="false" compartment="Mitochondria" constant="false" hasOnlySubstanceUnits="false" id="M_cdpea_m" name="M_CDPethanolamine_C11H19N4O11P2" fbc:charge="-1" />
      <species boundaryCondition="false" compartment="Endoplasmic_Reticulum" constant="false" hasOnlySubstanceUnits="false" id="M_cer_r" name="M_Ceramide_C19H36NO3R" fbc:charge="0" />
      <species boundaryCondition="false" compartment="Cytosol" constant="false" hasOnlySubstanceUnits="false" id="M_ch4_c" name="M_Methane_CH4" fbc:charge="0" />
      <species boundaryCondition="false" compartment="Nucleus" constant="false" hasOnlySubstanceUnits="false" id="M_ch4_n" name="M_Methane_CH4" fbc:charge="0" />
      <species boundaryCondition="false" compartment="Cytosol" constant="false" hasOnlySubstanceUnits="false" id="M_chex_c" name="M_Cyclohexylamine_C6H13N" fbc:charge="0" />
      <species boundaryCondition="false" compartment="Endoplasmic_Reticulum" constant="false" hasOnlySubstanceUnits="false" id="M_chlstol_r" name="M_Cholesta_7_24_dien_3beta_ol_C27H44O" fbc:charge="0" />
      <species boundaryCondition="false" compartment="Cytosol" constant="false" hasOnlySubstanceUnits="false" id="M_chol_c" name="M_Choline_C5H14NO" fbc:charge="1" />
      <species boundaryCondition="false" compartment="Extracellular_space" constant="false" hasOnlySubstanceUnits="false" id="M_chol_e" name="M_Choline_C5H14NO" fbc:charge="1" />
      <species boundaryCondition="false" compartment="Cytosol" constant="false" hasOnlySubstanceUnits="false" id="M_cholp_c" name="M_Choline_phosphate_C5H13NO4P" fbc:charge="-1" />
      <species boundaryCondition="false" compartment="Cytosol" constant="false" hasOnlySubstanceUnits="false" id="M_chsterol_c" name="M_Cholesterol_C27H46O" fbc:charge="0" />
      <species boundaryCondition="false" compartment="Extracellular_space" constant="false" hasOnlySubstanceUnits="false" id="M_chsterol_e" name="M_Cholesterol_C27H46O" fbc:charge="0" />
      <species boundaryCondition="false" compartment="Endoplasmic_Reticulum" constant="false" hasOnlySubstanceUnits="false" id="M_chsterol_r" name="M_Cholesterol_C27H46O" fbc:charge="0" />
      <species boundaryCondition="false" compartment="Cytosol" constant="false" hasOnlySubstanceUnits="false" id="M_cincoa_c" name="M_Cinnamoyl_CoA_C30H42N7O17P3S" fbc:charge="0" />
      <species boundaryCondition="false" compartment="Cytosol" constant="false" hasOnlySubstanceUnits="false" id="M_cinnm_c" name="M_trans_Cinnamate_C9H7O2" fbc:charge="-1" />
      <species boundaryCondition="false" compartment="Cytosol" constant="false" hasOnlySubstanceUnits="false" id="M_cit_c" name="M_Citrate_C6H5O7" fbc:charge="-3" />
      <species boundaryCondition="false" compartment="Extracellular_space" constant="false" hasOnlySubstanceUnits="false" id="M_cit_e" name="M_Citrate_C6H5O7" fbc:charge="-3" />
      <species boundaryCondition="false" compartment="Mitochondria" constant="false" hasOnlySubstanceUnits="false" id="M_cit_m" name="M_Citrate_C6H5O7" fbc:charge="-3" />
      <species boundaryCondition="false" compartment="Cytosol" constant="false" hasOnlySubstanceUnits="false" id="M_citr_L_c" name="M_L_Citrulline_" fbc:charge="0" />
      <species boundaryCondition="false" compartment="Cytosol" constant="false" hasOnlySubstanceUnits="false" id="M_clpn_LM_c" name="M_Cardiolipin__L_major__C7980H14248O1700P200" fbc:charge="-200" />
      <species boundaryCondition="false" compartment="Mitochondria" constant="false" hasOnlySubstanceUnits="false" id="M_clpn_LM_m" name="M_Cardiolipin__L_major__C7980H14248O1700P200" fbc:charge="-200" />
      <species boundaryCondition="false" compartment="Cytosol" constant="false" hasOnlySubstanceUnits="false" id="M_cmp_c" name="M_CMP_C9H12N3O8P" fbc:charge="-2" />
      <species boundaryCondition="false" compartment="Mitochondria" constant="false" hasOnlySubstanceUnits="false" id="M_cmp_m" name="M_CMP_C9H12N3O8P" fbc:charge="-2" />
      <species boundaryCondition="false" compartment="Nucleus" constant="false" hasOnlySubstanceUnits="false" id="M_cmp_n" name="M_CMP_C9H12N3O8P" fbc:charge="-2" />
      <species boundaryCondition="false" compartment="Cytosol" constant="false" hasOnlySubstanceUnits="false" id="M_co2_c" name="M_CO2_CO2" fbc:charge="0" />
      <species boundaryCondition="false" compartment="Extracellular_space" constant="false" hasOnlySubstanceUnits="false" id="M_co2_e" name="M_CO2_CO2" fbc:charge="0" />
      <species boundaryCondition="false" compartment="Mitochondria" constant="false" hasOnlySubstanceUnits="false" id="M_co2_m" name="M_CO2_CO2" fbc:charge="0" />
      <species boundaryCondition="false" compartment="Endoplasmic_Reticulum" constant="false" hasOnlySubstanceUnits="false" id="M_co2_r" name="M_CO2_CO2" fbc:charge="0" />
      <species boundaryCondition="false" compartment="Glycosome" constant="false" hasOnlySubstanceUnits="false" id="M_co2_x" name="M_CO2_CO2" fbc:charge="0" />
      <species boundaryCondition="false" compartment="Cytosol" constant="false" hasOnlySubstanceUnits="false" id="M_coa_c" name="M_Coenzyme_A_C21H32N7O16P3S" fbc:charge="-4" />
      <species boundaryCondition="false" compartment="Mitochondria" constant="false" hasOnlySubstanceUnits="false" id="M_coa_m" name="M_Coenzyme_A_C21H32N7O16P3S" fbc:charge="-4" />
      <species boundaryCondition="false" compartment="Endoplasmic_Reticulum" constant="false" hasOnlySubstanceUnits="false" id="M_coa_r" name="M_Coenzyme_A_C21H32N7O16P3S" fbc:charge="-4" />
      <species boundaryCondition="false" compartment="Glycosome" constant="false" hasOnlySubstanceUnits="false" id="M_coa_x" name="M_Coenzyme_A_C21H32N7O16P3S" fbc:charge="-4" />
      <species boundaryCondition="false" compartment="Cytosol" constant="false" hasOnlySubstanceUnits="false" id="M_cpppg3_c" name="M_Coproporphyrinogen_III_C36H40N4O8" fbc:charge="-4" />
      <species boundaryCondition="false" compartment="Cytosol" constant="false" hasOnlySubstanceUnits="false" id="M_ctp_c" name="M_CTP_C9H12N3O14P3" fbc:charge="-4" />
      <species boundaryCondition="false" compartment="Mitochondria" constant="false" hasOnlySubstanceUnits="false" id="M_ctp_m" name="M_CTP_C9H12N3O14P3" fbc:charge="-4" />
      <species boundaryCondition="false" compartment="Nucleus" constant="false" hasOnlySubstanceUnits="false" id="M_ctp_n" name="M_CTP_C9H12N3O14P3" fbc:charge="-4" />
      <species boundaryCondition="false" compartment="Cytosol" constant="false" hasOnlySubstanceUnits="false" id="M_cyan_c" name="M_cyanide_HCN" fbc:charge="0" />
      <species boundaryCondition="false" compartment="Cytosol" constant="false" hasOnlySubstanceUnits="false" id="M_cys_L_c" name="M_L_Cysteine_" fbc:charge="0" />
      <species boundaryCondition="false" compartment="Extracellular_space" constant="false" hasOnlySubstanceUnits="false" id="M_cys_L_e" name="M_L_Cysteine_" fbc:charge="0" />
      <species boundaryCondition="false" compartment="Cytosol" constant="false" hasOnlySubstanceUnits="false" id="M_cyst_L_c" name="M_L_Cystine_" fbc:charge="0" />
      <species boundaryCondition="false" compartment="Cytosol" constant="false" hasOnlySubstanceUnits="false" id="M_cysth_L_c" name="M_L_Cystathionine_" fbc:charge="0" />
      <species boundaryCondition="false" compartment="Cytosol" constant="false" hasOnlySubstanceUnits="false" id="M_cystrna_c" name="M_L_Cysteinyl_tRNA_Cys__C3H7NO2SX" fbc:charge="1" />
      <species boundaryCondition="false" compartment="Cytosol" constant="false" hasOnlySubstanceUnits="false" id="M_cytd_c" name="M_Cytidine_C9H13N3O5" fbc:charge="0" />
      <species boundaryCondition="false" compartment="Cytosol" constant="false" hasOnlySubstanceUnits="false" id="M_dad_2_c" name="M_Deoxyadenosine_" fbc:charge="0" />
      <species boundaryCondition="false" compartment="Cytosol" constant="false" hasOnlySubstanceUnits="false" id="M_dadp_c" name="M_dADP_C10H12N5O9P2" fbc:charge="-3" />
      <species boundaryCondition="false" compartment="Flagellum" constant="false" hasOnlySubstanceUnits="false" id="M_dadp_h" name="M_dADP_C10H12N5O9P2" fbc:charge="-3" />
      <species boundaryCondition="false" compartment="Mitochondria" constant="false" hasOnlySubstanceUnits="false" id="M_dadp_m" name="M_dADP_C10H12N5O9P2" fbc:charge="-3" />
      <species boundaryCondition="false" compartment="Nucleus" constant="false" hasOnlySubstanceUnits="false" id="M_dadp_n" name="M_dADP_C10H12N5O9P2" fbc:charge="-3" />
      <species boundaryCondition="false" compartment="Glycosome" constant="false" hasOnlySubstanceUnits="false" id="M_dadp_x" name="M_dADP_C10H12N5O9P2" fbc:charge="-3" />
      <species boundaryCondition="false" compartment="Cytosol" constant="false" hasOnlySubstanceUnits="false" id="M_damp_c" name="M_dAMP_C10H12N5O6P" fbc:charge="-2" />
      <species boundaryCondition="false" compartment="Flagellum" constant="false" hasOnlySubstanceUnits="false" id="M_damp_h" name="M_dAMP_C10H12N5O6P" fbc:charge="-2" />
      <species boundaryCondition="false" compartment="Mitochondria" constant="false" hasOnlySubstanceUnits="false" id="M_damp_m" name="M_dAMP_C10H12N5O6P" fbc:charge="-2" />
      <species boundaryCondition="false" compartment="Glycosome" constant="false" hasOnlySubstanceUnits="false" id="M_damp_x" name="M_dAMP_C10H12N5O6P" fbc:charge="-2" />
      <species boundaryCondition="false" compartment="Cytosol" constant="false" hasOnlySubstanceUnits="false" id="M_datp_c" name="M_dATP_C10H12N5O12P3" fbc:charge="-4" />
      <species boundaryCondition="false" compartment="Nucleus" constant="false" hasOnlySubstanceUnits="false" id="M_datp_n" name="M_dATP_C10H12N5O12P3" fbc:charge="-4" />
      <species boundaryCondition="false" compartment="Cytosol" constant="false" hasOnlySubstanceUnits="false" id="M_dc4pcoa_c" name="M__4_7_10_13_16__Docosopentaenoyl_CoA__n_2254_7_10_13_16CoA__C43H64N7O17P3S" fbc:charge="-4" />
      <species boundaryCondition="false" compartment="Cytosol" constant="false" hasOnlySubstanceUnits="false" id="M_dcamp_c" name="M_N6__1_2_Dicarboxyethyl__AMP_C14H14N5O11P" fbc:charge="-4" />
      <species boundaryCondition="false" compartment="Mitochondria" constant="false" hasOnlySubstanceUnits="false" id="M_dccoa_m" name="M_Decanoyl_CoA_C31H50N7O17P3S" fbc:charge="-4" />
      <species boundaryCondition="false" compartment="Endoplasmic_Reticulum" constant="false" hasOnlySubstanceUnits="false" id="M_dccoa_r" name="M_Decanoyl_CoA_C31H50N7O17P3S" fbc:charge="-4" />
      <species boundaryCondition="false" compartment="Mitochondria" constant="false" hasOnlySubstanceUnits="false" id="M_dcd2coa_m" name="M_trans_Dec_2_enoyl_CoA_C31H48N7O17P3S" fbc:charge="-4" />
      <species boundaryCondition="false" compartment="Cytosol" constant="false" hasOnlySubstanceUnits="false" id="M_dcdp_c" name="M_dCDP_C9H12N3O10P2" fbc:charge="-3" />
      <species boundaryCondition="false" compartment="Nucleus" constant="false" hasOnlySubstanceUnits="false" id="M_dcdp_n" name="M_dCDP_C9H12N3O10P2" fbc:charge="-3" />
      <species boundaryCondition="false" compartment="Cytosol" constant="false" hasOnlySubstanceUnits="false" id="M_dchxcoa_c" name="M_Docosohexaenoyl_CoA__n_2264_7_10_13_16_19CoA__C43H62N7O17P3S" fbc:charge="-4" />
      <species boundaryCondition="false" compartment="Cytosol" constant="false" hasOnlySubstanceUnits="false" id="M_dcmp_c" name="M_dCMP_C9H12N3O7P" fbc:charge="-2" />
      <species boundaryCondition="false" compartment="Cytosol" constant="false" hasOnlySubstanceUnits="false" id="M_dcopcoa_c" name="M__7_10_13_16_19__Docosopentaenoyl_CoA__n_2257_10_13_16_19CoA__C43H64N7O17P3S" fbc:charge="-4" />
      <species boundaryCondition="false" compartment="Cytosol" constant="false" hasOnlySubstanceUnits="false" id="M_dcotcoa_c" name="M__7_10_13_16__Docosotetranoyl_CoA__n_2247_10_13_16CoA_C43H66N7O17P3S" fbc:charge="-4" />
      <species boundaryCondition="false" compartment="Endoplasmic_Reticulum" constant="false" hasOnlySubstanceUnits="false" id="M_dcotcoa_r" name="M__7_10_13_16__Docosotetranoyl_CoA__n_2247_10_13_16CoA_C43H66N7O17P3S" fbc:charge="-4" />
      <species boundaryCondition="false" compartment="Cytosol" constant="false" hasOnlySubstanceUnits="false" id="M_dctp_c" name="M_dCTP_C9H12N3O13P3" fbc:charge="-4" />
      <species boundaryCondition="false" compartment="Nucleus" constant="false" hasOnlySubstanceUnits="false" id="M_dctp_n" name="M_dCTP_C9H12N3O13P3" fbc:charge="-4" />
      <species boundaryCondition="false" compartment="Cytosol" constant="false" hasOnlySubstanceUnits="false" id="M_dcyt_c" name="M_Deoxycytidine_C9H13N3O4" fbc:charge="0" />
      <species boundaryCondition="false" compartment="Mitochondria" constant="false" hasOnlySubstanceUnits="false" id="M_ddcaACP_m" name="M_Dodecanoyl_ACP__n_C120ACP__C12H23OX" fbc:charge="0" />
      <species boundaryCondition="false" compartment="Mitochondria" constant="false" hasOnlySubstanceUnits="false" id="M_ddcoa_m" name="M_Dodecanoyl_CoA__n_C120CoA__C33H54N7O17P3S" fbc:charge="-4" />
      <species boundaryCondition="false" compartment="Endoplasmic_Reticulum" constant="false" hasOnlySubstanceUnits="false" id="M_ddcoa_r" name="M_Dodecanoyl_CoA__n_C120CoA__C33H54N7O17P3S" fbc:charge="-4" />
      <species boundaryCondition="false" compartment="Mitochondria" constant="false" hasOnlySubstanceUnits="false" id="M_ddd2coa_m" name="M_trans_Dodec_2_enoyl_CoA_C33H52N7O17P3S" fbc:charge="-4" />
      <species boundaryCondition="false" compartment="Endoplasmic_Reticulum" constant="false" hasOnlySubstanceUnits="false" id="M_ddsmsterol_r" name="M_7_Dehydrodesmosterol_C27H42O" fbc:charge="0" />
      <species boundaryCondition="false" compartment="Mitochondria" constant="false" hasOnlySubstanceUnits="false" id="M_decACP_m" name="M_Decanoyl_acyl_carrier_protein_C10H19OX" fbc:charge="0" />
      <species boundaryCondition="false" compartment="Cytosol" constant="false" hasOnlySubstanceUnits="false" id="M_decdp_c" name="M_all_trans_Decaprenyl_diphosphate_C50H81O7P2" fbc:charge="-3" />
      <species boundaryCondition="false" compartment="Cytosol" constant="false" hasOnlySubstanceUnits="false" id="M_dgdp_c" name="M_dGDP_C10H12N5O10P2" fbc:charge="-3" />
      <species boundaryCondition="false" compartment="Nucleus" constant="false" hasOnlySubstanceUnits="false" id="M_dgdp_n" name="M_dGDP_C10H12N5O10P2" fbc:charge="-3" />
      <species boundaryCondition="false" compartment="Endoplasmic_Reticulum" constant="false" hasOnlySubstanceUnits="false" id="M_dgdp_r" name="M_dGDP_C10H12N5O10P2" fbc:charge="-3" />
      <species boundaryCondition="false" compartment="Cytosol" constant="false" hasOnlySubstanceUnits="false" id="M_dgmp_c" name="M_dGMP_C10H12N5O7P" fbc:charge="-2" />
      <species boundaryCondition="false" compartment="Endoplasmic_Reticulum" constant="false" hasOnlySubstanceUnits="false" id="M_dgmp_r" name="M_dGMP_C10H12N5O7P" fbc:charge="-2" />
      <species boundaryCondition="false" compartment="Cytosol" constant="false" hasOnlySubstanceUnits="false" id="M_dgtp_c" name="M_dGTP_C10H12N5O13P3" fbc:charge="-4" />
      <species boundaryCondition="false" compartment="Nucleus" constant="false" hasOnlySubstanceUnits="false" id="M_dgtp_n" name="M_dGTP_C10H12N5O13P3" fbc:charge="-4" />
      <species boundaryCondition="false" compartment="Cytosol" constant="false" hasOnlySubstanceUnits="false" id="M_dha_c" name="M_Dihydroxyacetone_C3H6O3" fbc:charge="0" />
      <species boundaryCondition="false" compartment="Cytosol" constant="false" hasOnlySubstanceUnits="false" id="M_dhap_c" name="M_Dihydroxyacetone_phosphate_C3H5O6P" fbc:charge="-2" />
      <species boundaryCondition="false" compartment="Glycosome" constant="false" hasOnlySubstanceUnits="false" id="M_dhap_x" name="M_Dihydroxyacetone_phosphate_C3H5O6P" fbc:charge="-2" />
      <species boundaryCondition="false" compartment="Cytosol" constant="false" hasOnlySubstanceUnits="false" id="M_dhbpt_c" name="M_6_7_Dihydrobiopterin_C9H13N5O3" fbc:charge="0" />
      <species boundaryCondition="false" compartment="Endoplasmic_Reticulum" constant="false" hasOnlySubstanceUnits="false" id="M_dhcrm_r" name="M_Dihydroceramide_C19H38NO3R" fbc:charge="0" />
      <species boundaryCondition="false" compartment="Cytosol" constant="false" hasOnlySubstanceUnits="false" id="M_dhdascb_c" name="M_Dehydroascorbate_C6H6O6" fbc:charge="0" />
      <species boundaryCondition="false" compartment="Mitochondria" constant="false" hasOnlySubstanceUnits="false" id="M_dhdascb_m" name="M_Dehydroascorbate_C6H6O6" fbc:charge="0" />
      <species boundaryCondition="false" compartment="Cytosol" constant="false" hasOnlySubstanceUnits="false" id="M_dhf_c" name="M_7_8_Dihydrofolate_C19H19N7O6" fbc:charge="-2" />
      <species boundaryCondition="false" compartment="Mitochondria" constant="false" hasOnlySubstanceUnits="false" id="M_dhlam_m" name="M_Dihydrolipoamide_C8H17NOS2" fbc:charge="0" />
      <species boundaryCondition="false" compartment="Cytosol" constant="false" hasOnlySubstanceUnits="false" id="M_dhlpro_c" name="M_Dihydrolipolprotein_H2S2X" fbc:charge="0" />
      <species boundaryCondition="false" compartment="Mitochondria" constant="false" hasOnlySubstanceUnits="false" id="M_dhlpro_m" name="M_Dihydrolipolprotein_H2S2X" fbc:charge="0" />
      <species boundaryCondition="false" compartment="Cytosol" constant="false" hasOnlySubstanceUnits="false" id="M_dhmdlald_c" name="M_3_4_Dihydroxymandelaldehyde_C8H8O4" fbc:charge="0" />
      <species boundaryCondition="false" compartment="Cytosol" constant="false" hasOnlySubstanceUnits="false" id="M_dhnpt_c" name="M_2_Amino_4_hydroxy_6__D_erythro_1_2_3_trihydroxypropyl__7_8_dihydropteridine_C9H13N5O4" fbc:charge="0" />
      <species boundaryCondition="false" compartment="Nucleus" constant="false" hasOnlySubstanceUnits="false" id="M_dhnpt_n" name="M_2_Amino_4_hydroxy_6__D_erythro_1_2_3_trihydroxypropyl__7_8_dihydropteridine_C9H13N5O4" fbc:charge="0" />
      <species boundaryCondition="false" compartment="Cytosol" constant="false" hasOnlySubstanceUnits="false" id="M_dhor_S_c" name="M__S__Dihydroorotate_" fbc:charge="0" />
      <species boundaryCondition="false" compartment="Nucleus" constant="false" hasOnlySubstanceUnits="false" id="M_dhpmp_n" name="M_Dihydroneopterin_monophosphate_C9H12N5O7P" fbc:charge="-2" />
      <species boundaryCondition="false" compartment="Cytosol" constant="false" hasOnlySubstanceUnits="false" id="M_dhpt_c" name="M_Dihydropteroate_C14H13N6O3" fbc:charge="-1" />
      <species boundaryCondition="false" compartment="Cytosol" constant="false" hasOnlySubstanceUnits="false" id="M_didp_c" name="M_dIDP_C10H14N4O10P2" fbc:charge="0" />
      <species boundaryCondition="false" compartment="Nucleus" constant="false" hasOnlySubstanceUnits="false" id="M_didp_n" name="M_dIDP_C10H14N4O10P2" fbc:charge="0" />
      <species boundaryCondition="false" compartment="Cytosol" constant="false" hasOnlySubstanceUnits="false" id="M_din_c" name="M_Deoxyinosine_C10H12N4O4" fbc:charge="0" />
      <species boundaryCondition="false" compartment="Cytosol" constant="false" hasOnlySubstanceUnits="false" id="M_ditp_c" name="M_dITP_C10H15N4O13P3" fbc:charge="0" />
      <species boundaryCondition="false" compartment="Nucleus" constant="false" hasOnlySubstanceUnits="false" id="M_ditp_n" name="M_dITP_C10H15N4O13P3" fbc:charge="0" />
      <species boundaryCondition="false" compartment="Cytosol" constant="false" hasOnlySubstanceUnits="false" id="M_dkmpp_c" name="M_2_3_diketo5_methylthio_1_phosphopentane_C6H9O6PS" fbc:charge="-2" />
      <species boundaryCondition="false" compartment="Cytosol" constant="false" hasOnlySubstanceUnits="false" id="M_dmpp_c" name="M_Dimethylallyl_diphosphate_C5H9O7P2" fbc:charge="-3" />
      <species boundaryCondition="false" compartment="Glycosome" constant="false" hasOnlySubstanceUnits="false" id="M_dmpp_x" name="M_Dimethylallyl_diphosphate_C5H9O7P2" fbc:charge="-3" />
      <species boundaryCondition="false" compartment="Cytosol" constant="false" hasOnlySubstanceUnits="false" id="M_dnad_c" name="M_Deamino_NAD_C21H24N6O15P2" fbc:charge="-2" />
      <species boundaryCondition="false" compartment="Cytosol" constant="false" hasOnlySubstanceUnits="false" id="M_dpcoa_c" name="M_Dephospho_CoA_C21H33N7O13P2S" fbc:charge="-2" />
      <species boundaryCondition="false" compartment="Cytosol" constant="false" hasOnlySubstanceUnits="false" id="M_drib_c" name="M_Deoxyribose_C5H10O4" fbc:charge="0" />
      <species boundaryCondition="false" compartment="Extracellular_space" constant="false" hasOnlySubstanceUnits="false" id="M_drib_e" name="M_Deoxyribose_C5H10O4" fbc:charge="0" />
      <species boundaryCondition="false" compartment="Cytosol" constant="false" hasOnlySubstanceUnits="false" id="M_dsmsterol_c" name="M_desmosterol_C27H44O" fbc:charge="0" />
      <species boundaryCondition="false" compartment="Endoplasmic_Reticulum" constant="false" hasOnlySubstanceUnits="false" id="M_dsmsterol_r" name="M_desmosterol_C27H44O" fbc:charge="0" />
      <species boundaryCondition="false" compartment="Cytosol" constant="false" hasOnlySubstanceUnits="false" id="M_dtdp_c" name="M_dTDP_C10H13N2O11P2" fbc:charge="-3" />
      <species boundaryCondition="false" compartment="Nucleus" constant="false" hasOnlySubstanceUnits="false" id="M_dtdp_n" name="M_dTDP_C10H13N2O11P2" fbc:charge="-3" />
      <species boundaryCondition="false" compartment="Cytosol" constant="false" hasOnlySubstanceUnits="false" id="M_dtdpddg_c" name="M_dTDP_4_dehydro_6_deoxy_D_glucose_C16H22N2O15P2" fbc:charge="-2" />
      <species boundaryCondition="false" compartment="Cytosol" constant="false" hasOnlySubstanceUnits="false" id="M_dtdpgal_c" name="M_dTDP_galactose_C16H24N2O16P2" fbc:charge="-2" />
      <species boundaryCondition="false" compartment="Glycosome" constant="false" hasOnlySubstanceUnits="false" id="M_dtdpgal_x" name="M_dTDP_galactose_C16H24N2O16P2" fbc:charge="-2" />
      <species boundaryCondition="false" compartment="Cytosol" constant="false" hasOnlySubstanceUnits="false" id="M_dtdpglc_c" name="M_dTDPglucose_C16H24N2O16P2" fbc:charge="-2" />
      <species boundaryCondition="false" compartment="Glycosome" constant="false" hasOnlySubstanceUnits="false" id="M_dtdpglc_x" name="M_dTDPglucose_C16H24N2O16P2" fbc:charge="-2" />
      <species boundaryCondition="false" compartment="Cytosol" constant="false" hasOnlySubstanceUnits="false" id="M_dtmp_c" name="M_dTMP_C10H13N2O8P" fbc:charge="-2" />
      <species boundaryCondition="false" compartment="Mitochondria" constant="false" hasOnlySubstanceUnits="false" id="M_dtmp_m" name="M_dTMP_C10H13N2O8P" fbc:charge="-2" />
      <species boundaryCondition="false" compartment="Cytosol" constant="false" hasOnlySubstanceUnits="false" id="M_dtpcudcpp_c" name="M_di_trans_poly_cis_Undecaprenyl_diphosphate_C55H89O7P2" fbc:charge="-3" />
      <species boundaryCondition="false" compartment="Cytosol" constant="false" hasOnlySubstanceUnits="false" id="M_dttp_c" name="M_dTTP_C10H13N2O14P3" fbc:charge="-4" />
      <species boundaryCondition="false" compartment="Nucleus" constant="false" hasOnlySubstanceUnits="false" id="M_dttp_n" name="M_dTTP_C10H13N2O14P3" fbc:charge="-4" />
      <species boundaryCondition="false" compartment="Cytosol" constant="false" hasOnlySubstanceUnits="false" id="M_dudp_c" name="M_dUDP_C9H11N2O11P2" fbc:charge="-3" />
      <species boundaryCondition="false" compartment="Nucleus" constant="false" hasOnlySubstanceUnits="false" id="M_dudp_n" name="M_dUDP_C9H11N2O11P2" fbc:charge="-3" />
      <species boundaryCondition="false" compartment="Cytosol" constant="false" hasOnlySubstanceUnits="false" id="M_dump_c" name="M_dUMP_C9H11N2O8P" fbc:charge="-2" />
      <species boundaryCondition="false" compartment="Mitochondria" constant="false" hasOnlySubstanceUnits="false" id="M_dump_m" name="M_dUMP_C9H11N2O8P" fbc:charge="-2" />
      <species boundaryCondition="false" compartment="Nucleus" constant="false" hasOnlySubstanceUnits="false" id="M_dump_n" name="M_dUMP_C9H11N2O8P" fbc:charge="-2" />
      <species boundaryCondition="false" compartment="Cytosol" constant="false" hasOnlySubstanceUnits="false" id="M_duri_c" name="M_Deoxyuridine_C9H12N2O5" fbc:charge="0" />
      <species boundaryCondition="false" compartment="Mitochondria" constant="false" hasOnlySubstanceUnits="false" id="M_duri_m" name="M_Deoxyuridine_C9H12N2O5" fbc:charge="0" />
      <species boundaryCondition="false" compartment="Cytosol" constant="false" hasOnlySubstanceUnits="false" id="M_dutp_c" name="M_dUTP_C9H11N2O14P3" fbc:charge="-4" />
      <species boundaryCondition="false" compartment="Mitochondria" constant="false" hasOnlySubstanceUnits="false" id="M_dutp_m" name="M_dUTP_C9H11N2O14P3" fbc:charge="-4" />
      <species boundaryCondition="false" compartment="Nucleus" constant="false" hasOnlySubstanceUnits="false" id="M_dutp_n" name="M_dUTP_C9H11N2O14P3" fbc:charge="-4" />
      <species boundaryCondition="false" compartment="Cytosol" constant="false" hasOnlySubstanceUnits="false" id="M_e4p_c" name="M_D_Erythrose_4_phosphate_C4H7O7P" fbc:charge="-2" />
      <species boundaryCondition="false" compartment="Glycosome" constant="false" hasOnlySubstanceUnits="false" id="M_e4p_x" name="M_D_Erythrose_4_phosphate_C4H7O7P" fbc:charge="-2" />
      <species boundaryCondition="false" compartment="Cytosol" constant="false" hasOnlySubstanceUnits="false" id="M_eicpcoa_c" name="M__5_8_11_14_17__Eicosopentaenoyl_CoA__n_2055_8_11_14_17CoA__C41H60N7O17P3S" fbc:charge="-4" />
      <species boundaryCondition="false" compartment="Cytosol" constant="false" hasOnlySubstanceUnits="false" id="M_eictcoa_c" name="M__8_11_14_17__Eicosatetranoyl_CoA__n_2048_11_14_17CoA__C41H62N7O17P3S" fbc:charge="-4" />
      <species boundaryCondition="false" compartment="Cytosol" constant="false" hasOnlySubstanceUnits="false" id="M_eictrcoa_c" name="M__8_11_14__Eicosatrienoyl_CoA__n_2038_11_14CoA__C41H64N7O17P3S" fbc:charge="-4" />
      <species boundaryCondition="false" compartment="Endoplasmic_Reticulum" constant="false" hasOnlySubstanceUnits="false" id="M_epist_r" name="M_episterol_C28H46O" fbc:charge="0" />
      <species boundaryCondition="false" compartment="Cytosol" constant="false" hasOnlySubstanceUnits="false" id="M_ergst_c" name="M_Ergosterol_C28H44O" fbc:charge="0" />
      <species boundaryCondition="false" compartment="Extracellular_space" constant="false" hasOnlySubstanceUnits="false" id="M_ergst_e" name="M_Ergosterol_C28H44O" fbc:charge="0" />
      <species boundaryCondition="false" compartment="Endoplasmic_Reticulum" constant="false" hasOnlySubstanceUnits="false" id="M_ergst_r" name="M_Ergosterol_C28H44O" fbc:charge="0" />
      <species boundaryCondition="false" compartment="Endoplasmic_Reticulum" constant="false" hasOnlySubstanceUnits="false" id="M_ergtetrol_r" name="M_Ergosta_5_7_22_24_28__tetraen_3beta_ol_C28H42O" fbc:charge="0" />
      <species boundaryCondition="false" compartment="Endoplasmic_Reticulum" constant="false" hasOnlySubstanceUnits="false" id="M_ergtrol_r" name="M_ergosta_5_7_24_28__trienol_C28H44O" fbc:charge="0" />
      <species boundaryCondition="false" compartment="Cytosol" constant="false" hasOnlySubstanceUnits="false" id="M_etha_c" name="M_Ethanolamine_C2H8NO" fbc:charge="1" />
      <species boundaryCondition="false" compartment="Cytosol" constant="false" hasOnlySubstanceUnits="false" id="M_ethap_c" name="M_Ethanolamine_phosphate_C2H7NO4P" fbc:charge="-1" />
      <species boundaryCondition="false" compartment="Mitochondria" constant="false" hasOnlySubstanceUnits="false" id="M_ethap_m" name="M_Ethanolamine_phosphate_C2H7NO4P" fbc:charge="-1" />
      <species boundaryCondition="false" compartment="Endoplasmic_Reticulum" constant="false" hasOnlySubstanceUnits="false" id="M_ethap_r" name="M_Ethanolamine_phosphate_C2H7NO4P" fbc:charge="-1" />
      <species boundaryCondition="false" compartment="Cytosol" constant="false" hasOnlySubstanceUnits="false" id="M_f26bp_c" name="M_D_Fructose_2_6_bisphosphate_C6H10O12P2" fbc:charge="-4" />
      <species boundaryCondition="false" compartment="Cytosol" constant="false" hasOnlySubstanceUnits="false" id="M_f6p_c" name="M_D_Fructose_6_phosphate_C6H11O9P" fbc:charge="-2" />
      <species boundaryCondition="false" compartment="Glycosome" constant="false" hasOnlySubstanceUnits="false" id="M_f6p_x" name="M_D_Fructose_6_phosphate_C6H11O9P" fbc:charge="-2" />
      <species boundaryCondition="false" compartment="Cytosol" constant="false" hasOnlySubstanceUnits="false" id="M_fad_c" name="M_FAD_C27H31N9O15P2" fbc:charge="-2" />
      <species boundaryCondition="false" compartment="Mitochondria" constant="false" hasOnlySubstanceUnits="false" id="M_fad_m" name="M_FAD_C27H31N9O15P2" fbc:charge="-2" />
      <species boundaryCondition="false" compartment="Endoplasmic_Reticulum" constant="false" hasOnlySubstanceUnits="false" id="M_fad_r" name="M_FAD_C27H31N9O15P2" fbc:charge="-2" />
      <species boundaryCondition="false" compartment="Cytosol" constant="false" hasOnlySubstanceUnits="false" id="M_fadh2_c" name="M_FADH2_C27H33N9O15P2" fbc:charge="-2" />
      <species boundaryCondition="false" compartment="Mitochondria" constant="false" hasOnlySubstanceUnits="false" id="M_fadh2_m" name="M_FADH2_C27H33N9O15P2" fbc:charge="-2" />
      <species boundaryCondition="false" compartment="Endoplasmic_Reticulum" constant="false" hasOnlySubstanceUnits="false" id="M_fadh2_r" name="M_FADH2_C27H33N9O15P2" fbc:charge="-2" />
      <species boundaryCondition="false" compartment="Cytosol" constant="false" hasOnlySubstanceUnits="false" id="M_fanth_c" name="M_Formylanthranilate_C8H6NO3" fbc:charge="-1" />
      <species boundaryCondition="false" compartment="Endoplasmic_Reticulum" constant="false" hasOnlySubstanceUnits="false" id="M_fattyacid_r" name="M_Fatty_Acid_CO2R" fbc:charge="-1" />
      <species boundaryCondition="false" compartment="Glycosome" constant="false" hasOnlySubstanceUnits="false" id="M_fdp_x" name="M_D_Fructose_1_6_bisphosphate_C6H10O12P2" fbc:charge="-4" />
      <species boundaryCondition="false" compartment="Cytosol" constant="false" hasOnlySubstanceUnits="false" id="M_fe2_c" name="M_Fe2_Fe" fbc:charge="2" />
      <species boundaryCondition="false" compartment="Endoplasmic_Reticulum" constant="false" hasOnlySubstanceUnits="false" id="M_fecost_r" name="M_24_Methylene_5alpha_cholest_8_en_3beta_ol_C28H46O" fbc:charge="0" />
      <species boundaryCondition="false" compartment="Cytosol" constant="false" hasOnlySubstanceUnits="false" id="M_ferulcoa_c" name="M_Feruloyl_CoA_C31H44N7O19P3S" fbc:charge="0" />
      <species boundaryCondition="false" compartment="Mitochondria" constant="false" hasOnlySubstanceUnits="false" id="M_ficytc_m" name="M_Ferricytochrome_c_C42H50FeN8O6S2" fbc:charge="3" />
      <species boundaryCondition="false" compartment="Mitochondria" constant="false" hasOnlySubstanceUnits="false" id="M_focytc_m" name="M_Ferrocytochrome_c_C42H50FeN8O6S2" fbc:charge="2" />
      <species boundaryCondition="false" compartment="Cytosol" constant="false" hasOnlySubstanceUnits="false" id="M_fol_c" name="M_Folate_C19H18N7O6" fbc:charge="-1" />
      <species boundaryCondition="false" compartment="Extracellular_space" constant="false" hasOnlySubstanceUnits="false" id="M_fol_e" name="M_Folate_C19H18N7O6" fbc:charge="-1" />
      <species boundaryCondition="false" compartment="Cytosol" constant="false" hasOnlySubstanceUnits="false" id="M_for_c" name="M_Formate_CH1O2" fbc:charge="-1" />
      <species boundaryCondition="false" compartment="Endoplasmic_Reticulum" constant="false" hasOnlySubstanceUnits="false" id="M_for_r" name="M_Formate_CH1O2" fbc:charge="-1" />
      <species boundaryCondition="false" compartment="Cytosol" constant="false" hasOnlySubstanceUnits="false" id="M_frdp_c" name="M_Farnesyl_diphosphate_C15H25O7P2" fbc:charge="-3" />
      <species boundaryCondition="false" compartment="Mitochondria" constant="false" hasOnlySubstanceUnits="false" id="M_frdp_m" name="M_Farnesyl_diphosphate_C15H25O7P2" fbc:charge="-3" />
      <species boundaryCondition="false" compartment="Glycosome" constant="false" hasOnlySubstanceUnits="false" id="M_frdp_x" name="M_Farnesyl_diphosphate_C15H25O7P2" fbc:charge="-3" />
      <species boundaryCondition="false" compartment="Cytosol" constant="false" hasOnlySubstanceUnits="false" id="M_frlt_c" name="M_Ferulate_C10H10O4" fbc:charge="0" />
      <species boundaryCondition="false" compartment="Cytosol" constant="false" hasOnlySubstanceUnits="false" id="M_fru_c" name="M_D_Fructose_C6H12O6" fbc:charge="0" />
      <species boundaryCondition="false" compartment="Glycosome" constant="false" hasOnlySubstanceUnits="false" id="M_fru_x" name="M_D_Fructose_C6H12O6" fbc:charge="0" />
      <species boundaryCondition="false" compartment="Cytosol" constant="false" hasOnlySubstanceUnits="false" id="M_fum_c" name="M_Fumarate_C4H2O4" fbc:charge="-2" />
      <species boundaryCondition="false" compartment="Mitochondria" constant="false" hasOnlySubstanceUnits="false" id="M_fum_m" name="M_Fumarate_C4H2O4" fbc:charge="-2" />
      <species boundaryCondition="false" compartment="Glycosome" constant="false" hasOnlySubstanceUnits="false" id="M_fum_x" name="M_Fumarate_C4H2O4" fbc:charge="-2" />
      <species boundaryCondition="false" compartment="Cytosol" constant="false" hasOnlySubstanceUnits="false" id="M_g1p_c" name="M_D_Glucose_1_phosphate_C6H11O9P" fbc:charge="-2" />
      <species boundaryCondition="false" compartment="Cytosol" constant="false" hasOnlySubstanceUnits="false" id="M_g3p_c" name="M_Glyceraldehyde_3_phosphate_C3H5O6P" fbc:charge="-2" />
      <species boundaryCondition="false" compartment="Glycosome" constant="false" hasOnlySubstanceUnits="false" id="M_g3p_x" name="M_Glyceraldehyde_3_phosphate_C3H5O6P" fbc:charge="-2" />
      <species boundaryCondition="false" compartment="Cytosol" constant="false" hasOnlySubstanceUnits="false" id="M_g3pc_c" name="M_sn_Glycero_3_phosphocholine_C8H21NO6P" fbc:charge="0" />
      <species boundaryCondition="false" compartment="Cytosol" constant="false" hasOnlySubstanceUnits="false" id="M_g3pe_c" name="M_sn_Glycero_3_phosphoethanolamine_C5H14NO6P" fbc:charge="0" />
      <species boundaryCondition="false" compartment="Cytosol" constant="false" hasOnlySubstanceUnits="false" id="M_g6p_A_c" name="M_alpha_D_Glucose_6_phosphate_" fbc:charge="0" />
      <species boundaryCondition="false" compartment="Glycosome" constant="false" hasOnlySubstanceUnits="false" id="M_g6p_A_x" name="M_alpha_D_Glucose_6_phosphate_" fbc:charge="0" />
      <species boundaryCondition="false" compartment="Cytosol" constant="false" hasOnlySubstanceUnits="false" id="M_g6p_B_c" name="M_beta_D_glucose_6_phosphate_" fbc:charge="0" />
      <species boundaryCondition="false" compartment="Glycosome" constant="false" hasOnlySubstanceUnits="false" id="M_g6p_B_x" name="M_beta_D_glucose_6_phosphate_" fbc:charge="0" />
      <species boundaryCondition="false" compartment="Cytosol" constant="false" hasOnlySubstanceUnits="false" id="M_g6p_c" name="M_D_Glucose_6_phosphate_C6H11O9P" fbc:charge="-2" />
      <species boundaryCondition="false" compartment="Cytosol" constant="false" hasOnlySubstanceUnits="false" id="M_gal1p_c" name="M_alpha_D_Galactose_1_phosphate_C6H11O9P" fbc:charge="-2" />
      <species boundaryCondition="false" compartment="Glycosome" constant="false" hasOnlySubstanceUnits="false" id="M_gal1p_x" name="M_alpha_D_Galactose_1_phosphate_C6H11O9P" fbc:charge="-2" />
      <species boundaryCondition="false" compartment="Cytosol" constant="false" hasOnlySubstanceUnits="false" id="M_gal6dg_c" name="M_D_Gal_alpha_1_6D_Gal_alpha_1_6D_Glucose_C18H32O16" fbc:charge="0" />
      <species boundaryCondition="false" compartment="Cytosol" constant="false" hasOnlySubstanceUnits="false" id="M_gal_c" name="M_D_Galactose_C6H12O6" fbc:charge="0" />
      <species boundaryCondition="false" compartment="Glycosome" constant="false" hasOnlySubstanceUnits="false" id="M_gal_x" name="M_D_Galactose_C6H12O6" fbc:charge="0" />
      <species boundaryCondition="false" compartment="Cytosol" constant="false" hasOnlySubstanceUnits="false" id="M_galt_c" name="M_Galactitol_C6H14O6" fbc:charge="0" />
      <species boundaryCondition="false" compartment="Cytosol" constant="false" hasOnlySubstanceUnits="false" id="M_gam6p_c" name="M_D_Glucosamine_6_phosphate_C6H13NO8P" fbc:charge="-1" />
      <species boundaryCondition="false" compartment="Glycosome" constant="false" hasOnlySubstanceUnits="false" id="M_gam6p_x" name="M_D_Glucosamine_6_phosphate_C6H13NO8P" fbc:charge="-1" />
      <species boundaryCondition="false" compartment="Cytosol" constant="false" hasOnlySubstanceUnits="false" id="M_gamla_c" name="M_Gamma_linolenic_acid__183__C18H29O2" fbc:charge="-1" />
      <species boundaryCondition="false" compartment="Cytosol" constant="false" hasOnlySubstanceUnits="false" id="M_gdp_c" name="M_GDP_C10H12N5O11P2" fbc:charge="-3" />
      <species boundaryCondition="false" compartment="Mitochondria" constant="false" hasOnlySubstanceUnits="false" id="M_gdp_m" name="M_GDP_C10H12N5O11P2" fbc:charge="-3" />
      <species boundaryCondition="false" compartment="Nucleus" constant="false" hasOnlySubstanceUnits="false" id="M_gdp_n" name="M_GDP_C10H12N5O11P2" fbc:charge="-3" />
      <species boundaryCondition="false" compartment="Endoplasmic_Reticulum" constant="false" hasOnlySubstanceUnits="false" id="M_gdp_r" name="M_GDP_C10H12N5O11P2" fbc:charge="-3" />
      <species boundaryCondition="false" compartment="Cytosol" constant="false" hasOnlySubstanceUnits="false" id="M_gdpdp_c" name="M_Guanosine_3__5__bis_diphosphate__C10H11N5O17P4" fbc:charge="-6" />
      <species boundaryCondition="false" compartment="Acidocalcisome" constant="false" hasOnlySubstanceUnits="false" id="M_gdpdp_v" name="M_Guanosine_3__5__bis_diphosphate__C10H11N5O17P4" fbc:charge="-6" />
      <species boundaryCondition="false" compartment="Cytosol" constant="false" hasOnlySubstanceUnits="false" id="M_gdpman_c" name="M_GDP_D_mannose_C16H23N5O16P2" fbc:charge="-2" />
      <species boundaryCondition="false" compartment="Endoplasmic_Reticulum" constant="false" hasOnlySubstanceUnits="false" id="M_gdpman_r" name="M_GDP_D_mannose_C16H23N5O16P2" fbc:charge="-2" />
      <species boundaryCondition="false" compartment="Cytosol" constant="false" hasOnlySubstanceUnits="false" id="M_gdptp_c" name="M_Guanosine_3__diphosphate_5__triphosphate_C10H11N5O20P5" fbc:charge="-7" />
      <species boundaryCondition="false" compartment="Acidocalcisome" constant="false" hasOnlySubstanceUnits="false" id="M_gdptp_v" name="M_Guanosine_3__diphosphate_5__triphosphate_C10H11N5O20P5" fbc:charge="-7" />
      <species boundaryCondition="false" compartment="Cytosol" constant="false" hasOnlySubstanceUnits="false" id="M_ggdp_c" name="M_Geranylgeranyl_diphosphate_C20H33O7P2" fbc:charge="-3" />
      <species boundaryCondition="false" compartment="Cytosol" constant="false" hasOnlySubstanceUnits="false" id="M_glcr_c" name="M_D_Glucarate_C6H8O8" fbc:charge="-2" />
      <species boundaryCondition="false" compartment="Mitochondria" constant="false" hasOnlySubstanceUnits="false" id="M_glcr_m" name="M_D_Glucarate_C6H8O8" fbc:charge="-2" />
      <species boundaryCondition="false" compartment="Cytosol" constant="false" hasOnlySubstanceUnits="false" id="M_glcurn_c" name="M_D_Glucurone_C6H8O6" fbc:charge="0" />
      <species boundaryCondition="false" compartment="Mitochondria" constant="false" hasOnlySubstanceUnits="false" id="M_glcurn_m" name="M_D_Glucurone_C6H8O6" fbc:charge="0" />
      <species boundaryCondition="false" compartment="Cytosol" constant="false" hasOnlySubstanceUnits="false" id="M_glinACP_c" name="M_gamma_linoyl_ACP_C18H29OX" fbc:charge="0" />
      <species boundaryCondition="false" compartment="Mitochondria" constant="false" hasOnlySubstanceUnits="false" id="M_glinACP_m" name="M_gamma_linoyl_ACP_C18H29OX" fbc:charge="0" />
      <species boundaryCondition="false" compartment="Cytosol" constant="false" hasOnlySubstanceUnits="false" id="M_glincoa_c" name="M_gamma_Linoyl_CoA__n_C1836_9_12CoA__C39H60N7O17P3S" fbc:charge="-4" />
      <species boundaryCondition="false" compartment="Mitochondria" constant="false" hasOnlySubstanceUnits="false" id="M_glincoa_m" name="M_gamma_Linoyl_CoA__n_C1836_9_12CoA__C39H60N7O17P3S" fbc:charge="-4" />
      <species boundaryCondition="false" compartment="Glycosome" constant="false" hasOnlySubstanceUnits="false" id="M_glincoa_x" name="M_gamma_Linoyl_CoA__n_C1836_9_12CoA__C39H60N7O17P3S" fbc:charge="-4" />
      <species boundaryCondition="false" compartment="Cytosol" constant="false" hasOnlySubstanceUnits="false" id="M_gln_L_c" name="M_L_Glutamine_" fbc:charge="0" />
      <species boundaryCondition="false" compartment="Extracellular_space" constant="false" hasOnlySubstanceUnits="false" id="M_gln_L_e" name="M_L_Glutamine_" fbc:charge="0" />
      <species boundaryCondition="false" compartment="Mitochondria" constant="false" hasOnlySubstanceUnits="false" id="M_gln_L_m" name="M_L_Glutamine_" fbc:charge="0" />
      <species boundaryCondition="false" compartment="Nucleus" constant="false" hasOnlySubstanceUnits="false" id="M_gln_L_n" name="M_L_Glutamine_" fbc:charge="0" />
      <species boundaryCondition="false" compartment="Cytosol" constant="false" hasOnlySubstanceUnits="false" id="M_glntrna_c" name="M_L_Glutaminyl_tRNA_Gln__C5H10N2O3X" fbc:charge="1" />
      <species boundaryCondition="false" compartment="Mitochondria" constant="false" hasOnlySubstanceUnits="false" id="M_glntrna_m" name="M_L_Glutaminyl_tRNA_Gln__C5H10N2O3X" fbc:charge="1" />
      <species boundaryCondition="false" compartment="Cytosol" constant="false" hasOnlySubstanceUnits="false" id="M_glu5p_c" name="M_L_Glutamate_5_phosphate_C5H8NO7P" fbc:charge="-2" />
      <species boundaryCondition="false" compartment="Cytosol" constant="false" hasOnlySubstanceUnits="false" id="M_glu5sa_c" name="M_L_Glutamate_5_semialdehyde_C5H9NO3" fbc:charge="0" />
      <species boundaryCondition="false" compartment="Mitochondria" constant="false" hasOnlySubstanceUnits="false" id="M_glu5sa_m" name="M_L_Glutamate_5_semialdehyde_C5H9NO3" fbc:charge="0" />
      <species boundaryCondition="false" compartment="Cytosol" constant="false" hasOnlySubstanceUnits="false" id="M_glu_L_c" name="M_L_Glutamate_" fbc:charge="0" />
      <species boundaryCondition="false" compartment="Extracellular_space" constant="false" hasOnlySubstanceUnits="false" id="M_glu_L_e" name="M_L_Glutamate_" fbc:charge="0" />
      <species boundaryCondition="false" compartment="Mitochondria" constant="false" hasOnlySubstanceUnits="false" id="M_glu_L_m" name="M_L_Glutamate_" fbc:charge="0" />
      <species boundaryCondition="false" compartment="Nucleus" constant="false" hasOnlySubstanceUnits="false" id="M_glu_L_n" name="M_L_Glutamate_" fbc:charge="0" />
      <species boundaryCondition="false" compartment="Cytosol" constant="false" hasOnlySubstanceUnits="false" id="M_glucys_c" name="M_gamma_L_Glutamyl_L_cysteine_C8H13N2O5S" fbc:charge="-1" />
      <species boundaryCondition="false" compartment="Cytosol" constant="false" hasOnlySubstanceUnits="false" id="M_glutcoa_c" name="M_Glutaryl_CoA_C26H37N7O19P3S" fbc:charge="-5" />
      <species boundaryCondition="false" compartment="Mitochondria" constant="false" hasOnlySubstanceUnits="false" id="M_glutcoa_m" name="M_Glutaryl_CoA_C26H37N7O19P3S" fbc:charge="-5" />
      <species boundaryCondition="false" compartment="Cytosol" constant="false" hasOnlySubstanceUnits="false" id="M_glutrna_c" name="M_L_Glutamyl_tRNA_Glu__C5H8NO4X" fbc:charge="0" />
      <species boundaryCondition="false" compartment="Mitochondria" constant="false" hasOnlySubstanceUnits="false" id="M_glutrna_m" name="M_L_Glutamyl_tRNA_Glu__C5H8NO4X" fbc:charge="0" />
      <species boundaryCondition="false" compartment="Cytosol" constant="false" hasOnlySubstanceUnits="false" id="M_gly_c" name="M_Glycine_C2H5NO2" fbc:charge="0" />
      <species boundaryCondition="false" compartment="Extracellular_space" constant="false" hasOnlySubstanceUnits="false" id="M_gly_e" name="M_Glycine_C2H5NO2" fbc:charge="0" />
      <species boundaryCondition="false" compartment="Mitochondria" constant="false" hasOnlySubstanceUnits="false" id="M_gly_m" name="M_Glycine_C2H5NO2" fbc:charge="0" />
      <species boundaryCondition="false" compartment="Cytosol" constant="false" hasOnlySubstanceUnits="false" id="M_glyald_c" name="M_D_Glyceraldehyde_C3H6O3" fbc:charge="0" />
      <species boundaryCondition="false" compartment="Mitochondria" constant="false" hasOnlySubstanceUnits="false" id="M_glyald_m" name="M_D_Glyceraldehyde_C3H6O3" fbc:charge="0" />
      <species boundaryCondition="false" compartment="Cytosol" constant="false" hasOnlySubstanceUnits="false" id="M_glyc3p_c" name="M_sn_Glycerol_3_phosphate_C3H7O6P" fbc:charge="-2" />
      <species boundaryCondition="false" compartment="Mitochondria" constant="false" hasOnlySubstanceUnits="false" id="M_glyc3p_m" name="M_sn_Glycerol_3_phosphate_C3H7O6P" fbc:charge="-2" />
      <species boundaryCondition="false" compartment="Glycosome" constant="false" hasOnlySubstanceUnits="false" id="M_glyc3p_x" name="M_sn_Glycerol_3_phosphate_C3H7O6P" fbc:charge="-2" />
      <species boundaryCondition="false" compartment="Cytosol" constant="false" hasOnlySubstanceUnits="false" id="M_glyc_R_c" name="M__R__Glycerate_" fbc:charge="0" />
      <species boundaryCondition="false" compartment="Mitochondria" constant="false" hasOnlySubstanceUnits="false" id="M_glyc_R_m" name="M__R__Glycerate_" fbc:charge="0" />
      <species boundaryCondition="false" compartment="Cytosol" constant="false" hasOnlySubstanceUnits="false" id="M_glyc_c" name="M_Glycerol_C3H8O3" fbc:charge="0" />
      <species boundaryCondition="false" compartment="Extracellular_space" constant="false" hasOnlySubstanceUnits="false" id="M_glyc_e" name="M_Glycerol_C3H8O3" fbc:charge="0" />
      <species boundaryCondition="false" compartment="Glycosome" constant="false" hasOnlySubstanceUnits="false" id="M_glyc_x" name="M_Glycerol_C3H8O3" fbc:charge="0" />
      <species boundaryCondition="false" compartment="Cytosol" constant="false" hasOnlySubstanceUnits="false" id="M_glytrna_c" name="M_Glycyl_tRNA_Gly__C2H5NO2X" fbc:charge="1" />
      <species boundaryCondition="false" compartment="Cytosol" constant="false" hasOnlySubstanceUnits="false" id="M_gmp_c" name="M_GMP_C10H12N5O8P" fbc:charge="-2" />
      <species boundaryCondition="false" compartment="Endoplasmic_Reticulum" constant="false" hasOnlySubstanceUnits="false" id="M_gmp_r" name="M_GMP_C10H12N5O8P" fbc:charge="-2" />
      <species boundaryCondition="false" compartment="Cytosol" constant="false" hasOnlySubstanceUnits="false" id="M_grdp_c" name="M_Geranyl_diphosphate_C10H17O7P2" fbc:charge="-3" />
      <species boundaryCondition="false" compartment="Glycosome" constant="false" hasOnlySubstanceUnits="false" id="M_grdp_x" name="M_Geranyl_diphosphate_C10H17O7P2" fbc:charge="-3" />
      <species boundaryCondition="false" compartment="Cytosol" constant="false" hasOnlySubstanceUnits="false" id="M_gsn_c" name="M_Guanosine_C10H13N5O5" fbc:charge="0" />
      <species boundaryCondition="false" compartment="Cytosol" constant="false" hasOnlySubstanceUnits="false" id="M_gthox_c" name="M_Oxidized_glutathione_C20H30N6O12S2" fbc:charge="-2" />
      <species boundaryCondition="false" compartment="Mitochondria" constant="false" hasOnlySubstanceUnits="false" id="M_gthox_m" name="M_Oxidized_glutathione_C20H30N6O12S2" fbc:charge="-2" />
      <species boundaryCondition="false" compartment="Glycosome" constant="false" hasOnlySubstanceUnits="false" id="M_gthox_x" name="M_Oxidized_glutathione_C20H30N6O12S2" fbc:charge="-2" />
      <species boundaryCondition="false" compartment="Cytosol" constant="false" hasOnlySubstanceUnits="false" id="M_gthrd_c" name="M_Reduced_glutathione_C10H16N3O6S" fbc:charge="-1" />
      <species boundaryCondition="false" compartment="Extracellular_space" constant="false" hasOnlySubstanceUnits="false" id="M_gthrd_e" name="M_Reduced_glutathione_C10H16N3O6S" fbc:charge="-1" />
      <species boundaryCondition="false" compartment="Mitochondria" constant="false" hasOnlySubstanceUnits="false" id="M_gthrd_m" name="M_Reduced_glutathione_C10H16N3O6S" fbc:charge="-1" />
      <species boundaryCondition="false" compartment="Glycosome" constant="false" hasOnlySubstanceUnits="false" id="M_gthrd_x" name="M_Reduced_glutathione_C10H16N3O6S" fbc:charge="-1" />
      <species boundaryCondition="false" compartment="Cytosol" constant="false" hasOnlySubstanceUnits="false" id="M_gtp_c" name="M_GTP_C10H12N5O14P3" fbc:charge="-4" />
      <species boundaryCondition="false" compartment="Mitochondria" constant="false" hasOnlySubstanceUnits="false" id="M_gtp_m" name="M_GTP_C10H12N5O14P3" fbc:charge="-4" />
      <species boundaryCondition="false" compartment="Nucleus" constant="false" hasOnlySubstanceUnits="false" id="M_gtp_n" name="M_GTP_C10H12N5O14P3" fbc:charge="-4" />
      <species boundaryCondition="false" compartment="Cytosol" constant="false" hasOnlySubstanceUnits="false" id="M_gtspmd_c" name="M_Glutathionylspermidine_C17H36N6O5S" fbc:charge="2" />
      <species boundaryCondition="false" compartment="Cytosol" constant="false" hasOnlySubstanceUnits="false" id="M_gua_c" name="M_Guanine_C5H5N5O" fbc:charge="0" />
      <species boundaryCondition="false" compartment="Extracellular_space" constant="false" hasOnlySubstanceUnits="false" id="M_gua_e" name="M_Guanine_C5H5N5O" fbc:charge="0" />
      <species boundaryCondition="false" compartment="Cytosol" constant="false" hasOnlySubstanceUnits="false" id="M_h2o2_c" name="M_Hydrogen_peroxide_H2O2" fbc:charge="0" />
      <species boundaryCondition="false" compartment="Mitochondria" constant="false" hasOnlySubstanceUnits="false" id="M_h2o2_m" name="M_Hydrogen_peroxide_H2O2" fbc:charge="0" />
      <species boundaryCondition="false" compartment="Glycosome" constant="false" hasOnlySubstanceUnits="false" id="M_h2o2_x" name="M_Hydrogen_peroxide_H2O2" fbc:charge="0" />
      <species boundaryCondition="false" compartment="Cytosol" constant="false" hasOnlySubstanceUnits="false" id="M_h2o_c" name="M_H2O_H2O" fbc:charge="0" />
      <species boundaryCondition="false" compartment="Extracellular_space" constant="false" hasOnlySubstanceUnits="false" id="M_h2o_e" name="M_H2O_H2O" fbc:charge="0" />
      <species boundaryCondition="false" compartment="Mitochondria" constant="false" hasOnlySubstanceUnits="false" id="M_h2o_m" name="M_H2O_H2O" fbc:charge="0" />
      <species boundaryCondition="false" compartment="Nucleus" constant="false" hasOnlySubstanceUnits="false" id="M_h2o_n" name="M_H2O_H2O" fbc:charge="0" />
      <species boundaryCondition="false" compartment="Endoplasmic_Reticulum" constant="false" hasOnlySubstanceUnits="false" id="M_h2o_r" name="M_H2O_H2O" fbc:charge="0" />
      <species boundaryCondition="false" compartment="Acidocalcisome" constant="false" hasOnlySubstanceUnits="false" id="M_h2o_v" name="M_H2O_H2O" fbc:charge="0" />
      <species boundaryCondition="false" compartment="Glycosome" constant="false" hasOnlySubstanceUnits="false" id="M_h2o_x" name="M_H2O_H2O" fbc:charge="0" />
      <species boundaryCondition="false" compartment="Cytosol" constant="false" hasOnlySubstanceUnits="false" id="M_h2s_c" name="M_Hydrogen_sulfide_HS" fbc:charge="-1" />
      <species boundaryCondition="false" compartment="Extracellular_space" constant="false" hasOnlySubstanceUnits="false" id="M_h2s_e" name="M_Hydrogen_sulfide_HS" fbc:charge="-1" />
      <species boundaryCondition="false" compartment="Cytosol" constant="false" hasOnlySubstanceUnits="false" id="M_h_c" name="M_H_H" fbc:charge="1" />
      <species boundaryCondition="false" compartment="Extracellular_space" constant="false" hasOnlySubstanceUnits="false" id="M_h_e" name="M_H_H" fbc:charge="1" />
      <species boundaryCondition="false" compartment="Mitochondria" constant="false" hasOnlySubstanceUnits="false" id="M_h_m" name="M_H_H" fbc:charge="1" />
      <species boundaryCondition="false" compartment="Nucleus" constant="false" hasOnlySubstanceUnits="false" id="M_h_n" name="M_H_H" fbc:charge="1" />
      <species boundaryCondition="false" compartment="Endoplasmic_Reticulum" constant="false" hasOnlySubstanceUnits="false" id="M_h_r" name="M_H_H" fbc:charge="1" />
      <species boundaryCondition="false" compartment="Acidocalcisome" constant="false" hasOnlySubstanceUnits="false" id="M_h_v" name="M_H_H" fbc:charge="1" />
      <species boundaryCondition="false" compartment="Glycosome" constant="false" hasOnlySubstanceUnits="false" id="M_h_x" name="M_H_H" fbc:charge="1" />
      <species boundaryCondition="false" compartment="Mitochondria" constant="false" hasOnlySubstanceUnits="false" id="M_hco3_m" name="M_Bicarbonate_CHO3" fbc:charge="-1" />
      <species boundaryCondition="false" compartment="Cytosol" constant="false" hasOnlySubstanceUnits="false" id="M_hcys_L_c" name="M_L_Homocysteine_" fbc:charge="0" />
      <species boundaryCondition="false" compartment="Cytosol" constant="false" hasOnlySubstanceUnits="false" id="M_hdca_c" name="M_hexadecanoate__n_C160__C16H31O2" fbc:charge="-1" />
      <species boundaryCondition="false" compartment="Endoplasmic_Reticulum" constant="false" hasOnlySubstanceUnits="false" id="M_hdca_r" name="M_hexadecanoate__n_C160__C16H31O2" fbc:charge="-1" />
      <species boundaryCondition="false" compartment="Mitochondria" constant="false" hasOnlySubstanceUnits="false" id="M_hdd2coa_m" name="M_trans_Hexadec_2_enoyl_CoA_C37H60N7O17P3S" fbc:charge="-4" />
      <species boundaryCondition="false" compartment="Mitochondria" constant="false" hasOnlySubstanceUnits="false" id="M_hdeACP_m" name="M_Hexadecenoyl_ACP__n_C161ACP__C16H29OX" fbc:charge="0" />
      <species boundaryCondition="false" compartment="Cytosol" constant="false" hasOnlySubstanceUnits="false" id="M_hemeA_c" name="M_Heme_A_C49H54FeN4O6" fbc:charge="-6" />
      <species boundaryCondition="false" compartment="Mitochondria" constant="false" hasOnlySubstanceUnits="false" id="M_hemeA_m" name="M_Heme_A_C49H54FeN4O6" fbc:charge="-6" />
      <species boundaryCondition="false" compartment="Mitochondria" constant="false" hasOnlySubstanceUnits="false" id="M_hemeO_m" name="M_Heme_O_C49H56FeN4O5" fbc:charge="-2" />
      <species boundaryCondition="false" compartment="Mitochondria" constant="false" hasOnlySubstanceUnits="false" id="M_hexACP_m" name="M_Hexanoyl_acyl_carrier_protein_C6H11OX" fbc:charge="0" />
      <species boundaryCondition="false" compartment="Mitochondria" constant="false" hasOnlySubstanceUnits="false" id="M_hibcoa_m" name="M__S__3_Hydroxyisobutyryl_CoA_C25H39N7O18P3S" fbc:charge="-3" />
      <species boundaryCondition="false" compartment="Cytosol" constant="false" hasOnlySubstanceUnits="false" id="M_hindagly_c" name="M_5_Hydroxyindoleacetylglycine_" fbc:charge="0" />
      <species boundaryCondition="false" compartment="Cytosol" constant="false" hasOnlySubstanceUnits="false" id="M_hindoac_c" name="M_5_Hydroxyindoleacetate_C10H8NO3" fbc:charge="-1" />
      <species boundaryCondition="false" compartment="Mitochondria" constant="false" hasOnlySubstanceUnits="false" id="M_hindoac_m" name="M_5_Hydroxyindoleacetate_C10H8NO3" fbc:charge="-1" />
      <species boundaryCondition="false" compartment="Cytosol" constant="false" hasOnlySubstanceUnits="false" id="M_hindoald_c" name="M_5_Hydroxyindoleacetaldehyde_C10H9NO2" fbc:charge="0" />
      <species boundaryCondition="false" compartment="Mitochondria" constant="false" hasOnlySubstanceUnits="false" id="M_hindoald_m" name="M_5_Hydroxyindoleacetaldehyde_C10H9NO2" fbc:charge="0" />
      <species boundaryCondition="false" compartment="Cytosol" constant="false" hasOnlySubstanceUnits="false" id="M_his_L_c" name="M_L_Histidine_" fbc:charge="0" />
      <species boundaryCondition="false" compartment="Extracellular_space" constant="false" hasOnlySubstanceUnits="false" id="M_his_L_e" name="M_L_Histidine_" fbc:charge="0" />
      <species boundaryCondition="false" compartment="Cytosol" constant="false" hasOnlySubstanceUnits="false" id="M_histrna_c" name="M_L_Histidyl_tRNA_His__C6H9N3O2X" fbc:charge="1" />
      <species boundaryCondition="false" compartment="Cytosol" constant="false" hasOnlySubstanceUnits="false" id="M_hkyn_c" name="M_3_Hydroxy_L_kynurenine_C10H11N2O4" fbc:charge="-1" />
      <species boundaryCondition="false" compartment="Cytosol" constant="false" hasOnlySubstanceUnits="false" id="M_hmgcoa_c" name="M_Hydroxymethylglutaryl_CoA_C27H39N7O20P3S" fbc:charge="-5" />
      <species boundaryCondition="false" compartment="Mitochondria" constant="false" hasOnlySubstanceUnits="false" id="M_hmgcoa_m" name="M_Hydroxymethylglutaryl_CoA_C27H39N7O20P3S" fbc:charge="-5" />
      <species boundaryCondition="false" compartment="Glycosome" constant="false" hasOnlySubstanceUnits="false" id="M_hmgcoa_x" name="M_Hydroxymethylglutaryl_CoA_C27H39N7O20P3S" fbc:charge="-5" />
      <species boundaryCondition="false" compartment="Cytosol" constant="false" hasOnlySubstanceUnits="false" id="M_hom_L_c" name="M_L_Homoserine_" fbc:charge="0" />
      <species boundaryCondition="false" compartment="Cytosol" constant="false" hasOnlySubstanceUnits="false" id="M_hphacgly_c" name="M_p_Hydroxyphenylacetylglycine_C10H10NO4" fbc:charge="-1" />
      <species boundaryCondition="false" compartment="Mitochondria" constant="false" hasOnlySubstanceUnits="false" id="M_hphacgly_m" name="M_p_Hydroxyphenylacetylglycine_C10H10NO4" fbc:charge="-1" />
      <species boundaryCondition="false" compartment="Cytosol" constant="false" hasOnlySubstanceUnits="false" id="M_hxan_c" name="M_Hypoxanthine_C5H4N4O" fbc:charge="0" />
      <species boundaryCondition="false" compartment="Extracellular_space" constant="false" hasOnlySubstanceUnits="false" id="M_hxan_e" name="M_Hypoxanthine_C5H4N4O" fbc:charge="0" />
      <species boundaryCondition="false" compartment="Glycosome" constant="false" hasOnlySubstanceUnits="false" id="M_hxan_x" name="M_Hypoxanthine_C5H4N4O" fbc:charge="0" />
      <species boundaryCondition="false" compartment="Mitochondria" constant="false" hasOnlySubstanceUnits="false" id="M_hxcoa_m" name="M_Hexanoyl_CoA_C27H42N7O17P3S" fbc:charge="-4" />
      <species boundaryCondition="false" compartment="Endoplasmic_Reticulum" constant="false" hasOnlySubstanceUnits="false" id="M_hxcoa_r" name="M_Hexanoyl_CoA_C27H42N7O17P3S" fbc:charge="-4" />
      <species boundaryCondition="false" compartment="Mitochondria" constant="false" hasOnlySubstanceUnits="false" id="M_hxd2coa_m" name="M_trans_Hex_2_enoyl_CoA_C27H40N7O17P3S" fbc:charge="-4" />
      <species boundaryCondition="false" compartment="Cytosol" constant="false" hasOnlySubstanceUnits="false" id="M_hxdcal_c" name="M_Hexadecanal_C16H32O" fbc:charge="0" />
      <species boundaryCondition="false" compartment="Endoplasmic_Reticulum" constant="false" hasOnlySubstanceUnits="false" id="M_hxdcal_r" name="M_Hexadecanal_C16H32O" fbc:charge="0" />
      <species boundaryCondition="false" compartment="Mitochondria" constant="false" hasOnlySubstanceUnits="false" id="M_ibcoa_m" name="M_Isobutyryl_CoA_C25H38N7O17P3S" fbc:charge="-4" />
      <species boundaryCondition="false" compartment="Mitochondria" constant="false" hasOnlySubstanceUnits="false" id="M_icit_m" name="M_Isocitrate_C6H5O7" fbc:charge="-3" />
      <species boundaryCondition="false" compartment="Cytosol" constant="false" hasOnlySubstanceUnits="false" id="M_id3acald_c" name="M_Indole_3_acetaldehyde_C10H9NO" fbc:charge="0" />
      <species boundaryCondition="false" compartment="Mitochondria" constant="false" hasOnlySubstanceUnits="false" id="M_id3acald_m" name="M_Indole_3_acetaldehyde_C10H9NO" fbc:charge="0" />
      <species boundaryCondition="false" compartment="Cytosol" constant="false" hasOnlySubstanceUnits="false" id="M_idp_c" name="M_IDP_C10H11N4O11P2" fbc:charge="-3" />
      <species boundaryCondition="false" compartment="Nucleus" constant="false" hasOnlySubstanceUnits="false" id="M_idp_n" name="M_IDP_C10H11N4O11P2" fbc:charge="-3" />
      <species boundaryCondition="false" compartment="Cytosol" constant="false" hasOnlySubstanceUnits="false" id="M_ile_L_c" name="M_L_Isoleucine_" fbc:charge="0" />
      <species boundaryCondition="false" compartment="Extracellular_space" constant="false" hasOnlySubstanceUnits="false" id="M_ile_L_e" name="M_L_Isoleucine_" fbc:charge="0" />
      <species boundaryCondition="false" compartment="Mitochondria" constant="false" hasOnlySubstanceUnits="false" id="M_ile_L_m" name="M_L_Isoleucine_" fbc:charge="0" />
      <species boundaryCondition="false" compartment="Cytosol" constant="false" hasOnlySubstanceUnits="false" id="M_iletrna_c" name="M_L_Isoleucyl_tRNA_Ile__C6H13NO2X" fbc:charge="1" />
      <species boundaryCondition="false" compartment="Cytosol" constant="false" hasOnlySubstanceUnits="false" id="M_imp_c" name="M_IMP_C10H11N4O8P" fbc:charge="-2" />
      <species boundaryCondition="false" compartment="Glycosome" constant="false" hasOnlySubstanceUnits="false" id="M_imp_x" name="M_IMP_C10H11N4O8P" fbc:charge="-2" />
      <species boundaryCondition="false" compartment="Cytosol" constant="false" hasOnlySubstanceUnits="false" id="M_imzac_c" name="M_Imidazole_4_acetate_C5H6N2O2" fbc:charge="0" />
      <species boundaryCondition="false" compartment="Mitochondria" constant="false" hasOnlySubstanceUnits="false" id="M_imzac_m" name="M_Imidazole_4_acetate_C5H6N2O2" fbc:charge="0" />
      <species boundaryCondition="false" compartment="Cytosol" constant="false" hasOnlySubstanceUnits="false" id="M_imzacd_c" name="M_Imidazole_4_acetaldehyde_C5H7N2O" fbc:charge="1" />
      <species boundaryCondition="false" compartment="Mitochondria" constant="false" hasOnlySubstanceUnits="false" id="M_imzacd_m" name="M_Imidazole_4_acetaldehyde_C5H7N2O" fbc:charge="1" />
      <species boundaryCondition="false" compartment="Cytosol" constant="false" hasOnlySubstanceUnits="false" id="M_ind3ac_c" name="M_Indole_3_acetate_C10H8NO2" fbc:charge="-1" />
      <species boundaryCondition="false" compartment="Mitochondria" constant="false" hasOnlySubstanceUnits="false" id="M_ind3ac_m" name="M_Indole_3_acetate_C10H8NO2" fbc:charge="-1" />
      <species boundaryCondition="false" compartment="Cytosol" constant="false" hasOnlySubstanceUnits="false" id="M_ind3acnl_c" name="M_3_Indoleacetonitrile_C10H8N2" fbc:charge="0" />
      <species boundaryCondition="false" compartment="Cytosol" constant="false" hasOnlySubstanceUnits="false" id="M_indpyr_c" name="M_Indolepyruvate_C11H8NO3" fbc:charge="-1" />
      <species boundaryCondition="false" compartment="Cytosol" constant="false" hasOnlySubstanceUnits="false" id="M_inost_c" name="M_myo_Inositol_C6H12O6" fbc:charge="0" />
      <species boundaryCondition="false" compartment="Extracellular_space" constant="false" hasOnlySubstanceUnits="false" id="M_inost_e" name="M_myo_Inositol_C6H12O6" fbc:charge="0" />
      <species boundaryCondition="false" compartment="Cytosol" constant="false" hasOnlySubstanceUnits="false" id="M_ins_c" name="M_Inosine_C10H12N4O5" fbc:charge="0" />
      <species boundaryCondition="false" compartment="Mitochondria" constant="false" hasOnlySubstanceUnits="false" id="M_ins_m" name="M_Inosine_C10H12N4O5" fbc:charge="0" />
      <species boundaryCondition="false" compartment="Endoplasmic_Reticulum" constant="false" hasOnlySubstanceUnits="false" id="M_ins_r" name="M_Inosine_C10H12N4O5" fbc:charge="0" />
      <species boundaryCondition="false" compartment="Glycosome" constant="false" hasOnlySubstanceUnits="false" id="M_ins_x" name="M_Inosine_C10H12N4O5" fbc:charge="0" />
      <species boundaryCondition="false" compartment="Endoplasmic_Reticulum" constant="false" hasOnlySubstanceUnits="false" id="M_ipc_r" name="M_Inositol_phosphorylceramide_C25H47NO11PR" fbc:charge="0" />
      <species boundaryCondition="false" compartment="Cytosol" constant="false" hasOnlySubstanceUnits="false" id="M_ipdp_c" name="M_Isopentenyl_diphosphate_C5H9O7P2" fbc:charge="-3" />
      <species boundaryCondition="false" compartment="Glycosome" constant="false" hasOnlySubstanceUnits="false" id="M_ipdp_x" name="M_Isopentenyl_diphosphate_C5H9O7P2" fbc:charge="-3" />
      <species boundaryCondition="false" compartment="Cytosol" constant="false" hasOnlySubstanceUnits="false" id="M_itp_c" name="M_ITP_C10H11N4O14P3" fbc:charge="-4" />
      <species boundaryCondition="false" compartment="Nucleus" constant="false" hasOnlySubstanceUnits="false" id="M_itp_n" name="M_ITP_C10H11N4O14P3" fbc:charge="-4" />
      <species boundaryCondition="false" compartment="Mitochondria" constant="false" hasOnlySubstanceUnits="false" id="M_ivcoa_m" name="M_Isovaleryl_CoA_C26H40N7O17P3S" fbc:charge="-4" />
      <species boundaryCondition="false" compartment="Cytosol" constant="false" hasOnlySubstanceUnits="false" id="M_kynr_L_c" name="M_L_Kynurenine_" fbc:charge="0" />
      <species boundaryCondition="false" compartment="Cytosol" constant="false" hasOnlySubstanceUnits="false" id="M_lac_D_c" name="M_D_Lactate_" fbc:charge="0" />
      <species boundaryCondition="false" compartment="Extracellular_space" constant="false" hasOnlySubstanceUnits="false" id="M_lac_D_e" name="M_D_Lactate_" fbc:charge="0" />
      <species boundaryCondition="false" compartment="Glycosome" constant="false" hasOnlySubstanceUnits="false" id="M_lac_D_x" name="M_D_Lactate_" fbc:charge="0" />
      <species boundaryCondition="false" compartment="Cytosol" constant="false" hasOnlySubstanceUnits="false" id="M_lac_L_c" name="M_L_Lactate_" fbc:charge="0" />
      <species boundaryCondition="false" compartment="Cytosol" constant="false" hasOnlySubstanceUnits="false" id="M_lald_L_c" name="M_L_Lactaldehyde_" fbc:charge="0" />
      <species boundaryCondition="false" compartment="Endoplasmic_Reticulum" constant="false" hasOnlySubstanceUnits="false" id="M_lanost_r" name="M_Lanosterol_C30H50O" fbc:charge="0" />
      <species boundaryCondition="false" compartment="Cytosol" constant="false" hasOnlySubstanceUnits="false" id="M_leu_L_c" name="M_L_Leucine_" fbc:charge="0" />
      <species boundaryCondition="false" compartment="Extracellular_space" constant="false" hasOnlySubstanceUnits="false" id="M_leu_L_e" name="M_L_Leucine_" fbc:charge="0" />
      <species boundaryCondition="false" compartment="Mitochondria" constant="false" hasOnlySubstanceUnits="false" id="M_leu_L_m" name="M_L_Leucine_" fbc:charge="0" />
      <species boundaryCondition="false" compartment="Cytosol" constant="false" hasOnlySubstanceUnits="false" id="M_leutrna_c" name="M_L_Leucyl_tRNA_Leu__C6H13NO2X" fbc:charge="1" />
      <species boundaryCondition="false" compartment="Cytosol" constant="false" hasOnlySubstanceUnits="false" id="M_lincoa_c" name="M_Linoleoyl_CoA__n_C1829_12CoA__C39H62N7O17P3S" fbc:charge="-4" />
      <species boundaryCondition="false" compartment="Mitochondria" constant="false" hasOnlySubstanceUnits="false" id="M_lincoa_m" name="M_Linoleoyl_CoA__n_C1829_12CoA__C39H62N7O17P3S" fbc:charge="-4" />
      <species boundaryCondition="false" compartment="Glycosome" constant="false" hasOnlySubstanceUnits="false" id="M_lincoa_x" name="M_Linoleoyl_CoA__n_C1829_12CoA__C39H62N7O17P3S" fbc:charge="-4" />
      <species boundaryCondition="false" compartment="Mitochondria" constant="false" hasOnlySubstanceUnits="false" id="M_lpam_m" name="M_Lipoamide_C8H15NOS2" fbc:charge="0" />
      <species boundaryCondition="false" compartment="Cytosol" constant="false" hasOnlySubstanceUnits="false" id="M_lpc_LM_c" name="M_Lysophosphatidylcholine__L_major__C2570H5162N100O700P100" fbc:charge="0" />
      <species boundaryCondition="false" compartment="Cytosol" constant="false" hasOnlySubstanceUnits="false" id="M_lpe_LM_c" name="M_Lysophosphatidylethanolamine__L_major__C2270H4462N100O700P100" fbc:charge="0" />
      <species boundaryCondition="false" compartment="Extracellular_space" constant="false" hasOnlySubstanceUnits="false" id="M_lpe_LM_e" name="M_Lysophosphatidylethanolamine__L_major__C2270H4462N100O700P100" fbc:charge="0" />
      <species boundaryCondition="false" compartment="Cytosol" constant="false" hasOnlySubstanceUnits="false" id="M_lpro_c" name="M_Lipoylprotein_S2X" fbc:charge="0" />
      <species boundaryCondition="false" compartment="Endoplasmic_Reticulum" constant="false" hasOnlySubstanceUnits="false" id="M_lthstrl_r" name="M_Lathosterol_C27H46O" fbc:charge="0" />
      <species boundaryCondition="false" compartment="Cytosol" constant="false" hasOnlySubstanceUnits="false" id="M_ltrp_S_c" name="M_S_lactoyltrypanothione_" fbc:charge="0" />
      <species boundaryCondition="false" compartment="Mitochondria" constant="false" hasOnlySubstanceUnits="false" id="M_ltrp_S_m" name="M_S_lactoyltrypanothione_" fbc:charge="0" />
      <species boundaryCondition="false" compartment="Cytosol" constant="false" hasOnlySubstanceUnits="false" id="M_lys_L_c" name="M_L_Lysine_" fbc:charge="0" />
      <species boundaryCondition="false" compartment="Extracellular_space" constant="false" hasOnlySubstanceUnits="false" id="M_lys_L_e" name="M_L_Lysine_" fbc:charge="0" />
      <species boundaryCondition="false" compartment="Cytosol" constant="false" hasOnlySubstanceUnits="false" id="M_lystrna_c" name="M_L_Lysine_tRNA__Lys__C6H15N2O2X" fbc:charge="2" />
      <species boundaryCondition="false" compartment="Cytosol" constant="false" hasOnlySubstanceUnits="false" id="M_mag_LM_c" name="M_monoacylglycerol__L_major__C2070H3862O400" fbc:charge="0" />
      <species boundaryCondition="false" compartment="Mitochondria" constant="false" hasOnlySubstanceUnits="false" id="M_malACP_m" name="M_Malonyl_acyl_carrier_protein_C3H2O3X" fbc:charge="-1" />
      <species boundaryCondition="false" compartment="Cytosol" constant="false" hasOnlySubstanceUnits="false" id="M_mal_L_c" name="M_L_Malate_" fbc:charge="0" />
      <species boundaryCondition="false" compartment="Extracellular_space" constant="false" hasOnlySubstanceUnits="false" id="M_mal_L_e" name="M_L_Malate_" fbc:charge="0" />
      <species boundaryCondition="false" compartment="Mitochondria" constant="false" hasOnlySubstanceUnits="false" id="M_mal_L_m" name="M_L_Malate_" fbc:charge="0" />
      <species boundaryCondition="false" compartment="Glycosome" constant="false" hasOnlySubstanceUnits="false" id="M_mal_L_x" name="M_L_Malate_" fbc:charge="0" />
      <species boundaryCondition="false" compartment="Cytosol" constant="false" hasOnlySubstanceUnits="false" id="M_malcoa_c" name="M_Malonyl_CoA_C24H33N7O19P3S" fbc:charge="-5" />
      <species boundaryCondition="false" compartment="Mitochondria" constant="false" hasOnlySubstanceUnits="false" id="M_malcoa_m" name="M_Malonyl_CoA_C24H33N7O19P3S" fbc:charge="-5" />
      <species boundaryCondition="false" compartment="Endoplasmic_Reticulum" constant="false" hasOnlySubstanceUnits="false" id="M_malcoa_r" name="M_Malonyl_CoA_C24H33N7O19P3S" fbc:charge="-5" />
      <species boundaryCondition="false" compartment="Cytosol" constant="false" hasOnlySubstanceUnits="false" id="M_male_c" name="M_Maleate_C4H2O4" fbc:charge="-2" />
      <species boundaryCondition="false" compartment="Nucleus" constant="false" hasOnlySubstanceUnits="false" id="M_male_n" name="M_Maleate_C4H2O4" fbc:charge="-2" />
      <species boundaryCondition="false" compartment="Cytosol" constant="false" hasOnlySubstanceUnits="false" id="M_malm_c" name="M_Maleamate_C4H4NO3" fbc:charge="-1" />
      <species boundaryCondition="false" compartment="Nucleus" constant="false" hasOnlySubstanceUnits="false" id="M_malm_n" name="M_Maleamate_C4H4NO3" fbc:charge="-1" />
      <species boundaryCondition="false" compartment="Cytosol" constant="false" hasOnlySubstanceUnits="false" id="M_malt_c" name="M_Maltose_C12H22O11" fbc:charge="0" />
      <species boundaryCondition="false" compartment="Cytosol" constant="false" hasOnlySubstanceUnits="false" id="M_man1p_c" name="M_D_Mannose_1_phosphate_C6H11O9P" fbc:charge="-2" />
      <species boundaryCondition="false" compartment="Glycosome" constant="false" hasOnlySubstanceUnits="false" id="M_man1p_x" name="M_D_Mannose_1_phosphate_C6H11O9P" fbc:charge="-2" />
      <species boundaryCondition="false" compartment="Cytosol" constant="false" hasOnlySubstanceUnits="false" id="M_man6p_c" name="M_D_Mannose_6_phosphate_C6H11O9P" fbc:charge="-2" />
      <species boundaryCondition="false" compartment="Glycosome" constant="false" hasOnlySubstanceUnits="false" id="M_man6p_x" name="M_D_Mannose_6_phosphate_C6H11O9P" fbc:charge="-2" />
      <species boundaryCondition="false" compartment="Cytosol" constant="false" hasOnlySubstanceUnits="false" id="M_man_c" name="M_D_Mannose_C6H12O6" fbc:charge="0" />
      <species boundaryCondition="false" compartment="Extracellular_space" constant="false" hasOnlySubstanceUnits="false" id="M_man_e" name="M_D_Mannose_C6H12O6" fbc:charge="0" />
      <species boundaryCondition="false" compartment="Glycosome" constant="false" hasOnlySubstanceUnits="false" id="M_man_x" name="M_D_Mannose_C6H12O6" fbc:charge="0" />
      <species boundaryCondition="false" compartment="Cytosol" constant="false" hasOnlySubstanceUnits="false" id="M_mannan_c" name="M_Mannan_C6H10O5" fbc:charge="0" />
      <species boundaryCondition="false" compartment="Cytosol" constant="false" hasOnlySubstanceUnits="false" id="M_mehis_c" name="M_N_pai__Methyl_L_histidine_C7H11N3O2" fbc:charge="0" />
      <species boundaryCondition="false" compartment="Cytosol" constant="false" hasOnlySubstanceUnits="false" id="M_melib_c" name="M_Melibiose_C12H22O11" fbc:charge="0" />
      <species boundaryCondition="false" compartment="Cytosol" constant="false" hasOnlySubstanceUnits="false" id="M_mercppyr_c" name="M_Mercaptopyruvate_C3H3O3S" fbc:charge="-1" />
      <species boundaryCondition="false" compartment="Cytosol" constant="false" hasOnlySubstanceUnits="false" id="M_met_L_c" name="M_L_Methionine_" fbc:charge="0" />
      <species boundaryCondition="false" compartment="Extracellular_space" constant="false" hasOnlySubstanceUnits="false" id="M_met_L_e" name="M_L_Methionine_" fbc:charge="0" />
      <species boundaryCondition="false" compartment="Mitochondria" constant="false" hasOnlySubstanceUnits="false" id="M_met_L_m" name="M_L_Methionine_" fbc:charge="0" />
      <species boundaryCondition="false" compartment="Cytosol" constant="false" hasOnlySubstanceUnits="false" id="M_methf_c" name="M_5_10_Methenyltetrahydrofolate_C20H20N7O6" fbc:charge="-1" />
      <species boundaryCondition="false" compartment="Mitochondria" constant="false" hasOnlySubstanceUnits="false" id="M_methf_m" name="M_5_10_Methenyltetrahydrofolate_C20H20N7O6" fbc:charge="-1" />
      <species boundaryCondition="false" compartment="Cytosol" constant="false" hasOnlySubstanceUnits="false" id="M_mettrna_c" name="M_L_Methionyl_tRNA__Met__C5H11NO2SX" fbc:charge="1" />
      <species boundaryCondition="false" compartment="Mitochondria" constant="false" hasOnlySubstanceUnits="false" id="M_mettrna_m" name="M_L_Methionyl_tRNA__Met__C5H11NO2SX" fbc:charge="1" />
      <species boundaryCondition="false" compartment="Cytosol" constant="false" hasOnlySubstanceUnits="false" id="M_mev_R_c" name="M__R__Mevalonate_" fbc:charge="0" />
      <species boundaryCondition="false" compartment="Mitochondria" constant="false" hasOnlySubstanceUnits="false" id="M_mev_R_m" name="M__R__Mevalonate_" fbc:charge="0" />
      <species boundaryCondition="false" compartment="Glycosome" constant="false" hasOnlySubstanceUnits="false" id="M_mev_R_x" name="M__R__Mevalonate_" fbc:charge="0" />
      <species boundaryCondition="false" compartment="Cytosol" constant="false" hasOnlySubstanceUnits="false" id="M_mi1345p_c" name="M_1D_myo_Inositol_1_3_4_5_tetrakisphosphate_C6H8O18P4" fbc:charge="-8" />
      <species boundaryCondition="false" compartment="Cytosol" constant="false" hasOnlySubstanceUnits="false" id="M_mi134tp_D_c" name="M_1D_myo_Inositol_1_3_4_trisphosphate_" fbc:charge="0" />
      <species boundaryCondition="false" compartment="Cytosol" constant="false" hasOnlySubstanceUnits="false" id="M_mi145tp_D_c" name="M_1D_myo_Inositol_1_4_5_trisphosphate_" fbc:charge="0" />
      <species boundaryCondition="false" compartment="Cytosol" constant="false" hasOnlySubstanceUnits="false" id="M_mi1p_D_c" name="M_1D_myo_Inositol_1_phosphate_" fbc:charge="0" />
      <species boundaryCondition="false" compartment="Cytosol" constant="false" hasOnlySubstanceUnits="false" id="M_mi3p_D_c" name="M_1D_myo_Inositol_3_phosphate_" fbc:charge="0" />
      <species boundaryCondition="false" compartment="Cytosol" constant="false" hasOnlySubstanceUnits="false" id="M_mi4p_D_c" name="M_myo_Inositol_4_phosphate_" fbc:charge="0" />
      <species boundaryCondition="false" compartment="Cytosol" constant="false" hasOnlySubstanceUnits="false" id="M_mip2c_c" name="M_mannose__inositol_P_2_ceramide_C37H68O24NP2R" fbc:charge="0" />
      <species boundaryCondition="false" compartment="Endoplasmic_Reticulum" constant="false" hasOnlySubstanceUnits="false" id="M_mip2c_r" name="M_mannose__inositol_P_2_ceramide_C37H68O24NP2R" fbc:charge="0" />
      <species boundaryCondition="false" compartment="Endoplasmic_Reticulum" constant="false" hasOnlySubstanceUnits="false" id="M_mipc_r" name="M_mannose_inositol_phosphorylceramide_C31H57NO16PR" fbc:charge="0" />
      <species boundaryCondition="false" compartment="Cytosol" constant="false" hasOnlySubstanceUnits="false" id="M_mlthf_c" name="M_5_10_Methylenetetrahydrofolate_C20H21N7O6" fbc:charge="-2" />
      <species boundaryCondition="false" compartment="Mitochondria" constant="false" hasOnlySubstanceUnits="false" id="M_mlthf_m" name="M_5_10_Methylenetetrahydrofolate_C20H21N7O6" fbc:charge="-2" />
      <species boundaryCondition="false" compartment="Mitochondria" constant="false" hasOnlySubstanceUnits="false" id="M_mmal_m" name="M_Methylmalonate_C4H4O4" fbc:charge="-2" />
      <species boundaryCondition="false" compartment="Mitochondria" constant="false" hasOnlySubstanceUnits="false" id="M_mmalsa_m" name="M__S__Methylmalonate_semialdehyde_C4H5O3" fbc:charge="-1" />
      <species boundaryCondition="false" compartment="Mitochondria" constant="false" hasOnlySubstanceUnits="false" id="M_mmcoa_R_m" name="M__R__Methylmalonyl_CoA_" fbc:charge="0" />
      <species boundaryCondition="false" compartment="Mitochondria" constant="false" hasOnlySubstanceUnits="false" id="M_mmcoa_S_m" name="M__S__Methylmalonyl_CoA_" fbc:charge="0" />
      <species boundaryCondition="false" compartment="Cytosol" constant="false" hasOnlySubstanceUnits="false" id="M_mthgxl_c" name="M_Methylglyoxal_C3H4O2" fbc:charge="0" />
      <species boundaryCondition="false" compartment="Mitochondria" constant="false" hasOnlySubstanceUnits="false" id="M_mthgxl_m" name="M_Methylglyoxal_C3H4O2" fbc:charge="0" />
      <species boundaryCondition="false" compartment="Cytosol" constant="false" hasOnlySubstanceUnits="false" id="M_myrsACP_c" name="M_Myristoyl_ACP__n_C140ACP__C14H27OX" fbc:charge="0" />
      <species boundaryCondition="false" compartment="Mitochondria" constant="false" hasOnlySubstanceUnits="false" id="M_myrsACP_m" name="M_Myristoyl_ACP__n_C140ACP__C14H27OX" fbc:charge="0" />
      <species boundaryCondition="false" compartment="Cytosol" constant="false" hasOnlySubstanceUnits="false" id="M_myrtl_c" name="M_Myrtenol_C10H16O" fbc:charge="0" />
      <species boundaryCondition="false" compartment="Cytosol" constant="false" hasOnlySubstanceUnits="false" id="M_nac_c" name="M_Nicotinate_C6H4NO2" fbc:charge="-1" />
      <species boundaryCondition="false" compartment="Extracellular_space" constant="false" hasOnlySubstanceUnits="false" id="M_nac_e" name="M_Nicotinate_C6H4NO2" fbc:charge="-1" />
      <species boundaryCondition="false" compartment="Cytosol" constant="false" hasOnlySubstanceUnits="false" id="M_nad_c" name="M_Nicotinamide_adenine_dinucleotide_C21H26N7O14P2" fbc:charge="-1" />
      <species boundaryCondition="false" compartment="Mitochondria" constant="false" hasOnlySubstanceUnits="false" id="M_nad_m" name="M_Nicotinamide_adenine_dinucleotide_C21H26N7O14P2" fbc:charge="-1" />
      <species boundaryCondition="false" compartment="Endoplasmic_Reticulum" constant="false" hasOnlySubstanceUnits="false" id="M_nad_r" name="M_Nicotinamide_adenine_dinucleotide_C21H26N7O14P2" fbc:charge="-1" />
      <species boundaryCondition="false" compartment="Glycosome" constant="false" hasOnlySubstanceUnits="false" id="M_nad_x" name="M_Nicotinamide_adenine_dinucleotide_C21H26N7O14P2" fbc:charge="-1" />
      <species boundaryCondition="false" compartment="Cytosol" constant="false" hasOnlySubstanceUnits="false" id="M_nadh_c" name="M_Nicotinamide_adenine_dinucleotide___reduced_C21H27N7O14P2" fbc:charge="-2" />
      <species boundaryCondition="false" compartment="Mitochondria" constant="false" hasOnlySubstanceUnits="false" id="M_nadh_m" name="M_Nicotinamide_adenine_dinucleotide___reduced_C21H27N7O14P2" fbc:charge="-2" />
      <species boundaryCondition="false" compartment="Endoplasmic_Reticulum" constant="false" hasOnlySubstanceUnits="false" id="M_nadh_r" name="M_Nicotinamide_adenine_dinucleotide___reduced_C21H27N7O14P2" fbc:charge="-2" />
      <species boundaryCondition="false" compartment="Glycosome" constant="false" hasOnlySubstanceUnits="false" id="M_nadh_x" name="M_Nicotinamide_adenine_dinucleotide___reduced_C21H27N7O14P2" fbc:charge="-2" />
      <species boundaryCondition="false" compartment="Cytosol" constant="false" hasOnlySubstanceUnits="false" id="M_nadp_c" name="M_Nicotinamide_adenine_dinucleotide_phosphate_C21H25N7O17P3" fbc:charge="-3" />
      <species boundaryCondition="false" compartment="Mitochondria" constant="false" hasOnlySubstanceUnits="false" id="M_nadp_m" name="M_Nicotinamide_adenine_dinucleotide_phosphate_C21H25N7O17P3" fbc:charge="-3" />
      <species boundaryCondition="false" compartment="Endoplasmic_Reticulum" constant="false" hasOnlySubstanceUnits="false" id="M_nadp_r" name="M_Nicotinamide_adenine_dinucleotide_phosphate_C21H25N7O17P3" fbc:charge="-3" />
      <species boundaryCondition="false" compartment="Glycosome" constant="false" hasOnlySubstanceUnits="false" id="M_nadp_x" name="M_Nicotinamide_adenine_dinucleotide_phosphate_C21H25N7O17P3" fbc:charge="-3" />
      <species boundaryCondition="false" compartment="Cytosol" constant="false" hasOnlySubstanceUnits="false" id="M_nadph_c" name="M_Nicotinamide_adenine_dinucleotide_phosphate___reduced_C21H26N7O17P3" fbc:charge="-4" />
      <species boundaryCondition="false" compartment="Mitochondria" constant="false" hasOnlySubstanceUnits="false" id="M_nadph_m" name="M_Nicotinamide_adenine_dinucleotide_phosphate___reduced_C21H26N7O17P3" fbc:charge="-4" />
      <species boundaryCondition="false" compartment="Endoplasmic_Reticulum" constant="false" hasOnlySubstanceUnits="false" id="M_nadph_r" name="M_Nicotinamide_adenine_dinucleotide_phosphate___reduced_C21H26N7O17P3" fbc:charge="-4" />
      <species boundaryCondition="false" compartment="Glycosome" constant="false" hasOnlySubstanceUnits="false" id="M_nadph_x" name="M_Nicotinamide_adenine_dinucleotide_phosphate___reduced_C21H26N7O17P3" fbc:charge="-4" />
      <species boundaryCondition="false" compartment="Cytosol" constant="false" hasOnlySubstanceUnits="false" id="M_ncam_c" name="M_Nicotinamide_C6H6N2O" fbc:charge="0" />
      <species boundaryCondition="false" compartment="Extracellular_space" constant="false" hasOnlySubstanceUnits="false" id="M_ncam_e" name="M_Nicotinamide_C6H6N2O" fbc:charge="0" />
      <species boundaryCondition="false" compartment="Cytosol" constant="false" hasOnlySubstanceUnits="false" id="M_nchexfm_c" name="M_N_Cyclohexylformamide_C7H13NO" fbc:charge="0" />
      <species boundaryCondition="false" compartment="Cytosol" constant="false" hasOnlySubstanceUnits="false" id="M_nh3_c" name="M_Ammonia_H3N" fbc:charge="0" />
      <species boundaryCondition="false" compartment="Extracellular_space" constant="false" hasOnlySubstanceUnits="false" id="M_nh3_e" name="M_Ammonia_H3N" fbc:charge="0" />
      <species boundaryCondition="false" compartment="Glycosome" constant="false" hasOnlySubstanceUnits="false" id="M_nh3_x" name="M_Ammonia_H3N" fbc:charge="0" />
      <species boundaryCondition="false" compartment="Cytosol" constant="false" hasOnlySubstanceUnits="false" id="M_nh4_c" name="M_Ammonium_H4N" fbc:charge="1" />
      <species boundaryCondition="false" compartment="Extracellular_space" constant="false" hasOnlySubstanceUnits="false" id="M_nh4_e" name="M_Ammonium_H4N" fbc:charge="1" />
      <species boundaryCondition="false" compartment="Mitochondria" constant="false" hasOnlySubstanceUnits="false" id="M_nh4_m" name="M_Ammonium_H4N" fbc:charge="1" />
      <species boundaryCondition="false" compartment="Nucleus" constant="false" hasOnlySubstanceUnits="false" id="M_nh4_n" name="M_Ammonium_H4N" fbc:charge="1" />
      <species boundaryCondition="false" compartment="Endoplasmic_Reticulum" constant="false" hasOnlySubstanceUnits="false" id="M_nh4_r" name="M_Ammonium_H4N" fbc:charge="1" />
      <species boundaryCondition="false" compartment="Glycosome" constant="false" hasOnlySubstanceUnits="false" id="M_nh4_x" name="M_Ammonium_H4N" fbc:charge="1" />
      <species boundaryCondition="false" compartment="Cytosol" constant="false" hasOnlySubstanceUnits="false" id="M_nicrns_c" name="M_Nicotinate_D_ribonucleoside_C11H14NO6" fbc:charge="1" />
      <species boundaryCondition="false" compartment="Cytosol" constant="false" hasOnlySubstanceUnits="false" id="M_nicrnt_c" name="M_Nicotinate_D_ribonucleotide_C11H12NO9P" fbc:charge="-2" />
      <species boundaryCondition="false" compartment="Cytosol" constant="false" hasOnlySubstanceUnits="false" id="M_no2_c" name="M_Nitrite_NO2" fbc:charge="-1" />
      <species boundaryCondition="false" compartment="Cytosol" constant="false" hasOnlySubstanceUnits="false" id="M_no3_c" name="M_Nitrate_NO3" fbc:charge="-1" />
      <species boundaryCondition="false" compartment="Cytosol" constant="false" hasOnlySubstanceUnits="false" id="M_o2_c" name="M_O2_O2" fbc:charge="0" />
      <species boundaryCondition="false" compartment="Extracellular_space" constant="false" hasOnlySubstanceUnits="false" id="M_o2_e" name="M_O2_O2" fbc:charge="0" />
      <species boundaryCondition="false" compartment="Mitochondria" constant="false" hasOnlySubstanceUnits="false" id="M_o2_m" name="M_O2_O2" fbc:charge="0" />
      <species boundaryCondition="false" compartment="Endoplasmic_Reticulum" constant="false" hasOnlySubstanceUnits="false" id="M_o2_r" name="M_O2_O2" fbc:charge="0" />
      <species boundaryCondition="false" compartment="Glycosome" constant="false" hasOnlySubstanceUnits="false" id="M_o2_x" name="M_O2_O2" fbc:charge="0" />
      <species boundaryCondition="false" compartment="Cytosol" constant="false" hasOnlySubstanceUnits="false" id="M_oaa_c" name="M_Oxaloacetate_C4H2O5" fbc:charge="-2" />
      <species boundaryCondition="false" compartment="Mitochondria" constant="false" hasOnlySubstanceUnits="false" id="M_oaa_m" name="M_Oxaloacetate_C4H2O5" fbc:charge="-2" />
      <species boundaryCondition="false" compartment="Glycosome" constant="false" hasOnlySubstanceUnits="false" id="M_oaa_x" name="M_Oxaloacetate_C4H2O5" fbc:charge="-2" />
      <species boundaryCondition="false" compartment="Mitochondria" constant="false" hasOnlySubstanceUnits="false" id="M_occoa_m" name="M_Octanoyl_CoA_C29H46N7O17P3S" fbc:charge="-4" />
      <species boundaryCondition="false" compartment="Endoplasmic_Reticulum" constant="false" hasOnlySubstanceUnits="false" id="M_occoa_r" name="M_Octanoyl_CoA_C29H46N7O17P3S" fbc:charge="-4" />
      <species boundaryCondition="false" compartment="Mitochondria" constant="false" hasOnlySubstanceUnits="false" id="M_ocd2coa_m" name="M_trans_Oct_2_enoyl_CoA_C29H44N7O17P3S" fbc:charge="-4" />
      <species boundaryCondition="false" compartment="Cytosol" constant="false" hasOnlySubstanceUnits="false" id="M_ocdACP_c" name="M_Octadecanoyl_ACP__n_C180ACP__C18H35OX" fbc:charge="0" />
      <species boundaryCondition="false" compartment="Mitochondria" constant="false" hasOnlySubstanceUnits="false" id="M_ocdACP_m" name="M_Octadecanoyl_ACP__n_C180ACP__C18H35OX" fbc:charge="0" />
      <species boundaryCondition="false" compartment="Cytosol" constant="false" hasOnlySubstanceUnits="false" id="M_ocdca_c" name="M_octadecanoate__n_C180__C18H35O2" fbc:charge="-1" />
      <species boundaryCondition="false" compartment="Cytosol" constant="false" hasOnlySubstanceUnits="false" id="M_ocdcea_c" name="M_octadecenoate__n_C181__C18H33O2" fbc:charge="-1" />
      <species boundaryCondition="false" compartment="Mitochondria" constant="false" hasOnlySubstanceUnits="false" id="M_ocdcea_m" name="M_octadecenoate__n_C181__C18H33O2" fbc:charge="-1" />
      <species boundaryCondition="false" compartment="Cytosol" constant="false" hasOnlySubstanceUnits="false" id="M_ocdcyaACP_c" name="M_Octadecynoyl_ACP__n_C182ACP__C18H31OX" fbc:charge="0" />
      <species boundaryCondition="false" compartment="Mitochondria" constant="false" hasOnlySubstanceUnits="false" id="M_ocdcyaACP_m" name="M_Octadecynoyl_ACP__n_C182ACP__C18H31OX" fbc:charge="0" />
      <species boundaryCondition="false" compartment="Cytosol" constant="false" hasOnlySubstanceUnits="false" id="M_ocdcya_c" name="M_octadecdienoate__n_C182__C18H31O2" fbc:charge="-1" />
      <species boundaryCondition="false" compartment="Mitochondria" constant="false" hasOnlySubstanceUnits="false" id="M_octACP_m" name="M_Octanoyl_acyl_carrier_protein_C8H15OX" fbc:charge="0" />
      <species boundaryCondition="false" compartment="Mitochondria" constant="false" hasOnlySubstanceUnits="false" id="M_octdeACP_d11_m" name="M_Octadec_11_enoyl_ACP_C18H33OX" fbc:charge="0" />
      <species boundaryCondition="false" compartment="Mitochondria" constant="false" hasOnlySubstanceUnits="false" id="M_octdeACP_d11t_m" name="M_TVA__trans_vaccenic_acid_C18H33OX" fbc:charge="0" />
      <species boundaryCondition="false" compartment="Cytosol" constant="false" hasOnlySubstanceUnits="false" id="M_octeACP_c" name="M_Octadecenoyl_ACP__n_C181ACP__C18H33OX" fbc:charge="0" />
      <species boundaryCondition="false" compartment="Mitochondria" constant="false" hasOnlySubstanceUnits="false" id="M_octeACP_m" name="M_Octadecenoyl_ACP__n_C181ACP__C18H33OX" fbc:charge="0" />
      <species boundaryCondition="false" compartment="Cytosol" constant="false" hasOnlySubstanceUnits="false" id="M_olcoa_c" name="M_Oleoyl_CoA__n_C1819CoA__C39H64N7O17P3S" fbc:charge="-4" />
      <species boundaryCondition="false" compartment="Mitochondria" constant="false" hasOnlySubstanceUnits="false" id="M_olcoa_m" name="M_Oleoyl_CoA__n_C1819CoA__C39H64N7O17P3S" fbc:charge="-4" />
      <species boundaryCondition="false" compartment="Glycosome" constant="false" hasOnlySubstanceUnits="false" id="M_olcoa_x" name="M_Oleoyl_CoA__n_C1819CoA__C39H64N7O17P3S" fbc:charge="-4" />
      <species boundaryCondition="false" compartment="Cytosol" constant="false" hasOnlySubstanceUnits="false" id="M_orn_L_c" name="M_L_Ornithine_" fbc:charge="0" />
      <species boundaryCondition="false" compartment="Glycosome" constant="false" hasOnlySubstanceUnits="false" id="M_orn_L_x" name="M_L_Ornithine_" fbc:charge="0" />
      <species boundaryCondition="false" compartment="Glycosome" constant="false" hasOnlySubstanceUnits="false" id="M_orot5p_x" name="M_Orotidine_5__phosphate_C10H10N2O11P" fbc:charge="-3" />
      <species boundaryCondition="false" compartment="Cytosol" constant="false" hasOnlySubstanceUnits="false" id="M_orot_c" name="M_Orotate_C5H3N2O4" fbc:charge="-1" />
      <species boundaryCondition="false" compartment="Glycosome" constant="false" hasOnlySubstanceUnits="false" id="M_orot_x" name="M_Orotate_C5H3N2O4" fbc:charge="-1" />
      <species boundaryCondition="false" compartment="Cytosol" constant="false" hasOnlySubstanceUnits="false" id="M_oxadpcoa_c" name="M_3_Oxoadipyl_CoA_C27H37N7O20P3S" fbc:charge="-5" />
      <species boundaryCondition="false" compartment="Mitochondria" constant="false" hasOnlySubstanceUnits="false" id="M_oxadpcoa_m" name="M_3_Oxoadipyl_CoA_C27H37N7O20P3S" fbc:charge="-5" />
      <species boundaryCondition="false" compartment="Glycosome" constant="false" hasOnlySubstanceUnits="false" id="M_oxadpcoa_x" name="M_3_Oxoadipyl_CoA_C27H37N7O20P3S" fbc:charge="-5" />
      <species boundaryCondition="false" compartment="Cytosol" constant="false" hasOnlySubstanceUnits="false" id="M_pa_LM_c" name="M_phosphatidate_C3840H6824O800P100" fbc:charge="-200" />
      <species boundaryCondition="false" compartment="Mitochondria" constant="false" hasOnlySubstanceUnits="false" id="M_pa_LM_m" name="M_phosphatidate_C3840H6824O800P100" fbc:charge="-200" />
      <species boundaryCondition="false" compartment="Cytosol" constant="false" hasOnlySubstanceUnits="false" id="M_palmACP_c" name="M_Palmitoyl_ACP__n_C160ACP__C16H31OX" fbc:charge="0" />
      <species boundaryCondition="false" compartment="Mitochondria" constant="false" hasOnlySubstanceUnits="false" id="M_palmACP_m" name="M_Palmitoyl_ACP__n_C160ACP__C16H31OX" fbc:charge="0" />
      <species boundaryCondition="false" compartment="Cytosol" constant="false" hasOnlySubstanceUnits="false" id="M_pan4p_c" name="M_Pantetheine_4__phosphate_C11H21N2O7PS" fbc:charge="-2" />
      <species boundaryCondition="false" compartment="Cytosol" constant="false" hasOnlySubstanceUnits="false" id="M_pc_LM_c" name="M_Phosphatidylcholine__L_major__C4340H8124N100O800P100" fbc:charge="0" />
      <species boundaryCondition="false" compartment="Mitochondria" constant="false" hasOnlySubstanceUnits="false" id="M_pc_LM_m" name="M_Phosphatidylcholine__L_major__C4340H8124N100O800P100" fbc:charge="0" />
      <species boundaryCondition="false" compartment="Cytosol" constant="false" hasOnlySubstanceUnits="false" id="M_pdx5p_c" name="M_Pyridoxine_5__phosphate_C8H10NO6P" fbc:charge="-2" />
      <species boundaryCondition="false" compartment="Cytosol" constant="false" hasOnlySubstanceUnits="false" id="M_pe_LM_c" name="M_phosphatidylethanolamine_C4040H7524N100O800P100" fbc:charge="0" />
      <species boundaryCondition="false" compartment="Extracellular_space" constant="false" hasOnlySubstanceUnits="false" id="M_pe_LM_e" name="M_phosphatidylethanolamine_C4040H7524N100O800P100" fbc:charge="0" />
      <species boundaryCondition="false" compartment="Mitochondria" constant="false" hasOnlySubstanceUnits="false" id="M_pe_LM_m" name="M_phosphatidylethanolamine_C4040H7524N100O800P100" fbc:charge="0" />
      <species boundaryCondition="false" compartment="Cytosol" constant="false" hasOnlySubstanceUnits="false" id="M_pep_c" name="M_Phosphoenolpyruvate_C3H2O6P" fbc:charge="-3" />
      <species boundaryCondition="false" compartment="Glycosome" constant="false" hasOnlySubstanceUnits="false" id="M_pep_x" name="M_Phosphoenolpyruvate_C3H2O6P" fbc:charge="-3" />
      <species boundaryCondition="false" compartment="Cytosol" constant="false" hasOnlySubstanceUnits="false" id="M_perlla_c" name="M_Perillic_acid_C10H14O2" fbc:charge="0" />
      <species boundaryCondition="false" compartment="Mitochondria" constant="false" hasOnlySubstanceUnits="false" id="M_perlla_m" name="M_Perillic_acid_C10H14O2" fbc:charge="0" />
      <species boundaryCondition="false" compartment="Cytosol" constant="false" hasOnlySubstanceUnits="false" id="M_perllald_c" name="M_Perillyl_aldehyde_C10H14O" fbc:charge="0" />
      <species boundaryCondition="false" compartment="Mitochondria" constant="false" hasOnlySubstanceUnits="false" id="M_perllald_m" name="M_Perillyl_aldehyde_C10H14O" fbc:charge="0" />
      <species boundaryCondition="false" compartment="Cytosol" constant="false" hasOnlySubstanceUnits="false" id="M_pg_LM_c" name="M_phosphatidylglycerol__L_major__C4140H7524O1000P100" fbc:charge="-100" />
      <species boundaryCondition="false" compartment="Mitochondria" constant="false" hasOnlySubstanceUnits="false" id="M_pg_LM_m" name="M_phosphatidylglycerol__L_major__C4140H7524O1000P100" fbc:charge="-100" />
      <species boundaryCondition="false" compartment="Cytosol" constant="false" hasOnlySubstanceUnits="false" id="M_pglyp_LM_c" name="M_Phosphatidylglycerophosphate__L_major__C4140H7424O1300P200" fbc:charge="-300" />
      <species boundaryCondition="false" compartment="Mitochondria" constant="false" hasOnlySubstanceUnits="false" id="M_pglyp_LM_m" name="M_Phosphatidylglycerophosphate__L_major__C4140H7424O1300P200" fbc:charge="-300" />
      <species boundaryCondition="false" compartment="Cytosol" constant="false" hasOnlySubstanceUnits="false" id="M_phaccoa_c" name="M_Phenylacetyl_CoA_C29H38N7O17P3S" fbc:charge="-4" />
      <species boundaryCondition="false" compartment="Mitochondria" constant="false" hasOnlySubstanceUnits="false" id="M_phaccoa_m" name="M_Phenylacetyl_CoA_C29H38N7O17P3S" fbc:charge="-4" />
      <species boundaryCondition="false" compartment="Cytosol" constant="false" hasOnlySubstanceUnits="false" id="M_phacgly_c" name="M_Phenylacetylglycine_C10H11NO3" fbc:charge="0" />
      <species boundaryCondition="false" compartment="Mitochondria" constant="false" hasOnlySubstanceUnits="false" id="M_phacgly_m" name="M_Phenylacetylglycine_C10H11NO3" fbc:charge="0" />
      <species boundaryCondition="false" compartment="Cytosol" constant="false" hasOnlySubstanceUnits="false" id="M_phe_L_c" name="M_L_Phenylalanine_" fbc:charge="0" />
      <species boundaryCondition="false" compartment="Extracellular_space" constant="false" hasOnlySubstanceUnits="false" id="M_phe_L_e" name="M_L_Phenylalanine_" fbc:charge="0" />
      <species boundaryCondition="false" compartment="Mitochondria" constant="false" hasOnlySubstanceUnits="false" id="M_phe_L_m" name="M_L_Phenylalanine_" fbc:charge="0" />
      <species boundaryCondition="false" compartment="Cytosol" constant="false" hasOnlySubstanceUnits="false" id="M_pheme_c" name="M_Protoheme_C34H31FeN4O4" fbc:charge="-1" />
      <species boundaryCondition="false" compartment="Mitochondria" constant="false" hasOnlySubstanceUnits="false" id="M_pheme_m" name="M_Protoheme_C34H31FeN4O4" fbc:charge="-1" />
      <species boundaryCondition="false" compartment="Cytosol" constant="false" hasOnlySubstanceUnits="false" id="M_phenol_c" name="M_Phenol_C6H6O" fbc:charge="0" />
      <species boundaryCondition="false" compartment="Cytosol" constant="false" hasOnlySubstanceUnits="false" id="M_phenolp_c" name="M_Phenol_phosphate_C6H7O4P" fbc:charge="0" />
      <species boundaryCondition="false" compartment="Cytosol" constant="false" hasOnlySubstanceUnits="false" id="M_phetrna_c" name="M_L_Phenylalanyl_tRNA_Phe__C9H11NO2X" fbc:charge="1" />
      <species boundaryCondition="false" compartment="Cytosol" constant="false" hasOnlySubstanceUnits="false" id="M_phom_c" name="M_O_Phospho_L_homoserine_C4H8NO6P" fbc:charge="-2" />
      <species boundaryCondition="false" compartment="Cytosol" constant="false" hasOnlySubstanceUnits="false" id="M_phpyr_c" name="M_Phenylpyruvate_C9H7O3" fbc:charge="-1" />
      <species boundaryCondition="false" compartment="Mitochondria" constant="false" hasOnlySubstanceUnits="false" id="M_phpyr_m" name="M_Phenylpyruvate_C9H7O3" fbc:charge="-1" />
      <species boundaryCondition="false" compartment="Cytosol" constant="false" hasOnlySubstanceUnits="false" id="M_phthr_c" name="M_O_Phospho_4_hydroxy_L_threonine_C4H8NO7P" fbc:charge="-2" />
      <species boundaryCondition="false" compartment="Cytosol" constant="false" hasOnlySubstanceUnits="false" id="M_pi_c" name="M_Phosphate_HO4P" fbc:charge="-2" />
      <species boundaryCondition="false" compartment="Extracellular_space" constant="false" hasOnlySubstanceUnits="false" id="M_pi_e" name="M_Phosphate_HO4P" fbc:charge="-2" />
      <species boundaryCondition="false" compartment="Mitochondria" constant="false" hasOnlySubstanceUnits="false" id="M_pi_m" name="M_Phosphate_HO4P" fbc:charge="-2" />
      <species boundaryCondition="false" compartment="Nucleus" constant="false" hasOnlySubstanceUnits="false" id="M_pi_n" name="M_Phosphate_HO4P" fbc:charge="-2" />
      <species boundaryCondition="false" compartment="Endoplasmic_Reticulum" constant="false" hasOnlySubstanceUnits="false" id="M_pi_r" name="M_Phosphate_HO4P" fbc:charge="-2" />
      <species boundaryCondition="false" compartment="Acidocalcisome" constant="false" hasOnlySubstanceUnits="false" id="M_pi_v" name="M_Phosphate_HO4P" fbc:charge="-2" />
      <species boundaryCondition="false" compartment="Glycosome" constant="false" hasOnlySubstanceUnits="false" id="M_pi_x" name="M_Phosphate_HO4P" fbc:charge="-2" />
      <species boundaryCondition="false" compartment="Cytosol" constant="false" hasOnlySubstanceUnits="false" id="M_pmtcoa_c" name="M_Palmitoyl_CoA__n_C160CoA__C37H62N7O17P3S" fbc:charge="-4" />
      <species boundaryCondition="false" compartment="Mitochondria" constant="false" hasOnlySubstanceUnits="false" id="M_pmtcoa_m" name="M_Palmitoyl_CoA__n_C160CoA__C37H62N7O17P3S" fbc:charge="-4" />
      <species boundaryCondition="false" compartment="Endoplasmic_Reticulum" constant="false" hasOnlySubstanceUnits="false" id="M_pmtcoa_r" name="M_Palmitoyl_CoA__n_C160CoA__C37H62N7O17P3S" fbc:charge="-4" />
      <species boundaryCondition="false" compartment="Glycosome" constant="false" hasOnlySubstanceUnits="false" id="M_pmtcoa_x" name="M_Palmitoyl_CoA__n_C160CoA__C37H62N7O17P3S" fbc:charge="-4" />
      <species boundaryCondition="false" compartment="Cytosol" constant="false" hasOnlySubstanceUnits="false" id="M_pncv_c" name="M_Pinocarveol_C10H16O" fbc:charge="2" />
      <species boundaryCondition="false" compartment="Cytosol" constant="false" hasOnlySubstanceUnits="false" id="M_pnto_R_c" name="M__R__Pantothenate_" fbc:charge="0" />
      <species boundaryCondition="false" compartment="Extracellular_space" constant="false" hasOnlySubstanceUnits="false" id="M_pnto_R_e" name="M__R__Pantothenate_" fbc:charge="0" />
      <species boundaryCondition="false" compartment="Cytosol" constant="false" hasOnlySubstanceUnits="false" id="M_ppa_c" name="M_Propionate_C3H5O2" fbc:charge="-1" />
      <species boundaryCondition="false" compartment="Mitochondria" constant="false" hasOnlySubstanceUnits="false" id="M_ppa_m" name="M_Propionate_C3H5O2" fbc:charge="-1" />
      <species boundaryCondition="false" compartment="Mitochondria" constant="false" hasOnlySubstanceUnits="false" id="M_ppcoa_m" name="M_Propanoyl_CoA_C24H36N7O17P3S" fbc:charge="-4" />
      <species boundaryCondition="false" compartment="Cytosol" constant="false" hasOnlySubstanceUnits="false" id="M_ppi_c" name="M_Diphosphate_HO7P2" fbc:charge="-3" />
      <species boundaryCondition="false" compartment="Extracellular_space" constant="false" hasOnlySubstanceUnits="false" id="M_ppi_e" name="M_Diphosphate_HO7P2" fbc:charge="-3" />
      <species boundaryCondition="false" compartment="Mitochondria" constant="false" hasOnlySubstanceUnits="false" id="M_ppi_m" name="M_Diphosphate_HO7P2" fbc:charge="-3" />
      <species boundaryCondition="false" compartment="Nucleus" constant="false" hasOnlySubstanceUnits="false" id="M_ppi_n" name="M_Diphosphate_HO7P2" fbc:charge="-3" />
      <species boundaryCondition="false" compartment="Glycosome" constant="false" hasOnlySubstanceUnits="false" id="M_ppi_x" name="M_Diphosphate_HO7P2" fbc:charge="-3" />
      <species boundaryCondition="false" compartment="Cytosol" constant="false" hasOnlySubstanceUnits="false" id="M_ppp9_c" name="M_Protoporphyrin_C34H32N4O4" fbc:charge="-2" />
      <species boundaryCondition="false" compartment="Cytosol" constant="false" hasOnlySubstanceUnits="false" id="M_pppg9_c" name="M_Protoporphyrinogen_IX_C34H38N4O4" fbc:charge="-2" />
      <species boundaryCondition="false" compartment="Cytosol" constant="false" hasOnlySubstanceUnits="false" id="M_pro_L_c" name="M_L_Proline_" fbc:charge="0" />
      <species boundaryCondition="false" compartment="Extracellular_space" constant="false" hasOnlySubstanceUnits="false" id="M_pro_L_e" name="M_L_Proline_" fbc:charge="0" />
      <species boundaryCondition="false" compartment="Mitochondria" constant="false" hasOnlySubstanceUnits="false" id="M_pro_L_m" name="M_L_Proline_" fbc:charge="0" />
      <species boundaryCondition="false" compartment="Cytosol" constant="false" hasOnlySubstanceUnits="false" id="M_protrna_c" name="M_L_Prolyl_tRNA_Pro__C5H9NO2X" fbc:charge="1" />
      <species boundaryCondition="false" compartment="Cytosol" constant="false" hasOnlySubstanceUnits="false" id="M_prpp_c" name="M_5_Phospho_alpha_D_ribose_1_diphosphate_C5H8O14P3" fbc:charge="-5" />
      <species boundaryCondition="false" compartment="Glycosome" constant="false" hasOnlySubstanceUnits="false" id="M_prpp_x" name="M_5_Phospho_alpha_D_ribose_1_diphosphate_C5H8O14P3" fbc:charge="-5" />
      <species boundaryCondition="false" compartment="Cytosol" constant="false" hasOnlySubstanceUnits="false" id="M_ps_LM_c" name="M_phosphatidylserine__L_major__C4140H7424N100O1000P100" fbc:charge="-100" />
      <species boundaryCondition="false" compartment="Mitochondria" constant="false" hasOnlySubstanceUnits="false" id="M_ps_LM_m" name="M_phosphatidylserine__L_major__C4140H7424N100O1000P100" fbc:charge="-100" />
      <species boundaryCondition="false" compartment="Cytosol" constant="false" hasOnlySubstanceUnits="false" id="M_psactrop_c" name="M_Pseudoacetyltropine_C10H17NO2" fbc:charge="0" />
      <species boundaryCondition="false" compartment="Mitochondria" constant="false" hasOnlySubstanceUnits="false" id="M_psactrop_m" name="M_Pseudoacetyltropine_C10H17NO2" fbc:charge="0" />
      <species boundaryCondition="false" compartment="Cytosol" constant="false" hasOnlySubstanceUnits="false" id="M_psd5p_c" name="M_Pseudouridine_5__phosphate_C9H11N2O9P" fbc:charge="-2" />
      <species boundaryCondition="false" compartment="Cytosol" constant="false" hasOnlySubstanceUnits="false" id="M_pseutrop_c" name="M_Pseudotropine_C8H15NO" fbc:charge="0" />
      <species boundaryCondition="false" compartment="Mitochondria" constant="false" hasOnlySubstanceUnits="false" id="M_pseutrop_m" name="M_Pseudotropine_C8H15NO" fbc:charge="0" />
      <species boundaryCondition="false" compartment="Cytosol" constant="false" hasOnlySubstanceUnits="false" id="M_ptcys_c" name="M_N_Pantothenoylcysteine_C12H21N2O6S" fbc:charge="-1" />
      <species boundaryCondition="false" compartment="Cytosol" constant="false" hasOnlySubstanceUnits="false" id="M_ptd145bp_LM_c" name="M_phosphatidylinositol_4_5_bisphosphate_C4440H7724O1900P300" fbc:charge="-500" />
      <species boundaryCondition="false" compartment="Cytosol" constant="false" hasOnlySubstanceUnits="false" id="M_ptd1ino_LM_c" name="M_phosphatidyl_1D_myo_inositol__L_major__C4440H7924O1300P100" fbc:charge="-100" />
      <species boundaryCondition="false" compartment="Endoplasmic_Reticulum" constant="false" hasOnlySubstanceUnits="false" id="M_ptd1ino_LM_r" name="M_phosphatidyl_1D_myo_inositol__L_major__C4440H7924O1300P100" fbc:charge="-100" />
      <species boundaryCondition="false" compartment="Cytosol" constant="false" hasOnlySubstanceUnits="false" id="M_ptd2meeta_LM_c" name="M_Phosphatidyl_N_dimethylethanolamine__L_major__C4240H7924N100O800P100" fbc:charge="0" />
      <species boundaryCondition="false" compartment="Mitochondria" constant="false" hasOnlySubstanceUnits="false" id="M_ptd2meeta_LM_m" name="M_Phosphatidyl_N_dimethylethanolamine__L_major__C4240H7924N100O800P100" fbc:charge="0" />
      <species boundaryCondition="false" compartment="Cytosol" constant="false" hasOnlySubstanceUnits="false" id="M_ptd3ino_LM_c" name="M_1_Phosphatidyl_1D_myo_inositol_3_phosphate_C4440H7824O1600P200" fbc:charge="-300" />
      <species boundaryCondition="false" compartment="Cytosol" constant="false" hasOnlySubstanceUnits="false" id="M_ptd4ino_LM_c" name="M_1_Phosphatidyl_1D_myo_inositol_4_phosphate_C4440H7824O1600P200" fbc:charge="-300" />
      <species boundaryCondition="false" compartment="Cytosol" constant="false" hasOnlySubstanceUnits="false" id="M_ptdmeeta_LM_c" name="M_Phosphatidyl_N_methylethanolamine__L_major__C4140H7724N100O800P100" fbc:charge="0" />
      <species boundaryCondition="false" compartment="Mitochondria" constant="false" hasOnlySubstanceUnits="false" id="M_ptdmeeta_LM_m" name="M_Phosphatidyl_N_methylethanolamine__L_major__C4140H7724N100O800P100" fbc:charge="0" />
      <species boundaryCondition="false" compartment="Cytosol" constant="false" hasOnlySubstanceUnits="false" id="M_ptrc_c" name="M_Putrescine_C4H14N2" fbc:charge="2" />
      <species boundaryCondition="false" compartment="Cytosol" constant="false" hasOnlySubstanceUnits="false" id="M_ptth_c" name="M_Pantetheine_C11H22N2O4S" fbc:charge="0" />
      <species boundaryCondition="false" compartment="Cytosol" constant="false" hasOnlySubstanceUnits="false" id="M_pyam5p_c" name="M_Pyridoxamine_5__phosphate_C8H11N2O5P" fbc:charge="-2" />
      <species boundaryCondition="false" compartment="Cytosol" constant="false" hasOnlySubstanceUnits="false" id="M_pydam_c" name="M_Pyridoxamine_C8H12N2O2" fbc:charge="0" />
      <species boundaryCondition="false" compartment="Cytosol" constant="false" hasOnlySubstanceUnits="false" id="M_pydx5p_c" name="M_Pyridoxal_5__phosphate_C8H7NO6P" fbc:charge="-3" />
      <species boundaryCondition="false" compartment="Cytosol" constant="false" hasOnlySubstanceUnits="false" id="M_pydx_c" name="M_Pyridoxal_C8H9NO3" fbc:charge="0" />
      <species boundaryCondition="false" compartment="Extracellular_space" constant="false" hasOnlySubstanceUnits="false" id="M_pydx_e" name="M_Pyridoxal_C8H9NO3" fbc:charge="0" />
      <species boundaryCondition="false" compartment="Cytosol" constant="false" hasOnlySubstanceUnits="false" id="M_pydxn_c" name="M_Pyridoxine_C8H11NO3" fbc:charge="0" />
      <species boundaryCondition="false" compartment="Extracellular_space" constant="false" hasOnlySubstanceUnits="false" id="M_pydxn_e" name="M_Pyridoxine_C8H11NO3" fbc:charge="0" />
      <species boundaryCondition="false" compartment="Cytosol" constant="false" hasOnlySubstanceUnits="false" id="M_pyr_c" name="M_Pyruvate_C3H3O3" fbc:charge="-1" />
      <species boundaryCondition="false" compartment="Extracellular_space" constant="false" hasOnlySubstanceUnits="false" id="M_pyr_e" name="M_Pyruvate_C3H3O3" fbc:charge="-1" />
      <species boundaryCondition="false" compartment="Mitochondria" constant="false" hasOnlySubstanceUnits="false" id="M_pyr_m" name="M_Pyruvate_C3H3O3" fbc:charge="-1" />
      <species boundaryCondition="false" compartment="Glycosome" constant="false" hasOnlySubstanceUnits="false" id="M_pyr_x" name="M_Pyruvate_C3H3O3" fbc:charge="-1" />
      <species boundaryCondition="false" compartment="Mitochondria" constant="false" hasOnlySubstanceUnits="false" id="M_q6_m" name="M_Ubiquinone_6_C39H58O4" fbc:charge="0" />
      <species boundaryCondition="false" compartment="Mitochondria" constant="false" hasOnlySubstanceUnits="false" id="M_q6h2_m" name="M_Ubiquinol_6_C39H60O4" fbc:charge="0" />
      <species boundaryCondition="false" compartment="Cytosol" constant="false" hasOnlySubstanceUnits="false" id="M_qh2_c" name="M_Ubiquinol_C49H76O4" fbc:charge="0" />
      <species boundaryCondition="false" compartment="Mitochondria" constant="false" hasOnlySubstanceUnits="false" id="M_qh2_m" name="M_Ubiquinol_C49H76O4" fbc:charge="0" />
      <species boundaryCondition="false" compartment="Cytosol" constant="false" hasOnlySubstanceUnits="false" id="M_r1p_c" name="M_alpha_D_Ribose_1_phosphate_C5H9O8P" fbc:charge="-2" />
      <species boundaryCondition="false" compartment="Cytosol" constant="false" hasOnlySubstanceUnits="false" id="M_r5p_c" name="M_alpha_D_Ribose_5_phosphate_C5H9O8P" fbc:charge="-2" />
      <species boundaryCondition="false" compartment="Glycosome" constant="false" hasOnlySubstanceUnits="false" id="M_r5p_x" name="M_alpha_D_Ribose_5_phosphate_C5H9O8P" fbc:charge="-2" />
      <species boundaryCondition="false" compartment="Cytosol" constant="false" hasOnlySubstanceUnits="false" id="M_raffin_c" name="M_Raffinose_C18H32O16" fbc:charge="0" />
      <species boundaryCondition="false" compartment="Cytosol" constant="false" hasOnlySubstanceUnits="false" id="M_rbl_D_c" name="M_D_Ribulose_" fbc:charge="0" />
      <species boundaryCondition="false" compartment="Glycosome" constant="false" hasOnlySubstanceUnits="false" id="M_rbl_D_x" name="M_D_Ribulose_" fbc:charge="0" />
      <species boundaryCondition="false" compartment="Cytosol" constant="false" hasOnlySubstanceUnits="false" id="M_rbl_L_c" name="M_L_Ribulose_" fbc:charge="0" />
      <species boundaryCondition="false" compartment="Glycosome" constant="false" hasOnlySubstanceUnits="false" id="M_rbl_L_x" name="M_L_Ribulose_" fbc:charge="0" />
      <species boundaryCondition="false" compartment="Cytosol" constant="false" hasOnlySubstanceUnits="false" id="M_rib_D_c" name="M_D_Ribose_" fbc:charge="0" />
      <species boundaryCondition="false" compartment="Extracellular_space" constant="false" hasOnlySubstanceUnits="false" id="M_rib_D_e" name="M_D_Ribose_" fbc:charge="0" />
      <species boundaryCondition="false" compartment="Nucleus" constant="false" hasOnlySubstanceUnits="false" id="M_rib_D_n" name="M_D_Ribose_" fbc:charge="0" />
      <species boundaryCondition="false" compartment="Cytosol" constant="false" hasOnlySubstanceUnits="false" id="M_rnam_c" name="M_N_Ribosylnicotinamide_C11H15N2O5" fbc:charge="1" />
      <species boundaryCondition="false" compartment="Cytosol" constant="false" hasOnlySubstanceUnits="false" id="M_ru5p_D_c" name="M_D_Ribulose_5_phosphate_" fbc:charge="0" />
      <species boundaryCondition="false" compartment="Glycosome" constant="false" hasOnlySubstanceUnits="false" id="M_ru5p_D_x" name="M_D_Ribulose_5_phosphate_" fbc:charge="0" />
      <species boundaryCondition="false" compartment="Cytosol" constant="false" hasOnlySubstanceUnits="false" id="M_ru5p_L_c" name="M_L_Ribulose_5_phosphate_" fbc:charge="0" />
      <species boundaryCondition="false" compartment="Glycosome" constant="false" hasOnlySubstanceUnits="false" id="M_ru5p_L_x" name="M_L_Ribulose_5_phosphate_" fbc:charge="0" />
      <species boundaryCondition="false" compartment="Cytosol" constant="false" hasOnlySubstanceUnits="false" id="M_s7p_c" name="M_Sedoheptulose_7_phosphate_C7H13O10P" fbc:charge="-2" />
      <species boundaryCondition="false" compartment="Glycosome" constant="false" hasOnlySubstanceUnits="false" id="M_s7p_x" name="M_Sedoheptulose_7_phosphate_C7H13O10P" fbc:charge="-2" />
      <species boundaryCondition="false" compartment="Cytosol" constant="false" hasOnlySubstanceUnits="false" id="M_sbt_D_c" name="M_D_Sorbitol_" fbc:charge="0" />
      <species boundaryCondition="false" compartment="Mitochondria" constant="false" hasOnlySubstanceUnits="false" id="M_sdhlam_m" name="M_S_Succinyldihydrolipoamide_C12H20NO4S2" fbc:charge="-1" />
      <species boundaryCondition="false" compartment="Cytosol" constant="false" hasOnlySubstanceUnits="false" id="M_ser_L_c" name="M_L_Serine_" fbc:charge="0" />
      <species boundaryCondition="false" compartment="Extracellular_space" constant="false" hasOnlySubstanceUnits="false" id="M_ser_L_e" name="M_L_Serine_" fbc:charge="0" />
      <species boundaryCondition="false" compartment="Mitochondria" constant="false" hasOnlySubstanceUnits="false" id="M_ser_L_m" name="M_L_Serine_" fbc:charge="0" />
      <species boundaryCondition="false" compartment="Endoplasmic_Reticulum" constant="false" hasOnlySubstanceUnits="false" id="M_ser_L_r" name="M_L_Serine_" fbc:charge="0" />
      <species boundaryCondition="false" compartment="Cytosol" constant="false" hasOnlySubstanceUnits="false" id="M_sertrna_c" name="M_L_Seryl_tRNA_Ser__C3H7NO3X" fbc:charge="1" />
      <species boundaryCondition="false" compartment="Cytosol" constant="false" hasOnlySubstanceUnits="false" id="M_sincoa_c" name="M_Sinapoyl_CoA_C32H46N7O20P3S" fbc:charge="0" />
      <species boundaryCondition="false" compartment="Cytosol" constant="false" hasOnlySubstanceUnits="false" id="M_sinp_c" name="M_Sinapate_C11H12O5" fbc:charge="0" />
      <species boundaryCondition="false" compartment="Cytosol" constant="false" hasOnlySubstanceUnits="false" id="M_slcys_c" name="M_S_Sulfo_L_cysteine_C3H6NO5S2" fbc:charge="-1" />
      <species boundaryCondition="false" compartment="Cytosol" constant="false" hasOnlySubstanceUnits="false" id="M_so3_c" name="M_Sulfite_O3S" fbc:charge="-2" />
      <species boundaryCondition="false" compartment="Cytosol" constant="false" hasOnlySubstanceUnits="false" id="M_so4_c" name="M_Sulfate_O4S" fbc:charge="-2" />
      <species boundaryCondition="false" compartment="Extracellular_space" constant="false" hasOnlySubstanceUnits="false" id="M_so4_e" name="M_Sulfate_O4S" fbc:charge="-2" />
      <species boundaryCondition="false" compartment="Cytosol" constant="false" hasOnlySubstanceUnits="false" id="M_sph1p_c" name="M_Sphinganine_1_phosphate_C18H39NO5P" fbc:charge="-1" />
      <species boundaryCondition="false" compartment="Endoplasmic_Reticulum" constant="false" hasOnlySubstanceUnits="false" id="M_sph1p_r" name="M_Sphinganine_1_phosphate_C18H39NO5P" fbc:charge="-1" />
      <species boundaryCondition="false" compartment="Cytosol" constant="false" hasOnlySubstanceUnits="false" id="M_sphgn_c" name="M_Sphinganine_C18H40NO2" fbc:charge="1" />
      <species boundaryCondition="false" compartment="Endoplasmic_Reticulum" constant="false" hasOnlySubstanceUnits="false" id="M_sphgn_r" name="M_Sphinganine_C18H40NO2" fbc:charge="1" />
      <species boundaryCondition="false" compartment="Cytosol" constant="false" hasOnlySubstanceUnits="false" id="M_sphings_c" name="M_Sphingosine_C18H38NO2" fbc:charge="1" />
      <species boundaryCondition="false" compartment="Endoplasmic_Reticulum" constant="false" hasOnlySubstanceUnits="false" id="M_sphings_r" name="M_Sphingosine_C18H38NO2" fbc:charge="1" />
      <species boundaryCondition="false" compartment="Cytosol" constant="false" hasOnlySubstanceUnits="false" id="M_sphs1p_c" name="M_Sphingosine_1_phosphate_C18H37NO5P" fbc:charge="-1" />
      <species boundaryCondition="false" compartment="Endoplasmic_Reticulum" constant="false" hasOnlySubstanceUnits="false" id="M_sphs1p_r" name="M_Sphingosine_1_phosphate_C18H37NO5P" fbc:charge="-1" />
      <species boundaryCondition="false" compartment="Cytosol" constant="false" hasOnlySubstanceUnits="false" id="M_spmd_c" name="M_Spermidine_C7H22N3" fbc:charge="3" />
      <species boundaryCondition="false" compartment="Cytosol" constant="false" hasOnlySubstanceUnits="false" id="M_spyr_c" name="M_3_Sulfinylpyruvate_C3H3O5S" fbc:charge="-1" />
      <species boundaryCondition="false" compartment="Cytosol" constant="false" hasOnlySubstanceUnits="false" id="M_sql_c" name="M_Squalene_C30H50" fbc:charge="0" />
      <species boundaryCondition="false" compartment="Endoplasmic_Reticulum" constant="false" hasOnlySubstanceUnits="false" id="M_sql_r" name="M_Squalene_C30H50" fbc:charge="0" />
      <species boundaryCondition="false" compartment="Glycosome" constant="false" hasOnlySubstanceUnits="false" id="M_sql_x" name="M_Squalene_C30H50" fbc:charge="0" />
      <species boundaryCondition="false" compartment="Cytosol" constant="false" hasOnlySubstanceUnits="false" id="M_srtn_c" name="M_Serotonin_C10H13N2O" fbc:charge="1" />
      <species boundaryCondition="false" compartment="Nucleus" constant="false" hasOnlySubstanceUnits="false" id="M_srtn_n" name="M_Serotonin_C10H13N2O" fbc:charge="1" />
      <species boundaryCondition="false" compartment="Cytosol" constant="false" hasOnlySubstanceUnits="false" id="M_stchs_c" name="M_Stachyose_C24H42O21" fbc:charge="0" />
      <species boundaryCondition="false" compartment="Cytosol" constant="false" hasOnlySubstanceUnits="false" id="M_stdcoa_c" name="M_Stearidonoyl_CoA__n_C1846_9_12_15CoA__C39H58N7O17P3S" fbc:charge="-4" />
      <species boundaryCondition="false" compartment="Cytosol" constant="false" hasOnlySubstanceUnits="false" id="M_strcoa_c" name="M_Stearyl_CoA__n_C180CoA__C39H66N7O17P3S" fbc:charge="-4" />
      <species boundaryCondition="false" compartment="Mitochondria" constant="false" hasOnlySubstanceUnits="false" id="M_strcoa_m" name="M_Stearyl_CoA__n_C180CoA__C39H66N7O17P3S" fbc:charge="-4" />
      <species boundaryCondition="false" compartment="Endoplasmic_Reticulum" constant="false" hasOnlySubstanceUnits="false" id="M_strcoa_r" name="M_Stearyl_CoA__n_C180CoA__C39H66N7O17P3S" fbc:charge="-4" />
      <species boundaryCondition="false" compartment="Glycosome" constant="false" hasOnlySubstanceUnits="false" id="M_strcoa_x" name="M_Stearyl_CoA__n_C180CoA__C39H66N7O17P3S" fbc:charge="-4" />
      <species boundaryCondition="false" compartment="Cytosol" constant="false" hasOnlySubstanceUnits="false" id="M_suc6p_c" name="M_Sucrose_6_phosphate_C12H21O14P" fbc:charge="-2" />
      <species boundaryCondition="false" compartment="Cytosol" constant="false" hasOnlySubstanceUnits="false" id="M_succ_c" name="M_Succinate_C4H4O4" fbc:charge="-2" />
      <species boundaryCondition="false" compartment="Extracellular_space" constant="false" hasOnlySubstanceUnits="false" id="M_succ_e" name="M_Succinate_C4H4O4" fbc:charge="-2" />
      <species boundaryCondition="false" compartment="Mitochondria" constant="false" hasOnlySubstanceUnits="false" id="M_succ_m" name="M_Succinate_C4H4O4" fbc:charge="-2" />
      <species boundaryCondition="false" compartment="Glycosome" constant="false" hasOnlySubstanceUnits="false" id="M_succ_x" name="M_Succinate_C4H4O4" fbc:charge="-2" />
      <species boundaryCondition="false" compartment="Cytosol" constant="false" hasOnlySubstanceUnits="false" id="M_succoa_c" name="M_Succinyl_CoA_C25H35N7O19P3S" fbc:charge="-5" />
      <species boundaryCondition="false" compartment="Mitochondria" constant="false" hasOnlySubstanceUnits="false" id="M_succoa_m" name="M_Succinyl_CoA_C25H35N7O19P3S" fbc:charge="-5" />
      <species boundaryCondition="false" compartment="Cytosol" constant="false" hasOnlySubstanceUnits="false" id="M_suchms_c" name="M_O_Succinyl_L_homoserine_C8H12NO6" fbc:charge="-1" />
      <species boundaryCondition="false" compartment="Cytosol" constant="false" hasOnlySubstanceUnits="false" id="M_sucr_c" name="M_Sucrose_C12H22O11" fbc:charge="0" />
      <species boundaryCondition="false" compartment="Mitochondria" constant="false" hasOnlySubstanceUnits="false" id="M_sucsal_m" name="M_Succinic_semialdehyde_C4H5O3" fbc:charge="-1" />
      <species boundaryCondition="false" compartment="Cytosol" constant="false" hasOnlySubstanceUnits="false" id="M_t2m26dcoa_c" name="M_trans_2_Methyl_5_isopropylhexa_2_5_dienoyl_CoA_C31H46N7O17P3S" fbc:charge="-4" />
      <species boundaryCondition="false" compartment="Mitochondria" constant="false" hasOnlySubstanceUnits="false" id="M_t2m26dcoa_m" name="M_trans_2_Methyl_5_isopropylhexa_2_5_dienoyl_CoA_C31H46N7O17P3S" fbc:charge="-4" />
      <species boundaryCondition="false" compartment="Glycosome" constant="false" hasOnlySubstanceUnits="false" id="M_t2m26dcoa_x" name="M_trans_2_Methyl_5_isopropylhexa_2_5_dienoyl_CoA_C31H46N7O17P3S" fbc:charge="-4" />
      <species boundaryCondition="false" compartment="Cytosol" constant="false" hasOnlySubstanceUnits="false" id="M_tag6p_D_c" name="M_D_Tagatose_6_phosphate_" fbc:charge="0" />
      <species boundaryCondition="false" compartment="Glycosome" constant="false" hasOnlySubstanceUnits="false" id="M_tag6p_D_x" name="M_D_Tagatose_6_phosphate_" fbc:charge="0" />
      <species boundaryCondition="false" compartment="Cytosol" constant="false" hasOnlySubstanceUnits="false" id="M_tagdp_D_c" name="M_D_Tagatose_1_6_biphosphate_" fbc:charge="0" />
      <species boundaryCondition="false" compartment="Glycosome" constant="false" hasOnlySubstanceUnits="false" id="M_tagdp_D_x" name="M_D_Tagatose_1_6_biphosphate_" fbc:charge="0" />
      <species boundaryCondition="false" compartment="Cytosol" constant="false" hasOnlySubstanceUnits="false" id="M_tcynt_c" name="M_Thiocyanate_CNS" fbc:charge="-1" />
      <species boundaryCondition="false" compartment="Cytosol" constant="false" hasOnlySubstanceUnits="false" id="M_tcys_c" name="M_Thiocysteine_C3H7NO2S2" fbc:charge="0" />
      <species boundaryCondition="false" compartment="Cytosol" constant="false" hasOnlySubstanceUnits="false" id="M_tdcoa_c" name="M_Tetradecanoyl_CoA__n_C140CoA__C35H58N7O17P3S" fbc:charge="-4" />
      <species boundaryCondition="false" compartment="Mitochondria" constant="false" hasOnlySubstanceUnits="false" id="M_tdcoa_m" name="M_Tetradecanoyl_CoA__n_C140CoA__C35H58N7O17P3S" fbc:charge="-4" />
      <species boundaryCondition="false" compartment="Endoplasmic_Reticulum" constant="false" hasOnlySubstanceUnits="false" id="M_tdcoa_r" name="M_Tetradecanoyl_CoA__n_C140CoA__C35H58N7O17P3S" fbc:charge="-4" />
      <species boundaryCondition="false" compartment="Glycosome" constant="false" hasOnlySubstanceUnits="false" id="M_tdcoa_x" name="M_Tetradecanoyl_CoA__n_C140CoA__C35H58N7O17P3S" fbc:charge="-4" />
      <species boundaryCondition="false" compartment="Mitochondria" constant="false" hasOnlySubstanceUnits="false" id="M_tdd2coa_m" name="M_trans_Tetradec_2_enoyl_CoA_C35H56N7O17P3S" fbc:charge="-4" />
      <species boundaryCondition="false" compartment="Mitochondria" constant="false" hasOnlySubstanceUnits="false" id="M_tdeACP_m" name="M_Tetradecenoyl_ACP__n_C141ACP__C14H25OX" fbc:charge="0" />
      <species boundaryCondition="false" compartment="Cytosol" constant="false" hasOnlySubstanceUnits="false" id="M_thbpt_c" name="M_Tetrahydrobiopterin_C9H15N5O3" fbc:charge="0" />
      <species boundaryCondition="false" compartment="Cytosol" constant="false" hasOnlySubstanceUnits="false" id="M_thf_c" name="M_5_6_7_8_Tetrahydrofolate_C19H21N7O6" fbc:charge="-2" />
      <species boundaryCondition="false" compartment="Mitochondria" constant="false" hasOnlySubstanceUnits="false" id="M_thf_m" name="M_5_6_7_8_Tetrahydrofolate_C19H21N7O6" fbc:charge="-2" />
      <species boundaryCondition="false" compartment="Cytosol" constant="false" hasOnlySubstanceUnits="false" id="M_thfglu_c" name="M_Tetrahydrofolyl_Glu_2__C24H27N8O9" fbc:charge="-3" />
      <species boundaryCondition="false" compartment="Cytosol" constant="false" hasOnlySubstanceUnits="false" id="M_thglu_c" name="M_Tetrahydropteroyltri_L_glutamate_C24H32N8O12" fbc:charge="-2" />
      <species boundaryCondition="false" compartment="Cytosol" constant="false" hasOnlySubstanceUnits="false" id="M_thr_LA_c" name="M_L_Allothreonine_" fbc:charge="0" />
      <species boundaryCondition="false" compartment="Cytosol" constant="false" hasOnlySubstanceUnits="false" id="M_thr_L_c" name="M_L_Threonine_" fbc:charge="0" />
      <species boundaryCondition="false" compartment="Extracellular_space" constant="false" hasOnlySubstanceUnits="false" id="M_thr_L_e" name="M_L_Threonine_" fbc:charge="0" />
      <species boundaryCondition="false" compartment="Cytosol" constant="false" hasOnlySubstanceUnits="false" id="M_thrtrna_c" name="M_L_Threonyl_tRNA_Thr__C4H9NO3X" fbc:charge="1" />
      <species boundaryCondition="false" compartment="Cytosol" constant="false" hasOnlySubstanceUnits="false" id="M_thym_c" name="M_Thymine_C5H6N2O2" fbc:charge="0" />
      <species boundaryCondition="false" compartment="Extracellular_space" constant="false" hasOnlySubstanceUnits="false" id="M_thym_e" name="M_Thymine_C5H6N2O2" fbc:charge="0" />
      <species boundaryCondition="false" compartment="Cytosol" constant="false" hasOnlySubstanceUnits="false" id="M_thymd_c" name="M_Thymidine_C10H14N2O5" fbc:charge="0" />
      <species boundaryCondition="false" compartment="Mitochondria" constant="false" hasOnlySubstanceUnits="false" id="M_thymd_m" name="M_Thymidine_C10H14N2O5" fbc:charge="0" />
      <species boundaryCondition="false" compartment="Cytosol" constant="false" hasOnlySubstanceUnits="false" id="M_triglyc_LM_c" name="M_Triglyceride__L_major__C5610H9986O600" fbc:charge="0" />
      <species boundaryCondition="false" compartment="Cytosol" constant="false" hasOnlySubstanceUnits="false" id="M_trnaala_c" name="M_tRNA_Ala__HOX" fbc:charge="0" />
      <species boundaryCondition="false" compartment="Cytosol" constant="false" hasOnlySubstanceUnits="false" id="M_trnaarg_c" name="M_tRNA_Arg__HOX" fbc:charge="0" />
      <species boundaryCondition="false" compartment="Cytosol" constant="false" hasOnlySubstanceUnits="false" id="M_trnaasn_c" name="M_tRNA_Asn__HOX" fbc:charge="0" />
      <species boundaryCondition="false" compartment="Cytosol" constant="false" hasOnlySubstanceUnits="false" id="M_trnaasp_c" name="M_tRNA_Asp__HOX" fbc:charge="0" />
      <species boundaryCondition="false" compartment="Cytosol" constant="false" hasOnlySubstanceUnits="false" id="M_trnacys_c" name="M_tRNA_Cys__HOX" fbc:charge="0" />
      <species boundaryCondition="false" compartment="Cytosol" constant="false" hasOnlySubstanceUnits="false" id="M_trnagln_c" name="M_tRNA_Gln__HOX" fbc:charge="0" />
      <species boundaryCondition="false" compartment="Mitochondria" constant="false" hasOnlySubstanceUnits="false" id="M_trnagln_m" name="M_tRNA_Gln__HOX" fbc:charge="0" />
      <species boundaryCondition="false" compartment="Cytosol" constant="false" hasOnlySubstanceUnits="false" id="M_trnaglu_c" name="M_tRNA__Glu__HOX" fbc:charge="0" />
      <species boundaryCondition="false" compartment="Mitochondria" constant="false" hasOnlySubstanceUnits="false" id="M_trnaglu_m" name="M_tRNA__Glu__HOX" fbc:charge="0" />
      <species boundaryCondition="false" compartment="Cytosol" constant="false" hasOnlySubstanceUnits="false" id="M_trnagly_c" name="M_tRNA_Gly__HOX" fbc:charge="0" />
      <species boundaryCondition="false" compartment="Cytosol" constant="false" hasOnlySubstanceUnits="false" id="M_trnahis_c" name="M_tRNA_His__HOX" fbc:charge="0" />
      <species boundaryCondition="false" compartment="Cytosol" constant="false" hasOnlySubstanceUnits="false" id="M_trnaile_c" name="M_tRNA_Ile__HOX" fbc:charge="0" />
      <species boundaryCondition="false" compartment="Cytosol" constant="false" hasOnlySubstanceUnits="false" id="M_trnaleu_c" name="M_tRNA_Leu__HOX" fbc:charge="0" />
      <species boundaryCondition="false" compartment="Cytosol" constant="false" hasOnlySubstanceUnits="false" id="M_trnalys_c" name="M_tRNA_Lys__HOX" fbc:charge="0" />
      <species boundaryCondition="false" compartment="Cytosol" constant="false" hasOnlySubstanceUnits="false" id="M_trnamet_c" name="M_tRNA_Met__HOX" fbc:charge="0" />
      <species boundaryCondition="false" compartment="Mitochondria" constant="false" hasOnlySubstanceUnits="false" id="M_trnamet_m" name="M_tRNA_Met__HOX" fbc:charge="0" />
      <species boundaryCondition="false" compartment="Cytosol" constant="false" hasOnlySubstanceUnits="false" id="M_trnaphe_c" name="M_tRNA_Phe__HOX" fbc:charge="0" />
      <species boundaryCondition="false" compartment="Cytosol" constant="false" hasOnlySubstanceUnits="false" id="M_trnapro_c" name="M_tRNA_Pro__HOX" fbc:charge="0" />
      <species boundaryCondition="false" compartment="Cytosol" constant="false" hasOnlySubstanceUnits="false" id="M_trnaser_c" name="M_tRNA_Ser__HOX" fbc:charge="0" />
      <species boundaryCondition="false" compartment="Cytosol" constant="false" hasOnlySubstanceUnits="false" id="M_trnathr_c" name="M_tRNA_Thr__HOX" fbc:charge="0" />
      <species boundaryCondition="false" compartment="Cytosol" constant="false" hasOnlySubstanceUnits="false" id="M_trnatrp_c" name="M_tRNA_Trp__HOX" fbc:charge="0" />
      <species boundaryCondition="false" compartment="Cytosol" constant="false" hasOnlySubstanceUnits="false" id="M_trnatyr_c" name="M_tRNA_Tyr__HOX" fbc:charge="0" />
      <species boundaryCondition="false" compartment="Cytosol" constant="false" hasOnlySubstanceUnits="false" id="M_trnaval_c" name="M_tRNA_Val__HOX" fbc:charge="0" />
      <species boundaryCondition="false" compartment="Cytosol" constant="false" hasOnlySubstanceUnits="false" id="M_trop_c" name="M_Tropine_C8H15NO" fbc:charge="0" />
      <species boundaryCondition="false" compartment="Mitochondria" constant="false" hasOnlySubstanceUnits="false" id="M_trop_m" name="M_Tropine_C8H15NO" fbc:charge="0" />
      <species boundaryCondition="false" compartment="Cytosol" constant="false" hasOnlySubstanceUnits="false" id="M_trp_L_c" name="M_L_Tryptophan_" fbc:charge="0" />
      <species boundaryCondition="false" compartment="Extracellular_space" constant="false" hasOnlySubstanceUnits="false" id="M_trp_L_e" name="M_L_Tryptophan_" fbc:charge="0" />
      <species boundaryCondition="false" compartment="Cytosol" constant="false" hasOnlySubstanceUnits="false" id="M_trpdox_c" name="M_Oxidized_tryparedoxin_X" fbc:charge="0" />
      <species boundaryCondition="false" compartment="Nucleus" constant="false" hasOnlySubstanceUnits="false" id="M_trpdox_n" name="M_Oxidized_tryparedoxin_X" fbc:charge="0" />
      <species boundaryCondition="false" compartment="Cytosol" constant="false" hasOnlySubstanceUnits="false" id="M_trpdrd_c" name="M_Reduced_tryparedoxin_XH2" fbc:charge="0" />
      <species boundaryCondition="false" compartment="Nucleus" constant="false" hasOnlySubstanceUnits="false" id="M_trpdrd_n" name="M_Reduced_tryparedoxin_XH2" fbc:charge="0" />
      <species boundaryCondition="false" compartment="Cytosol" constant="false" hasOnlySubstanceUnits="false" id="M_trpox_c" name="M_Oxidized_trypanothione_C27H45N9O10S2" fbc:charge="-2" />
      <species boundaryCondition="false" compartment="Mitochondria" constant="false" hasOnlySubstanceUnits="false" id="M_trpox_m" name="M_Oxidized_trypanothione_C27H45N9O10S2" fbc:charge="-2" />
      <species boundaryCondition="false" compartment="Glycosome" constant="false" hasOnlySubstanceUnits="false" id="M_trpox_x" name="M_Oxidized_trypanothione_C27H45N9O10S2" fbc:charge="-2" />
      <species boundaryCondition="false" compartment="Cytosol" constant="false" hasOnlySubstanceUnits="false" id="M_trprd_c" name="M_Reduced_trypanothione_C27H47N9O10S2" fbc:charge="-2" />
      <species boundaryCondition="false" compartment="Mitochondria" constant="false" hasOnlySubstanceUnits="false" id="M_trprd_m" name="M_Reduced_trypanothione_C27H47N9O10S2" fbc:charge="-2" />
      <species boundaryCondition="false" compartment="Glycosome" constant="false" hasOnlySubstanceUnits="false" id="M_trprd_x" name="M_Reduced_trypanothione_C27H47N9O10S2" fbc:charge="-2" />
      <species boundaryCondition="false" compartment="Cytosol" constant="false" hasOnlySubstanceUnits="false" id="M_trptrna_c" name="M_L_Tryptophanyl_tRNA_Trp__C11H12N2O2X" fbc:charge="1" />
      <species boundaryCondition="false" compartment="Cytosol" constant="false" hasOnlySubstanceUnits="false" id="M_tsul_c" name="M_Thiosulfate_O3S2" fbc:charge="-2" />
      <species boundaryCondition="false" compartment="Cytosol" constant="false" hasOnlySubstanceUnits="false" id="M_ttdca_c" name="M_tetradecanoate__C140__C14H27O2" fbc:charge="-1" />
      <species boundaryCondition="false" compartment="Cytosol" constant="false" hasOnlySubstanceUnits="false" id="M_tyr_L_c" name="M_L_Tyrosine_" fbc:charge="0" />
      <species boundaryCondition="false" compartment="Extracellular_space" constant="false" hasOnlySubstanceUnits="false" id="M_tyr_L_e" name="M_L_Tyrosine_" fbc:charge="0" />
      <species boundaryCondition="false" compartment="Mitochondria" constant="false" hasOnlySubstanceUnits="false" id="M_tyr_L_m" name="M_L_Tyrosine_" fbc:charge="0" />
      <species boundaryCondition="false" compartment="Cytosol" constant="false" hasOnlySubstanceUnits="false" id="M_tyrtrna_c" name="M_L_Tyrosyl_tRNA_Tyr__C9H11NO3X" fbc:charge="1" />
      <species boundaryCondition="false" compartment="Cytosol" constant="false" hasOnlySubstanceUnits="false" id="M_uacgam_c" name="M_UDP_N_acetyl_D_glucosamine_C17H25N3O17P2" fbc:charge="-2" />
      <species boundaryCondition="false" compartment="Cytosol" constant="false" hasOnlySubstanceUnits="false" id="M_ubq8h2_c" name="M_Ubiquinol_8_C49H76O4" fbc:charge="0" />
      <species boundaryCondition="false" compartment="Cytosol" constant="false" hasOnlySubstanceUnits="false" id="M_ubq_c" name="M_Ubiquinone_C49H74O4" fbc:charge="0" />
      <species boundaryCondition="false" compartment="Mitochondria" constant="false" hasOnlySubstanceUnits="false" id="M_ubq_m" name="M_Ubiquinone_C49H74O4" fbc:charge="0" />
      <species boundaryCondition="false" compartment="Cytosol" constant="false" hasOnlySubstanceUnits="false" id="M_udcpdp_c" name="M_Undecaprenyl_diphosphate_C55H89O7P2" fbc:charge="-3" />
      <species boundaryCondition="false" compartment="Cytosol" constant="false" hasOnlySubstanceUnits="false" id="M_udp_c" name="M_UDP_C9H11N2O12P2" fbc:charge="-3" />
      <species boundaryCondition="false" compartment="Nucleus" constant="false" hasOnlySubstanceUnits="false" id="M_udp_n" name="M_UDP_C9H11N2O12P2" fbc:charge="-3" />
      <species boundaryCondition="false" compartment="Cytosol" constant="false" hasOnlySubstanceUnits="false" id="M_udpg_c" name="M_UDPglucose_C15H22N2O17P2" fbc:charge="-2" />
      <species boundaryCondition="false" compartment="Glycosome" constant="false" hasOnlySubstanceUnits="false" id="M_udpg_x" name="M_UDPglucose_C15H22N2O17P2" fbc:charge="-2" />
      <species boundaryCondition="false" compartment="Cytosol" constant="false" hasOnlySubstanceUnits="false" id="M_udpgal_c" name="M_UDPgalactose_C15H22N2O17P2" fbc:charge="-2" />
      <species boundaryCondition="false" compartment="Glycosome" constant="false" hasOnlySubstanceUnits="false" id="M_udpgal_x" name="M_UDPgalactose_C15H22N2O17P2" fbc:charge="-2" />
      <species boundaryCondition="false" compartment="Cytosol" constant="false" hasOnlySubstanceUnits="false" id="M_udpgalfur_c" name="M_UDP_D_galacto_1_4_furanose_C15H22N2O17P2" fbc:charge="-2" />
      <species boundaryCondition="false" compartment="Cytosol" constant="false" hasOnlySubstanceUnits="false" id="M_ump_c" name="M_UMP_C9H11N2O9P" fbc:charge="-2" />
      <species boundaryCondition="false" compartment="Glycosome" constant="false" hasOnlySubstanceUnits="false" id="M_ump_x" name="M_UMP_C9H11N2O9P" fbc:charge="-2" />
      <species boundaryCondition="false" compartment="Cytosol" constant="false" hasOnlySubstanceUnits="false" id="M_ura_c" name="M_Uracil_C4H4N2O2" fbc:charge="0" />
      <species boundaryCondition="false" compartment="Extracellular_space" constant="false" hasOnlySubstanceUnits="false" id="M_ura_e" name="M_Uracil_C4H4N2O2" fbc:charge="0" />
      <species boundaryCondition="false" compartment="Nucleus" constant="false" hasOnlySubstanceUnits="false" id="M_ura_n" name="M_Uracil_C4H4N2O2" fbc:charge="0" />
      <species boundaryCondition="false" compartment="Cytosol" constant="false" hasOnlySubstanceUnits="false" id="M_urea_c" name="M_Urea_CH4N2O" fbc:charge="0" />
      <species boundaryCondition="false" compartment="Extracellular_space" constant="false" hasOnlySubstanceUnits="false" id="M_urea_e" name="M_Urea_CH4N2O" fbc:charge="0" />
      <species boundaryCondition="false" compartment="Glycosome" constant="false" hasOnlySubstanceUnits="false" id="M_urea_x" name="M_Urea_CH4N2O" fbc:charge="0" />
      <species boundaryCondition="false" compartment="Cytosol" constant="false" hasOnlySubstanceUnits="false" id="M_uri_c" name="M_Uridine_C9H12N2O6" fbc:charge="0" />
      <species boundaryCondition="false" compartment="Nucleus" constant="false" hasOnlySubstanceUnits="false" id="M_uri_n" name="M_Uridine_C9H12N2O6" fbc:charge="0" />
      <species boundaryCondition="false" compartment="Cytosol" constant="false" hasOnlySubstanceUnits="false" id="M_utp_c" name="M_UTP_C9H11N2O15P3" fbc:charge="-4" />
      <species boundaryCondition="false" compartment="Nucleus" constant="false" hasOnlySubstanceUnits="false" id="M_utp_n" name="M_UTP_C9H11N2O15P3" fbc:charge="-4" />
      <species boundaryCondition="false" compartment="Cytosol" constant="false" hasOnlySubstanceUnits="false" id="M_val_L_c" name="M_L_Valine_" fbc:charge="0" />
      <species boundaryCondition="false" compartment="Extracellular_space" constant="false" hasOnlySubstanceUnits="false" id="M_val_L_e" name="M_L_Valine_" fbc:charge="0" />
      <species boundaryCondition="false" compartment="Mitochondria" constant="false" hasOnlySubstanceUnits="false" id="M_val_L_m" name="M_L_Valine_" fbc:charge="0" />
      <species boundaryCondition="false" compartment="Cytosol" constant="false" hasOnlySubstanceUnits="false" id="M_valtrna_c" name="M_L_Valyl_tRNA_Val__C5H11NO2X" fbc:charge="1" />
      <species boundaryCondition="false" compartment="Cytosol" constant="false" hasOnlySubstanceUnits="false" id="M_xan_c" name="M_Xanthine_C5H4N4O2" fbc:charge="0" />
      <species boundaryCondition="false" compartment="Extracellular_space" constant="false" hasOnlySubstanceUnits="false" id="M_xan_e" name="M_Xanthine_C5H4N4O2" fbc:charge="0" />
      <species boundaryCondition="false" compartment="Glycosome" constant="false" hasOnlySubstanceUnits="false" id="M_xan_x" name="M_Xanthine_C5H4N4O2" fbc:charge="0" />
      <species boundaryCondition="false" compartment="Cytosol" constant="false" hasOnlySubstanceUnits="false" id="M_xanth_c" name="M_Xanthurenate_C10H6NO4" fbc:charge="-1" />
      <species boundaryCondition="false" compartment="Cytosol" constant="false" hasOnlySubstanceUnits="false" id="M_xmp_c" name="M_Xanthosine_5__phosphate_C10H11N4O9P" fbc:charge="-2" />
      <species boundaryCondition="false" compartment="Glycosome" constant="false" hasOnlySubstanceUnits="false" id="M_xmp_x" name="M_Xanthosine_5__phosphate_C10H11N4O9P" fbc:charge="-2" />
      <species boundaryCondition="false" compartment="Cytosol" constant="false" hasOnlySubstanceUnits="false" id="M_xtsn_c" name="M_Xanthosine_C10H12N4O6" fbc:charge="0" />
      <species boundaryCondition="false" compartment="Cytosol" constant="false" hasOnlySubstanceUnits="false" id="M_xu5p_D_c" name="M_D_Xylulose_5_phosphate_" fbc:charge="0" />
      <species boundaryCondition="false" compartment="Glycosome" constant="false" hasOnlySubstanceUnits="false" id="M_xu5p_D_x" name="M_D_Xylulose_5_phosphate_" fbc:charge="0" />
      <species boundaryCondition="false" compartment="Cytosol" constant="false" hasOnlySubstanceUnits="false" id="M_xylu_D_c" name="M_D_Xylulose_" fbc:charge="0" />
      <species boundaryCondition="false" compartment="Glycosome" constant="false" hasOnlySubstanceUnits="false" id="M_xylu_D_x" name="M_D_Xylulose_" fbc:charge="0" />
      <species boundaryCondition="false" compartment="Endoplasmic_Reticulum" constant="false" hasOnlySubstanceUnits="false" id="M_zym_int1_r" name="M_zymosterol_intermediate_1_C28H43O3" fbc:charge="-1" />
      <species boundaryCondition="false" compartment="Endoplasmic_Reticulum" constant="false" hasOnlySubstanceUnits="false" id="M_zym_int2_r" name="M_zymosterol_intermediate_2_C27H42O" fbc:charge="0" />
      <species boundaryCondition="false" compartment="Cytosol" constant="false" hasOnlySubstanceUnits="false" id="M_zymst_c" name="M_Zymosterol_C27H44O" fbc:charge="0" />
      <species boundaryCondition="false" compartment="Extracellular_space" constant="false" hasOnlySubstanceUnits="false" id="M_zymst_e" name="M_Zymosterol_C27H44O" fbc:charge="0" />
      <species boundaryCondition="false" compartment="Endoplasmic_Reticulum" constant="false" hasOnlySubstanceUnits="false" id="M_zymst_r" name="M_Zymosterol_C27H44O" fbc:charge="0" />
      <species boundaryCondition="false" compartment="Endoplasmic_Reticulum" constant="false" hasOnlySubstanceUnits="false" id="M_zymstn_r" name="M_Zymostenol_C27H46O" fbc:charge="0" />
    </listOfSpecies>
    <fbc:listOfGeneProducts>
      <fbc:geneProduct fbc:id="G_LmjF01_DOT_0050" fbc:label="LmjF01_DOT_0050" fbc:name="LmjF01.0050" />
      <fbc:geneProduct fbc:id="G_LmjF01_DOT_0310" fbc:label="LmjF01_DOT_0310" fbc:name="LmjF01.0310" />
      <fbc:geneProduct fbc:id="G_LmjF01_DOT_0470" fbc:label="LmjF01_DOT_0470" fbc:name="LmjF01.0470" />
      <fbc:geneProduct fbc:id="G_LmjF01_DOT_0480" fbc:label="LmjF01_DOT_0480" fbc:name="LmjF01.0480" />
      <fbc:geneProduct fbc:id="G_LmjF01_DOT_0490" fbc:label="LmjF01_DOT_0490" fbc:name="LmjF01.0490" />
      <fbc:geneProduct fbc:id="G_LmjF01_DOT_0500" fbc:label="LmjF01_DOT_0500" fbc:name="LmjF01.0500" />
      <fbc:geneProduct fbc:id="G_LmjF01_DOT_0510" fbc:label="LmjF01_DOT_0510" fbc:name="LmjF01.0510" />
      <fbc:geneProduct fbc:id="G_LmjF01_DOT_0520" fbc:label="LmjF01_DOT_0520" fbc:name="LmjF01.0520" />
      <fbc:geneProduct fbc:id="G_LmjF01_DOT_0530" fbc:label="LmjF01_DOT_0530" fbc:name="LmjF01.0530" />
      <fbc:geneProduct fbc:id="G_LmjF02_DOT_0030" fbc:label="LmjF02_DOT_0030" fbc:name="LmjF02.0030" />
      <fbc:geneProduct fbc:id="G_LmjF02_DOT_0120" fbc:label="LmjF02_DOT_0120" fbc:name="LmjF02.0120" />
      <fbc:geneProduct fbc:id="G_LmjF02_DOT_0500" fbc:label="LmjF02_DOT_0500" fbc:name="LmjF02.0500" />
      <fbc:geneProduct fbc:id="G_LmjF03_DOT_0030" fbc:label="LmjF03_DOT_0030" fbc:name="LmjF03.0030" />
      <fbc:geneProduct fbc:id="G_LmjF03_DOT_0100" fbc:label="LmjF03_DOT_0100" fbc:name="LmjF03.0100" />
      <fbc:geneProduct fbc:id="G_LmjF03_DOT_0200" fbc:label="LmjF03_DOT_0200" fbc:name="LmjF03.0200" />
      <fbc:geneProduct fbc:id="G_LmjF03_DOT_0230" fbc:label="LmjF03_DOT_0230" fbc:name="LmjF03.0230" />
      <fbc:geneProduct fbc:id="G_LmjF03_DOT_0500" fbc:label="LmjF03_DOT_0500" fbc:name="LmjF03.0500" />
      <fbc:geneProduct fbc:id="G_LmjF03_DOT_0600" fbc:label="LmjF03_DOT_0600" fbc:name="LmjF03.0600" />
      <fbc:geneProduct fbc:id="G_LmjF03_DOT_0740" fbc:label="LmjF03_DOT_0740" fbc:name="LmjF03.0740" />
      <fbc:geneProduct fbc:id="G_LmjF03_DOT_0800" fbc:label="LmjF03_DOT_0800" fbc:name="LmjF03.0800" />
      <fbc:geneProduct fbc:id="G_LmjF03_DOT_0910" fbc:label="LmjF03_DOT_0910" fbc:name="LmjF03.0910" />
      <fbc:geneProduct fbc:id="G_LmjF04_DOT_0010" fbc:label="LmjF04_DOT_0010" fbc:name="LmjF04.0010" />
      <fbc:geneProduct fbc:id="G_LmjF04_DOT_0280" fbc:label="LmjF04_DOT_0280" fbc:name="LmjF04.0280" />
      <fbc:geneProduct fbc:id="G_LmjF04_DOT_0310" fbc:label="LmjF04_DOT_0310" fbc:name="LmjF04.0310" />
      <fbc:geneProduct fbc:id="G_LmjF04_DOT_0460" fbc:label="LmjF04_DOT_0460" fbc:name="LmjF04.0460" />
      <fbc:geneProduct fbc:id="G_LmjF04_DOT_0580" fbc:label="LmjF04_DOT_0580" fbc:name="LmjF04.0580" />
      <fbc:geneProduct fbc:id="G_LmjF04_DOT_0960" fbc:label="LmjF04_DOT_0960" fbc:name="LmjF04.0960" />
      <fbc:geneProduct fbc:id="G_LmjF04_DOT_1130" fbc:label="LmjF04_DOT_1130" fbc:name="LmjF04.1130" />
      <fbc:geneProduct fbc:id="G_LmjF04_DOT_1160" fbc:label="LmjF04_DOT_1160" fbc:name="LmjF04.1160" />
      <fbc:geneProduct fbc:id="G_LmjF05_DOT_0180" fbc:label="LmjF05_DOT_0180" fbc:name="LmjF05.0180" />
      <fbc:geneProduct fbc:id="G_LmjF05_DOT_0290" fbc:label="LmjF05_DOT_0290" fbc:name="LmjF05.0290" />
      <fbc:geneProduct fbc:id="G_LmjF05_DOT_0350" fbc:label="LmjF05_DOT_0350" fbc:name="LmjF05.0350" />
      <fbc:geneProduct fbc:id="G_LmjF05_DOT_0500" fbc:label="LmjF05_DOT_0500" fbc:name="LmjF05.0500" />
      <fbc:geneProduct fbc:id="G_LmjF05_DOT_0510" fbc:label="LmjF05_DOT_0510" fbc:name="LmjF05.0510" />
      <fbc:geneProduct fbc:id="G_LmjF05_DOT_0520" fbc:label="LmjF05_DOT_0520" fbc:name="LmjF05.0520" />
      <fbc:geneProduct fbc:id="G_LmjF05_DOT_0830" fbc:label="LmjF05_DOT_0830" fbc:name="LmjF05.0830" />
      <fbc:geneProduct fbc:id="G_LmjF05_DOT_0970" fbc:label="LmjF05_DOT_0970" fbc:name="LmjF05.0970" />
      <fbc:geneProduct fbc:id="G_LmjF05_DOT_0980" fbc:label="LmjF05_DOT_0980" fbc:name="LmjF05.0980" />
      <fbc:geneProduct fbc:id="G_LmjF05_DOT_1140" fbc:label="LmjF05_DOT_1140" fbc:name="LmjF05.1140" />
      <fbc:geneProduct fbc:id="G_LmjF05_DOT_1170" fbc:label="LmjF05_DOT_1170" fbc:name="LmjF05.1170" />
      <fbc:geneProduct fbc:id="G_LmjF05_DOT_1220" fbc:label="LmjF05_DOT_1220" fbc:name="LmjF05.1220" />
      <fbc:geneProduct fbc:id="G_LmjF06_DOT_0350" fbc:label="LmjF06_DOT_0350" fbc:name="LmjF06.0350" />
      <fbc:geneProduct fbc:id="G_LmjF06_DOT_0370" fbc:label="LmjF06_DOT_0370" fbc:name="LmjF06.0370" />
      <fbc:geneProduct fbc:id="G_LmjF06_DOT_0460" fbc:label="LmjF06_DOT_0460" fbc:name="LmjF06.0460" />
      <fbc:geneProduct fbc:id="G_LmjF06_DOT_0560" fbc:label="LmjF06_DOT_0560" fbc:name="LmjF06.0560" />
      <fbc:geneProduct fbc:id="G_LmjF06_DOT_0650" fbc:label="LmjF06_DOT_0650" fbc:name="LmjF06.0650" />
      <fbc:geneProduct fbc:id="G_LmjF06_DOT_0860" fbc:label="LmjF06_DOT_0860" fbc:name="LmjF06.0860" />
      <fbc:geneProduct fbc:id="G_LmjF06_DOT_0880" fbc:label="LmjF06_DOT_0880" fbc:name="LmjF06.0880" />
      <fbc:geneProduct fbc:id="G_LmjF06_DOT_0950" fbc:label="LmjF06_DOT_0950" fbc:name="LmjF06.0950" />
      <fbc:geneProduct fbc:id="G_LmjF06_DOT_1070" fbc:label="LmjF06_DOT_1070" fbc:name="LmjF06.1070" />
      <fbc:geneProduct fbc:id="G_LmjF06_DOT_1270" fbc:label="LmjF06_DOT_1270" fbc:name="LmjF06.1270" />
      <fbc:geneProduct fbc:id="G_LmjF06_DOT_1280" fbc:label="LmjF06_DOT_1280" fbc:name="LmjF06.1280" />
      <fbc:geneProduct fbc:id="G_LmjF07_DOT_0060" fbc:label="LmjF07_DOT_0060" fbc:name="LmjF07.0060" />
      <fbc:geneProduct fbc:id="G_LmjF07_DOT_0090" fbc:label="LmjF07_DOT_0090" fbc:name="LmjF07.0090" />
      <fbc:geneProduct fbc:id="G_LmjF07_DOT_0170" fbc:label="LmjF07_DOT_0170" fbc:name="LmjF07.0170" />
      <fbc:geneProduct fbc:id="G_LmjF07_DOT_0200" fbc:label="LmjF07_DOT_0200" fbc:name="LmjF07.0200" />
      <fbc:geneProduct fbc:id="G_LmjF07_DOT_0260" fbc:label="LmjF07_DOT_0260" fbc:name="LmjF07.0260" />
      <fbc:geneProduct fbc:id="G_LmjF07_DOT_0270" fbc:label="LmjF07_DOT_0270" fbc:name="LmjF07.0270" />
      <fbc:geneProduct fbc:id="G_LmjF07_DOT_0630" fbc:label="LmjF07_DOT_0630" fbc:name="LmjF07.0630" />
      <fbc:geneProduct fbc:id="G_LmjF07_DOT_0650" fbc:label="LmjF07_DOT_0650" fbc:name="LmjF07.0650" />
      <fbc:geneProduct fbc:id="G_LmjF07_DOT_0730" fbc:label="LmjF07_DOT_0730" fbc:name="LmjF07.0730" />
      <fbc:geneProduct fbc:id="G_LmjF07_DOT_0760" fbc:label="LmjF07_DOT_0760" fbc:name="LmjF07.0760" />
      <fbc:geneProduct fbc:id="G_LmjF07_DOT_0805" fbc:label="LmjF07_DOT_0805" fbc:name="LmjF07.0805" />
      <fbc:geneProduct fbc:id="G_LmjF07_DOT_1090" fbc:label="LmjF07_DOT_1090" fbc:name="LmjF07.1090" />
      <fbc:geneProduct fbc:id="G_LmjF08_DOT_0060" fbc:label="LmjF08_DOT_0060" fbc:name="LmjF08.0060" />
      <fbc:geneProduct fbc:id="G_LmjF08_DOT_0510" fbc:label="LmjF08_DOT_0510" fbc:name="LmjF08.0510" />
      <fbc:geneProduct fbc:id="G_LmjF08_DOT_1130" fbc:label="LmjF08_DOT_1130" fbc:name="LmjF08.1130" />
      <fbc:geneProduct fbc:id="G_LmjF09_DOT_1040" fbc:label="LmjF09_DOT_1040" fbc:name="LmjF09.1040" />
      <fbc:geneProduct fbc:id="G_LmjF10_DOT_0010" fbc:label="LmjF10_DOT_0010" fbc:name="LmjF10.0010" />
      <fbc:geneProduct fbc:id="G_LmjF10_DOT_0030" fbc:label="LmjF10_DOT_0030" fbc:name="LmjF10.0030" />
      <fbc:geneProduct fbc:id="G_LmjF10_DOT_0060" fbc:label="LmjF10_DOT_0060" fbc:name="LmjF10.0060" />
      <fbc:geneProduct fbc:id="G_LmjF10_DOT_0170" fbc:label="LmjF10_DOT_0170" fbc:name="LmjF10.0170" />
      <fbc:geneProduct fbc:id="G_LmjF10_DOT_0290" fbc:label="LmjF10_DOT_0290" fbc:name="LmjF10.0290" />
      <fbc:geneProduct fbc:id="G_LmjF10_DOT_0420" fbc:label="LmjF10_DOT_0420" fbc:name="LmjF10.0420" />
      <fbc:geneProduct fbc:id="G_LmjF10_DOT_0510" fbc:label="LmjF10_DOT_0510" fbc:name="LmjF10.0510" />
      <fbc:geneProduct fbc:id="G_LmjF10_DOT_1300" fbc:label="LmjF10_DOT_1300" fbc:name="LmjF10.1300" />
      <fbc:geneProduct fbc:id="G_LmjF11_DOT_0100" fbc:label="LmjF11_DOT_0100" fbc:name="LmjF11.0100" />
      <fbc:geneProduct fbc:id="G_LmjF11_DOT_0210" fbc:label="LmjF11_DOT_0210" fbc:name="LmjF11.0210" />
      <fbc:geneProduct fbc:id="G_LmjF11_DOT_0250" fbc:label="LmjF11_DOT_0250" fbc:name="LmjF11.0250" />
      <fbc:geneProduct fbc:id="G_LmjF11_DOT_0520" fbc:label="LmjF11_DOT_0520" fbc:name="LmjF11.0520" />
      <fbc:geneProduct fbc:id="G_LmjF11_DOT_0590" fbc:label="LmjF11_DOT_0590" fbc:name="LmjF11.0590" />
      <fbc:geneProduct fbc:id="G_LmjF11_DOT_1000" fbc:label="LmjF11_DOT_1000" fbc:name="LmjF11.1000" />
      <fbc:geneProduct fbc:id="G_LmjF11_DOT_1010" fbc:label="LmjF11_DOT_1010" fbc:name="LmjF11.1010" />
      <fbc:geneProduct fbc:id="G_LmjF11_DOT_1100" fbc:label="LmjF11_DOT_1100" fbc:name="LmjF11.1100" />
      <fbc:geneProduct fbc:id="G_LmjF12_DOT_0220" fbc:label="LmjF12_DOT_0220" fbc:name="LmjF12.0220" />
      <fbc:geneProduct fbc:id="G_LmjF12_DOT_0250" fbc:label="LmjF12_DOT_0250" fbc:name="LmjF12.0250" />
      <fbc:geneProduct fbc:id="G_LmjF12_DOT_0280" fbc:label="LmjF12_DOT_0280" fbc:name="LmjF12.0280" />
      <fbc:geneProduct fbc:id="G_LmjF12_DOT_0520" fbc:label="LmjF12_DOT_0520" fbc:name="LmjF12.0520" />
      <fbc:geneProduct fbc:id="G_LmjF12_DOT_0530" fbc:label="LmjF12_DOT_0530" fbc:name="LmjF12.0530" />
      <fbc:geneProduct fbc:id="G_LmjF12_DOT_0630" fbc:label="LmjF12_DOT_0630" fbc:name="LmjF12.0630" />
      <fbc:geneProduct fbc:id="G_LmjF12_DOT_0670" fbc:label="LmjF12_DOT_0670" fbc:name="LmjF12.0670" />
      <fbc:geneProduct fbc:id="G_LmjF12_DOT_1270" fbc:label="LmjF12_DOT_1270" fbc:name="LmjF12.1270" />
      <fbc:geneProduct fbc:id="G_LmjF13_DOT_0020" fbc:label="LmjF13_DOT_0020" fbc:name="LmjF13.0020" />
      <fbc:geneProduct fbc:id="G_LmjF13_DOT_0420" fbc:label="LmjF13_DOT_0420" fbc:name="LmjF13.0420" />
      <fbc:geneProduct fbc:id="G_LmjF13_DOT_0500" fbc:label="LmjF13_DOT_0500" fbc:name="LmjF13.0500" />
      <fbc:geneProduct fbc:id="G_LmjF13_DOT_0780" fbc:label="LmjF13_DOT_0780" fbc:name="LmjF13.0780" />
      <fbc:geneProduct fbc:id="G_LmjF13_DOT_0980" fbc:label="LmjF13_DOT_0980" fbc:name="LmjF13.0980" />
      <fbc:geneProduct fbc:id="G_LmjF13_DOT_1100" fbc:label="LmjF13_DOT_1100" fbc:name="LmjF13.1100" />
      <fbc:geneProduct fbc:id="G_LmjF13_DOT_1190" fbc:label="LmjF13_DOT_1190" fbc:name="LmjF13.1190" />
      <fbc:geneProduct fbc:id="G_LmjF13_DOT_1620" fbc:label="LmjF13_DOT_1620" fbc:name="LmjF13.1620" />
      <fbc:geneProduct fbc:id="G_LmjF13_DOT_1680" fbc:label="LmjF13_DOT_1680" fbc:name="LmjF13.1680" />
      <fbc:geneProduct fbc:id="G_LmjF14_DOT_0320" fbc:label="LmjF14_DOT_0320" fbc:name="LmjF14.0320" />
      <fbc:geneProduct fbc:id="G_LmjF14_DOT_0350" fbc:label="LmjF14_DOT_0350" fbc:name="LmjF14.0350" />
      <fbc:geneProduct fbc:id="G_LmjF14_DOT_0460" fbc:label="LmjF14_DOT_0460" fbc:name="LmjF14.0460" />
      <fbc:geneProduct fbc:id="G_LmjF14_DOT_0510" fbc:label="LmjF14_DOT_0510" fbc:name="LmjF14.0510" />
      <fbc:geneProduct fbc:id="G_LmjF14_DOT_0640" fbc:label="LmjF14_DOT_0640" fbc:name="LmjF14.0640" />
      <fbc:geneProduct fbc:id="G_LmjF14_DOT_0650" fbc:label="LmjF14_DOT_0650" fbc:name="LmjF14.0650" />
      <fbc:geneProduct fbc:id="G_LmjF14_DOT_0660" fbc:label="LmjF14_DOT_0660" fbc:name="LmjF14.0660" />
      <fbc:geneProduct fbc:id="G_LmjF14_DOT_0670" fbc:label="LmjF14_DOT_0670" fbc:name="LmjF14.0670" />
      <fbc:geneProduct fbc:id="G_LmjF14_DOT_0680" fbc:label="LmjF14_DOT_0680" fbc:name="LmjF14.0680" />
      <fbc:geneProduct fbc:id="G_LmjF14_DOT_0690" fbc:label="LmjF14_DOT_0690" fbc:name="LmjF14.0690" />
      <fbc:geneProduct fbc:id="G_LmjF14_DOT_0700" fbc:label="LmjF14_DOT_0700" fbc:name="LmjF14.0700" />
      <fbc:geneProduct fbc:id="G_LmjF14_DOT_0705" fbc:label="LmjF14_DOT_0705" fbc:name="LmjF14.0705" />
      <fbc:geneProduct fbc:id="G_LmjF14_DOT_0710" fbc:label="LmjF14_DOT_0710" fbc:name="LmjF14.0710" />
      <fbc:geneProduct fbc:id="G_LmjF14_DOT_0720" fbc:label="LmjF14_DOT_0720" fbc:name="LmjF14.0720" />
      <fbc:geneProduct fbc:id="G_LmjF14_DOT_0730" fbc:label="LmjF14_DOT_0730" fbc:name="LmjF14.0730" />
      <fbc:geneProduct fbc:id="G_LmjF14_DOT_0740" fbc:label="LmjF14_DOT_0740" fbc:name="LmjF14.0740" />
      <fbc:geneProduct fbc:id="G_LmjF14_DOT_0910" fbc:label="LmjF14_DOT_0910" fbc:name="LmjF14.0910" />
      <fbc:geneProduct fbc:id="G_LmjF14_DOT_1160" fbc:label="LmjF14_DOT_1160" fbc:name="LmjF14.1160" />
      <fbc:geneProduct fbc:id="G_LmjF14_DOT_1200" fbc:label="LmjF14_DOT_1200" fbc:name="LmjF14.1200" />
      <fbc:geneProduct fbc:id="G_LmjF14_DOT_1320" fbc:label="LmjF14_DOT_1320" fbc:name="LmjF14.1320" />
      <fbc:geneProduct fbc:id="G_LmjF14_DOT_1340" fbc:label="LmjF14_DOT_1340" fbc:name="LmjF14.1340" />
      <fbc:geneProduct fbc:id="G_LmjF14_DOT_1360" fbc:label="LmjF14_DOT_1360" fbc:name="LmjF14.1360" />
      <fbc:geneProduct fbc:id="G_LmjF14_DOT_1370" fbc:label="LmjF14_DOT_1370" fbc:name="LmjF14.1370" />
      <fbc:geneProduct fbc:id="G_LmjF15_DOT_0230" fbc:label="LmjF15_DOT_0230" fbc:name="LmjF15.0230" />
      <fbc:geneProduct fbc:id="G_LmjF15_DOT_0390" fbc:label="LmjF15_DOT_0390" fbc:name="LmjF15.0390" />
      <fbc:geneProduct fbc:id="G_LmjF15_DOT_0990" fbc:label="LmjF15_DOT_0990" fbc:name="LmjF15.0990" />
      <fbc:geneProduct fbc:id="G_LmjF15_DOT_1010" fbc:label="LmjF15_DOT_1010" fbc:name="LmjF15.1010" />
      <fbc:geneProduct fbc:id="G_LmjF15_DOT_1040" fbc:label="LmjF15_DOT_1040" fbc:name="LmjF15.1040" />
      <fbc:geneProduct fbc:id="G_LmjF15_DOT_1060" fbc:label="LmjF15_DOT_1060" fbc:name="LmjF15.1060" />
      <fbc:geneProduct fbc:id="G_LmjF15_DOT_1080" fbc:label="LmjF15_DOT_1080" fbc:name="LmjF15.1080" />
      <fbc:geneProduct fbc:id="G_LmjF15_DOT_1100" fbc:label="LmjF15_DOT_1100" fbc:name="LmjF15.1100" />
      <fbc:geneProduct fbc:id="G_LmjF15_DOT_1120" fbc:label="LmjF15_DOT_1120" fbc:name="LmjF15.1120" />
      <fbc:geneProduct fbc:id="G_LmjF15_DOT_1140" fbc:label="LmjF15_DOT_1140" fbc:name="LmjF15.1140" />
      <fbc:geneProduct fbc:id="G_LmjF15_DOT_1160" fbc:label="LmjF15_DOT_1160" fbc:name="LmjF15.1160" />
      <fbc:geneProduct fbc:id="G_LmjF15_DOT_1440" fbc:label="LmjF15_DOT_1440" fbc:name="LmjF15.1440" />
      <fbc:geneProduct fbc:id="G_LmjF15_DOT_1460" fbc:label="LmjF15_DOT_1460" fbc:name="LmjF15.1460" />
      <fbc:geneProduct fbc:id="G_LmjF16_DOT_0020" fbc:label="LmjF16_DOT_0020" fbc:name="LmjF16.0020" />
      <fbc:geneProduct fbc:id="G_LmjF16_DOT_0530" fbc:label="LmjF16_DOT_0530" fbc:name="LmjF16.0530" />
      <fbc:geneProduct fbc:id="G_LmjF16_DOT_0540" fbc:label="LmjF16_DOT_0540" fbc:name="LmjF16.0540" />
      <fbc:geneProduct fbc:id="G_LmjF16_DOT_0550" fbc:label="LmjF16_DOT_0550" fbc:name="LmjF16.0550" />
      <fbc:geneProduct fbc:id="G_LmjF16_DOT_0580" fbc:label="LmjF16_DOT_0580" fbc:name="LmjF16.0580" />
      <fbc:geneProduct fbc:id="G_LmjF16_DOT_0590" fbc:label="LmjF16_DOT_0590" fbc:name="LmjF16.0590" />
      <fbc:geneProduct fbc:id="G_LmjF16_DOT_0760" fbc:label="LmjF16_DOT_0760" fbc:name="LmjF16.0760" />
      <fbc:geneProduct fbc:id="G_LmjF16_DOT_1290" fbc:label="LmjF16_DOT_1290" fbc:name="LmjF16.1290" />
      <fbc:geneProduct fbc:id="G_LmjF16_DOT_1340" fbc:label="LmjF16_DOT_1340" fbc:name="LmjF16.1340" />
      <fbc:geneProduct fbc:id="G_LmjF17_DOT_0190" fbc:label="LmjF17_DOT_0190" fbc:name="LmjF17.0190" />
      <fbc:geneProduct fbc:id="G_LmjF17_DOT_0200" fbc:label="LmjF17_DOT_0200" fbc:name="LmjF17.0200" />
      <fbc:geneProduct fbc:id="G_LmjF17_DOT_0230" fbc:label="LmjF17_DOT_0230" fbc:name="LmjF17.0230" />
      <fbc:geneProduct fbc:id="G_LmjF17_DOT_0235" fbc:label="LmjF17_DOT_0235" fbc:name="LmjF17.0235" />
      <fbc:geneProduct fbc:id="G_LmjF17_DOT_0237" fbc:label="LmjF17_DOT_0237" fbc:name="LmjF17.0237" />
      <fbc:geneProduct fbc:id="G_LmjF17_DOT_0250" fbc:label="LmjF17_DOT_0250" fbc:name="LmjF17.0250" />
      <fbc:geneProduct fbc:id="G_LmjF17_DOT_0270" fbc:label="LmjF17_DOT_0270" fbc:name="LmjF17.0270" />
      <fbc:geneProduct fbc:id="G_LmjF17_DOT_0360" fbc:label="LmjF17_DOT_0360" fbc:name="LmjF17.0360" />
      <fbc:geneProduct fbc:id="G_LmjF17_DOT_0725" fbc:label="LmjF17_DOT_0725" fbc:name="LmjF17.0725" />
      <fbc:geneProduct fbc:id="G_LmjF17_DOT_1390" fbc:label="LmjF17_DOT_1390" fbc:name="LmjF17.1390" />
      <fbc:geneProduct fbc:id="G_LmjF17_DOT_1460" fbc:label="LmjF17_DOT_1460" fbc:name="LmjF17.1460" />
      <fbc:geneProduct fbc:id="G_LmjF18_DOT_0020" fbc:label="LmjF18_DOT_0020" fbc:name="LmjF18.0020" />
      <fbc:geneProduct fbc:id="G_LmjF18_DOT_0090" fbc:label="LmjF18_DOT_0090" fbc:name="LmjF18.0090" />
      <fbc:geneProduct fbc:id="G_LmjF18_DOT_0200" fbc:label="LmjF18_DOT_0200" fbc:name="LmjF18.0200" />
      <fbc:geneProduct fbc:id="G_LmjF18_DOT_0440" fbc:label="LmjF18_DOT_0440" fbc:name="LmjF18.0440" />
      <fbc:geneProduct fbc:id="G_LmjF18_DOT_0480" fbc:label="LmjF18_DOT_0480" fbc:name="LmjF18.0480" />
      <fbc:geneProduct fbc:id="G_LmjF18_DOT_0510" fbc:label="LmjF18_DOT_0510" fbc:name="LmjF18.0510" />
      <fbc:geneProduct fbc:id="G_LmjF18_DOT_0560" fbc:label="LmjF18_DOT_0560" fbc:name="LmjF18.0560" />
      <fbc:geneProduct fbc:id="G_LmjF18_DOT_0580" fbc:label="LmjF18_DOT_0580" fbc:name="LmjF18.0580" />
      <fbc:geneProduct fbc:id="G_LmjF18_DOT_0670" fbc:label="LmjF18_DOT_0670" fbc:name="LmjF18.0670" />
      <fbc:geneProduct fbc:id="G_LmjF18_DOT_0680" fbc:label="LmjF18_DOT_0680" fbc:name="LmjF18.0680" />
      <fbc:geneProduct fbc:id="G_LmjF18_DOT_0990" fbc:label="LmjF18_DOT_0990" fbc:name="LmjF18.0990" />
      <fbc:geneProduct fbc:id="G_LmjF18_DOT_1040" fbc:label="LmjF18_DOT_1040" fbc:name="LmjF18.1040" />
      <fbc:geneProduct fbc:id="G_LmjF18_DOT_1210" fbc:label="LmjF18_DOT_1210" fbc:name="LmjF18.1210" />
      <fbc:geneProduct fbc:id="G_LmjF18_DOT_1220" fbc:label="LmjF18_DOT_1220" fbc:name="LmjF18.1220" />
      <fbc:geneProduct fbc:id="G_LmjF18_DOT_1330" fbc:label="LmjF18_DOT_1330" fbc:name="LmjF18.1330" />
      <fbc:geneProduct fbc:id="G_LmjF18_DOT_1380" fbc:label="LmjF18_DOT_1380" fbc:name="LmjF18.1380" />
      <fbc:geneProduct fbc:id="G_LmjF18_DOT_1480" fbc:label="LmjF18_DOT_1480" fbc:name="LmjF18.1480" />
      <fbc:geneProduct fbc:id="G_LmjF18_DOT_1510" fbc:label="LmjF18_DOT_1510" fbc:name="LmjF18.1510" />
      <fbc:geneProduct fbc:id="G_LmjF18_DOT_1520" fbc:label="LmjF18_DOT_1520" fbc:name="LmjF18.1520" />
      <fbc:geneProduct fbc:id="G_LmjF18_DOT_1660" fbc:label="LmjF18_DOT_1660" fbc:name="LmjF18.1660" />
      <fbc:geneProduct fbc:id="G_LmjF19_DOT_0710" fbc:label="LmjF19_DOT_0710" fbc:name="LmjF19.0710" />
      <fbc:geneProduct fbc:id="G_LmjF19_DOT_0985" fbc:label="LmjF19_DOT_0985" fbc:name="LmjF19.0985" />
      <fbc:geneProduct fbc:id="G_LmjF19_DOT_1005" fbc:label="LmjF19_DOT_1005" fbc:name="LmjF19.1005" />
      <fbc:geneProduct fbc:id="G_LmjF19_DOT_1040" fbc:label="LmjF19_DOT_1040" fbc:name="LmjF19.1040" />
      <fbc:geneProduct fbc:id="G_LmjF19_DOT_1350" fbc:label="LmjF19_DOT_1350" fbc:name="LmjF19.1350" />
      <fbc:geneProduct fbc:id="G_LmjF19_DOT_1560" fbc:label="LmjF19_DOT_1560" fbc:name="LmjF19.1560" />
      <fbc:geneProduct fbc:id="G_LmjF20_DOT_0100" fbc:label="LmjF20_DOT_0100" fbc:name="LmjF20.0100" />
      <fbc:geneProduct fbc:id="G_LmjF20_DOT_0110" fbc:label="LmjF20_DOT_0110" fbc:name="LmjF20.0110" />
      <fbc:geneProduct fbc:id="G_LmjF20_DOT_0430" fbc:label="LmjF20_DOT_0430" fbc:name="LmjF20.0430" />
      <fbc:geneProduct fbc:id="G_LmjF20_DOT_0560" fbc:label="LmjF20_DOT_0560" fbc:name="LmjF20.0560" />
      <fbc:geneProduct fbc:id="G_LmjF20_DOT_0840" fbc:label="LmjF20_DOT_0840" fbc:name="LmjF20.0840" />
      <fbc:geneProduct fbc:id="G_LmjF20_DOT_0970" fbc:label="LmjF20_DOT_0970" fbc:name="LmjF20.0970" />
      <fbc:geneProduct fbc:id="G_LmjF20_DOT_1120" fbc:label="LmjF20_DOT_1120" fbc:name="LmjF20.1120" />
      <fbc:geneProduct fbc:id="G_LmjF20_DOT_1550" fbc:label="LmjF20_DOT_1550" fbc:name="LmjF20.1550" />
      <fbc:geneProduct fbc:id="G_LmjF20_DOT_1560" fbc:label="LmjF20_DOT_1560" fbc:name="LmjF20.1560" />
      <fbc:geneProduct fbc:id="G_LmjF20_DOT_1570" fbc:label="LmjF20_DOT_1570" fbc:name="LmjF20.1570" />
      <fbc:geneProduct fbc:id="G_LmjF21_DOT_0240" fbc:label="LmjF21_DOT_0240" fbc:name="LmjF21.0240" />
      <fbc:geneProduct fbc:id="G_LmjF21_DOT_0250" fbc:label="LmjF21_DOT_0250" fbc:name="LmjF21.0250" />
      <fbc:geneProduct fbc:id="G_LmjF21_DOT_0550" fbc:label="LmjF21_DOT_0550" fbc:name="LmjF21.0550" />
      <fbc:geneProduct fbc:id="G_LmjF21_DOT_0640" fbc:label="LmjF21_DOT_0640" fbc:name="LmjF21.0640" />
      <fbc:geneProduct fbc:id="G_LmjF21_DOT_0740" fbc:label="LmjF21_DOT_0740" fbc:name="LmjF21.0740" />
      <fbc:geneProduct fbc:id="G_LmjF21_DOT_0810" fbc:label="LmjF21_DOT_0810" fbc:name="LmjF21.0810" />
      <fbc:geneProduct fbc:id="G_LmjF21_DOT_0845" fbc:label="LmjF21_DOT_0845" fbc:name="LmjF21.0845" />
      <fbc:geneProduct fbc:id="G_LmjF21_DOT_0850" fbc:label="LmjF21_DOT_0850" fbc:name="LmjF21.0850" />
      <fbc:geneProduct fbc:id="G_LmjF21_DOT_0895" fbc:label="LmjF21_DOT_0895" fbc:name="LmjF21.0895" />
      <fbc:geneProduct fbc:id="G_LmjF21_DOT_1210" fbc:label="LmjF21_DOT_1210" fbc:name="LmjF21.1210" />
      <fbc:geneProduct fbc:id="G_LmjF21_DOT_1250" fbc:label="LmjF21_DOT_1250" fbc:name="LmjF21.1250" />
      <fbc:geneProduct fbc:id="G_LmjF21_DOT_1340" fbc:label="LmjF21_DOT_1340" fbc:name="LmjF21.1340" />
      <fbc:geneProduct fbc:id="G_LmjF21_DOT_1430" fbc:label="LmjF21_DOT_1430" fbc:name="LmjF21.1430" />
      <fbc:geneProduct fbc:id="G_LmjF21_DOT_1710" fbc:label="LmjF21_DOT_1710" fbc:name="LmjF21.1710" />
      <fbc:geneProduct fbc:id="G_LmjF21_DOT_1770" fbc:label="LmjF21_DOT_1770" fbc:name="LmjF21.1770" />
      <fbc:geneProduct fbc:id="G_LmjF21_DOT_1790" fbc:label="LmjF21_DOT_1790" fbc:name="LmjF21.1790" />
      <fbc:geneProduct fbc:id="G_LmjF21_DOT_1800" fbc:label="LmjF21_DOT_1800" fbc:name="LmjF21.1800" />
      <fbc:geneProduct fbc:id="G_LmjF22_DOT_0110" fbc:label="LmjF22_DOT_0110" fbc:name="LmjF22.0110" />
      <fbc:geneProduct fbc:id="G_LmjF22_DOT_0230" fbc:label="LmjF22_DOT_0230" fbc:name="LmjF22.0230" />
      <fbc:geneProduct fbc:id="G_LmjF22_DOT_1290" fbc:label="LmjF22_DOT_1290" fbc:name="LmjF22.1290" />
      <fbc:geneProduct fbc:id="G_LmjF22_DOT_1360" fbc:label="LmjF22_DOT_1360" fbc:name="LmjF22.1360" />
      <fbc:geneProduct fbc:id="G_LmjF22_DOT_1530" fbc:label="LmjF22_DOT_1530" fbc:name="LmjF22.1530" />
      <fbc:geneProduct fbc:id="G_LmjF22_DOT_1540" fbc:label="LmjF22_DOT_1540" fbc:name="LmjF22.1540" />
      <fbc:geneProduct fbc:id="G_LmjF23_DOT_0040" fbc:label="LmjF23_DOT_0040" fbc:name="LmjF23.0040" />
      <fbc:geneProduct fbc:id="G_LmjF23_DOT_0070" fbc:label="LmjF23_DOT_0070" fbc:name="LmjF23.0070" />
      <fbc:geneProduct fbc:id="G_LmjF23_DOT_0110" fbc:label="LmjF23_DOT_0110" fbc:name="LmjF23.0110" />
      <fbc:geneProduct fbc:id="G_LmjF23_DOT_0130" fbc:label="LmjF23_DOT_0130" fbc:name="LmjF23.0130" />
      <fbc:geneProduct fbc:id="G_LmjF23_DOT_0260" fbc:label="LmjF23_DOT_0260" fbc:name="LmjF23.0260" />
      <fbc:geneProduct fbc:id="G_LmjF23_DOT_0300" fbc:label="LmjF23_DOT_0300" fbc:name="LmjF23.0300" />
      <fbc:geneProduct fbc:id="G_LmjF23_DOT_0340" fbc:label="LmjF23_DOT_0340" fbc:name="LmjF23.0340" />
      <fbc:geneProduct fbc:id="G_LmjF23_DOT_0360" fbc:label="LmjF23_DOT_0360" fbc:name="LmjF23.0360" />
      <fbc:geneProduct fbc:id="G_LmjF23_DOT_0370" fbc:label="LmjF23_DOT_0370" fbc:name="LmjF23.0370" />
      <fbc:geneProduct fbc:id="G_LmjF23_DOT_0430" fbc:label="LmjF23_DOT_0430" fbc:name="LmjF23.0430" />
      <fbc:geneProduct fbc:id="G_LmjF23_DOT_0460" fbc:label="LmjF23_DOT_0460" fbc:name="LmjF23.0460" />
      <fbc:geneProduct fbc:id="G_LmjF23_DOT_0540" fbc:label="LmjF23_DOT_0540" fbc:name="LmjF23.0540" />
      <fbc:geneProduct fbc:id="G_LmjF23_DOT_0690" fbc:label="LmjF23_DOT_0690" fbc:name="LmjF23.0690" />
      <fbc:geneProduct fbc:id="G_LmjF23_DOT_0710" fbc:label="LmjF23_DOT_0710" fbc:name="LmjF23.0710" />
      <fbc:geneProduct fbc:id="G_LmjF23_DOT_0870" fbc:label="LmjF23_DOT_0870" fbc:name="LmjF23.0870" />
      <fbc:geneProduct fbc:id="G_LmjF23_DOT_0880" fbc:label="LmjF23_DOT_0880" fbc:name="LmjF23.0880" />
      <fbc:geneProduct fbc:id="G_LmjF23_DOT_1200" fbc:label="LmjF23_DOT_1200" fbc:name="LmjF23.1200" />
      <fbc:geneProduct fbc:id="G_LmjF23_DOT_1300" fbc:label="LmjF23_DOT_1300" fbc:name="LmjF23.1300" />
      <fbc:geneProduct fbc:id="G_LmjF23_DOT_1480" fbc:label="LmjF23_DOT_1480" fbc:name="LmjF23.1480" />
      <fbc:geneProduct fbc:id="G_LmjF23_DOT_1510" fbc:label="LmjF23_DOT_1510" fbc:name="LmjF23.1510" />
      <fbc:geneProduct fbc:id="G_LmjF23_DOT_1520" fbc:label="LmjF23_DOT_1520" fbc:name="LmjF23.1520" />
      <fbc:geneProduct fbc:id="G_LmjF24_DOT_0320" fbc:label="LmjF24_DOT_0320" fbc:name="LmjF24.0320" />
      <fbc:geneProduct fbc:id="G_LmjF24_DOT_0370" fbc:label="LmjF24_DOT_0370" fbc:name="LmjF24.0370" />
      <fbc:geneProduct fbc:id="G_LmjF24_DOT_0630" fbc:label="LmjF24_DOT_0630" fbc:name="LmjF24.0630" />
      <fbc:geneProduct fbc:id="G_LmjF24_DOT_0770" fbc:label="LmjF24_DOT_0770" fbc:name="LmjF24.0770" />
      <fbc:geneProduct fbc:id="G_LmjF24_DOT_0850" fbc:label="LmjF24_DOT_0850" fbc:name="LmjF24.0850" />
      <fbc:geneProduct fbc:id="G_LmjF24_DOT_1630" fbc:label="LmjF24_DOT_1630" fbc:name="LmjF24.1630" />
      <fbc:geneProduct fbc:id="G_LmjF24_DOT_1840" fbc:label="LmjF24_DOT_1840" fbc:name="LmjF24.1840" />
      <fbc:geneProduct fbc:id="G_LmjF24_DOT_2010" fbc:label="LmjF24_DOT_2010" fbc:name="LmjF24.2010" />
      <fbc:geneProduct fbc:id="G_LmjF24_DOT_2030" fbc:label="LmjF24_DOT_2030" fbc:name="LmjF24.2030" />
      <fbc:geneProduct fbc:id="G_LmjF24_DOT_2060" fbc:label="LmjF24_DOT_2060" fbc:name="LmjF24.2060" />
      <fbc:geneProduct fbc:id="G_LmjF24_DOT_2250" fbc:label="LmjF24_DOT_2250" fbc:name="LmjF24.2250" />
      <fbc:geneProduct fbc:id="G_LmjF24_DOT_2280" fbc:label="LmjF24_DOT_2280" fbc:name="LmjF24.2280" />
      <fbc:geneProduct fbc:id="G_LmjF25_DOT_0020" fbc:label="LmjF25_DOT_0020" fbc:name="LmjF25.0020" />
      <fbc:geneProduct fbc:id="G_LmjF25_DOT_1120" fbc:label="LmjF25_DOT_1120" fbc:name="LmjF25.1120" />
      <fbc:geneProduct fbc:id="G_LmjF25_DOT_1130" fbc:label="LmjF25_DOT_1130" fbc:name="LmjF25.1130" />
      <fbc:geneProduct fbc:id="G_LmjF25_DOT_1170" fbc:label="LmjF25_DOT_1170" fbc:name="LmjF25.1170" />
      <fbc:geneProduct fbc:id="G_LmjF25_DOT_1180" fbc:label="LmjF25_DOT_1180" fbc:name="LmjF25.1180" />
      <fbc:geneProduct fbc:id="G_LmjF25_DOT_1710" fbc:label="LmjF25_DOT_1710" fbc:name="LmjF25.1710" />
      <fbc:geneProduct fbc:id="G_LmjF25_DOT_1960" fbc:label="LmjF25_DOT_1960" fbc:name="LmjF25.1960" />
      <fbc:geneProduct fbc:id="G_LmjF25_DOT_2010" fbc:label="LmjF25_DOT_2010" fbc:name="LmjF25.2010" />
      <fbc:geneProduct fbc:id="G_LmjF25_DOT_2130" fbc:label="LmjF25_DOT_2130" fbc:name="LmjF25.2130" />
      <fbc:geneProduct fbc:id="G_LmjF25_DOT_2140" fbc:label="LmjF25_DOT_2140" fbc:name="LmjF25.2140" />
      <fbc:geneProduct fbc:id="G_LmjF25_DOT_2370" fbc:label="LmjF25_DOT_2370" fbc:name="LmjF25.2370" />
      <fbc:geneProduct fbc:id="G_LmjF25_DOT_2440" fbc:label="LmjF25_DOT_2440" fbc:name="LmjF25.2440" />
      <fbc:geneProduct fbc:id="G_LmjF26_DOT_0020" fbc:label="LmjF26_DOT_0020" fbc:name="LmjF26.0020" />
      <fbc:geneProduct fbc:id="G_LmjF26_DOT_0030" fbc:label="LmjF26_DOT_0030" fbc:name="LmjF26.0030" />
      <fbc:geneProduct fbc:id="G_LmjF26_DOT_0140" fbc:label="LmjF26_DOT_0140" fbc:name="LmjF26.0140" />
      <fbc:geneProduct fbc:id="G_LmjF26_DOT_0210" fbc:label="LmjF26_DOT_0210" fbc:name="LmjF26.0210" />
      <fbc:geneProduct fbc:id="G_LmjF26_DOT_0310" fbc:label="LmjF26_DOT_0310" fbc:name="LmjF26.0310" />
      <fbc:geneProduct fbc:id="G_LmjF26_DOT_0320" fbc:label="LmjF26_DOT_0320" fbc:name="LmjF26.0320" />
      <fbc:geneProduct fbc:id="G_LmjF26_DOT_0420" fbc:label="LmjF26_DOT_0420" fbc:name="LmjF26.0420" />
      <fbc:geneProduct fbc:id="G_LmjF26_DOT_0460" fbc:label="LmjF26_DOT_0460" fbc:name="LmjF26.0460" />
      <fbc:geneProduct fbc:id="G_LmjF26_DOT_0800" fbc:label="LmjF26_DOT_0800" fbc:name="LmjF26.0800" />
      <fbc:geneProduct fbc:id="G_LmjF26_DOT_0810" fbc:label="LmjF26_DOT_0810" fbc:name="LmjF26.0810" />
      <fbc:geneProduct fbc:id="G_LmjF26_DOT_0820" fbc:label="LmjF26_DOT_0820" fbc:name="LmjF26.0820" />
      <fbc:geneProduct fbc:id="G_LmjF26_DOT_0830" fbc:label="LmjF26_DOT_0830" fbc:name="LmjF26.0830" />
      <fbc:geneProduct fbc:id="G_LmjF26_DOT_1550" fbc:label="LmjF26_DOT_1550" fbc:name="LmjF26.1550" />
      <fbc:geneProduct fbc:id="G_LmjF26_DOT_1620" fbc:label="LmjF26_DOT_1620" fbc:name="LmjF26.1620" />
      <fbc:geneProduct fbc:id="G_LmjF26_DOT_1670" fbc:label="LmjF26_DOT_1670" fbc:name="LmjF26.1670" />
      <fbc:geneProduct fbc:id="G_LmjF26_DOT_1680" fbc:label="LmjF26_DOT_1680" fbc:name="LmjF26.1680" />
      <fbc:geneProduct fbc:id="G_LmjF26_DOT_1690" fbc:label="LmjF26_DOT_1690" fbc:name="LmjF26.1690" />
      <fbc:geneProduct fbc:id="G_LmjF26_DOT_1700" fbc:label="LmjF26_DOT_1700" fbc:name="LmjF26.1700" />
      <fbc:geneProduct fbc:id="G_LmjF26_DOT_1710" fbc:label="LmjF26_DOT_1710" fbc:name="LmjF26.1710" />
      <fbc:geneProduct fbc:id="G_LmjF26_DOT_2230" fbc:label="LmjF26_DOT_2230" fbc:name="LmjF26.2230" />
      <fbc:geneProduct fbc:id="G_LmjF26_DOT_2240" fbc:label="LmjF26_DOT_2240" fbc:name="LmjF26.2240" />
      <fbc:geneProduct fbc:id="G_LmjF26_DOT_2280" fbc:label="LmjF26_DOT_2280" fbc:name="LmjF26.2280" />
      <fbc:geneProduct fbc:id="G_LmjF26_DOT_2480" fbc:label="LmjF26_DOT_2480" fbc:name="LmjF26.2480" />
      <fbc:geneProduct fbc:id="G_LmjF26_DOT_2700" fbc:label="LmjF26_DOT_2700" fbc:name="LmjF26.2700" />
      <fbc:geneProduct fbc:id="G_LmjF26_DOT_2710" fbc:label="LmjF26_DOT_2710" fbc:name="LmjF26.2710" />
      <fbc:geneProduct fbc:id="G_LmjF27_DOT_0090" fbc:label="LmjF27_DOT_0090" fbc:name="LmjF27.0090" />
      <fbc:geneProduct fbc:id="G_LmjF27_DOT_0100" fbc:label="LmjF27_DOT_0100" fbc:name="LmjF27.0100" />
      <fbc:geneProduct fbc:id="G_LmjF27_DOT_0290" fbc:label="LmjF27_DOT_0290" fbc:name="LmjF27.0290" />
      <fbc:geneProduct fbc:id="G_LmjF27_DOT_0300" fbc:label="LmjF27_DOT_0300" fbc:name="LmjF27.0300" />
      <fbc:geneProduct fbc:id="G_LmjF27_DOT_0420" fbc:label="LmjF27_DOT_0420" fbc:name="LmjF27.0420" />
      <fbc:geneProduct fbc:id="G_LmjF27_DOT_0670" fbc:label="LmjF27_DOT_0670" fbc:name="LmjF27.0670" />
      <fbc:geneProduct fbc:id="G_LmjF27_DOT_0680" fbc:label="LmjF27_DOT_0680" fbc:name="LmjF27.0680" />
      <fbc:geneProduct fbc:id="G_LmjF27_DOT_0740" fbc:label="LmjF27_DOT_0740" fbc:name="LmjF27.0740" />
      <fbc:geneProduct fbc:id="G_LmjF27_DOT_0880" fbc:label="LmjF27_DOT_0880" fbc:name="LmjF27.0880" />
      <fbc:geneProduct fbc:id="G_LmjF27_DOT_0930" fbc:label="LmjF27_DOT_0930" fbc:name="LmjF27.0930" />
      <fbc:geneProduct fbc:id="G_LmjF27_DOT_1310" fbc:label="LmjF27_DOT_1310" fbc:name="LmjF27.1310" />
      <fbc:geneProduct fbc:id="G_LmjF27_DOT_1420" fbc:label="LmjF27_DOT_1420" fbc:name="LmjF27.1420" />
      <fbc:geneProduct fbc:id="G_LmjF27_DOT_1580" fbc:label="LmjF27_DOT_1580" fbc:name="LmjF27.1580" />
      <fbc:geneProduct fbc:id="G_LmjF27_DOT_1805" fbc:label="LmjF27_DOT_1805" fbc:name="LmjF27.1805" />
      <fbc:geneProduct fbc:id="G_LmjF27_DOT_1810" fbc:label="LmjF27_DOT_1810" fbc:name="LmjF27.1810" />
      <fbc:geneProduct fbc:id="G_LmjF27_DOT_1870" fbc:label="LmjF27_DOT_1870" fbc:name="LmjF27.1870" />
      <fbc:geneProduct fbc:id="G_LmjF27_DOT_2020" fbc:label="LmjF27_DOT_2020" fbc:name="LmjF27.2020" />
      <fbc:geneProduct fbc:id="G_LmjF27_DOT_2030" fbc:label="LmjF27_DOT_2030" fbc:name="LmjF27.2030" />
      <fbc:geneProduct fbc:id="G_LmjF27_DOT_2050" fbc:label="LmjF27_DOT_2050" fbc:name="LmjF27.2050" />
      <fbc:geneProduct fbc:id="G_LmjF27_DOT_2340" fbc:label="LmjF27_DOT_2340" fbc:name="LmjF27.2340" />
      <fbc:geneProduct fbc:id="G_LmjF27_DOT_2440" fbc:label="LmjF27_DOT_2440" fbc:name="LmjF27.2440" />
      <fbc:geneProduct fbc:id="G_LmjF28_DOT_0090" fbc:label="LmjF28_DOT_0090" fbc:name="LmjF28.0090" />
      <fbc:geneProduct fbc:id="G_LmjF28_DOT_0140" fbc:label="LmjF28_DOT_0140" fbc:name="LmjF28.0140" />
      <fbc:geneProduct fbc:id="G_LmjF28_DOT_0240" fbc:label="LmjF28_DOT_0240" fbc:name="LmjF28.0240" />
      <fbc:geneProduct fbc:id="G_LmjF28_DOT_0490" fbc:label="LmjF28_DOT_0490" fbc:name="LmjF28.0490" />
      <fbc:geneProduct fbc:id="G_LmjF28_DOT_0890" fbc:label="LmjF28_DOT_0890" fbc:name="LmjF28.0890" />
      <fbc:geneProduct fbc:id="G_LmjF28_DOT_1160" fbc:label="LmjF28_DOT_1160" fbc:name="LmjF28.1160" />
      <fbc:geneProduct fbc:id="G_LmjF28_DOT_1280" fbc:label="LmjF28_DOT_1280" fbc:name="LmjF28.1280" />
      <fbc:geneProduct fbc:id="G_LmjF28_DOT_1690" fbc:label="LmjF28_DOT_1690" fbc:name="LmjF28.1690" />
      <fbc:geneProduct fbc:id="G_LmjF28_DOT_1840" fbc:label="LmjF28_DOT_1840" fbc:name="LmjF28.1840" />
      <fbc:geneProduct fbc:id="G_LmjF28_DOT_1970" fbc:label="LmjF28_DOT_1970" fbc:name="LmjF28.1970" />
      <fbc:geneProduct fbc:id="G_LmjF28_DOT_2100" fbc:label="LmjF28_DOT_2100" fbc:name="LmjF28.2100" />
      <fbc:geneProduct fbc:id="G_LmjF28_DOT_2220" fbc:label="LmjF28_DOT_2220" fbc:name="LmjF28.2220" />
      <fbc:geneProduct fbc:id="G_LmjF28_DOT_2370" fbc:label="LmjF28_DOT_2370" fbc:name="LmjF28.2370" />
      <fbc:geneProduct fbc:id="G_LmjF28_DOT_2420" fbc:label="LmjF28_DOT_2420" fbc:name="LmjF28.2420" />
      <fbc:geneProduct fbc:id="G_LmjF28_DOT_2430" fbc:label="LmjF28_DOT_2430" fbc:name="LmjF28.2430" />
      <fbc:geneProduct fbc:id="G_LmjF28_DOT_2510" fbc:label="LmjF28_DOT_2510" fbc:name="LmjF28.2510" />
      <fbc:geneProduct fbc:id="G_LmjF28_DOT_2680" fbc:label="LmjF28_DOT_2680" fbc:name="LmjF28.2680" />
      <fbc:geneProduct fbc:id="G_LmjF28_DOT_2860" fbc:label="LmjF28_DOT_2860" fbc:name="LmjF28.2860" />
      <fbc:geneProduct fbc:id="G_LmjF28_DOT_2910" fbc:label="LmjF28_DOT_2910" fbc:name="LmjF28.2910" />
      <fbc:geneProduct fbc:id="G_LmjF28_DOT_3005" fbc:label="LmjF28_DOT_3005" fbc:name="LmjF28.3005" />
      <fbc:geneProduct fbc:id="G_LmjF29_DOT_0060" fbc:label="LmjF29_DOT_0060" fbc:name="LmjF29.0060" />
      <fbc:geneProduct fbc:id="G_LmjF29_DOT_0280" fbc:label="LmjF29_DOT_0280" fbc:name="LmjF29.0280" />
      <fbc:geneProduct fbc:id="G_LmjF29_DOT_0600" fbc:label="LmjF29_DOT_0600" fbc:name="LmjF29.0600" />
      <fbc:geneProduct fbc:id="G_LmjF29_DOT_0867" fbc:label="LmjF29_DOT_0867" fbc:name="LmjF29.0867" />
      <fbc:geneProduct fbc:id="G_LmjF29_DOT_1830" fbc:label="LmjF29_DOT_1830" fbc:name="LmjF29.1830" />
      <fbc:geneProduct fbc:id="G_LmjF29_DOT_1960" fbc:label="LmjF29_DOT_1960" fbc:name="LmjF29.1960" />
      <fbc:geneProduct fbc:id="G_LmjF29_DOT_2140" fbc:label="LmjF29_DOT_2140" fbc:name="LmjF29.2140" />
      <fbc:geneProduct fbc:id="G_LmjF29_DOT_2150" fbc:label="LmjF29_DOT_2150" fbc:name="LmjF29.2150" />
      <fbc:geneProduct fbc:id="G_LmjF29_DOT_2310" fbc:label="LmjF29_DOT_2310" fbc:name="LmjF29.2310" />
      <fbc:geneProduct fbc:id="G_LmjF29_DOT_2350" fbc:label="LmjF29_DOT_2350" fbc:name="LmjF29.2350" />
      <fbc:geneProduct fbc:id="G_LmjF29_DOT_2510" fbc:label="LmjF29_DOT_2510" fbc:name="LmjF29.2510" />
      <fbc:geneProduct fbc:id="G_LmjF29_DOT_2800" fbc:label="LmjF29_DOT_2800" fbc:name="LmjF29.2800" />
      <fbc:geneProduct fbc:id="G_LmjF30_DOT_0130" fbc:label="LmjF30_DOT_0130" fbc:name="LmjF30.0130" />
      <fbc:geneProduct fbc:id="G_LmjF30_DOT_0180" fbc:label="LmjF30_DOT_0180" fbc:name="LmjF30.0180" />
      <fbc:geneProduct fbc:id="G_LmjF30_DOT_0370" fbc:label="LmjF30_DOT_0370" fbc:name="LmjF30.0370" />
      <fbc:geneProduct fbc:id="G_LmjF30_DOT_0460" fbc:label="LmjF30_DOT_0460" fbc:name="LmjF30.0460" />
      <fbc:geneProduct fbc:id="G_LmjF30_DOT_0600" fbc:label="LmjF30_DOT_0600" fbc:name="LmjF30.0600" />
      <fbc:geneProduct fbc:id="G_LmjF30_DOT_0610" fbc:label="LmjF30_DOT_0610" fbc:name="LmjF30.0610" />
      <fbc:geneProduct fbc:id="G_LmjF30_DOT_0630" fbc:label="LmjF30_DOT_0630" fbc:name="LmjF30.0630" />
      <fbc:geneProduct fbc:id="G_LmjF30_DOT_0880" fbc:label="LmjF30_DOT_0880" fbc:name="LmjF30.0880" />
      <fbc:geneProduct fbc:id="G_LmjF30_DOT_0890" fbc:label="LmjF30_DOT_0890" fbc:name="LmjF30.0890" />
      <fbc:geneProduct fbc:id="G_LmjF30_DOT_1250" fbc:label="LmjF30_DOT_1250" fbc:name="LmjF30.1250" />
      <fbc:geneProduct fbc:id="G_LmjF30_DOT_1380" fbc:label="LmjF30_DOT_1380" fbc:name="LmjF30.1380" />
      <fbc:geneProduct fbc:id="G_LmjF30_DOT_1540" fbc:label="LmjF30_DOT_1540" fbc:name="LmjF30.1540" />
      <fbc:geneProduct fbc:id="G_LmjF30_DOT_1550" fbc:label="LmjF30_DOT_1550" fbc:name="LmjF30.1550" />
      <fbc:geneProduct fbc:id="G_LmjF30_DOT_1850" fbc:label="LmjF30_DOT_1850" fbc:name="LmjF30.1850" />
      <fbc:geneProduct fbc:id="G_LmjF30_DOT_1930" fbc:label="LmjF30_DOT_1930" fbc:name="LmjF30.1930" />
      <fbc:geneProduct fbc:id="G_LmjF30_DOT_1940" fbc:label="LmjF30_DOT_1940" fbc:name="LmjF30.1940" />
      <fbc:geneProduct fbc:id="G_LmjF30_DOT_2090" fbc:label="LmjF30_DOT_2090" fbc:name="LmjF30.2090" />
      <fbc:geneProduct fbc:id="G_LmjF30_DOT_2350" fbc:label="LmjF30_DOT_2350" fbc:name="LmjF30.2350" />
      <fbc:geneProduct fbc:id="G_LmjF30_DOT_2600" fbc:label="LmjF30_DOT_2600" fbc:name="LmjF30.2600" />
      <fbc:geneProduct fbc:id="G_LmjF30_DOT_2900" fbc:label="LmjF30_DOT_2900" fbc:name="LmjF30.2900" />
      <fbc:geneProduct fbc:id="G_LmjF30_DOT_2950" fbc:label="LmjF30_DOT_2950" fbc:name="LmjF30.2950" />
      <fbc:geneProduct fbc:id="G_LmjF30_DOT_2970" fbc:label="LmjF30_DOT_2970" fbc:name="LmjF30.2970" />
      <fbc:geneProduct fbc:id="G_LmjF30_DOT_2980" fbc:label="LmjF30_DOT_2980" fbc:name="LmjF30.2980" />
      <fbc:geneProduct fbc:id="G_LmjF30_DOT_3080" fbc:label="LmjF30_DOT_3080" fbc:name="LmjF30.3080" />
      <fbc:geneProduct fbc:id="G_LmjF30_DOT_3110" fbc:label="LmjF30_DOT_3110" fbc:name="LmjF30.3110" />
      <fbc:geneProduct fbc:id="G_LmjF30_DOT_3120" fbc:label="LmjF30_DOT_3120" fbc:name="LmjF30.3120" />
      <fbc:geneProduct fbc:id="G_LmjF30_DOT_3130" fbc:label="LmjF30_DOT_3130" fbc:name="LmjF30.3130" />
      <fbc:geneProduct fbc:id="G_LmjF30_DOT_3190" fbc:label="LmjF30_DOT_3190" fbc:name="LmjF30.3190" />
      <fbc:geneProduct fbc:id="G_LmjF30_DOT_3240" fbc:label="LmjF30_DOT_3240" fbc:name="LmjF30.3240" />
      <fbc:geneProduct fbc:id="G_LmjF30_DOT_3380" fbc:label="LmjF30_DOT_3380" fbc:name="LmjF30.3380" />
      <fbc:geneProduct fbc:id="G_LmjF30_DOT_3500" fbc:label="LmjF30_DOT_3500" fbc:name="LmjF30.3500" />
      <fbc:geneProduct fbc:id="G_LmjF30_DOT_3520" fbc:label="LmjF30_DOT_3520" fbc:name="LmjF30.3520" />
      <fbc:geneProduct fbc:id="G_LmjF30_DOT_3600" fbc:label="LmjF30_DOT_3600" fbc:name="LmjF30.3600" />
      <fbc:geneProduct fbc:id="G_LmjF30_DOT_3660" fbc:label="LmjF30_DOT_3660" fbc:name="LmjF30.3660" />
      <fbc:geneProduct fbc:id="G_LmjF31_DOT_0010" fbc:label="LmjF31_DOT_0010" fbc:name="LmjF31.0010" />
      <fbc:geneProduct fbc:id="G_LmjF31_DOT_0560" fbc:label="LmjF31_DOT_0560" fbc:name="LmjF31.0560" />
      <fbc:geneProduct fbc:id="G_LmjF31_DOT_0590" fbc:label="LmjF31_DOT_0590" fbc:name="LmjF31.0590" />
      <fbc:geneProduct fbc:id="G_LmjF31_DOT_0830" fbc:label="LmjF31_DOT_0830" fbc:name="LmjF31.0830" />
      <fbc:geneProduct fbc:id="G_LmjF31_DOT_0840" fbc:label="LmjF31_DOT_0840" fbc:name="LmjF31.0840" />
      <fbc:geneProduct fbc:id="G_LmjF31_DOT_1070" fbc:label="LmjF31_DOT_1070" fbc:name="LmjF31.1070" />
      <fbc:geneProduct fbc:id="G_LmjF31_DOT_1130" fbc:label="LmjF31_DOT_1130" fbc:name="LmjF31.1130" />
      <fbc:geneProduct fbc:id="G_LmjF31_DOT_1140" fbc:label="LmjF31_DOT_1140" fbc:name="LmjF31.1140" />
      <fbc:geneProduct fbc:id="G_LmjF31_DOT_1220" fbc:label="LmjF31_DOT_1220" fbc:name="LmjF31.1220" />
      <fbc:geneProduct fbc:id="G_LmjF31_DOT_1570" fbc:label="LmjF31_DOT_1570" fbc:name="LmjF31.1570" />
      <fbc:geneProduct fbc:id="G_LmjF31_DOT_1630" fbc:label="LmjF31_DOT_1630" fbc:name="LmjF31.1630" />
      <fbc:geneProduct fbc:id="G_LmjF31_DOT_1640" fbc:label="LmjF31_DOT_1640" fbc:name="LmjF31.1640" />
      <fbc:geneProduct fbc:id="G_LmjF31_DOT_1780" fbc:label="LmjF31_DOT_1780" fbc:name="LmjF31.1780" />
      <fbc:geneProduct fbc:id="G_LmjF31_DOT_1790" fbc:label="LmjF31_DOT_1790" fbc:name="LmjF31.1790" />
      <fbc:geneProduct fbc:id="G_LmjF31_DOT_1800" fbc:label="LmjF31_DOT_1800" fbc:name="LmjF31.1800" />
      <fbc:geneProduct fbc:id="G_LmjF31_DOT_1810" fbc:label="LmjF31_DOT_1810" fbc:name="LmjF31.1810" />
      <fbc:geneProduct fbc:id="G_LmjF31_DOT_1820" fbc:label="LmjF31_DOT_1820" fbc:name="LmjF31.1820" />
      <fbc:geneProduct fbc:id="G_LmjF31_DOT_2290" fbc:label="LmjF31_DOT_2290" fbc:name="LmjF31.2290" />
      <fbc:geneProduct fbc:id="G_LmjF31_DOT_2340" fbc:label="LmjF31_DOT_2340" fbc:name="LmjF31.2340" />
      <fbc:geneProduct fbc:id="G_LmjF31_DOT_2460" fbc:label="LmjF31_DOT_2460" fbc:name="LmjF31.2460" />
      <fbc:geneProduct fbc:id="G_LmjF31_DOT_2470" fbc:label="LmjF31_DOT_2470" fbc:name="LmjF31.2470" />
      <fbc:geneProduct fbc:id="G_LmjF31_DOT_2580" fbc:label="LmjF31_DOT_2580" fbc:name="LmjF31.2580" />
      <fbc:geneProduct fbc:id="G_LmjF31_DOT_2640" fbc:label="LmjF31_DOT_2640" fbc:name="LmjF31.2640" />
      <fbc:geneProduct fbc:id="G_LmjF31_DOT_2650" fbc:label="LmjF31_DOT_2650" fbc:name="LmjF31.2650" />
      <fbc:geneProduct fbc:id="G_LmjF31_DOT_2880" fbc:label="LmjF31_DOT_2880" fbc:name="LmjF31.2880" />
      <fbc:geneProduct fbc:id="G_LmjF31_DOT_2920" fbc:label="LmjF31_DOT_2920" fbc:name="LmjF31.2920" />
      <fbc:geneProduct fbc:id="G_LmjF31_DOT_2940" fbc:label="LmjF31_DOT_2940" fbc:name="LmjF31.2940" />
      <fbc:geneProduct fbc:id="G_LmjF31_DOT_2970" fbc:label="LmjF31_DOT_2970" fbc:name="LmjF31.2970" />
      <fbc:geneProduct fbc:id="G_LmjF31_DOT_3120" fbc:label="LmjF31_DOT_3120" fbc:name="LmjF31.3120" />
      <fbc:geneProduct fbc:id="G_LmjF31_DOT_3130" fbc:label="LmjF31_DOT_3130" fbc:name="LmjF31.3130" />
      <fbc:geneProduct fbc:id="G_LmjF32_DOT_0870" fbc:label="LmjF32_DOT_0870" fbc:name="LmjF32.0870" />
      <fbc:geneProduct fbc:id="G_LmjF32_DOT_0890" fbc:label="LmjF32_DOT_0890" fbc:name="LmjF32.0890" />
      <fbc:geneProduct fbc:id="G_LmjF32_DOT_1160" fbc:label="LmjF32_DOT_1160" fbc:name="LmjF32.1160" />
      <fbc:geneProduct fbc:id="G_LmjF32_DOT_1530" fbc:label="LmjF32_DOT_1530" fbc:name="LmjF32.1530" />
      <fbc:geneProduct fbc:id="G_LmjF32_DOT_1580" fbc:label="LmjF32_DOT_1580" fbc:name="LmjF32.1580" />
      <fbc:geneProduct fbc:id="G_LmjF32_DOT_1670" fbc:label="LmjF32_DOT_1670" fbc:name="LmjF32.1670" />
      <fbc:geneProduct fbc:id="G_LmjF32_DOT_1810" fbc:label="LmjF32_DOT_1810" fbc:name="LmjF32.1810" />
      <fbc:geneProduct fbc:id="G_LmjF32_DOT_1960" fbc:label="LmjF32_DOT_1960" fbc:name="LmjF32.1960" />
      <fbc:geneProduct fbc:id="G_LmjF32_DOT_2290" fbc:label="LmjF32_DOT_2290" fbc:name="LmjF32.2290" />
      <fbc:geneProduct fbc:id="G_LmjF32_DOT_2320" fbc:label="LmjF32_DOT_2320" fbc:name="LmjF32.2320" />
      <fbc:geneProduct fbc:id="G_LmjF32_DOT_2550" fbc:label="LmjF32_DOT_2550" fbc:name="LmjF32.2550" />
      <fbc:geneProduct fbc:id="G_LmjF32_DOT_2640" fbc:label="LmjF32_DOT_2640" fbc:name="LmjF32.2640" />
      <fbc:geneProduct fbc:id="G_LmjF32_DOT_2950" fbc:label="LmjF32_DOT_2950" fbc:name="LmjF32.2950" />
      <fbc:geneProduct fbc:id="G_LmjF32_DOT_3140" fbc:label="LmjF32_DOT_3140" fbc:name="LmjF32.3140" />
      <fbc:geneProduct fbc:id="G_LmjF32_DOT_3260" fbc:label="LmjF32_DOT_3260" fbc:name="LmjF32.3260" />
      <fbc:geneProduct fbc:id="G_LmjF32_DOT_3310" fbc:label="LmjF32_DOT_3310" fbc:name="LmjF32.3310" />
      <fbc:geneProduct fbc:id="G_LmjF32_DOT_3650" fbc:label="LmjF32_DOT_3650" fbc:name="LmjF32.3650" />
      <fbc:geneProduct fbc:id="G_LmjF32_DOT_3660" fbc:label="LmjF32_DOT_3660" fbc:name="LmjF32.3660" />
      <fbc:geneProduct fbc:id="G_LmjF32_DOT_3670" fbc:label="LmjF32_DOT_3670" fbc:name="LmjF32.3670" />
      <fbc:geneProduct fbc:id="G_LmjF32_DOT_3680" fbc:label="LmjF32_DOT_3680" fbc:name="LmjF32.3680" />
      <fbc:geneProduct fbc:id="G_LmjF32_DOT_3760" fbc:label="LmjF32_DOT_3760" fbc:name="LmjF32.3760" />
      <fbc:geneProduct fbc:id="G_LmjF33_DOT_0235" fbc:label="LmjF33_DOT_0235" fbc:name="LmjF33.0235" />
      <fbc:geneProduct fbc:id="G_LmjF33_DOT_0290" fbc:label="LmjF33_DOT_0290" fbc:name="LmjF33.0290" />
      <fbc:geneProduct fbc:id="G_LmjF33_DOT_0520" fbc:label="LmjF33_DOT_0520" fbc:name="LmjF33.0520" />
      <fbc:geneProduct fbc:id="G_LmjF33_DOT_0680" fbc:label="LmjF33_DOT_0680" fbc:name="LmjF33.0680" />
      <fbc:geneProduct fbc:id="G_LmjF33_DOT_0960" fbc:label="LmjF33_DOT_0960" fbc:name="LmjF33.0960" />
      <fbc:geneProduct fbc:id="G_LmjF33_DOT_1090" fbc:label="LmjF33_DOT_1090" fbc:name="LmjF33.1090" />
      <fbc:geneProduct fbc:id="G_LmjF33_DOT_1420" fbc:label="LmjF33_DOT_1420" fbc:name="LmjF33.1420" />
      <fbc:geneProduct fbc:id="G_LmjF33_DOT_1570" fbc:label="LmjF33_DOT_1570" fbc:name="LmjF33.1570" />
      <fbc:geneProduct fbc:id="G_LmjF33_DOT_1930" fbc:label="LmjF33_DOT_1930" fbc:name="LmjF33.1930" />
      <fbc:geneProduct fbc:id="G_LmjF33_DOT_2110" fbc:label="LmjF33_DOT_2110" fbc:name="LmjF33.2110" />
      <fbc:geneProduct fbc:id="G_LmjF33_DOT_2300" fbc:label="LmjF33_DOT_2300" fbc:name="LmjF33.2300" />
      <fbc:geneProduct fbc:id="G_LmjF33_DOT_2340" fbc:label="LmjF33_DOT_2340" fbc:name="LmjF33.2340" />
      <fbc:geneProduct fbc:id="G_LmjF33_DOT_2520" fbc:label="LmjF33_DOT_2520" fbc:name="LmjF33.2520" />
      <fbc:geneProduct fbc:id="G_LmjF33_DOT_2550" fbc:label="LmjF33_DOT_2550" fbc:name="LmjF33.2550" />
      <fbc:geneProduct fbc:id="G_LmjF33_DOT_2600" fbc:label="LmjF33_DOT_2600" fbc:name="LmjF33.2600" />
      <fbc:geneProduct fbc:id="G_LmjF33_DOT_2720" fbc:label="LmjF33_DOT_2720" fbc:name="LmjF33.2720" />
      <fbc:geneProduct fbc:id="G_LmjF33_DOT_3270" fbc:label="LmjF33_DOT_3270" fbc:name="LmjF33.3270" />
      <fbc:geneProduct fbc:id="G_LmjF34_DOT_0070" fbc:label="LmjF34_DOT_0070" fbc:name="LmjF34.0070" />
      <fbc:geneProduct fbc:id="G_LmjF34_DOT_0080" fbc:label="LmjF34_DOT_0080" fbc:name="LmjF34.0080" />
      <fbc:geneProduct fbc:id="G_LmjF34_DOT_0110" fbc:label="LmjF34_DOT_0110" fbc:name="LmjF34.0110" />
      <fbc:geneProduct fbc:id="G_LmjF34_DOT_0120" fbc:label="LmjF34_DOT_0120" fbc:name="LmjF34.0120" />
      <fbc:geneProduct fbc:id="G_LmjF34_DOT_0130" fbc:label="LmjF34_DOT_0130" fbc:name="LmjF34.0130" />
      <fbc:geneProduct fbc:id="G_LmjF34_DOT_0140" fbc:label="LmjF34_DOT_0140" fbc:name="LmjF34.0140" />
      <fbc:geneProduct fbc:id="G_LmjF34_DOT_0150" fbc:label="LmjF34_DOT_0150" fbc:name="LmjF34.0150" />
      <fbc:geneProduct fbc:id="G_LmjF34_DOT_0160" fbc:label="LmjF34_DOT_0160" fbc:name="LmjF34.0160" />
      <fbc:geneProduct fbc:id="G_LmjF34_DOT_1040" fbc:label="LmjF34_DOT_1040" fbc:name="LmjF34.1040" />
      <fbc:geneProduct fbc:id="G_LmjF34_DOT_1090" fbc:label="LmjF34_DOT_1090" fbc:name="LmjF34.1090" />
      <fbc:geneProduct fbc:id="G_LmjF34_DOT_2110" fbc:label="LmjF34_DOT_2110" fbc:name="LmjF34.2110" />
      <fbc:geneProduct fbc:id="G_LmjF34_DOT_2140" fbc:label="LmjF34_DOT_2140" fbc:name="LmjF34.2140" />
      <fbc:geneProduct fbc:id="G_LmjF34_DOT_2340" fbc:label="LmjF34_DOT_2340" fbc:name="LmjF34.2340" />
      <fbc:geneProduct fbc:id="G_LmjF34_DOT_2610" fbc:label="LmjF34_DOT_2610" fbc:name="LmjF34.2610" />
      <fbc:geneProduct fbc:id="G_LmjF34_DOT_2850" fbc:label="LmjF34_DOT_2850" fbc:name="LmjF34.2850" />
      <fbc:geneProduct fbc:id="G_LmjF34_DOT_3090" fbc:label="LmjF34_DOT_3090" fbc:name="LmjF34.3090" />
      <fbc:geneProduct fbc:id="G_LmjF34_DOT_3250" fbc:label="LmjF34_DOT_3250" fbc:name="LmjF34.3250" />
      <fbc:geneProduct fbc:id="G_LmjF34_DOT_3380" fbc:label="LmjF34_DOT_3380" fbc:name="LmjF34.3380" />
      <fbc:geneProduct fbc:id="G_LmjF34_DOT_3590" fbc:label="LmjF34_DOT_3590" fbc:name="LmjF34.3590" />
      <fbc:geneProduct fbc:id="G_LmjF34_DOT_3600" fbc:label="LmjF34_DOT_3600" fbc:name="LmjF34.3600" />
      <fbc:geneProduct fbc:id="G_LmjF34_DOT_3670" fbc:label="LmjF34_DOT_3670" fbc:name="LmjF34.3670" />
      <fbc:geneProduct fbc:id="G_LmjF34_DOT_3740" fbc:label="LmjF34_DOT_3740" fbc:name="LmjF34.3740" />
      <fbc:geneProduct fbc:id="G_LmjF34_DOT_3780" fbc:label="LmjF34_DOT_3780" fbc:name="LmjF34.3780" />
      <fbc:geneProduct fbc:id="G_LmjF34_DOT_3940" fbc:label="LmjF34_DOT_3940" fbc:name="LmjF34.3940" />
      <fbc:geneProduct fbc:id="G_LmjF34_DOT_4330" fbc:label="LmjF34_DOT_4330" fbc:name="LmjF34.4330" />
      <fbc:geneProduct fbc:id="G_LmjF34_DOT_4530" fbc:label="LmjF34_DOT_4530" fbc:name="LmjF34.4530" />
      <fbc:geneProduct fbc:id="G_LmjF34_DOT_4600" fbc:label="LmjF34_DOT_4600" fbc:name="LmjF34.4600" />
      <fbc:geneProduct fbc:id="G_LmjF35_DOT_0020" fbc:label="LmjF35_DOT_0020" fbc:name="LmjF35.0020" />
      <fbc:geneProduct fbc:id="G_LmjF35_DOT_0030" fbc:label="LmjF35_DOT_0030" fbc:name="LmjF35.0030" />
      <fbc:geneProduct fbc:id="G_LmjF35_DOT_0040" fbc:label="LmjF35_DOT_0040" fbc:name="LmjF35.0040" />
      <fbc:geneProduct fbc:id="G_LmjF35_DOT_0050" fbc:label="LmjF35_DOT_0050" fbc:name="LmjF35.0050" />
      <fbc:geneProduct fbc:id="G_LmjF35_DOT_0320" fbc:label="LmjF35_DOT_0320" fbc:name="LmjF35.0320" />
      <fbc:geneProduct fbc:id="G_LmjF35_DOT_0330" fbc:label="LmjF35_DOT_0330" fbc:name="LmjF35.0330" />
      <fbc:geneProduct fbc:id="G_LmjF35_DOT_0360" fbc:label="LmjF35_DOT_0360" fbc:name="LmjF35.0360" />
      <fbc:geneProduct fbc:id="G_LmjF35_DOT_0700" fbc:label="LmjF35_DOT_0700" fbc:name="LmjF35.0700" />
      <fbc:geneProduct fbc:id="G_LmjF35_DOT_0820" fbc:label="LmjF35_DOT_0820" fbc:name="LmjF35.0820" />
      <fbc:geneProduct fbc:id="G_LmjF35_DOT_0830" fbc:label="LmjF35_DOT_0830" fbc:name="LmjF35.0830" />
      <fbc:geneProduct fbc:id="G_LmjF35_DOT_0970" fbc:label="LmjF35_DOT_0970" fbc:name="LmjF35.0970" />
      <fbc:geneProduct fbc:id="G_LmjF35_DOT_0980" fbc:label="LmjF35_DOT_0980" fbc:name="LmjF35.0980" />
      <fbc:geneProduct fbc:id="G_LmjF35_DOT_1180" fbc:label="LmjF35_DOT_1180" fbc:name="LmjF35.1180" />
      <fbc:geneProduct fbc:id="G_LmjF35_DOT_1190" fbc:label="LmjF35_DOT_1190" fbc:name="LmjF35.1190" />
      <fbc:geneProduct fbc:id="G_LmjF35_DOT_1380" fbc:label="LmjF35_DOT_1380" fbc:name="LmjF35.1380" />
      <fbc:geneProduct fbc:id="G_LmjF35_DOT_1410" fbc:label="LmjF35_DOT_1410" fbc:name="LmjF35.1410" />
      <fbc:geneProduct fbc:id="G_LmjF35_DOT_1470" fbc:label="LmjF35_DOT_1470" fbc:name="LmjF35.1470" />
      <fbc:geneProduct fbc:id="G_LmjF35_DOT_1480" fbc:label="LmjF35_DOT_1480" fbc:name="LmjF35.1480" />
      <fbc:geneProduct fbc:id="G_LmjF35_DOT_1540" fbc:label="LmjF35_DOT_1540" fbc:name="LmjF35.1540" />
      <fbc:geneProduct fbc:id="G_LmjF35_DOT_2160" fbc:label="LmjF35_DOT_2160" fbc:name="LmjF35.2160" />
      <fbc:geneProduct fbc:id="G_LmjF35_DOT_2740" fbc:label="LmjF35_DOT_2740" fbc:name="LmjF35.2740" />
      <fbc:geneProduct fbc:id="G_LmjF35_DOT_3010" fbc:label="LmjF35_DOT_3010" fbc:name="LmjF35.3010" />
      <fbc:geneProduct fbc:id="G_LmjF35_DOT_3020" fbc:label="LmjF35_DOT_3020" fbc:name="LmjF35.3020" />
      <fbc:geneProduct fbc:id="G_LmjF35_DOT_3080" fbc:label="LmjF35_DOT_3080" fbc:name="LmjF35.3080" />
      <fbc:geneProduct fbc:id="G_LmjF35_DOT_3230" fbc:label="LmjF35_DOT_3230" fbc:name="LmjF35.3230" />
      <fbc:geneProduct fbc:id="G_LmjF35_DOT_3340" fbc:label="LmjF35_DOT_3340" fbc:name="LmjF35.3340" />
      <fbc:geneProduct fbc:id="G_LmjF35_DOT_3680" fbc:label="LmjF35_DOT_3680" fbc:name="LmjF35.3680" />
      <fbc:geneProduct fbc:id="G_LmjF35_DOT_3870" fbc:label="LmjF35_DOT_3870" fbc:name="LmjF35.3870" />
      <fbc:geneProduct fbc:id="G_LmjF35_DOT_4250" fbc:label="LmjF35_DOT_4250" fbc:name="LmjF35.4250" />
      <fbc:geneProduct fbc:id="G_LmjF35_DOT_4410" fbc:label="LmjF35_DOT_4410" fbc:name="LmjF35.4410" />
      <fbc:geneProduct fbc:id="G_LmjF35_DOT_4420" fbc:label="LmjF35_DOT_4420" fbc:name="LmjF35.4420" />
      <fbc:geneProduct fbc:id="G_LmjF35_DOT_4430" fbc:label="LmjF35_DOT_4430" fbc:name="LmjF35.4430" />
      <fbc:geneProduct fbc:id="G_LmjF35_DOT_4590" fbc:label="LmjF35_DOT_4590" fbc:name="LmjF35.4590" />
      <fbc:geneProduct fbc:id="G_LmjF35_DOT_4750" fbc:label="LmjF35_DOT_4750" fbc:name="LmjF35.4750" />
      <fbc:geneProduct fbc:id="G_LmjF35_DOT_4800" fbc:label="LmjF35_DOT_4800" fbc:name="LmjF35.4800" />
      <fbc:geneProduct fbc:id="G_LmjF35_DOT_4990" fbc:label="LmjF35_DOT_4990" fbc:name="LmjF35.4990" />
      <fbc:geneProduct fbc:id="G_LmjF35_DOT_5330" fbc:label="LmjF35_DOT_5330" fbc:name="LmjF35.5330" />
      <fbc:geneProduct fbc:id="G_LmjF35_DOT_5350" fbc:label="LmjF35_DOT_5350" fbc:name="LmjF35.5350" />
      <fbc:geneProduct fbc:id="G_LmjF35_DOT_5360" fbc:label="LmjF35_DOT_5360" fbc:name="LmjF35.5360" />
      <fbc:geneProduct fbc:id="G_LmjF35_DOT_5370" fbc:label="LmjF35_DOT_5370" fbc:name="LmjF35.5370" />
      <fbc:geneProduct fbc:id="G_LmjF36_DOT_0040" fbc:label="LmjF36_DOT_0040" fbc:name="LmjF36.0040" />
      <fbc:geneProduct fbc:id="G_LmjF36_DOT_0060" fbc:label="LmjF36_DOT_0060" fbc:name="LmjF36.0060" />
      <fbc:geneProduct fbc:id="G_LmjF36_DOT_0150" fbc:label="LmjF36_DOT_0150" fbc:name="LmjF36.0150" />
      <fbc:geneProduct fbc:id="G_LmjF36_DOT_0260" fbc:label="LmjF36_DOT_0260" fbc:name="LmjF36.0260" />
      <fbc:geneProduct fbc:id="G_LmjF36_DOT_0420" fbc:label="LmjF36_DOT_0420" fbc:name="LmjF36.0420" />
      <fbc:geneProduct fbc:id="G_LmjF36_DOT_1140" fbc:label="LmjF36_DOT_1140" fbc:name="LmjF36.1140" />
      <fbc:geneProduct fbc:id="G_LmjF36_DOT_1260" fbc:label="LmjF36_DOT_1260" fbc:name="LmjF36.1260" />
      <fbc:geneProduct fbc:id="G_LmjF36_DOT_1360" fbc:label="LmjF36_DOT_1360" fbc:name="LmjF36.1360" />
      <fbc:geneProduct fbc:id="G_LmjF36_DOT_1660" fbc:label="LmjF36_DOT_1660" fbc:name="LmjF36.1660" />
      <fbc:geneProduct fbc:id="G_LmjF36_DOT_1760" fbc:label="LmjF36_DOT_1760" fbc:name="LmjF36.1760" />
      <fbc:geneProduct fbc:id="G_LmjF36_DOT_1960" fbc:label="LmjF36_DOT_1960" fbc:name="LmjF36.1960" />
      <fbc:geneProduct fbc:id="G_LmjF36_DOT_2260" fbc:label="LmjF36_DOT_2260" fbc:name="LmjF36.2260" />
      <fbc:geneProduct fbc:id="G_LmjF36_DOT_2320" fbc:label="LmjF36_DOT_2320" fbc:name="LmjF36.2320" />
      <fbc:geneProduct fbc:id="G_LmjF36_DOT_2350" fbc:label="LmjF36_DOT_2350" fbc:name="LmjF36.2350" />
      <fbc:geneProduct fbc:id="G_LmjF36_DOT_2360" fbc:label="LmjF36_DOT_2360" fbc:name="LmjF36.2360" />
      <fbc:geneProduct fbc:id="G_LmjF36_DOT_2380" fbc:label="LmjF36_DOT_2380" fbc:name="LmjF36.2380" />
      <fbc:geneProduct fbc:id="G_LmjF36_DOT_2540" fbc:label="LmjF36_DOT_2540" fbc:name="LmjF36.2540" />
      <fbc:geneProduct fbc:id="G_LmjF36_DOT_2610" fbc:label="LmjF36_DOT_2610" fbc:name="LmjF36.2610" />
      <fbc:geneProduct fbc:id="G_LmjF36_DOT_2660" fbc:label="LmjF36_DOT_2660" fbc:name="LmjF36.2660" />
      <fbc:geneProduct fbc:id="G_LmjF36_DOT_2950" fbc:label="LmjF36_DOT_2950" fbc:name="LmjF36.2950" />
      <fbc:geneProduct fbc:id="G_LmjF36_DOT_3010" fbc:label="LmjF36_DOT_3010" fbc:name="LmjF36.3010" />
      <fbc:geneProduct fbc:id="G_LmjF36_DOT_3100" fbc:label="LmjF36_DOT_3100" fbc:name="LmjF36.3100" />
      <fbc:geneProduct fbc:id="G_LmjF36_DOT_3180" fbc:label="LmjF36_DOT_3180" fbc:name="LmjF36.3180" />
      <fbc:geneProduct fbc:id="G_LmjF36_DOT_3470" fbc:label="LmjF36_DOT_3470" fbc:name="LmjF36.3470" />
      <fbc:geneProduct fbc:id="G_LmjF36_DOT_3590" fbc:label="LmjF36_DOT_3590" fbc:name="LmjF36.3590" />
      <fbc:geneProduct fbc:id="G_LmjF36_DOT_3800" fbc:label="LmjF36_DOT_3800" fbc:name="LmjF36.3800" />
      <fbc:geneProduct fbc:id="G_LmjF36_DOT_3810" fbc:label="LmjF36_DOT_3810" fbc:name="LmjF36.3810" />
      <fbc:geneProduct fbc:id="G_LmjF36_DOT_3840" fbc:label="LmjF36_DOT_3840" fbc:name="LmjF36.3840" />
      <fbc:geneProduct fbc:id="G_LmjF36_DOT_3910" fbc:label="LmjF36_DOT_3910" fbc:name="LmjF36.3910" />
      <fbc:geneProduct fbc:id="G_LmjF36_DOT_4070" fbc:label="LmjF36_DOT_4070" fbc:name="LmjF36.4070" />
      <fbc:geneProduct fbc:id="G_LmjF36_DOT_4250" fbc:label="LmjF36_DOT_4250" fbc:name="LmjF36.4250" />
      <fbc:geneProduct fbc:id="G_LmjF36_DOT_4300" fbc:label="LmjF36_DOT_4300" fbc:name="LmjF36.4300" />
      <fbc:geneProduct fbc:id="G_LmjF36_DOT_4430" fbc:label="LmjF36_DOT_4430" fbc:name="LmjF36.4430" />
      <fbc:geneProduct fbc:id="G_LmjF36_DOT_4630" fbc:label="LmjF36_DOT_4630" fbc:name="LmjF36.4630" />
      <fbc:geneProduct fbc:id="G_LmjF36_DOT_4930" fbc:label="LmjF36_DOT_4930" fbc:name="LmjF36.4930" />
      <fbc:geneProduct fbc:id="G_LmjF36_DOT_5180" fbc:label="LmjF36_DOT_5180" fbc:name="LmjF36.5180" />
      <fbc:geneProduct fbc:id="G_LmjF36_DOT_5360" fbc:label="LmjF36_DOT_5360" fbc:name="LmjF36.5360" />
      <fbc:geneProduct fbc:id="G_LmjF36_DOT_5380" fbc:label="LmjF36_DOT_5380" fbc:name="LmjF36.5380" />
      <fbc:geneProduct fbc:id="G_LmjF36_DOT_5390" fbc:label="LmjF36_DOT_5390" fbc:name="LmjF36.5390" />
      <fbc:geneProduct fbc:id="G_LmjF36_DOT_5620" fbc:label="LmjF36_DOT_5620" fbc:name="LmjF36.5620" />
      <fbc:geneProduct fbc:id="G_LmjF36_DOT_5900" fbc:label="LmjF36_DOT_5900" fbc:name="LmjF36.5900" />
      <fbc:geneProduct fbc:id="G_LmjF36_DOT_5910" fbc:label="LmjF36_DOT_5910" fbc:name="LmjF36.5910" />
      <fbc:geneProduct fbc:id="G_LmjF36_DOT_5960" fbc:label="LmjF36_DOT_5960" fbc:name="LmjF36.5960" />
      <fbc:geneProduct fbc:id="G_LmjF36_DOT_6280" fbc:label="LmjF36_DOT_6280" fbc:name="LmjF36.6280" />
      <fbc:geneProduct fbc:id="G_LmjF36_DOT_6290" fbc:label="LmjF36_DOT_6290" fbc:name="LmjF36.6290" />
      <fbc:geneProduct fbc:id="G_LmjF36_DOT_6300" fbc:label="LmjF36_DOT_6300" fbc:name="LmjF36.6300" />
      <fbc:geneProduct fbc:id="G_LmjF36_DOT_6310" fbc:label="LmjF36_DOT_6310" fbc:name="LmjF36.6310" />
      <fbc:geneProduct fbc:id="G_LmjF36_DOT_6390" fbc:label="LmjF36_DOT_6390" fbc:name="LmjF36.6390" />
      <fbc:geneProduct fbc:id="G_LmjF36_DOT_6650" fbc:label="LmjF36_DOT_6650" fbc:name="LmjF36.6650" />
      <fbc:geneProduct fbc:id="G_LmjF36_DOT_6830" fbc:label="LmjF36_DOT_6830" fbc:name="LmjF36.6830" />
      <fbc:geneProduct fbc:id="G_LmjF36_DOT_6950" fbc:label="LmjF36_DOT_6950" fbc:name="LmjF36.6950" />
      <fbc:geneProduct fbc:id="G_LmjF36_DOT_6995" fbc:label="LmjF36_DOT_6995" fbc:name="LmjF36.6995" />
    </fbc:listOfGeneProducts>
    <listOfReactions>
      <reaction fast="false" id="R_12DGRter" name="R_12dgr_LM transport" reversible="true" fbc:lowerFluxBound="cobra_default_lb" fbc:upperFluxBound="cobra_default_ub">
        <listOfReactants>
          <speciesReference constant="true" species="M_12dgr_LM_c" stoichiometry="1" />
        </listOfReactants>
        <listOfProducts>
          <speciesReference constant="true" species="M_12dgr_LM_r" stoichiometry="1" />
        </listOfProducts>
      </reaction>
      <reaction fast="false" id="R_12DGRtm" name="R_12dgr_LM transport" reversible="true" fbc:lowerFluxBound="cobra_default_lb" fbc:upperFluxBound="cobra_default_ub">
        <listOfReactants>
          <speciesReference constant="true" species="M_12dgr_LM_c" stoichiometry="1" />
        </listOfReactants>
        <listOfProducts>
          <speciesReference constant="true" species="M_12dgr_LM_m" stoichiometry="1" />
        </listOfProducts>
      </reaction>
      <reaction fast="false" id="R_13DPGt" name="R_1,3-diphosphoglycerate transport, cytosol to glycosome" reversible="true" fbc:lowerFluxBound="cobra_default_lb" fbc:upperFluxBound="cobra_default_ub">
        <listOfReactants>
          <speciesReference constant="true" species="M_13dpg_c" stoichiometry="1" />
        </listOfReactants>
        <listOfProducts>
          <speciesReference constant="true" species="M_13dpg_x" stoichiometry="1" />
        </listOfProducts>
      </reaction>
      <reaction fast="false" id="R_14BP1P2" name="R_D-myo-Inositol 1,3,4-trisphosphate 1-phosphohydrolase" reversible="false" fbc:lowerFluxBound="cobra_0_bound" fbc:upperFluxBound="cobra_default_ub">
        <listOfReactants>
          <speciesReference constant="true" species="M_h2o_c" stoichiometry="1" />
          <speciesReference constant="true" species="M_mi134tp_D_c" stoichiometry="1" />
        </listOfReactants>
        <listOfProducts>
          <speciesReference constant="true" species="M_pi_c" stoichiometry="1" />
          <speciesReference constant="true" species="M_DMino34bp_c" stoichiometry="1" />
        </listOfProducts>
        <fbc:geneProductAssociation>
          <fbc:geneProductRef fbc:geneProduct="G_LmjF31_DOT_2920" />
        </fbc:geneProductAssociation>
      </reaction>
      <reaction fast="false" id="R_1ag3p_LMtg" name="R_1ag3p_LM transport" reversible="true" fbc:lowerFluxBound="cobra_default_lb" fbc:upperFluxBound="cobra_default_ub">
        <listOfReactants>
          <speciesReference constant="true" species="M_1ag3p_LM_c" stoichiometry="1" />
        </listOfReactants>
        <listOfProducts>
          <speciesReference constant="true" species="M_1ag3p_LM_x" stoichiometry="1" />
        </listOfProducts>
      </reaction>
      <reaction fast="false" id="R_1ag3p_LMtm" name="R_1ag3p_LM transport" reversible="true" fbc:lowerFluxBound="cobra_default_lb" fbc:upperFluxBound="cobra_default_ub">
        <listOfReactants>
          <speciesReference constant="true" species="M_1ag3p_LM_c" stoichiometry="1" />
        </listOfReactants>
        <listOfProducts>
          <speciesReference constant="true" species="M_1ag3p_LM_m" stoichiometry="1" />
        </listOfProducts>
      </reaction>
      <reaction fast="false" id="R_26D5MCOAtm" name="R_26d5mcoa transport" reversible="true" fbc:lowerFluxBound="cobra_default_lb" fbc:upperFluxBound="cobra_default_ub">
        <listOfReactants>
          <speciesReference constant="true" species="M_26d5mcoa_c" stoichiometry="1" />
        </listOfReactants>
        <listOfProducts>
          <speciesReference constant="true" species="M_26d5mcoa_m" stoichiometry="1" />
        </listOfProducts>
      </reaction>
      <reaction fast="false" id="R_2H3Mtm" name="R_2H3M transport" reversible="true" fbc:lowerFluxBound="cobra_default_lb" fbc:upperFluxBound="cobra_default_ub">
        <listOfReactants>
          <speciesReference constant="true" species="M_2H3M_c" stoichiometry="1" />
        </listOfReactants>
        <listOfProducts>
          <speciesReference constant="true" species="M_2H3M_m" stoichiometry="1" />
        </listOfProducts>
      </reaction>
      <reaction fast="false" id="R_2H5Htm" name="R_2H5H transport" reversible="true" fbc:lowerFluxBound="cobra_default_lb" fbc:upperFluxBound="cobra_default_ub">
        <listOfReactants>
          <speciesReference constant="true" species="M_2H5H_c" stoichiometry="1" />
        </listOfReactants>
        <listOfProducts>
          <speciesReference constant="true" species="M_2H5H_m" stoichiometry="1" />
        </listOfProducts>
      </reaction>
      <reaction fast="false" id="R_2MBDTm" name="R_S-(2-Methylbutanoyl)-dihydrolipoamide" reversible="false" fbc:lowerFluxBound="cobra_0_bound" fbc:upperFluxBound="cobra_default_ub">
        <listOfReactants>
          <speciesReference constant="true" species="M_coa_m" stoichiometry="1" />
          <speciesReference constant="true" species="M_2mbutdhla_m" stoichiometry="1" />
        </listOfReactants>
        <listOfProducts>
          <speciesReference constant="true" species="M_dhlam_m" stoichiometry="1" />
          <speciesReference constant="true" species="M_2mbcoa_m" stoichiometry="1" />
        </listOfProducts>
        <fbc:geneProductAssociation>
          <fbc:or>
            <fbc:geneProductRef fbc:geneProduct="G_LmjF05_DOT_0180" />
            <fbc:geneProductRef fbc:geneProduct="G_LmjF25_DOT_0020" />
          </fbc:or>
        </fbc:geneProductAssociation>
      </reaction>
      <reaction fast="false" id="R_2MPTm" name="R_S-(2-Methylpropanoyl)-dihydrolipoamide" reversible="false" fbc:lowerFluxBound="cobra_0_bound" fbc:upperFluxBound="cobra_default_ub">
        <listOfReactants>
          <speciesReference constant="true" species="M_coa_m" stoichiometry="1" />
          <speciesReference constant="true" species="M_2mpdhl_m" stoichiometry="1" />
        </listOfReactants>
        <listOfProducts>
          <speciesReference constant="true" species="M_dhlam_m" stoichiometry="1" />
          <speciesReference constant="true" species="M_ibcoa_m" stoichiometry="1" />
        </listOfProducts>
        <fbc:geneProductAssociation>
          <fbc:or>
            <fbc:geneProductRef fbc:geneProduct="G_LmjF25_DOT_0020" />
            <fbc:geneProductRef fbc:geneProduct="G_LmjF05_DOT_0180" />
          </fbc:or>
        </fbc:geneProductAssociation>
      </reaction>
      <reaction fast="false" id="R_2OXOADPtm" name="R_2oxoadp transport" reversible="true" fbc:lowerFluxBound="cobra_default_lb" fbc:upperFluxBound="cobra_default_ub">
        <listOfReactants>
          <speciesReference constant="true" species="M_2oxoadp_c" stoichiometry="1" />
        </listOfReactants>
        <listOfProducts>
          <speciesReference constant="true" species="M_2oxoadp_m" stoichiometry="1" />
        </listOfProducts>
      </reaction>
      <reaction fast="false" id="R_34HPPt2m" name="R_3-(4-hydroxyphenyl)pyruvate mitochondrial transport via proton symport" reversible="true" fbc:lowerFluxBound="cobra_default_lb" fbc:upperFluxBound="cobra_default_ub">
        <listOfReactants>
          <speciesReference constant="true" species="M_h_c" stoichiometry="1" />
          <speciesReference constant="true" species="M_34hpp_c" stoichiometry="1" />
        </listOfReactants>
        <listOfProducts>
          <speciesReference constant="true" species="M_34hpp_m" stoichiometry="1" />
          <speciesReference constant="true" species="M_h_m" stoichiometry="1" />
        </listOfProducts>
      </reaction>
      <reaction fast="false" id="R_3ANTHMT" name="R_3-Hydroxyanthranilate O-methyltransferase" reversible="false" fbc:lowerFluxBound="cobra_0_bound" fbc:upperFluxBound="cobra_default_ub">
        <listOfReactants>
          <speciesReference constant="true" species="M_ch4_c" stoichiometry="1" />
          <speciesReference constant="true" species="M_3hanthrn_c" stoichiometry="1" />
        </listOfReactants>
        <listOfProducts>
          <speciesReference constant="true" species="M_3manthrn_c" stoichiometry="1" />
        </listOfProducts>
        <fbc:geneProductAssociation>
          <fbc:or>
            <fbc:geneProductRef fbc:geneProduct="G_LmjF23_DOT_1200" />
            <fbc:geneProductRef fbc:geneProduct="G_LmjF12_DOT_1270" />
          </fbc:or>
        </fbc:geneProductAssociation>
      </reaction>
      <reaction fast="false" id="R_3C4MOPtm" name="R_3-Carboxy-4-methyl-2-oxopentanoate transport, diffusion, mitochondrial" reversible="true" fbc:lowerFluxBound="cobra_default_lb" fbc:upperFluxBound="cobra_default_ub">
        <listOfReactants>
          <speciesReference constant="true" species="M_3c4mop_c" stoichiometry="1" />
        </listOfReactants>
        <listOfProducts>
          <speciesReference constant="true" species="M_3c4mop_m" stoichiometry="1" />
        </listOfProducts>
      </reaction>
      <reaction fast="false" id="R_3DSPHRr" name="R_3-Dehydrosphinganine reductase" reversible="false" fbc:lowerFluxBound="cobra_0_bound" fbc:upperFluxBound="cobra_default_ub">
        <listOfReactants>
          <speciesReference constant="true" species="M_h_r" stoichiometry="1" />
          <speciesReference constant="true" species="M_nadph_r" stoichiometry="1" />
          <speciesReference constant="true" species="M_3dsphgn_r" stoichiometry="1" />
        </listOfReactants>
        <listOfProducts>
          <speciesReference constant="true" species="M_sphgn_r" stoichiometry="1" />
          <speciesReference constant="true" species="M_nadp_r" stoichiometry="1" />
        </listOfProducts>
        <fbc:geneProductAssociation>
          <fbc:geneProductRef fbc:geneProduct="G_LmjF35_DOT_0330" />
        </fbc:geneProductAssociation>
      </reaction>
      <reaction fast="false" id="R_3HBACOAtm" name="R_3hbacoa transport" reversible="true" fbc:lowerFluxBound="cobra_default_lb" fbc:upperFluxBound="cobra_default_ub">
        <listOfReactants>
          <speciesReference constant="true" species="M_3hbacoa_c" stoichiometry="1" />
        </listOfReactants>
        <listOfProducts>
          <speciesReference constant="true" species="M_3hbacoa_m" stoichiometry="1" />
        </listOfProducts>
      </reaction>
      <reaction fast="false" id="R_3ISO3COAtm" name="R_3iso3coa transport" reversible="true" fbc:lowerFluxBound="cobra_default_lb" fbc:upperFluxBound="cobra_default_ub">
        <listOfReactants>
          <speciesReference constant="true" species="M_3iso3coa_c" stoichiometry="1" />
        </listOfReactants>
        <listOfProducts>
          <speciesReference constant="true" species="M_3iso3coa_m" stoichiometry="1" />
        </listOfProducts>
      </reaction>
      <reaction fast="false" id="R_3MBTm" name="R_S-(3-Methylbutanoyl)-dihydrolipoamide" reversible="false" fbc:lowerFluxBound="cobra_0_bound" fbc:upperFluxBound="cobra_default_ub">
        <listOfReactants>
          <speciesReference constant="true" species="M_coa_m" stoichiometry="1" />
          <speciesReference constant="true" species="M_3mbutdhla_m" stoichiometry="1" />
        </listOfReactants>
        <listOfProducts>
          <speciesReference constant="true" species="M_ivcoa_m" stoichiometry="1" />
          <speciesReference constant="true" species="M_dhlam_m" stoichiometry="1" />
        </listOfProducts>
        <fbc:geneProductAssociation>
          <fbc:or>
            <fbc:geneProductRef fbc:geneProduct="G_LmjF25_DOT_0020" />
            <fbc:geneProductRef fbc:geneProduct="G_LmjF05_DOT_0180" />
          </fbc:or>
        </fbc:geneProductAssociation>
      </reaction>
      <reaction fast="false" id="R_3MGCOAtm" name="R_3mgcoa transport" reversible="true" fbc:lowerFluxBound="cobra_default_lb" fbc:upperFluxBound="cobra_default_ub">
        <listOfReactants>
          <speciesReference constant="true" species="M_3mgcoa_c" stoichiometry="1" />
        </listOfReactants>
        <listOfProducts>
          <speciesReference constant="true" species="M_3mgcoa_m" stoichiometry="1" />
        </listOfProducts>
      </reaction>
      <reaction fast="false" id="R_3OPMCOAtm" name="R_3opmcoa transport" reversible="true" fbc:lowerFluxBound="cobra_default_lb" fbc:upperFluxBound="cobra_default_ub">
        <listOfReactants>
          <speciesReference constant="true" species="M_3opmcoa_c" stoichiometry="1" />
        </listOfReactants>
        <listOfProducts>
          <speciesReference constant="true" species="M_3opmcoa_m" stoichiometry="1" />
        </listOfProducts>
      </reaction>
      <reaction fast="false" id="R_3PGt" name="R_3-Phospho-D-glycerate transport, glycosome to cytosol" reversible="true" fbc:lowerFluxBound="cobra_default_lb" fbc:upperFluxBound="cobra_default_ub">
        <listOfReactants>
          <speciesReference constant="true" species="M_3pg_x" stoichiometry="1" />
        </listOfReactants>
        <listOfProducts>
          <speciesReference constant="true" species="M_3pg_c" stoichiometry="1" />
        </listOfProducts>
      </reaction>
      <reaction fast="false" id="R_4COUCOAL" name="R_4-Coumarate:CoA ligase (AMP-forming)" reversible="false" fbc:lowerFluxBound="cobra_0_bound" fbc:upperFluxBound="cobra_default_ub">
        <listOfReactants>
          <speciesReference constant="true" species="M_4coum_c" stoichiometry="1" />
          <speciesReference constant="true" species="M_atp_c" stoichiometry="1" />
          <speciesReference constant="true" species="M_coa_c" stoichiometry="1" />
        </listOfReactants>
        <listOfProducts>
          <speciesReference constant="true" species="M_ppi_c" stoichiometry="1" />
          <speciesReference constant="true" species="M_4cmcoa_c" stoichiometry="1" />
          <speciesReference constant="true" species="M_amp_c" stoichiometry="1" />
        </listOfProducts>
        <fbc:geneProductAssociation>
          <fbc:or>
            <fbc:geneProductRef fbc:geneProduct="G_LmjF19_DOT_0985" />
            <fbc:geneProductRef fbc:geneProduct="G_LmjF19_DOT_1005" />
          </fbc:or>
        </fbc:geneProductAssociation>
      </reaction>
      <reaction fast="false" id="R_4H2KPMtm" name="R_4h2kpm transport" reversible="true" fbc:lowerFluxBound="cobra_default_lb" fbc:upperFluxBound="cobra_default_ub">
        <listOfReactants>
          <speciesReference constant="true" species="M_4h2kpm_c" stoichiometry="1" />
        </listOfReactants>
        <listOfProducts>
          <speciesReference constant="true" species="M_4h2kpm_m" stoichiometry="1" />
        </listOfProducts>
      </reaction>
      <reaction fast="false" id="R_4HGLSDm" name="R_L-4-hydroxyglutamate semialdehyde dehydrogenase, mitochondrial" reversible="true" fbc:lowerFluxBound="cobra_default_lb" fbc:upperFluxBound="cobra_default_ub">
        <listOfReactants>
          <speciesReference constant="true" species="M_4hglusa_m" stoichiometry="1" />
          <speciesReference constant="true" species="M_nad_m" stoichiometry="1" />
          <speciesReference constant="true" species="M_h2o_m" stoichiometry="1" />
        </listOfReactants>
        <listOfProducts>
          <speciesReference constant="true" species="M_nadh_m" stoichiometry="1" />
          <speciesReference constant="true" species="M_h_m" stoichiometry="2" />
          <speciesReference constant="true" species="M_4hglu_m" stoichiometry="1" />
        </listOfProducts>
        <fbc:geneProductAssociation>
          <fbc:geneProductRef fbc:geneProduct="G_LmjF03_DOT_0200" />
        </fbc:geneProductAssociation>
      </reaction>
      <reaction fast="false" id="R_4HPHACCOAtm" name="R_4hphaccoa transport" reversible="true" fbc:lowerFluxBound="cobra_default_lb" fbc:upperFluxBound="cobra_default_ub">
        <listOfReactants>
          <speciesReference constant="true" species="M_4hphaccoa_c" stoichiometry="1" />
        </listOfReactants>
        <listOfProducts>
          <speciesReference constant="true" species="M_4hphaccoa_m" stoichiometry="1" />
        </listOfProducts>
      </reaction>
      <reaction fast="false" id="R_4HTHRS" name="R_4-Hydroxy-L-threonine synthase" reversible="false" fbc:lowerFluxBound="cobra_0_bound" fbc:upperFluxBound="cobra_default_ub">
        <listOfReactants>
          <speciesReference constant="true" species="M_h2o_c" stoichiometry="1" />
          <speciesReference constant="true" species="M_phthr_c" stoichiometry="1" />
        </listOfReactants>
        <listOfProducts>
          <speciesReference constant="true" species="M_4hthr_c" stoichiometry="1" />
          <speciesReference constant="true" species="M_pi_c" stoichiometry="1" />
        </listOfProducts>
        <fbc:geneProductAssociation>
          <fbc:geneProductRef fbc:geneProduct="G_LmjF14_DOT_0350" />
        </fbc:geneProductAssociation>
      </reaction>
      <reaction fast="false" id="R_5C2PCOAtg" name="R_5c2pcoa transport" reversible="true" fbc:lowerFluxBound="cobra_default_lb" fbc:upperFluxBound="cobra_default_ub">
        <listOfReactants>
          <speciesReference constant="true" species="M_5c2pcoa_x" stoichiometry="1" />
        </listOfReactants>
        <listOfProducts>
          <speciesReference constant="true" species="M_5c2pcoa_c" stoichiometry="1" />
        </listOfProducts>
      </reaction>
      <reaction fast="false" id="R_5C2PCOAtm" name="R_5c2pcoa transport" reversible="true" fbc:lowerFluxBound="cobra_default_lb" fbc:upperFluxBound="cobra_default_ub">
        <listOfReactants>
          <speciesReference constant="true" species="M_5c2pcoa_m" stoichiometry="1" />
        </listOfReactants>
        <listOfProducts>
          <speciesReference constant="true" species="M_5c2pcoa_c" stoichiometry="1" />
        </listOfProducts>
      </reaction>
      <reaction fast="false" id="R_5FOTHFtm" name="R_5fothf transport" reversible="true" fbc:lowerFluxBound="cobra_default_lb" fbc:upperFluxBound="cobra_default_ub">
        <listOfReactants>
          <speciesReference constant="true" species="M_5fothf_c" stoichiometry="1" />
        </listOfReactants>
        <listOfProducts>
          <speciesReference constant="true" species="M_5fothf_m" stoichiometry="1" />
        </listOfProducts>
      </reaction>
      <reaction fast="false" id="R_5MTAt" name="R_5mta transport, extracellular" reversible="true" fbc:lowerFluxBound="cobra_default_lb" fbc:upperFluxBound="cobra_default_ub">
        <listOfReactants>
          <speciesReference constant="true" species="M_5mta_c" stoichiometry="1" />
        </listOfReactants>
        <listOfProducts>
          <speciesReference constant="true" species="M_5mta_e" stoichiometry="1" />
        </listOfProducts>
      </reaction>
      <reaction fast="false" id="R_5OPROS" name="R_5-Oxoproline amidohydrolase (ATP-hydrolysing)" reversible="false" fbc:lowerFluxBound="cobra_0_bound" fbc:upperFluxBound="cobra_default_ub">
        <listOfReactants>
          <speciesReference constant="true" species="M_h2o_c" stoichiometry="2" />
          <speciesReference constant="true" species="M_atp_c" stoichiometry="1" />
          <speciesReference constant="true" species="M_5oxpro_c" stoichiometry="1" />
        </listOfReactants>
        <listOfProducts>
          <speciesReference constant="true" species="M_glu_L_c" stoichiometry="1" />
          <speciesReference constant="true" species="M_pi_c" stoichiometry="1" />
          <speciesReference constant="true" species="M_h_c" stoichiometry="1" />
          <speciesReference constant="true" species="M_adp_c" stoichiometry="1" />
        </listOfProducts>
        <fbc:geneProductAssociation>
          <fbc:geneProductRef fbc:geneProduct="G_LmjF18_DOT_1040" />
        </fbc:geneProductAssociation>
      </reaction>
      <reaction fast="false" id="R_5mtryptatn" name="R_5mtrypta nuclear transport" reversible="true" fbc:lowerFluxBound="cobra_default_lb" fbc:upperFluxBound="cobra_default_ub">
        <listOfReactants>
          <speciesReference constant="true" species="M_5mtrypta_c" stoichiometry="1" />
        </listOfReactants>
        <listOfProducts>
          <speciesReference constant="true" species="M_5mtrypta_n" stoichiometry="1" />
        </listOfProducts>
      </reaction>
      <reaction fast="false" id="R_6PGCtg" name="R_6-Phospho-D-gluconate transport glycosome" reversible="true" fbc:lowerFluxBound="cobra_default_lb" fbc:upperFluxBound="cobra_default_ub">
        <listOfReactants>
          <speciesReference constant="true" species="M_6pgc_c" stoichiometry="1" />
        </listOfReactants>
        <listOfProducts>
          <speciesReference constant="true" species="M_6pgc_x" stoichiometry="1" />
        </listOfProducts>
      </reaction>
      <reaction fast="false" id="R_A1E" name="R_aldose 1-epimerase, cytosolic" reversible="true" fbc:lowerFluxBound="cobra_default_lb" fbc:upperFluxBound="cobra_default_ub">
        <listOfReactants>
          <speciesReference constant="true" species="M_a_D_glucose_c" stoichiometry="1" />
        </listOfReactants>
        <listOfProducts>
          <speciesReference constant="true" species="M_b_D_glucose_c" stoichiometry="1" />
        </listOfProducts>
        <fbc:geneProductAssociation>
          <fbc:or>
            <fbc:geneProductRef fbc:geneProduct="G_LmjF23_DOT_0430" />
            <fbc:geneProductRef fbc:geneProduct="G_LmjF35_DOT_0970" />
          </fbc:or>
        </fbc:geneProductAssociation>
      </reaction>
      <reaction fast="false" id="R_A1Eg" name="R_aldose 1-epimerase, glycosomal" reversible="true" fbc:lowerFluxBound="cobra_default_lb" fbc:upperFluxBound="cobra_default_ub">
        <listOfReactants>
          <speciesReference constant="true" species="M_a_D_glucose_x" stoichiometry="1" />
        </listOfReactants>
        <listOfProducts>
          <speciesReference constant="true" species="M_b_D_glucose_x" stoichiometry="1" />
        </listOfProducts>
        <fbc:geneProductAssociation>
          <fbc:or>
            <fbc:geneProductRef fbc:geneProduct="G_LmjF35_DOT_0980" />
            <fbc:geneProductRef fbc:geneProduct="G_LmjF34_DOT_3380" />
          </fbc:or>
        </fbc:geneProductAssociation>
      </reaction>
      <reaction fast="false" id="R_ACACT10m_i" name="R_acetyl-CoA C-acyltransferase (2-Methyl-3-acetoacetyl-CoA)" reversible="false" fbc:lowerFluxBound="cobra_0_bound" fbc:upperFluxBound="cobra_default_ub">
        <listOfReactants>
          <speciesReference constant="true" species="M_coa_m" stoichiometry="1" />
          <speciesReference constant="true" species="M_2maacoa_m" stoichiometry="1" />
        </listOfReactants>
        <listOfProducts>
          <speciesReference constant="true" species="M_ppcoa_m" stoichiometry="1" />
          <speciesReference constant="true" species="M_accoa_m" stoichiometry="1" />
        </listOfProducts>
        <fbc:geneProductAssociation>
          <fbc:or>
            <fbc:geneProductRef fbc:geneProduct="G_LmjF31_DOT_1640" />
            <fbc:geneProductRef fbc:geneProduct="G_LmjF23_DOT_0690" />
            <fbc:geneProductRef fbc:geneProduct="G_LmjF31_DOT_1630" />
          </fbc:or>
        </fbc:geneProductAssociation>
      </reaction>
      <reaction fast="false" id="R_ACACT1rm" name="R_acetyl-CoA C-acetyltransferase" reversible="true" fbc:lowerFluxBound="cobra_default_lb" fbc:upperFluxBound="cobra_default_ub">
        <listOfReactants>
          <speciesReference constant="true" species="M_accoa_m" stoichiometry="2" />
        </listOfReactants>
        <listOfProducts>
          <speciesReference constant="true" species="M_coa_m" stoichiometry="1" />
          <speciesReference constant="true" species="M_aacoa_m" stoichiometry="1" />
        </listOfProducts>
        <fbc:geneProductAssociation>
          <fbc:or>
            <fbc:geneProductRef fbc:geneProduct="G_LmjF23_DOT_0690" />
            <fbc:geneProductRef fbc:geneProduct="G_LmjF31_DOT_1630" />
            <fbc:geneProductRef fbc:geneProduct="G_LmjF31_DOT_1640" />
          </fbc:or>
        </fbc:geneProductAssociation>
      </reaction>
      <reaction fast="false" id="R_ACACT2rm" name="R_acetyl-CoA C-acyltransferase (butanoyl-CoA)" reversible="true" fbc:lowerFluxBound="cobra_default_lb" fbc:upperFluxBound="cobra_default_ub">
        <listOfReactants>
          <speciesReference constant="true" species="M_btcoa_m" stoichiometry="1" />
          <speciesReference constant="true" species="M_accoa_m" stoichiometry="1" />
        </listOfReactants>
        <listOfProducts>
          <speciesReference constant="true" species="M_coa_m" stoichiometry="1" />
          <speciesReference constant="true" species="M_3ohxcoa_m" stoichiometry="1" />
        </listOfProducts>
        <fbc:geneProductAssociation>
          <fbc:or>
            <fbc:geneProductRef fbc:geneProduct="G_LmjF23_DOT_0690" />
            <fbc:geneProductRef fbc:geneProduct="G_LmjF31_DOT_1630" />
            <fbc:geneProductRef fbc:geneProduct="G_LmjF31_DOT_1640" />
          </fbc:or>
        </fbc:geneProductAssociation>
      </reaction>
      <reaction fast="false" id="R_ACACT3rm" name="R_acetyl-CoA C-acyltransferase (hexanoyl-CoA)" reversible="true" fbc:lowerFluxBound="cobra_default_lb" fbc:upperFluxBound="cobra_default_ub">
        <listOfReactants>
          <speciesReference constant="true" species="M_hxcoa_m" stoichiometry="1" />
          <speciesReference constant="true" species="M_accoa_m" stoichiometry="1" />
        </listOfReactants>
        <listOfProducts>
          <speciesReference constant="true" species="M_coa_m" stoichiometry="1" />
          <speciesReference constant="true" species="M_3ooccoa_m" stoichiometry="1" />
        </listOfProducts>
        <fbc:geneProductAssociation>
          <fbc:or>
            <fbc:geneProductRef fbc:geneProduct="G_LmjF23_DOT_0690" />
            <fbc:geneProductRef fbc:geneProduct="G_LmjF31_DOT_1630" />
            <fbc:geneProductRef fbc:geneProduct="G_LmjF31_DOT_1640" />
          </fbc:or>
        </fbc:geneProductAssociation>
      </reaction>
      <reaction fast="false" id="R_ACACT4rm" name="R_acetyl-CoA C-acyltransferase (octanoyl-CoA)" reversible="true" fbc:lowerFluxBound="cobra_default_lb" fbc:upperFluxBound="cobra_default_ub">
        <listOfReactants>
          <speciesReference constant="true" species="M_occoa_m" stoichiometry="1" />
          <speciesReference constant="true" species="M_accoa_m" stoichiometry="1" />
        </listOfReactants>
        <listOfProducts>
          <speciesReference constant="true" species="M_coa_m" stoichiometry="1" />
          <speciesReference constant="true" species="M_3odccoa_m" stoichiometry="1" />
        </listOfProducts>
        <fbc:geneProductAssociation>
          <fbc:or>
            <fbc:geneProductRef fbc:geneProduct="G_LmjF23_DOT_0690" />
            <fbc:geneProductRef fbc:geneProduct="G_LmjF31_DOT_1630" />
            <fbc:geneProductRef fbc:geneProduct="G_LmjF31_DOT_1640" />
          </fbc:or>
        </fbc:geneProductAssociation>
      </reaction>
      <reaction fast="false" id="R_ACACT5rm" name="R_acetyl-CoA C-acyltransferase (decanoyl-CoA)" reversible="true" fbc:lowerFluxBound="cobra_default_lb" fbc:upperFluxBound="cobra_default_ub">
        <listOfReactants>
          <speciesReference constant="true" species="M_dccoa_m" stoichiometry="1" />
          <speciesReference constant="true" species="M_accoa_m" stoichiometry="1" />
        </listOfReactants>
        <listOfProducts>
          <speciesReference constant="true" species="M_coa_m" stoichiometry="1" />
          <speciesReference constant="true" species="M_3oddcoa_m" stoichiometry="1" />
        </listOfProducts>
        <fbc:geneProductAssociation>
          <fbc:or>
            <fbc:geneProductRef fbc:geneProduct="G_LmjF23_DOT_0690" />
            <fbc:geneProductRef fbc:geneProduct="G_LmjF31_DOT_1630" />
            <fbc:geneProductRef fbc:geneProduct="G_LmjF31_DOT_1640" />
          </fbc:or>
        </fbc:geneProductAssociation>
      </reaction>
      <reaction fast="false" id="R_ACACT6rm" name="R_acetyl-CoA C-acyltransferase (dodecanoyl-CoA)" reversible="true" fbc:lowerFluxBound="cobra_default_lb" fbc:upperFluxBound="cobra_default_ub">
        <listOfReactants>
          <speciesReference constant="true" species="M_ddcoa_m" stoichiometry="1" />
          <speciesReference constant="true" species="M_accoa_m" stoichiometry="1" />
        </listOfReactants>
        <listOfProducts>
          <speciesReference constant="true" species="M_coa_m" stoichiometry="1" />
          <speciesReference constant="true" species="M_3otdcoa_m" stoichiometry="1" />
        </listOfProducts>
        <fbc:geneProductAssociation>
          <fbc:or>
            <fbc:geneProductRef fbc:geneProduct="G_LmjF23_DOT_0690" />
            <fbc:geneProductRef fbc:geneProduct="G_LmjF31_DOT_1630" />
            <fbc:geneProductRef fbc:geneProduct="G_LmjF31_DOT_1640" />
          </fbc:or>
        </fbc:geneProductAssociation>
      </reaction>
      <reaction fast="false" id="R_ACACT7rm" name="R_acetyl-CoA C-acyltransferase (tetradecanoyl-CoA)" reversible="true" fbc:lowerFluxBound="cobra_default_lb" fbc:upperFluxBound="cobra_default_ub">
        <listOfReactants>
          <speciesReference constant="true" species="M_tdcoa_m" stoichiometry="1" />
          <speciesReference constant="true" species="M_accoa_m" stoichiometry="1" />
        </listOfReactants>
        <listOfProducts>
          <speciesReference constant="true" species="M_coa_m" stoichiometry="1" />
          <speciesReference constant="true" species="M_3ohdcoa_m" stoichiometry="1" />
        </listOfProducts>
        <fbc:geneProductAssociation>
          <fbc:or>
            <fbc:geneProductRef fbc:geneProduct="G_LmjF23_DOT_0690" />
            <fbc:geneProductRef fbc:geneProduct="G_LmjF31_DOT_1630" />
            <fbc:geneProductRef fbc:geneProduct="G_LmjF31_DOT_1640" />
          </fbc:or>
        </fbc:geneProductAssociation>
      </reaction>
      <reaction fast="false" id="R_ACACtm" name="R_acetoacetate transport" reversible="true" fbc:lowerFluxBound="cobra_default_lb" fbc:upperFluxBound="cobra_default_ub">
        <listOfReactants>
          <speciesReference constant="true" species="M_acac_m" stoichiometry="1" />
        </listOfReactants>
        <listOfProducts>
          <speciesReference constant="true" species="M_acac_c" stoichiometry="1" />
        </listOfProducts>
      </reaction>
      <reaction fast="false" id="R_ACALDtm" name="R_acald transport" reversible="true" fbc:lowerFluxBound="cobra_default_lb" fbc:upperFluxBound="cobra_default_ub">
        <listOfReactants>
          <speciesReference constant="true" species="M_acald_c" stoichiometry="1" />
        </listOfReactants>
        <listOfProducts>
          <speciesReference constant="true" species="M_acald_m" stoichiometry="1" />
        </listOfProducts>
      </reaction>
      <reaction fast="false" id="R_ACCOACrm" name="R_acetyl-CoA carboxylase" reversible="true" fbc:lowerFluxBound="cobra_default_lb" fbc:upperFluxBound="cobra_default_ub">
        <listOfReactants>
          <speciesReference constant="true" species="M_hco3_m" stoichiometry="1" />
          <speciesReference constant="true" species="M_atp_m" stoichiometry="1" />
          <speciesReference constant="true" species="M_accoa_m" stoichiometry="1" />
        </listOfReactants>
        <listOfProducts>
          <speciesReference constant="true" species="M_adp_m" stoichiometry="1" />
          <speciesReference constant="true" species="M_malcoa_m" stoichiometry="1" />
          <speciesReference constant="true" species="M_h_m" stoichiometry="1" />
          <speciesReference constant="true" species="M_pi_m" stoichiometry="1" />
        </listOfProducts>
        <fbc:geneProductAssociation>
          <fbc:geneProductRef fbc:geneProduct="G_LmjF31_DOT_2970" />
        </fbc:geneProductAssociation>
      </reaction>
      <reaction fast="false" id="R_ACDCOAter" name="R_acdcoa transport" reversible="true" fbc:lowerFluxBound="cobra_default_lb" fbc:upperFluxBound="cobra_default_ub">
        <listOfReactants>
          <speciesReference constant="true" species="M_acdcoa_c" stoichiometry="1" />
        </listOfReactants>
        <listOfProducts>
          <speciesReference constant="true" species="M_acdcoa_r" stoichiometry="1" />
        </listOfProducts>
      </reaction>
      <reaction fast="false" id="R_ACGAM6PSi" name="R_N-acetylglucosamine-6-phosphate synthase" reversible="false" fbc:lowerFluxBound="cobra_0_bound" fbc:upperFluxBound="cobra_default_ub">
        <listOfReactants>
          <speciesReference constant="true" species="M_accoa_c" stoichiometry="1" />
          <speciesReference constant="true" species="M_gam6p_c" stoichiometry="1" />
        </listOfReactants>
        <listOfProducts>
          <speciesReference constant="true" species="M_h_c" stoichiometry="1" />
          <speciesReference constant="true" species="M_acgam6p_c" stoichiometry="1" />
          <speciesReference constant="true" species="M_coa_c" stoichiometry="1" />
        </listOfProducts>
        <fbc:geneProductAssociation>
          <fbc:geneProductRef fbc:geneProduct="G_LmjF28_DOT_3005" />
        </fbc:geneProductAssociation>
      </reaction>
      <reaction fast="false" id="R_ACGAMPM" name="R_phosphoacetylglucosamine mutase" reversible="true" fbc:lowerFluxBound="cobra_default_lb" fbc:upperFluxBound="cobra_default_ub">
        <listOfReactants>
          <speciesReference constant="true" species="M_acgam6p_c" stoichiometry="1" />
        </listOfReactants>
        <listOfProducts>
          <speciesReference constant="true" species="M_acgam1p_c" stoichiometry="1" />
        </listOfProducts>
        <fbc:geneProductAssociation>
          <fbc:geneProductRef fbc:geneProduct="G_LmjF07_DOT_0805" />
        </fbc:geneProductAssociation>
      </reaction>
      <reaction fast="false" id="R_ACMAT1m" name="R_Acyl-[acyl-carrier-protein]:malonyl-[acyl-carrier-protein] C-acyltransferase (decarboxylating)" reversible="false" fbc:lowerFluxBound="cobra_0_bound" fbc:upperFluxBound="cobra_default_ub">
        <listOfReactants>
          <speciesReference constant="true" species="M_malACP_m" stoichiometry="1" />
          <speciesReference constant="true" species="M_acACP_m" stoichiometry="1" />
          <speciesReference constant="true" species="M_h_m" stoichiometry="1" />
        </listOfReactants>
        <listOfProducts>
          <speciesReference constant="true" species="M_ACP_m" stoichiometry="1" />
          <speciesReference constant="true" species="M_actACP_m" stoichiometry="1" />
          <speciesReference constant="true" species="M_co2_m" stoichiometry="1" />
        </listOfProducts>
        <fbc:geneProductAssociation>
          <fbc:geneProductRef fbc:geneProduct="G_LmjF33_DOT_2720" />
        </fbc:geneProductAssociation>
      </reaction>
      <reaction fast="false" id="R_ACOAD10m" name="R_Acyl-CoA dehydrogenase (2-Methylbutanoyl - trans-2-methylbut)" reversible="true" fbc:lowerFluxBound="cobra_default_lb" fbc:upperFluxBound="cobra_default_ub">
        <listOfReactants>
          <speciesReference constant="true" species="M_fad_m" stoichiometry="1" />
          <speciesReference constant="true" species="M_2mbcoa_m" stoichiometry="1" />
        </listOfReactants>
        <listOfProducts>
          <speciesReference constant="true" species="M_fadh2_m" stoichiometry="1" />
          <speciesReference constant="true" species="M_2mb2coa_m" stoichiometry="1" />
        </listOfProducts>
        <fbc:geneProductAssociation>
          <fbc:or>
            <fbc:geneProductRef fbc:geneProduct="G_LmjF06_DOT_0880" />
            <fbc:geneProductRef fbc:geneProduct="G_LmjF28_DOT_2510" />
          </fbc:or>
        </fbc:geneProductAssociation>
      </reaction>
      <reaction fast="false" id="R_ACOAD11m" name="R_propionyl-CoA dehydrogenase" reversible="true" fbc:lowerFluxBound="cobra_default_lb" fbc:upperFluxBound="cobra_default_ub">
        <listOfReactants>
          <speciesReference constant="true" species="M_fadh2_m" stoichiometry="1" />
          <speciesReference constant="true" species="M_Acrcoa_m" stoichiometry="1" />
        </listOfReactants>
        <listOfProducts>
          <speciesReference constant="true" species="M_fad_m" stoichiometry="1" />
          <speciesReference constant="true" species="M_ppcoa_m" stoichiometry="1" />
        </listOfProducts>
        <fbc:geneProductAssociation>
          <fbc:or>
            <fbc:geneProductRef fbc:geneProduct="G_LmjF28_DOT_2510" />
            <fbc:geneProductRef fbc:geneProduct="G_LmjF06_DOT_0880" />
          </fbc:or>
        </fbc:geneProductAssociation>
      </reaction>
      <reaction fast="false" id="R_ACOAD8m" name="R_isovaleryl-coA dehydrogenase" reversible="false" fbc:lowerFluxBound="cobra_0_bound" fbc:upperFluxBound="cobra_default_ub">
        <listOfReactants>
          <speciesReference constant="true" species="M_ivcoa_m" stoichiometry="1" />
          <speciesReference constant="true" species="M_fad_m" stoichiometry="1" />
        </listOfReactants>
        <listOfProducts>
          <speciesReference constant="true" species="M_fadh2_m" stoichiometry="1" />
          <speciesReference constant="true" species="M_3mb2coa_m" stoichiometry="1" />
        </listOfProducts>
        <fbc:geneProductAssociation>
          <fbc:geneProductRef fbc:geneProduct="G_LmjF27_DOT_0930" />
        </fbc:geneProductAssociation>
      </reaction>
      <reaction fast="false" id="R_ACOAD9m" name="R_Acyl-CoA dehydrogenase (Methacryl-Isobutyr)" reversible="true" fbc:lowerFluxBound="cobra_default_lb" fbc:upperFluxBound="cobra_default_ub">
        <listOfReactants>
          <speciesReference constant="true" species="M_fad_m" stoichiometry="1" />
          <speciesReference constant="true" species="M_ibcoa_m" stoichiometry="1" />
        </listOfReactants>
        <listOfProducts>
          <speciesReference constant="true" species="M_fadh2_m" stoichiometry="1" />
          <speciesReference constant="true" species="M_2mp2coa_m" stoichiometry="1" />
        </listOfProducts>
        <fbc:geneProductAssociation>
          <fbc:or>
            <fbc:geneProductRef fbc:geneProduct="G_LmjF28_DOT_2510" />
            <fbc:geneProductRef fbc:geneProduct="G_LmjF06_DOT_0880" />
          </fbc:or>
        </fbc:geneProductAssociation>
      </reaction>
      <reaction fast="false" id="R_ACOATAm" name="R_Acetyl-CoA ACP transacylase" reversible="true" fbc:lowerFluxBound="cobra_default_lb" fbc:upperFluxBound="cobra_default_ub">
        <listOfReactants>
          <speciesReference constant="true" species="M_accoa_m" stoichiometry="1" />
          <speciesReference constant="true" species="M_ACP_m" stoichiometry="1" />
        </listOfReactants>
        <listOfProducts>
          <speciesReference constant="true" species="M_coa_m" stoichiometry="1" />
          <speciesReference constant="true" species="M_acACP_m" stoichiometry="1" />
        </listOfProducts>
      </reaction>
      <reaction fast="false" id="R_ACOAter" name="R_acoa transport" reversible="true" fbc:lowerFluxBound="cobra_default_lb" fbc:upperFluxBound="cobra_default_ub">
        <listOfReactants>
          <speciesReference constant="true" species="M_acoa_c" stoichiometry="1" />
        </listOfReactants>
        <listOfProducts>
          <speciesReference constant="true" species="M_acoa_r" stoichiometry="1" />
        </listOfProducts>
      </reaction>
      <reaction fast="false" id="R_ACODA" name="R_acetylornithine deacetylase" reversible="false" fbc:lowerFluxBound="cobra_0_bound" fbc:upperFluxBound="cobra_default_ub">
        <listOfReactants>
          <speciesReference constant="true" species="M_h2o_c" stoichiometry="1" />
          <speciesReference constant="true" species="M_acorn_c" stoichiometry="1" />
        </listOfReactants>
        <listOfProducts>
          <speciesReference constant="true" species="M_ac_c" stoichiometry="1" />
          <speciesReference constant="true" species="M_orn_L_c" stoichiometry="1" />
        </listOfProducts>
        <fbc:geneProductAssociation>
          <fbc:or>
            <fbc:geneProductRef fbc:geneProduct="G_LmjF20_DOT_1550" />
            <fbc:geneProductRef fbc:geneProduct="G_LmjF20_DOT_1560" />
            <fbc:geneProductRef fbc:geneProduct="G_LmjF20_DOT_1570" />
            <fbc:geneProductRef fbc:geneProduct="G_LmjF30_DOT_1380" />
            <fbc:geneProductRef fbc:geneProduct="G_LmjF31_DOT_1130" />
            <fbc:geneProductRef fbc:geneProduct="G_LmjF07_DOT_0270" />
            <fbc:geneProductRef fbc:geneProduct="G_LmjF31_DOT_1810" />
          </fbc:or>
        </fbc:geneProductAssociation>
      </reaction>
      <reaction fast="false" id="R_ACONTm" name="R_Aconitate hydratase" reversible="true" fbc:lowerFluxBound="cobra_default_lb" fbc:upperFluxBound="cobra_default_ub">
        <listOfReactants>
          <speciesReference constant="true" species="M_cit_m" stoichiometry="1" />
        </listOfReactants>
        <listOfProducts>
          <speciesReference constant="true" species="M_icit_m" stoichiometry="1" />
        </listOfProducts>
        <fbc:geneProductAssociation>
          <fbc:geneProductRef fbc:geneProduct="G_LmjF18_DOT_0510" />
        </fbc:geneProductAssociation>
      </reaction>
      <reaction fast="false" id="R_ACPexch" name="R_ACP exchange" reversible="true" fbc:lowerFluxBound="cobra_default_lb" fbc:upperFluxBound="cobra_default_ub">
        <listOfReactants>
          <speciesReference constant="true" species="M_ACP_c" stoichiometry="1" />
        </listOfReactants>
        <listOfProducts>
          <speciesReference constant="true" species="M_ACP_m" stoichiometry="1" />
        </listOfProducts>
      </reaction>
      <reaction fast="false" id="R_ACRCOAtm" name="R_acrcoa transport" reversible="true" fbc:lowerFluxBound="cobra_default_lb" fbc:upperFluxBound="cobra_default_ub">
        <listOfReactants>
          <speciesReference constant="true" species="M_Acrcoa_c" stoichiometry="1" />
        </listOfReactants>
        <listOfProducts>
          <speciesReference constant="true" species="M_Acrcoa_m" stoichiometry="1" />
        </listOfProducts>
      </reaction>
      <reaction fast="false" id="R_ACS2m" name="R_acetyl-CoA synthase (propionate)" reversible="false" fbc:lowerFluxBound="cobra_0_bound" fbc:upperFluxBound="cobra_default_ub">
        <listOfReactants>
          <speciesReference constant="true" species="M_coa_m" stoichiometry="1" />
          <speciesReference constant="true" species="M_atp_m" stoichiometry="1" />
          <speciesReference constant="true" species="M_ppa_m" stoichiometry="1" />
        </listOfReactants>
        <listOfProducts>
          <speciesReference constant="true" species="M_amp_m" stoichiometry="1" />
          <speciesReference constant="true" species="M_ppi_m" stoichiometry="1" />
          <speciesReference constant="true" species="M_ppcoa_m" stoichiometry="1" />
        </listOfProducts>
        <fbc:geneProductAssociation>
          <fbc:or>
            <fbc:geneProductRef fbc:geneProduct="G_LmjF23_DOT_0540" />
            <fbc:geneProductRef fbc:geneProduct="G_LmjF23_DOT_0710" />
          </fbc:or>
        </fbc:geneProductAssociation>
      </reaction>
      <reaction fast="false" id="R_ACSm" name="R_acetyl-CoA synthetase" reversible="false" fbc:lowerFluxBound="cobra_0_bound" fbc:upperFluxBound="cobra_default_ub">
        <listOfReactants>
          <speciesReference constant="true" species="M_coa_m" stoichiometry="1" />
          <speciesReference constant="true" species="M_atp_m" stoichiometry="1" />
          <speciesReference constant="true" species="M_ac_m" stoichiometry="1" />
        </listOfReactants>
        <listOfProducts>
          <speciesReference constant="true" species="M_amp_m" stoichiometry="1" />
          <speciesReference constant="true" species="M_accoa_m" stoichiometry="1" />
          <speciesReference constant="true" species="M_ppi_m" stoichiometry="1" />
        </listOfProducts>
        <fbc:geneProductAssociation>
          <fbc:or>
            <fbc:geneProductRef fbc:geneProduct="G_LmjF23_DOT_0540" />
            <fbc:geneProductRef fbc:geneProduct="G_LmjF23_DOT_0710" />
          </fbc:or>
        </fbc:geneProductAssociation>
      </reaction>
      <reaction fast="false" id="R_ACYLTROPtm" name="R_acyltrop transport" reversible="true" fbc:lowerFluxBound="cobra_default_lb" fbc:upperFluxBound="cobra_default_ub">
        <listOfReactants>
          <speciesReference constant="true" species="M_acyltrop_c" stoichiometry="1" />
        </listOfReactants>
        <listOfProducts>
          <speciesReference constant="true" species="M_acyltrop_m" stoichiometry="1" />
        </listOfProducts>
      </reaction>
      <reaction fast="false" id="R_ACt6" name="R_acetate transport in/out via proton symport" reversible="true" fbc:lowerFluxBound="cobra_default_lb" fbc:upperFluxBound="cobra_default_ub">
        <listOfReactants>
          <speciesReference constant="true" species="M_h_e" stoichiometry="1" />
          <speciesReference constant="true" species="M_ac_e" stoichiometry="1" />
        </listOfReactants>
        <listOfProducts>
          <speciesReference constant="true" species="M_ac_c" stoichiometry="1" />
          <speciesReference constant="true" species="M_h_c" stoichiometry="1" />
        </listOfProducts>
      </reaction>
      <reaction fast="false" id="R_ADA" name="R_Adenosine deaminase" reversible="false" fbc:lowerFluxBound="cobra_0_bound" fbc:upperFluxBound="cobra_default_ub">
        <listOfReactants>
          <speciesReference constant="true" species="M_h2o_c" stoichiometry="1" />
          <speciesReference constant="true" species="M_h_c" stoichiometry="1" />
          <speciesReference constant="true" species="M_adn_c" stoichiometry="1" />
        </listOfReactants>
        <listOfProducts>
          <speciesReference constant="true" species="M_ins_c" stoichiometry="1" />
          <speciesReference constant="true" species="M_nh4_c" stoichiometry="1" />
        </listOfProducts>
        <fbc:geneProductAssociation>
          <fbc:or>
            <fbc:geneProductRef fbc:geneProduct="G_LmjF35_DOT_2160" />
            <fbc:geneProductRef fbc:geneProduct="G_LmjF33_DOT_0235" />
          </fbc:or>
        </fbc:geneProductAssociation>
      </reaction>
      <reaction fast="false" id="R_ADAer" name="R_Adenosine deaminase" reversible="false" fbc:lowerFluxBound="cobra_0_bound" fbc:upperFluxBound="cobra_default_ub">
        <listOfReactants>
          <speciesReference constant="true" species="M_h2o_r" stoichiometry="1" />
          <speciesReference constant="true" species="M_h_r" stoichiometry="1" />
          <speciesReference constant="true" species="M_adn_r" stoichiometry="1" />
        </listOfReactants>
        <listOfProducts>
          <speciesReference constant="true" species="M_ins_r" stoichiometry="1" />
          <speciesReference constant="true" species="M_nh4_r" stoichiometry="1" />
        </listOfProducts>
        <fbc:geneProductAssociation>
          <fbc:or>
            <fbc:geneProductRef fbc:geneProduct="G_LmjF35_DOT_2160" />
            <fbc:geneProductRef fbc:geneProduct="G_LmjF33_DOT_0235" />
          </fbc:or>
        </fbc:geneProductAssociation>
      </reaction>
      <reaction fast="false" id="R_ADAg" name="R_Adenosine deaminase" reversible="false" fbc:lowerFluxBound="cobra_0_bound" fbc:upperFluxBound="cobra_default_ub">
        <listOfReactants>
          <speciesReference constant="true" species="M_h_x" stoichiometry="1" />
          <speciesReference constant="true" species="M_h2o_x" stoichiometry="1" />
          <speciesReference constant="true" species="M_adn_x" stoichiometry="1" />
        </listOfReactants>
        <listOfProducts>
          <speciesReference constant="true" species="M_nh4_x" stoichiometry="1" />
          <speciesReference constant="true" species="M_ins_x" stoichiometry="1" />
        </listOfProducts>
        <fbc:geneProductAssociation>
          <fbc:or>
            <fbc:geneProductRef fbc:geneProduct="G_LmjF35_DOT_2160" />
            <fbc:geneProductRef fbc:geneProduct="G_LmjF33_DOT_0235" />
          </fbc:or>
        </fbc:geneProductAssociation>
      </reaction>
      <reaction fast="false" id="R_ADAm" name="R_Adenosine deaminase" reversible="false" fbc:lowerFluxBound="cobra_0_bound" fbc:upperFluxBound="cobra_default_ub">
        <listOfReactants>
          <speciesReference constant="true" species="M_adn_m" stoichiometry="1" />
          <speciesReference constant="true" species="M_h_m" stoichiometry="1" />
          <speciesReference constant="true" species="M_h2o_m" stoichiometry="1" />
        </listOfReactants>
        <listOfProducts>
          <speciesReference constant="true" species="M_nh4_m" stoichiometry="1" />
          <speciesReference constant="true" species="M_ins_m" stoichiometry="1" />
        </listOfProducts>
        <fbc:geneProductAssociation>
          <fbc:or>
            <fbc:geneProductRef fbc:geneProduct="G_LmjF33_DOT_0235" />
            <fbc:geneProductRef fbc:geneProduct="G_LmjF35_DOT_2160" />
          </fbc:or>
        </fbc:geneProductAssociation>
      </reaction>
      <reaction fast="false" id="R_ADHAPRg_LM" name="R_acyldihydroxyacetonephosphate reductase (L. major)" reversible="false" fbc:lowerFluxBound="cobra_0_bound" fbc:upperFluxBound="cobra_default_ub">
        <listOfReactants>
          <speciesReference constant="true" species="M_h_x" stoichiometry="1" />
          <speciesReference constant="true" species="M_nadph_x" stoichiometry="1" />
          <speciesReference constant="true" species="M_1agly3p_LM_x" stoichiometry="0.01" />
        </listOfReactants>
        <listOfProducts>
          <speciesReference constant="true" species="M_1ag3p_LM_x" stoichiometry="0.01" />
          <speciesReference constant="true" species="M_nadp_x" stoichiometry="1" />
        </listOfProducts>
      </reaction>
      <reaction fast="false" id="R_ADK1" name="R_adenylate kinase" reversible="true" fbc:lowerFluxBound="cobra_default_lb" fbc:upperFluxBound="cobra_default_ub">
        <listOfReactants>
          <speciesReference constant="true" species="M_atp_c" stoichiometry="1" />
          <speciesReference constant="true" species="M_amp_c" stoichiometry="1" />
        </listOfReactants>
        <listOfProducts>
          <speciesReference constant="true" species="M_adp_c" stoichiometry="2" />
        </listOfProducts>
        <fbc:geneProductAssociation>
          <fbc:or>
            <fbc:and>
              <fbc:geneProductRef fbc:geneProduct="G_LmjF34_DOT_0110" />
              <fbc:geneProductRef fbc:geneProduct="G_LmjF34_DOT_0120" />
            </fbc:and>
            <fbc:geneProductRef fbc:geneProduct="G_LmjF04_DOT_0960" />
          </fbc:or>
        </fbc:geneProductAssociation>
      </reaction>
      <reaction fast="false" id="R_ADK1f" name="R_adenylate kinase" reversible="true" fbc:lowerFluxBound="cobra_default_lb" fbc:upperFluxBound="cobra_default_ub">
        <listOfReactants>
          <speciesReference constant="true" species="M_amp_h" stoichiometry="1" />
          <speciesReference constant="true" species="M_atp_h" stoichiometry="1" />
        </listOfReactants>
        <listOfProducts>
          <speciesReference constant="true" species="M_adp_h" stoichiometry="2" />
        </listOfProducts>
        <fbc:geneProductAssociation>
          <fbc:or>
            <fbc:geneProductRef fbc:geneProduct="G_LmjF21_DOT_1250" />
            <fbc:geneProductRef fbc:geneProduct="G_LmjF16_DOT_0020" />
          </fbc:or>
        </fbc:geneProductAssociation>
      </reaction>
      <reaction fast="false" id="R_ADK1g" name="R_adenylate kinase" reversible="true" fbc:lowerFluxBound="cobra_default_lb" fbc:upperFluxBound="cobra_default_ub">
        <listOfReactants>
          <speciesReference constant="true" species="M_amp_x" stoichiometry="1" />
          <speciesReference constant="true" species="M_atp_x" stoichiometry="1" />
        </listOfReactants>
        <listOfProducts>
          <speciesReference constant="true" species="M_adp_x" stoichiometry="2" />
        </listOfProducts>
        <fbc:geneProductAssociation>
          <fbc:or>
            <fbc:geneProductRef fbc:geneProduct="G_LmjF36_DOT_1360" />
            <fbc:geneProductRef fbc:geneProduct="G_LmjF25_DOT_2370" />
          </fbc:or>
        </fbc:geneProductAssociation>
      </reaction>
      <reaction fast="false" id="R_ADK1m" name="R_adenylate kinase, mitochondrial" reversible="true" fbc:lowerFluxBound="cobra_default_lb" fbc:upperFluxBound="cobra_default_ub">
        <listOfReactants>
          <speciesReference constant="true" species="M_amp_m" stoichiometry="1" />
          <speciesReference constant="true" species="M_atp_m" stoichiometry="1" />
        </listOfReactants>
        <listOfProducts>
          <speciesReference constant="true" species="M_adp_m" stoichiometry="2" />
        </listOfProducts>
      </reaction>
      <reaction fast="false" id="R_ADMDCi" name="R_Adenosylmethionine decarboxylase" reversible="false" fbc:lowerFluxBound="cobra_0_bound" fbc:upperFluxBound="cobra_default_ub">
        <listOfReactants>
          <speciesReference constant="true" species="M_h_c" stoichiometry="1" />
          <speciesReference constant="true" species="M_amet_c" stoichiometry="1" />
        </listOfReactants>
        <listOfProducts>
          <speciesReference constant="true" species="M_co2_c" stoichiometry="1" />
          <speciesReference constant="true" species="M_ametam_c" stoichiometry="1" />
        </listOfProducts>
        <fbc:geneProductAssociation>
          <fbc:or>
            <fbc:geneProductRef fbc:geneProduct="G_LmjF30_DOT_3110" />
            <fbc:geneProductRef fbc:geneProduct="G_LmjF30_DOT_3120" />
          </fbc:or>
        </fbc:geneProductAssociation>
      </reaction>
      <reaction fast="false" id="R_ADNCYC" name="R_adenylate cyclase" reversible="false" fbc:lowerFluxBound="cobra_0_bound" fbc:upperFluxBound="cobra_default_ub">
        <listOfReactants>
          <speciesReference constant="true" species="M_atp_c" stoichiometry="1" />
        </listOfReactants>
        <listOfProducts>
          <speciesReference constant="true" species="M_ppi_c" stoichiometry="1" />
          <speciesReference constant="true" species="M_camp_c" stoichiometry="1" />
        </listOfProducts>
        <fbc:geneProductAssociation>
          <fbc:and>
            <fbc:geneProductRef fbc:geneProduct="G_LmjF17_DOT_0190" />
            <fbc:geneProductRef fbc:geneProduct="G_LmjF17_DOT_0237" />
            <fbc:geneProductRef fbc:geneProduct="G_LmjF05_DOT_1220" />
            <fbc:geneProductRef fbc:geneProduct="G_LmjF28_DOT_0090" />
            <fbc:geneProductRef fbc:geneProduct="G_LmjF17_DOT_0230" />
            <fbc:geneProductRef fbc:geneProduct="G_LmjF17_DOT_0235" />
            <fbc:geneProductRef fbc:geneProduct="G_LmjF17_DOT_0200" />
            <fbc:geneProductRef fbc:geneProduct="G_LmjF36_DOT_3180" />
          </fbc:and>
        </fbc:geneProductAssociation>
      </reaction>
      <reaction fast="false" id="R_ADNK1c" name="R_adenosine kinase" reversible="true" fbc:lowerFluxBound="cobra_default_lb" fbc:upperFluxBound="cobra_default_ub">
        <listOfReactants>
          <speciesReference constant="true" species="M_atp_c" stoichiometry="1" />
          <speciesReference constant="true" species="M_adn_c" stoichiometry="1" />
        </listOfReactants>
        <listOfProducts>
          <speciesReference constant="true" species="M_h_c" stoichiometry="1" />
          <speciesReference constant="true" species="M_adp_c" stoichiometry="1" />
          <speciesReference constant="true" species="M_amp_c" stoichiometry="1" />
        </listOfProducts>
        <fbc:geneProductAssociation>
          <fbc:or>
            <fbc:geneProductRef fbc:geneProduct="G_LmjF30_DOT_0880" />
            <fbc:geneProductRef fbc:geneProduct="G_LmjF34_DOT_3600" />
            <fbc:geneProductRef fbc:geneProduct="G_LmjF30_DOT_0890" />
          </fbc:or>
        </fbc:geneProductAssociation>
      </reaction>
      <reaction fast="false" id="R_ADNK1er" name="R_adenosine kinase" reversible="true" fbc:lowerFluxBound="cobra_default_lb" fbc:upperFluxBound="cobra_default_ub">
        <listOfReactants>
          <speciesReference constant="true" species="M_atp_r" stoichiometry="1" />
          <speciesReference constant="true" species="M_adn_r" stoichiometry="1" />
        </listOfReactants>
        <listOfProducts>
          <speciesReference constant="true" species="M_h_r" stoichiometry="1" />
          <speciesReference constant="true" species="M_adp_r" stoichiometry="1" />
          <speciesReference constant="true" species="M_amp_r" stoichiometry="1" />
        </listOfProducts>
        <fbc:geneProductAssociation>
          <fbc:or>
            <fbc:geneProductRef fbc:geneProduct="G_LmjF30_DOT_0880" />
            <fbc:geneProductRef fbc:geneProduct="G_LmjF34_DOT_3600" />
            <fbc:geneProductRef fbc:geneProduct="G_LmjF30_DOT_0890" />
          </fbc:or>
        </fbc:geneProductAssociation>
      </reaction>
      <reaction fast="false" id="R_ADNK1g" name="R_adenosine kinase" reversible="true" fbc:lowerFluxBound="cobra_default_lb" fbc:upperFluxBound="cobra_default_ub">
        <listOfReactants>
          <speciesReference constant="true" species="M_adn_x" stoichiometry="1" />
          <speciesReference constant="true" species="M_atp_x" stoichiometry="1" />
        </listOfReactants>
        <listOfProducts>
          <speciesReference constant="true" species="M_h_x" stoichiometry="1" />
          <speciesReference constant="true" species="M_amp_x" stoichiometry="1" />
          <speciesReference constant="true" species="M_adp_x" stoichiometry="1" />
        </listOfProducts>
        <fbc:geneProductAssociation>
          <fbc:or>
            <fbc:geneProductRef fbc:geneProduct="G_LmjF30_DOT_0880" />
            <fbc:geneProductRef fbc:geneProduct="G_LmjF34_DOT_3600" />
            <fbc:geneProductRef fbc:geneProduct="G_LmjF30_DOT_0890" />
          </fbc:or>
        </fbc:geneProductAssociation>
      </reaction>
      <reaction fast="false" id="R_ADNK1m" name="R_adenosine kinase" reversible="true" fbc:lowerFluxBound="cobra_default_lb" fbc:upperFluxBound="cobra_default_ub">
        <listOfReactants>
          <speciesReference constant="true" species="M_adn_m" stoichiometry="1" />
          <speciesReference constant="true" species="M_atp_m" stoichiometry="1" />
        </listOfReactants>
        <listOfProducts>
          <speciesReference constant="true" species="M_amp_m" stoichiometry="1" />
          <speciesReference constant="true" species="M_adp_m" stoichiometry="1" />
          <speciesReference constant="true" species="M_h_m" stoichiometry="1" />
        </listOfProducts>
        <fbc:geneProductAssociation>
          <fbc:or>
            <fbc:geneProductRef fbc:geneProduct="G_LmjF30_DOT_0880" />
            <fbc:geneProductRef fbc:geneProduct="G_LmjF30_DOT_0890" />
            <fbc:geneProductRef fbc:geneProduct="G_LmjF34_DOT_3600" />
          </fbc:or>
        </fbc:geneProductAssociation>
      </reaction>
      <reaction fast="false" id="R_ADNtg" name="R_adenosine transport" reversible="true" fbc:lowerFluxBound="cobra_default_lb" fbc:upperFluxBound="cobra_default_ub">
        <listOfReactants>
          <speciesReference constant="true" species="M_adn_c" stoichiometry="1" />
        </listOfReactants>
        <listOfProducts>
          <speciesReference constant="true" species="M_adn_x" stoichiometry="1" />
        </listOfProducts>
      </reaction>
      <reaction fast="false" id="R_ADPT2" name="R_1-(5'-Phosphoribosyl)-5-amino-4-imidazolecarboxamide:pyrophosphate phosphoribosyltransferase" reversible="true" fbc:lowerFluxBound="cobra_default_lb" fbc:upperFluxBound="cobra_default_ub">
        <listOfReactants>
          <speciesReference constant="true" species="M_ppi_c" stoichiometry="1" />
          <speciesReference constant="true" species="M_aicar_c" stoichiometry="1" />
        </listOfReactants>
        <listOfProducts>
          <speciesReference constant="true" species="M_prpp_c" stoichiometry="1" />
          <speciesReference constant="true" species="M_5a4icam_c" stoichiometry="1" />
        </listOfProducts>
        <fbc:geneProductAssociation>
          <fbc:geneProductRef fbc:geneProduct="G_LmjF26_DOT_0140" />
        </fbc:geneProductAssociation>
      </reaction>
      <reaction fast="false" id="R_ADPTr" name="R_adenine phosphoribosyltransferase" reversible="true" fbc:lowerFluxBound="cobra_default_lb" fbc:upperFluxBound="cobra_default_ub">
        <listOfReactants>
          <speciesReference constant="true" species="M_prpp_c" stoichiometry="1" />
          <speciesReference constant="true" species="M_ade_c" stoichiometry="1" />
        </listOfReactants>
        <listOfProducts>
          <speciesReference constant="true" species="M_ppi_c" stoichiometry="1" />
          <speciesReference constant="true" species="M_amp_c" stoichiometry="1" />
        </listOfProducts>
        <fbc:geneProductAssociation>
          <fbc:geneProductRef fbc:geneProduct="G_LmjF26_DOT_0140" />
        </fbc:geneProductAssociation>
      </reaction>
      <reaction fast="false" id="R_ADSL1r" name="R_adenylsuccinate lyase" reversible="true" fbc:lowerFluxBound="cobra_default_lb" fbc:upperFluxBound="cobra_default_ub">
        <listOfReactants>
          <speciesReference constant="true" species="M_dcamp_c" stoichiometry="1" />
        </listOfReactants>
        <listOfProducts>
          <speciesReference constant="true" species="M_fum_c" stoichiometry="1" />
          <speciesReference constant="true" species="M_amp_c" stoichiometry="1" />
        </listOfProducts>
        <fbc:geneProductAssociation>
          <fbc:geneProductRef fbc:geneProduct="G_LmjF04_DOT_0460" />
        </fbc:geneProductAssociation>
      </reaction>
      <reaction fast="false" id="R_ADSL2r" name="R_adenylosuccinate lyase" reversible="true" fbc:lowerFluxBound="cobra_default_lb" fbc:upperFluxBound="cobra_default_ub">
        <listOfReactants>
          <speciesReference constant="true" species="M_25aics_c" stoichiometry="1" />
        </listOfReactants>
        <listOfProducts>
          <speciesReference constant="true" species="M_fum_c" stoichiometry="1" />
          <speciesReference constant="true" species="M_aicar_c" stoichiometry="1" />
        </listOfProducts>
        <fbc:geneProductAssociation>
          <fbc:geneProductRef fbc:geneProduct="G_LmjF04_DOT_0460" />
        </fbc:geneProductAssociation>
      </reaction>
      <reaction fast="false" id="R_ADSS_i" name="R_adenylosuccinate synthetase" reversible="false" fbc:lowerFluxBound="cobra_0_bound" fbc:upperFluxBound="cobra_default_ub">
        <listOfReactants>
          <speciesReference constant="true" species="M_gtp_c" stoichiometry="1" />
          <speciesReference constant="true" species="M_asp_L_c" stoichiometry="1" />
          <speciesReference constant="true" species="M_imp_c" stoichiometry="1" />
        </listOfReactants>
        <listOfProducts>
          <speciesReference constant="true" species="M_dcamp_c" stoichiometry="1" />
          <speciesReference constant="true" species="M_pi_c" stoichiometry="1" />
          <speciesReference constant="true" species="M_h_c" stoichiometry="2" />
          <speciesReference constant="true" species="M_gdp_c" stoichiometry="1" />
        </listOfProducts>
        <fbc:geneProductAssociation>
          <fbc:geneProductRef fbc:geneProduct="G_LmjF13_DOT_1190" />
        </fbc:geneProductAssociation>
      </reaction>
      <reaction fast="false" id="R_AGDC" name="R_N-acetylglucosamine-6-phosphate deacetylase" reversible="false" fbc:lowerFluxBound="cobra_0_bound" fbc:upperFluxBound="cobra_default_ub">
        <listOfReactants>
          <speciesReference constant="true" species="M_h2o_c" stoichiometry="1" />
          <speciesReference constant="true" species="M_acgam6p_c" stoichiometry="1" />
        </listOfReactants>
        <listOfProducts>
          <speciesReference constant="true" species="M_ac_c" stoichiometry="1" />
          <speciesReference constant="true" species="M_gam6p_c" stoichiometry="1" />
        </listOfProducts>
        <fbc:geneProductAssociation>
          <fbc:geneProductRef fbc:geneProduct="G_LmjF36_DOT_0040" />
        </fbc:geneProductAssociation>
      </reaction>
      <reaction fast="false" id="R_AGMT" name="R_agmatinase" reversible="false" fbc:lowerFluxBound="cobra_0_bound" fbc:upperFluxBound="cobra_default_ub">
        <listOfReactants>
          <speciesReference constant="true" species="M_agm_c" stoichiometry="1" />
          <speciesReference constant="true" species="M_h2o_c" stoichiometry="1" />
        </listOfReactants>
        <listOfProducts>
          <speciesReference constant="true" species="M_urea_c" stoichiometry="1" />
          <speciesReference constant="true" species="M_ptrc_c" stoichiometry="1" />
        </listOfProducts>
        <fbc:geneProductAssociation>
          <fbc:geneProductRef fbc:geneProduct="G_LmjF23_DOT_0070" />
        </fbc:geneProductAssociation>
      </reaction>
      <reaction fast="false" id="R_AGPATi_LM" name="R_1-acylglycerol-3-phosphate O-acyltransferase (L. major)" reversible="false" fbc:lowerFluxBound="cobra_0_bound" fbc:upperFluxBound="cobra_default_ub">
        <listOfReactants>
          <speciesReference constant="true" species="M_alincoa_c" stoichiometry="0.08" />
          <speciesReference constant="true" species="M_tdcoa_c" stoichiometry="0.03" />
          <speciesReference constant="true" species="M_pmtcoa_c" stoichiometry="0.09" />
          <speciesReference constant="true" species="M_strcoa_c" stoichiometry="0.1" />
          <speciesReference constant="true" species="M_lincoa_c" stoichiometry="0.29" />
          <speciesReference constant="true" species="M_olcoa_c" stoichiometry="0.33" />
          <speciesReference constant="true" species="M_1ag3p_LM_c" stoichiometry="0.01" />
          <speciesReference constant="true" species="M_glincoa_c" stoichiometry="0.08" />
        </listOfReactants>
        <listOfProducts>
          <speciesReference constant="true" species="M_pa_LM_c" stoichiometry="0.01" />
          <speciesReference constant="true" species="M_coa_c" stoichiometry="1" />
        </listOfProducts>
        <fbc:geneProductAssociation>
          <fbc:geneProductRef fbc:geneProduct="G_LmjF32_DOT_1960" />
        </fbc:geneProductAssociation>
      </reaction>
      <reaction fast="false" id="R_AGPATim_LM" name="R_1-acylglycerol-3-phosphate O-acyltransferase (L. major)" reversible="false" fbc:lowerFluxBound="cobra_0_bound" fbc:upperFluxBound="cobra_default_ub">
        <listOfReactants>
          <speciesReference constant="true" species="M_strcoa_m" stoichiometry="0.1" />
          <speciesReference constant="true" species="M_glincoa_m" stoichiometry="0.08" />
          <speciesReference constant="true" species="M_lincoa_m" stoichiometry="0.29" />
          <speciesReference constant="true" species="M_tdcoa_m" stoichiometry="0.03" />
          <speciesReference constant="true" species="M_alincoa_m" stoichiometry="0.08" />
          <speciesReference constant="true" species="M_1ag3p_LM_m" stoichiometry="0.01" />
          <speciesReference constant="true" species="M_pmtcoa_m" stoichiometry="0.09" />
          <speciesReference constant="true" species="M_olcoa_m" stoichiometry="0.33" />
        </listOfReactants>
        <listOfProducts>
          <speciesReference constant="true" species="M_coa_m" stoichiometry="1" />
          <speciesReference constant="true" species="M_pa_LM_m" stoichiometry="0.01" />
        </listOfProducts>
        <fbc:geneProductAssociation>
          <fbc:geneProductRef fbc:geneProduct="G_LmjF32_DOT_1960" />
        </fbc:geneProductAssociation>
      </reaction>
      <reaction fast="false" id="R_AHC" name="R_adenosylhomocysteinase" reversible="true" fbc:lowerFluxBound="cobra_default_lb" fbc:upperFluxBound="cobra_default_ub">
        <listOfReactants>
          <speciesReference constant="true" species="M_h2o_c" stoichiometry="1" />
          <speciesReference constant="true" species="M_ahcys_c" stoichiometry="1" />
        </listOfReactants>
        <listOfProducts>
          <speciesReference constant="true" species="M_hcys_L_c" stoichiometry="1" />
          <speciesReference constant="true" species="M_adn_c" stoichiometry="1" />
        </listOfProducts>
        <fbc:geneProductAssociation>
          <fbc:geneProductRef fbc:geneProduct="G_LmjF36_DOT_3910" />
        </fbc:geneProductAssociation>
      </reaction>
      <reaction fast="false" id="R_AHCYSter" name="R_S-adenosyl-L-homocysteine reversible transport, endoplasmic reticular" reversible="true" fbc:lowerFluxBound="cobra_default_lb" fbc:upperFluxBound="cobra_default_ub">
        <listOfReactants>
          <speciesReference constant="true" species="M_ahcys_c" stoichiometry="1" />
        </listOfReactants>
        <listOfProducts>
          <speciesReference constant="true" species="M_ahcys_r" stoichiometry="1" />
        </listOfProducts>
      </reaction>
      <reaction fast="false" id="R_AHCYStm" name="R_S-adenosyl-L-homocysteine reversible transport, mitochondrial" reversible="true" fbc:lowerFluxBound="cobra_default_lb" fbc:upperFluxBound="cobra_default_ub">
        <listOfReactants>
          <speciesReference constant="true" species="M_ahcys_c" stoichiometry="1" />
        </listOfReactants>
        <listOfProducts>
          <speciesReference constant="true" species="M_ahcys_m" stoichiometry="1" />
        </listOfProducts>
      </reaction>
      <reaction fast="false" id="R_AHDTtn" name="R_AHDT nuclear transport" reversible="true" fbc:lowerFluxBound="cobra_default_lb" fbc:upperFluxBound="cobra_default_ub">
        <listOfReactants>
          <speciesReference constant="true" species="M_ahdt_c" stoichiometry="1" />
        </listOfReactants>
        <listOfProducts>
          <speciesReference constant="true" species="M_ahdt_n" stoichiometry="1" />
        </listOfProducts>
      </reaction>
      <reaction fast="false" id="R_AHSERL2" name="R_O-acetylhomoserine (thiol)-lyase" reversible="false" fbc:lowerFluxBound="cobra_0_bound" fbc:upperFluxBound="cobra_default_ub">
        <listOfReactants>
          <speciesReference constant="true" species="M_achms_c" stoichiometry="1" />
          <speciesReference constant="true" species="M_h2s_c" stoichiometry="1" />
        </listOfReactants>
        <listOfProducts>
          <speciesReference constant="true" species="M_ac_c" stoichiometry="1" />
          <speciesReference constant="true" species="M_hcys_L_c" stoichiometry="1" />
        </listOfProducts>
        <fbc:geneProductAssociation>
          <fbc:geneProductRef fbc:geneProduct="G_LmjF35_DOT_3230" />
        </fbc:geneProductAssociation>
      </reaction>
      <reaction fast="false" id="R_AHSERL5i" name="R_cysteine synthase (Thiosulfate)" reversible="false" fbc:lowerFluxBound="cobra_0_bound" fbc:upperFluxBound="cobra_default_ub">
        <listOfReactants>
          <speciesReference constant="true" species="M_tsul_c" stoichiometry="1" />
          <speciesReference constant="true" species="M_trpdrd_c" stoichiometry="1" />
          <speciesReference constant="true" species="M_acser_c" stoichiometry="1" />
        </listOfReactants>
        <listOfProducts>
          <speciesReference constant="true" species="M_so3_c" stoichiometry="1" />
          <speciesReference constant="true" species="M_ac_c" stoichiometry="1" />
          <speciesReference constant="true" species="M_trpdox_c" stoichiometry="1" />
          <speciesReference constant="true" species="M_cys_L_c" stoichiometry="1" />
          <speciesReference constant="true" species="M_h_c" stoichiometry="1" />
        </listOfProducts>
        <fbc:geneProductAssociation>
          <fbc:geneProductRef fbc:geneProduct="G_LmjF36_DOT_3590" />
        </fbc:geneProductAssociation>
      </reaction>
      <reaction fast="false" id="R_AKAGPP_LM" name="R_alkyl glycerol phosphate hydrolase" reversible="false" fbc:lowerFluxBound="cobra_0_bound" fbc:upperFluxBound="cobra_default_ub">
        <listOfReactants>
          <speciesReference constant="true" species="M_h2o_c" stoichiometry="1" />
          <speciesReference constant="true" species="M_ak2gp_LM_c" stoichiometry="0.01" />
        </listOfReactants>
        <listOfProducts>
          <speciesReference constant="true" species="M_ak2g_LM_c" stoichiometry="0.01" />
          <speciesReference constant="true" species="M_pi_c" stoichiometry="1" />
        </listOfProducts>
        <fbc:geneProductAssociation>
          <fbc:or>
            <fbc:geneProductRef fbc:geneProduct="G_LmjF18_DOT_0440" />
            <fbc:geneProductRef fbc:geneProduct="G_LmjF19_DOT_1350" />
          </fbc:or>
        </fbc:geneProductAssociation>
      </reaction>
      <reaction fast="false" id="R_AKG3PO_LM" name="R_acylglycerone-phosphate reductase" reversible="false" fbc:lowerFluxBound="cobra_0_bound" fbc:upperFluxBound="cobra_default_ub">
        <listOfReactants>
          <speciesReference constant="true" species="M_nadph_c" stoichiometry="1" />
          <speciesReference constant="true" species="M_h_c" stoichiometry="1" />
          <speciesReference constant="true" species="M_akdhap_LM_c" stoichiometry="0.01" />
        </listOfReactants>
        <listOfProducts>
          <speciesReference constant="true" species="M_1akgp_LM_c" stoichiometry="0.01" />
          <speciesReference constant="true" species="M_nadp_c" stoichiometry="1" />
        </listOfProducts>
      </reaction>
      <reaction fast="false" id="R_AKGDE1B" name="R_2-Oxoadipate:lipoamde 2-oxidoreductase(decarboxylating and acceptor-succinylating)" reversible="true" fbc:lowerFluxBound="cobra_default_lb" fbc:upperFluxBound="cobra_default_ub">
        <listOfReactants>
          <speciesReference constant="true" species="M_2oxoadp_m" stoichiometry="1" />
          <speciesReference constant="true" species="M_h_m" stoichiometry="1" />
          <speciesReference constant="true" species="M_lpam_m" stoichiometry="1" />
        </listOfReactants>
        <listOfProducts>
          <speciesReference constant="true" species="M_Gdhla_m" stoichiometry="1" />
          <speciesReference constant="true" species="M_co2_m" stoichiometry="1" />
        </listOfProducts>
        <fbc:geneProductAssociation>
          <fbc:or>
            <fbc:geneProductRef fbc:geneProduct="G_LmjF36_DOT_3470" />
            <fbc:geneProductRef fbc:geneProduct="G_LmjF27_DOT_0880" />
          </fbc:or>
        </fbc:geneProductAssociation>
      </reaction>
      <reaction fast="false" id="R_AKGDE2B" name="R_Dihydrolipoamide S-succinyltransferase (Glutaryl-CoA)" reversible="false" fbc:lowerFluxBound="cobra_0_bound" fbc:upperFluxBound="cobra_default_ub">
        <listOfReactants>
          <speciesReference constant="true" species="M_coa_m" stoichiometry="1" />
          <speciesReference constant="true" species="M_Gdhla_m" stoichiometry="1" />
        </listOfReactants>
        <listOfProducts>
          <speciesReference constant="true" species="M_dhlam_m" stoichiometry="1" />
          <speciesReference constant="true" species="M_glutcoa_m" stoichiometry="1" />
        </listOfProducts>
        <fbc:geneProductAssociation>
          <fbc:geneProductRef fbc:geneProduct="G_LmjF28_DOT_2420" />
        </fbc:geneProductAssociation>
      </reaction>
      <reaction fast="false" id="R_AKGDe1" name="R_2-oxoglutarate dehydrogenase (lipoamide)" reversible="true" fbc:lowerFluxBound="cobra_default_lb" fbc:upperFluxBound="cobra_default_ub">
        <listOfReactants>
          <speciesReference constant="true" species="M_akg_m" stoichiometry="1" />
          <speciesReference constant="true" species="M_h_m" stoichiometry="1" />
          <speciesReference constant="true" species="M_lpam_m" stoichiometry="1" />
        </listOfReactants>
        <listOfProducts>
          <speciesReference constant="true" species="M_sdhlam_m" stoichiometry="1" />
          <speciesReference constant="true" species="M_co2_m" stoichiometry="1" />
        </listOfProducts>
        <fbc:geneProductAssociation>
          <fbc:or>
            <fbc:geneProductRef fbc:geneProduct="G_LmjF27_DOT_0880" />
            <fbc:geneProductRef fbc:geneProduct="G_LmjF36_DOT_3470" />
          </fbc:or>
        </fbc:geneProductAssociation>
      </reaction>
      <reaction fast="false" id="R_AKGDe2" name="R_2-oxoglutarate dehydrogenase (dihydrolipoamide S-succinyltransferase)" reversible="false" fbc:lowerFluxBound="cobra_0_bound" fbc:upperFluxBound="cobra_default_ub">
        <listOfReactants>
          <speciesReference constant="true" species="M_coa_m" stoichiometry="1" />
          <speciesReference constant="true" species="M_sdhlam_m" stoichiometry="1" />
        </listOfReactants>
        <listOfProducts>
          <speciesReference constant="true" species="M_succoa_m" stoichiometry="1" />
          <speciesReference constant="true" species="M_dhlam_m" stoichiometry="1" />
        </listOfProducts>
        <fbc:geneProductAssociation>
          <fbc:geneProductRef fbc:geneProduct="G_LmjF28_DOT_2420" />
        </fbc:geneProductAssociation>
      </reaction>
      <reaction fast="false" id="R_ALAR" name="R_alanine racemase" reversible="true" fbc:lowerFluxBound="cobra_default_lb" fbc:upperFluxBound="cobra_default_ub">
        <listOfReactants>
          <speciesReference constant="true" species="M_ala_L_c" stoichiometry="1" />
        </listOfReactants>
        <listOfProducts>
          <speciesReference constant="true" species="M_ala_D_c" stoichiometry="1" />
        </listOfProducts>
        <fbc:geneProductAssociation>
          <fbc:geneProductRef fbc:geneProduct="G_LmjF23_DOT_1480" />
        </fbc:geneProductAssociation>
      </reaction>
      <reaction fast="false" id="R_ALATA_L" name="R_L-alanine transaminase" reversible="true" fbc:lowerFluxBound="cobra_default_lb" fbc:upperFluxBound="cobra_default_ub">
        <listOfReactants>
          <speciesReference constant="true" species="M_akg_c" stoichiometry="1" />
          <speciesReference constant="true" species="M_ala_L_c" stoichiometry="1" />
        </listOfReactants>
        <listOfProducts>
          <speciesReference constant="true" species="M_glu_L_c" stoichiometry="1" />
          <speciesReference constant="true" species="M_pyr_c" stoichiometry="1" />
        </listOfProducts>
        <fbc:geneProductAssociation>
          <fbc:geneProductRef fbc:geneProduct="G_LmjF12_DOT_0630" />
        </fbc:geneProductAssociation>
      </reaction>
      <reaction fast="false" id="R_ALATA_Lm" name="R_L-alanine transaminase, mitochondrial" reversible="true" fbc:lowerFluxBound="cobra_default_lb" fbc:upperFluxBound="cobra_default_ub">
        <listOfReactants>
          <speciesReference constant="true" species="M_ala_L_m" stoichiometry="1" />
          <speciesReference constant="true" species="M_akg_m" stoichiometry="1" />
        </listOfReactants>
        <listOfProducts>
          <speciesReference constant="true" species="M_pyr_m" stoichiometry="1" />
          <speciesReference constant="true" species="M_glu_L_m" stoichiometry="1" />
        </listOfProducts>
        <fbc:geneProductAssociation>
          <fbc:geneProductRef fbc:geneProduct="G_LmjF12_DOT_0630" />
        </fbc:geneProductAssociation>
      </reaction>
      <reaction fast="false" id="R_ALATRSi" name="R_Alanyl-tRNA synthetase" reversible="false" fbc:lowerFluxBound="cobra_0_bound" fbc:upperFluxBound="cobra_default_ub">
        <listOfReactants>
          <speciesReference constant="true" species="M_trnaala_c" stoichiometry="1" />
          <speciesReference constant="true" species="M_atp_c" stoichiometry="1" />
          <speciesReference constant="true" species="M_ala_L_c" stoichiometry="1" />
        </listOfReactants>
        <listOfProducts>
          <speciesReference constant="true" species="M_ppi_c" stoichiometry="1" />
          <speciesReference constant="true" species="M_alatrna_c" stoichiometry="1" />
          <speciesReference constant="true" species="M_amp_c" stoichiometry="1" />
        </listOfProducts>
        <fbc:geneProductAssociation>
          <fbc:geneProductRef fbc:geneProduct="G_LmjF22_DOT_1540" />
        </fbc:geneProductAssociation>
      </reaction>
      <reaction fast="false" id="R_ALA_Dt6" name="R_D-alanine transport in/out via proton symport" reversible="true" fbc:lowerFluxBound="cobra_default_lb" fbc:upperFluxBound="cobra_default_ub">
        <listOfReactants>
          <speciesReference constant="true" species="M_ala_D_e" stoichiometry="1" />
          <speciesReference constant="true" species="M_h_e" stoichiometry="1" />
        </listOfReactants>
        <listOfProducts>
          <speciesReference constant="true" species="M_ala_D_c" stoichiometry="1" />
          <speciesReference constant="true" species="M_h_c" stoichiometry="1" />
        </listOfProducts>
        <fbc:geneProductAssociation>
          <fbc:or>
            <fbc:geneProductRef fbc:geneProduct="G_LmjF14_DOT_0320" />
            <fbc:geneProductRef fbc:geneProduct="G_LmjF22_DOT_0230" />
            <fbc:geneProductRef fbc:geneProduct="G_LmjF11_DOT_0520" />
            <fbc:geneProductRef fbc:geneProduct="G_LmjF27_DOT_0670" />
          </fbc:or>
        </fbc:geneProductAssociation>
      </reaction>
      <reaction fast="false" id="R_ALA_Lt6" name="R_L-alanine transport in/out via proton symport" reversible="true" fbc:lowerFluxBound="cobra_default_lb" fbc:upperFluxBound="cobra_default_ub">
        <listOfReactants>
          <speciesReference constant="true" species="M_ala_L_e" stoichiometry="1" />
          <speciesReference constant="true" species="M_h_e" stoichiometry="1" />
        </listOfReactants>
        <listOfProducts>
          <speciesReference constant="true" species="M_ala_L_c" stoichiometry="1" />
          <speciesReference constant="true" species="M_h_c" stoichiometry="1" />
        </listOfProducts>
        <fbc:geneProductAssociation>
          <fbc:or>
            <fbc:geneProductRef fbc:geneProduct="G_LmjF14_DOT_0320" />
            <fbc:geneProductRef fbc:geneProduct="G_LmjF22_DOT_0230" />
            <fbc:geneProductRef fbc:geneProduct="G_LmjF11_DOT_0520" />
            <fbc:geneProductRef fbc:geneProduct="G_LmjF27_DOT_0670" />
          </fbc:or>
        </fbc:geneProductAssociation>
      </reaction>
      <reaction fast="false" id="R_ALAtm" name="R_alaine transport" reversible="true" fbc:lowerFluxBound="cobra_default_lb" fbc:upperFluxBound="cobra_default_ub">
        <listOfReactants>
          <speciesReference constant="true" species="M_ala_L_c" stoichiometry="1" />
        </listOfReactants>
        <listOfProducts>
          <speciesReference constant="true" species="M_ala_L_m" stoichiometry="1" />
        </listOfProducts>
      </reaction>
      <reaction fast="false" id="R_ALCD19" name="R_alcohol dehydrogenase (glycerol)" reversible="true" fbc:lowerFluxBound="cobra_default_lb" fbc:upperFluxBound="cobra_default_ub">
        <listOfReactants>
          <speciesReference constant="true" species="M_h_c" stoichiometry="1" />
          <speciesReference constant="true" species="M_nadh_c" stoichiometry="1" />
          <speciesReference constant="true" species="M_glyald_c" stoichiometry="1" />
        </listOfReactants>
        <listOfProducts>
          <speciesReference constant="true" species="M_glyc_c" stoichiometry="1" />
          <speciesReference constant="true" species="M_nad_c" stoichiometry="1" />
        </listOfProducts>
        <fbc:geneProductAssociation>
          <fbc:or>
            <fbc:geneProductRef fbc:geneProduct="G_LmjF23_DOT_0360" />
            <fbc:geneProductRef fbc:geneProduct="G_LmjF30_DOT_2090" />
          </fbc:or>
        </fbc:geneProductAssociation>
      </reaction>
      <reaction fast="false" id="R_ALCD3" name="R_6-Hydroxyhexanoate:NADP+ oxidoreductase" reversible="false" fbc:lowerFluxBound="cobra_0_bound" fbc:upperFluxBound="cobra_default_ub">
        <listOfReactants>
          <speciesReference constant="true" species="M_nadp_c" stoichiometry="1" />
          <speciesReference constant="true" species="M_6hdhexa_c" stoichiometry="1" />
        </listOfReactants>
        <listOfProducts>
          <speciesReference constant="true" species="M_adpsema_c" stoichiometry="1" />
          <speciesReference constant="true" species="M_h_c" stoichiometry="1" />
          <speciesReference constant="true" species="M_nadph_c" stoichiometry="1" />
        </listOfProducts>
        <fbc:geneProductAssociation>
          <fbc:geneProductRef fbc:geneProduct="G_LmjF23_DOT_0360" />
        </fbc:geneProductAssociation>
      </reaction>
      <reaction fast="false" id="R_ALDD19m" name="R_Aldehyde:NAD+ oxidoreductase" reversible="false" fbc:lowerFluxBound="cobra_0_bound" fbc:upperFluxBound="cobra_default_ub">
        <listOfReactants>
          <speciesReference constant="true" species="M_nad_m" stoichiometry="1" />
          <speciesReference constant="true" species="M_h2o_m" stoichiometry="1" />
          <speciesReference constant="true" species="M_perllald_m" stoichiometry="1" />
        </listOfReactants>
        <listOfProducts>
          <speciesReference constant="true" species="M_perlla_m" stoichiometry="1" />
          <speciesReference constant="true" species="M_nadh_m" stoichiometry="1" />
          <speciesReference constant="true" species="M_h_m" stoichiometry="1" />
        </listOfProducts>
        <fbc:geneProductAssociation>
          <fbc:geneProductRef fbc:geneProduct="G_LmjF25_DOT_1120" />
        </fbc:geneProductAssociation>
      </reaction>
      <reaction fast="false" id="R_ALDD20m" name="R_aldehyde dehydrogenase (NAD)" reversible="false" fbc:lowerFluxBound="cobra_0_bound" fbc:upperFluxBound="cobra_default_ub">
        <listOfReactants>
          <speciesReference constant="true" species="M_nad_m" stoichiometry="1" />
          <speciesReference constant="true" species="M_h2o_m" stoichiometry="1" />
          <speciesReference constant="true" species="M_imzacd_m" stoichiometry="1" />
        </listOfReactants>
        <listOfProducts>
          <speciesReference constant="true" species="M_imzac_m" stoichiometry="1" />
          <speciesReference constant="true" species="M_nadh_m" stoichiometry="1" />
          <speciesReference constant="true" species="M_h_m" stoichiometry="2" />
        </listOfProducts>
        <fbc:geneProductAssociation>
          <fbc:geneProductRef fbc:geneProduct="G_LmjF25_DOT_1120" />
        </fbc:geneProductAssociation>
      </reaction>
      <reaction fast="false" id="R_ALDD2xm" name="R_aldehyde dehydrogenase (NAD), mitochondrial" reversible="false" fbc:lowerFluxBound="cobra_0_bound" fbc:upperFluxBound="cobra_default_ub">
        <listOfReactants>
          <speciesReference constant="true" species="M_acald_m" stoichiometry="1" />
          <speciesReference constant="true" species="M_nad_m" stoichiometry="1" />
          <speciesReference constant="true" species="M_h2o_m" stoichiometry="1" />
        </listOfReactants>
        <listOfProducts>
          <speciesReference constant="true" species="M_nadh_m" stoichiometry="1" />
          <speciesReference constant="true" species="M_h_m" stoichiometry="2" />
          <speciesReference constant="true" species="M_ac_m" stoichiometry="1" />
        </listOfProducts>
        <fbc:geneProductAssociation>
          <fbc:geneProductRef fbc:geneProduct="G_LmjF25_DOT_1120" />
        </fbc:geneProductAssociation>
      </reaction>
      <reaction fast="false" id="R_ALDD32m" name="R_aldehyde dehydrogenase (D-Glucuronolactone, NADH)" reversible="false" fbc:lowerFluxBound="cobra_0_bound" fbc:upperFluxBound="cobra_default_ub">
        <listOfReactants>
          <speciesReference constant="true" species="M_nad_m" stoichiometry="1" />
          <speciesReference constant="true" species="M_glcurn_m" stoichiometry="1" />
          <speciesReference constant="true" species="M_h2o_m" stoichiometry="2" />
        </listOfReactants>
        <listOfProducts>
          <speciesReference constant="true" species="M_nadh_m" stoichiometry="1" />
          <speciesReference constant="true" species="M_h_m" stoichiometry="3" />
          <speciesReference constant="true" species="M_glcr_m" stoichiometry="1" />
        </listOfProducts>
        <fbc:geneProductAssociation>
          <fbc:geneProductRef fbc:geneProduct="G_LmjF25_DOT_1120" />
        </fbc:geneProductAssociation>
      </reaction>
      <reaction fast="false" id="R_ALDD4xm" name="R_aldehyde dehydrogenase (methylmalonate semialdehyde, NAD)" reversible="false" fbc:lowerFluxBound="cobra_0_bound" fbc:upperFluxBound="cobra_default_ub">
        <listOfReactants>
          <speciesReference constant="true" species="M_nad_m" stoichiometry="1" />
          <speciesReference constant="true" species="M_mmalsa_m" stoichiometry="1" />
          <speciesReference constant="true" species="M_h2o_m" stoichiometry="1" />
        </listOfReactants>
        <listOfProducts>
          <speciesReference constant="true" species="M_mmal_m" stoichiometry="1" />
          <speciesReference constant="true" species="M_nadh_m" stoichiometry="1" />
          <speciesReference constant="true" species="M_h_m" stoichiometry="2" />
        </listOfProducts>
        <fbc:geneProductAssociation>
          <fbc:geneProductRef fbc:geneProduct="G_LmjF25_DOT_1120" />
        </fbc:geneProductAssociation>
      </reaction>
      <reaction fast="false" id="R_ALDD6xm" name="R_aldehyde dehydrogenase (NAD), mitochondrial" reversible="false" fbc:lowerFluxBound="cobra_0_bound" fbc:upperFluxBound="cobra_default_ub">
        <listOfReactants>
          <speciesReference constant="true" species="M_nad_m" stoichiometry="1" />
          <speciesReference constant="true" species="M_h2o_m" stoichiometry="1" />
          <speciesReference constant="true" species="M_id3acald_m" stoichiometry="1" />
        </listOfReactants>
        <listOfProducts>
          <speciesReference constant="true" species="M_ind3ac_m" stoichiometry="1" />
          <speciesReference constant="true" species="M_nadh_m" stoichiometry="1" />
          <speciesReference constant="true" species="M_h_m" stoichiometry="2" />
        </listOfProducts>
        <fbc:geneProductAssociation>
          <fbc:and>
            <fbc:geneProductRef fbc:geneProduct="G_LmjF25_DOT_1120" />
            <fbc:geneProductRef fbc:geneProduct="G_LmjF25_DOT_1120" />
          </fbc:and>
        </fbc:geneProductAssociation>
      </reaction>
      <reaction fast="false" id="R_ALDD8xr_m" name="R_aldehyde dehydrogenase (D-glyceraldehyde, NAD)" reversible="true" fbc:lowerFluxBound="cobra_default_lb" fbc:upperFluxBound="cobra_default_ub">
        <listOfReactants>
          <speciesReference constant="true" species="M_glyald_m" stoichiometry="1" />
          <speciesReference constant="true" species="M_nad_m" stoichiometry="1" />
          <speciesReference constant="true" species="M_h2o_m" stoichiometry="1" />
        </listOfReactants>
        <listOfProducts>
          <speciesReference constant="true" species="M_nadh_m" stoichiometry="1" />
          <speciesReference constant="true" species="M_glyc_R_m" stoichiometry="1" />
          <speciesReference constant="true" species="M_h_m" stoichiometry="2" />
        </listOfProducts>
        <fbc:geneProductAssociation>
          <fbc:geneProductRef fbc:geneProduct="G_LmjF25_DOT_1120" />
        </fbc:geneProductAssociation>
      </reaction>
      <reaction fast="false" id="R_ALDOXm" name="R_5-Hydroxyindoleacetaldehyde:oxygen oxidoreductase" reversible="false" fbc:lowerFluxBound="cobra_0_bound" fbc:upperFluxBound="cobra_default_ub">
        <listOfReactants>
          <speciesReference constant="true" species="M_nad_m" stoichiometry="1" />
          <speciesReference constant="true" species="M_hindoald_m" stoichiometry="1" />
          <speciesReference constant="true" species="M_h2o_m" stoichiometry="1" />
        </listOfReactants>
        <listOfProducts>
          <speciesReference constant="true" species="M_nadh_m" stoichiometry="1" />
          <speciesReference constant="true" species="M_h_m" stoichiometry="2" />
          <speciesReference constant="true" species="M_hindoac_m" stoichiometry="1" />
        </listOfProducts>
        <fbc:geneProductAssociation>
          <fbc:geneProductRef fbc:geneProduct="G_LmjF25_DOT_1120" />
        </fbc:geneProductAssociation>
      </reaction>
      <reaction fast="false" id="R_ALDR" name="R_Aldehyde reductase" reversible="false" fbc:lowerFluxBound="cobra_0_bound" fbc:upperFluxBound="cobra_default_ub">
        <listOfReactants>
          <speciesReference constant="true" species="M_gal_c" stoichiometry="1" />
          <speciesReference constant="true" species="M_nadph_c" stoichiometry="1" />
          <speciesReference constant="true" species="M_h_c" stoichiometry="1" />
        </listOfReactants>
        <listOfProducts>
          <speciesReference constant="true" species="M_galt_c" stoichiometry="1" />
          <speciesReference constant="true" species="M_nadp_c" stoichiometry="1" />
        </listOfProducts>
        <fbc:geneProductAssociation>
          <fbc:geneProductRef fbc:geneProduct="G_LmjF31_DOT_2880" />
        </fbc:geneProductAssociation>
      </reaction>
      <reaction fast="false" id="R_ALINCOAtg" name="R_alincoa transport" reversible="true" fbc:lowerFluxBound="cobra_default_lb" fbc:upperFluxBound="cobra_default_ub">
        <listOfReactants>
          <speciesReference constant="true" species="M_alincoa_c" stoichiometry="1" />
        </listOfReactants>
        <listOfProducts>
          <speciesReference constant="true" species="M_alincoa_x" stoichiometry="1" />
        </listOfProducts>
      </reaction>
      <reaction fast="false" id="R_ALINCOAtm" name="R_alincoa transport" reversible="true" fbc:lowerFluxBound="cobra_default_lb" fbc:upperFluxBound="cobra_default_ub">
        <listOfReactants>
          <speciesReference constant="true" species="M_alincoa_c" stoichiometry="1" />
        </listOfReactants>
        <listOfProducts>
          <speciesReference constant="true" species="M_alincoa_m" stoichiometry="1" />
        </listOfProducts>
      </reaction>
      <reaction fast="false" id="R_ALPROtm" name="R_alpro transport" reversible="true" fbc:lowerFluxBound="cobra_default_lb" fbc:upperFluxBound="cobra_default_ub">
        <listOfReactants>
          <speciesReference constant="true" species="M_alpro_c" stoichiometry="1" />
        </listOfReactants>
        <listOfProducts>
          <speciesReference constant="true" species="M_alpro_m" stoichiometry="1" />
        </listOfProducts>
      </reaction>
      <reaction fast="false" id="R_AMETter" name="R_S-Adenosyl-L-methionine reversible transport, endoplasmic reticular" reversible="true" fbc:lowerFluxBound="cobra_default_lb" fbc:upperFluxBound="cobra_default_ub">
        <listOfReactants>
          <speciesReference constant="true" species="M_amet_c" stoichiometry="1" />
        </listOfReactants>
        <listOfProducts>
          <speciesReference constant="true" species="M_amet_r" stoichiometry="1" />
        </listOfProducts>
      </reaction>
      <reaction fast="false" id="R_AMETtm" name="R_S-Adenosyl-L-methionine reversible transport, mitochondrial" reversible="true" fbc:lowerFluxBound="cobra_default_lb" fbc:upperFluxBound="cobra_default_ub">
        <listOfReactants>
          <speciesReference constant="true" species="M_amet_c" stoichiometry="1" />
        </listOfReactants>
        <listOfProducts>
          <speciesReference constant="true" species="M_amet_m" stoichiometry="1" />
        </listOfProducts>
      </reaction>
      <reaction fast="false" id="R_AMPDg" name="R_Adenosine monophosphate deaminase" reversible="true" fbc:lowerFluxBound="cobra_default_lb" fbc:upperFluxBound="cobra_default_ub">
        <listOfReactants>
          <speciesReference constant="true" species="M_h2o_x" stoichiometry="1" />
          <speciesReference constant="true" species="M_amp_x" stoichiometry="1" />
        </listOfReactants>
        <listOfProducts>
          <speciesReference constant="true" species="M_imp_x" stoichiometry="1" />
          <speciesReference constant="true" species="M_nh3_x" stoichiometry="1" />
        </listOfProducts>
        <fbc:geneProductAssociation>
          <fbc:or>
            <fbc:geneProductRef fbc:geneProduct="G_LmjF04_DOT_0280" />
            <fbc:geneProductRef fbc:geneProduct="G_LmjF13_DOT_0980" />
            <fbc:geneProductRef fbc:geneProduct="G_LmjF32_DOT_2550" />
            <fbc:geneProductRef fbc:geneProduct="G_LmjF35_DOT_4800" />
          </fbc:or>
        </fbc:geneProductAssociation>
      </reaction>
      <reaction fast="false" id="R_AMPter" name="R_amp tranpsort" reversible="true" fbc:lowerFluxBound="cobra_default_lb" fbc:upperFluxBound="cobra_default_ub">
        <listOfReactants>
          <speciesReference constant="true" species="M_amp_c" stoichiometry="1" />
        </listOfReactants>
        <listOfProducts>
          <speciesReference constant="true" species="M_amp_r" stoichiometry="1" />
        </listOfProducts>
      </reaction>
      <reaction fast="false" id="R_APIND" name="R_alpha-Pinene dehydrogenase" reversible="false" fbc:lowerFluxBound="cobra_0_bound" fbc:upperFluxBound="cobra_default_ub">
        <listOfReactants>
          <speciesReference constant="true" species="M_o2_c" stoichiometry="1" />
          <speciesReference constant="true" species="M_h_c" stoichiometry="1" />
          <speciesReference constant="true" species="M_apin_c" stoichiometry="1" />
          <speciesReference constant="true" species="M_nadh_c" stoichiometry="1" />
        </listOfReactants>
        <listOfProducts>
          <speciesReference constant="true" species="M_h2o_c" stoichiometry="1" />
          <speciesReference constant="true" species="M_nad_c" stoichiometry="1" />
          <speciesReference constant="true" species="M_myrtl_c" stoichiometry="1" />
        </listOfProducts>
        <fbc:geneProductAssociation>
          <fbc:geneProductRef fbc:geneProduct="G_LmjF27_DOT_0090" />
        </fbc:geneProductAssociation>
      </reaction>
      <reaction fast="false" id="R_APINM" name="R_alpha-Pinene monooxygenase" reversible="false" fbc:lowerFluxBound="cobra_0_bound" fbc:upperFluxBound="cobra_default_ub">
        <listOfReactants>
          <speciesReference constant="true" species="M_h_c" stoichiometry="2" />
          <speciesReference constant="true" species="M_o2_c" stoichiometry="1" />
          <speciesReference constant="true" species="M_apin_c" stoichiometry="1" />
        </listOfReactants>
        <listOfProducts>
          <speciesReference constant="true" species="M_h2o_c" stoichiometry="1" />
          <speciesReference constant="true" species="M_pncv_c" stoichiometry="1" />
        </listOfProducts>
        <fbc:geneProductAssociation>
          <fbc:geneProductRef fbc:geneProduct="G_LmjF27_DOT_0090" />
        </fbc:geneProductAssociation>
      </reaction>
      <reaction fast="false" id="R_APase" name="R_Acylphosphatase" reversible="true" fbc:lowerFluxBound="cobra_default_lb" fbc:upperFluxBound="cobra_default_ub">
        <listOfReactants>
          <speciesReference constant="true" species="M_h2o_c" stoichiometry="1" />
          <speciesReference constant="true" species="M_actp_c" stoichiometry="1" />
        </listOfReactants>
        <listOfProducts>
          <speciesReference constant="true" species="M_ac_c" stoichiometry="1" />
          <speciesReference constant="true" species="M_pi_c" stoichiometry="1" />
          <speciesReference constant="true" species="M_h_c" stoichiometry="1" />
        </listOfProducts>
        <fbc:geneProductAssociation>
          <fbc:geneProductRef fbc:geneProduct="G_LmjF25_DOT_1960" />
        </fbc:geneProductAssociation>
      </reaction>
      <reaction fast="false" id="R_ARGNg" name="R_arginase" reversible="false" fbc:lowerFluxBound="cobra_0_bound" fbc:upperFluxBound="cobra_default_ub">
        <listOfReactants>
          <speciesReference constant="true" species="M_arg_L_x" stoichiometry="1" />
          <speciesReference constant="true" species="M_h2o_x" stoichiometry="1" />
        </listOfReactants>
        <listOfProducts>
          <speciesReference constant="true" species="M_orn_L_x" stoichiometry="1" />
          <speciesReference constant="true" species="M_urea_x" stoichiometry="1" />
        </listOfProducts>
        <fbc:geneProductAssociation>
          <fbc:geneProductRef fbc:geneProduct="G_LmjF35_DOT_1480" />
        </fbc:geneProductAssociation>
      </reaction>
      <reaction fast="false" id="R_ARGSSr" name="R_argininosuccinate synthase, reversible" reversible="true" fbc:lowerFluxBound="cobra_default_lb" fbc:upperFluxBound="cobra_default_ub">
        <listOfReactants>
          <speciesReference constant="true" species="M_citr_L_c" stoichiometry="1" />
          <speciesReference constant="true" species="M_atp_c" stoichiometry="1" />
          <speciesReference constant="true" species="M_asp_L_c" stoichiometry="1" />
        </listOfReactants>
        <listOfProducts>
          <speciesReference constant="true" species="M_ppi_c" stoichiometry="1" />
          <speciesReference constant="true" species="M_h_c" stoichiometry="1" />
          <speciesReference constant="true" species="M_argsuc_c" stoichiometry="1" />
          <speciesReference constant="true" species="M_amp_c" stoichiometry="1" />
        </listOfProducts>
        <fbc:geneProductAssociation>
          <fbc:geneProductRef fbc:geneProduct="G_LmjF23_DOT_0260" />
        </fbc:geneProductAssociation>
      </reaction>
      <reaction fast="false" id="R_ARGTRS" name="R_Arginyl-tRNA synthetase" reversible="false" fbc:lowerFluxBound="cobra_0_bound" fbc:upperFluxBound="cobra_default_ub">
        <listOfReactants>
          <speciesReference constant="true" species="M_arg_L_c" stoichiometry="1" />
          <speciesReference constant="true" species="M_atp_c" stoichiometry="1" />
          <speciesReference constant="true" species="M_trnaarg_c" stoichiometry="1" />
        </listOfReactants>
        <listOfProducts>
          <speciesReference constant="true" species="M_ppi_c" stoichiometry="1" />
          <speciesReference constant="true" species="M_argtrna_c" stoichiometry="1" />
          <speciesReference constant="true" species="M_amp_c" stoichiometry="1" />
        </listOfProducts>
        <fbc:geneProductAssociation>
          <fbc:geneProductRef fbc:geneProduct="G_LmjF27_DOT_1310" />
        </fbc:geneProductAssociation>
      </reaction>
      <reaction fast="false" id="R_ARGt" name="R_L-arginine transport in via proton symport" reversible="true" fbc:lowerFluxBound="cobra_default_lb" fbc:upperFluxBound="cobra_default_ub">
        <listOfReactants>
          <speciesReference constant="true" species="M_arg_L_e" stoichiometry="1" />
          <speciesReference constant="true" species="M_h_e" stoichiometry="1" />
        </listOfReactants>
        <listOfProducts>
          <speciesReference constant="true" species="M_arg_L_c" stoichiometry="1" />
          <speciesReference constant="true" species="M_h_c" stoichiometry="1" />
        </listOfProducts>
        <fbc:geneProductAssociation>
          <fbc:or>
            <fbc:geneProductRef fbc:geneProduct="G_LmjF14_DOT_0320" />
            <fbc:geneProductRef fbc:geneProduct="G_LmjF22_DOT_0230" />
            <fbc:geneProductRef fbc:geneProduct="G_LmjF11_DOT_0520" />
            <fbc:geneProductRef fbc:geneProduct="G_LmjF27_DOT_0670" />
          </fbc:or>
        </fbc:geneProductAssociation>
      </reaction>
      <reaction fast="false" id="R_ARGtg" name="R_arginine transport" reversible="true" fbc:lowerFluxBound="cobra_default_lb" fbc:upperFluxBound="cobra_default_ub">
        <listOfReactants>
          <speciesReference constant="true" species="M_arg_L_c" stoichiometry="1" />
        </listOfReactants>
        <listOfProducts>
          <speciesReference constant="true" species="M_arg_L_x" stoichiometry="1" />
        </listOfProducts>
      </reaction>
      <reaction fast="false" id="R_ARMT" name="R_hnRNP arginine N-methyltransferase" reversible="false" fbc:lowerFluxBound="cobra_0_bound" fbc:upperFluxBound="cobra_default_ub">
        <listOfReactants>
          <speciesReference constant="true" species="M_his_L_c" stoichiometry="1" />
          <speciesReference constant="true" species="M_amet_c" stoichiometry="1" />
        </listOfReactants>
        <listOfProducts>
          <speciesReference constant="true" species="M_mehis_c" stoichiometry="1" />
          <speciesReference constant="true" species="M_h_c" stoichiometry="1" />
          <speciesReference constant="true" species="M_ahcys_c" stoichiometry="1" />
        </listOfProducts>
        <fbc:geneProductAssociation>
          <fbc:and>
            <fbc:geneProductRef fbc:geneProduct="G_LmjF03_DOT_0600" />
            <fbc:geneProductRef fbc:geneProduct="G_LmjF12_DOT_1270" />
          </fbc:and>
        </fbc:geneProductAssociation>
      </reaction>
      <reaction fast="false" id="R_ASAT" name="R_Acyl-CoA:sphingosine N-acyltransferase" reversible="false" fbc:lowerFluxBound="cobra_0_bound" fbc:upperFluxBound="cobra_default_ub">
        <listOfReactants>
          <speciesReference constant="true" species="M_sphings_r" stoichiometry="1" />
          <speciesReference constant="true" species="M_acoa_r" stoichiometry="1" />
        </listOfReactants>
        <listOfProducts>
          <speciesReference constant="true" species="M_cer_r" stoichiometry="1" />
          <speciesReference constant="true" species="M_h_r" stoichiometry="1" />
          <speciesReference constant="true" species="M_coa_r" stoichiometry="1" />
        </listOfProducts>
        <fbc:geneProductAssociation>
          <fbc:geneProductRef fbc:geneProduct="G_LmjF31_DOT_1780" />
        </fbc:geneProductAssociation>
      </reaction>
      <reaction fast="false" id="R_ASCBPm" name="R_ascorbate-dependent peroxidase" reversible="true" fbc:lowerFluxBound="cobra_default_lb" fbc:upperFluxBound="cobra_default_ub">
        <listOfReactants>
          <speciesReference constant="true" species="M_h2o2_m" stoichiometry="1" />
          <speciesReference constant="true" species="M_h_m" stoichiometry="1" />
          <speciesReference constant="true" species="M_ascb_m" stoichiometry="1" />
        </listOfReactants>
        <listOfProducts>
          <speciesReference constant="true" species="M_dhdascb_m" stoichiometry="1" />
          <speciesReference constant="true" species="M_h2o_m" stoichiometry="2" />
        </listOfProducts>
        <fbc:geneProductAssociation>
          <fbc:geneProductRef fbc:geneProduct="G_LmjF34_DOT_0070" />
        </fbc:geneProductAssociation>
      </reaction>
      <reaction fast="false" id="R_ASCBtm" name="R_ascb transport" reversible="true" fbc:lowerFluxBound="cobra_default_lb" fbc:upperFluxBound="cobra_default_ub">
        <listOfReactants>
          <speciesReference constant="true" species="M_ascb_c" stoichiometry="1" />
        </listOfReactants>
        <listOfProducts>
          <speciesReference constant="true" species="M_ascb_m" stoichiometry="1" />
        </listOfProducts>
      </reaction>
      <reaction fast="false" id="R_ASCTm" name="R_acetate:succinate-CoA-transferase; mitochondrial" reversible="false" fbc:lowerFluxBound="cobra_0_bound" fbc:upperFluxBound="cobra_default_ub">
        <listOfReactants>
          <speciesReference constant="true" species="M_succ_m" stoichiometry="1" />
          <speciesReference constant="true" species="M_accoa_m" stoichiometry="1" />
        </listOfReactants>
        <listOfProducts>
          <speciesReference constant="true" species="M_succoa_m" stoichiometry="1" />
          <speciesReference constant="true" species="M_ac_m" stoichiometry="1" />
        </listOfProducts>
      </reaction>
      <reaction fast="false" id="R_ASCt2" name="R_ascorbate transport in via proton symport" reversible="false" fbc:lowerFluxBound="cobra_0_bound" fbc:upperFluxBound="cobra_default_ub">
        <listOfReactants>
          <speciesReference constant="true" species="M_h_e" stoichiometry="1" />
          <speciesReference constant="true" species="M_ascb_e" stoichiometry="1" />
        </listOfReactants>
        <listOfProducts>
          <speciesReference constant="true" species="M_ascb_c" stoichiometry="1" />
          <speciesReference constant="true" species="M_h_c" stoichiometry="1" />
        </listOfProducts>
      </reaction>
      <reaction fast="false" id="R_ASNN" name="R_L-asparaginase" reversible="false" fbc:lowerFluxBound="cobra_0_bound" fbc:upperFluxBound="cobra_default_ub">
        <listOfReactants>
          <speciesReference constant="true" species="M_h2o_c" stoichiometry="1" />
          <speciesReference constant="true" species="M_asn_L_c" stoichiometry="1" />
        </listOfReactants>
        <listOfProducts>
          <speciesReference constant="true" species="M_asp_L_c" stoichiometry="1" />
          <speciesReference constant="true" species="M_nh4_c" stoichiometry="1" />
        </listOfProducts>
        <fbc:geneProductAssociation>
          <fbc:geneProductRef fbc:geneProduct="G_LmjF15_DOT_0390" />
        </fbc:geneProductAssociation>
      </reaction>
      <reaction fast="false" id="R_ASNNg" name="R_L-asparaginase (glycosome)" reversible="false" fbc:lowerFluxBound="cobra_0_bound" fbc:upperFluxBound="cobra_default_ub">
        <listOfReactants>
          <speciesReference constant="true" species="M_h2o_x" stoichiometry="1" />
          <speciesReference constant="true" species="M_asn_L_x" stoichiometry="1" />
        </listOfReactants>
        <listOfProducts>
          <speciesReference constant="true" species="M_nh4_x" stoichiometry="1" />
          <speciesReference constant="true" species="M_asp_L_x" stoichiometry="1" />
        </listOfProducts>
        <fbc:geneProductAssociation>
          <fbc:geneProductRef fbc:geneProduct="G_LmjF36_DOT_4430" />
        </fbc:geneProductAssociation>
      </reaction>
      <reaction fast="false" id="R_ASNS3" name="R_asparagine synthetase" reversible="false" fbc:lowerFluxBound="cobra_0_bound" fbc:upperFluxBound="cobra_default_ub">
        <listOfReactants>
          <speciesReference constant="true" species="M_nh3_c" stoichiometry="1" />
          <speciesReference constant="true" species="M_atp_c" stoichiometry="1" />
          <speciesReference constant="true" species="M_asp_L_c" stoichiometry="1" />
        </listOfReactants>
        <listOfProducts>
          <speciesReference constant="true" species="M_asn_L_c" stoichiometry="1" />
          <speciesReference constant="true" species="M_pi_c" stoichiometry="1" />
          <speciesReference constant="true" species="M_adp_c" stoichiometry="1" />
        </listOfProducts>
        <fbc:geneProductAssociation>
          <fbc:geneProductRef fbc:geneProduct="G_LmjF26_DOT_0830" />
        </fbc:geneProductAssociation>
      </reaction>
      <reaction fast="false" id="R_ASNTRS" name="R_Asparaginyl-tRNA synthetase" reversible="false" fbc:lowerFluxBound="cobra_0_bound" fbc:upperFluxBound="cobra_default_ub">
        <listOfReactants>
          <speciesReference constant="true" species="M_asn_L_c" stoichiometry="1" />
          <speciesReference constant="true" species="M_trnaasn_c" stoichiometry="1" />
          <speciesReference constant="true" species="M_atp_c" stoichiometry="1" />
        </listOfReactants>
        <listOfProducts>
          <speciesReference constant="true" species="M_ppi_c" stoichiometry="1" />
          <speciesReference constant="true" species="M_asntrna_c" stoichiometry="1" />
          <speciesReference constant="true" species="M_amp_c" stoichiometry="1" />
        </listOfProducts>
        <fbc:geneProductAssociation>
          <fbc:geneProductRef fbc:geneProduct="G_LmjF34_DOT_2340" />
        </fbc:geneProductAssociation>
      </reaction>
      <reaction fast="false" id="R_ASNt6" name="R_L-asparagine transport in/out via proton symport" reversible="true" fbc:lowerFluxBound="cobra_default_lb" fbc:upperFluxBound="cobra_default_ub">
        <listOfReactants>
          <speciesReference constant="true" species="M_h_e" stoichiometry="1" />
          <speciesReference constant="true" species="M_asn_L_e" stoichiometry="1" />
        </listOfReactants>
        <listOfProducts>
          <speciesReference constant="true" species="M_asn_L_c" stoichiometry="1" />
          <speciesReference constant="true" species="M_h_c" stoichiometry="1" />
        </listOfProducts>
        <fbc:geneProductAssociation>
          <fbc:or>
            <fbc:geneProductRef fbc:geneProduct="G_LmjF14_DOT_0320" />
            <fbc:geneProductRef fbc:geneProduct="G_LmjF22_DOT_0230" />
            <fbc:geneProductRef fbc:geneProduct="G_LmjF11_DOT_0520" />
            <fbc:geneProductRef fbc:geneProduct="G_LmjF27_DOT_0670" />
          </fbc:or>
        </fbc:geneProductAssociation>
      </reaction>
      <reaction fast="false" id="R_ASNtg" name="R_L-asparagine transport glycosome" reversible="true" fbc:lowerFluxBound="cobra_default_lb" fbc:upperFluxBound="cobra_default_ub">
        <listOfReactants>
          <speciesReference constant="true" species="M_asn_L_c" stoichiometry="1" />
        </listOfReactants>
        <listOfProducts>
          <speciesReference constant="true" species="M_asn_L_x" stoichiometry="1" />
        </listOfProducts>
      </reaction>
      <reaction fast="false" id="R_ASPCT" name="R_aspartate carbamoyltransferase" reversible="false" fbc:lowerFluxBound="cobra_0_bound" fbc:upperFluxBound="cobra_default_ub">
        <listOfReactants>
          <speciesReference constant="true" species="M_cbp_c" stoichiometry="1" />
          <speciesReference constant="true" species="M_asp_L_c" stoichiometry="1" />
        </listOfReactants>
        <listOfProducts>
          <speciesReference constant="true" species="M_pi_c" stoichiometry="1" />
          <speciesReference constant="true" species="M_h_c" stoichiometry="1" />
          <speciesReference constant="true" species="M_cbasp_c" stoichiometry="1" />
        </listOfProducts>
        <fbc:geneProductAssociation>
          <fbc:geneProductRef fbc:geneProduct="G_LmjF16_DOT_0540" />
        </fbc:geneProductAssociation>
      </reaction>
      <reaction fast="false" id="R_ASPTA1" name="R_aspartate transaminase" reversible="true" fbc:lowerFluxBound="cobra_default_lb" fbc:upperFluxBound="cobra_default_ub">
        <listOfReactants>
          <speciesReference constant="true" species="M_akg_c" stoichiometry="1" />
          <speciesReference constant="true" species="M_asp_L_c" stoichiometry="1" />
        </listOfReactants>
        <listOfProducts>
          <speciesReference constant="true" species="M_glu_L_c" stoichiometry="1" />
          <speciesReference constant="true" species="M_oaa_c" stoichiometry="1" />
        </listOfProducts>
        <fbc:geneProductAssociation>
          <fbc:geneProductRef fbc:geneProduct="G_LmjF35_DOT_0820" />
        </fbc:geneProductAssociation>
      </reaction>
      <reaction fast="false" id="R_ASPTA1m" name="R_aspartate transaminase, mitochondrial" reversible="true" fbc:lowerFluxBound="cobra_default_lb" fbc:upperFluxBound="cobra_default_ub">
        <listOfReactants>
          <speciesReference constant="true" species="M_asp_L_m" stoichiometry="1" />
          <speciesReference constant="true" species="M_akg_m" stoichiometry="1" />
        </listOfReactants>
        <listOfProducts>
          <speciesReference constant="true" species="M_oaa_m" stoichiometry="1" />
          <speciesReference constant="true" species="M_glu_L_m" stoichiometry="1" />
        </listOfProducts>
        <fbc:geneProductAssociation>
          <fbc:geneProductRef fbc:geneProduct="G_LmjF24_DOT_0370" />
        </fbc:geneProductAssociation>
      </reaction>
      <reaction fast="false" id="R_ASPTA3" name="R_aspartate transaminase" reversible="false" fbc:lowerFluxBound="cobra_0_bound" fbc:upperFluxBound="cobra_default_ub">
        <listOfReactants>
          <speciesReference constant="true" species="M_3sala_c" stoichiometry="1" />
          <speciesReference constant="true" species="M_akg_c" stoichiometry="1" />
        </listOfReactants>
        <listOfProducts>
          <speciesReference constant="true" species="M_glu_L_c" stoichiometry="1" />
          <speciesReference constant="true" species="M_spyr_c" stoichiometry="1" />
        </listOfProducts>
        <fbc:geneProductAssociation>
          <fbc:geneProductRef fbc:geneProduct="G_LmjF35_DOT_0820" />
        </fbc:geneProductAssociation>
      </reaction>
      <reaction fast="false" id="R_ASPTA4" name="R_aspartate transaminase" reversible="false" fbc:lowerFluxBound="cobra_0_bound" fbc:upperFluxBound="cobra_default_ub">
        <listOfReactants>
          <speciesReference constant="true" species="M_mercppyr_c" stoichiometry="1" />
          <speciesReference constant="true" species="M_glu_L_c" stoichiometry="1" />
        </listOfReactants>
        <listOfProducts>
          <speciesReference constant="true" species="M_akg_c" stoichiometry="1" />
          <speciesReference constant="true" species="M_cys_L_c" stoichiometry="1" />
        </listOfProducts>
        <fbc:geneProductAssociation>
          <fbc:geneProductRef fbc:geneProduct="G_LmjF35_DOT_0820" />
        </fbc:geneProductAssociation>
      </reaction>
      <reaction fast="false" id="R_ASPTA5m" name="R_aspartate transaminase, mitochondrial" reversible="true" fbc:lowerFluxBound="cobra_default_lb" fbc:upperFluxBound="cobra_default_ub">
        <listOfReactants>
          <speciesReference constant="true" species="M_akg_m" stoichiometry="1" />
          <speciesReference constant="true" species="M_tyr_L_m" stoichiometry="1" />
        </listOfReactants>
        <listOfProducts>
          <speciesReference constant="true" species="M_34hpp_m" stoichiometry="1" />
          <speciesReference constant="true" species="M_glu_L_m" stoichiometry="1" />
        </listOfProducts>
        <fbc:geneProductAssociation>
          <fbc:geneProductRef fbc:geneProduct="G_LmjF24_DOT_0370" />
        </fbc:geneProductAssociation>
      </reaction>
      <reaction fast="false" id="R_ASPTRS" name="R_Aspartyl-tRNA synthetase" reversible="false" fbc:lowerFluxBound="cobra_0_bound" fbc:upperFluxBound="cobra_default_ub">
        <listOfReactants>
          <speciesReference constant="true" species="M_trnaasp_c" stoichiometry="1" />
          <speciesReference constant="true" species="M_atp_c" stoichiometry="1" />
          <speciesReference constant="true" species="M_asp_L_c" stoichiometry="1" />
        </listOfReactants>
        <listOfProducts>
          <speciesReference constant="true" species="M_ppi_c" stoichiometry="1" />
          <speciesReference constant="true" species="M_asptrna_c" stoichiometry="1" />
          <speciesReference constant="true" species="M_amp_c" stoichiometry="1" />
        </listOfProducts>
        <fbc:geneProductAssociation>
          <fbc:or>
            <fbc:geneProductRef fbc:geneProduct="G_LmjF21_DOT_0895" />
            <fbc:geneProductRef fbc:geneProduct="G_LmjF30_DOT_0460" />
          </fbc:or>
        </fbc:geneProductAssociation>
      </reaction>
      <reaction fast="false" id="R_ASPt6" name="R_L-aspartate transport in via proton symport" reversible="true" fbc:lowerFluxBound="cobra_default_lb" fbc:upperFluxBound="cobra_default_ub">
        <listOfReactants>
          <speciesReference constant="true" species="M_asp_L_e" stoichiometry="1" />
          <speciesReference constant="true" species="M_h_e" stoichiometry="1" />
        </listOfReactants>
        <listOfProducts>
          <speciesReference constant="true" species="M_h_c" stoichiometry="1" />
          <speciesReference constant="true" species="M_asp_L_c" stoichiometry="1" />
        </listOfProducts>
        <fbc:geneProductAssociation>
          <fbc:or>
            <fbc:geneProductRef fbc:geneProduct="G_LmjF14_DOT_0320" />
            <fbc:geneProductRef fbc:geneProduct="G_LmjF22_DOT_0230" />
            <fbc:geneProductRef fbc:geneProduct="G_LmjF11_DOT_0520" />
            <fbc:geneProductRef fbc:geneProduct="G_LmjF27_DOT_0670" />
          </fbc:or>
        </fbc:geneProductAssociation>
      </reaction>
      <reaction fast="false" id="R_ASPtg" name="R_L-aspartate transport glycosome" reversible="true" fbc:lowerFluxBound="cobra_default_lb" fbc:upperFluxBound="cobra_default_ub">
        <listOfReactants>
          <speciesReference constant="true" species="M_asp_L_c" stoichiometry="1" />
        </listOfReactants>
        <listOfProducts>
          <speciesReference constant="true" species="M_asp_L_x" stoichiometry="1" />
        </listOfProducts>
      </reaction>
      <reaction fast="false" id="R_ASPtm" name="R_L-aspartate transport mitochondrial" reversible="true" fbc:lowerFluxBound="cobra_default_lb" fbc:upperFluxBound="cobra_default_ub">
        <listOfReactants>
          <speciesReference constant="true" species="M_asp_L_c" stoichiometry="1" />
        </listOfReactants>
        <listOfProducts>
          <speciesReference constant="true" species="M_asp_L_m" stoichiometry="1" />
        </listOfProducts>
      </reaction>
      <reaction fast="false" id="R_ATPM" name="R_ATP maintenance requirment" reversible="false" fbc:lowerFluxBound="cobra_0_bound" fbc:upperFluxBound="cobra_default_ub">
        <listOfReactants>
          <speciesReference constant="true" species="M_h2o_c" stoichiometry="1" />
          <speciesReference constant="true" species="M_atp_c" stoichiometry="1" />
        </listOfReactants>
        <listOfProducts>
          <speciesReference constant="true" species="M_pi_c" stoichiometry="1" />
          <speciesReference constant="true" species="M_h_c" stoichiometry="1" />
          <speciesReference constant="true" species="M_adp_c" stoichiometry="1" />
        </listOfProducts>
        <fbc:geneProductAssociation>
          <fbc:geneProductRef fbc:geneProduct="G_LmjF36_DOT_4630" />
        </fbc:geneProductAssociation>
      </reaction>
      <reaction fast="false" id="R_ATPS" name="R_ATPase, cytosolic" reversible="false" fbc:lowerFluxBound="cobra_0_bound" fbc:upperFluxBound="cobra_default_ub">
        <listOfReactants>
          <speciesReference constant="true" species="M_h2o_c" stoichiometry="1" />
          <speciesReference constant="true" species="M_atp_c" stoichiometry="1" />
        </listOfReactants>
        <listOfProducts>
          <speciesReference constant="true" species="M_pi_c" stoichiometry="1" />
          <speciesReference constant="true" species="M_adp_c" stoichiometry="1" />
          <speciesReference constant="true" species="M_h_e" stoichiometry="1" />
        </listOfProducts>
        <fbc:geneProductAssociation>
          <fbc:or>
            <fbc:geneProductRef fbc:geneProduct="G_LmjF18_DOT_1510" />
            <fbc:geneProductRef fbc:geneProduct="G_LmjF18_DOT_1520" />
          </fbc:or>
        </fbc:geneProductAssociation>
      </reaction>
      <reaction fast="false" id="R_ATPS3v" name="R_ATP synthase, Acidocalcisome" reversible="false" fbc:lowerFluxBound="cobra_0_bound" fbc:upperFluxBound="cobra_default_ub">
        <listOfReactants>
          <speciesReference constant="true" species="M_adp_v" stoichiometry="1" />
          <speciesReference constant="true" species="M_h_c" stoichiometry="3" />
          <speciesReference constant="true" species="M_pi_v" stoichiometry="1" />
        </listOfReactants>
        <listOfProducts>
          <speciesReference constant="true" species="M_atp_v" stoichiometry="1" />
          <speciesReference constant="true" species="M_h2o_v" stoichiometry="1" />
          <speciesReference constant="true" species="M_h_v" stoichiometry="2" />
        </listOfProducts>
        <fbc:geneProductAssociation>
          <fbc:or>
            <fbc:and>
              <fbc:geneProductRef fbc:geneProduct="G_LmjF21_DOT_1340" />
              <fbc:geneProductRef fbc:geneProduct="G_LmjF21_DOT_1790" />
              <fbc:geneProductRef fbc:geneProduct="G_LmjF23_DOT_0130" />
              <fbc:geneProductRef fbc:geneProduct="G_LmjF28_DOT_1160" />
              <fbc:geneProductRef fbc:geneProduct="G_LmjF30_DOT_3660" />
              <fbc:geneProductRef fbc:geneProduct="G_LmjF34_DOT_3670" />
              <fbc:geneProductRef fbc:geneProduct="G_LmjF05_DOT_1140" />
              <fbc:geneProductRef fbc:geneProduct="G_LmjF28_DOT_2430" />
              <fbc:geneProductRef fbc:geneProduct="G_LmjF18_DOT_0560" />
              <fbc:geneProductRef fbc:geneProduct="G_LmjF35_DOT_0700" />
              <fbc:geneProductRef fbc:geneProduct="G_LmjF36_DOT_3100" />
              <fbc:geneProductRef fbc:geneProduct="G_LmjF12_DOT_0520" />
              <fbc:geneProductRef fbc:geneProduct="G_LmjF23_DOT_0340" />
              <fbc:geneProductRef fbc:geneProduct="G_LmjF23_DOT_1510" />
            </fbc:and>
            <fbc:and>
              <fbc:geneProductRef fbc:geneProduct="G_LmjF21_DOT_1340" />
              <fbc:geneProductRef fbc:geneProduct="G_LmjF21_DOT_1800" />
              <fbc:geneProductRef fbc:geneProduct="G_LmjF23_DOT_0130" />
              <fbc:geneProductRef fbc:geneProduct="G_LmjF28_DOT_1160" />
              <fbc:geneProductRef fbc:geneProduct="G_LmjF30_DOT_3660" />
              <fbc:geneProductRef fbc:geneProduct="G_LmjF34_DOT_3670" />
              <fbc:geneProductRef fbc:geneProduct="G_LmjF05_DOT_1140" />
              <fbc:geneProductRef fbc:geneProduct="G_LmjF28_DOT_2430" />
              <fbc:geneProductRef fbc:geneProduct="G_LmjF18_DOT_0560" />
              <fbc:geneProductRef fbc:geneProduct="G_LmjF35_DOT_0700" />
              <fbc:geneProductRef fbc:geneProduct="G_LmjF36_DOT_3100" />
              <fbc:geneProductRef fbc:geneProduct="G_LmjF12_DOT_0520" />
              <fbc:geneProductRef fbc:geneProduct="G_LmjF23_DOT_0340" />
              <fbc:geneProductRef fbc:geneProduct="G_LmjF23_DOT_1510" />
            </fbc:and>
          </fbc:or>
        </fbc:geneProductAssociation>
      </reaction>
      <reaction fast="false" id="R_ATPSm" name="R_ATP synthase, mitochondrial" reversible="false" fbc:lowerFluxBound="cobra_0_bound" fbc:upperFluxBound="cobra_default_ub">
        <listOfReactants>
          <speciesReference constant="true" species="M_adp_m" stoichiometry="1" />
          <speciesReference constant="true" species="M_h_c" stoichiometry="3" />
          <speciesReference constant="true" species="M_pi_m" stoichiometry="1" />
        </listOfReactants>
        <listOfProducts>
          <speciesReference constant="true" species="M_atp_m" stoichiometry="1" />
          <speciesReference constant="true" species="M_h_m" stoichiometry="2" />
          <speciesReference constant="true" species="M_h2o_m" stoichiometry="1" />
        </listOfProducts>
        <fbc:geneProductAssociation>
          <fbc:or>
            <fbc:and>
              <fbc:geneProductRef fbc:geneProduct="G_LmjF05_DOT_0500" />
              <fbc:geneProductRef fbc:geneProduct="G_LmjF25_DOT_1170" />
              <fbc:geneProductRef fbc:geneProduct="G_LmjF21_DOT_0740" />
              <fbc:geneProductRef fbc:geneProduct="G_LmjF30_DOT_3600" />
              <fbc:geneProductRef fbc:geneProduct="G_LmjF21_DOT_1770" />
            </fbc:and>
            <fbc:and>
              <fbc:geneProductRef fbc:geneProduct="G_LmjF05_DOT_0500" />
              <fbc:geneProductRef fbc:geneProduct="G_LmjF25_DOT_1170" />
              <fbc:geneProductRef fbc:geneProduct="G_LmjF24_DOT_0630" />
              <fbc:geneProductRef fbc:geneProduct="G_LmjF30_DOT_3600" />
              <fbc:geneProductRef fbc:geneProduct="G_LmjF21_DOT_1770" />
            </fbc:and>
            <fbc:and>
              <fbc:geneProductRef fbc:geneProduct="G_LmjF05_DOT_0500" />
              <fbc:geneProductRef fbc:geneProduct="G_LmjF25_DOT_1170" />
              <fbc:geneProductRef fbc:geneProduct="G_LmjF26_DOT_0460" />
              <fbc:geneProductRef fbc:geneProduct="G_LmjF30_DOT_3600" />
              <fbc:geneProductRef fbc:geneProduct="G_LmjF21_DOT_1770" />
            </fbc:and>
            <fbc:and>
              <fbc:geneProductRef fbc:geneProduct="G_LmjF05_DOT_0500" />
              <fbc:geneProductRef fbc:geneProduct="G_LmjF25_DOT_1180" />
              <fbc:geneProductRef fbc:geneProduct="G_LmjF21_DOT_0740" />
              <fbc:geneProductRef fbc:geneProduct="G_LmjF30_DOT_3600" />
              <fbc:geneProductRef fbc:geneProduct="G_LmjF21_DOT_1770" />
            </fbc:and>
            <fbc:and>
              <fbc:geneProductRef fbc:geneProduct="G_LmjF05_DOT_0500" />
              <fbc:geneProductRef fbc:geneProduct="G_LmjF25_DOT_1180" />
              <fbc:geneProductRef fbc:geneProduct="G_LmjF24_DOT_0630" />
              <fbc:geneProductRef fbc:geneProduct="G_LmjF30_DOT_3600" />
              <fbc:geneProductRef fbc:geneProduct="G_LmjF21_DOT_1770" />
            </fbc:and>
            <fbc:and>
              <fbc:geneProductRef fbc:geneProduct="G_LmjF05_DOT_0500" />
              <fbc:geneProductRef fbc:geneProduct="G_LmjF25_DOT_1180" />
              <fbc:geneProductRef fbc:geneProduct="G_LmjF26_DOT_0460" />
              <fbc:geneProductRef fbc:geneProduct="G_LmjF30_DOT_3600" />
              <fbc:geneProductRef fbc:geneProduct="G_LmjF21_DOT_1770" />
            </fbc:and>
            <fbc:and>
              <fbc:geneProductRef fbc:geneProduct="G_LmjF05_DOT_0510" />
              <fbc:geneProductRef fbc:geneProduct="G_LmjF25_DOT_1170" />
              <fbc:geneProductRef fbc:geneProduct="G_LmjF21_DOT_0740" />
              <fbc:geneProductRef fbc:geneProduct="G_LmjF30_DOT_3600" />
              <fbc:geneProductRef fbc:geneProduct="G_LmjF21_DOT_1770" />
            </fbc:and>
            <fbc:and>
              <fbc:geneProductRef fbc:geneProduct="G_LmjF05_DOT_0510" />
              <fbc:geneProductRef fbc:geneProduct="G_LmjF25_DOT_1170" />
              <fbc:geneProductRef fbc:geneProduct="G_LmjF24_DOT_0630" />
              <fbc:geneProductRef fbc:geneProduct="G_LmjF30_DOT_3600" />
              <fbc:geneProductRef fbc:geneProduct="G_LmjF21_DOT_1770" />
            </fbc:and>
            <fbc:and>
              <fbc:geneProductRef fbc:geneProduct="G_LmjF05_DOT_0510" />
              <fbc:geneProductRef fbc:geneProduct="G_LmjF25_DOT_1170" />
              <fbc:geneProductRef fbc:geneProduct="G_LmjF26_DOT_0460" />
              <fbc:geneProductRef fbc:geneProduct="G_LmjF30_DOT_3600" />
              <fbc:geneProductRef fbc:geneProduct="G_LmjF21_DOT_1770" />
            </fbc:and>
            <fbc:and>
              <fbc:geneProductRef fbc:geneProduct="G_LmjF05_DOT_0510" />
              <fbc:geneProductRef fbc:geneProduct="G_LmjF25_DOT_1180" />
              <fbc:geneProductRef fbc:geneProduct="G_LmjF21_DOT_0740" />
              <fbc:geneProductRef fbc:geneProduct="G_LmjF30_DOT_3600" />
              <fbc:geneProductRef fbc:geneProduct="G_LmjF21_DOT_1770" />
            </fbc:and>
            <fbc:and>
              <fbc:geneProductRef fbc:geneProduct="G_LmjF05_DOT_0510" />
              <fbc:geneProductRef fbc:geneProduct="G_LmjF25_DOT_1180" />
              <fbc:geneProductRef fbc:geneProduct="G_LmjF24_DOT_0630" />
              <fbc:geneProductRef fbc:geneProduct="G_LmjF30_DOT_3600" />
              <fbc:geneProductRef fbc:geneProduct="G_LmjF21_DOT_1770" />
            </fbc:and>
            <fbc:and>
              <fbc:geneProductRef fbc:geneProduct="G_LmjF05_DOT_0510" />
              <fbc:geneProductRef fbc:geneProduct="G_LmjF25_DOT_1180" />
              <fbc:geneProductRef fbc:geneProduct="G_LmjF26_DOT_0460" />
              <fbc:geneProductRef fbc:geneProduct="G_LmjF30_DOT_3600" />
              <fbc:geneProductRef fbc:geneProduct="G_LmjF21_DOT_1770" />
            </fbc:and>
          </fbc:or>
        </fbc:geneProductAssociation>
      </reaction>
      <reaction fast="false" id="R_BIOMASS_LM3" name="R_L.major Biomass Final" reversible="false" fbc:lowerFluxBound="cobra_0_bound" fbc:upperFluxBound="cobra_default_ub">
        <listOfReactants>
          <speciesReference constant="true" species="M_triglyc_LM_c" stoichiometry="0.0256" />
          <speciesReference constant="true" species="M_ump_c" stoichiometry="0.0593" />
          <speciesReference constant="true" species="M_asp_L_c" stoichiometry="0.1728" />
          <speciesReference constant="true" species="M_gmp_c" stoichiometry="0.1023" />
          <speciesReference constant="true" species="M_cys_L_c" stoichiometry="0.0672" />
          <speciesReference constant="true" species="M_val_L_c" stoichiometry="0.255" />
          <speciesReference constant="true" species="M_dtmp_c" stoichiometry="0.0099" />
          <speciesReference constant="true" species="M_tyr_L_c" stoichiometry="0.0853" />
          <speciesReference constant="true" species="M_atp_c" stoichiometry="32.26" />
          <speciesReference constant="true" species="M_glu_L_c" stoichiometry="0.2134" />
          <speciesReference constant="true" species="M_zymst_c" stoichiometry="0.0123" />
          <speciesReference constant="true" species="M_ala_L_c" stoichiometry="0.4281" />
          <speciesReference constant="true" species="M_phe_L_c" stoichiometry="0.1049" />
          <speciesReference constant="true" species="M_pro_L_c" stoichiometry="0.2059" />
          <speciesReference constant="true" species="M_thr_L_c" stoichiometry="0.2134" />
          <speciesReference constant="true" species="M_spmd_c" stoichiometry="0.0067" />
          <speciesReference constant="true" species="M_ile_L_c" stoichiometry="0.106" />
          <speciesReference constant="true" species="M_ser_L_c" stoichiometry="0.3193" />
          <speciesReference constant="true" species="M_ptd1ino_LM_c" stoichiometry="0.0092" />
          <speciesReference constant="true" species="M_met_L_c" stoichiometry="0.0804" />
          <speciesReference constant="true" species="M_mag_LM_c" stoichiometry="0.0015" />
          <speciesReference constant="true" species="M_clpn_LM_c" stoichiometry="0.0021" />
          <speciesReference constant="true" species="M_asn_L_c" stoichiometry="0.0932" />
          <speciesReference constant="true" species="M_mannan_c" stoichiometry="0.0034" />
          <speciesReference constant="true" species="M_dgmp_c" stoichiometry="0.0147" />
          <speciesReference constant="true" species="M_cmp_c" stoichiometry="0.1006" />
          <speciesReference constant="true" species="M_ptrc_c" stoichiometry="0.0333" />
          <speciesReference constant="true" species="M_h2o_c" stoichiometry="32.26" />
          <speciesReference constant="true" species="M_gln_L_c" stoichiometry="0.1458" />
          <speciesReference constant="true" species="M_his_L_c" stoichiometry="0.096" />
          <speciesReference constant="true" species="M_leu_L_c" stoichiometry="0.3271" />
          <speciesReference constant="true" species="M_ergst_c" stoichiometry="0.0565" />
          <speciesReference constant="true" species="M_12dgr_LM_c" stoichiometry="0.0013" />
          <speciesReference constant="true" species="M_amp_c" stoichiometry="0.0628" />
          <speciesReference constant="true" species="M_arg_L_c" stoichiometry="0.2557" />
          <speciesReference constant="true" species="M_damp_c" stoichiometry="0.0099" />
          <speciesReference constant="true" species="M_dcmp_c" stoichiometry="0.0147" />
          <speciesReference constant="true" species="M_lys_L_c" stoichiometry="0.1184" />
          <speciesReference constant="true" species="M_trp_L_c" stoichiometry="0.0384" />
          <speciesReference constant="true" species="M_gly_c" stoichiometry="0.2297" />
          <speciesReference constant="true" species="M_pc_LM_c" stoichiometry="0.062" />
          <speciesReference constant="true" species="M_pe_LM_c" stoichiometry="0.0268" />
        </listOfReactants>
        <listOfProducts>
          <speciesReference constant="true" species="M_pi_c" stoichiometry="32.26" />
          <speciesReference constant="true" species="M_h_c" stoichiometry="32.26" />
          <speciesReference constant="true" species="M_adp_c" stoichiometry="32.26" />
        </listOfProducts>
      </reaction>
      <reaction fast="false" id="R_BNZPPH" name="R_Benzoyl phosphate phosphohydrolase" reversible="false" fbc:lowerFluxBound="cobra_0_bound" fbc:upperFluxBound="cobra_default_ub">
        <listOfReactants>
[truncated: 708,927 more chars]
