# Supplementary material for: Do genome-scale models need exact solvers or clearer standards?
Source: Mol Syst Biol. 2015 Oct 14;11(10):831. doi: 10.15252/msb.20156157 (PMC4631202; doi:10.15252/msb.20156157)
Supplement: Supplementary file 2 — Dataset EV1 [file msb0011-0831-sd2.zip › m_model_collection-master/sbml3/iAF692.xml]

<?xml version='1.0' encoding='UTF-8'?>
<sbml xmlns:fbc="http://www.sbml.org/sbml/level3/version1/fbc/version2" level="3" sboTerm="SBO:0000624" version="1" xmlns="http://www.sbml.org/sbml/level3/version1/core" fbc:required="false">
  <model id="iAF692" fbc:strict="true">
    <listOfUnitDefinitions>
      <unitDefinition id="mmol_per_gDW_per_hr">
        <listOfUnits>
          <unit exponent="1" kind="mole" multiplier="1" scale="-3" />
          <unit exponent="-1" kind="gram" multiplier="1" scale="0" />
          <unit exponent="-1" kind="second" multiplier="3600" scale="0" />
        </listOfUnits>
      </unitDefinition>
    </listOfUnitDefinitions>
    <fbc:listOfObjectives fbc:activeObjective="obj">
      <fbc:objective fbc:id="obj" fbc:type="maximize">
        <fbc:listOfFluxObjectives>
          <fbc:fluxObjective fbc:coefficient="1" fbc:reaction="R_Mb_biomass_30" />
        </fbc:listOfFluxObjectives>
      </fbc:objective>
    </fbc:listOfObjectives>
    <listOfParameters>
      <parameter constant="true" id="cobra_default_lb" sboTerm="SBO:0000626" units="mmol_per_gDW_per_hr" value="-999999" />
      <parameter constant="true" id="cobra_default_ub" sboTerm="SBO:0000626" units="mmol_per_gDW_per_hr" value="999999" />
      <parameter constant="true" id="cobra_0_bound" sboTerm="SBO:0000626" units="mmol_per_gDW_per_hr" value="0" />
      <parameter constant="true" id="R_ATPM_upper_bound" sboTerm="SBO:0000625" units="mmol_per_gDW_per_hr" value="0.75" />
      <parameter constant="true" id="R_ATPM_lower_bound" sboTerm="SBO:0000625" units="mmol_per_gDW_per_hr" value="0.75" />
      <parameter constant="true" id="R_EX_meoh_e_lower_bound" sboTerm="SBO:0000625" units="mmol_per_gDW_per_hr" value="-5.088" />
    </listOfParameters>
    <listOfCompartments>
      <compartment constant="true" id="c" name="Cytosol" />
      <compartment constant="true" id="e" name="Extraorganism" />
    </listOfCompartments>
    <listOfSpecies>
      <species boundaryCondition="false" compartment="c" constant="false" hasOnlySubstanceUnits="false" id="M_10fthf_c" name="10-Formyltetrahydrofolate" fbc:charge="-2" fbc:chemicalFormula="C20H21N7O7" />
      <species boundaryCondition="false" compartment="c" constant="false" hasOnlySubstanceUnits="false" id="M_13dpg_c" name="3-Phospho-D-glyceroyl phosphate" fbc:charge="-4" fbc:chemicalFormula="C3H4O10P2" />
      <species boundaryCondition="false" compartment="c" constant="false" hasOnlySubstanceUnits="false" id="M_1pyr5c_c" name="1-Pyrroline-5-carboxylate" fbc:charge="-1" fbc:chemicalFormula="C5H6NO2" />
      <species boundaryCondition="false" compartment="c" constant="false" hasOnlySubstanceUnits="false" id="M_23dhdp_c" name="2,3-Dihydrodipicolinate" fbc:charge="-2" fbc:chemicalFormula="C7H5NO4" />
      <species boundaryCondition="false" compartment="c" constant="false" hasOnlySubstanceUnits="false" id="M_23dhmb_c" name="(R)-2,3-Dihydroxy-3-methylbutanoate" fbc:charge="-1" fbc:chemicalFormula="C5H9O4" />
      <species boundaryCondition="false" compartment="c" constant="false" hasOnlySubstanceUnits="false" id="M_23dhmp_c" name="(R)-2,3-Dihydroxy-3-methylpentanoate" fbc:charge="-1" fbc:chemicalFormula="C6H11O4" />
      <species boundaryCondition="false" compartment="c" constant="false" hasOnlySubstanceUnits="false" id="M_23dpg_c" name="2,3-Disphospho-D-glycerate" fbc:charge="-5" fbc:chemicalFormula="C3H3O10P2" />
      <species boundaryCondition="false" compartment="c" constant="false" hasOnlySubstanceUnits="false" id="M_25aics_c" name="(S)-2-[5-Amino-1-(5-phospho-D-ribosyl)imidazole-4-carboxamido]succinate" fbc:charge="-4" fbc:chemicalFormula="C13H15N4O12P" />
      <species boundaryCondition="false" compartment="c" constant="false" hasOnlySubstanceUnits="false" id="M_25dhpp_c" name="2,5-Diamino-6-hydroxy-4-(5'-phosphoribosylamino)-pyrimidine" fbc:charge="-2" fbc:chemicalFormula="C9H14N5O8P" />
      <species boundaryCondition="false" compartment="c" constant="false" hasOnlySubstanceUnits="false" id="M_25dthpp_c" name="2,5-diamino-6-ribitylamino-4(3H)-pyrimidinone 5'-phosphate" fbc:charge="-2" fbc:chemicalFormula="C9H16N5O8P" />
      <species boundaryCondition="false" compartment="c" constant="false" hasOnlySubstanceUnits="false" id="M_26dap_DASH_M_c" name="meso-2,6-Diaminoheptanedioate" fbc:charge="0" fbc:chemicalFormula="C7H14N2O4" />
      <species boundaryCondition="false" compartment="c" constant="false" hasOnlySubstanceUnits="false" id="M_2ahbut_c" name="(S)-2-Aceto-2-hydroxybutanoate" fbc:charge="-1" fbc:chemicalFormula="C6H9O4" />
      <species boundaryCondition="false" compartment="c" constant="false" hasOnlySubstanceUnits="false" id="M_2c25dho_c" name="2-Carboxy-2,5-dihydro-5-oxofuran-2-acetate" fbc:charge="0" fbc:chemicalFormula="C7H6O6" />
      <species boundaryCondition="false" compartment="c" constant="false" hasOnlySubstanceUnits="false" id="M_2cpr5p_c" name="1-(2-Carboxyphenylamino)-1-deoxy-D-ribulose 5-phosphate" fbc:charge="-3" fbc:chemicalFormula="C12H13NO9P" />
      <species boundaryCondition="false" compartment="c" constant="false" hasOnlySubstanceUnits="false" id="M_2dhp_c" name="2-Dehydropantoate" fbc:charge="-1" fbc:chemicalFormula="C6H9O4" />
      <species boundaryCondition="false" compartment="c" constant="false" hasOnlySubstanceUnits="false" id="M_2dr1p_c" name="2-Deoxy-D-ribose 1-phosphate" fbc:charge="-2" fbc:chemicalFormula="C5H9O7P" />
      <species boundaryCondition="false" compartment="c" constant="false" hasOnlySubstanceUnits="false" id="M_2ins_c" name="2-Inosose" fbc:charge="0" fbc:chemicalFormula="C6H10O6" />
      <species boundaryCondition="false" compartment="c" constant="false" hasOnlySubstanceUnits="false" id="M_2ippm_c" name="2-Isopropylmaleate" fbc:charge="-2" fbc:chemicalFormula="C7H8O4" />
      <species boundaryCondition="false" compartment="c" constant="false" hasOnlySubstanceUnits="false" id="M_2mahmp_c" name="2-Methyl-4-amino-5-hydroxymethylpyrimidine diphosphate" fbc:charge="-3" fbc:chemicalFormula="C6H8N3O7P2" />
      <species boundaryCondition="false" compartment="c" constant="false" hasOnlySubstanceUnits="false" id="M_2obut_c" name="2-Oxobutanoate" fbc:charge="-1" fbc:chemicalFormula="C4H5O3" />
      <species boundaryCondition="false" compartment="c" constant="false" hasOnlySubstanceUnits="false" id="M_2ood_c" name="2-oxooctanedioic acid" fbc:charge="-2" fbc:chemicalFormula="C8H10O5" />
      <species boundaryCondition="false" compartment="c" constant="false" hasOnlySubstanceUnits="false" id="M_2pg_c" name="D-Glycerate 2-phosphate" fbc:charge="-3" fbc:chemicalFormula="C3H4O7P" />
      <species boundaryCondition="false" compartment="c" constant="false" hasOnlySubstanceUnits="false" id="M_2pglyc_c" name="2-Phosphoglycolate" fbc:charge="-3" fbc:chemicalFormula="C2H2O6P" />
      <species boundaryCondition="false" compartment="c" constant="false" hasOnlySubstanceUnits="false" id="M_2plac_DASH_L_c" name="2-phospho-L-lactate" fbc:charge="-3" fbc:chemicalFormula="C3H4O6P" />
      <species boundaryCondition="false" compartment="c" constant="false" hasOnlySubstanceUnits="false" id="M_2ppoh_c" name="2-Propanol" fbc:charge="0" fbc:chemicalFormula="C3H8O" />
      <species boundaryCondition="false" compartment="c" constant="false" hasOnlySubstanceUnits="false" id="M_2saa_c" name="2-sulfoacetaldehyde" fbc:charge="-1" fbc:chemicalFormula="C2H3O4S" />
      <species boundaryCondition="false" compartment="c" constant="false" hasOnlySubstanceUnits="false" id="M_2tcc_c" name="2-(sulfomethyl)thiazolidine-4-carboxylic acid" fbc:charge="-1" fbc:chemicalFormula="C5H8NO5S2" />
      <species boundaryCondition="false" compartment="c" constant="false" hasOnlySubstanceUnits="false" id="M_34hpp_c" name="3-(4-Hydroxyphenyl)pyruvate" fbc:charge="-1" fbc:chemicalFormula="C9H7O4" />
      <species boundaryCondition="false" compartment="c" constant="false" hasOnlySubstanceUnits="false" id="M_36dahx_c" name="(3S)-3,6-Diaminohexanoate" fbc:charge="1" fbc:chemicalFormula="C6H15N2O2" />
      <species boundaryCondition="false" compartment="c" constant="false" hasOnlySubstanceUnits="false" id="M_3c2hmp_c" name="3-Carboxy-2-hydroxy-4-methylpentanoate" fbc:charge="-2" fbc:chemicalFormula="C7H10O5" />
      <species boundaryCondition="false" compartment="c" constant="false" hasOnlySubstanceUnits="false" id="M_3c3hmp_c" name="3-Carboxy-3-hydroxy-4-methylpentanoate" fbc:charge="-2" fbc:chemicalFormula="C7H10O5" />
      <species boundaryCondition="false" compartment="c" constant="false" hasOnlySubstanceUnits="false" id="M_3c4mop_c" name="3-Carboxy-4-methyl-2-oxopentanoate" fbc:charge="-2" fbc:chemicalFormula="C7H8O5" />
      <species boundaryCondition="false" compartment="c" constant="false" hasOnlySubstanceUnits="false" id="M_3dhq_c" name="3-Dehydroquinate" fbc:charge="-1" fbc:chemicalFormula="C7H9O6" />
      <species boundaryCondition="false" compartment="c" constant="false" hasOnlySubstanceUnits="false" id="M_3dhsk_c" name="3-Dehydroshikimate" fbc:charge="-1" fbc:chemicalFormula="C7H7O5" />
      <species boundaryCondition="false" compartment="c" constant="false" hasOnlySubstanceUnits="false" id="M_3hcdgggp_c" name="CDP-2-O-(3'-hydroxy)geranyl-3-O-geranyl-sn-glycerol" fbc:charge="-2" fbc:chemicalFormula="C52H85N3O14P2" />
      <species boundaryCondition="false" compartment="c" constant="false" hasOnlySubstanceUnits="false" id="M_3hdgggp_c" name="2-O-(3'-hydroxy)geranyl-3-O-geranyl-sn-glycerol" fbc:charge="-2" fbc:chemicalFormula="C43H73O7P1" />
      <species boundaryCondition="false" compartment="c" constant="false" hasOnlySubstanceUnits="false" id="M_3hdgggps_c" name="2-O-(3'-hydroxy)geranyl-3-O-geranyl-sn-glyceroserine" fbc:charge="-1" fbc:chemicalFormula="C46H79N1O9P1" />
      <species boundaryCondition="false" compartment="c" constant="false" hasOnlySubstanceUnits="false" id="M_3hdggpg_c" name="2-O-(3'-hydroxy)geranyl-3-O-geranyl-sn-glycerol-1-phospho-3'-sn-glycerol" fbc:charge="-1" fbc:chemicalFormula="C46H80O9P1" />
      <species boundaryCondition="false" compartment="c" constant="false" hasOnlySubstanceUnits="false" id="M_3hdggpgp_c" name="2-O-(3'-hydroxy)geranyl-3-O-geranyl-sn-glycerol-1-phospho-3'-sn-glycerol phosphate" fbc:charge="-3" fbc:chemicalFormula="C46H79O12P2" />
      <species boundaryCondition="false" compartment="c" constant="false" hasOnlySubstanceUnits="false" id="M_3hdggpi_c" name="2-O-(3'hydroxy)geranyl-3-O-geranyl-sn-glycero-1-phospho-myo-inositol" fbc:charge="-1" fbc:chemicalFormula="C49H84O12P1" />
      <species boundaryCondition="false" compartment="c" constant="false" hasOnlySubstanceUnits="false" id="M_3hdpgpe_c" name="2-O-(3'-hydroxy)phytanyl-3-O-phytanyl-sn-glycero-l-phosphoethanolamine" fbc:charge="0" fbc:chemicalFormula="C45H94O7N1P1" />
      <species boundaryCondition="false" compartment="c" constant="false" hasOnlySubstanceUnits="false" id="M_3hdpgpg_c" name="2-O-(3'-hydroxy)phytanyl-3-O-phytanyl-sn-glycerol-1-phospho-3'-sn-glycerol" fbc:charge="-1" fbc:chemicalFormula="C46H94O9P1" />
      <species boundaryCondition="false" compartment="c" constant="false" hasOnlySubstanceUnits="false" id="M_3hdpgpi_c" name="2-O-(3'-hydroxyl)phytanyl-3-O-phytanyl-sn-glycero-1-phospho-myo-inositol" fbc:charge="-1" fbc:chemicalFormula="C49H98O12P1" />
      <species boundaryCondition="false" compartment="c" constant="false" hasOnlySubstanceUnits="false" id="M_3hdpgps_c" name="2-O-(3'-hydroxy)phytanyl-3-O-phytanyl-sn-glycero-l-phosphoserine" fbc:charge="-1" fbc:chemicalFormula="C46H93N1O9P1" />
      <species boundaryCondition="false" compartment="c" constant="false" hasOnlySubstanceUnits="false" id="M_3hfrdp_c" name="3-hydroxy-farnesyl diphosphate" fbc:charge="-3" fbc:chemicalFormula="C15H27O8P2" />
      <species boundaryCondition="false" compartment="c" constant="false" hasOnlySubstanceUnits="false" id="M_3hggdp_c" name="3-hydroxy-geranylgeranyl diphosphate" fbc:charge="-3" fbc:chemicalFormula="C20H35O8P2" />
      <species boundaryCondition="false" compartment="c" constant="false" hasOnlySubstanceUnits="false" id="M_3hgrdp_c" name="3-hydroxy-geranyl diphsophate" fbc:charge="-3" fbc:chemicalFormula="C10H19O8P2" />
      <species boundaryCondition="false" compartment="c" constant="false" hasOnlySubstanceUnits="false" id="M_3ig3p_c" name="C'-(3-Indolyl)-glycerol 3-phosphate" fbc:charge="-2" fbc:chemicalFormula="C11H12NO6P" />
      <species boundaryCondition="false" compartment="c" constant="false" hasOnlySubstanceUnits="false" id="M_3mob_c" name="3-Methyl-2-oxobutanoate" fbc:charge="-1" fbc:chemicalFormula="C5H7O3" />
      <species boundaryCondition="false" compartment="c" constant="false" hasOnlySubstanceUnits="false" id="M_3mop_c" name="(S)-3-Methyl-2-oxopentanoate" fbc:charge="-1" fbc:chemicalFormula="C6H9O3" />
      <species boundaryCondition="false" compartment="c" constant="false" hasOnlySubstanceUnits="false" id="M_3pg_c" name="3-Phospho-D-glycerate" fbc:charge="-3" fbc:chemicalFormula="C3H4O7P" />
      <species boundaryCondition="false" compartment="c" constant="false" hasOnlySubstanceUnits="false" id="M_3php_c" name="3-Phosphohydroxypyruvate" fbc:charge="-3" fbc:chemicalFormula="C3H2O7P" />
      <species boundaryCondition="false" compartment="c" constant="false" hasOnlySubstanceUnits="false" id="M_3psme_c" name="5-O-(1-Carboxyvinyl)-3-phosphoshikimate" fbc:charge="-4" fbc:chemicalFormula="C10H9O10P" />
      <species boundaryCondition="false" compartment="c" constant="false" hasOnlySubstanceUnits="false" id="M_3spyr_c" name="3-Sulfopyruvate" fbc:charge="-2" fbc:chemicalFormula="C3H2O6S" />
      <species boundaryCondition="false" compartment="c" constant="false" hasOnlySubstanceUnits="false" id="M_3uib_c" name="3-Ureidoisobutyrate" fbc:charge="-1" fbc:chemicalFormula="C5H9N2O3" />
      <species boundaryCondition="false" compartment="c" constant="false" hasOnlySubstanceUnits="false" id="M_4abut_c" name="4-Aminobutanoate" fbc:charge="0" fbc:chemicalFormula="C4H9NO2" />
      <species boundaryCondition="false" compartment="c" constant="false" hasOnlySubstanceUnits="false" id="M_4abz_c" name="4-Aminobenzoate" fbc:charge="-1" fbc:chemicalFormula="C7H6NO2" />
      <species boundaryCondition="false" compartment="e" constant="false" hasOnlySubstanceUnits="false" id="M_4abz_e" name="4-Aminobenzoate" fbc:charge="-1" fbc:chemicalFormula="C7H6NO2" />
      <species boundaryCondition="false" compartment="c" constant="false" hasOnlySubstanceUnits="false" id="M_4ahmmp_c" name="4-Amino-5-hydroxymethyl-2-methylpyrimidine" fbc:charge="0" fbc:chemicalFormula="C6H9N3O" />
      <species boundaryCondition="false" compartment="c" constant="false" hasOnlySubstanceUnits="false" id="M_4ampm_c" name="4-Amino-2-methyl-5-phosphomethylpyrimidine" fbc:charge="-2" fbc:chemicalFormula="C6H8N3O4P" />
      <species boundaryCondition="false" compartment="c" constant="false" hasOnlySubstanceUnits="false" id="M_4hba_c" name="4-Hydroxy-benzyl alcohol" fbc:charge="0" fbc:chemicalFormula="C7H8O2" />
      <species boundaryCondition="false" compartment="c" constant="false" hasOnlySubstanceUnits="false" id="M_4hphac_c" name="4-Hydroxyphenylacetate" fbc:charge="-1" fbc:chemicalFormula="C8H7O3" />
      <species boundaryCondition="false" compartment="e" constant="false" hasOnlySubstanceUnits="false" id="M_4hphac_e" name="4-Hydroxyphenylacetate" fbc:charge="-1" fbc:chemicalFormula="C8H7O3" />
      <species boundaryCondition="false" compartment="c" constant="false" hasOnlySubstanceUnits="false" id="M_4kfbp_c" name="4-ketofructose 1,6-bisphosphate" fbc:charge="-4" fbc:chemicalFormula="C6H8O12P2" />
      <species boundaryCondition="false" compartment="c" constant="false" hasOnlySubstanceUnits="false" id="M_4mhetz_c" name="4-Methyl-5-(2-hydroxyethyl)-thiazole" fbc:charge="0" fbc:chemicalFormula="C6H9NOS" />
      <species boundaryCondition="false" compartment="c" constant="false" hasOnlySubstanceUnits="false" id="M_4mop_c" name="4-Methyl-2-oxopentanoate" fbc:charge="-1" fbc:chemicalFormula="C6H9O3" />
      <species boundaryCondition="false" compartment="c" constant="false" hasOnlySubstanceUnits="false" id="M_4mpetz_c" name="4-Methyl-5-(2-phosphoethyl)-thiazole" fbc:charge="-2" fbc:chemicalFormula="C6H8NO4PS" />
      <species boundaryCondition="false" compartment="c" constant="false" hasOnlySubstanceUnits="false" id="M_4pasp_c" name="4-Phospho-L-aspartate" fbc:charge="-2" fbc:chemicalFormula="C4H6NO7P" />
      <species boundaryCondition="false" compartment="c" constant="false" hasOnlySubstanceUnits="false" id="M_4ppan_c" name="D-4'-Phosphopantothenate" fbc:charge="-3" fbc:chemicalFormula="C9H15NO8P" />
      <species boundaryCondition="false" compartment="c" constant="false" hasOnlySubstanceUnits="false" id="M_4ppcys_c" name="N-((R)-4-Phosphopantothenoyl)-L-cysteine" fbc:charge="-3" fbc:chemicalFormula="C12H20N2O9PS" />
      <species boundaryCondition="false" compartment="c" constant="false" hasOnlySubstanceUnits="false" id="M_4r5au_c" name="4-(1-D-Ribitylamino)-5-aminouracil" fbc:charge="0" fbc:chemicalFormula="C9H16N4O6" />
      <species boundaryCondition="false" compartment="c" constant="false" hasOnlySubstanceUnits="false" id="M_56dthm_c" name="5,6-Dihydrothymine" fbc:charge="0" fbc:chemicalFormula="C5H8N2O2" />
      <species boundaryCondition="false" compartment="c" constant="false" hasOnlySubstanceUnits="false" id="M_56dura_c" name="5,6-dihydrouracil" fbc:charge="0" fbc:chemicalFormula="C4H6N2O2" />
      <species boundaryCondition="false" compartment="c" constant="false" hasOnlySubstanceUnits="false" id="M_5aizc_c" name="5-amino-1-(5-phospho-D-ribosyl)imidazole-4-carboxylate" fbc:charge="-3" fbc:chemicalFormula="C9H11N3O9P" />
      <species boundaryCondition="false" compartment="c" constant="false" hasOnlySubstanceUnits="false" id="M_5aop_c" name="5-Amino-4-oxopentanoate" fbc:charge="0" fbc:chemicalFormula="C5H9NO3" />
      <species boundaryCondition="false" compartment="c" constant="false" hasOnlySubstanceUnits="false" id="M_5aprbu_c" name="5-Amino-6-(5'-phosphoribitylamino)uracil" fbc:charge="-2" fbc:chemicalFormula="C9H15N4O9P" />
      <species boundaryCondition="false" compartment="c" constant="false" hasOnlySubstanceUnits="false" id="M_5caiz_c" name="5-phosphoribosyl-5-carboxyaminoimidazole" fbc:charge="-3" fbc:chemicalFormula="C9H11N3O9P" />
      <species boundaryCondition="false" compartment="c" constant="false" hasOnlySubstanceUnits="false" id="M_5dpmev_c" name="(R)-5-Diphosphomevalonate" fbc:charge="-4" fbc:chemicalFormula="C6H10O10P2" />
      <species boundaryCondition="false" compartment="c" constant="false" hasOnlySubstanceUnits="false" id="M_5hbzid_c" name="5-hydroxybenzimidazole" fbc:charge="0" fbc:chemicalFormula="C7H6N2O" />
      <species boundaryCondition="false" compartment="c" constant="false" hasOnlySubstanceUnits="false" id="M_5mdr1p_c" name="5-Methylthio-5-deoxy-D-ribose 1-phosphate" fbc:charge="-2" fbc:chemicalFormula="C6H11O7PS" />
      <species boundaryCondition="false" compartment="c" constant="false" hasOnlySubstanceUnits="false" id="M_5mta_c" name="5-Methylthioadenosine" fbc:charge="0" fbc:chemicalFormula="C11H15N5O3S" />
      <species boundaryCondition="false" compartment="c" constant="false" hasOnlySubstanceUnits="false" id="M_5mthf_c" name="5-Methyltetrahydrofolate" fbc:charge="-1" fbc:chemicalFormula="C20H24N7O6" />
      <species boundaryCondition="false" compartment="c" constant="false" hasOnlySubstanceUnits="false" id="M_5odhf2a_c" name="5-Oxo-4,5-dihydrofuran-2-acetate" fbc:charge="-1" fbc:chemicalFormula="C6H5O4" />
      <species boundaryCondition="false" compartment="c" constant="false" hasOnlySubstanceUnits="false" id="M_5oxpro_c" name="5-Oxoproline" fbc:charge="-1" fbc:chemicalFormula="C5H6NO3" />
      <species boundaryCondition="false" compartment="c" constant="false" hasOnlySubstanceUnits="false" id="M_5pmev_c" name="(R)-5-Phosphomevalonate" fbc:charge="-3" fbc:chemicalFormula="C6H10O7P" />
      <species boundaryCondition="false" compartment="c" constant="false" hasOnlySubstanceUnits="false" id="M_5pr5hbz_c" name="N1-(5-Phospho-alpha-D-ribosyl)-5-hydroxybenzimidazole" fbc:charge="-2" fbc:chemicalFormula="C12H13N2O8P" />
      <species boundaryCondition="false" compartment="c" constant="false" hasOnlySubstanceUnits="false" id="M_6ax6ax_c" name="N-(6-Aminohexanoyl)-6-aminohexanoate" fbc:charge="0" fbc:chemicalFormula="C12H24N2O3" />
      <species boundaryCondition="false" compartment="c" constant="false" hasOnlySubstanceUnits="false" id="M_6ax_c" name="6-Aminohexanoate" fbc:charge="0" fbc:chemicalFormula="C6H13NO2" />
      <species boundaryCondition="false" compartment="c" constant="false" hasOnlySubstanceUnits="false" id="M_6hmhpt_c" name="6-hydroxymethyl dihydropterin" fbc:charge="0" fbc:chemicalFormula="C7H9N5O2" />
      <species boundaryCondition="false" compartment="c" constant="false" hasOnlySubstanceUnits="false" id="M_6hmhptpp_c" name="6-hydroxymethyl-dihydropterin pyrophosphate" fbc:charge="-3" fbc:chemicalFormula="C7H8N5O8P2" />
      <species boundaryCondition="false" compartment="c" constant="false" hasOnlySubstanceUnits="false" id="M_6pgl_c" name="6-phospho-D-glucono-1,5-lactone" fbc:charge="-2" fbc:chemicalFormula="C6H9O9P" />
      <species boundaryCondition="false" compartment="c" constant="false" hasOnlySubstanceUnits="false" id="M_6pthp_c" name="6-Pyruvoyl-5,6,7,8-tetrahydropterin" fbc:charge="0" fbc:chemicalFormula="C9H11N5O3" />
      <species boundaryCondition="false" compartment="c" constant="false" hasOnlySubstanceUnits="false" id="M_7mhp_c" name="7-mercaptoheptanoic acid" fbc:charge="-1" fbc:chemicalFormula="C7H13O2S" />
      <species boundaryCondition="false" compartment="c" constant="false" hasOnlySubstanceUnits="false" id="M_7mht_c" name="7-mercaptoheptanoylthreonine" fbc:charge="-1" fbc:chemicalFormula="C11H20NO4S" />
      <species boundaryCondition="false" compartment="c" constant="false" hasOnlySubstanceUnits="false" id="M_7ohp_c" name="7-oxoheptanoic acid" fbc:charge="-1" fbc:chemicalFormula="C7H11O3" />
      <species boundaryCondition="false" compartment="c" constant="false" hasOnlySubstanceUnits="false" id="M_8aonn_c" name="8-Amino-7-oxononanoate" fbc:charge="0" fbc:chemicalFormula="C9H17NO3" />
      <species boundaryCondition="false" compartment="c" constant="false" hasOnlySubstanceUnits="false" id="M_Brfap_c" name="4-(B-D-ribofuranosyl)aminobenzene 5'-phosphate" fbc:charge="-2" fbc:chemicalFormula="C11H14NO7P" />
      <species boundaryCondition="false" compartment="c" constant="false" hasOnlySubstanceUnits="false" id="M_Rh2cit_c" name="(R)-(homo)2citrate" fbc:charge="-3" fbc:chemicalFormula="C8H9O7" />
      <species boundaryCondition="false" compartment="c" constant="false" hasOnlySubstanceUnits="false" id="M_Rh3cit_c" name="(R)-(homo)3citrate" fbc:charge="-3" fbc:chemicalFormula="C9H11O7" />
      <species boundaryCondition="false" compartment="c" constant="false" hasOnlySubstanceUnits="false" id="M_S2hglut_c" name="(S)-2-Hydroxyglutarate" fbc:charge="-2" fbc:chemicalFormula="C5H6O5" />
      <species boundaryCondition="false" compartment="c" constant="false" hasOnlySubstanceUnits="false" id="M_Shcit_c" name="S-homocitrate" fbc:charge="-3" fbc:chemicalFormula="C7H7O7" />
      <species boundaryCondition="false" compartment="c" constant="false" hasOnlySubstanceUnits="false" id="M_aacoa_c" name="Acetoacetyl-CoA" fbc:charge="-4" fbc:chemicalFormula="C25H36N7O18P3S" />
      <species boundaryCondition="false" compartment="c" constant="false" hasOnlySubstanceUnits="false" id="M_ac_c" name="Acetate" fbc:charge="-1" fbc:chemicalFormula="C2H3O2" />
      <species boundaryCondition="false" compartment="e" constant="false" hasOnlySubstanceUnits="false" id="M_ac_e" name="Acetate" fbc:charge="-1" fbc:chemicalFormula="C2H3O2" />
      <species boundaryCondition="false" compartment="c" constant="false" hasOnlySubstanceUnits="false" id="M_acald_c" name="Acetaldehyde" fbc:charge="0" fbc:chemicalFormula="C2H4O" />
      <species boundaryCondition="false" compartment="c" constant="false" hasOnlySubstanceUnits="false" id="M_accoa_c" name="Acetyl-CoA" fbc:charge="-4" fbc:chemicalFormula="C23H34N7O17P3S" />
      <species boundaryCondition="false" compartment="c" constant="false" hasOnlySubstanceUnits="false" id="M_acetone_c" name="Acetone" fbc:charge="0" fbc:chemicalFormula="C3H6O" />
      <species boundaryCondition="false" compartment="c" constant="false" hasOnlySubstanceUnits="false" id="M_acg5p_c" name="N-Acetyl-L-glutamyl 5-phosphate" fbc:charge="-3" fbc:chemicalFormula="C7H9NO8P" />
      <species boundaryCondition="false" compartment="c" constant="false" hasOnlySubstanceUnits="false" id="M_acg5sa_c" name="N-Acetyl-L-glutamate 5-semialdehyde" fbc:charge="-1" fbc:chemicalFormula="C7H10NO4" />
      <species boundaryCondition="false" compartment="c" constant="false" hasOnlySubstanceUnits="false" id="M_acgam1p_c" name="N-Acetyl-D-glucosamine 1-phosphate" fbc:charge="-2" fbc:chemicalFormula="C8H14NO9P" />
      <species boundaryCondition="false" compartment="c" constant="false" hasOnlySubstanceUnits="false" id="M_acglu_c" name="N-Acetyl-L-glutamate" fbc:charge="-2" fbc:chemicalFormula="C7H9NO5" />
      <species boundaryCondition="false" compartment="c" constant="false" hasOnlySubstanceUnits="false" id="M_achms_c" name="O-Acetyl-L-homoserine" fbc:charge="0" fbc:chemicalFormula="C6H11NO4" />
      <species boundaryCondition="false" compartment="c" constant="false" hasOnlySubstanceUnits="false" id="M_acmana_c" name="N-Acetyl-D-mannosamine" fbc:charge="0" fbc:chemicalFormula="C8H15NO6" />
      <species boundaryCondition="false" compartment="c" constant="false" hasOnlySubstanceUnits="false" id="M_acon_DASH_T_c" name="trans-Aconitate" fbc:charge="-3" fbc:chemicalFormula="C6H3O6" />
      <species boundaryCondition="false" compartment="c" constant="false" hasOnlySubstanceUnits="false" id="M_aconm_c" name="E-3-carboxy-2-pentenedioate 6-methyl ester" fbc:charge="-2" fbc:chemicalFormula="C7H6O6" />
      <species boundaryCondition="false" compartment="c" constant="false" hasOnlySubstanceUnits="false" id="M_acorn_c" name="N2-Acetyl-L-ornithine" fbc:charge="0" fbc:chemicalFormula="C7H14N2O3" />
      <species boundaryCondition="false" compartment="c" constant="false" hasOnlySubstanceUnits="false" id="M_acser_c" name="O-Acetyl-L-serine" fbc:charge="0" fbc:chemicalFormula="C5H9NO4" />
      <species boundaryCondition="false" compartment="c" constant="false" hasOnlySubstanceUnits="false" id="M_actn_DASH_R_c" name="(R)-Acetoin" fbc:charge="0" fbc:chemicalFormula="C4H8O2" />
      <species boundaryCondition="false" compartment="e" constant="false" hasOnlySubstanceUnits="false" id="M_actn_DASH_R_e" name="(R)-Acetoin" fbc:charge="0" fbc:chemicalFormula="C4H8O2" />
      <species boundaryCondition="false" compartment="c" constant="false" hasOnlySubstanceUnits="false" id="M_actp_c" name="Acetyl phosphate" fbc:charge="-2" fbc:chemicalFormula="C2H3O5P" />
      <species boundaryCondition="false" compartment="c" constant="false" hasOnlySubstanceUnits="false" id="M_adcobdam_c" name="Adenosyl cobyrinate diamide" fbc:charge="-4" fbc:chemicalFormula="C55H68CoN11O15" />
      <species boundaryCondition="false" compartment="c" constant="false" hasOnlySubstanceUnits="false" id="M_adcobhex_c" name="adenosyl-cobyric acid" fbc:charge="0" fbc:chemicalFormula="C55H76CoN15O11" />
      <species boundaryCondition="false" compartment="c" constant="false" hasOnlySubstanceUnits="false" id="M_ade_c" name="Adenine" fbc:charge="0" fbc:chemicalFormula="C5H5N5" />
      <species boundaryCondition="false" compartment="c" constant="false" hasOnlySubstanceUnits="false" id="M_adn_c" name="Adenosine" fbc:charge="0" fbc:chemicalFormula="C10H13N5O4" />
      <species boundaryCondition="false" compartment="c" constant="false" hasOnlySubstanceUnits="false" id="M_adocbi_c" name="Adenosyl cobinamide" fbc:charge="1" fbc:chemicalFormula="C58H84CoN16O11" />
      <species boundaryCondition="false" compartment="c" constant="false" hasOnlySubstanceUnits="false" id="M_adocbip_c" name="Adenosyl cobinamide phosphate" fbc:charge="-1" fbc:chemicalFormula="C58H83CoN16O14P" />
      <species boundaryCondition="false" compartment="c" constant="false" hasOnlySubstanceUnits="false" id="M_adocblhbi_c" name="Adenosylcobalamin-HBI" fbc:charge="0" fbc:chemicalFormula="C70H96CoN18O18P" />
      <species boundaryCondition="false" compartment="c" constant="false" hasOnlySubstanceUnits="false" id="M_adp_c" name="ADP" fbc:charge="-3" fbc:chemicalFormula="C10H12N5O10P2" />
      <species boundaryCondition="false" compartment="c" constant="false" hasOnlySubstanceUnits="false" id="M_agdpcbi_c" name="Adenosine-GDP-cobinamide" fbc:charge="-1" fbc:chemicalFormula="C68H95CoN21O21P2" />
      <species boundaryCondition="false" compartment="c" constant="false" hasOnlySubstanceUnits="false" id="M_agdpgpi_c" name="N-Acetyl-D-glucosaminyl archaetidylinositol" fbc:charge="-1" fbc:chemicalFormula="C57H111N1O16P1" />
      <species boundaryCondition="false" compartment="c" constant="false" hasOnlySubstanceUnits="false" id="M_agm_c" name="Agmatine" fbc:charge="2" fbc:chemicalFormula="C5H16N4" />
      <species boundaryCondition="false" compartment="c" constant="false" hasOnlySubstanceUnits="false" id="M_ahcys_c" name="S-Adenosyl-L-homocysteine" fbc:charge="0" fbc:chemicalFormula="C14H20N6O5S" />
      <species boundaryCondition="false" compartment="c" constant="false" hasOnlySubstanceUnits="false" id="M_ahdt_c" name="2-Amino-4-hydroxy-6-(erythro-1,2,3-trihydroxypropyl)dihydropteridine triphosphate" fbc:charge="-4" fbc:chemicalFormula="C9H12N5O13P3" />
      <species boundaryCondition="false" compartment="c" constant="false" hasOnlySubstanceUnits="false" id="M_aicar_c" name="5-Amino-1-(5-Phospho-D-ribosyl)imidazole-4-carboxamide" fbc:charge="-2" fbc:chemicalFormula="C9H13N4O8P" />
      <species boundaryCondition="false" compartment="c" constant="false" hasOnlySubstanceUnits="false" id="M_air_c" name="5-amino-1-(5-phospho-D-ribosyl)imidazole" fbc:charge="-2" fbc:chemicalFormula="C8H12N3O7P" />
      <species boundaryCondition="false" compartment="c" constant="false" hasOnlySubstanceUnits="false" id="M_akg_c" name="2-Oxoglutarate" fbc:charge="-2" fbc:chemicalFormula="C5H4O5" />
      <species boundaryCondition="false" compartment="c" constant="false" hasOnlySubstanceUnits="false" id="M_ala_DASH_B_c" name="beta-Alanine" fbc:charge="0" fbc:chemicalFormula="C3H7NO2" />
      <species boundaryCondition="false" compartment="c" constant="false" hasOnlySubstanceUnits="false" id="M_ala_DASH_L_c" name="L-Alanine" fbc:charge="0" fbc:chemicalFormula="C3H7NO2" />
      <species boundaryCondition="false" compartment="e" constant="false" hasOnlySubstanceUnits="false" id="M_ala_DASH_L_e" name="L-Alanine" fbc:charge="0" fbc:chemicalFormula="C3H7NO2" />
      <species boundaryCondition="false" compartment="c" constant="false" hasOnlySubstanceUnits="false" id="M_alac_DASH_S_c" name="(S)-2-Acetolactate" fbc:charge="-1" fbc:chemicalFormula="C5H7O4" />
      <species boundaryCondition="false" compartment="e" constant="false" hasOnlySubstanceUnits="false" id="M_alac_DASH_S_e" name="(S)-2-Acetolactate" fbc:charge="-1" fbc:chemicalFormula="C5H7O4" />
      <species boundaryCondition="false" compartment="c" constant="false" hasOnlySubstanceUnits="false" id="M_alatrna_c" name="L-Alanyl-tRNA(Ala)" fbc:charge="1" fbc:chemicalFormula="C3H6NOR" />
      <species boundaryCondition="false" compartment="c" constant="false" hasOnlySubstanceUnits="false" id="M_amet_c" name="S-Adenosyl-L-methionine" fbc:charge="1" fbc:chemicalFormula="C15H23N6O5S" />
      <species boundaryCondition="false" compartment="c" constant="false" hasOnlySubstanceUnits="false" id="M_amob_c" name="S-Adenosyl-4-methylthio-2-oxobutanoate" fbc:charge="0" fbc:chemicalFormula="C15H19N5O6S" />
      <species boundaryCondition="false" compartment="c" constant="false" hasOnlySubstanceUnits="false" id="M_amp_c" name="AMP" fbc:charge="-2" fbc:chemicalFormula="C10H12N5O7P" />
      <species boundaryCondition="false" compartment="c" constant="false" hasOnlySubstanceUnits="false" id="M_anth_c" name="Anthranilate" fbc:charge="-1" fbc:chemicalFormula="C7H6NO2" />
      <species boundaryCondition="false" compartment="c" constant="false" hasOnlySubstanceUnits="false" id="M_appl_c" name="1-Aminopropan-2-ol" fbc:charge="1" fbc:chemicalFormula="C3H10NO" />
      <species boundaryCondition="false" compartment="c" constant="false" hasOnlySubstanceUnits="false" id="M_applp_c" name="D-1-Aminopropan-2-ol O-phosphate" fbc:charge="-1" fbc:chemicalFormula="C3H9NO4P" />
      <species boundaryCondition="false" compartment="c" constant="false" hasOnlySubstanceUnits="false" id="M_arg_DASH_L_c" name="L-Arginine" fbc:charge="1" fbc:chemicalFormula="C6H15N4O2" />
      <species boundaryCondition="false" compartment="c" constant="false" hasOnlySubstanceUnits="false" id="M_argsuc_c" name="N(omega)-(L-Arginino)succinate" fbc:charge="-1" fbc:chemicalFormula="C10H17N4O6" />
      <species boundaryCondition="false" compartment="c" constant="false" hasOnlySubstanceUnits="false" id="M_argtrna_c" name="L-Arginyl-tRNA(Arg)" fbc:charge="2" fbc:chemicalFormula="C6H14N4OR" />
      <species boundaryCondition="false" compartment="c" constant="false" hasOnlySubstanceUnits="false" id="M_asn_DASH_L_c" name="L-Asparagine" fbc:charge="0" fbc:chemicalFormula="C4H8N2O3" />
      <species boundaryCondition="false" compartment="c" constant="false" hasOnlySubstanceUnits="false" id="M_asp_DASH_L_c" name="L-Aspartate" fbc:charge="-1" fbc:chemicalFormula="C4H6NO4" />
      <species boundaryCondition="false" compartment="c" constant="false" hasOnlySubstanceUnits="false" id="M_aspsa_c" name="L-Aspartate 4-semialdehyde" fbc:charge="0" fbc:chemicalFormula="C4H7NO3" />
      <species boundaryCondition="false" compartment="c" constant="false" hasOnlySubstanceUnits="false" id="M_asptrna_c" name="L-Aspartyl-tRNA(Asp)" fbc:charge="0" fbc:chemicalFormula="C4H5NO3R" />
      <species boundaryCondition="false" compartment="c" constant="false" hasOnlySubstanceUnits="false" id="M_atp_c" name="ATP" fbc:charge="-4" fbc:chemicalFormula="C10H12N5O13P3" />
      <species boundaryCondition="false" compartment="c" constant="false" hasOnlySubstanceUnits="false" id="M_atrz_c" name="Atrazine" fbc:charge="2" fbc:chemicalFormula="C8H16ClN5" />
      <species boundaryCondition="false" compartment="c" constant="false" hasOnlySubstanceUnits="false" id="M_btamp_c" name="Biotinyl-5'-AMP" fbc:charge="-1" fbc:chemicalFormula="C20H27N7O9PS" />
      <species boundaryCondition="false" compartment="c" constant="false" hasOnlySubstanceUnits="false" id="M_btn_c" name="Biotin" fbc:charge="-1" fbc:chemicalFormula="C10H15N2O3S" />
      <species boundaryCondition="false" compartment="e" constant="false" hasOnlySubstanceUnits="false" id="M_btn_e" name="Biotin" fbc:charge="-1" fbc:chemicalFormula="C10H15N2O3S" />
      <species boundaryCondition="false" compartment="c" constant="false" hasOnlySubstanceUnits="false" id="M_ca2_c" name="Calcium" fbc:charge="2" fbc:chemicalFormula="Ca" />
      <species boundaryCondition="false" compartment="e" constant="false" hasOnlySubstanceUnits="false" id="M_ca2_e" name="Calcium" fbc:charge="2" fbc:chemicalFormula="Ca" />
      <species boundaryCondition="false" compartment="c" constant="false" hasOnlySubstanceUnits="false" id="M_cala_c" name="N-Carbamoyl-beta-alanine" fbc:charge="-1" fbc:chemicalFormula="C4H7N2O3" />
      <species boundaryCondition="false" compartment="c" constant="false" hasOnlySubstanceUnits="false" id="M_camp_c" name="cAMP" fbc:charge="-1" fbc:chemicalFormula="C10H11N5O6P" />
      <species boundaryCondition="false" compartment="c" constant="false" hasOnlySubstanceUnits="false" id="M_caphis_c" name="2-(3-Carboxy-3-aminopropyl)-L-histidine" fbc:charge="0" fbc:chemicalFormula="C10H16N4O4" />
      <species boundaryCondition="false" compartment="c" constant="false" hasOnlySubstanceUnits="false" id="M_carn_c" name="L-Carnosine" fbc:charge="0" fbc:chemicalFormula="C9H14N4O3" />
      <species boundaryCondition="false" compartment="c" constant="false" hasOnlySubstanceUnits="false" id="M_cbasp_c" name="N-Carbamoyl-L-aspartate" fbc:charge="-2" fbc:chemicalFormula="C5H6N2O5" />
      <species boundaryCondition="false" compartment="c" constant="false" hasOnlySubstanceUnits="false" id="M_cbi_c" name="Cobinamide" fbc:charge="0" fbc:chemicalFormula="C48H72CoN11O8" />
      <species boundaryCondition="false" compartment="e" constant="false" hasOnlySubstanceUnits="false" id="M_cbi_e" name="Cobinamide" fbc:charge="0" fbc:chemicalFormula="C48H72CoN11O8" />
      <species boundaryCondition="false" compartment="c" constant="false" hasOnlySubstanceUnits="false" id="M_cbl1_c" name="Cob(I)alamin" fbc:charge="-1" fbc:chemicalFormula="C62H88CoN13O14P" />
      <species boundaryCondition="false" compartment="e" constant="false" hasOnlySubstanceUnits="false" id="M_cbl1_e" name="Cob(I)alamin" fbc:charge="-1" fbc:chemicalFormula="C62H88CoN13O14P" />
      <species boundaryCondition="false" compartment="c" constant="false" hasOnlySubstanceUnits="false" id="M_cbl1hbi_c" name="Cob(I)alamin-HBI" fbc:charge="-1" fbc:chemicalFormula="C60H84CoN13O15P" />
      <species boundaryCondition="false" compartment="e" constant="false" hasOnlySubstanceUnits="false" id="M_cbl1hbi_e" name="Cob(I)alamin-HBI" fbc:charge="-1" fbc:chemicalFormula="C60H84CoN13O15P" />
      <species boundaryCondition="false" compartment="c" constant="false" hasOnlySubstanceUnits="false" id="M_cbp_c" name="Carbamoyl phosphate" fbc:charge="-2" fbc:chemicalFormula="CH2NO5P" />
      <species boundaryCondition="false" compartment="c" constant="false" hasOnlySubstanceUnits="false" id="M_cd2_c" name="Cadmium" fbc:charge="2" fbc:chemicalFormula="Cd" />
      <species boundaryCondition="false" compartment="e" constant="false" hasOnlySubstanceUnits="false" id="M_cd2_e" name="Cadmium" fbc:charge="2" fbc:chemicalFormula="Cd" />
      <species boundaryCondition="false" compartment="c" constant="false" hasOnlySubstanceUnits="false" id="M_cdgggp_c" name="CDP-2,3-digeranylgeranyl-sn-glycerol" fbc:charge="-2" fbc:chemicalFormula="C52H83N3O13P2" />
      <species boundaryCondition="false" compartment="c" constant="false" hasOnlySubstanceUnits="false" id="M_cdp_c" name="CDP" fbc:charge="-3" fbc:chemicalFormula="C9H12N3O11P2" />
      <species boundaryCondition="false" compartment="c" constant="false" hasOnlySubstanceUnits="false" id="M_cdpg_c" name="Cyclic 2,3-bisphospho-D-glycerate" fbc:charge="-3" fbc:chemicalFormula="C3H3O9P2" />
      <species boundaryCondition="false" compartment="c" constant="false" hasOnlySubstanceUnits="false" id="M_ch4_c" name="methane" fbc:charge="0" fbc:chemicalFormula="CH4" />
      <species boundaryCondition="false" compartment="e" constant="false" hasOnlySubstanceUnits="false" id="M_ch4_e" name="methane" fbc:charge="0" fbc:chemicalFormula="CH4" />
      <species boundaryCondition="false" compartment="c" constant="false" hasOnlySubstanceUnits="false" id="M_ch4s_c" name="Methanethiol" fbc:charge="0" fbc:chemicalFormula="CH4S" />
      <species boundaryCondition="false" compartment="e" constant="false" hasOnlySubstanceUnits="false" id="M_ch4s_e" name="Methanethiol" fbc:charge="0" fbc:chemicalFormula="CH4S" />
      <species boundaryCondition="false" compartment="c" constant="false" hasOnlySubstanceUnits="false" id="M_chor_c" name="chorismate" fbc:charge="-2" fbc:chemicalFormula="C10H8O6" />
      <species boundaryCondition="false" compartment="c" constant="false" hasOnlySubstanceUnits="false" id="M_cit_c" name="Citrate" fbc:charge="-3" fbc:chemicalFormula="C6H5O7" />
      <species boundaryCondition="false" compartment="e" constant="false" hasOnlySubstanceUnits="false" id="M_cit_e" name="Citrate" fbc:charge="-3" fbc:chemicalFormula="C6H5O7" />
      <species boundaryCondition="false" compartment="c" constant="false" hasOnlySubstanceUnits="false" id="M_citr_DASH_L_c" name="L-Citrulline" fbc:charge="0" fbc:chemicalFormula="C6H13N3O3" />
      <species boundaryCondition="false" compartment="c" constant="false" hasOnlySubstanceUnits="false" id="M_cl_c" name="Chloride" fbc:charge="-1" fbc:chemicalFormula="Cl" />
      <species boundaryCondition="false" compartment="e" constant="false" hasOnlySubstanceUnits="false" id="M_cl_e" name="Chloride" fbc:charge="-1" fbc:chemicalFormula="Cl" />
      <species boundaryCondition="false" compartment="c" constant="false" hasOnlySubstanceUnits="false" id="M_cmaphis_c" name="2-[3-Carboxy-3-(methylammonio)propyl]-L-histidine" fbc:charge="0" fbc:chemicalFormula="C11H18N4O4" />
      <species boundaryCondition="false" compartment="c" constant="false" hasOnlySubstanceUnits="false" id="M_cmp_c" name="CMP" fbc:charge="-2" fbc:chemicalFormula="C9H12N3O8P" />
      <species boundaryCondition="false" compartment="c" constant="false" hasOnlySubstanceUnits="false" id="M_co1dam_c" name="Cob(I)yrinate a,c diamide" fbc:charge="-5" fbc:chemicalFormula="C45H56CoN6O12" />
      <species boundaryCondition="false" compartment="c" constant="false" hasOnlySubstanceUnits="false" id="M_co2_c" name="CO2" fbc:charge="0" fbc:chemicalFormula="CO2" />
      <species boundaryCondition="false" compartment="e" constant="false" hasOnlySubstanceUnits="false" id="M_co2_e" name="CO2" fbc:charge="0" fbc:chemicalFormula="CO2" />
      <species boundaryCondition="false" compartment="c" constant="false" hasOnlySubstanceUnits="false" id="M_co2dam_c" name="Cob(II)yrinate a,c diamide" fbc:charge="-4" fbc:chemicalFormula="C45H56CoN6O12" />
      <species boundaryCondition="false" compartment="c" constant="false" hasOnlySubstanceUnits="false" id="M_co_c" name="Carbon monoxide" fbc:charge="0" fbc:chemicalFormula="CO" />
      <species boundaryCondition="false" compartment="e" constant="false" hasOnlySubstanceUnits="false" id="M_co_e" name="Carbon monoxide" fbc:charge="0" fbc:chemicalFormula="CO" />
      <species boundaryCondition="false" compartment="c" constant="false" hasOnlySubstanceUnits="false" id="M_coa_c" name="Coenzyme A" fbc:charge="-4" fbc:chemicalFormula="C21H32N7O16P3S" />
      <species boundaryCondition="false" compartment="c" constant="false" hasOnlySubstanceUnits="false" id="M_cob_c" name="coenzyme b" fbc:charge="-3" fbc:chemicalFormula="C11H19N1O7P1S1" />
      <species boundaryCondition="false" compartment="c" constant="false" hasOnlySubstanceUnits="false" id="M_cobalt2_c" name="Co2+" fbc:charge="2" fbc:chemicalFormula="Co" />
      <species boundaryCondition="false" compartment="e" constant="false" hasOnlySubstanceUnits="false" id="M_cobalt2_e" name="Co2+" fbc:charge="2" fbc:chemicalFormula="Co" />
      <species boundaryCondition="false" compartment="c" constant="false" hasOnlySubstanceUnits="false" id="M_cobya_c" name="Cobyrinate" fbc:charge="-6" fbc:chemicalFormula="C45H52N4O14Co" />
      <species boundaryCondition="false" compartment="c" constant="false" hasOnlySubstanceUnits="false" id="M_codhpre6_c" name="cobalt-dihydro-precorrin 6" fbc:charge="-7" fbc:chemicalFormula="C44H47N4O16Co" />
      <species boundaryCondition="false" compartment="c" constant="false" hasOnlySubstanceUnits="false" id="M_com_c" name="coenzyme m" fbc:charge="-1" fbc:chemicalFormula="C2H5O3S2" />
      <species boundaryCondition="false" compartment="c" constant="false" hasOnlySubstanceUnits="false" id="M_copre2_c" name="cobalt-precorrin 2" fbc:charge="-8" fbc:chemicalFormula="C42H38N4O16Co" />
      <species boundaryCondition="false" compartment="c" constant="false" hasOnlySubstanceUnits="false" id="M_copre3_c" name="cobalt-precorrin 3" fbc:charge="-8" fbc:chemicalFormula="C43H40N4O16Co" />
      <species boundaryCondition="false" compartment="c" constant="false" hasOnlySubstanceUnits="false" id="M_copre4_c" name="cobalt-precorrin 4" fbc:charge="-7" fbc:chemicalFormula="C44H43N4O16Co" />
      <species boundaryCondition="false" compartment="c" constant="false" hasOnlySubstanceUnits="false" id="M_copre5_c" name="cobalt-precorrin 5" fbc:charge="-7" fbc:chemicalFormula="C45H45N4O16Co" />
      <species boundaryCondition="false" compartment="c" constant="false" hasOnlySubstanceUnits="false" id="M_copre6_c" name="cobalt-precorrin 6" fbc:charge="-7" fbc:chemicalFormula="C44H45N4O16Co" />
      <species boundaryCondition="false" compartment="c" constant="false" hasOnlySubstanceUnits="false" id="M_copre8_c" name="cobalt-precorrin 8" fbc:charge="-6" fbc:chemicalFormula="C45H52N4O14Co" />
      <species boundaryCondition="false" compartment="c" constant="false" hasOnlySubstanceUnits="false" id="M_csn_c" name="Cytosine" fbc:charge="0" fbc:chemicalFormula="C4H5N3O" />
      <species boundaryCondition="false" compartment="c" constant="false" hasOnlySubstanceUnits="false" id="M_ctp_c" name="CTP" fbc:charge="-4" fbc:chemicalFormula="C9H12N3O14P3" />
      <species boundaryCondition="false" compartment="c" constant="false" hasOnlySubstanceUnits="false" id="M_cu2_c" name="Cu2+" fbc:charge="2" fbc:chemicalFormula="Cu" />
      <species boundaryCondition="false" compartment="e" constant="false" hasOnlySubstanceUnits="false" id="M_cu2_e" name="Cu2+" fbc:charge="2" fbc:chemicalFormula="Cu" />
      <species boundaryCondition="false" compartment="c" constant="false" hasOnlySubstanceUnits="false" id="M_cys_DASH_L_c" name="L-Cysteine" fbc:charge="0" fbc:chemicalFormula="C3H7NO2S" />
      <species boundaryCondition="false" compartment="e" constant="false" hasOnlySubstanceUnits="false" id="M_cys_DASH_L_e" name="L-Cysteine" fbc:charge="0" fbc:chemicalFormula="C3H7NO2S" />
      <species boundaryCondition="false" compartment="c" constant="false" hasOnlySubstanceUnits="false" id="M_cystrna_c" name="L-Cysteinyl-tRNA(Cys)" fbc:charge="1" fbc:chemicalFormula="C3H6NOSR" />
      <species boundaryCondition="false" compartment="c" constant="false" hasOnlySubstanceUnits="false" id="M_dadp_c" name="dADP" fbc:charge="-3" fbc:chemicalFormula="C10H12N5O9P2" />
      <species boundaryCondition="false" compartment="c" constant="false" hasOnlySubstanceUnits="false" id="M_damp_c" name="dAMP" fbc:charge="-2" fbc:chemicalFormula="C10H12N5O6P" />
      <species boundaryCondition="false" compartment="c" constant="false" hasOnlySubstanceUnits="false" id="M_dann_c" name="7,8-Diaminononanoate" fbc:charge="1" fbc:chemicalFormula="C9H21N2O2" />
      <species boundaryCondition="false" compartment="c" constant="false" hasOnlySubstanceUnits="false" id="M_datp_c" name="dATP" fbc:charge="-4" fbc:chemicalFormula="C10H12N5O12P3" />
      <species boundaryCondition="false" compartment="c" constant="false" hasOnlySubstanceUnits="false" id="M_db4p_c" name="3,4-dihydroxy-2-butanone 4-phosphate" fbc:charge="-2" fbc:chemicalFormula="C4H7O6P" />
      <species boundaryCondition="false" compartment="c" constant="false" hasOnlySubstanceUnits="false" id="M_dcamp_c" name="N6-(1,2-Dicarboxyethyl)-AMP" fbc:charge="-4" fbc:chemicalFormula="C14H14N5O11P" />
      <species boundaryCondition="false" compartment="c" constant="false" hasOnlySubstanceUnits="false" id="M_dcdp_c" name="dCDP" fbc:charge="-3" fbc:chemicalFormula="C9H12N3O10P2" />
      <species boundaryCondition="false" compartment="c" constant="false" hasOnlySubstanceUnits="false" id="M_dcmp_c" name="dCMP" fbc:charge="-2" fbc:chemicalFormula="C9H12N3O7P" />
      <species boundaryCondition="false" compartment="c" constant="false" hasOnlySubstanceUnits="false" id="M_dctp_c" name="dCTP" fbc:charge="-4" fbc:chemicalFormula="C9H12N3O13P3" />
      <species boundaryCondition="false" compartment="c" constant="false" hasOnlySubstanceUnits="false" id="M_ddhrb_c" name="7,8-didemethyl-8-hydroxy-5-deazariboflavin" fbc:charge="0" fbc:chemicalFormula="C16H17N3O7" />
      <species boundaryCondition="false" compartment="c" constant="false" hasOnlySubstanceUnits="false" id="M_dgdp_c" name="dGDP" fbc:charge="-3" fbc:chemicalFormula="C10H12N5O10P2" />
      <species boundaryCondition="false" compartment="c" constant="false" hasOnlySubstanceUnits="false" id="M_dgggp_c" name="digeranylgeranylglyceryl phosphate" fbc:charge="-2" fbc:chemicalFormula="C43H71O6P1" />
      <species boundaryCondition="false" compartment="c" constant="false" hasOnlySubstanceUnits="false" id="M_dgggps_c" name="2,3-di-O-geranylgeranyl-sn-glyceroserine" fbc:charge="-1" fbc:chemicalFormula="C46H77N1O8P1" />
      <species boundaryCondition="false" compartment="c" constant="false" hasOnlySubstanceUnits="false" id="M_dggpg_c" name="2,3-di-O-geranyl-sn-glycerol-1-phospho-3'-sn-glycerol" fbc:charge="-1" fbc:chemicalFormula="C46H78O8P1" />
      <species boundaryCondition="false" compartment="c" constant="false" hasOnlySubstanceUnits="false" id="M_dggpgp_c" name="2,3-di-O-geranyl-sn-glycerol-1-phospho-3'-sn-glycerol phosphate" fbc:charge="-3" fbc:chemicalFormula="C46H77O11P2" />
      <species boundaryCondition="false" compartment="c" constant="false" hasOnlySubstanceUnits="false" id="M_dggpi_c" name="2,3-di-O-geranyl-sn-glycero-1-phospho-myo-inositol" fbc:charge="-1" fbc:chemicalFormula="C49H82O11P1" />
      <species boundaryCondition="false" compartment="c" constant="false" hasOnlySubstanceUnits="false" id="M_dgtp_c" name="dGTP" fbc:charge="-4" fbc:chemicalFormula="C10H12N5O13P3" />
      <species boundaryCondition="false" compartment="c" constant="false" hasOnlySubstanceUnits="false" id="M_dha_c" name="Dihydroxyacetone" fbc:charge="0" fbc:chemicalFormula="C3H6O3" />
      <species boundaryCondition="false" compartment="c" constant="false" hasOnlySubstanceUnits="false" id="M_dhadr_c" name="7,8-dihydropterin-6-ylmethyl-1-(4-aminophenyl)-1-deoxy-D-ribitol" fbc:charge="0" fbc:chemicalFormula="C18H24N6O5" />
      <species boundaryCondition="false" compartment="c" constant="false" hasOnlySubstanceUnits="false" id="M_dhadrdpr_c" name="7,8-dihydropterin-6-ylmethyl-1-(4-aminophenyl)-1-deoxy-5-[1-A-D-ribofuranosyl 5'-diphosphate]-D-ribitol" fbc:charge="-3" fbc:chemicalFormula="C23H31N6O15P2" />
      <species boundaryCondition="false" compartment="c" constant="false" hasOnlySubstanceUnits="false" id="M_dhadrp_c" name="7,8-dihydropterin-6-ylmethyl-1-(4-aminophenyl)-1-deoxy-D-ribitol 5'-phosphate" fbc:charge="-2" fbc:chemicalFormula="C18H23N6O8P" />
      <species boundaryCondition="false" compartment="c" constant="false" hasOnlySubstanceUnits="false" id="M_dhadrpr_c" name="7,8-dihydropterin-6-ylmethyl-1-(4-aminophenyl)-1-deoxy-5-[1-A-D-ribofuranosyl 5'-phosphate]-D-ribitol" fbc:charge="-2" fbc:chemicalFormula="C23H31N6O12P" />
      <species boundaryCondition="false" compartment="c" constant="false" hasOnlySubstanceUnits="false" id="M_dhadrtpr_c" name="7,8-dihydropterin-6-ylmethyl-1-(4-aminophenyl)-1-deoxy-5-[1-A-D-ribofuranosyl 5'-triphosphate]-D-ribitol" fbc:charge="-4" fbc:chemicalFormula="C23H31N6O18P3" />
      <species boundaryCondition="false" compartment="c" constant="false" hasOnlySubstanceUnits="false" id="M_dhap_c" name="Dihydroxyacetone phosphate" fbc:charge="-2" fbc:chemicalFormula="C3H5O6P" />
      <species boundaryCondition="false" compartment="c" constant="false" hasOnlySubstanceUnits="false" id="M_dhf_c" name="7,8-Dihydrofolate" fbc:charge="-2" fbc:chemicalFormula="C19H19N7O6" />
      <species boundaryCondition="false" compartment="c" constant="false" hasOnlySubstanceUnits="false" id="M_dhnpt_c" name="Dihydroneopterin" fbc:charge="0" fbc:chemicalFormula="C9H13N5O4" />
      <species boundaryCondition="false" compartment="c" constant="false" hasOnlySubstanceUnits="false" id="M_dhor_DASH_S_c" name="(S)-Dihydroorotate" fbc:charge="-1" fbc:chemicalFormula="C5H5N2O4" />
      <species boundaryCondition="false" compartment="c" constant="false" hasOnlySubstanceUnits="false" id="M_dhp23cp_c" name="7,8-dihydronepterin 2' :3'-cyclicphosphate" fbc:charge="-1" fbc:chemicalFormula="C9H11N5O6P" />
      <species boundaryCondition="false" compartment="c" constant="false" hasOnlySubstanceUnits="false" id="M_dhpmp_c" name="Dihydroneopterin monophosphate" fbc:charge="-2" fbc:chemicalFormula="C9H12N5O7P" />
      <species boundaryCondition="false" compartment="c" constant="false" hasOnlySubstanceUnits="false" id="M_dhpt_c" name="Dihydropteroate" fbc:charge="-1" fbc:chemicalFormula="C14H13N6O3" />
      <species boundaryCondition="false" compartment="c" constant="false" hasOnlySubstanceUnits="false" id="M_dhrfap_c" name="7,8-dihydropterin-6-ylmethyl-4-(B-D-ribofuranosyl) aminobenzene 5'-phosphate" fbc:charge="-2" fbc:chemicalFormula="C18H21N6O8P" />
      <species boundaryCondition="false" compartment="c" constant="false" hasOnlySubstanceUnits="false" id="M_dkdofp_c" name="4,5-diketo-6-deoxyfructose 1-phosphate" fbc:charge="-2" fbc:chemicalFormula="C6H7O8P1" />
      <species boundaryCondition="false" compartment="c" constant="false" hasOnlySubstanceUnits="false" id="M_dkfp_c" name="6-deoxy-5-ketofructose 1-phosphate" fbc:charge="-2" fbc:chemicalFormula="C6H9O8P" />
      <species boundaryCondition="false" compartment="c" constant="false" hasOnlySubstanceUnits="false" id="M_dkmp_c" name="6-deoxy-5-ketomannitol 1-phosphate" fbc:charge="-2" fbc:chemicalFormula="C6H11O8P" />
      <species boundaryCondition="false" compartment="c" constant="false" hasOnlySubstanceUnits="false" id="M_dma_c" name="dimethylamine" fbc:charge="1" fbc:chemicalFormula="C2H8N" />
      <species boundaryCondition="false" compartment="e" constant="false" hasOnlySubstanceUnits="false" id="M_dma_e" name="dimethylamine" fbc:charge="1" fbc:chemicalFormula="C2H8N" />
      <species boundaryCondition="false" compartment="c" constant="false" hasOnlySubstanceUnits="false" id="M_dmh2mpt_c" name="didemethylated 7,8-dihydromethanopterin" fbc:charge="-3" fbc:chemicalFormula="C28H36N6O16P" />
      <species boundaryCondition="false" compartment="c" constant="false" hasOnlySubstanceUnits="false" id="M_dmlz_c" name="6,7-Dimethyl-8-(1-D-ribityl)lumazine" fbc:charge="0" fbc:chemicalFormula="C13H18N4O6" />
      <species boundaryCondition="false" compartment="c" constant="false" hasOnlySubstanceUnits="false" id="M_dmpp_c" name="Dimethylallyl diphosphate" fbc:charge="-3" fbc:chemicalFormula="C5H9O7P2" />
      <species boundaryCondition="false" compartment="c" constant="false" hasOnlySubstanceUnits="false" id="M_dms_c" name="Dimethyl sulfide" fbc:charge="0" fbc:chemicalFormula="C2H6S" />
      <species boundaryCondition="false" compartment="e" constant="false" hasOnlySubstanceUnits="false" id="M_dms_e" name="Dimethyl sulfide" fbc:charge="0" fbc:chemicalFormula="C2H6S" />
      <species boundaryCondition="false" compartment="c" constant="false" hasOnlySubstanceUnits="false" id="M_dnad_c" name="Deamino-NAD+" fbc:charge="-2" fbc:chemicalFormula="C21H24N6O15P2" />
      <species boundaryCondition="false" compartment="c" constant="false" hasOnlySubstanceUnits="false" id="M_dohau_c" name="3,7-dideoxy-D-threo-hepto-2-amino-6-ulosonate" fbc:charge="0" fbc:chemicalFormula="C7H13O5N" />
      <species boundaryCondition="false" compartment="c" constant="false" hasOnlySubstanceUnits="false" id="M_dohdu_c" name="3,7-dideoxy-D-threo-hepto-2,6-diulosonate" fbc:charge="-1" fbc:chemicalFormula="C7H9O6" />
      <species boundaryCondition="false" compartment="c" constant="false" hasOnlySubstanceUnits="false" id="M_dpcoa_c" name="Dephospho-CoA" fbc:charge="-2" fbc:chemicalFormula="C21H33N7O13P2S" />
      <species boundaryCondition="false" compartment="c" constant="false" hasOnlySubstanceUnits="false" id="M_dpgpe_c" name="2,3-O-phytanyl-sn-glycero-1-phosphoethanolamine" fbc:charge="0" fbc:chemicalFormula="C45H94O6N1P1" />
      <species boundaryCondition="false" compartment="c" constant="false" hasOnlySubstanceUnits="false" id="M_dpgpg_c" name="2,3-di-O-phytanyl-sn-glycerol-1-phospho-3'-sn-glycerol" fbc:charge="-1" fbc:chemicalFormula="C46H94O8P1" />
      <species boundaryCondition="false" compartment="c" constant="false" hasOnlySubstanceUnits="false" id="M_dpgpi_c" name="2,3-O-phytanyl-sn-glycero-1-phospho-myo-inositol" fbc:charge="-1" fbc:chemicalFormula="C49H98O11P1" />
      <species boundaryCondition="false" compartment="c" constant="false" hasOnlySubstanceUnits="false" id="M_dpgps_c" name="2,3-O-phytanyl-sn-glycero-1-phosphoserine" fbc:charge="-1" fbc:chemicalFormula="C46H93N1O8P1" />
      <species boundaryCondition="false" compartment="c" constant="false" hasOnlySubstanceUnits="false" id="M_dscl_c" name="dihydrosirohydrochlorin" fbc:charge="-7" fbc:chemicalFormula="C42H41N4O16" />
      <species boundaryCondition="false" compartment="c" constant="false" hasOnlySubstanceUnits="false" id="M_dtbt_c" name="Dethiobiotin" fbc:charge="-1" fbc:chemicalFormula="C10H17N2O3" />
      <species boundaryCondition="false" compartment="c" constant="false" hasOnlySubstanceUnits="false" id="M_dtdp4d6dg_c" name="dTDP-4-dehydro-6-deoxy-D-glucose" fbc:charge="-2" fbc:chemicalFormula="C16H22N2O15P2" />
      <species boundaryCondition="false" compartment="c" constant="false" hasOnlySubstanceUnits="false" id="M_dtdp4d6dm_c" name="dTDP-4-dehydro-6-deoxy-L-mannose" fbc:charge="-2" fbc:chemicalFormula="C16H22N2O15P2" />
      <species boundaryCondition="false" compartment="c" constant="false" hasOnlySubstanceUnits="false" id="M_dtdp_c" name="dTDP" fbc:charge="-3" fbc:chemicalFormula="C10H13N2O11P2" />
      <species boundaryCondition="false" compartment="c" constant="false" hasOnlySubstanceUnits="false" id="M_dtdpglu_c" name="dTDPglucose" fbc:charge="-2" fbc:chemicalFormula="C16H24N2O16P2" />
      <species boundaryCondition="false" compartment="c" constant="false" hasOnlySubstanceUnits="false" id="M_dtdprmn_c" name="dTDP-L-rhamnose" fbc:charge="-2" fbc:chemicalFormula="C16H24N2O15P2" />
      <species boundaryCondition="false" compartment="c" constant="false" hasOnlySubstanceUnits="false" id="M_dtmp_c" name="dTMP" fbc:charge="-2" fbc:chemicalFormula="C10H13N2O8P" />
      <species boundaryCondition="false" compartment="c" constant="false" hasOnlySubstanceUnits="false" id="M_dttp_c" name="dTTP" fbc:charge="-4" fbc:chemicalFormula="C10H13N2O14P3" />
      <species boundaryCondition="false" compartment="c" constant="false" hasOnlySubstanceUnits="false" id="M_dudp_c" name="dUDP" fbc:charge="-3" fbc:chemicalFormula="C9H11N2O11P2" />
      <species boundaryCondition="false" compartment="c" constant="false" hasOnlySubstanceUnits="false" id="M_dump_c" name="dUMP" fbc:charge="-2" fbc:chemicalFormula="C9H11N2O8P" />
      <species boundaryCondition="false" compartment="c" constant="false" hasOnlySubstanceUnits="false" id="M_duri_c" name="Deoxyuridine" fbc:charge="0" fbc:chemicalFormula="C9H12N2O5" />
      <species boundaryCondition="false" compartment="c" constant="false" hasOnlySubstanceUnits="false" id="M_dutp_c" name="dUTP" fbc:charge="-4" fbc:chemicalFormula="C9H11N2O14P3" />
      <species boundaryCondition="false" compartment="c" constant="false" hasOnlySubstanceUnits="false" id="M_dxyl5p_c" name="1-deoxy-D-xylulose 5-phosphate" fbc:charge="-2" fbc:chemicalFormula="C5H9O7P" />
      <species boundaryCondition="false" compartment="c" constant="false" hasOnlySubstanceUnits="false" id="M_e4p_c" name="D-Erythrose 4-phosphate" fbc:charge="-2" fbc:chemicalFormula="C4H7O7P" />
      <species boundaryCondition="false" compartment="c" constant="false" hasOnlySubstanceUnits="false" id="M_eig3p_c" name="D-erythro-1-(Imidazol-4-yl)glycerol 3-phosphate" fbc:charge="-2" fbc:chemicalFormula="C6H9N2O6P" />
      <species boundaryCondition="false" compartment="c" constant="false" hasOnlySubstanceUnits="false" id="M_etha_c" name="Ethanolamine" fbc:charge="1" fbc:chemicalFormula="C2H8NO" />
      <species boundaryCondition="false" compartment="e" constant="false" hasOnlySubstanceUnits="false" id="M_etha_e" name="Ethanolamine" fbc:charge="1" fbc:chemicalFormula="C2H8NO" />
      <species boundaryCondition="false" compartment="c" constant="false" hasOnlySubstanceUnits="false" id="M_etoh_c" name="Ethanol" fbc:charge="0" fbc:chemicalFormula="C2H6O" />
      <species boundaryCondition="false" compartment="c" constant="false" hasOnlySubstanceUnits="false" id="M_f1p_c" name="D-Fructose 1-phosphate" fbc:charge="-2" fbc:chemicalFormula="C6H11O9P" />
      <species boundaryCondition="false" compartment="c" constant="false" hasOnlySubstanceUnits="false" id="M_f390a_c" name="coenzyme F390 (adenosine)" fbc:charge="-5" fbc:chemicalFormula="C39H43N10O24P2" />
      <species boundaryCondition="false" compartment="c" constant="false" hasOnlySubstanceUnits="false" id="M_f390g_c" name="coenzyme F390 (guanosine)" fbc:charge="-5" fbc:chemicalFormula="C39H43N10O25P2" />
      <species boundaryCondition="false" compartment="c" constant="false" hasOnlySubstanceUnits="false" id="M_f420_DASH_0_c" name="coenzyme ferredoxin 420-0" fbc:charge="-2" fbc:chemicalFormula="C19H20N3O12P" />
      <species boundaryCondition="false" compartment="c" constant="false" hasOnlySubstanceUnits="false" id="M_f420_DASH_1_c" name="coenzyme ferredoxin 420-1" fbc:charge="-3" fbc:chemicalFormula="C24H26N4O15P" />
      <species boundaryCondition="false" compartment="c" constant="false" hasOnlySubstanceUnits="false" id="M_f420_DASH_2_c" name="coenzyme ferredoxin 420-2 (oxidized)" fbc:charge="-4" fbc:chemicalFormula="C29H32O18N5P1" />
      <species boundaryCondition="false" compartment="c" constant="false" hasOnlySubstanceUnits="false" id="M_f420_DASH_2h2_c" name="coenzyme ferredoxin 420-2 (reduced)" fbc:charge="-4" fbc:chemicalFormula="C29H34O18N5P1" />
      <species boundaryCondition="false" compartment="c" constant="false" hasOnlySubstanceUnits="false" id="M_f420_DASH_3_c" name="coenzyme ferredoxin 420-3" fbc:charge="-5" fbc:chemicalFormula="C34H38N6O21P" />
      <species boundaryCondition="false" compartment="c" constant="false" hasOnlySubstanceUnits="false" id="M_f420_DASH_4_c" name="coenzyme ferredoxin 420-4" fbc:charge="-6" fbc:chemicalFormula="C39H44N7O24P" />
      <species boundaryCondition="false" compartment="c" constant="false" hasOnlySubstanceUnits="false" id="M_f420_DASH_5_c" name="coenzyme ferredoxin 420-5" fbc:charge="-7" fbc:chemicalFormula="C44H50N8O27P" />
      <species boundaryCondition="false" compartment="c" constant="false" hasOnlySubstanceUnits="false" id="M_f420_DASH_6_c" name="coenzyme ferredoxin 420-6" fbc:charge="-8" fbc:chemicalFormula="C49H56N9O30P" />
      <species boundaryCondition="false" compartment="c" constant="false" hasOnlySubstanceUnits="false" id="M_f420_DASH_7_c" name="coenzyme ferredoxin 420-7" fbc:charge="-9" fbc:chemicalFormula="C54H62N10O33P" />
      <species boundaryCondition="false" compartment="c" constant="false" hasOnlySubstanceUnits="false" id="M_f430_c" name="coenzyme F430" fbc:charge="-4" fbc:chemicalFormula="C42H46N6NiO13" />
      <species boundaryCondition="false" compartment="c" constant="false" hasOnlySubstanceUnits="false" id="M_f430p1_c" name="coenzyme F390 precursor 1" fbc:charge="-6" fbc:chemicalFormula="C42H42N6NiO14" />
      <species boundaryCondition="false" compartment="c" constant="false" hasOnlySubstanceUnits="false" id="M_f430p2_c" name="coenzyme F430 precursor 2" fbc:charge="-5" fbc:chemicalFormula="C42H45N6NiO14" />
      <species boundaryCondition="false" compartment="c" constant="false" hasOnlySubstanceUnits="false" id="M_f430p3_c" name="coenzyme f430 precursor 3" fbc:charge="-5" fbc:chemicalFormula="C42H47N6NiO14" />
      <species boundaryCondition="false" compartment="c" constant="false" hasOnlySubstanceUnits="false" id="M_f6p_c" name="D-Fructose 6-phosphate" fbc:charge="-2" fbc:chemicalFormula="C6H11O9P" />
      <species boundaryCondition="false" compartment="c" constant="false" hasOnlySubstanceUnits="false" id="M_fald_c" name="Formaldehyde" fbc:charge="0" fbc:chemicalFormula="CH2O" />
      <species boundaryCondition="false" compartment="c" constant="false" hasOnlySubstanceUnits="false" id="M_fc1p_c" name="L-Fuculose 1-phosphate" fbc:charge="-2" fbc:chemicalFormula="C6H11O8P" />
      <species boundaryCondition="false" compartment="c" constant="false" hasOnlySubstanceUnits="false" id="M_fdox_c" name="ferredoxin (oxidized) 2[4Fe-4S]" fbc:charge="3" fbc:chemicalFormula="Fe8S8X" />
      <species boundaryCondition="false" compartment="c" constant="false" hasOnlySubstanceUnits="false" id="M_fdp_c" name="D-Fructose 1,6-bisphosphate" fbc:charge="-4" fbc:chemicalFormula="C6H10O12P2" />
      <species boundaryCondition="false" compartment="c" constant="false" hasOnlySubstanceUnits="false" id="M_fdred_c" name="ferredoxin (reduced) 2[4Fe-4S]" fbc:charge="2" fbc:chemicalFormula="Fe8S8X" />
      <species boundaryCondition="false" compartment="c" constant="false" hasOnlySubstanceUnits="false" id="M_fe2_c" name="Fe2+" fbc:charge="2" fbc:chemicalFormula="Fe" />
      <species boundaryCondition="false" compartment="e" constant="false" hasOnlySubstanceUnits="false" id="M_fe2_e" name="Fe2+" fbc:charge="2" fbc:chemicalFormula="Fe" />
      <species boundaryCondition="false" compartment="c" constant="false" hasOnlySubstanceUnits="false" id="M_fe3_c" name="Fe3+" fbc:charge="3" fbc:chemicalFormula="Fe" />
      <species boundaryCondition="false" compartment="e" constant="false" hasOnlySubstanceUnits="false" id="M_fe3_e" name="Fe3+" fbc:charge="3" fbc:chemicalFormula="Fe" />
      <species boundaryCondition="false" compartment="c" constant="false" hasOnlySubstanceUnits="false" id="M_fgam_c" name="N2-Formyl-N1-(5-phospho-D-ribosyl)glycinamide" fbc:charge="-2" fbc:chemicalFormula="C8H13N2O9P" />
      <species boundaryCondition="false" compartment="c" constant="false" hasOnlySubstanceUnits="false" id="M_fmettrna_c" name="N-Formylmethionyl-tRNA" fbc:charge="0" fbc:chemicalFormula="C6H9NO2SR" />
      <species boundaryCondition="false" compartment="c" constant="false" hasOnlySubstanceUnits="false" id="M_fmn_c" name="FMN" fbc:charge="-2" fbc:chemicalFormula="C17H19N4O9P" />
      <species boundaryCondition="false" compartment="c" constant="false" hasOnlySubstanceUnits="false" id="M_fol_c" name="Folate" fbc:charge="-1" fbc:chemicalFormula="C19H18N7O6" />
      <species boundaryCondition="false" compartment="e" constant="false" hasOnlySubstanceUnits="false" id="M_fol_e" name="Folate" fbc:charge="-1" fbc:chemicalFormula="C19H18N7O6" />
      <species boundaryCondition="false" compartment="c" constant="false" hasOnlySubstanceUnits="false" id="M_for_c" name="Formate" fbc:charge="-1" fbc:chemicalFormula="CH1O2" />
      <species boundaryCondition="false" compartment="c" constant="false" hasOnlySubstanceUnits="false" id="M_formh4spt_c" name="formyltetrahydrosarcinapterin" fbc:charge="-4" fbc:chemicalFormula="C36H48N7O20P1" />
      <species boundaryCondition="false" compartment="c" constant="false" hasOnlySubstanceUnits="false" id="M_formmfr_LPAREN_b_RPAREN__c" name="formylmethanofuran b" fbc:charge="-3" fbc:chemicalFormula="C35H43N6O15" />
      <species boundaryCondition="false" compartment="c" constant="false" hasOnlySubstanceUnits="false" id="M_fpram_c" name="2-(Formamido)-N1-(5-phospho-D-ribosyl)acetamidine" fbc:charge="-1" fbc:chemicalFormula="C8H15N3O8P" />
      <species boundaryCondition="false" compartment="c" constant="false" hasOnlySubstanceUnits="false" id="M_fprica_c" name="5-Formamido-1-(5-phospho-D-ribosyl)imidazole-4-carboxamide" fbc:charge="-2" fbc:chemicalFormula="C10H13N4O9P" />
      <species boundaryCondition="false" compartment="c" constant="false" hasOnlySubstanceUnits="false" id="M_frdp_c" name="Farnesyl diphosphate" fbc:charge="-3" fbc:chemicalFormula="C15H25O7P2" />
      <species boundaryCondition="false" compartment="c" constant="false" hasOnlySubstanceUnits="false" id="M_fru_c" name="D-Fructose" fbc:charge="0" fbc:chemicalFormula="C6H12O6" />
      <species boundaryCondition="false" compartment="c" constant="false" hasOnlySubstanceUnits="false" id="M_fum_c" name="Fumarate" fbc:charge="-2" fbc:chemicalFormula="C4H2O4" />
      <species boundaryCondition="false" compartment="c" constant="false" hasOnlySubstanceUnits="false" id="M_g1p_c" name="D-Glucose 1-phosphate" fbc:charge="-2" fbc:chemicalFormula="C6H11O9P" />
      <species boundaryCondition="false" compartment="c" constant="false" hasOnlySubstanceUnits="false" id="M_g3p_c" name="Glyceraldehyde 3-phosphate" fbc:charge="-2" fbc:chemicalFormula="C3H5O6P" />
      <species boundaryCondition="false" compartment="c" constant="false" hasOnlySubstanceUnits="false" id="M_g6p_c" name="D-Glucose 6-phosphate" fbc:charge="-2" fbc:chemicalFormula="C6H11O9P" />
      <species boundaryCondition="false" compartment="c" constant="false" hasOnlySubstanceUnits="false" id="M_gal1p_c" name="alpha-D-Galactose 1-phosphate" fbc:charge="-2" fbc:chemicalFormula="C6H11O9P" />
      <species boundaryCondition="false" compartment="c" constant="false" hasOnlySubstanceUnits="false" id="M_gam1p_c" name="D-Glucosamine 1-phosphate" fbc:charge="-1" fbc:chemicalFormula="C6H13NO8P" />
      <species boundaryCondition="false" compartment="c" constant="false" hasOnlySubstanceUnits="false" id="M_gam6p_c" name="D-Glucosamine 6-phosphate" fbc:charge="-1" fbc:chemicalFormula="C6H13NO8P" />
      <species boundaryCondition="false" compartment="c" constant="false" hasOnlySubstanceUnits="false" id="M_gar_c" name="N1-(5-Phospho-D-ribosyl)glycinamide" fbc:charge="-1" fbc:chemicalFormula="C7H14N2O8P" />
      <species boundaryCondition="false" compartment="c" constant="false" hasOnlySubstanceUnits="false" id="M_gcald_c" name="Glycolaldehyde" fbc:charge="0" fbc:chemicalFormula="C2H4O2" />
      <species boundaryCondition="false" compartment="e" constant="false" hasOnlySubstanceUnits="false" id="M_gcald_e" name="Glycolaldehyde" fbc:charge="0" fbc:chemicalFormula="C2H4O2" />
      <species boundaryCondition="false" compartment="c" constant="false" hasOnlySubstanceUnits="false" id="M_gdp_c" name="GDP" fbc:charge="-3" fbc:chemicalFormula="C10H12N5O11P2" />
      <species boundaryCondition="false" compartment="c" constant="false" hasOnlySubstanceUnits="false" id="M_gdpddman_c" name="GDP-4-dehydro-6-deoxy-D-mannose" fbc:charge="-2" fbc:chemicalFormula="C16H21N5O15P2" />
      <species boundaryCondition="false" compartment="c" constant="false" hasOnlySubstanceUnits="false" id="M_gdpfuc_c" name="GDP-L-fucose" fbc:charge="-2" fbc:chemicalFormula="C16H23N5O15P2" />
      <species boundaryCondition="false" compartment="c" constant="false" hasOnlySubstanceUnits="false" id="M_gdpgpi_c" name="glucosaminyl archaetidyl-myo-inositol" fbc:charge="0" fbc:chemicalFormula="C55H110N1O15P1" />
      <species boundaryCondition="false" compartment="c" constant="false" hasOnlySubstanceUnits="false" id="M_gdpmann_c" name="GDP-D-mannose" fbc:charge="-2" fbc:chemicalFormula="C16H23N5O16P2" />
      <species boundaryCondition="false" compartment="c" constant="false" hasOnlySubstanceUnits="false" id="M_gdpofuc_c" name="GDP-4-oxo-L-fucose" fbc:charge="-2" fbc:chemicalFormula="C16H21N5O15P2" />
      <species boundaryCondition="false" compartment="c" constant="false" hasOnlySubstanceUnits="false" id="M_ggdp_c" name="Geranylgeranyl diphosphate" fbc:charge="-3" fbc:chemicalFormula="C20H33O7P2" />
      <species boundaryCondition="false" compartment="c" constant="false" hasOnlySubstanceUnits="false" id="M_gggp_c" name="(S)-3-O-geranylgeranylglyceryl phosphate" fbc:charge="-2" fbc:chemicalFormula="C23H39O6P1" />
      <species boundaryCondition="false" compartment="c" constant="false" hasOnlySubstanceUnits="false" id="M_glc_DASH_D_c" name="D-Glucose" fbc:charge="0" fbc:chemicalFormula="C6H12O6" />
      <species boundaryCondition="false" compartment="c" constant="false" hasOnlySubstanceUnits="false" id="M_glcn_c" name="D-Gluconate" fbc:charge="-1" fbc:chemicalFormula="C6H11O7" />
      <species boundaryCondition="false" compartment="e" constant="false" hasOnlySubstanceUnits="false" id="M_glcn_e" name="D-Gluconate" fbc:charge="-1" fbc:chemicalFormula="C6H11O7" />
      <species boundaryCondition="false" compartment="c" constant="false" hasOnlySubstanceUnits="false" id="M_gln_DASH_L_c" name="L-Glutamine" fbc:charge="0" fbc:chemicalFormula="C5H10N2O3" />
      <species boundaryCondition="false" compartment="c" constant="false" hasOnlySubstanceUnits="false" id="M_glntrna_c" name="L-Glutaminyl-tRNA(Gln)" fbc:charge="1" fbc:chemicalFormula="C5H9N2O2R" />
      <species boundaryCondition="false" compartment="c" constant="false" hasOnlySubstanceUnits="false" id="M_glu1sa_c" name="L-Glutamate 1-semialdehyde" fbc:charge="0" fbc:chemicalFormula="C5H9NO3" />
      <species boundaryCondition="false" compartment="c" constant="false" hasOnlySubstanceUnits="false" id="M_glu5p_c" name="L-Glutamate 5-phosphate" fbc:charge="-2" fbc:chemicalFormula="C5H8NO7P" />
      <species boundaryCondition="false" compartment="c" constant="false" hasOnlySubstanceUnits="false" id="M_glu5sa_c" name="L-Glutamate 5-semialdehyde" fbc:charge="0" fbc:chemicalFormula="C5H9NO3" />
      <species boundaryCondition="false" compartment="c" constant="false" hasOnlySubstanceUnits="false" id="M_glu_DASH_L_c" name="L-Glutamate" fbc:charge="-1" fbc:chemicalFormula="C5H8NO4" />
      <species boundaryCondition="false" compartment="e" constant="false" hasOnlySubstanceUnits="false" id="M_glu_DASH_L_e" name="L-Glutamate" fbc:charge="-1" fbc:chemicalFormula="C5H8NO4" />
      <species boundaryCondition="false" compartment="c" constant="false" hasOnlySubstanceUnits="false" id="M_glutrna_LPAREN_gln_RPAREN__c" name="L-Glutamyl-tRNA(Gln)" fbc:charge="0" fbc:chemicalFormula="C5H7NO3R" />
      <species boundaryCondition="false" compartment="c" constant="false" hasOnlySubstanceUnits="false" id="M_glutrna_c" name="L-Glutamyl-tRNA(Glu)" fbc:charge="0" fbc:chemicalFormula="C5H7NO3R" />
      <species boundaryCondition="false" compartment="c" constant="false" hasOnlySubstanceUnits="false" id="M_gly_c" name="Glycine" fbc:charge="0" fbc:chemicalFormula="C2H5NO2" />
      <species boundaryCondition="false" compartment="e" constant="false" hasOnlySubstanceUnits="false" id="M_gly_e" name="Glycine" fbc:charge="0" fbc:chemicalFormula="C2H5NO2" />
      <species boundaryCondition="false" compartment="c" constant="false" hasOnlySubstanceUnits="false" id="M_glyald_c" name="D-Glyceraldehyde" fbc:charge="0" fbc:chemicalFormula="C3H6O3" />
      <species boundaryCondition="false" compartment="e" constant="false" hasOnlySubstanceUnits="false" id="M_glyald_e" name="D-Glyceraldehyde" fbc:charge="0" fbc:chemicalFormula="C3H6O3" />
      <species boundaryCondition="false" compartment="c" constant="false" hasOnlySubstanceUnits="false" id="M_glyb_c" name="Glycine betaine" fbc:charge="0" fbc:chemicalFormula="C5H11NO2" />
      <species boundaryCondition="false" compartment="e" constant="false" hasOnlySubstanceUnits="false" id="M_glyb_e" name="Glycine betaine" fbc:charge="0" fbc:chemicalFormula="C5H11NO2" />
      <species boundaryCondition="false" compartment="c" constant="false" hasOnlySubstanceUnits="false" id="M_glyc1p_c" name="Glycerol 1-phosphate" fbc:charge="-2" fbc:chemicalFormula="C3H7O6P" />
      <species boundaryCondition="false" compartment="c" constant="false" hasOnlySubstanceUnits="false" id="M_glyc_DASH_R_c" name="(R)-Glycerate" fbc:charge="-1" fbc:chemicalFormula="C3H5O4" />
      <species boundaryCondition="false" compartment="c" constant="false" hasOnlySubstanceUnits="false" id="M_glyc_c" name="Glycerol" fbc:charge="0" fbc:chemicalFormula="C3H8O3" />
      <species boundaryCondition="false" compartment="e" constant="false" hasOnlySubstanceUnits="false" id="M_glyc_e" name="Glycerol" fbc:charge="0" fbc:chemicalFormula="C3H8O3" />
      <species boundaryCondition="false" compartment="c" constant="false" hasOnlySubstanceUnits="false" id="M_glyclt_c" name="Glycolate" fbc:charge="-1" fbc:chemicalFormula="C2H3O3" />
      <species boundaryCondition="false" compartment="c" constant="false" hasOnlySubstanceUnits="false" id="M_glycogen_c" name="glycogen" fbc:charge="0" fbc:chemicalFormula="C6H10O5" />
      <species boundaryCondition="false" compartment="c" constant="false" hasOnlySubstanceUnits="false" id="M_glytrna_c" name="Glycyl-tRNA(Gly)" fbc:charge="1" fbc:chemicalFormula="C2H4NOR" />
      <species boundaryCondition="false" compartment="c" constant="false" hasOnlySubstanceUnits="false" id="M_gmp_c" name="GMP" fbc:charge="-2" fbc:chemicalFormula="C10H12N5O8P" />
      <species boundaryCondition="false" compartment="c" constant="false" hasOnlySubstanceUnits="false" id="M_grdp_c" name="Geranyl diphosphate" fbc:charge="-3" fbc:chemicalFormula="C10H17O7P2" />
      <species boundaryCondition="false" compartment="c" constant="false" hasOnlySubstanceUnits="false" id="M_gthox_c" name="Oxidized glutathione" fbc:charge="-2" fbc:chemicalFormula="C20H30N6O12S2" />
      <species boundaryCondition="false" compartment="c" constant="false" hasOnlySubstanceUnits="false" id="M_gthrd_c" name="Reduced glutathione" fbc:charge="-1" fbc:chemicalFormula="C10H16N3O6S" />
      <species boundaryCondition="false" compartment="c" constant="false" hasOnlySubstanceUnits="false" id="M_gtp_c" name="GTP" fbc:charge="-4" fbc:chemicalFormula="C10H12N5O14P3" />
      <species boundaryCondition="false" compartment="c" constant="false" hasOnlySubstanceUnits="false" id="M_gua_c" name="Guanine" fbc:charge="0" fbc:chemicalFormula="C5H5N5O" />
      <species boundaryCondition="false" compartment="c" constant="false" hasOnlySubstanceUnits="false" id="M_h2_c" name="H2" fbc:charge="0" fbc:chemicalFormula="H2" />
      <species boundaryCondition="false" compartment="e" constant="false" hasOnlySubstanceUnits="false" id="M_h2_e" name="H2" fbc:charge="0" fbc:chemicalFormula="H2" />
      <species boundaryCondition="false" compartment="c" constant="false" hasOnlySubstanceUnits="false" id="M_h2acon_DASH_C_c" name="cis-(homo)2aconitate" fbc:charge="-3" fbc:chemicalFormula="C8H7O6" />
      <species boundaryCondition="false" compartment="c" constant="false" hasOnlySubstanceUnits="false" id="M_h2mpt_c" name="7,8-dihydromethanopterin" fbc:charge="-3" fbc:chemicalFormula="C30H40N6O16P" />
      <species boundaryCondition="false" compartment="c" constant="false" hasOnlySubstanceUnits="false" id="M_h2o2_c" name="Hydrogen peroxide" fbc:charge="0" fbc:chemicalFormula="H2O2" />
      <species boundaryCondition="false" compartment="c" constant="false" hasOnlySubstanceUnits="false" id="M_h2o_c" name="H2O" fbc:charge="0" fbc:chemicalFormula="H2O" />
      <species boundaryCondition="false" compartment="e" constant="false" hasOnlySubstanceUnits="false" id="M_h2o_e" name="H2O" fbc:charge="0" fbc:chemicalFormula="H2O" />
      <species boundaryCondition="false" compartment="c" constant="false" hasOnlySubstanceUnits="false" id="M_h2s_c" name="Hydrogen sulfide" fbc:charge="0" fbc:chemicalFormula="H2S" />
      <species boundaryCondition="false" compartment="e" constant="false" hasOnlySubstanceUnits="false" id="M_h2s_e" name="Hydrogen sulfide" fbc:charge="0" fbc:chemicalFormula="H2S" />
      <species boundaryCondition="false" compartment="c" constant="false" hasOnlySubstanceUnits="false" id="M_h3acon_DASH_C_c" name="cis-(homo)3aconitate" fbc:charge="-3" fbc:chemicalFormula="C9H9O6" />
      <species boundaryCondition="false" compartment="c" constant="false" hasOnlySubstanceUnits="false" id="M_h4mpt_c" name="5,6,7,8-tetrahydromethanopterin" fbc:charge="-3" fbc:chemicalFormula="C30H42N6O16P" />
      <species boundaryCondition="false" compartment="c" constant="false" hasOnlySubstanceUnits="false" id="M_h4spt_c" name="tetrahydrosarcinapterin" fbc:charge="-4" fbc:chemicalFormula="C35H48N7O19P1" />
      <species boundaryCondition="false" compartment="c" constant="false" hasOnlySubstanceUnits="false" id="M_h_c" name="H+" fbc:charge="1" fbc:chemicalFormula="H" />
      <species boundaryCondition="false" compartment="e" constant="false" hasOnlySubstanceUnits="false" id="M_h_e" name="H+" fbc:charge="1" fbc:chemicalFormula="H" />
      <species boundaryCondition="false" compartment="c" constant="false" hasOnlySubstanceUnits="false" id="M_hacon_DASH_C_c" name="cis-homoaconitate" fbc:charge="-3" fbc:chemicalFormula="C7H5O6" />
      <species boundaryCondition="false" compartment="c" constant="false" hasOnlySubstanceUnits="false" id="M_hacon_DASH_T_c" name="trans-homoaconitate" fbc:charge="-3" fbc:chemicalFormula="C7H5O6" />
      <species boundaryCondition="false" compartment="c" constant="false" hasOnlySubstanceUnits="false" id="M_hatrz_c" name="Hydroxyatrazine" fbc:charge="2" fbc:chemicalFormula="C8H17N5O" />
      <species boundaryCondition="false" compartment="c" constant="false" hasOnlySubstanceUnits="false" id="M_hcit_c" name="2-Hydroxybutane-1,2,4-tricarboxylate" fbc:charge="-3" fbc:chemicalFormula="C7H7O7" />
      <species boundaryCondition="false" compartment="c" constant="false" hasOnlySubstanceUnits="false" id="M_hco3_c" name="Bicarbonate" fbc:charge="-1" fbc:chemicalFormula="CHO3" />
      <species boundaryCondition="false" compartment="c" constant="false" hasOnlySubstanceUnits="false" id="M_hcys_DASH_L_c" name="L-Homocysteine" fbc:charge="0" fbc:chemicalFormula="C4H9NO2S" />
      <species boundaryCondition="false" compartment="c" constant="false" hasOnlySubstanceUnits="false" id="M_hgbam_c" name="Hydrogenobyrinate a,c diamide" fbc:charge="-5" fbc:chemicalFormula="C45H57N6O12" />
      <species boundaryCondition="false" compartment="c" constant="false" hasOnlySubstanceUnits="false" id="M_his_DASH_L_c" name="L-Histidine" fbc:charge="0" fbc:chemicalFormula="C6H9N3O2" />
      <species boundaryCondition="false" compartment="c" constant="false" hasOnlySubstanceUnits="false" id="M_hisp_c" name="L-Histidinol phosphate" fbc:charge="-1" fbc:chemicalFormula="C6H11N3O4P" />
      <species boundaryCondition="false" compartment="c" constant="false" hasOnlySubstanceUnits="false" id="M_hista_c" name="Histamine" fbc:charge="1" fbc:chemicalFormula="C5H10N3" />
      <species boundaryCondition="false" compartment="c" constant="false" hasOnlySubstanceUnits="false" id="M_histd_c" name="L-Histidinol" fbc:charge="1" fbc:chemicalFormula="C6H12N3O" />
      <species boundaryCondition="false" compartment="c" constant="false" hasOnlySubstanceUnits="false" id="M_histrna_c" name="L-Histidyl-tRNA(His)" fbc:charge="1" fbc:chemicalFormula="C6H8N3OR" />
      <species boundaryCondition="false" compartment="c" constant="false" hasOnlySubstanceUnits="false" id="M_hmbil_c" name="Hydroxymethylbilane" fbc:charge="-8" fbc:chemicalFormula="C40H38N4O17" />
      <species boundaryCondition="false" compartment="c" constant="false" hasOnlySubstanceUnits="false" id="M_hmgcoa_c" name="Hydroxymethylglutaryl-CoA" fbc:charge="-5" fbc:chemicalFormula="C27H39N7O20P3S" />
      <species boundaryCondition="false" compartment="c" constant="false" hasOnlySubstanceUnits="false" id="M_hom_DASH_L_c" name="L-Homoserine" fbc:charge="0" fbc:chemicalFormula="C4H9NO3" />
      <species boundaryCondition="false" compartment="c" constant="false" hasOnlySubstanceUnits="false" id="M_hphaccoa_c" name="4-Hydroxyphenylacetyl-CoA" fbc:charge="-4" fbc:chemicalFormula="C29H38N7O18P3S" />
      <species boundaryCondition="false" compartment="c" constant="false" hasOnlySubstanceUnits="false" id="M_hsfd_c" name="heterodisulfide" fbc:charge="-4" fbc:chemicalFormula="C13H22N1O10P1S3" />
      <species boundaryCondition="false" compartment="c" constant="false" hasOnlySubstanceUnits="false" id="M_hspmd_c" name="sym-Homospermidine" fbc:charge="3" fbc:chemicalFormula="C8H24N3" />
      <species boundaryCondition="false" compartment="c" constant="false" hasOnlySubstanceUnits="false" id="M_hxan_c" name="Hypoxanthine" fbc:charge="0" fbc:chemicalFormula="C5H4N4O" />
      <species boundaryCondition="false" compartment="c" constant="false" hasOnlySubstanceUnits="false" id="M_iasp_c" name="Iminoaspartate" fbc:charge="-2" fbc:chemicalFormula="C4H3NO4" />
      <species boundaryCondition="false" compartment="c" constant="false" hasOnlySubstanceUnits="false" id="M_ibcoa_c" name="Isobutyryl-CoA" fbc:charge="-4" fbc:chemicalFormula="C25H38N7O17P3S" />
      <species boundaryCondition="false" compartment="c" constant="false" hasOnlySubstanceUnits="false" id="M_icit_c" name="Isocitrate" fbc:charge="-3" fbc:chemicalFormula="C6H5O7" />
      <species boundaryCondition="false" compartment="c" constant="false" hasOnlySubstanceUnits="false" id="M_idp_c" name="IDP" fbc:charge="-3" fbc:chemicalFormula="C10H11N4O11P2" />
      <species boundaryCondition="false" compartment="c" constant="false" hasOnlySubstanceUnits="false" id="M_ihcit_DASH_T_c" name="threo-isohomocitrate" fbc:charge="-3" fbc:chemicalFormula="C7H7O7" />
      <species boundaryCondition="false" compartment="c" constant="false" hasOnlySubstanceUnits="false" id="M_ile_DASH_L_c" name="L-Isoleucine" fbc:charge="0" fbc:chemicalFormula="C6H13NO2" />
      <species boundaryCondition="false" compartment="e" constant="false" hasOnlySubstanceUnits="false" id="M_ile_DASH_L_e" name="L-Isoleucine" fbc:charge="0" fbc:chemicalFormula="C6H13NO2" />
      <species boundaryCondition="false" compartment="c" constant="false" hasOnlySubstanceUnits="false" id="M_iletrna_c" name="L-Isoleucyl-tRNA(Ile)" fbc:charge="1" fbc:chemicalFormula="C6H12NOR" />
      <species boundaryCondition="false" compartment="c" constant="false" hasOnlySubstanceUnits="false" id="M_imacp_c" name="3-(Imidazol-4-yl)-2-oxopropyl phosphate" fbc:charge="-2" fbc:chemicalFormula="C6H7N2O5P" />
      <species boundaryCondition="false" compartment="c" constant="false" hasOnlySubstanceUnits="false" id="M_imp_c" name="IMP" fbc:charge="-2" fbc:chemicalFormula="C10H11N4O8P" />
      <species boundaryCondition="false" compartment="c" constant="false" hasOnlySubstanceUnits="false" id="M_ind3ac_c" name="Indole-3-acetate" fbc:charge="-1" fbc:chemicalFormula="C10H8NO2" />
      <species boundaryCondition="false" compartment="e" constant="false" hasOnlySubstanceUnits="false" id="M_ind3ac_e" name="Indole-3-acetate" fbc:charge="-1" fbc:chemicalFormula="C10H8NO2" />
      <species boundaryCondition="false" compartment="c" constant="false" hasOnlySubstanceUnits="false" id="M_indaccoa_c" name="S-2-(indol-3-yl)acetyl-CoA" fbc:charge="-4" fbc:chemicalFormula="C31H39N8O17P3S" />
      <species boundaryCondition="false" compartment="c" constant="false" hasOnlySubstanceUnits="false" id="M_indole_c" name="Indole" fbc:charge="0" fbc:chemicalFormula="C8H7N" />
      <species boundaryCondition="false" compartment="c" constant="false" hasOnlySubstanceUnits="false" id="M_indpyr_c" name="Indolepyruvate" fbc:charge="-1" fbc:chemicalFormula="C11H8NO3" />
      <species boundaryCondition="false" compartment="c" constant="false" hasOnlySubstanceUnits="false" id="M_inost_c" name="myo-Inositol" fbc:charge="0" fbc:chemicalFormula="C6H12O6" />
      <species boundaryCondition="false" compartment="c" constant="false" hasOnlySubstanceUnits="false" id="M_ipdp_c" name="Isopentenyl diphosphate" fbc:charge="-3" fbc:chemicalFormula="C5H9O7P2" />
      <species boundaryCondition="false" compartment="c" constant="false" hasOnlySubstanceUnits="false" id="M_itp_c" name="ITP" fbc:charge="-4" fbc:chemicalFormula="C10H11N4O14P3" />
      <species boundaryCondition="false" compartment="c" constant="false" hasOnlySubstanceUnits="false" id="M_k_c" name="potassium" fbc:charge="1" fbc:chemicalFormula="K" />
      <species boundaryCondition="false" compartment="e" constant="false" hasOnlySubstanceUnits="false" id="M_k_e" name="potassium" fbc:charge="1" fbc:chemicalFormula="K" />
      <species boundaryCondition="false" compartment="c" constant="false" hasOnlySubstanceUnits="false" id="M_lac_DASH_L_c" name="L-Lactate" fbc:charge="-1" fbc:chemicalFormula="C3H5O3" />
      <species boundaryCondition="false" compartment="c" constant="false" hasOnlySubstanceUnits="false" id="M_lald_DASH_L_c" name="L-Lactaldehyde" fbc:charge="0" fbc:chemicalFormula="C3H6O2" />
      <species boundaryCondition="false" compartment="c" constant="false" hasOnlySubstanceUnits="false" id="M_leu_DASH_L_c" name="L-Leucine" fbc:charge="0" fbc:chemicalFormula="C6H13NO2" />
      <species boundaryCondition="false" compartment="e" constant="false" hasOnlySubstanceUnits="false" id="M_leu_DASH_L_e" name="L-Leucine" fbc:charge="0" fbc:chemicalFormula="C6H13NO2" />
      <species boundaryCondition="false" compartment="c" constant="false" hasOnlySubstanceUnits="false" id="M_leutrna_c" name="L-Leucyl-tRNA(Leu)" fbc:charge="1" fbc:chemicalFormula="C6H12NOR" />
      <species boundaryCondition="false" compartment="c" constant="false" hasOnlySubstanceUnits="false" id="M_lppg_c" name="lactyl-(2)-diphospho-(5')-guanosine" fbc:charge="-3" fbc:chemicalFormula="C13H16N5O13P2" />
      <species boundaryCondition="false" compartment="c" constant="false" hasOnlySubstanceUnits="false" id="M_lys_DASH_L_c" name="L-Lysine" fbc:charge="1" fbc:chemicalFormula="C6H15N2O2" />
      <species boundaryCondition="false" compartment="e" constant="false" hasOnlySubstanceUnits="false" id="M_lys_DASH_L_e" name="L-Lysine" fbc:charge="1" fbc:chemicalFormula="C6H15N2O2" />
      <species boundaryCondition="false" compartment="c" constant="false" hasOnlySubstanceUnits="false" id="M_lystrna_c" name="L-Lysine-tRNA (Lys)" fbc:charge="2" fbc:chemicalFormula="C6H14N2OR" />
      <species boundaryCondition="false" compartment="c" constant="false" hasOnlySubstanceUnits="false" id="M_m3hdp_c" name="methyl-3-hydroxyl diphosphate" fbc:charge="-3" fbc:chemicalFormula="C5H11O8P2" />
      <species boundaryCondition="false" compartment="c" constant="false" hasOnlySubstanceUnits="false" id="M_mal_DASH_L_c" name="L-Malate" fbc:charge="-2" fbc:chemicalFormula="C4H4O5" />
      <species boundaryCondition="false" compartment="c" constant="false" hasOnlySubstanceUnits="false" id="M_man1p_c" name="D-Mannose 1-phosphate" fbc:charge="-2" fbc:chemicalFormula="C6H11O9P" />
      <species boundaryCondition="false" compartment="c" constant="false" hasOnlySubstanceUnits="false" id="M_man6p_c" name="D-Mannose 6-phosphate" fbc:charge="-2" fbc:chemicalFormula="C6H11O9P" />
      <species boundaryCondition="false" compartment="c" constant="false" hasOnlySubstanceUnits="false" id="M_mcom_c" name="methylcoenzyme m" fbc:charge="-1" fbc:chemicalFormula="C3O3S2H7" />
      <species boundaryCondition="false" compartment="c" constant="false" hasOnlySubstanceUnits="false" id="M_menylh4spt_c" name="methenyl-tetrahydrosarcinapterin" fbc:charge="-3" fbc:chemicalFormula="C36H47N7O19P1" />
      <species boundaryCondition="false" compartment="c" constant="false" hasOnlySubstanceUnits="false" id="M_meoh_c" name="Methanol" fbc:charge="0" fbc:chemicalFormula="CH4O1" />
      <species boundaryCondition="false" compartment="e" constant="false" hasOnlySubstanceUnits="false" id="M_meoh_e" name="Methanol" fbc:charge="0" fbc:chemicalFormula="CH4O1" />
      <species boundaryCondition="false" compartment="c" constant="false" hasOnlySubstanceUnits="false" id="M_met_DASH_L_c" name="L-Methionine" fbc:charge="0" fbc:chemicalFormula="C5H11NO2S" />
      <species boundaryCondition="false" compartment="c" constant="false" hasOnlySubstanceUnits="false" id="M_methf_c" name="5,10-Methenyltetrahydrofolate" fbc:charge="-1" fbc:chemicalFormula="C20H20N7O6" />
      <species boundaryCondition="false" compartment="c" constant="false" hasOnlySubstanceUnits="false" id="M_mettrna_c" name="L-Methionyl-tRNA (Met)" fbc:charge="1" fbc:chemicalFormula="C5H10NOSR" />
      <species boundaryCondition="false" compartment="c" constant="false" hasOnlySubstanceUnits="false" id="M_mev_DASH_R_c" name="(R)-Mevalonate" fbc:charge="-1" fbc:chemicalFormula="C6H11O4" />
      <species boundaryCondition="false" compartment="c" constant="false" hasOnlySubstanceUnits="false" id="M_mfr_LPAREN_b_RPAREN__c" name="methanofuran b" fbc:charge="-2" fbc:chemicalFormula="C34H44N6O14" />
      <species boundaryCondition="false" compartment="c" constant="false" hasOnlySubstanceUnits="false" id="M_mg2_c" name="magnesium" fbc:charge="2" fbc:chemicalFormula="Mg" />
      <species boundaryCondition="false" compartment="e" constant="false" hasOnlySubstanceUnits="false" id="M_mg2_e" name="magnesium" fbc:charge="2" fbc:chemicalFormula="Mg" />
      <species boundaryCondition="false" compartment="c" constant="false" hasOnlySubstanceUnits="false" id="M_mh4spt_c" name="N5-methyl-tetrahydrosarcinapterin" fbc:charge="-4" fbc:chemicalFormula="C36H50N7O19P1" />
      <species boundaryCondition="false" compartment="c" constant="false" hasOnlySubstanceUnits="false" id="M_mi1p_DASH_D_c" name="1D-myo-Inositol 1-phosphate" fbc:charge="-2" fbc:chemicalFormula="C6H11O9P" />
      <species boundaryCondition="false" compartment="c" constant="false" hasOnlySubstanceUnits="false" id="M_mleneh4spt_c" name="N5,N10-methylene-5,6,7,8-tetrahydromethanopterin" fbc:charge="-4" fbc:chemicalFormula="C36H48N7O19P1" />
      <species boundaryCondition="false" compartment="c" constant="false" hasOnlySubstanceUnits="false" id="M_mlthf_c" name="5,10-Methylenetetrahydrofolate" fbc:charge="-2" fbc:chemicalFormula="C20H21N7O6" />
      <species boundaryCondition="false" compartment="c" constant="false" hasOnlySubstanceUnits="false" id="M_mma_c" name="Methylamine" fbc:charge="1" fbc:chemicalFormula="C1H6N" />
      <species boundaryCondition="false" compartment="e" constant="false" hasOnlySubstanceUnits="false" id="M_mma_e" name="Methylamine" fbc:charge="1" fbc:chemicalFormula="C1H6N" />
      <species boundaryCondition="false" compartment="c" constant="false" hasOnlySubstanceUnits="false" id="M_mmh2mpt_c" name="monomethylated 7,8-dihydromethanoterin" fbc:charge="-3" fbc:chemicalFormula="C29H38N6O16P" />
      <species boundaryCondition="false" compartment="c" constant="false" hasOnlySubstanceUnits="false" id="M_mn2_c" name="Mn2+" fbc:charge="2" fbc:chemicalFormula="Mn" />
      <species boundaryCondition="false" compartment="e" constant="false" hasOnlySubstanceUnits="false" id="M_mn2_e" name="Mn2+" fbc:charge="2" fbc:chemicalFormula="Mn" />
      <species boundaryCondition="false" compartment="c" constant="false" hasOnlySubstanceUnits="false" id="M_mobd_c" name="Molybdate" fbc:charge="-2" fbc:chemicalFormula="MoO4" />
      <species boundaryCondition="false" compartment="e" constant="false" hasOnlySubstanceUnits="false" id="M_mobd_e" name="Molybdate" fbc:charge="-2" fbc:chemicalFormula="MoO4" />
      <species boundaryCondition="false" compartment="c" constant="false" hasOnlySubstanceUnits="false" id="M_mphen_c" name="methanophenazine (oxidized)" fbc:charge="0" fbc:chemicalFormula="C37N2O1H50" />
      <species boundaryCondition="false" compartment="c" constant="false" hasOnlySubstanceUnits="false" id="M_mphenh2_c" name="methanophenazine (reduced)" fbc:charge="0" fbc:chemicalFormula="C37N2O1H52" />
      <species boundaryCondition="false" compartment="c" constant="false" hasOnlySubstanceUnits="false" id="M_mppp9_c" name="Magnesium protoporphyrin" fbc:charge="-2" fbc:chemicalFormula="C34H30MgN4O4" />
      <species boundaryCondition="false" compartment="c" constant="false" hasOnlySubstanceUnits="false" id="M_n2_c" name="nitrogen" fbc:charge="0" fbc:chemicalFormula="N2" />
      <species boundaryCondition="false" compartment="e" constant="false" hasOnlySubstanceUnits="false" id="M_n2_e" name="nitrogen" fbc:charge="0" fbc:chemicalFormula="N2" />
      <species boundaryCondition="false" compartment="c" constant="false" hasOnlySubstanceUnits="false" id="M_na1_c" name="Sodium" fbc:charge="1" fbc:chemicalFormula="Na" />
      <species boundaryCondition="false" compartment="e" constant="false" hasOnlySubstanceUnits="false" id="M_na1_e" name="Sodium" fbc:charge="1" fbc:chemicalFormula="Na" />
      <species boundaryCondition="false" compartment="c" constant="false" hasOnlySubstanceUnits="false" id="M_nabl_c" name="N-epsilon-acetyl-beta-lysine" fbc:charge="0" fbc:chemicalFormula="C8H16N2O3" />
      <species boundaryCondition="false" compartment="c" constant="false" hasOnlySubstanceUnits="false" id="M_nac_c" name="Nicotinate" fbc:charge="-1" fbc:chemicalFormula="C6H4NO2" />
      <species boundaryCondition="false" compartment="e" constant="false" hasOnlySubstanceUnits="false" id="M_nac_e" name="Nicotinate" fbc:charge="-1" fbc:chemicalFormula="C6H4NO2" />
      <species boundaryCondition="false" compartment="c" constant="false" hasOnlySubstanceUnits="false" id="M_nad_c" name="Nicotinamide adenine dinucleotide" fbc:charge="-1" fbc:chemicalFormula="C21H26N7O14P2" />
      <species boundaryCondition="false" compartment="c" constant="false" hasOnlySubstanceUnits="false" id="M_nadh_c" name="Nicotinamide adenine dinucleotide - reduced" fbc:charge="-2" fbc:chemicalFormula="C21H27N7O14P2" />
      <species boundaryCondition="false" compartment="c" constant="false" hasOnlySubstanceUnits="false" id="M_nadp_c" name="Nicotinamide adenine dinucleotide phosphate" fbc:charge="-3" fbc:chemicalFormula="C21H25N7O17P3" />
      <species boundaryCondition="false" compartment="c" constant="false" hasOnlySubstanceUnits="false" id="M_nadph_c" name="Nicotinamide adenine dinucleotide phosphate - reduced" fbc:charge="-4" fbc:chemicalFormula="C21H26N7O17P3" />
      <species boundaryCondition="false" compartment="c" constant="false" hasOnlySubstanceUnits="false" id="M_nh4_c" name="Ammonium" fbc:charge="1" fbc:chemicalFormula="H4N" />
      <species boundaryCondition="false" compartment="e" constant="false" hasOnlySubstanceUnits="false" id="M_nh4_e" name="Ammonium" fbc:charge="1" fbc:chemicalFormula="H4N" />
      <species boundaryCondition="false" compartment="c" constant="false" hasOnlySubstanceUnits="false" id="M_ni2_c" name="nickel" fbc:charge="2" fbc:chemicalFormula="Ni" />
      <species boundaryCondition="false" compartment="e" constant="false" hasOnlySubstanceUnits="false" id="M_ni2_e" name="nickel" fbc:charge="2" fbc:chemicalFormula="Ni" />
      <species boundaryCondition="false" compartment="c" constant="false" hasOnlySubstanceUnits="false" id="M_nicrnt_c" name="Nicotinate D-ribonucleotide" fbc:charge="-2" fbc:chemicalFormula="C11H12NO9P" />
      <species boundaryCondition="false" compartment="c" constant="false" hasOnlySubstanceUnits="false" id="M_nmn_c" name="NMN" fbc:charge="-1" fbc:chemicalFormula="C11H14N2O8P" />
      <species boundaryCondition="false" compartment="c" constant="false" hasOnlySubstanceUnits="false" id="M_no2_c" name="Nitrite" fbc:charge="-1" fbc:chemicalFormula="NO2" />
      <species boundaryCondition="false" compartment="c" constant="false" hasOnlySubstanceUnits="false" id="M_o2_c" name="O2" fbc:charge="0" fbc:chemicalFormula="O2" />
      <species boundaryCondition="false" compartment="c" constant="false" hasOnlySubstanceUnits="false" id="M_o2s_c" name="Superoxide anion" fbc:charge="-1" fbc:chemicalFormula="O2" />
      <species boundaryCondition="false" compartment="c" constant="false" hasOnlySubstanceUnits="false" id="M_oaa_c" name="Oxaloacetate" fbc:charge="-2" fbc:chemicalFormula="C4H2O5" />
      <species boundaryCondition="false" compartment="c" constant="false" hasOnlySubstanceUnits="false" id="M_ohepa_c" name="2-oxoheptanedioic acid" fbc:charge="-2" fbc:chemicalFormula="C7H8O5" />
      <species boundaryCondition="false" compartment="c" constant="false" hasOnlySubstanceUnits="false" id="M_ohexa_c" name="2-oxohexanedioic acid" fbc:charge="-2" fbc:chemicalFormula="C6H6O5" />
      <species boundaryCondition="false" compartment="c" constant="false" hasOnlySubstanceUnits="false" id="M_orn_c" name="Ornithine" fbc:charge="1" fbc:chemicalFormula="C5H13N2O2" />
      <species boundaryCondition="false" compartment="c" constant="false" hasOnlySubstanceUnits="false" id="M_orot5p_c" name="Orotidine 5'-phosphate" fbc:charge="-3" fbc:chemicalFormula="C10H10N2O11P" />
      <species boundaryCondition="false" compartment="c" constant="false" hasOnlySubstanceUnits="false" id="M_orot_c" name="Orotate" fbc:charge="-1" fbc:chemicalFormula="C5H3N2O4" />
      <species boundaryCondition="false" compartment="c" constant="false" hasOnlySubstanceUnits="false" id="M_oxa_c" name="Oxalate" fbc:charge="-2" fbc:chemicalFormula="C2O4" />
      <species boundaryCondition="false" compartment="c" constant="false" hasOnlySubstanceUnits="false" id="M_pac_c" name="Phenylacetic acid" fbc:charge="-1" fbc:chemicalFormula="C8H7O2" />
      <species boundaryCondition="false" compartment="e" constant="false" hasOnlySubstanceUnits="false" id="M_pac_e" name="Phenylacetic acid" fbc:charge="-1" fbc:chemicalFormula="C8H7O2" />
      <species boundaryCondition="false" compartment="c" constant="false" hasOnlySubstanceUnits="false" id="M_pan4p_c" name="Pantetheine 4'-phosphate" fbc:charge="-2" fbc:chemicalFormula="C11H21N2O7PS" />
      <species boundaryCondition="false" compartment="c" constant="false" hasOnlySubstanceUnits="false" id="M_pant_DASH_R_c" name="(R)-Pantoate" fbc:charge="-1" fbc:chemicalFormula="C6H11O4" />
      <species boundaryCondition="false" compartment="c" constant="false" hasOnlySubstanceUnits="false" id="M_pap_c" name="Adenosine 3',5'-bisphosphate" fbc:charge="-4" fbc:chemicalFormula="C10H11N5O10P2" />
      <species boundaryCondition="false" compartment="c" constant="false" hasOnlySubstanceUnits="false" id="M_paps_c" name="3'-Phosphoadenylyl sulfate" fbc:charge="-4" fbc:chemicalFormula="C10H11N5O13P2S" />
      <species boundaryCondition="false" compartment="c" constant="false" hasOnlySubstanceUnits="false" id="M_pep_c" name="Phosphoenolpyruvate" fbc:charge="-3" fbc:chemicalFormula="C3H2O6P" />
      <species boundaryCondition="false" compartment="c" constant="false" hasOnlySubstanceUnits="false" id="M_phaccoa_c" name="Phenylacetyl-CoA" fbc:charge="-4" fbc:chemicalFormula="C29H38N7O17P3S" />
      <species boundaryCondition="false" compartment="c" constant="false" hasOnlySubstanceUnits="false" id="M_phe_DASH_L_c" name="L-Phenylalanine" fbc:charge="0" fbc:chemicalFormula="C9H11NO2" />
      <species boundaryCondition="false" compartment="c" constant="false" hasOnlySubstanceUnits="false" id="M_phetrna_c" name="L-Phenylalanyl-tRNA(Phe)" fbc:charge="1" fbc:chemicalFormula="C9H10NOR" />
      <species boundaryCondition="false" compartment="c" constant="false" hasOnlySubstanceUnits="false" id="M_phom_c" name="O-Phospho-L-homoserine" fbc:charge="-2" fbc:chemicalFormula="C4H8NO6P" />
      <species boundaryCondition="false" compartment="c" constant="false" hasOnlySubstanceUnits="false" id="M_phpyr_c" name="Phenylpyruvate" fbc:charge="-1" fbc:chemicalFormula="C9H7O3" />
      <species boundaryCondition="false" compartment="c" constant="false" hasOnlySubstanceUnits="false" id="M_pi_c" name="Phosphate" fbc:charge="-2" fbc:chemicalFormula="HO4P" />
      <species boundaryCondition="false" compartment="e" constant="false" hasOnlySubstanceUnits="false" id="M_pi_e" name="Phosphate" fbc:charge="-2" fbc:chemicalFormula="HO4P" />
      <species boundaryCondition="false" compartment="c" constant="false" hasOnlySubstanceUnits="false" id="M_pmcoa_c" name="Pimeloyl-CoA" fbc:charge="-5" fbc:chemicalFormula="C28H41N7O19P3S" />
      <species boundaryCondition="false" compartment="c" constant="false" hasOnlySubstanceUnits="false" id="M_pnto_DASH_R_c" name="(R)-Pantothenate" fbc:charge="-1" fbc:chemicalFormula="C9H16NO5" />
      <species boundaryCondition="false" compartment="e" constant="false" hasOnlySubstanceUnits="false" id="M_pnto_DASH_R_e" name="(R)-Pantothenate" fbc:charge="-1" fbc:chemicalFormula="C9H16NO5" />
      <species boundaryCondition="false" compartment="c" constant="false" hasOnlySubstanceUnits="false" id="M_ppa_c" name="Propionate (n-C3:0)" fbc:charge="-1" fbc:chemicalFormula="C3H5O2" />
      <species boundaryCondition="false" compartment="c" constant="false" hasOnlySubstanceUnits="false" id="M_ppap_c" name="Propanoyl phosphate" fbc:charge="-2" fbc:chemicalFormula="C3H5O5P" />
      <species boundaryCondition="false" compartment="c" constant="false" hasOnlySubstanceUnits="false" id="M_ppbng_c" name="Porphobilinogen" fbc:charge="-1" fbc:chemicalFormula="C10H13N2O4" />
      <species boundaryCondition="false" compartment="c" constant="false" hasOnlySubstanceUnits="false" id="M_ppcoa_c" name="Propanoyl-CoA" fbc:charge="-4" fbc:chemicalFormula="C24H36N7O17P3S" />
      <species boundaryCondition="false" compartment="c" constant="false" hasOnlySubstanceUnits="false" id="M_pphn_c" name="Prephenate" fbc:charge="-2" fbc:chemicalFormula="C10H8O6" />
      <species boundaryCondition="false" compartment="c" constant="false" hasOnlySubstanceUnits="false" id="M_ppi_c" name="Diphosphate" fbc:charge="-3" fbc:chemicalFormula="HO7P2" />
      <species boundaryCondition="false" compartment="c" constant="false" hasOnlySubstanceUnits="false" id="M_ppp9_c" name="Protoporphyrin" fbc:charge="-2" fbc:chemicalFormula="C34H32N4O4" />
      <species boundaryCondition="false" compartment="c" constant="false" hasOnlySubstanceUnits="false" id="M_pppi_c" name="Inorganic triphosphate" fbc:charge="-4" fbc:chemicalFormula="HO10P3" />
      <species boundaryCondition="false" compartment="c" constant="false" hasOnlySubstanceUnits="false" id="M_pram_c" name="5-Phospho-beta-D-ribosylamine" fbc:charge="-1" fbc:chemicalFormula="C5H11NO7P" />
      <species boundaryCondition="false" compartment="c" constant="false" hasOnlySubstanceUnits="false" id="M_pran_c" name="N-(5-Phospho-D-ribosyl)anthranilate" fbc:charge="-3" fbc:chemicalFormula="C12H13NO9P" />
      <species boundaryCondition="false" compartment="c" constant="false" hasOnlySubstanceUnits="false" id="M_prbamp_c" name="1-(5-Phosphoribosyl)-AMP" fbc:charge="-4" fbc:chemicalFormula="C15H19N5O14P2" />
      <species boundaryCondition="false" compartment="c" constant="false" hasOnlySubstanceUnits="false" id="M_prbatp_c" name="1-(5-Phosphoribosyl)-ATP" fbc:charge="-6" fbc:chemicalFormula="C15H19N5O20P4" />
      <species boundaryCondition="false" compartment="c" constant="false" hasOnlySubstanceUnits="false" id="M_prfp_c" name="1-(5-Phosphoribosyl)-5-[(5-phosphoribosylamino)methylideneamino]imidazole-4-carboxamide" fbc:charge="-4" fbc:chemicalFormula="C15H21N5O15P2" />
      <species boundaryCondition="false" compartment="c" constant="false" hasOnlySubstanceUnits="false" id="M_prlp_c" name="5-[(5-phospho-1-deoxyribulos-1-ylamino)methylideneamino]-1-(5-phosphoribosyl)imidazole-4-carboxamide" fbc:charge="-4" fbc:chemicalFormula="C15H21N5O15P2" />
      <species boundaryCondition="false" compartment="c" constant="false" hasOnlySubstanceUnits="false" id="M_pro_DASH_L_c" name="L-Proline" fbc:charge="0" fbc:chemicalFormula="C5H9NO2" />
      <species boundaryCondition="false" compartment="e" constant="false" hasOnlySubstanceUnits="false" id="M_pro_DASH_L_e" name="L-Proline" fbc:charge="0" fbc:chemicalFormula="C5H9NO2" />
      <species boundaryCondition="false" compartment="c" constant="false" hasOnlySubstanceUnits="false" id="M_protrna_c" name="L-Prolyl-tRNA(Pro)" fbc:charge="1" fbc:chemicalFormula="C5H8NOR" />
      <species boundaryCondition="false" compartment="c" constant="false" hasOnlySubstanceUnits="false" id="M_prpp_c" name="5-Phospho-alpha-D-ribose 1-diphosphate" fbc:charge="-5" fbc:chemicalFormula="C5H8O14P3" />
      <species boundaryCondition="false" compartment="c" constant="false" hasOnlySubstanceUnits="false" id="M_psd5p_c" name="Pseudouridine 5'-phosphate" fbc:charge="-2" fbc:chemicalFormula="C9H11N2O9P" />
      <species boundaryCondition="false" compartment="c" constant="false" hasOnlySubstanceUnits="false" id="M_pser_DASH_L_c" name="O-Phospho-L-serine" fbc:charge="-2" fbc:chemicalFormula="C3H6NO6P" />
      <species boundaryCondition="false" compartment="c" constant="false" hasOnlySubstanceUnits="false" id="M_ptp_c" name="triaminopyrimidine triphosphate" fbc:charge="-4" fbc:chemicalFormula="C9H14N5O14P3" />
      <species boundaryCondition="false" compartment="c" constant="false" hasOnlySubstanceUnits="false" id="M_ptrc_c" name="Putrescine" fbc:charge="2" fbc:chemicalFormula="C4H14N2" />
      <species boundaryCondition="false" compartment="c" constant="false" hasOnlySubstanceUnits="false" id="M_pyr_c" name="Pyruvate" fbc:charge="-1" fbc:chemicalFormula="C3H3O3" />
      <species boundaryCondition="false" compartment="e" constant="false" hasOnlySubstanceUnits="false" id="M_pyr_e" name="Pyruvate" fbc:charge="-1" fbc:chemicalFormula="C3H3O3" />
      <species boundaryCondition="false" compartment="c" constant="false" hasOnlySubstanceUnits="false" id="M_quln_c" name="Quinolinate" fbc:charge="-2" fbc:chemicalFormula="C7H3NO4" />
      <species boundaryCondition="false" compartment="c" constant="false" hasOnlySubstanceUnits="false" id="M_r15bp_c" name="D-Ribose 1,5-bisphosphate" fbc:charge="-4" fbc:chemicalFormula="C5H8O11P2" />
      <species boundaryCondition="false" compartment="c" constant="false" hasOnlySubstanceUnits="false" id="M_r5hbzi_c" name="N1-(alpha-D-ribosyl)-5-hydroxybenzimidazole" fbc:charge="0" fbc:chemicalFormula="C12H14N2O5" />
      <species boundaryCondition="false" compartment="c" constant="false" hasOnlySubstanceUnits="false" id="M_r5p_c" name="alpha-D-Ribose 5-phosphate" fbc:charge="-2" fbc:chemicalFormula="C5H9O8P" />
      <species boundaryCondition="false" compartment="c" constant="false" hasOnlySubstanceUnits="false" id="M_rb15bp_c" name="D-Ribulose 1,5-bisphosphate" fbc:charge="-4" fbc:chemicalFormula="C5H8O11P2" />
      <species boundaryCondition="false" compartment="c" constant="false" hasOnlySubstanceUnits="false" id="M_rib_DASH_D_c" name="D-Ribose" fbc:charge="0" fbc:chemicalFormula="C5H10O5" />
      <species boundaryCondition="false" compartment="c" constant="false" hasOnlySubstanceUnits="false" id="M_ribflv_c" name="Riboflavin" fbc:charge="0" fbc:chemicalFormula="C17H20N4O6" />
      <species boundaryCondition="false" compartment="e" constant="false" hasOnlySubstanceUnits="false" id="M_ribflv_e" name="Riboflavin" fbc:charge="0" fbc:chemicalFormula="C17H20N4O6" />
      <species boundaryCondition="false" compartment="c" constant="false" hasOnlySubstanceUnits="false" id="M_ru5p_DASH_D_c" name="D-Ribulose 5-phosphate" fbc:charge="-2" fbc:chemicalFormula="C5H9O8P" />
      <species boundaryCondition="false" compartment="c" constant="false" hasOnlySubstanceUnits="false" id="M_s7p_c" name="Sedoheptulose 7-phosphate" fbc:charge="-2" fbc:chemicalFormula="C7H13O10P" />
      <species boundaryCondition="false" compartment="c" constant="false" hasOnlySubstanceUnits="false" id="M_s_c" name="Sulfur" fbc:charge="0" fbc:chemicalFormula="S" />
      <species boundaryCondition="false" compartment="e" constant="false" hasOnlySubstanceUnits="false" id="M_s_e" name="Sulfur" fbc:charge="0" fbc:chemicalFormula="S" />
      <species boundaryCondition="false" compartment="c" constant="false" hasOnlySubstanceUnits="false" id="M_scl_c" name="sirohydrochlorin" fbc:charge="-7" fbc:chemicalFormula="C42H39N4O16" />
      <species boundaryCondition="false" compartment="c" constant="false" hasOnlySubstanceUnits="false" id="M_sec_c" name="sulfoethylcysteine" fbc:charge="-1" fbc:chemicalFormula="C5H10NO5S2" />
      <species boundaryCondition="false" compartment="c" constant="false" hasOnlySubstanceUnits="false" id="M_ser_DASH_L_c" name="L-Serine" fbc:charge="0" fbc:chemicalFormula="C3H7NO3" />
      <species boundaryCondition="false" compartment="c" constant="false" hasOnlySubstanceUnits="false" id="M_sertrna_c" name="L-Seryl-tRNA(Ser)" fbc:charge="1" fbc:chemicalFormula="C3H6NO2R" />
      <species boundaryCondition="false" compartment="c" constant="false" hasOnlySubstanceUnits="false" id="M_sf430a_c" name="15,17-seco-F430-17-acid" fbc:charge="-5" fbc:chemicalFormula="C42H47N6NiO14" />
      <species boundaryCondition="false" compartment="c" constant="false" hasOnlySubstanceUnits="false" id="M_sheme_c" name="Siroheme" fbc:charge="-8" fbc:chemicalFormula="C42H36FeN4O16" />
      <species boundaryCondition="false" compartment="c" constant="false" hasOnlySubstanceUnits="false" id="M_skm5p_c" name="Shikimate 5-phosphate" fbc:charge="-3" fbc:chemicalFormula="C7H8O8P" />
      <species boundaryCondition="false" compartment="c" constant="false" hasOnlySubstanceUnits="false" id="M_skm_c" name="Shikimate" fbc:charge="-1" fbc:chemicalFormula="C7H9O5" />
      <species boundaryCondition="false" compartment="c" constant="false" hasOnlySubstanceUnits="false" id="M_sl_DASH_L_c" name="L-sulfolactate" fbc:charge="-2" fbc:chemicalFormula="C3H4O6S" />
      <species boundaryCondition="false" compartment="c" constant="false" hasOnlySubstanceUnits="false" id="M_slp_DASH_L_c" name="L-sulfolactyl phosphate" fbc:charge="-4" fbc:chemicalFormula="C3H3O9PS" />
      <species boundaryCondition="false" compartment="c" constant="false" hasOnlySubstanceUnits="false" id="M_so3_c" name="Sulfite" fbc:charge="-2" fbc:chemicalFormula="O3S" />
      <species boundaryCondition="false" compartment="e" constant="false" hasOnlySubstanceUnits="false" id="M_so3_e" name="Sulfite" fbc:charge="-2" fbc:chemicalFormula="O3S" />
      <species boundaryCondition="false" compartment="c" constant="false" hasOnlySubstanceUnits="false" id="M_so4_c" name="Sulfate" fbc:charge="-2" fbc:chemicalFormula="O4S" />
      <species boundaryCondition="false" compartment="e" constant="false" hasOnlySubstanceUnits="false" id="M_so4_e" name="Sulfate" fbc:charge="-2" fbc:chemicalFormula="O4S" />
      <species boundaryCondition="false" compartment="c" constant="false" hasOnlySubstanceUnits="false" id="M_succ_c" name="Succinate" fbc:charge="-2" fbc:chemicalFormula="C4H4O4" />
      <species boundaryCondition="false" compartment="c" constant="false" hasOnlySubstanceUnits="false" id="M_succoa_c" name="Succinyl-CoA" fbc:charge="-5" fbc:chemicalFormula="C25H35N7O19P3S" />
      <species boundaryCondition="false" compartment="c" constant="false" hasOnlySubstanceUnits="false" id="M_sucsal_c" name="Succinic semialdehyde" fbc:charge="-1" fbc:chemicalFormula="C4H5O3" />
      <species boundaryCondition="false" compartment="c" constant="false" hasOnlySubstanceUnits="false" id="M_thdp_c" name="2,3,4,5-Tetrahydrodipicolinate" fbc:charge="-2" fbc:chemicalFormula="C7H7NO4" />
      <species boundaryCondition="false" compartment="c" constant="false" hasOnlySubstanceUnits="false" id="M_thf_c" name="5,6,7,8-Tetrahydrofolate" fbc:charge="-2" fbc:chemicalFormula="C19H21N7O6" />
      <species boundaryCondition="false" compartment="c" constant="false" hasOnlySubstanceUnits="false" id="M_thm_c" name="Thiamin" fbc:charge="1" fbc:chemicalFormula="C12H17N4OS" />
      <species boundaryCondition="false" compartment="e" constant="false" hasOnlySubstanceUnits="false" id="M_thm_e" name="Thiamin" fbc:charge="1" fbc:chemicalFormula="C12H17N4OS" />
      <species boundaryCondition="false" compartment="c" constant="false" hasOnlySubstanceUnits="false" id="M_thmmp_c" name="Thiamin monophosphate" fbc:charge="-1" fbc:chemicalFormula="C12H16N4O4PS" />
      <species boundaryCondition="false" compartment="c" constant="false" hasOnlySubstanceUnits="false" id="M_thmpp_c" name="Thiamine diphosphate" fbc:charge="-2" fbc:chemicalFormula="C12H16N4O7P2S" />
      <species boundaryCondition="false" compartment="c" constant="false" hasOnlySubstanceUnits="false" id="M_thr_DASH_L_c" name="L-Threonine" fbc:charge="0" fbc:chemicalFormula="C4H9NO3" />
      <species boundaryCondition="false" compartment="c" constant="false" hasOnlySubstanceUnits="false" id="M_thrp_c" name="L-Threonine O-3-phosphate" fbc:charge="-2" fbc:chemicalFormula="C4H8NO6P" />
      <species boundaryCondition="false" compartment="c" constant="false" hasOnlySubstanceUnits="false" id="M_thrtrna_c" name="L-Threonyl-tRNA(Thr)" fbc:charge="1" fbc:chemicalFormula="C4H8NO2R" />
      <species boundaryCondition="false" compartment="c" constant="false" hasOnlySubstanceUnits="false" id="M_thym_c" name="Thymine" fbc:charge="0" fbc:chemicalFormula="C5H6N2O2" />
      <species boundaryCondition="false" compartment="c" constant="false" hasOnlySubstanceUnits="false" id="M_thymd_c" name="Thymidine" fbc:charge="0" fbc:chemicalFormula="C10H14N2O5" />
      <species boundaryCondition="false" compartment="c" constant="false" hasOnlySubstanceUnits="false" id="M_tih2cit_c" name="(-)threo-iso(homo)2citrate" fbc:charge="-3" fbc:chemicalFormula="C8H9O7" />
      <species boundaryCondition="false" compartment="c" constant="false" hasOnlySubstanceUnits="false" id="M_tih3cit_c" name="(-)threo-iso(homo)3citrate" fbc:charge="-3" fbc:chemicalFormula="C9H11O7" />
      <species boundaryCondition="false" compartment="c" constant="false" hasOnlySubstanceUnits="false" id="M_tma_c" name="trimethylamine" fbc:charge="1" fbc:chemicalFormula="C3H10N" />
      <species boundaryCondition="false" compartment="e" constant="false" hasOnlySubstanceUnits="false" id="M_tma_e" name="trimethylamine" fbc:charge="1" fbc:chemicalFormula="C3H10N" />
      <species boundaryCondition="false" compartment="c" constant="false" hasOnlySubstanceUnits="false" id="M_trdox_c" name="Oxidized thioredoxin" fbc:charge="0" fbc:chemicalFormula="X" />
      <species boundaryCondition="false" compartment="c" constant="false" hasOnlySubstanceUnits="false" id="M_trdrd_c" name="Reduced thioredoxin" fbc:charge="0" fbc:chemicalFormula="XH2" />
      <species boundaryCondition="false" compartment="c" constant="false" hasOnlySubstanceUnits="false" id="M_trnaala_c" name="tRNA(Ala)" fbc:charge="0" fbc:chemicalFormula="R" />
      <species boundaryCondition="false" compartment="c" constant="false" hasOnlySubstanceUnits="false" id="M_trnaarg_c" name="tRNA(Arg)" fbc:charge="0" fbc:chemicalFormula="R" />
      <species boundaryCondition="false" compartment="c" constant="false" hasOnlySubstanceUnits="false" id="M_trnaasp_c" name="tRNA(Asp)" fbc:charge="0" fbc:chemicalFormula="R" />
      <species boundaryCondition="false" compartment="c" constant="false" hasOnlySubstanceUnits="false" id="M_trnacys_c" name="tRNA(Cys)" fbc:charge="0" fbc:chemicalFormula="R" />
      <species boundaryCondition="false" compartment="c" constant="false" hasOnlySubstanceUnits="false" id="M_trnagln_c" name="tRNA(Gln)" fbc:charge="0" fbc:chemicalFormula="R" />
      <species boundaryCondition="false" compartment="c" constant="false" hasOnlySubstanceUnits="false" id="M_trnaglu_c" name="tRNA (Glu)" fbc:charge="0" fbc:chemicalFormula="R" />
      <species boundaryCondition="false" compartment="c" constant="false" hasOnlySubstanceUnits="false" id="M_trnagly_c" name="tRNA(Gly)" fbc:charge="0" fbc:chemicalFormula="R" />
      <species boundaryCondition="false" compartment="c" constant="false" hasOnlySubstanceUnits="false" id="M_trnahis_c" name="tRNA(His)" fbc:charge="0" fbc:chemicalFormula="R" />
      <species boundaryCondition="false" compartment="c" constant="false" hasOnlySubstanceUnits="false" id="M_trnaile_c" name="tRNA(Ile)" fbc:charge="0" fbc:chemicalFormula="R" />
      <species boundaryCondition="false" compartment="c" constant="false" hasOnlySubstanceUnits="false" id="M_trnaleu_c" name="tRNA(Leu)" fbc:charge="0" fbc:chemicalFormula="R" />
      <species boundaryCondition="false" compartment="c" constant="false" hasOnlySubstanceUnits="false" id="M_trnalys_c" name="tRNA(Lys)" fbc:charge="0" fbc:chemicalFormula="R" />
      <species boundaryCondition="false" compartment="c" constant="false" hasOnlySubstanceUnits="false" id="M_trnamet_c" name="tRNA(Met)" fbc:charge="0" fbc:chemicalFormula="R" />
      <species boundaryCondition="false" compartment="c" constant="false" hasOnlySubstanceUnits="false" id="M_trnaphe_c" name="tRNA(Phe)" fbc:charge="0" fbc:chemicalFormula="R" />
      <species boundaryCondition="false" compartment="c" constant="false" hasOnlySubstanceUnits="false" id="M_trnapro_c" name="tRNA(Pro)" fbc:charge="0" fbc:chemicalFormula="R" />
      <species boundaryCondition="false" compartment="c" constant="false" hasOnlySubstanceUnits="false" id="M_trnaser_c" name="tRNA(Ser)" fbc:charge="0" fbc:chemicalFormula="R" />
      <species boundaryCondition="false" compartment="c" constant="false" hasOnlySubstanceUnits="false" id="M_trnathr_c" name="tRNA(Thr)" fbc:charge="0" fbc:chemicalFormula="R" />
      <species boundaryCondition="false" compartment="c" constant="false" hasOnlySubstanceUnits="false" id="M_trnatrp_c" name="tRNA(Trp)" fbc:charge="0" fbc:chemicalFormula="R" />
      <species boundaryCondition="false" compartment="c" constant="false" hasOnlySubstanceUnits="false" id="M_trnatyr_c" name="tRNA(Tyr)" fbc:charge="0" fbc:chemicalFormula="R" />
      <species boundaryCondition="false" compartment="c" constant="false" hasOnlySubstanceUnits="false" id="M_trnaval_c" name="tRNA(Val)" fbc:charge="0" fbc:chemicalFormula="R" />
      <species boundaryCondition="false" compartment="c" constant="false" hasOnlySubstanceUnits="false" id="M_trp_DASH_L_c" name="L-Tryptophan" fbc:charge="0" fbc:chemicalFormula="C11H12N2O2" />
      <species boundaryCondition="false" compartment="c" constant="false" hasOnlySubstanceUnits="false" id="M_trptrna_c" name="L-Tryptophanyl-tRNA(Trp)" fbc:charge="1" fbc:chemicalFormula="C11H11N2OR" />
      <species boundaryCondition="false" compartment="c" constant="false" hasOnlySubstanceUnits="false" id="M_tsul_c" name="Thiosulfate" fbc:charge="-2" fbc:chemicalFormula="O3S2" />
      <species boundaryCondition="false" compartment="e" constant="false" hasOnlySubstanceUnits="false" id="M_tsul_e" name="Thiosulfate" fbc:charge="-2" fbc:chemicalFormula="O3S2" />
      <species boundaryCondition="false" compartment="c" constant="false" hasOnlySubstanceUnits="false" id="M_tyr_DASH_L_c" name="L-Tyrosine" fbc:charge="0" fbc:chemicalFormula="C9H11NO3" />
      <species boundaryCondition="false" compartment="c" constant="false" hasOnlySubstanceUnits="false" id="M_tyrtrna_c" name="L-Tyrosyl-tRNA(Tyr)" fbc:charge="1" fbc:chemicalFormula="C9H10NO2R" />
      <species boundaryCondition="false" compartment="c" constant="false" hasOnlySubstanceUnits="false" id="M_uaccg_c" name="UDP-N-acetyl-3-O-(1-carboxyvinyl)-D-glucosamine" fbc:charge="-3" fbc:chemicalFormula="C20H26N3O19P2" />
      <species boundaryCondition="false" compartment="c" constant="false" hasOnlySubstanceUnits="false" id="M_uacgam_c" name="UDP-N-acetyl-D-glucosamine" fbc:charge="-2" fbc:chemicalFormula="C17H25N3O17P2" />
      <species boundaryCondition="false" compartment="c" constant="false" hasOnlySubstanceUnits="false" id="M_uacmam_c" name="UDP-N-acetyl-D-mannosamine" fbc:charge="-2" fbc:chemicalFormula="C17H25N3O17P2" />
      <species boundaryCondition="false" compartment="c" constant="false" hasOnlySubstanceUnits="false" id="M_uamr_c" name="UDP-N-acetylmuramate" fbc:charge="-3" fbc:chemicalFormula="C20H28N3O19P2" />
      <species boundaryCondition="false" compartment="c" constant="false" hasOnlySubstanceUnits="false" id="M_udp_c" name="UDP" fbc:charge="-3" fbc:chemicalFormula="C9H11N2O12P2" />
      <species boundaryCondition="false" compartment="c" constant="false" hasOnlySubstanceUnits="false" id="M_udpg_c" name="UDPglucose" fbc:charge="-2" fbc:chemicalFormula="C15H22N2O17P2" />
      <species boundaryCondition="false" compartment="c" constant="false" hasOnlySubstanceUnits="false" id="M_udpgal_c" name="UDPgalactose" fbc:charge="-2" fbc:chemicalFormula="C15H22N2O17P2" />
      <species boundaryCondition="false" compartment="c" constant="false" hasOnlySubstanceUnits="false" id="M_udpglcur_c" name="UDP-D-glucuronate" fbc:charge="-3" fbc:chemicalFormula="C15H19N2O18P2" />
      <species boundaryCondition="false" compartment="c" constant="false" hasOnlySubstanceUnits="false" id="M_ump_c" name="UMP" fbc:charge="-2" fbc:chemicalFormula="C9H11N2O9P" />
      <species boundaryCondition="false" compartment="c" constant="false" hasOnlySubstanceUnits="false" id="M_unknown_cbl1deg_c" name="unknown degradation product of cbl1 for adocbl-HBI synthesis" fbc:charge="-1" fbc:chemicalFormula="C14H16N2O6P1" />
      <species boundaryCondition="false" compartment="e" constant="false" hasOnlySubstanceUnits="false" id="M_unknown_cbl1deg_e" name="unknown degradation product of cbl1 for adocbl-HBI synthesis" fbc:charge="-1" fbc:chemicalFormula="C14H16N2O6P1" />
      <species boundaryCondition="false" compartment="c" constant="false" hasOnlySubstanceUnits="false" id="M_unknown_rbfdeg_c" name="unknown riboflavin degradation product" fbc:charge="0" fbc:chemicalFormula="C10H14N2O5" />
      <species boundaryCondition="false" compartment="e" constant="false" hasOnlySubstanceUnits="false" id="M_unknown_rbfdeg_e" name="unknown riboflavin degradation product" fbc:charge="0" fbc:chemicalFormula="C10H14N2O5" />
      <species boundaryCondition="false" compartment="c" constant="false" hasOnlySubstanceUnits="false" id="M_uppg3_c" name="Uroporphyrinogen III" fbc:charge="-8" fbc:chemicalFormula="C40H36N4O16" />
      <species boundaryCondition="false" compartment="c" constant="false" hasOnlySubstanceUnits="false" id="M_ura_c" name="Uracil" fbc:charge="0" fbc:chemicalFormula="C4H4N2O2" />
      <species boundaryCondition="false" compartment="c" constant="false" hasOnlySubstanceUnits="false" id="M_urea_c" name="Urea" fbc:charge="0" fbc:chemicalFormula="CH4N2O" />
      <species boundaryCondition="false" compartment="e" constant="false" hasOnlySubstanceUnits="false" id="M_urea_e" name="Urea" fbc:charge="0" fbc:chemicalFormula="CH4N2O" />
      <species boundaryCondition="false" compartment="c" constant="false" hasOnlySubstanceUnits="false" id="M_utp_c" name="UTP" fbc:charge="-4" fbc:chemicalFormula="C9H11N2O15P3" />
      <species boundaryCondition="false" compartment="c" constant="false" hasOnlySubstanceUnits="false" id="M_val_DASH_L_c" name="L-Valine" fbc:charge="0" fbc:chemicalFormula="C5H11NO2" />
      <species boundaryCondition="false" compartment="e" constant="false" hasOnlySubstanceUnits="false" id="M_val_DASH_L_e" name="L-Valine" fbc:charge="0" fbc:chemicalFormula="C5H11NO2" />
      <species boundaryCondition="false" compartment="c" constant="false" hasOnlySubstanceUnits="false" id="M_valtrna_c" name="L-Valyl-tRNA(Val)" fbc:charge="1" fbc:chemicalFormula="C5H10NOR" />
      <species boundaryCondition="false" compartment="c" constant="false" hasOnlySubstanceUnits="false" id="M_xan_c" name="Xanthine" fbc:charge="0" fbc:chemicalFormula="C5H4N4O2" />
      <species boundaryCondition="false" compartment="c" constant="false" hasOnlySubstanceUnits="false" id="M_xmp_c" name="Xanthosine 5'-phosphate" fbc:charge="-2" fbc:chemicalFormula="C10H11N4O9P" />
      <species boundaryCondition="false" compartment="c" constant="false" hasOnlySubstanceUnits="false" id="M_xu5p_DASH_D_c" name="D-Xylulose 5-phosphate" fbc:charge="-2" fbc:chemicalFormula="C5H9O8P" />
      <species boundaryCondition="false" compartment="c" constant="false" hasOnlySubstanceUnits="false" id="M_zn2_c" name="Zinc" fbc:charge="2" fbc:chemicalFormula="Zn" />
      <species boundaryCondition="false" compartment="e" constant="false" hasOnlySubstanceUnits="false" id="M_zn2_e" name="Zinc" fbc:charge="2" fbc:chemicalFormula="Zn" />
    </listOfSpecies>
    <fbc:listOfGeneProducts>
      <fbc:geneProduct fbc:id="G_MBd0198" fbc:label="MBd0198" fbc:name="MBd0198" />
      <fbc:geneProduct fbc:id="G_MBd0274" fbc:label="MBd0274" fbc:name="MBd0274" />
      <fbc:geneProduct fbc:id="G_MBd0275" fbc:label="MBd0275" fbc:name="MBd0275" />
      <fbc:geneProduct fbc:id="G_MBd0933" fbc:label="MBd0933" fbc:name="MBd0933" />
      <fbc:geneProduct fbc:id="G_MBd1413" fbc:label="MBd1413" fbc:name="MBd1413" />
      <fbc:geneProduct fbc:id="G_MBd1438" fbc:label="MBd1438" fbc:name="MBd1438" />
      <fbc:geneProduct fbc:id="G_MBd1561" fbc:label="MBd1561" fbc:name="MBd1561" />
      <fbc:geneProduct fbc:id="G_MBd3023" fbc:label="MBd3023" fbc:name="MBd3023" />
      <fbc:geneProduct fbc:id="G_MBd3024" fbc:label="MBd3024" fbc:name="MBd3024" />
      <fbc:geneProduct fbc:id="G_MBd3435" fbc:label="MBd3435" fbc:name="MBd3435" />
      <fbc:geneProduct fbc:id="G_MBd3602" fbc:label="MBd3602" fbc:name="MBd3602" />
      <fbc:geneProduct fbc:id="G_MBd3608" fbc:label="MBd3608" fbc:name="MBd3608" />
      <fbc:geneProduct fbc:id="G_MBd4022" fbc:label="MBd4022" fbc:name="MBd4022" />
      <fbc:geneProduct fbc:id="G_MBd4025" fbc:label="MBd4025" fbc:name="MBd4025" />
      <fbc:geneProduct fbc:id="G_MBd4270" fbc:label="MBd4270" fbc:name="MBd4270" />
      <fbc:geneProduct fbc:id="G_Mbar_A0003" fbc:label="Mbar_A0003" fbc:name="Mbar_A0003" />
      <fbc:geneProduct fbc:id="G_Mbar_A0004" fbc:label="Mbar_A0004" fbc:name="Mbar_A0004" />
      <fbc:geneProduct fbc:id="G_Mbar_A0010" fbc:label="Mbar_A0010" fbc:name="Mbar_A0010" />
      <fbc:geneProduct fbc:id="G_Mbar_A0011" fbc:label="Mbar_A0011" fbc:name="Mbar_A0011" />
      <fbc:geneProduct fbc:id="G_Mbar_A0021" fbc:label="Mbar_A0021" fbc:name="Mbar_A0021" />
      <fbc:geneProduct fbc:id="G_Mbar_A0022" fbc:label="Mbar_A0022" fbc:name="Mbar_A0022" />
      <fbc:geneProduct fbc:id="G_Mbar_A0023" fbc:label="Mbar_A0023" fbc:name="Mbar_A0023" />
      <fbc:geneProduct fbc:id="G_Mbar_A0034" fbc:label="Mbar_A0034" fbc:name="Mbar_A0034" />
      <fbc:geneProduct fbc:id="G_Mbar_A0035" fbc:label="Mbar_A0035" fbc:name="Mbar_A0035" />
      <fbc:geneProduct fbc:id="G_Mbar_A0036" fbc:label="Mbar_A0036" fbc:name="Mbar_A0036" />
      <fbc:geneProduct fbc:id="G_Mbar_A0037" fbc:label="Mbar_A0037" fbc:name="Mbar_A0037" />
      <fbc:geneProduct fbc:id="G_Mbar_A0052" fbc:label="Mbar_A0052" fbc:name="Mbar_A0052" />
      <fbc:geneProduct fbc:id="G_Mbar_A0057" fbc:label="Mbar_A0057" fbc:name="Mbar_A0057" />
      <fbc:geneProduct fbc:id="G_Mbar_A0058" fbc:label="Mbar_A0058" fbc:name="Mbar_A0058" />
      <fbc:geneProduct fbc:id="G_Mbar_A0060" fbc:label="Mbar_A0060" fbc:name="Mbar_A0060" />
      <fbc:geneProduct fbc:id="G_Mbar_A0082" fbc:label="Mbar_A0082" fbc:name="Mbar_A0082" />
      <fbc:geneProduct fbc:id="G_Mbar_A0083" fbc:label="Mbar_A0083" fbc:name="Mbar_A0083" />
      <fbc:geneProduct fbc:id="G_Mbar_A0086" fbc:label="Mbar_A0086" fbc:name="Mbar_A0086" />
      <fbc:geneProduct fbc:id="G_Mbar_A0131" fbc:label="Mbar_A0131" fbc:name="Mbar_A0131" />
      <fbc:geneProduct fbc:id="G_Mbar_A0134" fbc:label="Mbar_A0134" fbc:name="Mbar_A0134" />
      <fbc:geneProduct fbc:id="G_Mbar_A0141" fbc:label="Mbar_A0141" fbc:name="Mbar_A0141" />
      <fbc:geneProduct fbc:id="G_Mbar_A0147" fbc:label="Mbar_A0147" fbc:name="Mbar_A0147" />
      <fbc:geneProduct fbc:id="G_Mbar_A0148" fbc:label="Mbar_A0148" fbc:name="Mbar_A0148" />
      <fbc:geneProduct fbc:id="G_Mbar_A0149" fbc:label="Mbar_A0149" fbc:name="Mbar_A0149" />
      <fbc:geneProduct fbc:id="G_Mbar_A0150" fbc:label="Mbar_A0150" fbc:name="Mbar_A0150" />
      <fbc:geneProduct fbc:id="G_Mbar_A0151" fbc:label="Mbar_A0151" fbc:name="Mbar_A0151" />
      <fbc:geneProduct fbc:id="G_Mbar_A0152" fbc:label="Mbar_A0152" fbc:name="Mbar_A0152" />
      <fbc:geneProduct fbc:id="G_Mbar_A0157" fbc:label="Mbar_A0157" fbc:name="Mbar_A0157" />
      <fbc:geneProduct fbc:id="G_Mbar_A0158" fbc:label="Mbar_A0158" fbc:name="Mbar_A0158" />
      <fbc:geneProduct fbc:id="G_Mbar_A0167" fbc:label="Mbar_A0167" fbc:name="Mbar_A0167" />
      <fbc:geneProduct fbc:id="G_Mbar_A0168" fbc:label="Mbar_A0168" fbc:name="Mbar_A0168" />
      <fbc:geneProduct fbc:id="G_Mbar_A0171" fbc:label="Mbar_A0171" fbc:name="Mbar_A0171" />
      <fbc:geneProduct fbc:id="G_Mbar_A0175" fbc:label="Mbar_A0175" fbc:name="Mbar_A0175" />
      <fbc:geneProduct fbc:id="G_Mbar_A0176" fbc:label="Mbar_A0176" fbc:name="Mbar_A0176" />
      <fbc:geneProduct fbc:id="G_Mbar_A0178" fbc:label="Mbar_A0178" fbc:name="Mbar_A0178" />
      <fbc:geneProduct fbc:id="G_Mbar_A0179" fbc:label="Mbar_A0179" fbc:name="Mbar_A0179" />
      <fbc:geneProduct fbc:id="G_Mbar_A0186" fbc:label="Mbar_A0186" fbc:name="Mbar_A0186" />
      <fbc:geneProduct fbc:id="G_Mbar_A0187" fbc:label="Mbar_A0187" fbc:name="Mbar_A0187" />
      <fbc:geneProduct fbc:id="G_Mbar_A0192" fbc:label="Mbar_A0192" fbc:name="Mbar_A0192" />
      <fbc:geneProduct fbc:id="G_Mbar_A0200" fbc:label="Mbar_A0200" fbc:name="Mbar_A0200" />
      <fbc:geneProduct fbc:id="G_Mbar_A0203" fbc:label="Mbar_A0203" fbc:name="Mbar_A0203" />
      <fbc:geneProduct fbc:id="G_Mbar_A0204" fbc:label="Mbar_A0204" fbc:name="Mbar_A0204" />
      <fbc:geneProduct fbc:id="G_Mbar_A0210" fbc:label="Mbar_A0210" fbc:name="Mbar_A0210" />
      <fbc:geneProduct fbc:id="G_Mbar_A0211" fbc:label="Mbar_A0211" fbc:name="Mbar_A0211" />
      <fbc:geneProduct fbc:id="G_Mbar_A0217" fbc:label="Mbar_A0217" fbc:name="Mbar_A0217" />
      <fbc:geneProduct fbc:id="G_Mbar_A0218" fbc:label="Mbar_A0218" fbc:name="Mbar_A0218" />
      <fbc:geneProduct fbc:id="G_Mbar_A0219" fbc:label="Mbar_A0219" fbc:name="Mbar_A0219" />
      <fbc:geneProduct fbc:id="G_Mbar_A0220" fbc:label="Mbar_A0220" fbc:name="Mbar_A0220" />
      <fbc:geneProduct fbc:id="G_Mbar_A0227" fbc:label="Mbar_A0227" fbc:name="Mbar_A0227" />
      <fbc:geneProduct fbc:id="G_Mbar_A0229" fbc:label="Mbar_A0229" fbc:name="Mbar_A0229" />
      <fbc:geneProduct fbc:id="G_Mbar_A0230" fbc:label="Mbar_A0230" fbc:name="Mbar_A0230" />
      <fbc:geneProduct fbc:id="G_Mbar_A0231" fbc:label="Mbar_A0231" fbc:name="Mbar_A0231" />
      <fbc:geneProduct fbc:id="G_Mbar_A0232" fbc:label="Mbar_A0232" fbc:name="Mbar_A0232" />
      <fbc:geneProduct fbc:id="G_Mbar_A0233" fbc:label="Mbar_A0233" fbc:name="Mbar_A0233" />
      <fbc:geneProduct fbc:id="G_Mbar_A0244" fbc:label="Mbar_A0244" fbc:name="Mbar_A0244" />
      <fbc:geneProduct fbc:id="G_Mbar_A0248" fbc:label="Mbar_A0248" fbc:name="Mbar_A0248" />
      <fbc:geneProduct fbc:id="G_Mbar_A0254" fbc:label="Mbar_A0254" fbc:name="Mbar_A0254" />
      <fbc:geneProduct fbc:id="G_Mbar_A0255" fbc:label="Mbar_A0255" fbc:name="Mbar_A0255" />
      <fbc:geneProduct fbc:id="G_Mbar_A0256" fbc:label="Mbar_A0256" fbc:name="Mbar_A0256" />
      <fbc:geneProduct fbc:id="G_Mbar_A0263" fbc:label="Mbar_A0263" fbc:name="Mbar_A0263" />
      <fbc:geneProduct fbc:id="G_Mbar_A0269" fbc:label="Mbar_A0269" fbc:name="Mbar_A0269" />
      <fbc:geneProduct fbc:id="G_Mbar_A0278" fbc:label="Mbar_A0278" fbc:name="Mbar_A0278" />
      <fbc:geneProduct fbc:id="G_Mbar_A0291" fbc:label="Mbar_A0291" fbc:name="Mbar_A0291" />
      <fbc:geneProduct fbc:id="G_Mbar_A0295" fbc:label="Mbar_A0295" fbc:name="Mbar_A0295" />
      <fbc:geneProduct fbc:id="G_Mbar_A0296" fbc:label="Mbar_A0296" fbc:name="Mbar_A0296" />
      <fbc:geneProduct fbc:id="G_Mbar_A0309" fbc:label="Mbar_A0309" fbc:name="Mbar_A0309" />
      <fbc:geneProduct fbc:id="G_Mbar_A0343" fbc:label="Mbar_A0343" fbc:name="Mbar_A0343" />
      <fbc:geneProduct fbc:id="G_Mbar_A0344" fbc:label="Mbar_A0344" fbc:name="Mbar_A0344" />
      <fbc:geneProduct fbc:id="G_Mbar_A0348" fbc:label="Mbar_A0348" fbc:name="Mbar_A0348" />
      <fbc:geneProduct fbc:id="G_Mbar_A0352" fbc:label="Mbar_A0352" fbc:name="Mbar_A0352" />
      <fbc:geneProduct fbc:id="G_Mbar_A0363" fbc:label="Mbar_A0363" fbc:name="Mbar_A0363" />
      <fbc:geneProduct fbc:id="G_Mbar_A0378" fbc:label="Mbar_A0378" fbc:name="Mbar_A0378" />
      <fbc:geneProduct fbc:id="G_Mbar_A0379" fbc:label="Mbar_A0379" fbc:name="Mbar_A0379" />
      <fbc:geneProduct fbc:id="G_Mbar_A0384" fbc:label="Mbar_A0384" fbc:name="Mbar_A0384" />
      <fbc:geneProduct fbc:id="G_Mbar_A0385" fbc:label="Mbar_A0385" fbc:name="Mbar_A0385" />
      <fbc:geneProduct fbc:id="G_Mbar_A0386" fbc:label="Mbar_A0386" fbc:name="Mbar_A0386" />
      <fbc:geneProduct fbc:id="G_Mbar_A0387" fbc:label="Mbar_A0387" fbc:name="Mbar_A0387" />
      <fbc:geneProduct fbc:id="G_Mbar_A0388" fbc:label="Mbar_A0388" fbc:name="Mbar_A0388" />
      <fbc:geneProduct fbc:id="G_Mbar_A0389" fbc:label="Mbar_A0389" fbc:name="Mbar_A0389" />
      <fbc:geneProduct fbc:id="G_Mbar_A0390" fbc:label="Mbar_A0390" fbc:name="Mbar_A0390" />
      <fbc:geneProduct fbc:id="G_Mbar_A0391" fbc:label="Mbar_A0391" fbc:name="Mbar_A0391" />
      <fbc:geneProduct fbc:id="G_Mbar_A0392" fbc:label="Mbar_A0392" fbc:name="Mbar_A0392" />
      <fbc:geneProduct fbc:id="G_Mbar_A0394" fbc:label="Mbar_A0394" fbc:name="Mbar_A0394" />
      <fbc:geneProduct fbc:id="G_Mbar_A0403" fbc:label="Mbar_A0403" fbc:name="Mbar_A0403" />
      <fbc:geneProduct fbc:id="G_Mbar_A0406" fbc:label="Mbar_A0406" fbc:name="Mbar_A0406" />
      <fbc:geneProduct fbc:id="G_Mbar_A0408" fbc:label="Mbar_A0408" fbc:name="Mbar_A0408" />
      <fbc:geneProduct fbc:id="G_Mbar_A0420" fbc:label="Mbar_A0420" fbc:name="Mbar_A0420" />
      <fbc:geneProduct fbc:id="G_Mbar_A0425" fbc:label="Mbar_A0425" fbc:name="Mbar_A0425" />
      <fbc:geneProduct fbc:id="G_Mbar_A0428" fbc:label="Mbar_A0428" fbc:name="Mbar_A0428" />
      <fbc:geneProduct fbc:id="G_Mbar_A0429" fbc:label="Mbar_A0429" fbc:name="Mbar_A0429" />
      <fbc:geneProduct fbc:id="G_Mbar_A0432" fbc:label="Mbar_A0432" fbc:name="Mbar_A0432" />
      <fbc:geneProduct fbc:id="G_Mbar_A0433" fbc:label="Mbar_A0433" fbc:name="Mbar_A0433" />
      <fbc:geneProduct fbc:id="G_Mbar_A0434" fbc:label="Mbar_A0434" fbc:name="Mbar_A0434" />
      <fbc:geneProduct fbc:id="G_Mbar_A0438" fbc:label="Mbar_A0438" fbc:name="Mbar_A0438" />
      <fbc:geneProduct fbc:id="G_Mbar_A0449" fbc:label="Mbar_A0449" fbc:name="Mbar_A0449" />
      <fbc:geneProduct fbc:id="G_Mbar_A0450" fbc:label="Mbar_A0450" fbc:name="Mbar_A0450" />
      <fbc:geneProduct fbc:id="G_Mbar_A0451" fbc:label="Mbar_A0451" fbc:name="Mbar_A0451" />
      <fbc:geneProduct fbc:id="G_Mbar_A0452" fbc:label="Mbar_A0452" fbc:name="Mbar_A0452" />
      <fbc:geneProduct fbc:id="G_Mbar_A0465" fbc:label="Mbar_A0465" fbc:name="Mbar_A0465" />
      <fbc:geneProduct fbc:id="G_Mbar_A0466" fbc:label="Mbar_A0466" fbc:name="Mbar_A0466" />
      <fbc:geneProduct fbc:id="G_Mbar_A0467" fbc:label="Mbar_A0467" fbc:name="Mbar_A0467" />
      <fbc:geneProduct fbc:id="G_Mbar_A0469" fbc:label="Mbar_A0469" fbc:name="Mbar_A0469" />
      <fbc:geneProduct fbc:id="G_Mbar_A0470" fbc:label="Mbar_A0470" fbc:name="Mbar_A0470" />
      <fbc:geneProduct fbc:id="G_Mbar_A0471" fbc:label="Mbar_A0471" fbc:name="Mbar_A0471" />
      <fbc:geneProduct fbc:id="G_Mbar_A0472" fbc:label="Mbar_A0472" fbc:name="Mbar_A0472" />
      <fbc:geneProduct fbc:id="G_Mbar_A0473" fbc:label="Mbar_A0473" fbc:name="Mbar_A0473" />
      <fbc:geneProduct fbc:id="G_Mbar_A0480" fbc:label="Mbar_A0480" fbc:name="Mbar_A0480" />
      <fbc:geneProduct fbc:id="G_Mbar_A0481" fbc:label="Mbar_A0481" fbc:name="Mbar_A0481" />
      <fbc:geneProduct fbc:id="G_Mbar_A0482" fbc:label="Mbar_A0482" fbc:name="Mbar_A0482" />
      <fbc:geneProduct fbc:id="G_Mbar_A0489" fbc:label="Mbar_A0489" fbc:name="Mbar_A0489" />
      <fbc:geneProduct fbc:id="G_Mbar_A0499" fbc:label="Mbar_A0499" fbc:name="Mbar_A0499" />
      <fbc:geneProduct fbc:id="G_Mbar_A0500" fbc:label="Mbar_A0500" fbc:name="Mbar_A0500" />
      <fbc:geneProduct fbc:id="G_Mbar_A0503" fbc:label="Mbar_A0503" fbc:name="Mbar_A0503" />
      <fbc:geneProduct fbc:id="G_Mbar_A0508" fbc:label="Mbar_A0508" fbc:name="Mbar_A0508" />
      <fbc:geneProduct fbc:id="G_Mbar_A0511" fbc:label="Mbar_A0511" fbc:name="Mbar_A0511" />
      <fbc:geneProduct fbc:id="G_Mbar_A0531" fbc:label="Mbar_A0531" fbc:name="Mbar_A0531" />
      <fbc:geneProduct fbc:id="G_Mbar_A0536" fbc:label="Mbar_A0536" fbc:name="Mbar_A0536" />
      <fbc:geneProduct fbc:id="G_Mbar_A0540" fbc:label="Mbar_A0540" fbc:name="Mbar_A0540" />
      <fbc:geneProduct fbc:id="G_Mbar_A0541" fbc:label="Mbar_A0541" fbc:name="Mbar_A0541" />
      <fbc:geneProduct fbc:id="G_Mbar_A0543" fbc:label="Mbar_A0543" fbc:name="Mbar_A0543" />
      <fbc:geneProduct fbc:id="G_Mbar_A0547" fbc:label="Mbar_A0547" fbc:name="Mbar_A0547" />
      <fbc:geneProduct fbc:id="G_Mbar_A0548" fbc:label="Mbar_A0548" fbc:name="Mbar_A0548" />
      <fbc:geneProduct fbc:id="G_Mbar_A0550" fbc:label="Mbar_A0550" fbc:name="Mbar_A0550" />
      <fbc:geneProduct fbc:id="G_Mbar_A0551" fbc:label="Mbar_A0551" fbc:name="Mbar_A0551" />
      <fbc:geneProduct fbc:id="G_Mbar_A0559" fbc:label="Mbar_A0559" fbc:name="Mbar_A0559" />
      <fbc:geneProduct fbc:id="G_Mbar_A0570" fbc:label="Mbar_A0570" fbc:name="Mbar_A0570" />
      <fbc:geneProduct fbc:id="G_Mbar_A0571" fbc:label="Mbar_A0571" fbc:name="Mbar_A0571" />
      <fbc:geneProduct fbc:id="G_Mbar_A0576" fbc:label="Mbar_A0576" fbc:name="Mbar_A0576" />
      <fbc:geneProduct fbc:id="G_Mbar_A0587" fbc:label="Mbar_A0587" fbc:name="Mbar_A0587" />
      <fbc:geneProduct fbc:id="G_Mbar_A0589" fbc:label="Mbar_A0589" fbc:name="Mbar_A0589" />
      <fbc:geneProduct fbc:id="G_Mbar_A0597" fbc:label="Mbar_A0597" fbc:name="Mbar_A0597" />
      <fbc:geneProduct fbc:id="G_Mbar_A0623" fbc:label="Mbar_A0623" fbc:name="Mbar_A0623" />
      <fbc:geneProduct fbc:id="G_Mbar_A0624" fbc:label="Mbar_A0624" fbc:name="Mbar_A0624" />
      <fbc:geneProduct fbc:id="G_Mbar_A0625" fbc:label="Mbar_A0625" fbc:name="Mbar_A0625" />
      <fbc:geneProduct fbc:id="G_Mbar_A0626" fbc:label="Mbar_A0626" fbc:name="Mbar_A0626" />
      <fbc:geneProduct fbc:id="G_Mbar_A0627" fbc:label="Mbar_A0627" fbc:name="Mbar_A0627" />
      <fbc:geneProduct fbc:id="G_Mbar_A0628" fbc:label="Mbar_A0628" fbc:name="Mbar_A0628" />
      <fbc:geneProduct fbc:id="G_Mbar_A0629" fbc:label="Mbar_A0629" fbc:name="Mbar_A0629" />
      <fbc:geneProduct fbc:id="G_Mbar_A0630" fbc:label="Mbar_A0630" fbc:name="Mbar_A0630" />
      <fbc:geneProduct fbc:id="G_Mbar_A0633" fbc:label="Mbar_A0633" fbc:name="Mbar_A0633" />
      <fbc:geneProduct fbc:id="G_Mbar_A0639" fbc:label="Mbar_A0639" fbc:name="Mbar_A0639" />
      <fbc:geneProduct fbc:id="G_Mbar_A0640" fbc:label="Mbar_A0640" fbc:name="Mbar_A0640" />
      <fbc:geneProduct fbc:id="G_Mbar_A0647" fbc:label="Mbar_A0647" fbc:name="Mbar_A0647" />
      <fbc:geneProduct fbc:id="G_Mbar_A0663" fbc:label="Mbar_A0663" fbc:name="Mbar_A0663" />
      <fbc:geneProduct fbc:id="G_Mbar_A0664" fbc:label="Mbar_A0664" fbc:name="Mbar_A0664" />
      <fbc:geneProduct fbc:id="G_Mbar_A0665" fbc:label="Mbar_A0665" fbc:name="Mbar_A0665" />
      <fbc:geneProduct fbc:id="G_Mbar_A0666" fbc:label="Mbar_A0666" fbc:name="Mbar_A0666" />
      <fbc:geneProduct fbc:id="G_Mbar_A0669" fbc:label="Mbar_A0669" fbc:name="Mbar_A0669" />
      <fbc:geneProduct fbc:id="G_Mbar_A0670" fbc:label="Mbar_A0670" fbc:name="Mbar_A0670" />
      <fbc:geneProduct fbc:id="G_Mbar_A0671" fbc:label="Mbar_A0671" fbc:name="Mbar_A0671" />
      <fbc:geneProduct fbc:id="G_Mbar_A0673" fbc:label="Mbar_A0673" fbc:name="Mbar_A0673" />
      <fbc:geneProduct fbc:id="G_Mbar_A0675" fbc:label="Mbar_A0675" fbc:name="Mbar_A0675" />
      <fbc:geneProduct fbc:id="G_Mbar_A0694" fbc:label="Mbar_A0694" fbc:name="Mbar_A0694" />
      <fbc:geneProduct fbc:id="G_Mbar_A0700" fbc:label="Mbar_A0700" fbc:name="Mbar_A0700" />
      <fbc:geneProduct fbc:id="G_Mbar_A0708" fbc:label="Mbar_A0708" fbc:name="Mbar_A0708" />
      <fbc:geneProduct fbc:id="G_Mbar_A0714" fbc:label="Mbar_A0714" fbc:name="Mbar_A0714" />
      <fbc:geneProduct fbc:id="G_Mbar_A0715" fbc:label="Mbar_A0715" fbc:name="Mbar_A0715" />
      <fbc:geneProduct fbc:id="G_Mbar_A0721" fbc:label="Mbar_A0721" fbc:name="Mbar_A0721" />
      <fbc:geneProduct fbc:id="G_Mbar_A0723" fbc:label="Mbar_A0723" fbc:name="Mbar_A0723" />
      <fbc:geneProduct fbc:id="G_Mbar_A0740" fbc:label="Mbar_A0740" fbc:name="Mbar_A0740" />
      <fbc:geneProduct fbc:id="G_Mbar_A0741" fbc:label="Mbar_A0741" fbc:name="Mbar_A0741" />
      <fbc:geneProduct fbc:id="G_Mbar_A0742" fbc:label="Mbar_A0742" fbc:name="Mbar_A0742" />
      <fbc:geneProduct fbc:id="G_Mbar_A0752" fbc:label="Mbar_A0752" fbc:name="Mbar_A0752" />
      <fbc:geneProduct fbc:id="G_Mbar_A0753" fbc:label="Mbar_A0753" fbc:name="Mbar_A0753" />
      <fbc:geneProduct fbc:id="G_Mbar_A0760" fbc:label="Mbar_A0760" fbc:name="Mbar_A0760" />
      <fbc:geneProduct fbc:id="G_Mbar_A0762" fbc:label="Mbar_A0762" fbc:name="Mbar_A0762" />
      <fbc:geneProduct fbc:id="G_Mbar_A0771" fbc:label="Mbar_A0771" fbc:name="Mbar_A0771" />
      <fbc:geneProduct fbc:id="G_Mbar_A0774" fbc:label="Mbar_A0774" fbc:name="Mbar_A0774" />
      <fbc:geneProduct fbc:id="G_Mbar_A0775" fbc:label="Mbar_A0775" fbc:name="Mbar_A0775" />
      <fbc:geneProduct fbc:id="G_Mbar_A0784" fbc:label="Mbar_A0784" fbc:name="Mbar_A0784" />
      <fbc:geneProduct fbc:id="G_Mbar_A0788" fbc:label="Mbar_A0788" fbc:name="Mbar_A0788" />
      <fbc:geneProduct fbc:id="G_Mbar_A0795" fbc:label="Mbar_A0795" fbc:name="Mbar_A0795" />
      <fbc:geneProduct fbc:id="G_Mbar_A0797" fbc:label="Mbar_A0797" fbc:name="Mbar_A0797" />
      <fbc:geneProduct fbc:id="G_Mbar_A0806" fbc:label="Mbar_A0806" fbc:name="Mbar_A0806" />
      <fbc:geneProduct fbc:id="G_Mbar_A0814" fbc:label="Mbar_A0814" fbc:name="Mbar_A0814" />
      <fbc:geneProduct fbc:id="G_Mbar_A0818" fbc:label="Mbar_A0818" fbc:name="Mbar_A0818" />
      <fbc:geneProduct fbc:id="G_Mbar_A0838" fbc:label="Mbar_A0838" fbc:name="Mbar_A0838" />
      <fbc:geneProduct fbc:id="G_Mbar_A0841" fbc:label="Mbar_A0841" fbc:name="Mbar_A0841" />
      <fbc:geneProduct fbc:id="G_Mbar_A0842" fbc:label="Mbar_A0842" fbc:name="Mbar_A0842" />
      <fbc:geneProduct fbc:id="G_Mbar_A0843" fbc:label="Mbar_A0843" fbc:name="Mbar_A0843" />
      <fbc:geneProduct fbc:id="G_Mbar_A0845" fbc:label="Mbar_A0845" fbc:name="Mbar_A0845" />
      <fbc:geneProduct fbc:id="G_Mbar_A0846" fbc:label="Mbar_A0846" fbc:name="Mbar_A0846" />
      <fbc:geneProduct fbc:id="G_Mbar_A0847" fbc:label="Mbar_A0847" fbc:name="Mbar_A0847" />
      <fbc:geneProduct fbc:id="G_Mbar_A0848" fbc:label="Mbar_A0848" fbc:name="Mbar_A0848" />
      <fbc:geneProduct fbc:id="G_Mbar_A0853" fbc:label="Mbar_A0853" fbc:name="Mbar_A0853" />
      <fbc:geneProduct fbc:id="G_Mbar_A0855" fbc:label="Mbar_A0855" fbc:name="Mbar_A0855" />
      <fbc:geneProduct fbc:id="G_Mbar_A0861" fbc:label="Mbar_A0861" fbc:name="Mbar_A0861" />
      <fbc:geneProduct fbc:id="G_Mbar_A0862" fbc:label="Mbar_A0862" fbc:name="Mbar_A0862" />
      <fbc:geneProduct fbc:id="G_Mbar_A0871" fbc:label="Mbar_A0871" fbc:name="Mbar_A0871" />
      <fbc:geneProduct fbc:id="G_Mbar_A0872" fbc:label="Mbar_A0872" fbc:name="Mbar_A0872" />
      <fbc:geneProduct fbc:id="G_Mbar_A0874" fbc:label="Mbar_A0874" fbc:name="Mbar_A0874" />
      <fbc:geneProduct fbc:id="G_Mbar_A0875" fbc:label="Mbar_A0875" fbc:name="Mbar_A0875" />
      <fbc:geneProduct fbc:id="G_Mbar_A0882" fbc:label="Mbar_A0882" fbc:name="Mbar_A0882" />
      <fbc:geneProduct fbc:id="G_Mbar_A0883" fbc:label="Mbar_A0883" fbc:name="Mbar_A0883" />
      <fbc:geneProduct fbc:id="G_Mbar_A0884" fbc:label="Mbar_A0884" fbc:name="Mbar_A0884" />
      <fbc:geneProduct fbc:id="G_Mbar_A0890" fbc:label="Mbar_A0890" fbc:name="Mbar_A0890" />
      <fbc:geneProduct fbc:id="G_Mbar_A0891" fbc:label="Mbar_A0891" fbc:name="Mbar_A0891" />
      <fbc:geneProduct fbc:id="G_Mbar_A0893" fbc:label="Mbar_A0893" fbc:name="Mbar_A0893" />
      <fbc:geneProduct fbc:id="G_Mbar_A0894" fbc:label="Mbar_A0894" fbc:name="Mbar_A0894" />
      <fbc:geneProduct fbc:id="G_Mbar_A0897" fbc:label="Mbar_A0897" fbc:name="Mbar_A0897" />
      <fbc:geneProduct fbc:id="G_Mbar_A0902" fbc:label="Mbar_A0902" fbc:name="Mbar_A0902" />
      <fbc:geneProduct fbc:id="G_Mbar_A0913" fbc:label="Mbar_A0913" fbc:name="Mbar_A0913" />
      <fbc:geneProduct fbc:id="G_Mbar_A0915" fbc:label="Mbar_A0915" fbc:name="Mbar_A0915" />
      <fbc:geneProduct fbc:id="G_Mbar_A0919" fbc:label="Mbar_A0919" fbc:name="Mbar_A0919" />
      <fbc:geneProduct fbc:id="G_Mbar_A0920" fbc:label="Mbar_A0920" fbc:name="Mbar_A0920" />
      <fbc:geneProduct fbc:id="G_Mbar_A0921" fbc:label="Mbar_A0921" fbc:name="Mbar_A0921" />
      <fbc:geneProduct fbc:id="G_Mbar_A0922" fbc:label="Mbar_A0922" fbc:name="Mbar_A0922" />
      <fbc:geneProduct fbc:id="G_Mbar_A0923" fbc:label="Mbar_A0923" fbc:name="Mbar_A0923" />
      <fbc:geneProduct fbc:id="G_Mbar_A0924" fbc:label="Mbar_A0924" fbc:name="Mbar_A0924" />
      <fbc:geneProduct fbc:id="G_Mbar_A0931" fbc:label="Mbar_A0931" fbc:name="Mbar_A0931" />
      <fbc:geneProduct fbc:id="G_Mbar_A0934" fbc:label="Mbar_A0934" fbc:name="Mbar_A0934" />
      <fbc:geneProduct fbc:id="G_Mbar_A0942" fbc:label="Mbar_A0942" fbc:name="Mbar_A0942" />
      <fbc:geneProduct fbc:id="G_Mbar_A0964" fbc:label="Mbar_A0964" fbc:name="Mbar_A0964" />
      <fbc:geneProduct fbc:id="G_Mbar_A0975" fbc:label="Mbar_A0975" fbc:name="Mbar_A0975" />
      <fbc:geneProduct fbc:id="G_Mbar_A0977" fbc:label="Mbar_A0977" fbc:name="Mbar_A0977" />
      <fbc:geneProduct fbc:id="G_Mbar_A0980" fbc:label="Mbar_A0980" fbc:name="Mbar_A0980" />
      <fbc:geneProduct fbc:id="G_Mbar_A0991" fbc:label="Mbar_A0991" fbc:name="Mbar_A0991" />
      <fbc:geneProduct fbc:id="G_Mbar_A0993" fbc:label="Mbar_A0993" fbc:name="Mbar_A0993" />
      <fbc:geneProduct fbc:id="G_Mbar_A0995" fbc:label="Mbar_A0995" fbc:name="Mbar_A0995" />
      <fbc:geneProduct fbc:id="G_Mbar_A0996" fbc:label="Mbar_A0996" fbc:name="Mbar_A0996" />
      <fbc:geneProduct fbc:id="G_Mbar_A0999" fbc:label="Mbar_A0999" fbc:name="Mbar_A0999" />
      <fbc:geneProduct fbc:id="G_Mbar_A1000" fbc:label="Mbar_A1000" fbc:name="Mbar_A1000" />
      <fbc:geneProduct fbc:id="G_Mbar_A1001" fbc:label="Mbar_A1001" fbc:name="Mbar_A1001" />
      <fbc:geneProduct fbc:id="G_Mbar_A1002" fbc:label="Mbar_A1002" fbc:name="Mbar_A1002" />
      <fbc:geneProduct fbc:id="G_Mbar_A1008" fbc:label="Mbar_A1008" fbc:name="Mbar_A1008" />
      <fbc:geneProduct fbc:id="G_Mbar_A1022" fbc:label="Mbar_A1022" fbc:name="Mbar_A1022" />
      <fbc:geneProduct fbc:id="G_Mbar_A1023" fbc:label="Mbar_A1023" fbc:name="Mbar_A1023" />
      <fbc:geneProduct fbc:id="G_Mbar_A1035" fbc:label="Mbar_A1035" fbc:name="Mbar_A1035" />
      <fbc:geneProduct fbc:id="G_Mbar_A1037" fbc:label="Mbar_A1037" fbc:name="Mbar_A1037" />
      <fbc:geneProduct fbc:id="G_Mbar_A1040" fbc:label="Mbar_A1040" fbc:name="Mbar_A1040" />
      <fbc:geneProduct fbc:id="G_Mbar_A1053" fbc:label="Mbar_A1053" fbc:name="Mbar_A1053" />
      <fbc:geneProduct fbc:id="G_Mbar_A1054" fbc:label="Mbar_A1054" fbc:name="Mbar_A1054" />
      <fbc:geneProduct fbc:id="G_Mbar_A1063" fbc:label="Mbar_A1063" fbc:name="Mbar_A1063" />
      <fbc:geneProduct fbc:id="G_Mbar_A1064" fbc:label="Mbar_A1064" fbc:name="Mbar_A1064" />
      <fbc:geneProduct fbc:id="G_Mbar_A1067" fbc:label="Mbar_A1067" fbc:name="Mbar_A1067" />
      <fbc:geneProduct fbc:id="G_Mbar_A1068" fbc:label="Mbar_A1068" fbc:name="Mbar_A1068" />
      <fbc:geneProduct fbc:id="G_Mbar_A1074" fbc:label="Mbar_A1074" fbc:name="Mbar_A1074" />
      <fbc:geneProduct fbc:id="G_Mbar_A1093" fbc:label="Mbar_A1093" fbc:name="Mbar_A1093" />
      <fbc:geneProduct fbc:id="G_Mbar_A1094" fbc:label="Mbar_A1094" fbc:name="Mbar_A1094" />
      <fbc:geneProduct fbc:id="G_Mbar_A1095" fbc:label="Mbar_A1095" fbc:name="Mbar_A1095" />
      <fbc:geneProduct fbc:id="G_Mbar_A1098" fbc:label="Mbar_A1098" fbc:name="Mbar_A1098" />
      <fbc:geneProduct fbc:id="G_Mbar_A1100" fbc:label="Mbar_A1100" fbc:name="Mbar_A1100" />
      <fbc:geneProduct fbc:id="G_Mbar_A1119" fbc:label="Mbar_A1119" fbc:name="Mbar_A1119" />
      <fbc:geneProduct fbc:id="G_Mbar_A1120" fbc:label="Mbar_A1120" fbc:name="Mbar_A1120" />
      <fbc:geneProduct fbc:id="G_Mbar_A1121" fbc:label="Mbar_A1121" fbc:name="Mbar_A1121" />
      <fbc:geneProduct fbc:id="G_Mbar_A1122" fbc:label="Mbar_A1122" fbc:name="Mbar_A1122" />
      <fbc:geneProduct fbc:id="G_Mbar_A1138" fbc:label="Mbar_A1138" fbc:name="Mbar_A1138" />
      <fbc:geneProduct fbc:id="G_Mbar_A1144" fbc:label="Mbar_A1144" fbc:name="Mbar_A1144" />
      <fbc:geneProduct fbc:id="G_Mbar_A1150" fbc:label="Mbar_A1150" fbc:name="Mbar_A1150" />
      <fbc:geneProduct fbc:id="G_Mbar_A1151" fbc:label="Mbar_A1151" fbc:name="Mbar_A1151" />
      <fbc:geneProduct fbc:id="G_Mbar_A1168" fbc:label="Mbar_A1168" fbc:name="Mbar_A1168" />
      <fbc:geneProduct fbc:id="G_Mbar_A1172" fbc:label="Mbar_A1172" fbc:name="Mbar_A1172" />
      <fbc:geneProduct fbc:id="G_Mbar_A1173" fbc:label="Mbar_A1173" fbc:name="Mbar_A1173" />
      <fbc:geneProduct fbc:id="G_Mbar_A1174" fbc:label="Mbar_A1174" fbc:name="Mbar_A1174" />
      <fbc:geneProduct fbc:id="G_Mbar_A1178" fbc:label="Mbar_A1178" fbc:name="Mbar_A1178" />
      <fbc:geneProduct fbc:id="G_Mbar_A1181" fbc:label="Mbar_A1181" fbc:name="Mbar_A1181" />
      <fbc:geneProduct fbc:id="G_Mbar_A1187" fbc:label="Mbar_A1187" fbc:name="Mbar_A1187" />
      <fbc:geneProduct fbc:id="G_Mbar_A1192" fbc:label="Mbar_A1192" fbc:name="Mbar_A1192" />
      <fbc:geneProduct fbc:id="G_Mbar_A1195" fbc:label="Mbar_A1195" fbc:name="Mbar_A1195" />
      <fbc:geneProduct fbc:id="G_Mbar_A1202" fbc:label="Mbar_A1202" fbc:name="Mbar_A1202" />
      <fbc:geneProduct fbc:id="G_Mbar_A1204" fbc:label="Mbar_A1204" fbc:name="Mbar_A1204" />
      <fbc:geneProduct fbc:id="G_Mbar_A1209" fbc:label="Mbar_A1209" fbc:name="Mbar_A1209" />
      <fbc:geneProduct fbc:id="G_Mbar_A1217" fbc:label="Mbar_A1217" fbc:name="Mbar_A1217" />
      <fbc:geneProduct fbc:id="G_Mbar_A1218" fbc:label="Mbar_A1218" fbc:name="Mbar_A1218" />
      <fbc:geneProduct fbc:id="G_Mbar_A1219" fbc:label="Mbar_A1219" fbc:name="Mbar_A1219" />
      <fbc:geneProduct fbc:id="G_Mbar_A1222" fbc:label="Mbar_A1222" fbc:name="Mbar_A1222" />
      <fbc:geneProduct fbc:id="G_Mbar_A1223" fbc:label="Mbar_A1223" fbc:name="Mbar_A1223" />
      <fbc:geneProduct fbc:id="G_Mbar_A1231" fbc:label="Mbar_A1231" fbc:name="Mbar_A1231" />
      <fbc:geneProduct fbc:id="G_Mbar_A1238" fbc:label="Mbar_A1238" fbc:name="Mbar_A1238" />
      <fbc:geneProduct fbc:id="G_Mbar_A1249" fbc:label="Mbar_A1249" fbc:name="Mbar_A1249" />
      <fbc:geneProduct fbc:id="G_Mbar_A1250" fbc:label="Mbar_A1250" fbc:name="Mbar_A1250" />
      <fbc:geneProduct fbc:id="G_Mbar_A1255" fbc:label="Mbar_A1255" fbc:name="Mbar_A1255" />
      <fbc:geneProduct fbc:id="G_Mbar_A1256" fbc:label="Mbar_A1256" fbc:name="Mbar_A1256" />
      <fbc:geneProduct fbc:id="G_Mbar_A1257" fbc:label="Mbar_A1257" fbc:name="Mbar_A1257" />
      <fbc:geneProduct fbc:id="G_Mbar_A1258" fbc:label="Mbar_A1258" fbc:name="Mbar_A1258" />
      <fbc:geneProduct fbc:id="G_Mbar_A1259" fbc:label="Mbar_A1259" fbc:name="Mbar_A1259" />
      <fbc:geneProduct fbc:id="G_Mbar_A1260" fbc:label="Mbar_A1260" fbc:name="Mbar_A1260" />
      <fbc:geneProduct fbc:id="G_Mbar_A1261" fbc:label="Mbar_A1261" fbc:name="Mbar_A1261" />
      <fbc:geneProduct fbc:id="G_Mbar_A1262" fbc:label="Mbar_A1262" fbc:name="Mbar_A1262" />
      <fbc:geneProduct fbc:id="G_Mbar_A1264" fbc:label="Mbar_A1264" fbc:name="Mbar_A1264" />
      <fbc:geneProduct fbc:id="G_Mbar_A1287" fbc:label="Mbar_A1287" fbc:name="Mbar_A1287" />
      <fbc:geneProduct fbc:id="G_Mbar_A1288" fbc:label="Mbar_A1288" fbc:name="Mbar_A1288" />
      <fbc:geneProduct fbc:id="G_Mbar_A1289" fbc:label="Mbar_A1289" fbc:name="Mbar_A1289" />
      <fbc:geneProduct fbc:id="G_Mbar_A1290" fbc:label="Mbar_A1290" fbc:name="Mbar_A1290" />
      <fbc:geneProduct fbc:id="G_Mbar_A1291" fbc:label="Mbar_A1291" fbc:name="Mbar_A1291" />
      <fbc:geneProduct fbc:id="G_Mbar_A1292" fbc:label="Mbar_A1292" fbc:name="Mbar_A1292" />
      <fbc:geneProduct fbc:id="G_Mbar_A1294" fbc:label="Mbar_A1294" fbc:name="Mbar_A1294" />
      <fbc:geneProduct fbc:id="G_Mbar_A1295" fbc:label="Mbar_A1295" fbc:name="Mbar_A1295" />
      <fbc:geneProduct fbc:id="G_Mbar_A1304" fbc:label="Mbar_A1304" fbc:name="Mbar_A1304" />
      <fbc:geneProduct fbc:id="G_Mbar_A1305" fbc:label="Mbar_A1305" fbc:name="Mbar_A1305" />
      <fbc:geneProduct fbc:id="G_Mbar_A1306" fbc:label="Mbar_A1306" fbc:name="Mbar_A1306" />
      <fbc:geneProduct fbc:id="G_Mbar_A1307" fbc:label="Mbar_A1307" fbc:name="Mbar_A1307" />
      <fbc:geneProduct fbc:id="G_Mbar_A1310" fbc:label="Mbar_A1310" fbc:name="Mbar_A1310" />
      <fbc:geneProduct fbc:id="G_Mbar_A1311" fbc:label="Mbar_A1311" fbc:name="Mbar_A1311" />
      <fbc:geneProduct fbc:id="G_Mbar_A1312" fbc:label="Mbar_A1312" fbc:name="Mbar_A1312" />
      <fbc:geneProduct fbc:id="G_Mbar_A1313" fbc:label="Mbar_A1313" fbc:name="Mbar_A1313" />
      <fbc:geneProduct fbc:id="G_Mbar_A1332" fbc:label="Mbar_A1332" fbc:name="Mbar_A1332" />
      <fbc:geneProduct fbc:id="G_Mbar_A1338" fbc:label="Mbar_A1338" fbc:name="Mbar_A1338" />
      <fbc:geneProduct fbc:id="G_Mbar_A1339" fbc:label="Mbar_A1339" fbc:name="Mbar_A1339" />
      <fbc:geneProduct fbc:id="G_Mbar_A1361" fbc:label="Mbar_A1361" fbc:name="Mbar_A1361" />
      <fbc:geneProduct fbc:id="G_Mbar_A1365" fbc:label="Mbar_A1365" fbc:name="Mbar_A1365" />
      <fbc:geneProduct fbc:id="G_Mbar_A1369" fbc:label="Mbar_A1369" fbc:name="Mbar_A1369" />
      <fbc:geneProduct fbc:id="G_Mbar_A1374" fbc:label="Mbar_A1374" fbc:name="Mbar_A1374" />
      <fbc:geneProduct fbc:id="G_Mbar_A1375" fbc:label="Mbar_A1375" fbc:name="Mbar_A1375" />
      <fbc:geneProduct fbc:id="G_Mbar_A1396" fbc:label="Mbar_A1396" fbc:name="Mbar_A1396" />
      <fbc:geneProduct fbc:id="G_Mbar_A1414" fbc:label="Mbar_A1414" fbc:name="Mbar_A1414" />
      <fbc:geneProduct fbc:id="G_Mbar_A1417" fbc:label="Mbar_A1417" fbc:name="Mbar_A1417" />
      <fbc:geneProduct fbc:id="G_Mbar_A1419" fbc:label="Mbar_A1419" fbc:name="Mbar_A1419" />
      <fbc:geneProduct fbc:id="G_Mbar_A1421" fbc:label="Mbar_A1421" fbc:name="Mbar_A1421" />
      <fbc:geneProduct fbc:id="G_Mbar_A1429" fbc:label="Mbar_A1429" fbc:name="Mbar_A1429" />
      <fbc:geneProduct fbc:id="G_Mbar_A1431" fbc:label="Mbar_A1431" fbc:name="Mbar_A1431" />
      <fbc:geneProduct fbc:id="G_Mbar_A1438" fbc:label="Mbar_A1438" fbc:name="Mbar_A1438" />
      <fbc:geneProduct fbc:id="G_Mbar_A1452" fbc:label="Mbar_A1452" fbc:name="Mbar_A1452" />
      <fbc:geneProduct fbc:id="G_Mbar_A1461" fbc:label="Mbar_A1461" fbc:name="Mbar_A1461" />
      <fbc:geneProduct fbc:id="G_Mbar_A1462" fbc:label="Mbar_A1462" fbc:name="Mbar_A1462" />
      <fbc:geneProduct fbc:id="G_Mbar_A1463" fbc:label="Mbar_A1463" fbc:name="Mbar_A1463" />
      <fbc:geneProduct fbc:id="G_Mbar_A1464" fbc:label="Mbar_A1464" fbc:name="Mbar_A1464" />
      <fbc:geneProduct fbc:id="G_Mbar_A1465" fbc:label="Mbar_A1465" fbc:name="Mbar_A1465" />
      <fbc:geneProduct fbc:id="G_Mbar_A1466" fbc:label="Mbar_A1466" fbc:name="Mbar_A1466" />
      <fbc:geneProduct fbc:id="G_Mbar_A1470" fbc:label="Mbar_A1470" fbc:name="Mbar_A1470" />
      <fbc:geneProduct fbc:id="G_Mbar_A1481" fbc:label="Mbar_A1481" fbc:name="Mbar_A1481" />
      <fbc:geneProduct fbc:id="G_Mbar_A1492" fbc:label="Mbar_A1492" fbc:name="Mbar_A1492" />
      <fbc:geneProduct fbc:id="G_Mbar_A1493" fbc:label="Mbar_A1493" fbc:name="Mbar_A1493" />
      <fbc:geneProduct fbc:id="G_Mbar_A1498" fbc:label="Mbar_A1498" fbc:name="Mbar_A1498" />
      <fbc:geneProduct fbc:id="G_Mbar_A1501" fbc:label="Mbar_A1501" fbc:name="Mbar_A1501" />
      <fbc:geneProduct fbc:id="G_Mbar_A1502" fbc:label="Mbar_A1502" fbc:name="Mbar_A1502" />
      <fbc:geneProduct fbc:id="G_Mbar_A1503" fbc:label="Mbar_A1503" fbc:name="Mbar_A1503" />
      <fbc:geneProduct fbc:id="G_Mbar_A1504" fbc:label="Mbar_A1504" fbc:name="Mbar_A1504" />
      <fbc:geneProduct fbc:id="G_Mbar_A1506" fbc:label="Mbar_A1506" fbc:name="Mbar_A1506" />
      <fbc:geneProduct fbc:id="G_Mbar_A1507" fbc:label="Mbar_A1507" fbc:name="Mbar_A1507" />
      <fbc:geneProduct fbc:id="G_Mbar_A1514" fbc:label="Mbar_A1514" fbc:name="Mbar_A1514" />
      <fbc:geneProduct fbc:id="G_Mbar_A1524" fbc:label="Mbar_A1524" fbc:name="Mbar_A1524" />
      <fbc:geneProduct fbc:id="G_Mbar_A1546" fbc:label="Mbar_A1546" fbc:name="Mbar_A1546" />
      <fbc:geneProduct fbc:id="G_Mbar_A1556" fbc:label="Mbar_A1556" fbc:name="Mbar_A1556" />
      <fbc:geneProduct fbc:id="G_Mbar_A1557" fbc:label="Mbar_A1557" fbc:name="Mbar_A1557" />
      <fbc:geneProduct fbc:id="G_Mbar_A1558" fbc:label="Mbar_A1558" fbc:name="Mbar_A1558" />
      <fbc:geneProduct fbc:id="G_Mbar_A1559" fbc:label="Mbar_A1559" fbc:name="Mbar_A1559" />
      <fbc:geneProduct fbc:id="G_Mbar_A1561" fbc:label="Mbar_A1561" fbc:name="Mbar_A1561" />
      <fbc:geneProduct fbc:id="G_Mbar_A1562" fbc:label="Mbar_A1562" fbc:name="Mbar_A1562" />
      <fbc:geneProduct fbc:id="G_Mbar_A1586" fbc:label="Mbar_A1586" fbc:name="Mbar_A1586" />
      <fbc:geneProduct fbc:id="G_Mbar_A1587" fbc:label="Mbar_A1587" fbc:name="Mbar_A1587" />
      <fbc:geneProduct fbc:id="G_Mbar_A1588" fbc:label="Mbar_A1588" fbc:name="Mbar_A1588" />
      <fbc:geneProduct fbc:id="G_Mbar_A1590" fbc:label="Mbar_A1590" fbc:name="Mbar_A1590" />
      <fbc:geneProduct fbc:id="G_Mbar_A1597" fbc:label="Mbar_A1597" fbc:name="Mbar_A1597" />
      <fbc:geneProduct fbc:id="G_Mbar_A1598" fbc:label="Mbar_A1598" fbc:name="Mbar_A1598" />
      <fbc:geneProduct fbc:id="G_Mbar_A1599" fbc:label="Mbar_A1599" fbc:name="Mbar_A1599" />
      <fbc:geneProduct fbc:id="G_Mbar_A1602" fbc:label="Mbar_A1602" fbc:name="Mbar_A1602" />
      <fbc:geneProduct fbc:id="G_Mbar_A1603" fbc:label="Mbar_A1603" fbc:name="Mbar_A1603" />
      <fbc:geneProduct fbc:id="G_Mbar_A1604" fbc:label="Mbar_A1604" fbc:name="Mbar_A1604" />
      <fbc:geneProduct fbc:id="G_Mbar_A1620" fbc:label="Mbar_A1620" fbc:name="Mbar_A1620" />
      <fbc:geneProduct fbc:id="G_Mbar_A1631" fbc:label="Mbar_A1631" fbc:name="Mbar_A1631" />
      <fbc:geneProduct fbc:id="G_Mbar_A1633" fbc:label="Mbar_A1633" fbc:name="Mbar_A1633" />
      <fbc:geneProduct fbc:id="G_Mbar_A1641" fbc:label="Mbar_A1641" fbc:name="Mbar_A1641" />
      <fbc:geneProduct fbc:id="G_Mbar_A1651" fbc:label="Mbar_A1651" fbc:name="Mbar_A1651" />
      <fbc:geneProduct fbc:id="G_Mbar_A1653" fbc:label="Mbar_A1653" fbc:name="Mbar_A1653" />
      <fbc:geneProduct fbc:id="G_Mbar_A1667" fbc:label="Mbar_A1667" fbc:name="Mbar_A1667" />
      <fbc:geneProduct fbc:id="G_Mbar_A1688" fbc:label="Mbar_A1688" fbc:name="Mbar_A1688" />
      <fbc:geneProduct fbc:id="G_Mbar_A1693" fbc:label="Mbar_A1693" fbc:name="Mbar_A1693" />
      <fbc:geneProduct fbc:id="G_Mbar_A1731" fbc:label="Mbar_A1731" fbc:name="Mbar_A1731" />
      <fbc:geneProduct fbc:id="G_Mbar_A1745" fbc:label="Mbar_A1745" fbc:name="Mbar_A1745" />
      <fbc:geneProduct fbc:id="G_Mbar_A1748" fbc:label="Mbar_A1748" fbc:name="Mbar_A1748" />
      <fbc:geneProduct fbc:id="G_Mbar_A1750" fbc:label="Mbar_A1750" fbc:name="Mbar_A1750" />
      <fbc:geneProduct fbc:id="G_Mbar_A1771" fbc:label="Mbar_A1771" fbc:name="Mbar_A1771" />
      <fbc:geneProduct fbc:id="G_Mbar_A1776" fbc:label="Mbar_A1776" fbc:name="Mbar_A1776" />
      <fbc:geneProduct fbc:id="G_Mbar_A1778" fbc:label="Mbar_A1778" fbc:name="Mbar_A1778" />
      <fbc:geneProduct fbc:id="G_Mbar_A1779" fbc:label="Mbar_A1779" fbc:name="Mbar_A1779" />
      <fbc:geneProduct fbc:id="G_Mbar_A1780" fbc:label="Mbar_A1780" fbc:name="Mbar_A1780" />
      <fbc:geneProduct fbc:id="G_Mbar_A1781" fbc:label="Mbar_A1781" fbc:name="Mbar_A1781" />
      <fbc:geneProduct fbc:id="G_Mbar_A1783" fbc:label="Mbar_A1783" fbc:name="Mbar_A1783" />
      <fbc:geneProduct fbc:id="G_Mbar_A1791" fbc:label="Mbar_A1791" fbc:name="Mbar_A1791" />
      <fbc:geneProduct fbc:id="G_Mbar_A1792" fbc:label="Mbar_A1792" fbc:name="Mbar_A1792" />
      <fbc:geneProduct fbc:id="G_Mbar_A1795" fbc:label="Mbar_A1795" fbc:name="Mbar_A1795" />
      <fbc:geneProduct fbc:id="G_Mbar_A1808" fbc:label="Mbar_A1808" fbc:name="Mbar_A1808" />
      <fbc:geneProduct fbc:id="G_Mbar_A1820" fbc:label="Mbar_A1820" fbc:name="Mbar_A1820" />
      <fbc:geneProduct fbc:id="G_Mbar_A1821" fbc:label="Mbar_A1821" fbc:name="Mbar_A1821" />
      <fbc:geneProduct fbc:id="G_Mbar_A1823" fbc:label="Mbar_A1823" fbc:name="Mbar_A1823" />
      <fbc:geneProduct fbc:id="G_Mbar_A1836" fbc:label="Mbar_A1836" fbc:name="Mbar_A1836" />
      <fbc:geneProduct fbc:id="G_Mbar_A1837" fbc:label="Mbar_A1837" fbc:name="Mbar_A1837" />
      <fbc:geneProduct fbc:id="G_Mbar_A1839" fbc:label="Mbar_A1839" fbc:name="Mbar_A1839" />
      <fbc:geneProduct fbc:id="G_Mbar_A1840" fbc:label="Mbar_A1840" fbc:name="Mbar_A1840" />
      <fbc:geneProduct fbc:id="G_Mbar_A1841" fbc:label="Mbar_A1841" fbc:name="Mbar_A1841" />
      <fbc:geneProduct fbc:id="G_Mbar_A1845" fbc:label="Mbar_A1845" fbc:name="Mbar_A1845" />
      <fbc:geneProduct fbc:id="G_Mbar_A1846" fbc:label="Mbar_A1846" fbc:name="Mbar_A1846" />
      <fbc:geneProduct fbc:id="G_Mbar_A1847" fbc:label="Mbar_A1847" fbc:name="Mbar_A1847" />
      <fbc:geneProduct fbc:id="G_Mbar_A1862" fbc:label="Mbar_A1862" fbc:name="Mbar_A1862" />
      <fbc:geneProduct fbc:id="G_Mbar_A1865" fbc:label="Mbar_A1865" fbc:name="Mbar_A1865" />
      <fbc:geneProduct fbc:id="G_Mbar_A1867" fbc:label="Mbar_A1867" fbc:name="Mbar_A1867" />
      <fbc:geneProduct fbc:id="G_Mbar_A1868" fbc:label="Mbar_A1868" fbc:name="Mbar_A1868" />
      <fbc:geneProduct fbc:id="G_Mbar_A1869" fbc:label="Mbar_A1869" fbc:name="Mbar_A1869" />
      <fbc:geneProduct fbc:id="G_Mbar_A1870" fbc:label="Mbar_A1870" fbc:name="Mbar_A1870" />
      <fbc:geneProduct fbc:id="G_Mbar_A1871" fbc:label="Mbar_A1871" fbc:name="Mbar_A1871" />
      <fbc:geneProduct fbc:id="G_Mbar_A1872" fbc:label="Mbar_A1872" fbc:name="Mbar_A1872" />
      <fbc:geneProduct fbc:id="G_Mbar_A1887" fbc:label="Mbar_A1887" fbc:name="Mbar_A1887" />
      <fbc:geneProduct fbc:id="G_Mbar_A1889" fbc:label="Mbar_A1889" fbc:name="Mbar_A1889" />
      <fbc:geneProduct fbc:id="G_Mbar_A1898" fbc:label="Mbar_A1898" fbc:name="Mbar_A1898" />
      <fbc:geneProduct fbc:id="G_Mbar_A1916" fbc:label="Mbar_A1916" fbc:name="Mbar_A1916" />
      <fbc:geneProduct fbc:id="G_Mbar_A1930" fbc:label="Mbar_A1930" fbc:name="Mbar_A1930" />
      <fbc:geneProduct fbc:id="G_Mbar_A1937" fbc:label="Mbar_A1937" fbc:name="Mbar_A1937" />
      <fbc:geneProduct fbc:id="G_Mbar_A1948" fbc:label="Mbar_A1948" fbc:name="Mbar_A1948" />
      <fbc:geneProduct fbc:id="G_Mbar_A1952" fbc:label="Mbar_A1952" fbc:name="Mbar_A1952" />
      <fbc:geneProduct fbc:id="G_Mbar_A1954" fbc:label="Mbar_A1954" fbc:name="Mbar_A1954" />
      <fbc:geneProduct fbc:id="G_Mbar_A1961" fbc:label="Mbar_A1961" fbc:name="Mbar_A1961" />
      <fbc:geneProduct fbc:id="G_Mbar_A1972" fbc:label="Mbar_A1972" fbc:name="Mbar_A1972" />
      <fbc:geneProduct fbc:id="G_Mbar_A1976" fbc:label="Mbar_A1976" fbc:name="Mbar_A1976" />
      <fbc:geneProduct fbc:id="G_Mbar_A2001" fbc:label="Mbar_A2001" fbc:name="Mbar_A2001" />
      <fbc:geneProduct fbc:id="G_Mbar_A2003" fbc:label="Mbar_A2003" fbc:name="Mbar_A2003" />
      <fbc:geneProduct fbc:id="G_Mbar_A2004" fbc:label="Mbar_A2004" fbc:name="Mbar_A2004" />
      <fbc:geneProduct fbc:id="G_Mbar_A2005" fbc:label="Mbar_A2005" fbc:name="Mbar_A2005" />
      <fbc:geneProduct fbc:id="G_Mbar_A2020" fbc:label="Mbar_A2020" fbc:name="Mbar_A2020" />
      <fbc:geneProduct fbc:id="G_Mbar_A2021" fbc:label="Mbar_A2021" fbc:name="Mbar_A2021" />
      <fbc:geneProduct fbc:id="G_Mbar_A2022" fbc:label="Mbar_A2022" fbc:name="Mbar_A2022" />
      <fbc:geneProduct fbc:id="G_Mbar_A2023" fbc:label="Mbar_A2023" fbc:name="Mbar_A2023" />
      <fbc:geneProduct fbc:id="G_Mbar_A2039" fbc:label="Mbar_A2039" fbc:name="Mbar_A2039" />
      <fbc:geneProduct fbc:id="G_Mbar_A2042" fbc:label="Mbar_A2042" fbc:name="Mbar_A2042" />
      <fbc:geneProduct fbc:id="G_Mbar_A2048" fbc:label="Mbar_A2048" fbc:name="Mbar_A2048" />
      <fbc:geneProduct fbc:id="G_Mbar_A2049" fbc:label="Mbar_A2049" fbc:name="Mbar_A2049" />
      <fbc:geneProduct fbc:id="G_Mbar_A2069" fbc:label="Mbar_A2069" fbc:name="Mbar_A2069" />
      <fbc:geneProduct fbc:id="G_Mbar_A2079" fbc:label="Mbar_A2079" fbc:name="Mbar_A2079" />
      <fbc:geneProduct fbc:id="G_Mbar_A2080" fbc:label="Mbar_A2080" fbc:name="Mbar_A2080" />
      <fbc:geneProduct fbc:id="G_Mbar_A2081" fbc:label="Mbar_A2081" fbc:name="Mbar_A2081" />
      <fbc:geneProduct fbc:id="G_Mbar_A2082" fbc:label="Mbar_A2082" fbc:name="Mbar_A2082" />
      <fbc:geneProduct fbc:id="G_Mbar_A2083" fbc:label="Mbar_A2083" fbc:name="Mbar_A2083" />
      <fbc:geneProduct fbc:id="G_Mbar_A2087" fbc:label="Mbar_A2087" fbc:name="Mbar_A2087" />
      <fbc:geneProduct fbc:id="G_Mbar_A2092" fbc:label="Mbar_A2092" fbc:name="Mbar_A2092" />
      <fbc:geneProduct fbc:id="G_Mbar_A2093" fbc:label="Mbar_A2093" fbc:name="Mbar_A2093" />
      <fbc:geneProduct fbc:id="G_Mbar_A2100" fbc:label="Mbar_A2100" fbc:name="Mbar_A2100" />
      <fbc:geneProduct fbc:id="G_Mbar_A2103" fbc:label="Mbar_A2103" fbc:name="Mbar_A2103" />
      <fbc:geneProduct fbc:id="G_Mbar_A2125" fbc:label="Mbar_A2125" fbc:name="Mbar_A2125" />
      <fbc:geneProduct fbc:id="G_Mbar_A2126" fbc:label="Mbar_A2126" fbc:name="Mbar_A2126" />
      <fbc:geneProduct fbc:id="G_Mbar_A2129" fbc:label="Mbar_A2129" fbc:name="Mbar_A2129" />
      <fbc:geneProduct fbc:id="G_Mbar_A2140" fbc:label="Mbar_A2140" fbc:name="Mbar_A2140" />
      <fbc:geneProduct fbc:id="G_Mbar_A2144" fbc:label="Mbar_A2144" fbc:name="Mbar_A2144" />
      <fbc:geneProduct fbc:id="G_Mbar_A2146" fbc:label="Mbar_A2146" fbc:name="Mbar_A2146" />
      <fbc:geneProduct fbc:id="G_Mbar_A2148" fbc:label="Mbar_A2148" fbc:name="Mbar_A2148" />
      <fbc:geneProduct fbc:id="G_Mbar_A2149" fbc:label="Mbar_A2149" fbc:name="Mbar_A2149" />
      <fbc:geneProduct fbc:id="G_Mbar_A2158" fbc:label="Mbar_A2158" fbc:name="Mbar_A2158" />
      <fbc:geneProduct fbc:id="G_Mbar_A2166" fbc:label="Mbar_A2166" fbc:name="Mbar_A2166" />
      <fbc:geneProduct fbc:id="G_Mbar_A2167" fbc:label="Mbar_A2167" fbc:name="Mbar_A2167" />
      <fbc:geneProduct fbc:id="G_Mbar_A2172" fbc:label="Mbar_A2172" fbc:name="Mbar_A2172" />
      <fbc:geneProduct fbc:id="G_Mbar_A2173" fbc:label="Mbar_A2173" fbc:name="Mbar_A2173" />
      <fbc:geneProduct fbc:id="G_Mbar_A2174" fbc:label="Mbar_A2174" fbc:name="Mbar_A2174" />
      <fbc:geneProduct fbc:id="G_Mbar_A2175" fbc:label="Mbar_A2175" fbc:name="Mbar_A2175" />
      <fbc:geneProduct fbc:id="G_Mbar_A2177" fbc:label="Mbar_A2177" fbc:name="Mbar_A2177" />
      <fbc:geneProduct fbc:id="G_Mbar_A2179" fbc:label="Mbar_A2179" fbc:name="Mbar_A2179" />
      <fbc:geneProduct fbc:id="G_Mbar_A2180" fbc:label="Mbar_A2180" fbc:name="Mbar_A2180" />
      <fbc:geneProduct fbc:id="G_Mbar_A2189" fbc:label="Mbar_A2189" fbc:name="Mbar_A2189" />
      <fbc:geneProduct fbc:id="G_Mbar_A2190" fbc:label="Mbar_A2190" fbc:name="Mbar_A2190" />
      <fbc:geneProduct fbc:id="G_Mbar_A2191" fbc:label="Mbar_A2191" fbc:name="Mbar_A2191" />
      <fbc:geneProduct fbc:id="G_Mbar_A2192" fbc:label="Mbar_A2192" fbc:name="Mbar_A2192" />
      <fbc:geneProduct fbc:id="G_Mbar_A2214" fbc:label="Mbar_A2214" fbc:name="Mbar_A2214" />
      <fbc:geneProduct fbc:id="G_Mbar_A2215" fbc:label="Mbar_A2215" fbc:name="Mbar_A2215" />
      <fbc:geneProduct fbc:id="G_Mbar_A2221" fbc:label="Mbar_A2221" fbc:name="Mbar_A2221" />
      <fbc:geneProduct fbc:id="G_Mbar_A2222" fbc:label="Mbar_A2222" fbc:name="Mbar_A2222" />
      <fbc:geneProduct fbc:id="G_Mbar_A2223" fbc:label="Mbar_A2223" fbc:name="Mbar_A2223" />
      <fbc:geneProduct fbc:id="G_Mbar_A2224" fbc:label="Mbar_A2224" fbc:name="Mbar_A2224" />
      <fbc:geneProduct fbc:id="G_Mbar_A2225" fbc:label="Mbar_A2225" fbc:name="Mbar_A2225" />
      <fbc:geneProduct fbc:id="G_Mbar_A2233" fbc:label="Mbar_A2233" fbc:name="Mbar_A2233" />
      <fbc:geneProduct fbc:id="G_Mbar_A2253" fbc:label="Mbar_A2253" fbc:name="Mbar_A2253" />
      <fbc:geneProduct fbc:id="G_Mbar_A2257" fbc:label="Mbar_A2257" fbc:name="Mbar_A2257" />
      <fbc:geneProduct fbc:id="G_Mbar_A2261" fbc:label="Mbar_A2261" fbc:name="Mbar_A2261" />
      <fbc:geneProduct fbc:id="G_Mbar_A2262" fbc:label="Mbar_A2262" fbc:name="Mbar_A2262" />
      <fbc:geneProduct fbc:id="G_Mbar_A2263" fbc:label="Mbar_A2263" fbc:name="Mbar_A2263" />
      <fbc:geneProduct fbc:id="G_Mbar_A2267" fbc:label="Mbar_A2267" fbc:name="Mbar_A2267" />
      <fbc:geneProduct fbc:id="G_Mbar_A2268" fbc:label="Mbar_A2268" fbc:name="Mbar_A2268" />
      <fbc:geneProduct fbc:id="G_Mbar_A2269" fbc:label="Mbar_A2269" fbc:name="Mbar_A2269" />
      <fbc:geneProduct fbc:id="G_Mbar_A2270" fbc:label="Mbar_A2270" fbc:name="Mbar_A2270" />
      <fbc:geneProduct fbc:id="G_Mbar_A2276" fbc:label="Mbar_A2276" fbc:name="Mbar_A2276" />
      <fbc:geneProduct fbc:id="G_Mbar_A2277" fbc:label="Mbar_A2277" fbc:name="Mbar_A2277" />
      <fbc:geneProduct fbc:id="G_Mbar_A2278" fbc:label="Mbar_A2278" fbc:name="Mbar_A2278" />
      <fbc:geneProduct fbc:id="G_Mbar_A2281" fbc:label="Mbar_A2281" fbc:name="Mbar_A2281" />
      <fbc:geneProduct fbc:id="G_Mbar_A2284" fbc:label="Mbar_A2284" fbc:name="Mbar_A2284" />
      <fbc:geneProduct fbc:id="G_Mbar_A2287" fbc:label="Mbar_A2287" fbc:name="Mbar_A2287" />
      <fbc:geneProduct fbc:id="G_Mbar_A2289" fbc:label="Mbar_A2289" fbc:name="Mbar_A2289" />
      <fbc:geneProduct fbc:id="G_Mbar_A2290" fbc:label="Mbar_A2290" fbc:name="Mbar_A2290" />
      <fbc:geneProduct fbc:id="G_Mbar_A2310" fbc:label="Mbar_A2310" fbc:name="Mbar_A2310" />
      <fbc:geneProduct fbc:id="G_Mbar_A2311" fbc:label="Mbar_A2311" fbc:name="Mbar_A2311" />
      <fbc:geneProduct fbc:id="G_Mbar_A2312" fbc:label="Mbar_A2312" fbc:name="Mbar_A2312" />
      <fbc:geneProduct fbc:id="G_Mbar_A2314" fbc:label="Mbar_A2314" fbc:name="Mbar_A2314" />
      <fbc:geneProduct fbc:id="G_Mbar_A2315" fbc:label="Mbar_A2315" fbc:name="Mbar_A2315" />
      <fbc:geneProduct fbc:id="G_Mbar_A2316" fbc:label="Mbar_A2316" fbc:name="Mbar_A2316" />
      <fbc:geneProduct fbc:id="G_Mbar_A2317" fbc:label="Mbar_A2317" fbc:name="Mbar_A2317" />
      <fbc:geneProduct fbc:id="G_Mbar_A2320" fbc:label="Mbar_A2320" fbc:name="Mbar_A2320" />
      <fbc:geneProduct fbc:id="G_Mbar_A2339" fbc:label="Mbar_A2339" fbc:name="Mbar_A2339" />
      <fbc:geneProduct fbc:id="G_Mbar_A2344" fbc:label="Mbar_A2344" fbc:name="Mbar_A2344" />
      <fbc:geneProduct fbc:id="G_Mbar_A2345" fbc:label="Mbar_A2345" fbc:name="Mbar_A2345" />
      <fbc:geneProduct fbc:id="G_Mbar_A2346" fbc:label="Mbar_A2346" fbc:name="Mbar_A2346" />
      <fbc:geneProduct fbc:id="G_Mbar_A2373" fbc:label="Mbar_A2373" fbc:name="Mbar_A2373" />
      <fbc:geneProduct fbc:id="G_Mbar_A2374" fbc:label="Mbar_A2374" fbc:name="Mbar_A2374" />
      <fbc:geneProduct fbc:id="G_Mbar_A2375" fbc:label="Mbar_A2375" fbc:name="Mbar_A2375" />
      <fbc:geneProduct fbc:id="G_Mbar_A2376" fbc:label="Mbar_A2376" fbc:name="Mbar_A2376" />
      <fbc:geneProduct fbc:id="G_Mbar_A2377" fbc:label="Mbar_A2377" fbc:name="Mbar_A2377" />
      <fbc:geneProduct fbc:id="G_Mbar_A2378" fbc:label="Mbar_A2378" fbc:name="Mbar_A2378" />
      <fbc:geneProduct fbc:id="G_Mbar_A2386" fbc:label="Mbar_A2386" fbc:name="Mbar_A2386" />
      <fbc:geneProduct fbc:id="G_Mbar_A2387" fbc:label="Mbar_A2387" fbc:name="Mbar_A2387" />
      <fbc:geneProduct fbc:id="G_Mbar_A2389" fbc:label="Mbar_A2389" fbc:name="Mbar_A2389" />
      <fbc:geneProduct fbc:id="G_Mbar_A2393" fbc:label="Mbar_A2393" fbc:name="Mbar_A2393" />
      <fbc:geneProduct fbc:id="G_Mbar_A2394" fbc:label="Mbar_A2394" fbc:name="Mbar_A2394" />
      <fbc:geneProduct fbc:id="G_Mbar_A2395" fbc:label="Mbar_A2395" fbc:name="Mbar_A2395" />
      <fbc:geneProduct fbc:id="G_Mbar_A2396" fbc:label="Mbar_A2396" fbc:name="Mbar_A2396" />
      <fbc:geneProduct fbc:id="G_Mbar_A2397" fbc:label="Mbar_A2397" fbc:name="Mbar_A2397" />
      <fbc:geneProduct fbc:id="G_Mbar_A2398" fbc:label="Mbar_A2398" fbc:name="Mbar_A2398" />
      <fbc:geneProduct fbc:id="G_Mbar_A2400" fbc:label="Mbar_A2400" fbc:name="Mbar_A2400" />
      <fbc:geneProduct fbc:id="G_Mbar_A2417" fbc:label="Mbar_A2417" fbc:name="Mbar_A2417" />
      <fbc:geneProduct fbc:id="G_Mbar_A2418" fbc:label="Mbar_A2418" fbc:name="Mbar_A2418" />
      <fbc:geneProduct fbc:id="G_Mbar_A2421" fbc:label="Mbar_A2421" fbc:name="Mbar_A2421" />
      <fbc:geneProduct fbc:id="G_Mbar_A2422" fbc:label="Mbar_A2422" fbc:name="Mbar_A2422" />
      <fbc:geneProduct fbc:id="G_Mbar_A2427" fbc:label="Mbar_A2427" fbc:name="Mbar_A2427" />
      <fbc:geneProduct fbc:id="G_Mbar_A2428" fbc:label="Mbar_A2428" fbc:name="Mbar_A2428" />
      <fbc:geneProduct fbc:id="G_Mbar_A2459" fbc:label="Mbar_A2459" fbc:name="Mbar_A2459" />
      <fbc:geneProduct fbc:id="G_Mbar_A2490" fbc:label="Mbar_A2490" fbc:name="Mbar_A2490" />
      <fbc:geneProduct fbc:id="G_Mbar_A2491" fbc:label="Mbar_A2491" fbc:name="Mbar_A2491" />
      <fbc:geneProduct fbc:id="G_Mbar_A2492" fbc:label="Mbar_A2492" fbc:name="Mbar_A2492" />
      <fbc:geneProduct fbc:id="G_Mbar_A2517" fbc:label="Mbar_A2517" fbc:name="Mbar_A2517" />
      <fbc:geneProduct fbc:id="G_Mbar_A2518" fbc:label="Mbar_A2518" fbc:name="Mbar_A2518" />
      <fbc:geneProduct fbc:id="G_Mbar_A2541" fbc:label="Mbar_A2541" fbc:name="Mbar_A2541" />
      <fbc:geneProduct fbc:id="G_Mbar_A2542" fbc:label="Mbar_A2542" fbc:name="Mbar_A2542" />
      <fbc:geneProduct fbc:id="G_Mbar_A2559" fbc:label="Mbar_A2559" fbc:name="Mbar_A2559" />
      <fbc:geneProduct fbc:id="G_Mbar_A2560" fbc:label="Mbar_A2560" fbc:name="Mbar_A2560" />
      <fbc:geneProduct fbc:id="G_Mbar_A2583" fbc:label="Mbar_A2583" fbc:name="Mbar_A2583" />
      <fbc:geneProduct fbc:id="G_Mbar_A2616" fbc:label="Mbar_A2616" fbc:name="Mbar_A2616" />
      <fbc:geneProduct fbc:id="G_Mbar_A2617" fbc:label="Mbar_A2617" fbc:name="Mbar_A2617" />
      <fbc:geneProduct fbc:id="G_Mbar_A2626" fbc:label="Mbar_A2626" fbc:name="Mbar_A2626" />
      <fbc:geneProduct fbc:id="G_Mbar_A2656" fbc:label="Mbar_A2656" fbc:name="Mbar_A2656" />
      <fbc:geneProduct fbc:id="G_Mbar_A2685" fbc:label="Mbar_A2685" fbc:name="Mbar_A2685" />
      <fbc:geneProduct fbc:id="G_Mbar_A2726" fbc:label="Mbar_A2726" fbc:name="Mbar_A2726" />
      <fbc:geneProduct fbc:id="G_Mbar_A2744" fbc:label="Mbar_A2744" fbc:name="Mbar_A2744" />
      <fbc:geneProduct fbc:id="G_Mbar_A2752" fbc:label="Mbar_A2752" fbc:name="Mbar_A2752" />
      <fbc:geneProduct fbc:id="G_Mbar_A2755" fbc:label="Mbar_A2755" fbc:name="Mbar_A2755" />
      <fbc:geneProduct fbc:id="G_Mbar_A2777" fbc:label="Mbar_A2777" fbc:name="Mbar_A2777" />
      <fbc:geneProduct fbc:id="G_Mbar_A2778" fbc:label="Mbar_A2778" fbc:name="Mbar_A2778" />
      <fbc:geneProduct fbc:id="G_Mbar_A2809" fbc:label="Mbar_A2809" fbc:name="Mbar_A2809" />
      <fbc:geneProduct fbc:id="G_Mbar_A2810" fbc:label="Mbar_A2810" fbc:name="Mbar_A2810" />
      <fbc:geneProduct fbc:id="G_Mbar_A2838" fbc:label="Mbar_A2838" fbc:name="Mbar_A2838" />
      <fbc:geneProduct fbc:id="G_Mbar_A2850" fbc:label="Mbar_A2850" fbc:name="Mbar_A2850" />
      <fbc:geneProduct fbc:id="G_Mbar_A2872" fbc:label="Mbar_A2872" fbc:name="Mbar_A2872" />
      <fbc:geneProduct fbc:id="G_Mbar_A2894" fbc:label="Mbar_A2894" fbc:name="Mbar_A2894" />
      <fbc:geneProduct fbc:id="G_Mbar_A2898" fbc:label="Mbar_A2898" fbc:name="Mbar_A2898" />
      <fbc:geneProduct fbc:id="G_Mbar_A2900" fbc:label="Mbar_A2900" fbc:name="Mbar_A2900" />
      <fbc:geneProduct fbc:id="G_Mbar_A2903" fbc:label="Mbar_A2903" fbc:name="Mbar_A2903" />
      <fbc:geneProduct fbc:id="G_Mbar_A2905" fbc:label="Mbar_A2905" fbc:name="Mbar_A2905" />
      <fbc:geneProduct fbc:id="G_Mbar_A2915" fbc:label="Mbar_A2915" fbc:name="Mbar_A2915" />
      <fbc:geneProduct fbc:id="G_Mbar_A2916" fbc:label="Mbar_A2916" fbc:name="Mbar_A2916" />
      <fbc:geneProduct fbc:id="G_Mbar_A2921" fbc:label="Mbar_A2921" fbc:name="Mbar_A2921" />
      <fbc:geneProduct fbc:id="G_Mbar_A2922" fbc:label="Mbar_A2922" fbc:name="Mbar_A2922" />
      <fbc:geneProduct fbc:id="G_Mbar_A2923" fbc:label="Mbar_A2923" fbc:name="Mbar_A2923" />
      <fbc:geneProduct fbc:id="G_Mbar_A2938" fbc:label="Mbar_A2938" fbc:name="Mbar_A2938" />
      <fbc:geneProduct fbc:id="G_Mbar_A2943" fbc:label="Mbar_A2943" fbc:name="Mbar_A2943" />
      <fbc:geneProduct fbc:id="G_Mbar_A2945" fbc:label="Mbar_A2945" fbc:name="Mbar_A2945" />
      <fbc:geneProduct fbc:id="G_Mbar_A2979" fbc:label="Mbar_A2979" fbc:name="Mbar_A2979" />
      <fbc:geneProduct fbc:id="G_Mbar_A2983" fbc:label="Mbar_A2983" fbc:name="Mbar_A2983" />
      <fbc:geneProduct fbc:id="G_Mbar_A2986" fbc:label="Mbar_A2986" fbc:name="Mbar_A2986" />
      <fbc:geneProduct fbc:id="G_Mbar_A2987" fbc:label="Mbar_A2987" fbc:name="Mbar_A2987" />
      <fbc:geneProduct fbc:id="G_Mbar_A2988" fbc:label="Mbar_A2988" fbc:name="Mbar_A2988" />
      <fbc:geneProduct fbc:id="G_Mbar_A2989" fbc:label="Mbar_A2989" fbc:name="Mbar_A2989" />
      <fbc:geneProduct fbc:id="G_Mbar_A2997" fbc:label="Mbar_A2997" fbc:name="Mbar_A2997" />
      <fbc:geneProduct fbc:id="G_Mbar_A3003" fbc:label="Mbar_A3003" fbc:name="Mbar_A3003" />
      <fbc:geneProduct fbc:id="G_Mbar_A3020" fbc:label="Mbar_A3020" fbc:name="Mbar_A3020" />
      <fbc:geneProduct fbc:id="G_Mbar_A3022" fbc:label="Mbar_A3022" fbc:name="Mbar_A3022" />
      <fbc:geneProduct fbc:id="G_Mbar_A3023" fbc:label="Mbar_A3023" fbc:name="Mbar_A3023" />
      <fbc:geneProduct fbc:id="G_Mbar_A3039" fbc:label="Mbar_A3039" fbc:name="Mbar_A3039" />
      <fbc:geneProduct fbc:id="G_Mbar_A3045" fbc:label="Mbar_A3045" fbc:name="Mbar_A3045" />
      <fbc:geneProduct fbc:id="G_Mbar_A3057" fbc:label="Mbar_A3057" fbc:name="Mbar_A3057" />
      <fbc:geneProduct fbc:id="G_Mbar_A3070" fbc:label="Mbar_A3070" fbc:name="Mbar_A3070" />
      <fbc:geneProduct fbc:id="G_Mbar_A3078" fbc:label="Mbar_A3078" fbc:name="Mbar_A3078" />
      <fbc:geneProduct fbc:id="G_Mbar_A3094" fbc:label="Mbar_A3094" fbc:name="Mbar_A3094" />
      <fbc:geneProduct fbc:id="G_Mbar_A3101" fbc:label="Mbar_A3101" fbc:name="Mbar_A3101" />
      <fbc:geneProduct fbc:id="G_Mbar_A3102" fbc:label="Mbar_A3102" fbc:name="Mbar_A3102" />
      <fbc:geneProduct fbc:id="G_Mbar_A3125" fbc:label="Mbar_A3125" fbc:name="Mbar_A3125" />
      <fbc:geneProduct fbc:id="G_Mbar_A3126" fbc:label="Mbar_A3126" fbc:name="Mbar_A3126" />
      <fbc:geneProduct fbc:id="G_Mbar_A3127" fbc:label="Mbar_A3127" fbc:name="Mbar_A3127" />
      <fbc:geneProduct fbc:id="G_Mbar_A3133" fbc:label="Mbar_A3133" fbc:name="Mbar_A3133" />
      <fbc:geneProduct fbc:id="G_Mbar_A3140" fbc:label="Mbar_A3140" fbc:name="Mbar_A3140" />
      <fbc:geneProduct fbc:id="G_Mbar_A3172" fbc:label="Mbar_A3172" fbc:name="Mbar_A3172" />
      <fbc:geneProduct fbc:id="G_Mbar_A3173" fbc:label="Mbar_A3173" fbc:name="Mbar_A3173" />
      <fbc:geneProduct fbc:id="G_Mbar_A3175" fbc:label="Mbar_A3175" fbc:name="Mbar_A3175" />
      <fbc:geneProduct fbc:id="G_Mbar_A3178" fbc:label="Mbar_A3178" fbc:name="Mbar_A3178" />
      <fbc:geneProduct fbc:id="G_Mbar_A3180" fbc:label="Mbar_A3180" fbc:name="Mbar_A3180" />
      <fbc:geneProduct fbc:id="G_Mbar_A3182" fbc:label="Mbar_A3182" fbc:name="Mbar_A3182" />
      <fbc:geneProduct fbc:id="G_Mbar_A3183" fbc:label="Mbar_A3183" fbc:name="Mbar_A3183" />
      <fbc:geneProduct fbc:id="G_Mbar_A3188" fbc:label="Mbar_A3188" fbc:name="Mbar_A3188" />
      <fbc:geneProduct fbc:id="G_Mbar_A3191" fbc:label="Mbar_A3191" fbc:name="Mbar_A3191" />
      <fbc:geneProduct fbc:id="G_Mbar_A3192" fbc:label="Mbar_A3192" fbc:name="Mbar_A3192" />
      <fbc:geneProduct fbc:id="G_Mbar_A3203" fbc:label="Mbar_A3203" fbc:name="Mbar_A3203" />
      <fbc:geneProduct fbc:id="G_Mbar_A3244" fbc:label="Mbar_A3244" fbc:name="Mbar_A3244" />
      <fbc:geneProduct fbc:id="G_Mbar_A3251" fbc:label="Mbar_A3251" fbc:name="Mbar_A3251" />
      <fbc:geneProduct fbc:id="G_Mbar_A3252" fbc:label="Mbar_A3252" fbc:name="Mbar_A3252" />
      <fbc:geneProduct fbc:id="G_Mbar_A3254" fbc:label="Mbar_A3254" fbc:name="Mbar_A3254" />
      <fbc:geneProduct fbc:id="G_Mbar_A3255" fbc:label="Mbar_A3255" fbc:name="Mbar_A3255" />
      <fbc:geneProduct fbc:id="G_Mbar_A3256" fbc:label="Mbar_A3256" fbc:name="Mbar_A3256" />
      <fbc:geneProduct fbc:id="G_Mbar_A3264" fbc:label="Mbar_A3264" fbc:name="Mbar_A3264" />
      <fbc:geneProduct fbc:id="G_Mbar_A3265" fbc:label="Mbar_A3265" fbc:name="Mbar_A3265" />
      <fbc:geneProduct fbc:id="G_Mbar_A3279" fbc:label="Mbar_A3279" fbc:name="Mbar_A3279" />
      <fbc:geneProduct fbc:id="G_Mbar_A3282" fbc:label="Mbar_A3282" fbc:name="Mbar_A3282" />
      <fbc:geneProduct fbc:id="G_Mbar_A3283" fbc:label="Mbar_A3283" fbc:name="Mbar_A3283" />
      <fbc:geneProduct fbc:id="G_Mbar_A3291" fbc:label="Mbar_A3291" fbc:name="Mbar_A3291" />
      <fbc:geneProduct fbc:id="G_Mbar_A3318" fbc:label="Mbar_A3318" fbc:name="Mbar_A3318" />
      <fbc:geneProduct fbc:id="G_Mbar_A3319" fbc:label="Mbar_A3319" fbc:name="Mbar_A3319" />
      <fbc:geneProduct fbc:id="G_Mbar_A3342" fbc:label="Mbar_A3342" fbc:name="Mbar_A3342" />
      <fbc:geneProduct fbc:id="G_Mbar_A3345" fbc:label="Mbar_A3345" fbc:name="Mbar_A3345" />
      <fbc:geneProduct fbc:id="G_Mbar_A3353" fbc:label="Mbar_A3353" fbc:name="Mbar_A3353" />
      <fbc:geneProduct fbc:id="G_Mbar_A3385" fbc:label="Mbar_A3385" fbc:name="Mbar_A3385" />
      <fbc:geneProduct fbc:id="G_Mbar_A3400" fbc:label="Mbar_A3400" fbc:name="Mbar_A3400" />
      <fbc:geneProduct fbc:id="G_Mbar_A3401" fbc:label="Mbar_A3401" fbc:name="Mbar_A3401" />
      <fbc:geneProduct fbc:id="G_Mbar_A3402" fbc:label="Mbar_A3402" fbc:name="Mbar_A3402" />
      <fbc:geneProduct fbc:id="G_Mbar_A3403" fbc:label="Mbar_A3403" fbc:name="Mbar_A3403" />
      <fbc:geneProduct fbc:id="G_Mbar_A3404" fbc:label="Mbar_A3404" fbc:name="Mbar_A3404" />
      <fbc:geneProduct fbc:id="G_Mbar_A3405" fbc:label="Mbar_A3405" fbc:name="Mbar_A3405" />
      <fbc:geneProduct fbc:id="G_Mbar_A3406" fbc:label="Mbar_A3406" fbc:name="Mbar_A3406" />
      <fbc:geneProduct fbc:id="G_Mbar_A3407" fbc:label="Mbar_A3407" fbc:name="Mbar_A3407" />
      <fbc:geneProduct fbc:id="G_Mbar_A3408" fbc:label="Mbar_A3408" fbc:name="Mbar_A3408" />
      <fbc:geneProduct fbc:id="G_Mbar_A3409" fbc:label="Mbar_A3409" fbc:name="Mbar_A3409" />
      <fbc:geneProduct fbc:id="G_Mbar_A3410" fbc:label="Mbar_A3410" fbc:name="Mbar_A3410" />
      <fbc:geneProduct fbc:id="G_Mbar_A3411" fbc:label="Mbar_A3411" fbc:name="Mbar_A3411" />
      <fbc:geneProduct fbc:id="G_Mbar_A3412" fbc:label="Mbar_A3412" fbc:name="Mbar_A3412" />
      <fbc:geneProduct fbc:id="G_Mbar_A3415" fbc:label="Mbar_A3415" fbc:name="Mbar_A3415" />
      <fbc:geneProduct fbc:id="G_Mbar_A3416" fbc:label="Mbar_A3416" fbc:name="Mbar_A3416" />
      <fbc:geneProduct fbc:id="G_Mbar_A3417" fbc:label="Mbar_A3417" fbc:name="Mbar_A3417" />
      <fbc:geneProduct fbc:id="G_Mbar_A3422" fbc:label="Mbar_A3422" fbc:name="Mbar_A3422" />
      <fbc:geneProduct fbc:id="G_Mbar_A3423" fbc:label="Mbar_A3423" fbc:name="Mbar_A3423" />
      <fbc:geneProduct fbc:id="G_Mbar_A3429" fbc:label="Mbar_A3429" fbc:name="Mbar_A3429" />
      <fbc:geneProduct fbc:id="G_Mbar_A3452" fbc:label="Mbar_A3452" fbc:name="Mbar_A3452" />
      <fbc:geneProduct fbc:id="G_Mbar_A3453" fbc:label="Mbar_A3453" fbc:name="Mbar_A3453" />
      <fbc:geneProduct fbc:id="G_Mbar_A3454" fbc:label="Mbar_A3454" fbc:name="Mbar_A3454" />
      <fbc:geneProduct fbc:id="G_Mbar_A3455" fbc:label="Mbar_A3455" fbc:name="Mbar_A3455" />
      <fbc:geneProduct fbc:id="G_Mbar_A3456" fbc:label="Mbar_A3456" fbc:name="Mbar_A3456" />
      <fbc:geneProduct fbc:id="G_Mbar_A3457" fbc:label="Mbar_A3457" fbc:name="Mbar_A3457" />
      <fbc:geneProduct fbc:id="G_Mbar_A3463" fbc:label="Mbar_A3463" fbc:name="Mbar_A3463" />
      <fbc:geneProduct fbc:id="G_Mbar_A3476" fbc:label="Mbar_A3476" fbc:name="Mbar_A3476" />
      <fbc:geneProduct fbc:id="G_Mbar_A3491" fbc:label="Mbar_A3491" fbc:name="Mbar_A3491" />
      <fbc:geneProduct fbc:id="G_Mbar_A3498" fbc:label="Mbar_A3498" fbc:name="Mbar_A3498" />
      <fbc:geneProduct fbc:id="G_Mbar_A3501" fbc:label="Mbar_A3501" fbc:name="Mbar_A3501" />
      <fbc:geneProduct fbc:id="G_Mbar_A3503" fbc:label="Mbar_A3503" fbc:name="Mbar_A3503" />
      <fbc:geneProduct fbc:id="G_Mbar_A3507" fbc:label="Mbar_A3507" fbc:name="Mbar_A3507" />
      <fbc:geneProduct fbc:id="G_Mbar_A3512" fbc:label="Mbar_A3512" fbc:name="Mbar_A3512" />
      <fbc:geneProduct fbc:id="G_Mbar_A3513" fbc:label="Mbar_A3513" fbc:name="Mbar_A3513" />
      <fbc:geneProduct fbc:id="G_Mbar_A3514" fbc:label="Mbar_A3514" fbc:name="Mbar_A3514" />
      <fbc:geneProduct fbc:id="G_Mbar_A3515" fbc:label="Mbar_A3515" fbc:name="Mbar_A3515" />
      <fbc:geneProduct fbc:id="G_Mbar_A3518" fbc:label="Mbar_A3518" fbc:name="Mbar_A3518" />
      <fbc:geneProduct fbc:id="G_Mbar_A3525" fbc:label="Mbar_A3525" fbc:name="Mbar_A3525" />
      <fbc:geneProduct fbc:id="G_Mbar_A3526" fbc:label="Mbar_A3526" fbc:name="Mbar_A3526" />
      <fbc:geneProduct fbc:id="G_Mbar_A3541" fbc:label="Mbar_A3541" fbc:name="Mbar_A3541" />
      <fbc:geneProduct fbc:id="G_Mbar_A3542" fbc:label="Mbar_A3542" fbc:name="Mbar_A3542" />
      <fbc:geneProduct fbc:id="G_Mbar_A3561" fbc:label="Mbar_A3561" fbc:name="Mbar_A3561" />
      <fbc:geneProduct fbc:id="G_Mbar_A3562" fbc:label="Mbar_A3562" fbc:name="Mbar_A3562" />
      <fbc:geneProduct fbc:id="G_Mbar_A3564" fbc:label="Mbar_A3564" fbc:name="Mbar_A3564" />
      <fbc:geneProduct fbc:id="G_Mbar_A3582" fbc:label="Mbar_A3582" fbc:name="Mbar_A3582" />
      <fbc:geneProduct fbc:id="G_Mbar_A3584" fbc:label="Mbar_A3584" fbc:name="Mbar_A3584" />
      <fbc:geneProduct fbc:id="G_Mbar_A3585" fbc:label="Mbar_A3585" fbc:name="Mbar_A3585" />
      <fbc:geneProduct fbc:id="G_Mbar_A3589" fbc:label="Mbar_A3589" fbc:name="Mbar_A3589" />
      <fbc:geneProduct fbc:id="G_Mbar_A3594" fbc:label="Mbar_A3594" fbc:name="Mbar_A3594" />
      <fbc:geneProduct fbc:id="G_Mbar_A3604" fbc:label="Mbar_A3604" fbc:name="Mbar_A3604" />
      <fbc:geneProduct fbc:id="G_Mbar_A3605" fbc:label="Mbar_A3605" fbc:name="Mbar_A3605" />
      <fbc:geneProduct fbc:id="G_Mbar_A3613" fbc:label="Mbar_A3613" fbc:name="Mbar_A3613" />
      <fbc:geneProduct fbc:id="G_Mbar_A3615" fbc:label="Mbar_A3615" fbc:name="Mbar_A3615" />
      <fbc:geneProduct fbc:id="G_Mbar_A3621" fbc:label="Mbar_A3621" fbc:name="Mbar_A3621" />
      <fbc:geneProduct fbc:id="G_Mbar_A3622" fbc:label="Mbar_A3622" fbc:name="Mbar_A3622" />
      <fbc:geneProduct fbc:id="G_Mbar_A3623" fbc:label="Mbar_A3623" fbc:name="Mbar_A3623" />
      <fbc:geneProduct fbc:id="G_Mbar_A3624" fbc:label="Mbar_A3624" fbc:name="Mbar_A3624" />
      <fbc:geneProduct fbc:id="G_Mbar_A3625" fbc:label="Mbar_A3625" fbc:name="Mbar_A3625" />
      <fbc:geneProduct fbc:id="G_Mbar_A3626" fbc:label="Mbar_A3626" fbc:name="Mbar_A3626" />
      <fbc:geneProduct fbc:id="G_Mbar_A3627" fbc:label="Mbar_A3627" fbc:name="Mbar_A3627" />
      <fbc:geneProduct fbc:id="G_Mbar_A3633" fbc:label="Mbar_A3633" fbc:name="Mbar_A3633" />
      <fbc:geneProduct fbc:id="G_Mbar_A3634" fbc:label="Mbar_A3634" fbc:name="Mbar_A3634" />
      <fbc:geneProduct fbc:id="G_Mbar_A3635" fbc:label="Mbar_A3635" fbc:name="Mbar_A3635" />
      <fbc:geneProduct fbc:id="G_Mbar_A3636" fbc:label="Mbar_A3636" fbc:name="Mbar_A3636" />
      <fbc:geneProduct fbc:id="G_Mbar_A3637" fbc:label="Mbar_A3637" fbc:name="Mbar_A3637" />
      <fbc:geneProduct fbc:id="G_Mbar_A3638" fbc:label="Mbar_A3638" fbc:name="Mbar_A3638" />
      <fbc:geneProduct fbc:id="G_Mbar_A3639" fbc:label="Mbar_A3639" fbc:name="Mbar_A3639" />
      <fbc:geneProduct fbc:id="G_Mbar_A3640" fbc:label="Mbar_A3640" fbc:name="Mbar_A3640" />
      <fbc:geneProduct fbc:id="G_Mbar_A3653" fbc:label="Mbar_A3653" fbc:name="Mbar_A3653" />
      <fbc:geneProduct fbc:id="G_Mbar_A3654" fbc:label="Mbar_A3654" fbc:name="Mbar_A3654" />
      <fbc:geneProduct fbc:id="G_Mbar_A3662" fbc:label="Mbar_A3662" fbc:name="Mbar_A3662" />
      <fbc:geneProduct fbc:id="G_Mbar_A3664" fbc:label="Mbar_A3664" fbc:name="Mbar_A3664" />
      <fbc:geneProduct fbc:id="G_Mbar_A3712" fbc:label="Mbar_A3712" fbc:name="Mbar_A3712" />
      <fbc:geneProduct fbc:id="G_Mbar_A3717" fbc:label="Mbar_A3717" fbc:name="Mbar_A3717" />
      <fbc:geneProduct fbc:id="G_Mbar_A3721" fbc:label="Mbar_A3721" fbc:name="Mbar_A3721" />
      <fbc:geneProduct fbc:id="G_Mbar_A3731" fbc:label="Mbar_A3731" fbc:name="Mbar_A3731" />
    </fbc:listOfGeneProducts>
    <listOfReactions>
      <reaction fast="false" id="R_2PGK" name="2-phosphoglycerate kinase" reversible="false" fbc:lowerFluxBound="cobra_0_bound" fbc:upperFluxBound="cobra_default_ub">
        <listOfReactants>
          <speciesReference constant="true" species="M_2pg_c" stoichiometry="1" />
          <speciesReference constant="true" species="M_atp_c" stoichiometry="1" />
        </listOfReactants>
        <listOfProducts>
          <speciesReference constant="true" species="M_h_c" stoichiometry="1" />
          <speciesReference constant="true" species="M_23dpg_c" stoichiometry="1" />
          <speciesReference constant="true" species="M_adp_c" stoichiometry="1" />
        </listOfProducts>
      </reaction>
      <reaction fast="false" id="R_2PLS" name="2-phospho-L-lactate synthase" reversible="false" fbc:lowerFluxBound="cobra_0_bound" fbc:upperFluxBound="cobra_default_ub">
        <listOfReactants>
          <speciesReference constant="true" species="M_lac_DASH_L_c" stoichiometry="1" />
          <speciesReference constant="true" species="M_gtp_c" stoichiometry="1" />
        </listOfReactants>
        <listOfProducts>
          <speciesReference constant="true" species="M_2plac_DASH_L_c" stoichiometry="1" />
          <speciesReference constant="true" species="M_h_c" stoichiometry="1" />
          <speciesReference constant="true" species="M_gdp_c" stoichiometry="1" />
        </listOfProducts>
      </reaction>
      <reaction fast="false" id="R_4ABZt2r" name="4-Aminobenzoate transport via symport" reversible="true" fbc:lowerFluxBound="cobra_default_lb" fbc:upperFluxBound="cobra_default_ub">
        <listOfReactants>
          <speciesReference constant="true" species="M_4abz_e" stoichiometry="1" />
          <speciesReference constant="true" species="M_h_e" stoichiometry="1" />
        </listOfReactants>
        <listOfProducts>
          <speciesReference constant="true" species="M_h_c" stoichiometry="1" />
          <speciesReference constant="true" species="M_4abz_c" stoichiometry="1" />
        </listOfProducts>
      </reaction>
      <reaction fast="false" id="R_4KFBPP" name="4-ketofructose 1,6-bisphosphate phosphatase" reversible="false" fbc:lowerFluxBound="cobra_0_bound" fbc:upperFluxBound="cobra_default_ub">
        <listOfReactants>
          <speciesReference constant="true" species="M_4kfbp_c" stoichiometry="1" />
        </listOfReactants>
        <listOfProducts>
          <speciesReference constant="true" species="M_pi_c" stoichiometry="1" />
          <speciesReference constant="true" species="M_dkdofp_c" stoichiometry="1" />
        </listOfProducts>
      </reaction>
      <reaction fast="false" id="R_5HBZIDS" name="5-hydroxybenzimidazole synthase" reversible="false" fbc:lowerFluxBound="cobra_0_bound" fbc:upperFluxBound="cobra_default_ub">
        <listOfReactants>
          <speciesReference constant="true" species="M_ribflv_c" stoichiometry="1" />
        </listOfReactants>
        <listOfProducts>
          <speciesReference constant="true" species="M_5hbzid_c" stoichiometry="1" />
          <speciesReference constant="true" species="M_unknown_rbfdeg_c" stoichiometry="1" />
        </listOfProducts>
      </reaction>
      <reaction fast="false" id="R_7MHS" name="7-mercaptoheptanoate synthase" reversible="false" fbc:lowerFluxBound="cobra_0_bound" fbc:upperFluxBound="cobra_default_ub">
        <listOfReactants>
          <speciesReference constant="true" species="M_7ohp_c" stoichiometry="1" />
          <speciesReference constant="true" species="M_h_c" stoichiometry="1" />
          <speciesReference constant="true" species="M_nadh_c" stoichiometry="1" />
          <speciesReference constant="true" species="M_cys_DASH_L_c" stoichiometry="1" />
        </listOfReactants>
        <listOfProducts>
          <speciesReference constant="true" species="M_ser_DASH_L_c" stoichiometry="1" />
          <speciesReference constant="true" species="M_nad_c" stoichiometry="1" />
          <speciesReference constant="true" species="M_7mhp_c" stoichiometry="1" />
        </listOfProducts>
      </reaction>
      <reaction fast="false" id="R_7MHTS" name="7-mercaptoheptanoylthreonine synthase" reversible="false" fbc:lowerFluxBound="cobra_0_bound" fbc:upperFluxBound="cobra_default_ub">
        <listOfReactants>
          <speciesReference constant="true" species="M_thr_DASH_L_c" stoichiometry="1" />
          <speciesReference constant="true" species="M_atp_c" stoichiometry="1" />
          <speciesReference constant="true" species="M_7mhp_c" stoichiometry="1" />
        </listOfReactants>
        <listOfProducts>
          <speciesReference constant="true" species="M_pi_c" stoichiometry="1" />
          <speciesReference constant="true" species="M_7mht_c" stoichiometry="1" />
          <speciesReference constant="true" species="M_h_c" stoichiometry="1" />
          <speciesReference constant="true" species="M_adp_c" stoichiometry="1" />
        </listOfProducts>
      </reaction>
      <reaction fast="false" id="R_ABTA" name="4-aminobutyrate transaminase" reversible="false" fbc:lowerFluxBound="cobra_0_bound" fbc:upperFluxBound="cobra_default_ub">
        <listOfReactants>
          <speciesReference constant="true" species="M_4abut_c" stoichiometry="1" />
          <speciesReference constant="true" species="M_akg_c" stoichiometry="1" />
        </listOfReactants>
        <listOfProducts>
          <speciesReference constant="true" species="M_glu_DASH_L_c" stoichiometry="1" />
          <speciesReference constant="true" species="M_sucsal_c" stoichiometry="1" />
        </listOfProducts>
        <fbc:geneProductAssociation>
          <fbc:geneProductRef fbc:geneProduct="G_Mbar_A2386" />
        </fbc:geneProductAssociation>
      </reaction>
      <reaction fast="false" id="R_ACACT1" name="acetyl-CoA C-acetyltransferase" reversible="false" fbc:lowerFluxBound="cobra_0_bound" fbc:upperFluxBound="cobra_default_ub">
        <listOfReactants>
          <speciesReference constant="true" species="M_accoa_c" stoichiometry="2" />
        </listOfReactants>
        <listOfProducts>
          <speciesReference constant="true" species="M_coa_c" stoichiometry="1" />
          <speciesReference constant="true" species="M_aacoa_c" stoichiometry="1" />
        </listOfProducts>
        <fbc:geneProductAssociation>
          <fbc:geneProductRef fbc:geneProduct="G_Mbar_A0550" />
        </fbc:geneProductAssociation>
      </reaction>
      <reaction fast="false" id="R_ACBIPGT" name="Adenosyl cobinamide phosphate guanyltransferase" reversible="false" fbc:lowerFluxBound="cobra_0_bound" fbc:upperFluxBound="cobra_default_ub">
        <listOfReactants>
          <speciesReference constant="true" species="M_h_c" stoichiometry="1" />
          <speciesReference constant="true" species="M_adocbip_c" stoichiometry="1" />
          <speciesReference constant="true" species="M_gtp_c" stoichiometry="1" />
        </listOfReactants>
        <listOfProducts>
          <speciesReference constant="true" species="M_ppi_c" stoichiometry="1" />
          <speciesReference constant="true" species="M_agdpcbi_c" stoichiometry="1" />
        </listOfProducts>
        <fbc:geneProductAssociation>
          <fbc:geneProductRef fbc:geneProduct="G_Mbar_A3457" />
        </fbc:geneProductAssociation>
      </reaction>
      <reaction fast="false" id="R_ACCOAL2r" name="acetate-CoA ligase (ADP-forming)" reversible="true" fbc:lowerFluxBound="cobra_default_lb" fbc:upperFluxBound="cobra_default_ub">
        <listOfReactants>
          <speciesReference constant="true" species="M_ppa_c" stoichiometry="1" />
          <speciesReference constant="true" species="M_atp_c" stoichiometry="1" />
          <speciesReference constant="true" species="M_coa_c" stoichiometry="1" />
        </listOfReactants>
        <listOfProducts>
          <speciesReference constant="true" species="M_ppcoa_c" stoichiometry="1" />
          <speciesReference constant="true" species="M_pi_c" stoichiometry="1" />
          <speciesReference constant="true" species="M_adp_c" stoichiometry="1" />
        </listOfProducts>
        <fbc:geneProductAssociation>
          <fbc:geneProductRef fbc:geneProduct="G_Mbar_A3662" />
        </fbc:geneProductAssociation>
      </reaction>
      <reaction fast="false" id="R_ACGK" name="acetylglutamate kinase" reversible="false" fbc:lowerFluxBound="cobra_0_bound" fbc:upperFluxBound="cobra_default_ub">
        <listOfReactants>
          <speciesReference constant="true" species="M_atp_c" stoichiometry="1" />
          <speciesReference constant="true" species="M_acglu_c" stoichiometry="1" />
        </listOfReactants>
        <listOfProducts>
          <speciesReference constant="true" species="M_adp_c" stoichiometry="1" />
          <speciesReference constant="true" species="M_acg5p_c" stoichiometry="1" />
        </listOfProducts>
        <fbc:geneProductAssociation>
          <fbc:geneProductRef fbc:geneProduct="G_Mbar_A1181" />
        </fbc:geneProductAssociation>
      </reaction>
      <reaction fast="false" id="R_ACGS" name="N-acetylglutamate synthase" reversible="false" fbc:lowerFluxBound="cobra_0_bound" fbc:upperFluxBound="cobra_default_ub">
        <listOfReactants>
          <speciesReference constant="true" species="M_accoa_c" stoichiometry="1" />
          <speciesReference constant="true" species="M_glu_DASH_L_c" stoichiometry="1" />
        </listOfReactants>
        <listOfProducts>
          <speciesReference constant="true" species="M_h_c" stoichiometry="1" />
          <speciesReference constant="true" species="M_acglu_c" stoichiometry="1" />
          <speciesReference constant="true" species="M_coa_c" stoichiometry="1" />
        </listOfProducts>
        <fbc:geneProductAssociation>
          <fbc:or>
            <fbc:or>
              <fbc:geneProductRef fbc:geneProduct="G_Mbar_A0723" />
              <fbc:geneProductRef fbc:geneProduct="G_Mbar_A0587" />
            </fbc:or>
            <fbc:geneProductRef fbc:geneProduct="G_Mbar_A2003" />
          </fbc:or>
        </fbc:geneProductAssociation>
      </reaction>
      <reaction fast="false" id="R_ACHBS" name="2-aceto-2-hydroxybutanoate synthase" reversible="false" fbc:lowerFluxBound="cobra_0_bound" fbc:upperFluxBound="cobra_default_ub">
        <listOfReactants>
          <speciesReference constant="true" species="M_pyr_c" stoichiometry="1" />
          <speciesReference constant="true" species="M_h_c" stoichiometry="1" />
          <speciesReference constant="true" species="M_2obut_c" stoichiometry="1" />
        </listOfReactants>
        <listOfProducts>
          <speciesReference constant="true" species="M_co2_c" stoichiometry="1" />
          <speciesReference constant="true" species="M_2ahbut_c" stoichiometry="1" />
        </listOfProducts>
        <fbc:geneProductAssociation>
          <fbc:and>
            <fbc:or>
              <fbc:geneProductRef fbc:geneProduct="G_Mbar_A0219" />
              <fbc:geneProductRef fbc:geneProduct="G_Mbar_A0210" />
            </fbc:or>
            <fbc:or>
              <fbc:geneProductRef fbc:geneProduct="G_Mbar_A2541" />
              <fbc:geneProductRef fbc:geneProduct="G_Mbar_A0428" />
              <fbc:geneProductRef fbc:geneProduct="G_Mbar_A0438" />
              <fbc:geneProductRef fbc:geneProduct="G_Mbar_A0218" />
            </fbc:or>
          </fbc:and>
        </fbc:geneProductAssociation>
      </reaction>
      <reaction fast="false" id="R_ACKr" name="acetate kinase" reversible="true" fbc:lowerFluxBound="cobra_default_lb" fbc:upperFluxBound="cobra_default_ub">
        <listOfReactants>
          <speciesReference constant="true" species="M_ac_c" stoichiometry="1" />
          <speciesReference constant="true" species="M_atp_c" stoichiometry="1" />
        </listOfReactants>
        <listOfProducts>
          <speciesReference constant="true" species="M_actp_c" stoichiometry="1" />
          <speciesReference constant="true" species="M_adp_c" stoichiometry="1" />
        </listOfProducts>
        <fbc:geneProductAssociation>
          <fbc:geneProductRef fbc:geneProduct="G_Mbar_A1820" />
        </fbc:geneProductAssociation>
      </reaction>
      <reaction fast="false" id="R_ACLDC" name="acetolactate decarboxylase" reversible="false" fbc:lowerFluxBound="cobra_0_bound" fbc:upperFluxBound="cobra_default_ub">
        <listOfReactants>
          <speciesReference constant="true" species="M_alac_DASH_S_c" stoichiometry="1" />
          <speciesReference constant="true" species="M_h_c" stoichiometry="1" />
        </listOfReactants>
        <listOfProducts>
          <speciesReference constant="true" species="M_co2_c" stoichiometry="1" />
          <speciesReference constant="true" species="M_actn_DASH_R_c" stoichiometry="1" />
        </listOfProducts>
        <fbc:geneProductAssociation>
          <fbc:or>
            <fbc:geneProductRef fbc:geneProduct="G_Mbar_A2916" />
            <fbc:geneProductRef fbc:geneProduct="G_Mbar_A2915" />
          </fbc:or>
        </fbc:geneProductAssociation>
      </reaction>
      <reaction fast="false" id="R_ACLS" name="acetolactate synthase" reversible="false" fbc:lowerFluxBound="cobra_0_bound" fbc:upperFluxBound="cobra_default_ub">
        <listOfReactants>
          <speciesReference constant="true" species="M_pyr_c" stoichiometry="2" />
          <speciesReference constant="true" species="M_h_c" stoichiometry="1" />
        </listOfReactants>
        <listOfProducts>
          <speciesReference constant="true" species="M_co2_c" stoichiometry="1" />
          <speciesReference constant="true" species="M_alac_DASH_S_c" stoichiometry="1" />
        </listOfProducts>
        <fbc:geneProductAssociation>
          <fbc:and>
            <fbc:or>
              <fbc:geneProductRef fbc:geneProduct="G_Mbar_A0219" />
              <fbc:geneProductRef fbc:geneProduct="G_Mbar_A0210" />
            </fbc:or>
            <fbc:or>
              <fbc:geneProductRef fbc:geneProduct="G_Mbar_A2541" />
              <fbc:geneProductRef fbc:geneProduct="G_Mbar_A0428" />
              <fbc:geneProductRef fbc:geneProduct="G_Mbar_A0438" />
              <fbc:geneProductRef fbc:geneProduct="G_Mbar_A0218" />
            </fbc:or>
          </fbc:and>
        </fbc:geneProductAssociation>
      </reaction>
      <reaction fast="false" id="R_ACONMT" name="Trans-aconitate methyltransferase" reversible="false" fbc:lowerFluxBound="cobra_0_bound" fbc:upperFluxBound="cobra_default_ub">
        <listOfReactants>
          <speciesReference constant="true" species="M_acon_DASH_T_c" stoichiometry="1" />
          <speciesReference constant="true" species="M_amet_c" stoichiometry="1" />
        </listOfReactants>
        <listOfProducts>
          <speciesReference constant="true" species="M_aconm_c" stoichiometry="1" />
          <speciesReference constant="true" species="M_ahcys_c" stoichiometry="1" />
        </listOfProducts>
        <fbc:geneProductAssociation>
          <fbc:geneProductRef fbc:geneProduct="G_Mbar_A3635" />
        </fbc:geneProductAssociation>
      </reaction>
      <reaction fast="false" id="R_ACONT" name="aconitase" reversible="true" fbc:lowerFluxBound="cobra_default_lb" fbc:upperFluxBound="cobra_default_ub">
        <listOfReactants>
          <speciesReference constant="true" species="M_cit_c" stoichiometry="1" />
        </listOfReactants>
        <listOfProducts>
          <speciesReference constant="true" species="M_icit_c" stoichiometry="1" />
        </listOfProducts>
        <fbc:geneProductAssociation>
          <fbc:geneProductRef fbc:geneProduct="G_Mbar_A0714" />
        </fbc:geneProductAssociation>
      </reaction>
      <reaction fast="false" id="R_ACOTA" name="acetylornithine transaminase" reversible="true" fbc:lowerFluxBound="cobra_default_lb" fbc:upperFluxBound="cobra_default_ub">
        <listOfReactants>
          <speciesReference constant="true" species="M_acorn_c" stoichiometry="1" />
          <speciesReference constant="true" species="M_akg_c" stoichiometry="1" />
        </listOfReactants>
        <listOfProducts>
          <speciesReference constant="true" species="M_glu_DASH_L_c" stoichiometry="1" />
          <speciesReference constant="true" species="M_acg5sa_c" stoichiometry="1" />
        </listOfProducts>
        <fbc:geneProductAssociation>
          <fbc:or>
            <fbc:geneProductRef fbc:geneProduct="G_Mbar_A3279" />
            <fbc:geneProductRef fbc:geneProduct="G_Mbar_A0871" />
          </fbc:or>
        </fbc:geneProductAssociation>
      </reaction>
      <reaction fast="false" id="R_ACP1_FMN" name="acid phosphatase (FMN)" reversible="false" fbc:lowerFluxBound="cobra_0_bound" fbc:upperFluxBound="cobra_default_ub">
        <listOfReactants>
          <speciesReference constant="true" species="M_h2o_c" stoichiometry="1" />
          <speciesReference constant="true" species="M_fmn_c" stoichiometry="1" />
        </listOfReactants>
        <listOfProducts>
          <speciesReference constant="true" species="M_pi_c" stoichiometry="1" />
          <speciesReference constant="true" species="M_ribflv_c" stoichiometry="1" />
        </listOfProducts>
        <fbc:geneProductAssociation>
          <fbc:geneProductRef fbc:geneProduct="G_Mbar_A1192" />
        </fbc:geneProductAssociation>
      </reaction>
      <reaction fast="false" id="R_ACS2" name="acetyl-CoA synthase (propionate)" reversible="false" fbc:lowerFluxBound="cobra_0_bound" fbc:upperFluxBound="cobra_default_ub">
        <listOfReactants>
          <speciesReference constant="true" species="M_ppa_c" stoichiometry="1" />
          <speciesReference constant="true" species="M_atp_c" stoichiometry="1" />
          <speciesReference constant="true" species="M_coa_c" stoichiometry="1" />
        </listOfReactants>
        <listOfProducts>
          <speciesReference constant="true" species="M_ppcoa_c" stoichiometry="1" />
          <speciesReference constant="true" species="M_ppi_c" stoichiometry="1" />
          <speciesReference constant="true" species="M_amp_c" stoichiometry="1" />
        </listOfProducts>
        <fbc:geneProductAssociation>
          <fbc:geneProductRef fbc:geneProduct="G_Mbar_A2172" />
        </fbc:geneProductAssociation>
      </reaction>
      <reaction fast="false" id="R_ACTNt2r" name="(R)-acetoin transport via proton symport" reversible="true" fbc:lowerFluxBound="cobra_default_lb" fbc:upperFluxBound="cobra_default_ub">
        <listOfReactants>
          <speciesReference constant="true" species="M_actn_DASH_R_e" stoichiometry="1" />
          <speciesReference constant="true" species="M_h_e" stoichiometry="1" />
        </listOfReactants>
        <listOfProducts>
          <speciesReference constant="true" species="M_h_c" stoichiometry="1" />
          <speciesReference constant="true" species="M_actn_DASH_R_c" stoichiometry="1" />
        </listOfProducts>
      </reaction>
      <reaction fast="false" id="R_ACYP" name="acylphosphatase" reversible="false" fbc:lowerFluxBound="cobra_0_bound" fbc:upperFluxBound="cobra_default_ub">
        <listOfReactants>
          <speciesReference constant="true" species="M_h2o_c" stoichiometry="1" />
          <speciesReference constant="true" species="M_13dpg_c" stoichiometry="1" />
        </listOfReactants>
        <listOfProducts>
          <speciesReference constant="true" species="M_pi_c" stoichiometry="1" />
          <speciesReference constant="true" species="M_h_c" stoichiometry="1" />
          <speciesReference constant="true" species="M_3pg_c" stoichiometry="1" />
        </listOfProducts>
        <fbc:geneProductAssociation>
          <fbc:geneProductRef fbc:geneProduct="G_Mbar_A3282" />
        </fbc:geneProductAssociation>
      </reaction>
      <reaction fast="false" id="R_ACYP_2" name="acylphosphatase (2)" reversible="false" fbc:lowerFluxBound="cobra_0_bound" fbc:upperFluxBound="cobra_default_ub">
        <listOfReactants>
          <speciesReference constant="true" species="M_h2o_c" stoichiometry="1" />
          <speciesReference constant="true" species="M_actp_c" stoichiometry="1" />
        </listOfReactants>
        <listOfProducts>
          <speciesReference constant="true" species="M_ac_c" stoichiometry="1" />
          <speciesReference constant="true" species="M_pi_c" stoichiometry="1" />
          <speciesReference constant="true" species="M_h_c" stoichiometry="1" />
        </listOfProducts>
        <fbc:geneProductAssociation>
          <fbc:geneProductRef fbc:geneProduct="G_Mbar_A3282" />
        </fbc:geneProductAssociation>
      </reaction>
      <reaction fast="false" id="R_ACt2r" name="acetate reversible transport via proton symport" reversible="true" fbc:lowerFluxBound="cobra_default_lb" fbc:upperFluxBound="cobra_default_ub">
        <listOfReactants>
          <speciesReference constant="true" species="M_h_e" stoichiometry="1" />
          <speciesReference constant="true" species="M_ac_e" stoichiometry="1" />
        </listOfReactants>
        <listOfProducts>
          <speciesReference constant="true" species="M_ac_c" stoichiometry="1" />
          <speciesReference constant="true" species="M_h_c" stoichiometry="1" />
        </listOfProducts>
      </reaction>
      <reaction fast="false" id="R_ADCPS2" name="adenosylcobinamide-phosphate synthase" reversible="false" fbc:lowerFluxBound="cobra_0_bound" fbc:upperFluxBound="cobra_default_ub">
        <listOfReactants>
          <speciesReference constant="true" species="M_adcobhex_c" stoichiometry="1" />
          <speciesReference constant="true" species="M_atp_c" stoichiometry="1" />
          <speciesReference constant="true" species="M_applp_c" stoichiometry="1" />
        </listOfReactants>
        <listOfProducts>
          <speciesReference constant="true" species="M_h_c" stoichiometry="1" />
          <speciesReference constant="true" species="M_adocbip_c" stoichiometry="1" />
          <speciesReference constant="true" species="M_adp_c" stoichiometry="1" />
          <speciesReference constant="true" species="M_pi_c" stoichiometry="1" />
        </listOfProducts>
        <fbc:geneProductAssociation>
          <fbc:geneProductRef fbc:geneProduct="G_Mbar_A3454" />
        </fbc:geneProductAssociation>
      </reaction>
      <reaction fast="false" id="R_ADCYRS" name="adenosylcobyric acid synthase (glutamine-hydrolysing)" reversible="false" fbc:lowerFluxBound="cobra_0_bound" fbc:upperFluxBound="cobra_default_ub">
        <listOfReactants>
          <speciesReference constant="true" species="M_h2o_c" stoichiometry="4" />
          <speciesReference constant="true" species="M_atp_c" stoichiometry="4" />
          <speciesReference constant="true" species="M_gln_DASH_L_c" stoichiometry="4" />
          <speciesReference constant="true" species="M_adcobdam_c" stoichiometry="1" />
        </listOfReactants>
        <listOfProducts>
          <speciesReference constant="true" species="M_glu_DASH_L_c" stoichiometry="4" />
          <speciesReference constant="true" species="M_pi_c" stoichiometry="4" />
          <speciesReference constant="true" species="M_adcobhex_c" stoichiometry="1" />
          <speciesReference constant="true" species="M_h_c" stoichiometry="4" />
          <speciesReference constant="true" species="M_adp_c" stoichiometry="4" />
        </listOfProducts>
        <fbc:geneProductAssociation>
          <fbc:geneProductRef fbc:geneProduct="G_Mbar_A3191" />
        </fbc:geneProductAssociation>
      </reaction>
      <reaction fast="false" id="R_ADD" name="adenine deaminase" reversible="false" fbc:lowerFluxBound="cobra_0_bound" fbc:upperFluxBound="cobra_default_ub">
        <listOfReactants>
          <speciesReference constant="true" species="M_h2o_c" stoichiometry="1" />
          <speciesReference constant="true" species="M_ade_c" stoichiometry="1" />
          <speciesReference constant="true" species="M_h_c" stoichiometry="1" />
        </listOfReactants>
        <listOfProducts>
          <speciesReference constant="true" species="M_hxan_c" stoichiometry="1" />
          <speciesReference constant="true" species="M_nh4_c" stoichiometry="1" />
        </listOfProducts>
        <fbc:geneProductAssociation>
          <fbc:geneProductRef fbc:geneProduct="G_Mbar_A3342" />
        </fbc:geneProductAssociation>
      </reaction>
      <reaction fast="false" id="R_ADK1" name="adenylate kinase" reversible="true" fbc:lowerFluxBound="cobra_default_lb" fbc:upperFluxBound="cobra_default_ub">
        <listOfReactants>
          <speciesReference constant="true" species="M_atp_c" stoichiometry="1" />
          <speciesReference constant="true" species="M_amp_c" stoichiometry="1" />
        </listOfReactants>
        <listOfProducts>
          <speciesReference constant="true" species="M_adp_c" stoichiometry="2" />
        </listOfProducts>
        <fbc:geneProductAssociation>
          <fbc:geneProductRef fbc:geneProduct="G_Mbar_A0086" />
        </fbc:geneProductAssociation>
      </reaction>
      <reaction fast="false" id="R_ADK2" name="adenylate kinase (Inorganic triphosphate)" reversible="true" fbc:lowerFluxBound="cobra_default_lb" fbc:upperFluxBound="cobra_default_ub">
        <listOfReactants>
          <speciesReference constant="true" species="M_amp_c" stoichiometry="1" />
          <speciesReference constant="true" species="M_pppi_c" stoichiometry="1" />
        </listOfReactants>
        <listOfProducts>
          <speciesReference constant="true" species="M_ppi_c" stoichiometry="1" />
          <speciesReference constant="true" species="M_adp_c" stoichiometry="1" />
        </listOfProducts>
        <fbc:geneProductAssociation>
          <fbc:geneProductRef fbc:geneProduct="G_Mbar_A0086" />
        </fbc:geneProductAssociation>
      </reaction>
      <reaction fast="false" id="R_ADK3" name="adentylate kinase (GTP)" reversible="true" fbc:lowerFluxBound="cobra_default_lb" fbc:upperFluxBound="cobra_default_ub">
        <listOfReactants>
          <speciesReference constant="true" species="M_gtp_c" stoichiometry="1" />
          <speciesReference constant="true" species="M_amp_c" stoichiometry="1" />
        </listOfReactants>
        <listOfProducts>
          <speciesReference constant="true" species="M_adp_c" stoichiometry="1" />
          <speciesReference constant="true" species="M_gdp_c" stoichiometry="1" />
        </listOfProducts>
        <fbc:geneProductAssociation>
          <fbc:geneProductRef fbc:geneProduct="G_Mbar_A0086" />
        </fbc:geneProductAssociation>
      </reaction>
      <reaction fast="false" id="R_ADK4" name="adentylate kinase (ITP)" reversible="true" fbc:lowerFluxBound="cobra_default_lb" fbc:upperFluxBound="cobra_default_ub">
        <listOfReactants>
          <speciesReference constant="true" species="M_itp_c" stoichiometry="1" />
          <speciesReference constant="true" species="M_amp_c" stoichiometry="1" />
        </listOfReactants>
        <listOfProducts>
          <speciesReference constant="true" species="M_adp_c" stoichiometry="1" />
          <speciesReference constant="true" species="M_idp_c" stoichiometry="1" />
        </listOfProducts>
        <fbc:geneProductAssociation>
          <fbc:geneProductRef fbc:geneProduct="G_Mbar_A0086" />
        </fbc:geneProductAssociation>
      </reaction>
      <reaction fast="false" id="R_ADKd" name="adenylate kinase (d form)" reversible="true" fbc:lowerFluxBound="cobra_default_lb" fbc:upperFluxBound="cobra_default_ub">
        <listOfReactants>
          <speciesReference constant="true" species="M_damp_c" stoichiometry="1" />
          <speciesReference constant="true" species="M_datp_c" stoichiometry="1" />
        </listOfReactants>
        <listOfProducts>
          <speciesReference constant="true" species="M_dadp_c" stoichiometry="2" />
        </listOfProducts>
        <fbc:geneProductAssociation>
          <fbc:geneProductRef fbc:geneProduct="G_Mbar_A0086" />
        </fbc:geneProductAssociation>
      </reaction>
      <reaction fast="false" id="R_ADNCYC" name="adenylate cyclase" reversible="false" fbc:lowerFluxBound="cobra_0_bound" fbc:upperFluxBound="cobra_default_ub">
        <listOfReactants>
          <speciesReference constant="true" species="M_atp_c" stoichiometry="1" />
        </listOfReactants>
        <listOfProducts>
          <speciesReference constant="true" species="M_ppi_c" stoichiometry="1" />
          <speciesReference constant="true" species="M_camp_c" stoichiometry="1" />
        </listOfProducts>
        <fbc:geneProductAssociation>
          <fbc:geneProductRef fbc:geneProduct="G_Mbar_A0548" />
        </fbc:geneProductAssociation>
      </reaction>
      <reaction fast="false" id="R_ADNK1" name="adenosine kinase" reversible="false" fbc:lowerFluxBound="cobra_0_bound" fbc:upperFluxBound="cobra_default_ub">
        <listOfReactants>
          <speciesReference constant="true" species="M_atp_c" stoichiometry="1" />
          <speciesReference constant="true" species="M_adn_c" stoichiometry="1" />
        </listOfReactants>
        <listOfProducts>
          <speciesReference constant="true" species="M_h_c" stoichiometry="1" />
          <speciesReference constant="true" species="M_adp_c" stoichiometry="1" />
          <speciesReference constant="true" species="M_amp_c" stoichiometry="1" />
        </listOfProducts>
        <fbc:geneProductAssociation>
          <fbc:geneProductRef fbc:geneProduct="G_Mbar_A0086" />
        </fbc:geneProductAssociation>
      </reaction>
      <reaction fast="false" id="R_ADOCBIAH" name="Adenosyl cobinamide amidohydrolase" reversible="false" fbc:lowerFluxBound="cobra_0_bound" fbc:upperFluxBound="cobra_default_ub">
        <listOfReactants>
          <speciesReference constant="true" species="M_h2o_c" stoichiometry="1" />
          <speciesReference constant="true" species="M_adocbi_c" stoichiometry="1" />
        </listOfReactants>
        <listOfProducts>
          <speciesReference constant="true" species="M_adcobhex_c" stoichiometry="1" />
          <speciesReference constant="true" species="M_appl_c" stoichiometry="1" />
        </listOfProducts>
        <fbc:geneProductAssociation>
          <fbc:geneProductRef fbc:geneProduct="G_Mbar_A3636" />
        </fbc:geneProductAssociation>
      </reaction>
      <reaction fast="false" id="R_ADOCBLS2" name="Adenosylcobalamin 5'-phosphate synthase" reversible="false" fbc:lowerFluxBound="cobra_0_bound" fbc:upperFluxBound="cobra_default_ub">
        <listOfReactants>
          <speciesReference constant="true" species="M_r5hbzi_c" stoichiometry="1" />
          <speciesReference constant="true" species="M_agdpcbi_c" stoichiometry="1" />
        </listOfReactants>
        <listOfProducts>
          <speciesReference constant="true" species="M_gmp_c" stoichiometry="1" />
          <speciesReference constant="true" species="M_h_c" stoichiometry="1" />
          <speciesReference constant="true" species="M_adocblhbi_c" stoichiometry="1" />
        </listOfProducts>
        <fbc:geneProductAssociation>
          <fbc:geneProductRef fbc:geneProduct="G_Mbar_A3456" />
        </fbc:geneProductAssociation>
      </reaction>
      <reaction fast="false" id="R_ADPT" name="adenine phosphoribosyltransferase" reversible="false" fbc:lowerFluxBound="cobra_0_bound" fbc:upperFluxBound="cobra_default_ub">
        <listOfReactants>
          <speciesReference constant="true" species="M_prpp_c" stoichiometry="1" />
          <speciesReference constant="true" species="M_ade_c" stoichiometry="1" />
        </listOfReactants>
        <listOfProducts>
          <speciesReference constant="true" species="M_ppi_c" stoichiometry="1" />
          <speciesReference constant="true" species="M_amp_c" stoichiometry="1" />
        </listOfProducts>
        <fbc:geneProductAssociation>
          <fbc:geneProductRef fbc:geneProduct="G_Mbar_A1633" />
        </fbc:geneProductAssociation>
      </reaction>
      <reaction fast="false" id="R_ADSL1" name="adenylosuccinate lyase" reversible="false" fbc:lowerFluxBound="cobra_0_bound" fbc:upperFluxBound="cobra_default_ub">
        <listOfReactants>
          <speciesReference constant="true" species="M_dcamp_c" stoichiometry="1" />
        </listOfReactants>
        <listOfProducts>
          <speciesReference constant="true" species="M_fum_c" stoichiometry="1" />
          <speciesReference constant="true" species="M_amp_c" stoichiometry="1" />
        </listOfProducts>
        <fbc:geneProductAssociation>
          <fbc:geneProductRef fbc:geneProduct="G_Mbar_A0673" />
        </fbc:geneProductAssociation>
      </reaction>
      <reaction fast="false" id="R_ADSL2" name="adenylosuccinate lyase" reversible="false" fbc:lowerFluxBound="cobra_0_bound" fbc:upperFluxBound="cobra_default_ub">
        <listOfReactants>
          <speciesReference constant="true" species="M_25aics_c" stoichiometry="1" />
        </listOfReactants>
        <listOfProducts>
          <speciesReference constant="true" species="M_fum_c" stoichiometry="1" />
          <speciesReference constant="true" species="M_aicar_c" stoichiometry="1" />
        </listOfProducts>
        <fbc:geneProductAssociation>
          <fbc:geneProductRef fbc:geneProduct="G_Mbar_A0673" />
        </fbc:geneProductAssociation>
      </reaction>
      <reaction fast="false" id="R_ADSS" name="adenylosuccinate synthase" reversible="false" fbc:lowerFluxBound="cobra_0_bound" fbc:upperFluxBound="cobra_default_ub">
        <listOfReactants>
          <speciesReference constant="true" species="M_asp_DASH_L_c" stoichiometry="1" />
          <speciesReference constant="true" species="M_gtp_c" stoichiometry="1" />
          <speciesReference constant="true" species="M_imp_c" stoichiometry="1" />
        </listOfReactants>
        <listOfProducts>
          <speciesReference constant="true" species="M_dcamp_c" stoichiometry="1" />
          <speciesReference constant="true" species="M_pi_c" stoichiometry="1" />
          <speciesReference constant="true" species="M_h_c" stoichiometry="2" />
          <speciesReference constant="true" species="M_gdp_c" stoichiometry="1" />
        </listOfProducts>
        <fbc:geneProductAssociation>
          <fbc:geneProductRef fbc:geneProduct="G_Mbar_A0403" />
        </fbc:geneProductAssociation>
      </reaction>
      <reaction fast="false" id="R_AGAIAGT" name="archaeatidylinositol N-acetylglucosaminyltransferase" reversible="false" fbc:lowerFluxBound="cobra_0_bound" fbc:upperFluxBound="cobra_default_ub">
        <listOfReactants>
          <speciesReference constant="true" species="M_dpgpi_c" stoichiometry="1" />
          <speciesReference constant="true" species="M_uacgam_c" stoichiometry="1" />
        </listOfReactants>
        <listOfProducts>
          <speciesReference constant="true" species="M_udp_c" stoichiometry="1" />
          <speciesReference constant="true" species="M_h_c" stoichiometry="1" />
          <speciesReference constant="true" species="M_agdpgpi_c" stoichiometry="1" />
        </listOfProducts>
        <fbc:geneProductAssociation>
          <fbc:geneProductRef fbc:geneProduct="G_Mbar_A1731" />
        </fbc:geneProductAssociation>
      </reaction>
      <reaction fast="false" id="R_AGAID" name="N-acetylglucosaminylarchaeatidylinositol deacetylase" reversible="false" fbc:lowerFluxBound="cobra_0_bound" fbc:upperFluxBound="cobra_default_ub">
        <listOfReactants>
          <speciesReference constant="true" species="M_h2o_c" stoichiometry="1" />
          <speciesReference constant="true" species="M_agdpgpi_c" stoichiometry="1" />
        </listOfReactants>
        <listOfProducts>
          <speciesReference constant="true" species="M_ac_c" stoichiometry="1" />
          <speciesReference constant="true" species="M_gdpgpi_c" stoichiometry="1" />
        </listOfProducts>
        <fbc:geneProductAssociation>
          <fbc:geneProductRef fbc:geneProduct="G_Mbar_A0408" />
        </fbc:geneProductAssociation>
      </reaction>
      <reaction fast="false" id="R_AGMT" name="agmatinase" reversible="false" fbc:lowerFluxBound="cobra_0_bound" fbc:upperFluxBound="cobra_default_ub">
        <listOfReactants>
          <speciesReference constant="true" species="M_h2o_c" stoichiometry="1" />
          <speciesReference constant="true" species="M_agm_c" stoichiometry="1" />
        </listOfReactants>
        <listOfProducts>
          <speciesReference constant="true" species="M_urea_c" stoichiometry="1" />
          <speciesReference constant="true" species="M_ptrc_c" stoichiometry="1" />
        </listOfProducts>
        <fbc:geneProductAssociation>
          <fbc:geneProductRef fbc:geneProduct="G_Mbar_A0694" />
        </fbc:geneProductAssociation>
      </reaction>
      <reaction fast="false" id="R_AGPR" name="N-acetyl-g-glutamyl-phosphate reductase" reversible="true" fbc:lowerFluxBound="cobra_default_lb" fbc:upperFluxBound="cobra_default_ub">
        <listOfReactants>
          <speciesReference constant="true" species="M_pi_c" stoichiometry="1" />
          <speciesReference constant="true" species="M_acg5sa_c" stoichiometry="1" />
          <speciesReference constant="true" species="M_nadp_c" stoichiometry="1" />
        </listOfReactants>
        <listOfProducts>
          <speciesReference constant="true" species="M_nadph_c" stoichiometry="1" />
          <speciesReference constant="true" species="M_h_c" stoichiometry="1" />
          <speciesReference constant="true" species="M_acg5p_c" stoichiometry="1" />
        </listOfProducts>
        <fbc:geneProductAssociation>
          <fbc:geneProductRef fbc:geneProduct="G_Mbar_A2001" />
        </fbc:geneProductAssociation>
      </reaction>
      <reaction fast="false" id="R_AHC" name="adenosylhomocysteinase" reversible="true" fbc:lowerFluxBound="cobra_default_lb" fbc:upperFluxBound="cobra_default_ub">
        <listOfReactants>
          <speciesReference constant="true" species="M_h2o_c" stoichiometry="1" />
          <speciesReference constant="true" species="M_ahcys_c" stoichiometry="1" />
        </listOfReactants>
        <listOfProducts>
          <speciesReference constant="true" species="M_adn_c" stoichiometry="1" />
          <speciesReference constant="true" species="M_hcys_DASH_L_c" stoichiometry="1" />
        </listOfProducts>
        <fbc:geneProductAssociation>
          <fbc:geneProductRef fbc:geneProduct="G_Mbar_A3251" />
        </fbc:geneProductAssociation>
      </reaction>
      <reaction fast="false" id="R_AHGDx" name="(S)-alpha-hydroxyglutarate dehydrogenase" reversible="true" fbc:lowerFluxBound="cobra_default_lb" fbc:upperFluxBound="cobra_default_ub">
        <listOfReactants>
          <speciesReference constant="true" species="M_S2hglut_c" stoichiometry="1" />
          <speciesReference constant="true" species="M_nad_c" stoichiometry="1" />
        </listOfReactants>
        <listOfProducts>
          <speciesReference constant="true" species="M_akg_c" stoichiometry="1" />
          <speciesReference constant="true" species="M_h_c" stoichiometry="1" />
          <speciesReference constant="true" species="M_nadh_c" stoichiometry="1" />
        </listOfProducts>
        <fbc:geneProductAssociation>
          <fbc:geneProductRef fbc:geneProduct="G_Mbar_A0309" />
        </fbc:geneProductAssociation>
      </reaction>
      <reaction fast="false" id="R_AHMMPS" name="4-amino-5-hydroxymethyl-2-methylpyrimidine synthetase" reversible="false" fbc:lowerFluxBound="cobra_0_bound" fbc:upperFluxBound="cobra_default_ub">
        <listOfReactants>
          <speciesReference constant="true" species="M_h_c" stoichiometry="2" />
          <speciesReference constant="true" species="M_air_c" stoichiometry="1" />
        </listOfReactants>
        <listOfProducts>
          <speciesReference constant="true" species="M_gcald_c" stoichiometry="1" />
          <speciesReference constant="true" species="M_pi_c" stoichiometry="1" />
          <speciesReference constant="true" species="M_4ahmmp_c" stoichiometry="1" />
        </listOfProducts>
        <fbc:geneProductAssociation>
          <fbc:or>
            <fbc:geneProductRef fbc:geneProduct="G_Mbar_A2129" />
            <fbc:geneProductRef fbc:geneProduct="G_Mbar_A0597" />
          </fbc:or>
        </fbc:geneProductAssociation>
      </reaction>
      <reaction fast="false" id="R_AHSERL2" name="O-acetylhomoserine (thiol)-lyase" reversible="false" fbc:lowerFluxBound="cobra_0_bound" fbc:upperFluxBound="cobra_default_ub">
        <listOfReactants>
          <speciesReference constant="true" species="M_achms_c" stoichiometry="1" />
          <speciesReference constant="true" species="M_h2s_c" stoichiometry="1" />
        </listOfReactants>
        <listOfProducts>
          <speciesReference constant="true" species="M_ac_c" stoichiometry="1" />
          <speciesReference constant="true" species="M_h_c" stoichiometry="1" />
          <speciesReference constant="true" species="M_hcys_DASH_L_c" stoichiometry="1" />
        </listOfProducts>
        <fbc:geneProductAssociation>
          <fbc:geneProductRef fbc:geneProduct="G_Mbar_A2427" />
        </fbc:geneProductAssociation>
      </reaction>
      <reaction fast="false" id="R_AHXDH" name="6-aminohexanoate-dimer hydrolase" reversible="false" fbc:lowerFluxBound="cobra_0_bound" fbc:upperFluxBound="cobra_default_ub">
        <listOfReactants>
          <speciesReference constant="true" species="M_h2o_c" stoichiometry="1" />
          <speciesReference constant="true" species="M_6ax6ax_c" stoichiometry="1" />
        </listOfReactants>
        <listOfProducts>
          <speciesReference constant="true" species="M_6ax_c" stoichiometry="2" />
        </listOfProducts>
        <fbc:geneProductAssociation>
          <fbc:geneProductRef fbc:geneProduct="G_Mbar_A1202" />
        </fbc:geneProductAssociation>
      </reaction>
      <reaction fast="false" id="R_AICART" name="phosphoribosylaminoimidazolecarboxamide formyltransferase" reversible="true" fbc:lowerFluxBound="cobra_default_lb" fbc:upperFluxBound="cobra_default_ub">
        <listOfReactants>
          <speciesReference constant="true" species="M_10fthf_c" stoichiometry="1" />
          <speciesReference constant="true" species="M_aicar_c" stoichiometry="1" />
        </listOfReactants>
        <listOfProducts>
          <speciesReference constant="true" species="M_fprica_c" stoichiometry="1" />
          <speciesReference constant="true" species="M_thf_c" stoichiometry="1" />
        </listOfProducts>
        <fbc:geneProductAssociation>
          <fbc:geneProductRef fbc:geneProduct="G_Mbar_A0571" />
        </fbc:geneProductAssociation>
      </reaction>
      <reaction fast="false" id="R_AIRC2" name="phosphoribosylaminoimidazole carboxylase" reversible="false" fbc:lowerFluxBound="cobra_0_bound" fbc:upperFluxBound="cobra_default_ub">
        <listOfReactants>
          <speciesReference constant="true" species="M_atp_c" stoichiometry="1" />
          <speciesReference constant="true" species="M_air_c" stoichiometry="1" />
          <speciesReference constant="true" species="M_hco3_c" stoichiometry="1" />
        </listOfReactants>
        <listOfProducts>
          <speciesReference constant="true" species="M_pi_c" stoichiometry="1" />
          <speciesReference constant="true" species="M_h_c" stoichiometry="1" />
          <speciesReference constant="true" species="M_adp_c" stoichiometry="1" />
          <speciesReference constant="true" species="M_5caiz_c" stoichiometry="1" />
        </listOfProducts>
        <fbc:geneProductAssociation>
          <fbc:or>
            <fbc:geneProductRef fbc:geneProduct="G_Mbar_A3125" />
            <fbc:geneProductRef fbc:geneProduct="G_Mbar_A0762" />
            <fbc:geneProductRef fbc:geneProduct="G_Mbar_A3291" />
          </fbc:or>
        </fbc:geneProductAssociation>
      </reaction>
      <reaction fast="false" id="R_AIRC3" name="phosphoribosylaminoimidazole carboxylase (mutase rxn)" reversible="true" fbc:lowerFluxBound="cobra_default_lb" fbc:upperFluxBound="cobra_default_ub">
        <listOfReactants>
          <speciesReference constant="true" species="M_5aizc_c" stoichiometry="1" />
        </listOfReactants>
        <listOfProducts>
          <speciesReference constant="true" species="M_5caiz_c" stoichiometry="1" />
        </listOfProducts>
        <fbc:geneProductAssociation>
          <fbc:or>
            <fbc:geneProductRef fbc:geneProduct="G_Mbar_A3125" />
            <fbc:geneProductRef fbc:geneProduct="G_Mbar_A0762" />
            <fbc:geneProductRef fbc:geneProduct="G_Mbar_A3291" />
          </fbc:or>
        </fbc:geneProductAssociation>
      </reaction>
      <reaction fast="false" id="R_AKACAL" name="alpha-ketoadipate:CoA ligase" reversible="false" fbc:lowerFluxBound="cobra_0_bound" fbc:upperFluxBound="cobra_default_ub">
        <listOfReactants>
          <speciesReference constant="true" species="M_h2o_c" stoichiometry="1" />
          <speciesReference constant="true" species="M_ohexa_c" stoichiometry="1" />
          <speciesReference constant="true" species="M_accoa_c" stoichiometry="1" />
        </listOfReactants>
        <listOfProducts>
          <speciesReference constant="true" species="M_Rh2cit_c" stoichiometry="1" />
          <speciesReference constant="true" species="M_h_c" stoichiometry="1" />
          <speciesReference constant="true" species="M_coa_c" stoichiometry="1" />
        </listOfProducts>
        <fbc:geneProductAssociation>
          <fbc:geneProductRef fbc:geneProduct="G_Mbar_A2192" />
        </fbc:geneProductAssociation>
      </reaction>
      <reaction fast="false" id="R_AKGCAL" name="alpha-ketoglutarate:CoA ligase" reversible="false" fbc:lowerFluxBound="cobra_0_bound" fbc:upperFluxBound="cobra_default_ub">
        <listOfReactants>
          <speciesReference constant="true" species="M_accoa_c" stoichiometry="1" />
          <speciesReference constant="true" species="M_akg_c" stoichiometry="1" />
        </listOfReactants>
        <listOfProducts>
          <speciesReference constant="true" species="M_hacon_DASH_T_c" stoichiometry="1" />
          <speciesReference constant="true" species="M_h_c" stoichiometry="1" />
          <speciesReference constant="true" species="M_coa_c" stoichiometry="1" />
        </listOfProducts>
        <fbc:geneProductAssociation>
          <fbc:geneProductRef fbc:geneProduct="G_Mbar_A2192" />
        </fbc:geneProductAssociation>
      </reaction>
      <reaction fast="false" id="R_AKP1" name="alkaline phosphatase (Dihydroneopterin)" reversible="false" fbc:lowerFluxBound="cobra_0_bound" fbc:upperFluxBound="cobra_default_ub">
        <listOfReactants>
          <speciesReference constant="true" species="M_h2o_c" stoichiometry="3" />
          <speciesReference constant="true" species="M_ahdt_c" stoichiometry="1" />
        </listOfReactants>
        <listOfProducts>
          <speciesReference constant="true" species="M_pi_c" stoichiometry="3" />
          <speciesReference constant="true" species="M_h_c" stoichiometry="2" />
          <speciesReference constant="true" species="M_dhnpt_c" stoichiometry="1" />
        </listOfProducts>
        <fbc:geneProductAssociation>
          <fbc:geneProductRef fbc:geneProduct="G_Mbar_A1231" />
        </fbc:geneProductAssociation>
      </reaction>
      <reaction fast="false" id="R_AKPCAL" name="alpha-ketopimelate:CoA ligase" reversible="false" fbc:lowerFluxBound="cobra_0_bound" fbc:upperFluxBound="cobra_default_ub">
        <listOfReactants>
          <speciesReference constant="true" species="M_h2o_c" stoichiometry="1" />
          <speciesReference constant="true" species="M_accoa_c" stoichiometry="1" />
          <speciesReference constant="true" species="M_ohepa_c" stoichiometry="1" />
        </listOfReactants>
        <listOfProducts>
          <speciesReference constant="true" species="M_h_c" stoichiometry="1" />
          <speciesReference constant="true" species="M_coa_c" stoichiometry="1" />
          <speciesReference constant="true" species="M_Rh3cit_c" stoichiometry="1" />
        </listOfProducts>
        <fbc:geneProductAssociation>
          <fbc:geneProductRef fbc:geneProduct="G_Mbar_A2192" />
        </fbc:geneProductAssociation>
      </reaction>
      <reaction fast="false" id="R_AKSCAL" name="alpha-ketosubmerate:CoA ligase" reversible="false" fbc:lowerFluxBound="cobra_0_bound" fbc:upperFluxBound="cobra_default_ub">
        <listOfReactants>
          <speciesReference constant="true" species="M_accoa_c" stoichiometry="1" />
          <speciesReference constant="true" species="M_h2o_c" stoichiometry="1" />
          <speciesReference constant="true" species="M_2ood_c" stoichiometry="1" />
        </listOfReactants>
        <listOfProducts>
          <speciesReference constant="true" species="M_glyc_DASH_R_c" stoichiometry="1" />
          <speciesReference constant="true" species="M_pmcoa_c" stoichiometry="1" />
        </listOfProducts>
      </reaction>
      <reaction fast="false" id="R_AKSDC" name="alpha-ketosubmerate decarboxylase" reversible="false" fbc:lowerFluxBound="cobra_0_bound" fbc:upperFluxBound="cobra_default_ub">
        <listOfReactants>
          <speciesReference constant="true" species="M_h_c" stoichiometry="1" />
          <speciesReference constant="true" species="M_2ood_c" stoichiometry="1" />
        </listOfReactants>
        <listOfProducts>
          <speciesReference constant="true" species="M_7ohp_c" stoichiometry="1" />
          <speciesReference constant="true" species="M_co2_c" stoichiometry="1" />
        </listOfProducts>
      </reaction>
      <reaction fast="false" id="R_ALACt2r" name="acetolactate reversible transport via proton symport" reversible="true" fbc:lowerFluxBound="cobra_default_lb" fbc:upperFluxBound="cobra_default_ub">
        <listOfReactants>
          <speciesReference constant="true" species="M_h_e" stoichiometry="1" />
          <speciesReference constant="true" species="M_alac_DASH_S_e" stoichiometry="1" />
        </listOfReactants>
        <listOfProducts>
          <speciesReference constant="true" species="M_alac_DASH_S_c" stoichiometry="1" />
          <speciesReference constant="true" species="M_h_c" stoichiometry="1" />
        </listOfProducts>
      </reaction>
      <reaction fast="false" id="R_ALATA_L" name="L-alanine transaminase" reversible="true" fbc:lowerFluxBound="cobra_default_lb" fbc:upperFluxBound="cobra_default_ub">
        <listOfReactants>
          <speciesReference constant="true" species="M_ala_DASH_L_c" stoichiometry="1" />
          <speciesReference constant="true" species="M_akg_c" stoichiometry="1" />
        </listOfReactants>
        <listOfProducts>
          <speciesReference constant="true" species="M_pyr_c" stoichiometry="1" />
          <speciesReference constant="true" species="M_glu_DASH_L_c" stoichiometry="1" />
        </listOfProducts>
        <fbc:geneProductAssociation>
          <fbc:geneProductRef fbc:geneProduct="G_Mbar_A1546" />
        </fbc:geneProductAssociation>
      </reaction>
      <reaction fast="false" id="R_ALATRS" name="Alanyl-tRNA synthetase" reversible="false" fbc:lowerFluxBound="cobra_0_bound" fbc:upperFluxBound="cobra_default_ub">
        <listOfReactants>
          <speciesReference constant="true" species="M_ala_DASH_L_c" stoichiometry="1" />
          <speciesReference constant="true" species="M_atp_c" stoichiometry="1" />
          <speciesReference constant="true" species="M_trnaala_c" stoichiometry="1" />
        </listOfReactants>
        <listOfProducts>
          <speciesReference constant="true" species="M_ppi_c" stoichiometry="1" />
          <speciesReference constant="true" species="M_alatrna_c" stoichiometry="1" />
          <speciesReference constant="true" species="M_amp_c" stoichiometry="1" />
        </listOfProducts>
        <fbc:geneProductAssociation>
          <fbc:or>
            <fbc:geneProductRef fbc:geneProduct="G_Mbar_A1361" />
            <fbc:geneProductRef fbc:geneProduct="G_Mbar_A2092" />
          </fbc:or>
        </fbc:geneProductAssociation>
      </reaction>
      <reaction fast="false" id="R_ALAt4r" name="Alanine-Sodium symporter" reversible="true" fbc:lowerFluxBound="cobra_default_lb" fbc:upperFluxBound="cobra_default_ub">
        <listOfReactants>
          <speciesReference constant="true" species="M_ala_DASH_L_e" stoichiometry="1" />
          <speciesReference constant="true" species="M_na1_e" stoichiometry="1" />
        </listOfReactants>
        <listOfProducts>
          <speciesReference constant="true" species="M_na1_c" stoichiometry="1" />
          <speciesReference constant="true" species="M_ala_DASH_L_c" stoichiometry="1" />
        </listOfProducts>
        <fbc:geneProductAssociation>
          <fbc:geneProductRef fbc:geneProduct="G_Mbar_A2656" />
        </fbc:geneProductAssociation>
      </reaction>
      <reaction fast="false" id="R_ALCD20y" name="alcohol dehydrogenase (2-propanol) (NADP)" reversible="true" fbc:lowerFluxBound="cobra_default_lb" fbc:upperFluxBound="cobra_default_ub">
        <listOfReactants>
          <speciesReference constant="true" species="M_2ppoh_c" stoichiometry="1" />
          <speciesReference constant="true" species="M_nadp_c" stoichiometry="1" />
        </listOfReactants>
        <listOfProducts>
          <speciesReference constant="true" species="M_nadph_c" stoichiometry="1" />
          <speciesReference constant="true" species="M_h_c" stoichiometry="1" />
          <speciesReference constant="true" species="M_acetone_c" stoichiometry="1" />
        </listOfProducts>
        <fbc:geneProductAssociation>
          <fbc:or>
            <fbc:geneProductRef fbc:geneProduct="G_Mbar_A0784" />
            <fbc:or>
              <fbc:geneProductRef fbc:geneProduct="G_Mbar_A0771" />
              <fbc:geneProductRef fbc:geneProduct="G_Mbar_A2344" />
            </fbc:or>
          </fbc:or>
        </fbc:geneProductAssociation>
      </reaction>
      <reaction fast="false" id="R_ALCD2y" name="alcohol dehydrogenase (ethanol, NADP)" reversible="true" fbc:lowerFluxBound="cobra_default_lb" fbc:upperFluxBound="cobra_default_ub">
        <listOfReactants>
          <speciesReference constant="true" species="M_etoh_c" stoichiometry="1" />
          <speciesReference constant="true" species="M_nadp_c" stoichiometry="1" />
        </listOfReactants>
        <listOfProducts>
          <speciesReference constant="true" species="M_nadph_c" stoichiometry="1" />
          <speciesReference constant="true" species="M_h_c" stoichiometry="1" />
          <speciesReference constant="true" species="M_acald_c" stoichiometry="1" />
        </listOfProducts>
        <fbc:geneProductAssociation>
          <fbc:or>
            <fbc:geneProductRef fbc:geneProduct="G_Mbar_A0784" />
            <fbc:or>
              <fbc:geneProductRef fbc:geneProduct="G_Mbar_A0771" />
              <fbc:geneProductRef fbc:geneProduct="G_Mbar_A2344" />
            </fbc:or>
          </fbc:or>
        </fbc:geneProductAssociation>
      </reaction>
      <reaction fast="false" id="R_ALDD1" name="aldehyde dehydrogenase (formaldehyde, NAD)" reversible="false" fbc:lowerFluxBound="cobra_0_bound" fbc:upperFluxBound="cobra_default_ub">
        <listOfReactants>
          <speciesReference constant="true" species="M_h2o_c" stoichiometry="1" />
          <speciesReference constant="true" species="M_fald_c" stoichiometry="1" />
          <speciesReference constant="true" species="M_nad_c" stoichiometry="1" />
        </listOfReactants>
        <listOfProducts>
          <speciesReference constant="true" species="M_h_c" stoichiometry="2" />
          <speciesReference constant="true" species="M_for_c" stoichiometry="1" />
          <speciesReference constant="true" species="M_nadh_c" stoichiometry="1" />
        </listOfProducts>
        <fbc:geneProductAssociation>
          <fbc:and>
            <fbc:geneProductRef fbc:geneProduct="G_Mbar_A0775" />
            <fbc:geneProductRef fbc:geneProduct="G_Mbar_A0774" />
          </fbc:and>
        </fbc:geneProductAssociation>
      </reaction>
      <reaction fast="false" id="R_ALDD2x" name="aldehyde dehydrogenase (acetaldehyde, NAD)" reversible="false" fbc:lowerFluxBound="cobra_0_bound" fbc:upperFluxBound="cobra_default_ub">
        <listOfReactants>
          <speciesReference constant="true" species="M_h2o_c" stoichiometry="1" />
          <speciesReference constant="true" species="M_nad_c" stoichiometry="1" />
          <speciesReference constant="true" species="M_acald_c" stoichiometry="1" />
        </listOfReactants>
        <listOfProducts>
          <speciesReference constant="true" species="M_ac_c" stoichiometry="1" />
          <speciesReference constant="true" species="M_h_c" stoichiometry="2" />
          <speciesReference constant="true" species="M_nadh_c" stoichiometry="1" />
        </listOfProducts>
        <fbc:geneProductAssociation>
          <fbc:geneProductRef fbc:geneProduct="G_Mbar_A2387" />
        </fbc:geneProductAssociation>
      </reaction>
      <reaction fast="false" id="R_ALKP" name="alkaline phosphatase" reversible="false" fbc:lowerFluxBound="cobra_0_bound" fbc:upperFluxBound="cobra_default_ub">
        <listOfReactants>
          <speciesReference constant="true" species="M_h2o_c" stoichiometry="1" />
          <speciesReference constant="true" species="M_dhap_c" stoichiometry="1" />
        </listOfReactants>
        <listOfProducts>
          <speciesReference constant="true" species="M_pi_c" stoichiometry="1" />
          <speciesReference constant="true" species="M_dha_c" stoichiometry="1" />
        </listOfProducts>
        <fbc:geneProductAssociation>
          <fbc:geneProductRef fbc:geneProduct="G_Mbar_A1231" />
        </fbc:geneProductAssociation>
      </reaction>
      <reaction fast="false" id="R_AMAOTr" name="adenosylmethionine-8-amino-7-oxononanoate transaminase" reversible="true" fbc:lowerFluxBound="cobra_default_lb" fbc:upperFluxBound="cobra_default_ub">
        <listOfReactants>
          <speciesReference constant="true" species="M_8aonn_c" stoichiometry="1" />
          <speciesReference constant="true" species="M_amet_c" stoichiometry="1" />
        </listOfReactants>
        <listOfProducts>
          <speciesReference constant="true" species="M_dann_c" stoichiometry="1" />
          <speciesReference constant="true" species="M_amob_c" stoichiometry="1" />
        </listOfProducts>
      </reaction>
      <reaction fast="false" id="R_ANPRT" name="anthranilate phosphoribosyltransferase" reversible="false" fbc:lowerFluxBound="cobra_0_bound" fbc:upperFluxBound="cobra_default_ub">
        <listOfReactants>
          <speciesReference constant="true" species="M_prpp_c" stoichiometry="1" />
          <speciesReference constant="true" species="M_anth_c" stoichiometry="1" />
        </listOfReactants>
        <listOfProducts>
          <speciesReference constant="true" species="M_ppi_c" stoichiometry="1" />
          <speciesReference constant="true" species="M_pran_c" stoichiometry="1" />
        </listOfProducts>
        <fbc:geneProductAssociation>
          <fbc:geneProductRef fbc:geneProduct="G_Mbar_A3624" />
        </fbc:geneProductAssociation>
      </reaction>
      <reaction fast="false" id="R_ANS" name="anthranilate synthase" reversible="false" fbc:lowerFluxBound="cobra_0_bound" fbc:upperFluxBound="cobra_default_ub">
        <listOfReactants>
          <speciesReference constant="true" species="M_chor_c" stoichiometry="1" />
          <speciesReference constant="true" species="M_gln_DASH_L_c" stoichiometry="1" />
        </listOfReactants>
        <listOfProducts>
          <speciesReference constant="true" species="M_glu_DASH_L_c" stoichiometry="1" />
          <speciesReference constant="true" species="M_pyr_c" stoichiometry="1" />
          <speciesReference constant="true" species="M_h_c" stoichiometry="1" />
          <speciesReference constant="true" species="M_anth_c" stoichiometry="1" />
        </listOfProducts>
        <fbc:geneProductAssociation>
          <fbc:and>
            <fbc:geneProductRef fbc:geneProduct="G_Mbar_A3626" />
            <fbc:geneProductRef fbc:geneProduct="G_Mbar_A3627" />
          </fbc:and>
        </fbc:geneProductAssociation>
      </reaction>
      <reaction fast="false" id="R_AOXSr" name="8-amino-7-oxononanoate synthase" reversible="true" fbc:lowerFluxBound="cobra_default_lb" fbc:upperFluxBound="cobra_default_ub">
        <listOfReactants>
          <speciesReference constant="true" species="M_ala_DASH_L_c" stoichiometry="1" />
          <speciesReference constant="true" species="M_h_c" stoichiometry="1" />
          <speciesReference constant="true" species="M_pmcoa_c" stoichiometry="1" />
        </listOfReactants>
        <listOfProducts>
          <speciesReference constant="true" species="M_co2_c" stoichiometry="1" />
          <speciesReference constant="true" species="M_coa_c" stoichiometry="1" />
          <speciesReference constant="true" species="M_8aonn_c" stoichiometry="1" />
        </listOfProducts>
      </reaction>
      <reaction fast="false" id="R_APPLP" name="aminopropanol phosphorylase" reversible="false" fbc:lowerFluxBound="cobra_0_bound" fbc:upperFluxBound="cobra_default_ub">
        <listOfReactants>
          <speciesReference constant="true" species="M_atp_c" stoichiometry="1" />
          <speciesReference constant="true" species="M_appl_c" stoichiometry="1" />
        </listOfReactants>
        <listOfProducts>
          <speciesReference constant="true" species="M_applp_c" stoichiometry="1" />
          <speciesReference constant="true" species="M_h_c" stoichiometry="1" />
          <speciesReference constant="true" species="M_adp_c" stoichiometry="1" />
        </listOfProducts>
        <fbc:geneProductAssociation>
          <fbc:geneProductRef fbc:geneProduct="G_Mbar_A3455" />
        </fbc:geneProductAssociation>
      </reaction>
      <reaction fast="false" id="R_ARGDC" name="arginine decarboxylase" reversible="false" fbc:lowerFluxBound="cobra_0_bound" fbc:upperFluxBound="cobra_default_ub">
        <listOfReactants>
          <speciesReference constant="true" species="M_arg_DASH_L_c" stoichiometry="1" />
          <speciesReference constant="true" species="M_h_c" stoichiometry="1" />
        </listOfReactants>
        <listOfProducts>
          <speciesReference constant="true" species="M_agm_c" stoichiometry="1" />
          <speciesReference constant="true" species="M_co2_c" stoichiometry="1" />
        </listOfProducts>
        <fbc:geneProductAssociation>
          <fbc:or>
            <fbc:geneProductRef fbc:geneProduct="G_Mbar_A2039" />
            <fbc:geneProductRef fbc:geneProduct="G_Mbar_A2492" />
          </fbc:or>
        </fbc:geneProductAssociation>
      </reaction>
      <reaction fast="false" id="R_ARGDr" name="arginine deiminase" reversible="true" fbc:lowerFluxBound="cobra_default_lb" fbc:upperFluxBound="cobra_default_ub">
        <listOfReactants>
          <speciesReference constant="true" species="M_h2o_c" stoichiometry="1" />
          <speciesReference constant="true" species="M_arg_DASH_L_c" stoichiometry="1" />
        </listOfReactants>
        <listOfProducts>
          <speciesReference constant="true" species="M_citr_DASH_L_c" stoichiometry="1" />
          <speciesReference constant="true" species="M_nh4_c" stoichiometry="1" />
        </listOfProducts>
        <fbc:geneProductAssociation>
          <fbc:geneProductRef fbc:geneProduct="G_Mbar_A1693" />
        </fbc:geneProductAssociation>
      </reaction>
      <reaction fast="false" id="R_ARGSL" name="argininosuccinate lyase" reversible="true" fbc:lowerFluxBound="cobra_default_lb" fbc:upperFluxBound="cobra_default_ub">
        <listOfReactants>
          <speciesReference constant="true" species="M_argsuc_c" stoichiometry="1" />
        </listOfReactants>
        <listOfProducts>
          <speciesReference constant="true" species="M_fum_c" stoichiometry="1" />
          <speciesReference constant="true" species="M_arg_DASH_L_c" stoichiometry="1" />
        </listOfProducts>
        <fbc:geneProductAssociation>
          <fbc:geneProductRef fbc:geneProduct="G_Mbar_A0004" />
        </fbc:geneProductAssociation>
      </reaction>
      <reaction fast="false" id="R_ARGSS" name="argininosuccinate synthase" reversible="false" fbc:lowerFluxBound="cobra_0_bound" fbc:upperFluxBound="cobra_default_ub">
        <listOfReactants>
          <speciesReference constant="true" species="M_citr_DASH_L_c" stoichiometry="1" />
          <speciesReference constant="true" species="M_atp_c" stoichiometry="1" />
          <speciesReference constant="true" species="M_asp_DASH_L_c" stoichiometry="1" />
        </listOfReactants>
        <listOfProducts>
          <speciesReference constant="true" species="M_ppi_c" stoichiometry="1" />
          <speciesReference constant="true" species="M_h_c" stoichiometry="1" />
          <speciesReference constant="true" species="M_argsuc_c" stoichiometry="1" />
          <speciesReference constant="true" species="M_amp_c" stoichiometry="1" />
        </listOfProducts>
        <fbc:geneProductAssociation>
          <fbc:or>
            <fbc:geneProductRef fbc:geneProduct="G_Mbar_A2373" />
            <fbc:geneProductRef fbc:geneProduct="G_MBd0198" />
          </fbc:or>
        </fbc:geneProductAssociation>
      </reaction>
      <reaction fast="false" id="R_ARGTRS" name="Arginyl-tRNA synthetase" reversible="false" fbc:lowerFluxBound="cobra_0_bound" fbc:upperFluxBound="cobra_default_ub">
        <listOfReactants>
          <speciesReference constant="true" species="M_arg_DASH_L_c" stoichiometry="1" />
          <speciesReference constant="true" species="M_atp_c" stoichiometry="1" />
          <speciesReference constant="true" species="M_trnaarg_c" stoichiometry="1" />
        </listOfReactants>
        <listOfProducts>
          <speciesReference constant="true" species="M_ppi_c" stoichiometry="1" />
          <speciesReference constant="true" species="M_argtrna_c" stoichiometry="1" />
          <speciesReference constant="true" species="M_amp_c" stoichiometry="1" />
        </listOfProducts>
        <fbc:geneProductAssociation>
          <fbc:geneProductRef fbc:geneProduct="G_Mbar_A1008" />
        </fbc:geneProductAssociation>
      </reaction>
      <reaction fast="false" id="R_ASADi" name="aspartate-semialdehyde dehydrogenase, irreversible" reversible="false" fbc:lowerFluxBound="cobra_0_bound" fbc:upperFluxBound="cobra_default_ub">
        <listOfReactants>
          <speciesReference constant="true" species="M_h_c" stoichiometry="1" />
          <speciesReference constant="true" species="M_nadph_c" stoichiometry="1" />
          <speciesReference constant="true" species="M_4pasp_c" stoichiometry="1" />
        </listOfReactants>
        <listOfProducts>
          <speciesReference constant="true" species="M_pi_c" stoichiometry="1" />
          <speciesReference constant="true" species="M_nadp_c" stoichiometry="1" />
          <speciesReference constant="true" species="M_aspsa_c" stoichiometry="1" />
        </listOfProducts>
        <fbc:geneProductAssociation>
          <fbc:geneProductRef fbc:geneProduct="G_Mbar_A0760" />
        </fbc:geneProductAssociation>
      </reaction>
      <reaction fast="false" id="R_ASD" name="archaetidylserine decarboxylase" reversible="false" fbc:lowerFluxBound="cobra_0_bound" fbc:upperFluxBound="cobra_default_ub">
        <listOfReactants>
          <speciesReference constant="true" species="M_h_c" stoichiometry="1" />
          <speciesReference constant="true" species="M_dpgps_c" stoichiometry="1" />
        </listOfReactants>
        <listOfProducts>
          <speciesReference constant="true" species="M_co2_c" stoichiometry="1" />
          <speciesReference constant="true" species="M_dpgpe_c" stoichiometry="1" />
        </listOfProducts>
        <fbc:geneProductAssociation>
          <fbc:geneProductRef fbc:geneProduct="G_Mbar_A0875" />
        </fbc:geneProductAssociation>
      </reaction>
      <reaction fast="false" id="R_ASNN" name="L-asparaginase" reversible="false" fbc:lowerFluxBound="cobra_0_bound" fbc:upperFluxBound="cobra_default_ub">
        <listOfReactants>
          <speciesReference constant="true" species="M_asn_DASH_L_c" stoichiometry="1" />
          <speciesReference constant="true" species="M_h2o_c" stoichiometry="1" />
        </listOfReactants>
        <listOfProducts>
          <speciesReference constant="true" species="M_asp_DASH_L_c" stoichiometry="1" />
          <speciesReference constant="true" species="M_nh4_c" stoichiometry="1" />
        </listOfProducts>
        <fbc:geneProductAssociation>
          <fbc:geneProductRef fbc:geneProduct="G_Mbar_A0003" />
        </fbc:geneProductAssociation>
      </reaction>
      <reaction fast="false" id="R_ASNS1" name="asparagine synthase (glutamine-hydrolysing)" reversible="false" fbc:lowerFluxBound="cobra_0_bound" fbc:upperFluxBound="cobra_default_ub">
        <listOfReactants>
          <speciesReference constant="true" species="M_h2o_c" stoichiometry="1" />
          <speciesReference constant="true" species="M_atp_c" stoichiometry="1" />
          <speciesReference constant="true" species="M_gln_DASH_L_c" stoichiometry="1" />
          <speciesReference constant="true" species="M_asp_DASH_L_c" stoichiometry="1" />
        </listOfReactants>
        <listOfProducts>
          <speciesReference constant="true" species="M_asn_DASH_L_c" stoichiometry="1" />
          <speciesReference constant="true" species="M_ppi_c" stoichiometry="1" />
          <speciesReference constant="true" species="M_glu_DASH_L_c" stoichiometry="1" />
          <speciesReference constant="true" species="M_h_c" stoichiometry="1" />
          <speciesReference constant="true" species="M_amp_c" stoichiometry="1" />
        </listOfProducts>
        <fbc:geneProductAssociation>
          <fbc:geneProductRef fbc:geneProduct="G_Mbar_A2257" />
        </fbc:geneProductAssociation>
      </reaction>
      <reaction fast="false" id="R_ASP1DC" name="aspartate 1-decarboxylase" reversible="false" fbc:lowerFluxBound="cobra_0_bound" fbc:upperFluxBound="cobra_default_ub">
        <listOfReactants>
          <speciesReference constant="true" species="M_h_c" stoichiometry="1" />
          <speciesReference constant="true" species="M_asp_DASH_L_c" stoichiometry="1" />
        </listOfReactants>
        <listOfProducts>
          <speciesReference constant="true" species="M_ala_DASH_B_c" stoichiometry="1" />
          <speciesReference constant="true" species="M_co2_c" stoichiometry="1" />
        </listOfProducts>
        <fbc:geneProductAssociation>
          <fbc:or>
            <fbc:geneProductRef fbc:geneProduct="G_Mbar_A0977" />
            <fbc:geneProductRef fbc:geneProduct="G_Mbar_A2744" />
          </fbc:or>
        </fbc:geneProductAssociation>
      </reaction>
      <reaction fast="false" id="R_ASPCT" name="aspartate carbamoyltransferase" reversible="false" fbc:lowerFluxBound="cobra_0_bound" fbc:upperFluxBound="cobra_default_ub">
        <listOfReactants>
          <speciesReference constant="true" species="M_cbp_c" stoichiometry="1" />
          <speciesReference constant="true" species="M_asp_DASH_L_c" stoichiometry="1" />
        </listOfReactants>
        <listOfProducts>
          <speciesReference constant="true" species="M_pi_c" stoichiometry="1" />
          <speciesReference constant="true" species="M_h_c" stoichiometry="1" />
          <speciesReference constant="true" species="M_cbasp_c" stoichiometry="1" />
        </listOfProducts>
        <fbc:geneProductAssociation>
          <fbc:geneProductRef fbc:geneProduct="G_Mbar_A1168" />
        </fbc:geneProductAssociation>
      </reaction>
      <reaction fast="false" id="R_ASPKi" name="aspartate kinase, irreversible" reversible="false" fbc:lowerFluxBound="cobra_0_bound" fbc:upperFluxBound="cobra_default_ub">
        <listOfReactants>
          <speciesReference constant="true" species="M_atp_c" stoichiometry="1" />
          <speciesReference constant="true" species="M_asp_DASH_L_c" stoichiometry="1" />
        </listOfReactants>
        <listOfProducts>
          <speciesReference constant="true" species="M_4pasp_c" stoichiometry="1" />
          <speciesReference constant="true" species="M_adp_c" stoichiometry="1" />
        </listOfProducts>
        <fbc:geneProductAssociation>
          <fbc:geneProductRef fbc:geneProduct="G_Mbar_A0861" />
        </fbc:geneProductAssociation>
      </reaction>
      <reaction fast="false" id="R_ASPTA" name="aspartate transaminase" reversible="true" fbc:lowerFluxBound="cobra_default_lb" fbc:upperFluxBound="cobra_default_ub">
        <listOfReactants>
          <speciesReference constant="true" species="M_akg_c" stoichiometry="1" />
          <speciesReference constant="true" species="M_asp_DASH_L_c" stoichiometry="1" />
        </listOfReactants>
        <listOfProducts>
          <speciesReference constant="true" species="M_glu_DASH_L_c" stoichiometry="1" />
          <speciesReference constant="true" species="M_oaa_c" stoichiometry="1" />
        </listOfProducts>
        <fbc:geneProductAssociation>
          <fbc:geneProductRef fbc:geneProduct="G_Mbar_A2080" />
        </fbc:geneProductAssociation>
      </reaction>
      <reaction fast="false" id="R_ASPTRS" name="Aspartyl-tRNA synthetase" reversible="false" fbc:lowerFluxBound="cobra_0_bound" fbc:upperFluxBound="cobra_default_ub">
        <listOfReactants>
          <speciesReference constant="true" species="M_trnaasp_c" stoichiometry="1" />
          <speciesReference constant="true" species="M_atp_c" stoichiometry="1" />
          <speciesReference constant="true" species="M_asp_DASH_L_c" stoichiometry="1" />
        </listOfReactants>
        <listOfProducts>
          <speciesReference constant="true" species="M_asptrna_c" stoichiometry="1" />
          <speciesReference constant="true" species="M_ppi_c" stoichiometry="1" />
          <speciesReference constant="true" species="M_amp_c" stoichiometry="1" />
        </listOfProducts>
        <fbc:geneProductAssociation>
          <fbc:geneProductRef fbc:geneProduct="G_Mbar_A3173" />
        </fbc:geneProductAssociation>
      </reaction>
      <reaction fast="false" id="R_ATGH" name="archaetidylglycerol hydrogenase" reversible="false" fbc:lowerFluxBound="cobra_0_bound" fbc:upperFluxBound="cobra_default_ub">
        <listOfReactants>
          <speciesReference constant="true" species="M_nadph_c" stoichiometry="8" />
          <speciesReference constant="true" species="M_h_c" stoichiometry="8" />
          <speciesReference constant="true" species="M_dggpg_c" stoichiometry="1" />
        </listOfReactants>
        <listOfProducts>
          <speciesReference constant="true" species="M_dpgpg_c" stoichiometry="1" />
          <speciesReference constant="true" species="M_nadp_c" stoichiometry="8" />
        </listOfProducts>
        <fbc:geneProductAssociation>
          <fbc:or>
            <fbc:geneProductRef fbc:geneProduct="G_Mbar_A1604" />
            <fbc:geneProductRef fbc:geneProduct="G_Mbar_A1602" />
            <fbc:geneProductRef fbc:geneProduct="G_Mbar_A1603" />
            <fbc:geneProductRef fbc:geneProduct="G_Mbar_A3422" />
          </fbc:or>
        </fbc:geneProductAssociation>
      </reaction>
      <reaction fast="false" id="R_ATIH" name="archaetidylinositol hydrogenase" reversible="false" fbc:lowerFluxBound="cobra_0_bound" fbc:upperFluxBound="cobra_default_ub">
        <listOfReactants>
          <speciesReference constant="true" species="M_nadph_c" stoichiometry="8" />
          <speciesReference constant="true" species="M_h_c" stoichiometry="8" />
          <speciesReference constant="true" species="M_dggpi_c" stoichiometry="1" />
        </listOfReactants>
        <listOfProducts>
          <speciesReference constant="true" species="M_dpgpi_c" stoichiometry="1" />
          <speciesReference constant="true" species="M_nadp_c" stoichiometry="8" />
        </listOfProducts>
        <fbc:geneProductAssociation>
          <fbc:or>
            <fbc:geneProductRef fbc:geneProduct="G_Mbar_A1604" />
            <fbc:geneProductRef fbc:geneProduct="G_Mbar_A1602" />
            <fbc:geneProductRef fbc:geneProduct="G_Mbar_A1603" />
            <fbc:geneProductRef fbc:geneProduct="G_Mbar_A3422" />
          </fbc:or>
        </fbc:geneProductAssociation>
      </reaction>
      <reaction fast="false" id="R_ATPM" name="ATP maintenance requirement" reversible="false" fbc:lowerFluxBound="R_ATPM_lower_bound" fbc:upperFluxBound="R_ATPM_upper_bound">
        <listOfReactants>
          <speciesReference constant="true" species="M_h2o_c" stoichiometry="1" />
          <speciesReference constant="true" species="M_atp_c" stoichiometry="1" />
        </listOfReactants>
        <listOfProducts>
          <speciesReference constant="true" species="M_pi_c" stoichiometry="1" />
          <speciesReference constant="true" species="M_h_c" stoichiometry="1" />
          <speciesReference constant="true" species="M_adp_c" stoichiometry="1" />
        </listOfProducts>
      </reaction>
      <reaction fast="false" id="R_ATPPRT" name="ATP phosphoribosyltransferase" reversible="false" fbc:lowerFluxBound="cobra_0_bound" fbc:upperFluxBound="cobra_default_ub">
        <listOfReactants>
          <speciesReference constant="true" species="M_prpp_c" stoichiometry="1" />
          <speciesReference constant="true" species="M_atp_c" stoichiometry="1" />
        </listOfReactants>
        <listOfProducts>
          <speciesReference constant="true" species="M_ppi_c" stoichiometry="1" />
          <speciesReference constant="true" species="M_prbatp_c" stoichiometry="1" />
        </listOfProducts>
        <fbc:geneProductAssociation>
          <fbc:geneProductRef fbc:geneProduct="G_Mbar_A1312" />
        </fbc:geneProductAssociation>
      </reaction>
      <reaction fast="false" id="R_ATPS1" name="H+-exporting ATPase" reversible="false" fbc:lowerFluxBound="cobra_0_bound" fbc:upperFluxBound="cobra_default_ub">
        <listOfReactants>
          <speciesReference constant="true" species="M_h2o_c" stoichiometry="1" />
          <speciesReference constant="true" species="M_h_c" stoichiometry="1" />
          <speciesReference constant="true" species="M_atp_c" stoichiometry="1" />
        </listOfReactants>
        <listOfProducts>
          <speciesReference constant="true" species="M_pi_c" stoichiometry="1" />
          <speciesReference constant="true" species="M_adp_c" stoichiometry="1" />
          <speciesReference constant="true" species="M_h_e" stoichiometry="2" />
        </listOfProducts>
        <fbc:geneProductAssociation>
          <fbc:or>
            <fbc:geneProductRef fbc:geneProduct="G_Mbar_A2778" />
            <fbc:geneProductRef fbc:geneProduct="G_Mbar_A2777" />
          </fbc:or>
        </fbc:geneProductAssociation>
      </reaction>
      <reaction fast="false" id="R_ATPS4r" name="ATP synthase (four protons for one ATP)" reversible="true" fbc:lowerFluxBound="cobra_default_lb" fbc:upperFluxBound="cobra_default_ub">
        <listOfReactants>
          <speciesReference constant="true" species="M_pi_c" stoichiometry="1" />
          <speciesReference constant="true" species="M_adp_c" stoichiometry="1" />
          <speciesReference constant="true" species="M_h_e" stoichiometry="4" />
        </listOfReactants>
        <listOfProducts>
          <speciesReference constant="true" species="M_h2o_c" stoichiometry="1" />
          <speciesReference constant="true" species="M_h_c" stoichiometry="3" />
          <speciesReference constant="true" species="M_atp_c" stoichiometry="1" />
        </listOfProducts>
        <fbc:geneProductAssociation>
          <fbc:and>
            <fbc:geneProductRef fbc:geneProduct="G_Mbar_A0384" />
            <fbc:geneProductRef fbc:geneProduct="G_Mbar_A0385" />
            <fbc:geneProductRef fbc:geneProduct="G_Mbar_A0389" />
            <fbc:or>
              <fbc:geneProductRef fbc:geneProduct="G_Mbar_A0391" />
              <fbc:geneProductRef fbc:geneProduct="G_Mbar_A0379" />
            </fbc:or>
            <fbc:or>
              <fbc:geneProductRef fbc:geneProduct="G_Mbar_A3102" />
              <fbc:geneProductRef fbc:geneProduct="G_Mbar_A0386" />
            </fbc:or>
            <fbc:or>
              <fbc:geneProductRef fbc:geneProduct="G_Mbar_A0390" />
              <fbc:geneProductRef fbc:geneProduct="G_Mbar_A0378" />
            </fbc:or>
            <fbc:geneProductRef fbc:geneProduct="G_Mbar_A0387" />
            <fbc:geneProductRef fbc:geneProduct="G_Mbar_A0392" />
            <fbc:or>
              <fbc:geneProductRef fbc:geneProduct="G_Mbar_A3101" />
              <fbc:geneProductRef fbc:geneProduct="G_Mbar_A0388" />
            </fbc:or>
          </fbc:and>
        </fbc:geneProductAssociation>
      </reaction>
      <reaction fast="false" id="R_ATRZCH" name="atrazine chlorohydrolase" reversible="false" fbc:lowerFluxBound="cobra_0_bound" fbc:upperFluxBound="cobra_default_ub">
        <listOfReactants>
          <speciesReference constant="true" species="M_h2o_c" stoichiometry="1" />
          <speciesReference constant="true" species="M_atrz_c" stoichiometry="1" />
        </listOfReactants>
        <listOfProducts>
          <speciesReference constant="true" species="M_h_c" stoichiometry="1" />
          <speciesReference constant="true" species="M_hatrz_c" stoichiometry="1" />
          <speciesReference constant="true" species="M_cl_c" stoichiometry="1" />
        </listOfProducts>
        <fbc:geneProductAssociation>
          <fbc:geneProductRef fbc:geneProduct="G_Mbar_A3252" />
        </fbc:geneProductAssociation>
      </reaction>
      <reaction fast="false" id="R_ATSH" name="archaetidylserine hydrogenase" reversible="false" fbc:lowerFluxBound="cobra_0_bound" fbc:upperFluxBound="cobra_default_ub">
        <listOfReactants>
          <speciesReference constant="true" species="M_nadph_c" stoichiometry="8" />
          <speciesReference constant="true" species="M_h_c" stoichiometry="8" />
          <speciesReference constant="true" species="M_dgggps_c" stoichiometry="1" />
        </listOfReactants>
        <listOfProducts>
          <speciesReference constant="true" species="M_nadp_c" stoichiometry="8" />
          <speciesReference constant="true" species="M_dpgps_c" stoichiometry="1" />
        </listOfProducts>
        <fbc:geneProductAssociation>
          <fbc:or>
            <fbc:geneProductRef fbc:geneProduct="G_Mbar_A1604" />
            <fbc:geneProductRef fbc:geneProduct="G_Mbar_A1602" />
            <fbc:geneProductRef fbc:geneProduct="G_Mbar_A1603" />
            <fbc:geneProductRef fbc:geneProduct="G_Mbar_A3422" />
          </fbc:or>
        </fbc:geneProductAssociation>
      </reaction>
      <reaction fast="false" id="R_BACCL" name="biotin-[acetyl-CoA-carboxylase] ligase" reversible="false" fbc:lowerFluxBound="cobra_0_bound" fbc:upperFluxBound="cobra_default_ub">
        <listOfReactants>
          <speciesReference constant="true" species="M_btn_c" stoichiometry="1" />
          <speciesReference constant="true" species="M_h_c" stoichiometry="1" />
          <speciesReference constant="true" species="M_atp_c" stoichiometry="1" />
        </listOfReactants>
        <listOfProducts>
          <speciesReference constant="true" species="M_ppi_c" stoichiometry="1" />
          <speciesReference constant="true" species="M_btamp_c" stoichiometry="1" />
        </listOfProducts>
        <fbc:geneProductAssociation>
          <fbc:geneProductRef fbc:geneProduct="G_Mbar_A1588" />
        </fbc:geneProductAssociation>
      </reaction>
      <reaction fast="false" id="R_BLAT" name="beta-lysine acetyltransferase" reversible="false" fbc:lowerFluxBound="cobra_0_bound" fbc:upperFluxBound="cobra_default_ub">
        <listOfReactants>
          <speciesReference constant="true" species="M_accoa_c" stoichiometry="1" />
          <speciesReference constant="true" species="M_36dahx_c" stoichiometry="1" />
        </listOfReactants>
        <listOfProducts>
          <speciesReference constant="true" species="M_h_c" stoichiometry="1" />
          <speciesReference constant="true" species="M_nabl_c" stoichiometry="1" />
          <speciesReference constant="true" species="M_coa_c" stoichiometry="1" />
        </listOfProducts>
        <fbc:geneProductAssociation>
          <fbc:geneProductRef fbc:geneProduct="G_Mbar_A0671" />
        </fbc:geneProductAssociation>
      </reaction>
      <reaction fast="false" id="R_BRFAPS" name="beta-ribofuranosylaminobenzene 5'-phosphate synthase" reversible="false" fbc:lowerFluxBound="cobra_0_bound" fbc:upperFluxBound="cobra_default_ub">
        <listOfReactants>
          <speciesReference constant="true" species="M_prpp_c" stoichiometry="1" />
          <speciesReference constant="true" species="M_h_c" stoichiometry="1" />
          <speciesReference constant="true" species="M_4abz_c" stoichiometry="1" />
        </listOfReactants>
        <listOfProducts>
          <speciesReference constant="true" species="M_ppi_c" stoichiometry="1" />
          <speciesReference constant="true" species="M_co2_c" stoichiometry="1" />
          <speciesReference constant="true" species="M_Brfap_c" stoichiometry="1" />
        </listOfProducts>
        <fbc:geneProductAssociation>
          <fbc:geneProductRef fbc:geneProduct="G_Mbar_A1222" />
        </fbc:geneProductAssociation>
      </reaction>
      <reaction fast="false" id="R_BTNt2i" name="Biotin uptake" reversible="false" fbc:lowerFluxBound="cobra_0_bound" fbc:upperFluxBound="cobra_default_ub">
        <listOfReactants>
          <speciesReference constant="true" species="M_h_e" stoichiometry="1" />
          <speciesReference constant="true" species="M_btn_e" stoichiometry="1" />
        </listOfReactants>
        <listOfProducts>
          <speciesReference constant="true" species="M_btn_c" stoichiometry="1" />
          <speciesReference constant="true" species="M_h_c" stoichiometry="1" />
        </listOfProducts>
      </reaction>
      <reaction fast="false" id="R_BTS3r" name="biotin synthase" reversible="true" fbc:lowerFluxBound="cobra_default_lb" fbc:upperFluxBound="cobra_default_ub">
        <listOfReactants>
          <speciesReference constant="true" species="M_dtbt_c" stoichiometry="1" />
          <speciesReference constant="true" species="M_s_c" stoichiometry="2" />
        </listOfReactants>
        <listOfProducts>
          <speciesReference constant="true" species="M_btn_c" stoichiometry="1" />
          <speciesReference constant="true" species="M_h2s_c" stoichiometry="1" />
        </listOfProducts>
        <fbc:geneProductAssociation>
          <fbc:geneProductRef fbc:geneProduct="G_Mbar_A0838" />
        </fbc:geneProductAssociation>
      </reaction>
      <reaction fast="false" id="R_CA2abc" name="calcium transport via ABC system" reversible="false" fbc:lowerFluxBound="cobra_0_bound" fbc:upperFluxBound="cobra_default_ub">
        <listOfReactants>
          <speciesReference constant="true" species="M_h2o_c" stoichiometry="1" />
          <speciesReference constant="true" species="M_ca2_e" stoichiometry="1" />
          <speciesReference constant="true" species="M_atp_c" stoichiometry="1" />
        </listOfReactants>
        <listOfProducts>
          <speciesReference constant="true" species="M_pi_c" stoichiometry="1" />
          <speciesReference constant="true" species="M_h_c" stoichiometry="1" />
          <speciesReference constant="true" species="M_adp_c" stoichiometry="1" />
          <speciesReference constant="true" species="M_ca2_c" stoichiometry="1" />
        </listOfProducts>
        <fbc:geneProductAssociation>
          <fbc:or>
            <fbc:geneProductRef fbc:geneProduct="G_Mbar_A0500" />
            <fbc:geneProductRef fbc:geneProduct="G_Mbar_A0406" />
          </fbc:or>
        </fbc:geneProductAssociation>
      </reaction>
      <reaction fast="false" id="R_CAT" name="catalase" reversible="false" fbc:lowerFluxBound="cobra_0_bound" fbc:upperFluxBound="cobra_default_ub">
        <listOfReactants>
          <speciesReference constant="true" species="M_h2o2_c" stoichiometry="2" />
        </listOfReactants>
        <listOfProducts>
          <speciesReference constant="true" species="M_h2o_c" stoichiometry="2" />
          <speciesReference constant="true" species="M_o2_c" stoichiometry="1" />
        </listOfProducts>
        <fbc:geneProductAssociation>
          <fbc:geneProductRef fbc:geneProduct="G_Mbar_A0814" />
        </fbc:geneProductAssociation>
      </reaction>
      <reaction fast="false" id="R_CAt6" name="calcium / sodium antiporter" reversible="true" fbc:lowerFluxBound="cobra_default_lb" fbc:upperFluxBound="cobra_default_ub">
        <listOfReactants>
          <speciesReference constant="true" species="M_ca2_c" stoichiometry="1" />
          <speciesReference constant="true" species="M_na1_e" stoichiometry="1" />
        </listOfReactants>
        <listOfProducts>
          <speciesReference constant="true" species="M_na1_c" stoichiometry="1" />
          <speciesReference constant="true" species="M_ca2_e" stoichiometry="1" />
        </listOfProducts>
        <fbc:geneProductAssociation>
          <fbc:or>
            <fbc:geneProductRef fbc:geneProduct="G_Mbar_A2253" />
            <fbc:geneProductRef fbc:geneProduct="G_Mbar_A2093" />
          </fbc:or>
        </fbc:geneProductAssociation>
      </reaction>
      <reaction fast="false" id="R_CBIAT" name="Cobinamide adenyltransferase" reversible="true" fbc:lowerFluxBound="cobra_default_lb" fbc:upperFluxBound="cobra_default_ub">
        <listOfReactants>
          <speciesReference constant="true" species="M_cbi_c" stoichiometry="1" />
          <speciesReference constant="true" species="M_h_c" stoichiometry="1" />
          <speciesReference constant="true" species="M_atp_c" stoichiometry="1" />
        </listOfReactants>
        <listOfProducts>
          <speciesReference constant="true" species="M_adocbi_c" stoichiometry="1" />
          <speciesReference constant="true" species="M_pppi_c" stoichiometry="1" />
        </listOfProducts>
        <fbc:geneProductAssociation>
          <fbc:geneProductRef fbc:geneProduct="G_Mbar_A1365" />
        </fbc:geneProductAssociation>
      </reaction>
      <reaction fast="false" id="R_CBIabc" name="Cobinamide transport via ABC system" reversible="false" fbc:lowerFluxBound="cobra_0_bound" fbc:upperFluxBound="cobra_default_ub">
        <listOfReactants>
          <speciesReference constant="true" species="M_h2o_c" stoichiometry="1" />
          <speciesReference constant="true" species="M_atp_c" stoichiometry="1" />
          <speciesReference constant="true" species="M_cbi_e" stoichiometry="1" />
        </listOfReactants>
        <listOfProducts>
          <speciesReference constant="true" species="M_pi_c" stoichiometry="1" />
          <speciesReference constant="true" species="M_h_c" stoichiometry="1" />
          <speciesReference constant="true" species="M_adp_c" stoichiometry="1" />
          <speciesReference constant="true" species="M_cbi_c" stoichiometry="1" />
        </listOfProducts>
      </reaction>
      <reaction fast="false" id="R_CBL1HBIabc" name="Cob(1)alamin-HBI transport via ABC system" reversible="false" fbc:lowerFluxBound="cobra_0_bound" fbc:upperFluxBound="cobra_default_ub">
        <listOfReactants>
          <speciesReference constant="true" species="M_h2o_c" stoichiometry="1" />
          <speciesReference constant="true" species="M_atp_c" stoichiometry="1" />
          <speciesReference constant="true" species="M_cbl1hbi_e" stoichiometry="1" />
        </listOfReactants>
        <listOfProducts>
          <speciesReference constant="true" species="M_cbl1hbi_c" stoichiometry="1" />
          <speciesReference constant="true" species="M_pi_c" stoichiometry="1" />
          <speciesReference constant="true" species="M_h_c" stoichiometry="1" />
          <speciesReference constant="true" species="M_adp_c" stoichiometry="1" />
        </listOfProducts>
      </reaction>
      <reaction fast="false" id="R_CBL1abc" name="Cob(1)alamin transport via ABC system" reversible="false" fbc:lowerFluxBound="cobra_0_bound" fbc:upperFluxBound="cobra_default_ub">
        <listOfReactants>
          <speciesReference constant="true" species="M_h2o_c" stoichiometry="1" />
          <speciesReference constant="true" species="M_cbl1_e" stoichiometry="1" />
          <speciesReference constant="true" species="M_atp_c" stoichiometry="1" />
        </listOfReactants>
        <listOfProducts>
          <speciesReference constant="true" species="M_adp_c" stoichiometry="1" />
          <speciesReference constant="true" species="M_h_c" stoichiometry="1" />
          <speciesReference constant="true" species="M_cbl1_c" stoichiometry="1" />
          <speciesReference constant="true" species="M_pi_c" stoichiometry="1" />
        </listOfProducts>
      </reaction>
      <reaction fast="false" id="R_CBLAT2" name="cob(I)alamin-HBI adenosyltransferase" reversible="false" fbc:lowerFluxBound="cobra_0_bound" fbc:upperFluxBound="cobra_default_ub">
        <listOfReactants>
          <speciesReference constant="true" species="M_cbl1hbi_c" stoichiometry="1" />
          <speciesReference constant="true" species="M_h_c" stoichiometry="1" />
          <speciesReference constant="true" species="M_atp_c" stoichiometry="1" />
        </listOfReactants>
        <listOfProducts>
          <speciesReference constant="true" species="M_adocblhbi_c" stoichiometry="1" />
          <speciesReference constant="true" species="M_pppi_c" stoichiometry="1" />
        </listOfProducts>
        <fbc:geneProductAssociation>
          <fbc:geneProductRef fbc:geneProduct="G_Mbar_A1365" />
        </fbc:geneProductAssociation>
      </reaction>
      <reaction fast="false" id="R_CBLD" name="cob(I)alamin degradation" reversible="false" fbc:lowerFluxBound="cobra_0_bound" fbc:upperFluxBound="cobra_default_ub">
        <listOfReactants>
          <speciesReference constant="true" species="M_cbl1_c" stoichiometry="1" />
        </listOfReactants>
        <listOfProducts>
          <speciesReference constant="true" species="M_cbi_c" stoichiometry="1" />
          <speciesReference constant="true" species="M_unknown_cbl1deg_c" stoichiometry="1" />
        </listOfProducts>
      </reaction>
      <reaction fast="false" id="R_CBPS" name="carbamoyl-phosphate synthase (glutamine-hydrolysing)" reversible="false" fbc:lowerFluxBound="cobra_0_bound" fbc:upperFluxBound="cobra_default_ub">
        <listOfReactants>
          <speciesReference constant="true" species="M_h2o_c" stoichiometry="1" />
          <speciesReference constant="true" species="M_atp_c" stoichiometry="2" />
          <speciesReference constant="true" species="M_gln_DASH_L_c" stoichiometry="1" />
          <speciesReference constant="true" species="M_hco3_c" stoichiometry="1" />
        </listOfReactants>
        <listOfProducts>
          <speciesReference constant="true" species="M_glu_DASH_L_c" stoichiometry="1" />
          <speciesReference constant="true" species="M_cbp_c" stoichiometry="1" />
          <speciesReference constant="true" species="M_h_c" stoichiometry="2" />
          <speciesReference constant="true" species="M_adp_c" stoichiometry="2" />
          <speciesReference constant="true" species="M_pi_c" stoichiometry="1" />
        </listOfProducts>
        <fbc:geneProductAssociation>
          <fbc:and>
            <fbc:geneProductRef fbc:geneProduct="G_Mbar_A2374" />
            <fbc:geneProductRef fbc:geneProduct="G_Mbar_A2375" />
          </fbc:and>
        </fbc:geneProductAssociation>
      </reaction>
      <reaction fast="false" id="R_CD2abc1" name="cadmium transport out via ABC system" reversible="false" fbc:lowerFluxBound="cobra_0_bound" fbc:upperFluxBound="cobra_default_ub">
        <listOfReactants>
          <speciesReference constant="true" species="M_h2o_c" stoichiometry="1" />
          <speciesReference constant="true" species="M_atp_c" stoichiometry="1" />
          <speciesReference constant="true" species="M_cd2_c" stoichiometry="1" />
        </listOfReactants>
        <listOfProducts>
          <speciesReference constant="true" species="M_pi_c" stoichiometry="1" />
          <speciesReference constant="true" species="M_cd2_e" stoichiometry="1" />
          <speciesReference constant="true" species="M_h_c" stoichiometry="1" />
          <speciesReference constant="true" species="M_adp_c" stoichiometry="1" />
        </listOfProducts>
        <fbc:geneProductAssociation>
          <fbc:geneProductRef fbc:geneProduct="G_Mbar_A0343" />
        </fbc:geneProductAssociation>
      </reaction>
      <reaction fast="false" id="R_CD2abc2" name="cadmium transport in via ABC system" reversible="false" fbc:lowerFluxBound="cobra_0_bound" fbc:upperFluxBound="cobra_default_ub">
        <listOfReactants>
          <speciesReference constant="true" species="M_h2o_c" stoichiometry="1" />
          <speciesReference constant="true" species="M_cd2_e" stoichiometry="1" />
          <speciesReference constant="true" species="M_atp_c" stoichiometry="1" />
        </listOfReactants>
        <listOfProducts>
          <speciesReference constant="true" species="M_pi_c" stoichiometry="1" />
          <speciesReference constant="true" species="M_h_c" stoichiometry="1" />
          <speciesReference constant="true" species="M_adp_c" stoichiometry="1" />
          <speciesReference constant="true" species="M_cd2_c" stoichiometry="1" />
        </listOfProducts>
        <fbc:geneProductAssociation>
          <fbc:geneProductRef fbc:geneProduct="G_Mbar_A0343" />
        </fbc:geneProductAssociation>
      </reaction>
      <reaction fast="false" id="R_CDGGGPP3" name="CDP-alcohol phosphatidyltransferase (glycerol 1-phosphate)" reversible="false" fbc:lowerFluxBound="cobra_0_bound" fbc:upperFluxBound="cobra_default_ub">
        <listOfReactants>
          <speciesReference constant="true" species="M_glyc1p_c" stoichiometry="1" />
          <speciesReference constant="true" species="M_cdgggp_c" stoichiometry="1" />
        </listOfReactants>
        <listOfProducts>
          <speciesReference constant="true" species="M_h_c" stoichiometry="1" />
          <speciesReference constant="true" species="M_dggpgp_c" stoichiometry="1" />
          <speciesReference constant="true" species="M_cmp_c" stoichiometry="1" />
        </listOfProducts>
        <fbc:geneProductAssociation>
          <fbc:geneProductRef fbc:geneProduct="G_Mbar_A1250" />
        </fbc:geneProductAssociation>
      </reaction>
      <reaction fast="false" id="R_CDGGGPP4" name="CDP-alcohol phosphatidyltransferase (glycerol 1-phosphate) (hydroxy)" reversible="false" fbc:lowerFluxBound="cobra_0_bound" fbc:upperFluxBound="cobra_default_ub">
        <listOfReactants>
          <speciesReference constant="true" species="M_3hcdgggp_c" stoichiometry="1" />
          <speciesReference constant="true" species="M_glyc1p_c" stoichiometry="1" />
        </listOfReactants>
        <listOfProducts>
          <speciesReference constant="true" species="M_h_c" stoichiometry="1" />
          <speciesReference constant="true" species="M_3hdggpgp_c" stoichiometry="1" />
          <speciesReference constant="true" species="M_cmp_c" stoichiometry="1" />
        </listOfProducts>
        <fbc:geneProductAssociation>
          <fbc:geneProductRef fbc:geneProduct="G_Mbar_A1250" />
        </fbc:geneProductAssociation>
      </reaction>
      <reaction fast="false" id="R_CDGGGS" name="CDP-2,3-di-O-geranylgeranyl-sn-glycerol synthase" reversible="false" fbc:lowerFluxBound="cobra_0_bound" fbc:upperFluxBound="cobra_default_ub">
        <listOfReactants>
          <speciesReference constant="true" species="M_ctp_c" stoichiometry="1" />
          <speciesReference constant="true" species="M_h_c" stoichiometry="1" />
          <speciesReference constant="true" species="M_dgggp_c" stoichiometry="1" />
        </listOfReactants>
        <listOfProducts>
          <speciesReference constant="true" species="M_ppi_c" stoichiometry="1" />
          <speciesReference constant="true" species="M_cdgggp_c" stoichiometry="1" />
        </listOfProducts>
      </reaction>
      <reaction fast="false" id="R_CDGGGS2" name="CDP-2-O-(3'-hydroxy)geranyl-3-O-geranyl-sn-glycerol synthase" reversible="false" fbc:lowerFluxBound="cobra_0_bound" fbc:upperFluxBound="cobra_default_ub">
        <listOfReactants>
          <speciesReference constant="true" species="M_3hdgggp_c" stoichiometry="1" />
          <speciesReference constant="true" species="M_ctp_c" stoichiometry="1" />
          <speciesReference constant="true" species="M_h_c" stoichiometry="1" />
        </listOfReactants>
        <listOfProducts>
          <speciesReference constant="true" species="M_ppi_c" stoichiometry="1" />
          <speciesReference constant="true" species="M_3hcdgggp_c" stoichiometry="1" />
        </listOfProducts>
      </reaction>
      <reaction fast="false" id="R_CDGGGSAT" name="CDP-2,3-di-O-geranylgeranyl-sn-glyceroserine O-archaetidyltransferase" reversible="false" fbc:lowerFluxBound="cobra_0_bound" fbc:upperFluxBound="cobra_default_ub">
        <listOfReactants>
          <speciesReference constant="true" species="M_ser_DASH_L_c" stoichiometry="1" />
          <speciesReference constant="true" species="M_cdgggp_c" stoichiometry="1" />
        </listOfReactants>
        <listOfProducts>
          <speciesReference constant="true" species="M_h_c" stoichiometry="1" />
          <speciesReference constant="true" species="M_cmp_c" stoichiometry="1" />
          <speciesReference constant="true" species="M_dgggps_c" stoichiometry="1" />
        </listOfProducts>
        <fbc:geneProductAssociation>
          <fbc:geneProductRef fbc:geneProduct="G_Mbar_A0874" />
        </fbc:geneProductAssociation>
      </reaction>
      <reaction fast="false" id="R_CDGGGSAT2" name="CDP-2-O-(3'-hydroxy)geranyl-3-O-geranyl-sn-glyceroserine O-archaetidyltransferase" reversible="false" fbc:lowerFluxBound="cobra_0_bound" fbc:upperFluxBound="cobra_default_ub">
        <listOfReactants>
          <speciesReference constant="true" species="M_ser_DASH_L_c" stoichiometry="1" />
          <speciesReference constant="true" species="M_3hcdgggp_c" stoichiometry="1" />
        </listOfReactants>
        <listOfProducts>
          <speciesReference constant="true" species="M_3hdgggps_c" stoichiometry="1" />
          <speciesReference constant="true" species="M_h_c" stoichiometry="1" />
          <speciesReference constant="true" species="M_cmp_c" stoichiometry="1" />
        </listOfProducts>
        <fbc:geneProductAssociation>
          <fbc:geneProductRef fbc:geneProduct="G_Mbar_A0874" />
        </fbc:geneProductAssociation>
      </reaction>
      <reaction fast="false" id="R_CDGGIPT" name="CDP-digeranyl-sn-glycero-myo-inositol 3-phosphatidyltransferase" reversible="false" fbc:lowerFluxBound="cobra_0_bound" fbc:upperFluxBound="cobra_default_ub">
        <listOfReactants>
          <speciesReference constant="true" species="M_inost_c" stoichiometry="1" />
          <speciesReference constant="true" species="M_cdgggp_c" stoichiometry="1" />
        </listOfReactants>
        <listOfProducts>
          <speciesReference constant="true" species="M_h_c" stoichiometry="1" />
          <speciesReference constant="true" species="M_dggpi_c" stoichiometry="1" />
          <speciesReference constant="true" species="M_cmp_c" stoichiometry="1" />
        </listOfProducts>
        <fbc:geneProductAssociation>
          <fbc:geneProductRef fbc:geneProduct="G_Mbar_A1498" />
        </fbc:geneProductAssociation>
      </reaction>
      <reaction fast="false" id="R_CDGGIPT2" name="CDP-digeranyl-sn-glycero-myo-inositol 3-phosphatidyltransferase (3' hydroxy)" reversible="false" fbc:lowerFluxBound="cobra_0_bound" fbc:upperFluxBound="cobra_default_ub">
        <listOfReactants>
          <speciesReference constant="true" species="M_3hcdgggp_c" stoichiometry="1" />
          <speciesReference constant="true" species="M_inost_c" stoichiometry="1" />
        </listOfReactants>
        <listOfProducts>
          <speciesReference constant="true" species="M_h_c" stoichiometry="1" />
          <speciesReference constant="true" species="M_cmp_c" stoichiometry="1" />
          <speciesReference constant="true" species="M_3hdggpi_c" stoichiometry="1" />
        </listOfProducts>
        <fbc:geneProductAssociation>
          <fbc:geneProductRef fbc:geneProduct="G_Mbar_A1498" />
        </fbc:geneProductAssociation>
      </reaction>
      <reaction fast="false" id="R_CDPGH" name="cyclic 2,3-diphosphoglycerate hydrolase" reversible="false" fbc:lowerFluxBound="cobra_0_bound" fbc:upperFluxBound="cobra_default_ub">
        <listOfReactants>
          <speciesReference constant="true" species="M_h2o_c" stoichiometry="1" />
          <speciesReference constant="true" species="M_cdpg_c" stoichiometry="1" />
        </listOfReactants>
        <listOfProducts>
          <speciesReference constant="true" species="M_h_c" stoichiometry="2" />
          <speciesReference constant="true" species="M_23dpg_c" stoichiometry="1" />
        </listOfProducts>
      </reaction>
      <reaction fast="false" id="R_CDPGS" name="cyclic 2,3-diphosphoglycerate synthase" reversible="false" fbc:lowerFluxBound="cobra_0_bound" fbc:upperFluxBound="cobra_default_ub">
        <listOfReactants>
          <speciesReference constant="true" species="M_h_c" stoichiometry="1" />
          <speciesReference constant="true" species="M_23dpg_c" stoichiometry="1" />
          <speciesReference constant="true" species="M_atp_c" stoichiometry="1" />
        </listOfReactants>
        <listOfProducts>
          <speciesReference constant="true" species="M_cdpg_c" stoichiometry="1" />
          <speciesReference constant="true" species="M_pi_c" stoichiometry="1" />
          <speciesReference constant="true" species="M_adp_c" stoichiometry="1" />
        </listOfProducts>
      </reaction>
      <reaction fast="false" id="R_CF3Ha" name="coenzyme F390 hydrolase (ATP)" reversible="false" fbc:lowerFluxBound="cobra_0_bound" fbc:upperFluxBound="cobra_default_ub">
        <listOfReactants>
          <speciesReference constant="true" species="M_h2o_c" stoichiometry="1" />
          <speciesReference constant="true" species="M_f390a_c" stoichiometry="1" />
        </listOfReactants>
        <listOfProducts>
          <speciesReference constant="true" species="M_h_c" stoichiometry="1" />
          <speciesReference constant="true" species="M_f420_DASH_2_c" stoichiometry="1" />
          <speciesReference constant="true" species="M_amp_c" stoichiometry="1" />
        </listOfProducts>
      </reaction>
      <reaction fast="false" id="R_CF3Hg" name="coenzyme F390 hydrolase (GTP)" reversible="false" fbc:lowerFluxBound="cobra_0_bound" fbc:upperFluxBound="cobra_default_ub">
        <listOfReactants>
          <speciesReference constant="true" species="M_h2o_c" stoichiometry="1" />
          <speciesReference constant="true" species="M_f390g_c" stoichiometry="1" />
        </listOfReactants>
        <listOfProducts>
          <speciesReference constant="true" species="M_gmp_c" stoichiometry="1" />
          <speciesReference constant="true" species="M_h_c" stoichiometry="1" />
          <speciesReference constant="true" species="M_f420_DASH_2_c" stoichiometry="1" />
        </listOfProducts>
      </reaction>
      <reaction fast="false" id="R_CF3Sa" name="coenzyme F390 synthetase (ATP)" reversible="false" fbc:lowerFluxBound="cobra_0_bound" fbc:upperFluxBound="cobra_default_ub">
        <listOfReactants>
          <speciesReference constant="true" species="M_atp_c" stoichiometry="1" />
          <speciesReference constant="true" species="M_f420_DASH_2_c" stoichiometry="1" />
        </listOfReactants>
        <listOfProducts>
          <speciesReference constant="true" species="M_f390a_c" stoichiometry="1" />
          <speciesReference constant="true" species="M_ppi_c" stoichiometry="1" />
        </listOfProducts>
        <fbc:geneProductAssociation>
          <fbc:or>
            <fbc:geneProductRef fbc:geneProduct="G_Mbar_A0211" />
            <fbc:geneProductRef fbc:geneProduct="G_Mbar_A0508" />
            <fbc:geneProductRef fbc:geneProduct="G_Mbar_A2872" />
          </fbc:or>
        </fbc:geneProductAssociation>
      </reaction>
      <reaction fast="false" id="R_CF3Sg" name="coenzyme F390 synthetase (GTP)" reversible="false" fbc:lowerFluxBound="cobra_0_bound" fbc:upperFluxBound="cobra_default_ub">
        <listOfReactants>
          <speciesReference constant="true" species="M_f420_DASH_2_c" stoichiometry="1" />
          <speciesReference constant="true" species="M_gtp_c" stoichiometry="1" />
        </listOfReactants>
        <listOfProducts>
          <speciesReference constant="true" species="M_ppi_c" stoichiometry="1" />
          <speciesReference constant="true" species="M_f390g_c" stoichiometry="1" />
        </listOfProducts>
        <fbc:geneProductAssociation>
          <fbc:or>
            <fbc:geneProductRef fbc:geneProduct="G_Mbar_A0211" />
            <fbc:geneProductRef fbc:geneProduct="G_Mbar_A0508" />
            <fbc:geneProductRef fbc:geneProduct="G_Mbar_A2872" />
          </fbc:or>
        </fbc:geneProductAssociation>
      </reaction>
      <reaction fast="false" id="R_CH2ACH" name="cis-(homo)2aconitate hydrolase" reversible="true" fbc:lowerFluxBound="cobra_default_lb" fbc:upperFluxBound="cobra_default_ub">
        <listOfReactants>
          <speciesReference constant="true" species="M_h2o_c" stoichiometry="1" />
          <speciesReference constant="true" species="M_h2acon_DASH_C_c" stoichiometry="1" />
        </listOfReactants>
        <listOfProducts>
          <speciesReference constant="true" species="M_tih2cit_c" stoichiometry="1" />
        </listOfProducts>
        <fbc:geneProductAssociation>
          <fbc:and>
            <fbc:geneProductRef fbc:geneProduct="G_Mbar_A1961" />
            <fbc:geneProductRef fbc:geneProduct="G_Mbar_A0244" />
          </fbc:and>
        </fbc:geneProductAssociation>
      </reaction>
      <reaction fast="false" id="R_CH3ACH" name="cis-(homo)3aconitate hydrolase" reversible="true" fbc:lowerFluxBound="cobra_default_lb" fbc:upperFluxBound="cobra_default_ub">
        <listOfReactants>
          <speciesReference constant="true" species="M_h2o_c" stoichiometry="1" />
          <speciesReference constant="true" species="M_h3acon_DASH_C_c" stoichiometry="1" />
        </listOfReactants>
        <listOfProducts>
          <speciesReference constant="true" species="M_tih3cit_c" stoichiometry="1" />
        </listOfProducts>
        <fbc:geneProductAssociation>
          <fbc:and>
            <fbc:geneProductRef fbc:geneProduct="G_Mbar_A0244" />
            <fbc:geneProductRef fbc:geneProduct="G_Mbar_A1961" />
          </fbc:and>
        </fbc:geneProductAssociation>
      </reaction>
      <reaction fast="false" id="R_CH4St" name="Methanethiol Transport" reversible="true" fbc:lowerFluxBound="cobra_default_lb" fbc:upperFluxBound="cobra_default_ub">
        <listOfReactants>
          <speciesReference constant="true" species="M_ch4s_e" stoichiometry="1" />
        </listOfReactants>
        <listOfProducts>
          <speciesReference constant="true" species="M_ch4s_c" stoichiometry="1" />
        </listOfProducts>
      </reaction>
      <reaction fast="false" id="R_CH4t" name="Methane Transport" reversible="true" fbc:lowerFluxBound="cobra_default_lb" fbc:upperFluxBound="cobra_default_ub">
        <listOfReactants>
          <speciesReference constant="true" species="M_ch4_e" stoichiometry="1" />
        </listOfReactants>
        <listOfProducts>
          <speciesReference constant="true" species="M_ch4_c" stoichiometry="1" />
        </listOfProducts>
      </reaction>
      <reaction fast="false" id="R_CHACH" name="cis-homoaconitate hydrolase" reversible="true" fbc:lowerFluxBound="cobra_default_lb" fbc:upperFluxBound="cobra_default_ub">
        <listOfReactants>
          <speciesReference constant="true" species="M_h2o_c" stoichiometry="1" />
          <speciesReference constant="true" species="M_hacon_DASH_C_c" stoichiometry="1" />
        </listOfReactants>
        <listOfProducts>
          <speciesReference constant="true" species="M_ihcit_DASH_T_c" stoichiometry="1" />
        </listOfProducts>
        <fbc:geneProductAssociation>
          <fbc:and>
            <fbc:geneProductRef fbc:geneProduct="G_Mbar_A1961" />
            <fbc:geneProductRef fbc:geneProduct="G_Mbar_A0244" />
          </fbc:and>
        </fbc:geneProductAssociation>
      </reaction>
      <reaction fast="false" id="R_CHORM" name="chorismate mutase" reversible="false" fbc:lowerFluxBound="cobra_0_bound" fbc:upperFluxBound="cobra_default_ub">
        <listOfReactants>
          <speciesReference constant="true" species="M_chor_c" stoichiometry="1" />
        </listOfReactants>
        <listOfProducts>
          <speciesReference constant="true" species="M_pphn_c" stoichiometry="1" />
        </listOfProducts>
        <fbc:geneProductAssociation>
          <fbc:or>
            <fbc:geneProductRef fbc:geneProduct="G_Mbar_A1930" />
            <fbc:geneProductRef fbc:geneProduct="G_Mbar_A3126" />
          </fbc:or>
        </fbc:geneProductAssociation>
      </reaction>
      <reaction fast="false" id="R_CHORS" name="chorismate synthase" reversible="false" fbc:lowerFluxBound="cobra_0_bound" fbc:upperFluxBound="cobra_default_ub">
        <listOfReactants>
          <speciesReference constant="true" species="M_3psme_c" stoichiometry="1" />
        </listOfReactants>
        <listOfProducts>
          <speciesReference constant="true" species="M_pi_c" stoichiometry="1" />
          <speciesReference constant="true" species="M_chor_c" stoichiometry="1" />
        </listOfProducts>
        <fbc:geneProductAssociation>
          <fbc:geneProductRef fbc:geneProduct="G_Mbar_A1438" />
        </fbc:geneProductAssociation>
      </reaction>
      <reaction fast="false" id="R_CMLDC" name="4-carboxymuconolactone decarboxylase" reversible="false" fbc:lowerFluxBound="cobra_0_bound" fbc:upperFluxBound="cobra_default_ub">
        <listOfReactants>
          <speciesReference constant="true" species="M_2c25dho_c" stoichiometry="1" />
        </listOfReactants>
        <listOfProducts>
          <speciesReference constant="true" species="M_5odhf2a_c" stoichiometry="1" />
          <speciesReference constant="true" species="M_co2_c" stoichiometry="1" />
          <speciesReference constant="true" species="M_h_c" stoichiometry="1" />
        </listOfProducts>
        <fbc:geneProductAssociation>
          <fbc:or>
            <fbc:geneProductRef fbc:geneProduct="G_Mbar_A0700" />
            <fbc:geneProductRef fbc:geneProduct="G_Mbar_A3514" />
          </fbc:or>
        </fbc:geneProductAssociation>
      </reaction>
      <reaction fast="false" id="R_CO2t" name="CO2 transporter via diffusion" reversible="true" fbc:lowerFluxBound="cobra_default_lb" fbc:upperFluxBound="cobra_default_ub">
        <listOfReactants>
          <speciesReference constant="true" species="M_co2_e" stoichiometry="1" />
        </listOfReactants>
        <listOfProducts>
          <speciesReference constant="true" species="M_co2_c" stoichiometry="1" />
        </listOfProducts>
      </reaction>
      <reaction fast="false" id="R_COBALTt5" name="cobalt transport in/out via permease (no H+)" reversible="true" fbc:lowerFluxBound="cobra_default_lb" fbc:upperFluxBound="cobra_default_ub">
        <listOfReactants>
          <speciesReference constant="true" species="M_cobalt2_c" stoichiometry="1" />
        </listOfReactants>
        <listOfProducts>
          <speciesReference constant="true" species="M_cobalt2_e" stoichiometry="1" />
        </listOfProducts>
        <fbc:geneProductAssociation>
          <fbc:or>
            <fbc:geneProductRef fbc:geneProduct="G_Mbar_A2983" />
            <fbc:or>
              <fbc:geneProductRef fbc:geneProduct="G_Mbar_A2809" />
              <fbc:geneProductRef fbc:geneProduct="G_Mbar_A2810" />
            </fbc:or>
          </fbc:or>
        </fbc:geneProductAssociation>
      </reaction>
      <reaction fast="false" id="R_COBS" name="coenzyme b synthatse" reversible="false" fbc:lowerFluxBound="cobra_0_bound" fbc:upperFluxBound="cobra_default_ub">
        <listOfReactants>
          <speciesReference constant="true" species="M_7mht_c" stoichiometry="1" />
          <speciesReference constant="true" species="M_atp_c" stoichiometry="1" />
        </listOfReactants>
        <listOfProducts>
          <speciesReference constant="true" species="M_cob_c" stoichiometry="1" />
          <speciesReference constant="true" species="M_h_c" stoichiometry="1" />
          <speciesReference constant="true" species="M_adp_c" stoichiometry="1" />
        </listOfProducts>
        <fbc:geneProductAssociation>
          <fbc:geneProductRef fbc:geneProduct="G_Mbar_A0806" />
        </fbc:geneProductAssociation>
      </reaction>
      <reaction fast="false" id="R_COCHL" name="cobaltochelatase" reversible="false" fbc:lowerFluxBound="cobra_0_bound" fbc:upperFluxBound="cobra_default_ub">
        <listOfReactants>
          <speciesReference constant="true" species="M_h2o_c" stoichiometry="1" />
          <speciesReference constant="true" species="M_atp_c" stoichiometry="1" />
          <speciesReference constant="true" species="M_cobalt2_c" stoichiometry="1" />
          <speciesReference constant="true" species="M_hgbam_c" stoichiometry="1" />
        </listOfReactants>
        <listOfProducts>
          <speciesReference constant="true" species="M_pi_c" stoichiometry="1" />
          <speciesReference constant="true" species="M_co2dam_c" stoichiometry="1" />
          <speciesReference constant="true" species="M_h_c" stoichiometry="2" />
          <speciesReference constant="true" species="M_adp_c" stoichiometry="1" />
        </listOfProducts>
        <fbc:geneProductAssociation>
          <fbc:or>
            <fbc:geneProductRef fbc:geneProduct="G_Mbar_A3731" />
            <fbc:geneProductRef fbc:geneProduct="G_Mbar_A1795" />
            <fbc:geneProductRef fbc:geneProduct="G_Mbar_A0797" />
            <fbc:geneProductRef fbc:geneProduct="G_Mbar_A1771" />
          </fbc:or>
        </fbc:geneProductAssociation>
      </reaction>
      <reaction fast="false" id="R_CODH2" name="carbon monoxide dehydrogenase / acetyl-CoA synthase 2" reversible="false" fbc:lowerFluxBound="cobra_0_bound" fbc:upperFluxBound="cobra_default_ub">
        <listOfReactants>
          <speciesReference constant="true" species="M_h2o_c" stoichiometry="1" />
          <speciesReference constant="true" species="M_co_c" stoichiometry="1" />
          <speciesReference constant="true" species="M_fdox_c" stoichiometry="2" />
        </listOfReactants>
        <listOfProducts>
          <speciesReference constant="true" species="M_fdred_c" stoichiometry="2" />
          <speciesReference constant="true" species="M_co2_c" stoichiometry="1" />
          <speciesReference constant="true" species="M_h_c" stoichiometry="2" />
        </listOfProducts>
        <fbc:geneProductAssociation>
          <fbc:and>
            <fbc:geneProductRef fbc:geneProduct="G_Mbar_A3526" />
            <fbc:or>
              <fbc:geneProductRef fbc:geneProduct="G_Mbar_A3717" />
              <fbc:geneProductRef fbc:geneProduct="G_Mbar_A3525" />
            </fbc:or>
          </fbc:and>
        </fbc:geneProductAssociation>
      </reaction>
      <reaction fast="false" id="R_CODHr" name="carbon monoxide dehydrogenase / acetyl-CoA synthase" reversible="true" fbc:lowerFluxBound="cobra_default_lb" fbc:upperFluxBound="cobra_default_ub">
        <listOfReactants>
          <speciesReference constant="true" species="M_accoa_c" stoichiometry="1" />
          <speciesReference constant="true" species="M_h2o_c" stoichiometry="1" />
          <speciesReference constant="true" species="M_fdox_c" stoichiometry="2" />
          <speciesReference constant="true" species="M_h4spt_c" stoichiometry="1" />
        </listOfReactants>
        <listOfProducts>
          <speciesReference constant="true" species="M_mh4spt_c" stoichiometry="1" />
          <speciesReference constant="true" species="M_co2_c" stoichiometry="1" />
          <speciesReference constant="true" species="M_h_c" stoichiometry="2" />
          <speciesReference constant="true" species="M_coa_c" stoichiometry="1" />
          <speciesReference constant="true" species="M_fdred_c" stoichiometry="2" />
        </listOfProducts>
        <fbc:geneProductAssociation>
          <fbc:and>
            <fbc:or>
              <fbc:geneProductRef fbc:geneProduct="G_Mbar_A0204" />
              <fbc:geneProductRef fbc:geneProduct="G_Mbar_A0434" />
            </fbc:or>
            <fbc:or>
              <fbc:geneProductRef fbc:geneProduct="G_Mbar_A0203" />
              <fbc:geneProductRef fbc:geneProduct="G_Mbar_A0433" />
            </fbc:or>
            <fbc:or>
              <fbc:geneProductRef fbc:geneProduct="G_Mbar_A3525" />
              <fbc:geneProductRef fbc:geneProduct="G_Mbar_A3717" />
            </fbc:or>
            <fbc:or>
              <fbc:geneProductRef fbc:geneProduct="G_Mbar_A0200" />
              <fbc:geneProductRef fbc:geneProduct="G_MBd0274" />
            </fbc:or>
            <fbc:or>
              <fbc:and>
                <fbc:geneProductRef fbc:geneProduct="G_MBd3024" />
                <fbc:geneProductRef fbc:geneProduct="G_MBd3023" />
              </fbc:and>
              <fbc:geneProductRef fbc:geneProduct="G_Mbar_A0432" />
            </fbc:or>
            <fbc:or>
              <fbc:geneProductRef fbc:geneProduct="G_Mbar_A0429" />
              <fbc:geneProductRef fbc:geneProduct="G_MBd0275" />
            </fbc:or>
          </fbc:and>
        </fbc:geneProductAssociation>
      </reaction>
      <reaction fast="false" id="R_COMS" name="coenzyme M synthase" reversible="false" fbc:lowerFluxBound="cobra_0_bound" fbc:upperFluxBound="cobra_default_ub">
        <listOfReactants>
          <speciesReference constant="true" species="M_h2o_c" stoichiometry="1" />
          <speciesReference constant="true" species="M_sec_c" stoichiometry="1" />
        </listOfReactants>
        <listOfProducts>
          <speciesReference constant="true" species="M_pyr_c" stoichiometry="1" />
          <speciesReference constant="true" species="M_com_c" stoichiometry="1" />
          <speciesReference constant="true" species="M_nh4_c" stoichiometry="1" />
        </listOfProducts>
      </reaction>
      <reaction fast="false" id="R_COabc" name="Cobalt transport via ABC system" reversible="false" fbc:lowerFluxBound="cobra_0_bound" fbc:upperFluxBound="cobra_default_ub">
        <listOfReactants>
          <speciesReference constant="true" species="M_h2o_c" stoichiometry="1" />
          <speciesReference constant="true" species="M_cobalt2_e" stoichiometry="1" />
          <speciesReference constant="true" species="M_atp_c" stoichiometry="1" />
        </listOfReactants>
        <listOfProducts>
          <speciesReference constant="true" species="M_adp_c" stoichiometry="1" />
          <speciesReference constant="true" species="M_h_c" stoichiometry="1" />
          <speciesReference constant="true" species="M_cobalt2_c" stoichiometry="1" />
          <speciesReference constant="true" species="M_pi_c" stoichiometry="1" />
        </listOfProducts>
        <fbc:geneProductAssociation>
          <fbc:or>
            <fbc:and>
              <fbc:geneProductRef fbc:geneProduct="G_Mbar_A2149" />
              <fbc:geneProductRef fbc:geneProduct="G_Mbar_A2146" />
              <fbc:geneProductRef fbc:geneProduct="G_Mbar_A2148" />
            </fbc:and>
            <fbc:and>
              <fbc:geneProductRef fbc:geneProduct="G_Mbar_A1217" />
              <fbc:geneProductRef fbc:geneProduct="G_Mbar_A1218" />
              <fbc:geneProductRef fbc:geneProduct="G_Mbar_A1219" />
            </fbc:and>
          </fbc:or>
        </fbc:geneProductAssociation>
      </reaction>
      <reaction fast="false" id="R_COt" name="CO transporter via diffusion" reversible="true" fbc:lowerFluxBound="cobra_default_lb" fbc:upperFluxBound="cobra_default_ub">
        <listOfReactants>
          <speciesReference constant="true" species="M_co_c" stoichiometry="1" />
        </listOfReactants>
        <listOfProducts>
          <speciesReference constant="true" species="M_co_e" stoichiometry="1" />
        </listOfProducts>
      </reaction>
      <reaction fast="false" id="R_CPC2MT" name="precorrin-2 C20-methyltransferase" reversible="false" fbc:lowerFluxBound="cobra_0_bound" fbc:upperFluxBound="cobra_default_ub">
        <listOfReactants>
          <speciesReference constant="true" species="M_copre2_c" stoichiometry="1" />
          <speciesReference constant="true" species="M_amet_c" stoichiometry="1" />
        </listOfReactants>
        <listOfProducts>
          <speciesReference constant="true" species="M_h_c" stoichiometry="1" />
          <speciesReference constant="true" species="M_copre3_c" stoichiometry="1" />
          <speciesReference constant="true" species="M_ahcys_c" stoichiometry="1" />
        </listOfProducts>
        <fbc:geneProductAssociation>
          <fbc:geneProductRef fbc:geneProduct="G_Mbar_A0626" />
        </fbc:geneProductAssociation>
      </reaction>
      <reaction fast="false" id="R_CPC3MT" name="precorrin-3B C17-methyltransferase" reversible="false" fbc:lowerFluxBound="cobra_0_bound" fbc:upperFluxBound="cobra_default_ub">
        <listOfReactants>
          <speciesReference constant="true" species="M_copre3_c" stoichiometry="1" />
          <speciesReference constant="true" species="M_amet_c" stoichiometry="1" />
        </listOfReactants>
        <listOfProducts>
          <speciesReference constant="true" species="M_ahcys_c" stoichiometry="1" />
          <speciesReference constant="true" species="M_copre4_c" stoichiometry="1" />
        </listOfProducts>
        <fbc:geneProductAssociation>
          <fbc:and>
            <fbc:and>
              <fbc:geneProductRef fbc:geneProduct="G_Mbar_A0628" />
              <fbc:geneProductRef fbc:geneProduct="G_MBd4270" />
            </fbc:and>
            <fbc:geneProductRef fbc:geneProduct="G_Mbar_A0629" />
          </fbc:and>
        </fbc:geneProductAssociation>
      </reaction>
      <reaction fast="false" id="R_CPC4MT" name="precorrin-4 C11-methyltransferase" reversible="false" fbc:lowerFluxBound="cobra_0_bound" fbc:upperFluxBound="cobra_default_ub">
        <listOfReactants>
          <speciesReference constant="true" species="M_amet_c" stoichiometry="1" />
          <speciesReference constant="true" species="M_copre4_c" stoichiometry="1" />
        </listOfReactants>
        <listOfProducts>
          <speciesReference constant="true" species="M_h_c" stoichiometry="1" />
          <speciesReference constant="true" species="M_ahcys_c" stoichiometry="1" />
          <speciesReference constant="true" species="M_copre5_c" stoichiometry="1" />
        </listOfProducts>
        <fbc:geneProductAssociation>
          <fbc:geneProductRef fbc:geneProduct="G_Mbar_A0627" />
        </fbc:geneProductAssociation>
      </reaction>
      <reaction fast="false" id="R_CPC5MT" name="precorrin-5 C1-methyltransferase" reversible="false" fbc:lowerFluxBound="cobra_0_bound" fbc:upperFluxBound="cobra_default_ub">
        <listOfReactants>
          <speciesReference constant="true" species="M_h2o_c" stoichiometry="1" />
          <speciesReference constant="true" species="M_copre5_c" stoichiometry="1" />
          <speciesReference constant="true" species="M_amet_c" stoichiometry="1" />
        </listOfReactants>
        <listOfProducts>
          <speciesReference constant="true" species="M_copre6_c" stoichiometry="1" />
          <speciesReference constant="true" species="M_h_c" stoichiometry="1" />
          <speciesReference constant="true" species="M_ahcys_c" stoichiometry="1" />
          <speciesReference constant="true" species="M_acald_c" stoichiometry="1" />
        </listOfProducts>
        <fbc:geneProductAssociation>
          <fbc:geneProductRef fbc:geneProduct="G_Mbar_A1493" />
        </fbc:geneProductAssociation>
      </reaction>
      <reaction fast="false" id="R_CPC6MT" name="precorrin-6Y C5,15-methyltransferase (decarboxylating)" reversible="false" fbc:lowerFluxBound="cobra_0_bound" fbc:upperFluxBound="cobra_default_ub">
        <listOfReactants>
          <speciesReference constant="true" species="M_codhpre6_c" stoichiometry="1" />
          <speciesReference constant="true" species="M_amet_c" stoichiometry="2" />
        </listOfReactants>
        <listOfProducts>
          <speciesReference constant="true" species="M_copre8_c" stoichiometry="1" />
          <speciesReference constant="true" species="M_co2_c" stoichiometry="1" />
          <speciesReference constant="true" species="M_h_c" stoichiometry="1" />
          <speciesReference constant="true" species="M_ahcys_c" stoichiometry="2" />
        </listOfProducts>
        <fbc:geneProductAssociation>
          <fbc:and>
            <fbc:geneProductRef fbc:geneProduct="G_Mbar_A0625" />
            <fbc:geneProductRef fbc:geneProduct="G_Mbar_A1492" />
          </fbc:and>
        </fbc:geneProductAssociation>
      </reaction>
      <reaction fast="false" id="R_CPC6R" name="precorrin-6A reductase" reversible="false" fbc:lowerFluxBound="cobra_0_bound" fbc:upperFluxBound="cobra_default_ub">
        <listOfReactants>
          <speciesReference constant="true" species="M_copre6_c" stoichiometry="1" />
          <speciesReference constant="true" species="M_nadph_c" stoichiometry="1" />
          <speciesReference constant="true" species="M_h_c" stoichiometry="1" />
        </listOfReactants>
        <listOfProducts>
          <speciesReference constant="true" species="M_codhpre6_c" stoichiometry="1" />
          <speciesReference constant="true" species="M_nadp_c" stoichiometry="1" />
        </listOfProducts>
      </reaction>
      <reaction fast="false" id="R_CPC8MM" name="precorrin-8X methylmutase" reversible="true" fbc:lowerFluxBound="cobra_default_lb" fbc:upperFluxBound="cobra_default_ub">
        <listOfReactants>
          <speciesReference constant="true" species="M_copre8_c" stoichiometry="1" />
        </listOfReactants>
        <listOfProducts>
          <speciesReference constant="true" species="M_cobya_c" stoichiometry="1" />
        </listOfProducts>
        <fbc:geneProductAssociation>
          <fbc:geneProductRef fbc:geneProduct="G_Mbar_A0630" />
        </fbc:geneProductAssociation>
      </reaction>
      <reaction fast="false" id="R_CS" name="citrate synthase" reversible="false" fbc:lowerFluxBound="cobra_0_bound" fbc:upperFluxBound="cobra_default_ub">
        <listOfReactants>
          <speciesReference constant="true" species="M_h2o_c" stoichiometry="1" />
          <speciesReference constant="true" species="M_accoa_c" stoichiometry="1" />
          <speciesReference constant="true" species="M_oaa_c" stoichiometry="1" />
        </listOfReactants>
        <listOfProducts>
          <speciesReference constant="true" species="M_h_c" stoichiometry="1" />
          <speciesReference constant="true" species="M_cit_c" stoichiometry="1" />
          <speciesReference constant="true" species="M_coa_c" stoichiometry="1" />
        </listOfProducts>
        <fbc:geneProductAssociation>
          <fbc:geneProductRef fbc:geneProduct="G_Mbar_A0715" />
        </fbc:geneProductAssociation>
      </reaction>
      <reaction fast="false" id="R_CSND" name="Cytosine deaminase" reversible="false" fbc:lowerFluxBound="cobra_0_bound" fbc:upperFluxBound="cobra_default_ub">
        <listOfReactants>
          <speciesReference constant="true" species="M_h2o_c" stoichiometry="1" />
          <speciesReference constant="true" species="M_csn_c" stoichiometry="1" />
          <speciesReference constant="true" species="M_h_c" stoichiometry="1" />
        </listOfReactants>
        <listOfProducts>
          <speciesReference constant="true" species="M_ura_c" stoichiometry="1" />
          <speciesReference constant="true" species="M_nh4_c" stoichiometry="1" />
        </listOfProducts>
        <fbc:geneProductAssociation>
          <fbc:or>
            <fbc:geneProductRef fbc:geneProduct="G_Mbar_A1948" />
            <fbc:geneProductRef fbc:geneProduct="G_Mbar_A3003" />
          </fbc:or>
        </fbc:geneProductAssociation>
      </reaction>
      <reaction fast="false" id="R_CTPS1" name="CTP synthase (NH3)" reversible="false" fbc:lowerFluxBound="cobra_0_bound" fbc:upperFluxBound="cobra_default_ub">
        <listOfReactants>
          <speciesReference constant="true" species="M_utp_c" stoichiometry="1" />
          <speciesReference constant="true" species="M_atp_c" stoichiometry="1" />
          <speciesReference constant="true" species="M_nh4_c" stoichiometry="1" />
        </listOfReactants>
        <listOfProducts>
          <speciesReference constant="true" species="M_pi_c" stoichiometry="1" />
          <speciesReference constant="true" species="M_ctp_c" stoichiometry="1" />
          <speciesReference constant="true" species="M_h_c" stoichiometry="2" />
          <speciesReference constant="true" species="M_adp_c" stoichiometry="1" />
        </listOfProducts>
        <fbc:geneProductAssociation>
          <fbc:geneProductRef fbc:geneProduct="G_Mbar_A3518" />
        </fbc:geneProductAssociation>
      </reaction>
      <reaction fast="false" id="R_CTPS2" name="CTP synthase (glutamine)" reversible="false" fbc:lowerFluxBound="cobra_0_bound" fbc:upperFluxBound="cobra_default_ub">
        <listOfReactants>
          <speciesReference constant="true" species="M_h2o_c" stoichiometry="1" />
          <speciesReference constant="true" species="M_utp_c" stoichiometry="1" />
          <speciesReference constant="true" species="M_atp_c" stoichiometry="1" />
          <speciesReference constant="true" species="M_gln_DASH_L_c" stoichiometry="1" />
        </listOfReactants>
        <listOfProducts>
          <speciesReference constant="true" species="M_glu_DASH_L_c" stoichiometry="1" />
          <speciesReference constant="true" species="M_pi_c" stoichiometry="1" />
          <speciesReference constant="true" species="M_ctp_c" stoichiometry="1" />
          <speciesReference constant="true" species="M_h_c" stoichiometry="2" />
          <speciesReference constant="true" species="M_adp_c" stoichiometry="1" />
        </listOfProducts>
        <fbc:geneProductAssociation>
          <fbc:geneProductRef fbc:geneProduct="G_Mbar_A3518" />
        </fbc:geneProductAssociation>
      </reaction>
      <reaction fast="false" id="R_CYRDAAT" name="cob(I)yrinic acid a,c-diamide adenosyltransferase" reversible="false" fbc:lowerFluxBound="cobra_0_bound" fbc:upperFluxBound="cobra_default_ub">
        <listOfReactants>
          <speciesReference constant="true" species="M_h_c" stoichiometry="1" />
          <speciesReference constant="true" species="M_atp_c" stoichiometry="1" />
          <speciesReference constant="true" species="M_co1dam_c" stoichiometry="1" />
        </listOfReactants>
        <listOfProducts>
          <speciesReference constant="true" species="M_adcobdam_c" stoichiometry="1" />
          <speciesReference constant="true" species="M_pppi_c" stoichiometry="1" />
        </listOfProducts>
        <fbc:geneProductAssociation>
          <fbc:geneProductRef fbc:geneProduct="G_Mbar_A1365" />
        </fbc:geneProductAssociation>
      </reaction>
      <reaction fast="false" id="R_CYRDAR" name="cob(II)yrinic acid a,c-diamide reductase" reversible="false" fbc:lowerFluxBound="cobra_0_bound" fbc:upperFluxBound="cobra_default_ub">
        <listOfReactants>
          <speciesReference constant="true" species="M_co2dam_c" stoichiometry="2" />
          <speciesReference constant="true" species="M_nadh_c" stoichiometry="1" />
        </listOfReactants>
        <listOfProducts>
          <speciesReference constant="true" species="M_h_c" stoichiometry="1" />
          <speciesReference constant="true" species="M_nad_c" stoichiometry="1" />
          <speciesReference constant="true" species="M_co1dam_c" stoichiometry="2" />
        </listOfProducts>
      </reaction>
      <reaction fast="false" id="R_CYRDAS" name="Cob(II)yrinate a,c-diamide synthase (glutamine-hydrolysing)" reversible="false" fbc:lowerFluxBound="cobra_0_bound" fbc:upperFluxBound="cobra_default_ub">
        <listOfReactants>
          <speciesReference constant="true" species="M_h2o_c" stoichiometry="1" />
          <speciesReference constant="true" species="M_cobya_c" stoichiometry="1" />
          <speciesReference constant="true" species="M_atp_c" stoichiometry="2" />
          <speciesReference constant="true" species="M_gln_DASH_L_c" stoichiometry="2" />
        </listOfReactants>
        <listOfProducts>
          <speciesReference constant="true" species="M_glu_DASH_L_c" stoichiometry="2" />
          <speciesReference constant="true" species="M_ppi_c" stoichiometry="1" />
          <speciesReference constant="true" species="M_co2dam_c" stoichiometry="1" />
          <speciesReference constant="true" species="M_h_c" stoichiometry="1" />
          <speciesReference constant="true" species="M_adp_c" stoichiometry="2" />
        </listOfProducts>
        <fbc:geneProductAssociation>
          <fbc:or>
            <fbc:or>
              <fbc:geneProductRef fbc:geneProduct="G_Mbar_A1187" />
              <fbc:geneProductRef fbc:geneProduct="G_Mbar_A2158" />
            </fbc:or>
            <fbc:geneProductRef fbc:geneProduct="G_Mbar_A0348" />
          </fbc:or>
        </fbc:geneProductAssociation>
      </reaction>
      <reaction fast="false" id="R_CYSDS" name="Cysteine Desulfhydrase" reversible="false" fbc:lowerFluxBound="cobra_0_bound" fbc:upperFluxBound="cobra_default_ub">
        <listOfReactants>
          <speciesReference constant="true" species="M_h2o_c" stoichiometry="1" />
          <speciesReference constant="true" species="M_cys_DASH_L_c" stoichiometry="1" />
        </listOfReactants>
        <listOfProducts>
          <speciesReference constant="true" species="M_pyr_c" stoichiometry="1" />
          <speciesReference constant="true" species="M_h2s_c" stoichiometry="1" />
          <speciesReference constant="true" species="M_nh4_c" stoichiometry="1" />
        </listOfProducts>
        <fbc:geneProductAssociation>
          <fbc:geneProductRef fbc:geneProduct="G_Mbar_A3023" />
        </fbc:geneProductAssociation>
      </reaction>
      <reaction fast="false" id="R_CYSSr" name="cysteine synthase (reversible)" reversible="true" fbc:lowerFluxBound="cobra_default_lb" fbc:upperFluxBound="cobra_default_ub">
        <listOfReactants>
          <speciesReference constant="true" species="M_h2s_c" stoichiometry="1" />
          <speciesReference constant="true" species="M_acser_c" stoichiometry="1" />
        </listOfReactants>
        <listOfProducts>
          <speciesReference constant="true" species="M_ac_c" stoichiometry="1" />
          <speciesReference constant="true" species="M_h_c" stoichiometry="1" />
          <speciesReference constant="true" species="M_cys_DASH_L_c" stoichiometry="1" />
        </listOfProducts>
        <fbc:geneProductAssociation>
          <fbc:geneProductRef fbc:geneProduct="G_Mbar_A2422" />
        </fbc:geneProductAssociation>
      </reaction>
      <reaction fast="false" id="R_CYSTRS" name="Cysteinyl-tRNA synthetase" reversible="false" fbc:lowerFluxBound="cobra_0_bound" fbc:upperFluxBound="cobra_default_ub">
        <listOfReactants>
          <speciesReference constant="true" species="M_trnacys_c" stoichiometry="1" />
          <speciesReference constant="true" species="M_atp_c" stoichiometry="1" />
          <speciesReference constant="true" species="M_cys_DASH_L_c" stoichiometry="1" />
        </listOfReactants>
        <listOfProducts>
          <speciesReference constant="true" species="M_ppi_c" stoichiometry="1" />
          <speciesReference constant="true" species="M_cystrna_c" stoichiometry="1" />
          <speciesReference constant="true" species="M_amp_c" stoichiometry="1" />
        </listOfProducts>
        <fbc:geneProductAssociation>
          <fbc:geneProductRef fbc:geneProduct="G_Mbar_A1653" />
        </fbc:geneProductAssociation>
      </reaction>
      <reaction fast="false" id="R_CYSt2r" name="L-cysteine reversible transport via proton symport" reversible="true" fbc:lowerFluxBound="cobra_default_lb" fbc:upperFluxBound="cobra_default_ub">
        <listOfReactants>
          <speciesReference constant="true" species="M_cys_DASH_L_e" stoichiometry="1" />
          <speciesReference constant="true" species="M_h_e" stoichiometry="1" />
        </listOfReactants>
        <listOfProducts>
          <speciesReference constant="true" species="M_h_c" stoichiometry="1" />
          <speciesReference constant="true" species="M_cys_DASH_L_c" stoichiometry="1" />
        </listOfProducts>
      </reaction>
      <reaction fast="false" id="R_CYTK1" name="cytidylate kinase (CMP)" reversible="true" fbc:lowerFluxBound="cobra_default_lb" fbc:upperFluxBound="cobra_default_ub">
        <listOfReactants>
          <speciesReference constant="true" species="M_atp_c" stoichiometry="1" />
          <speciesReference constant="true" species="M_cmp_c" stoichiometry="1" />
        </listOfReactants>
        <listOfProducts>
          <speciesReference constant="true" species="M_cdp_c" stoichiometry="1" />
          <speciesReference constant="true" species="M_adp_c" stoichiometry="1" />
        </listOfProducts>
        <fbc:geneProductAssociation>
          <fbc:geneProductRef fbc:geneProduct="G_Mbar_A0083" />
        </fbc:geneProductAssociation>
      </reaction>
      <reaction fast="false" id="R_CYTK2" name="cytidylate kinase (dCMP)" reversible="true" fbc:lowerFluxBound="cobra_default_lb" fbc:upperFluxBound="cobra_default_ub">
        <listOfReactants>
          <speciesReference constant="true" species="M_atp_c" stoichiometry="1" />
          <speciesReference constant="true" species="M_dcmp_c" stoichiometry="1" />
        </listOfReactants>
        <listOfProducts>
          <speciesReference constant="true" species="M_dcdp_c" stoichiometry="1" />
          <speciesReference constant="true" species="M_adp_c" stoichiometry="1" />
        </listOfProducts>
        <fbc:geneProductAssociation>
          <fbc:geneProductRef fbc:geneProduct="G_Mbar_A0083" />
        </fbc:geneProductAssociation>
      </reaction>
      <reaction fast="false" id="R_Clt" name="chlorideion transport out via diffusion" reversible="true" fbc:lowerFluxBound="cobra_default_lb" fbc:upperFluxBound="cobra_default_ub">
        <listOfReactants>
          <speciesReference constant="true" species="M_cl_e" stoichiometry="1" />
        </listOfReactants>
        <listOfProducts>
          <speciesReference constant="true" species="M_cl_c" stoichiometry="1" />
        </listOfProducts>
        <fbc:geneProductAssociation>
          <fbc:or>
            <fbc:geneProductRef fbc:geneProduct="G_Mbar_A1823" />
            <fbc:geneProductRef fbc:geneProduct="G_Mbar_A2221" />
          </fbc:or>
        </fbc:geneProductAssociation>
      </reaction>
      <reaction fast="false" id="R_Cuabc" name="Copper transport via ABC system" reversible="false" fbc:lowerFluxBound="cobra_0_bound" fbc:upperFluxBound="cobra_default_ub">
        <listOfReactants>
          <speciesReference constant="true" species="M_h2o_c" stoichiometry="1" />
          <speciesReference constant="true" species="M_atp_c" stoichiometry="1" />
          <speciesReference constant="true" species="M_cu2_e" stoichiometry="1" />
        </listOfReactants>
        <listOfProducts>
          <speciesReference constant="true" species="M_cu2_c" stoichiometry="1" />
          <speciesReference constant="true" species="M_pi_c" stoichiometry="1" />
          <speciesReference constant="true" species="M_h_c" stoichiometry="1" />
          <speciesReference constant="true" species="M_adp_c" stoichiometry="1" />
        </listOfProducts>
        <fbc:geneProductAssociation>
          <fbc:geneProductRef fbc:geneProduct="G_Mbar_A0708" />
        </fbc:geneProductAssociation>
      </reaction>
      <reaction fast="false" id="R_Cut1" name="Copper export via ATPase" reversible="false" fbc:lowerFluxBound="cobra_0_bound" fbc:upperFluxBound="cobra_default_ub">
        <listOfReactants>
          <speciesReference constant="true" species="M_h2o_c" stoichiometry="1" />
          <speciesReference constant="true" species="M_cu2_c" stoichiometry="1" />
          <speciesReference constant="true" species="M_atp_c" stoichiometry="1" />
        </listOfReactants>
        <listOfProducts>
          <speciesReference constant="true" species="M_pi_c" stoichiometry="1" />
          <speciesReference constant="true" species="M_h_c" stoichiometry="1" />
          <speciesReference constant="true" species="M_adp_c" stoichiometry="1" />
          <speciesReference constant="true" species="M_cu2_e" stoichiometry="1" />
        </listOfProducts>
        <fbc:geneProductAssociation>
          <fbc:or>
            <fbc:geneProductRef fbc:geneProduct="G_Mbar_A0818" />
            <fbc:geneProductRef fbc:geneProduct="G_Mbar_A1889" />
          </fbc:or>
        </fbc:geneProductAssociation>
      </reaction>
      <reaction fast="false" id="R_DADK" name="deoxyadenylate kinase" reversible="true" fbc:lowerFluxBound="cobra_default_lb" fbc:upperFluxBound="cobra_default_ub">
        <listOfReactants>
          <speciesReference constant="true" species="M_atp_c" stoichiometry="1" />
          <speciesReference constant="true" species="M_damp_c" stoichiometry="1" />
        </listOfReactants>
        <listOfProducts>
          <speciesReference constant="true" species="M_adp_c" stoichiometry="1" />
          <speciesReference constant="true" species="M_dadp_c" stoichiometry="1" />
        </listOfProducts>
        <fbc:geneProductAssociation>
          <fbc:geneProductRef fbc:geneProduct="G_Mbar_A0086" />
        </fbc:geneProductAssociation>
      </reaction>
      <reaction fast="false" id="R_DAPDC" name="diaminopimelate decarboxylase" reversible="false" fbc:lowerFluxBound="cobra_0_bound" fbc:upperFluxBound="cobra_default_ub">
        <listOfReactants>
          <speciesReference constant="true" species="M_h_c" stoichiometry="1" />
          <speciesReference constant="true" species="M_26dap_DASH_M_c" stoichiometry="1" />
        </listOfReactants>
        <listOfProducts>
          <speciesReference constant="true" species="M_co2_c" stoichiometry="1" />
          <speciesReference constant="true" species="M_lys_DASH_L_c" stoichiometry="1" />
        </listOfProducts>
        <fbc:geneProductAssociation>
          <fbc:geneProductRef fbc:geneProduct="G_Mbar_A1641" />
        </fbc:geneProductAssociation>
      </reaction>
      <reaction fast="false" id="R_DAPDH" name="diaminopimelate dehydrogenase" reversible="false" fbc:lowerFluxBound="cobra_0_bound" fbc:upperFluxBound="cobra_default_ub">
        <listOfReactants>
          <speciesReference constant="true" species="M_nadph_c" stoichiometry="1" />
          <speciesReference constant="true" species="M_h_c" stoichiometry="2" />
          <speciesReference constant="true" species="M_thdp_c" stoichiometry="1" />
          <speciesReference constant="true" species="M_nh4_c" stoichiometry="1" />
        </listOfReactants>
        <listOfProducts>
          <speciesReference constant="true" species="M_26dap_DASH_M_c" stoichiometry="1" />
          <speciesReference constant="true" species="M_nadp_c" stoichiometry="1" />
        </listOfProducts>
      </reaction>
      <reaction fast="false" id="R_DB4PS" name="3,4-Dihydroxy-2-butanone-4-phosphate synthase" reversible="false" fbc:lowerFluxBound="cobra_0_bound" fbc:upperFluxBound="cobra_default_ub">
        <listOfReactants>
          <speciesReference constant="true" species="M_ru5p_DASH_D_c" stoichiometry="1" />
        </listOfReactants>
        <listOfProducts>
          <speciesReference constant="true" species="M_db4p_c" stoichiometry="1" />
          <speciesReference constant="true" species="M_h_c" stoichiometry="1" />
          <speciesReference constant="true" species="M_for_c" stoichiometry="1" />
        </listOfProducts>
        <fbc:geneProductAssociation>
          <fbc:geneProductRef fbc:geneProduct="G_Mbar_A1524" />
        </fbc:geneProductAssociation>
      </reaction>
      <reaction fast="false" id="R_DBTSr" name="dethiobiotin synthase" reversible="true" fbc:lowerFluxBound="cobra_default_lb" fbc:upperFluxBound="cobra_default_ub">
        <listOfReactants>
          <speciesReference constant="true" species="M_co2_c" stoichiometry="1" />
          <speciesReference constant="true" species="M_dann_c" stoichiometry="1" />
          <speciesReference constant="true" species="M_atp_c" stoichiometry="1" />
        </listOfReactants>
        <listOfProducts>
          <speciesReference constant="true" species="M_dtbt_c" stoichiometry="1" />
          <speciesReference constant="true" species="M_pi_c" stoichiometry="1" />
          <speciesReference constant="true" species="M_h_c" stoichiometry="3" />
          <speciesReference constant="true" species="M_adp_c" stoichiometry="1" />
        </listOfProducts>
      </reaction>
      <reaction fast="false" id="R_DCMPDA" name="dCMP deaminase" reversible="true" fbc:lowerFluxBound="cobra_default_lb" fbc:upperFluxBound="cobra_default_ub">
        <listOfReactants>
          <speciesReference constant="true" species="M_h2o_c" stoichiometry="1" />
          <speciesReference constant="true" species="M_h_c" stoichiometry="1" />
          <speciesReference constant="true" species="M_dcmp_c" stoichiometry="1" />
        </listOfReactants>
        <listOfProducts>
          <speciesReference constant="true" species="M_dump_c" stoichiometry="1" />
          <speciesReference constant="true" species="M_nh4_c" stoichiometry="1" />
        </listOfProducts>
        <fbc:geneProductAssociation>
          <fbc:geneProductRef fbc:geneProduct="G_Mbar_A0853" />
        </fbc:geneProductAssociation>
      </reaction>
      <reaction fast="false" id="R_DCTPD" name="dCTP deaminase" reversible="false" fbc:lowerFluxBound="cobra_0_bound" fbc:upperFluxBound="cobra_default_ub">
        <listOfReactants>
          <speciesReference constant="true" species="M_h2o_c" stoichiometry="1" />
          <speciesReference constant="true" species="M_dctp_c" stoichiometry="1" />
          <speciesReference constant="true" species="M_h_c" stoichiometry="1" />
        </listOfReactants>
        <listOfProducts>
          <speciesReference constant="true" species="M_dutp_c" stoichiometry="1" />
          <speciesReference constant="true" species="M_nh4_c" stoichiometry="1" />
        </listOfProducts>
        <fbc:geneProductAssociation>
          <fbc:and>
            <fbc:geneProductRef fbc:geneProduct="G_Mbar_A0752" />
            <fbc:geneProductRef fbc:geneProduct="G_Mbar_A0489" />
          </fbc:and>
        </fbc:geneProductAssociation>
      </reaction>
      <reaction fast="false" id="R_DGGGPS" name="digeranylgeranylglyceryl phosphate synthase" reversible="false" fbc:lowerFluxBound="cobra_0_bound" fbc:upperFluxBound="cobra_default_ub">
        <listOfReactants>
          <speciesReference constant="true" species="M_gggp_c" stoichiometry="1" />
          <speciesReference constant="true" species="M_ggdp_c" stoichiometry="1" />
        </listOfReactants>
        <listOfProducts>
          <speciesReference constant="true" species="M_ppi_c" stoichiometry="1" />
          <speciesReference constant="true" species="M_dgggp_c" stoichiometry="1" />
        </listOfProducts>
      </reaction>
      <reaction fast="false" id="R_DGGGPS2" name="2-O-(3-hydroxy)geranyl-3-O-geranyl-sn-glycerol synthase" reversible="false" fbc:lowerFluxBound="cobra_0_bound" fbc:upperFluxBound="cobra_default_ub">
        <listOfReactants>
          <speciesReference constant="true" species="M_gggp_c" stoichiometry="1" />
          <speciesReference constant="true" species="M_3hggdp_c" stoichiometry="1" />
        </listOfReactants>
        <listOfProducts>
          <speciesReference constant="true" species="M_ppi_c" stoichiometry="1" />
          <speciesReference constant="true" species="M_3hdgggp_c" stoichiometry="1" />
        </listOfProducts>
      </reaction>
      <reaction fast="false" id="R_DGGPGP" name="digeranyl-sn-glycerol-1-phospho-3'-sn-glycerol phosphatase" reversible="false" fbc:lowerFluxBound="cobra_0_bound" fbc:upperFluxBound="cobra_default_ub">
        <listOfReactants>
          <speciesReference constant="true" species="M_h2o_c" stoichiometry="1" />
          <speciesReference constant="true" species="M_dggpgp_c" stoichiometry="1" />
        </listOfReactants>
        <listOfProducts>
          <speciesReference constant="true" species="M_pi_c" stoichiometry="1" />
          <speciesReference constant="true" species="M_dggpg_c" stoichiometry="1" />
        </listOfProducts>
        <fbc:geneProductAssociation>
          <fbc:geneProductRef fbc:geneProduct="G_Mbar_A3582" />
        </fbc:geneProductAssociation>
      </reaction>
      <reaction fast="false" id="R_DGGPGP2" name="digeranyl-sn-glycerol-1-phospho-3'-sn-glycerol phosphatase (hydroxy)" reversible="false" fbc:lowerFluxBound="cobra_0_bound" fbc:upperFluxBound="cobra_default_ub">
        <listOfReactants>
          <speciesReference constant="true" species="M_h2o_c" stoichiometry="1" />
          <speciesReference constant="true" species="M_3hdggpgp_c" stoichiometry="1" />
        </listOfReactants>
        <listOfProducts>
          <speciesReference constant="true" species="M_pi_c" stoichiometry="1" />
          <speciesReference constant="true" species="M_3hdggpg_c" stoichiometry="1" />
        </listOfProducts>
        <fbc:geneProductAssociation>
          <fbc:geneProductRef fbc:geneProduct="G_Mbar_A3582" />
        </fbc:geneProductAssociation>
      </reaction>
      <reaction fast="false" id="R_DHAD1" name="dihydroxy-acid dehydratase (2,3-dihydroxy-3-methylbutanoate)" reversible="false" fbc:lowerFluxBound="cobra_0_bound" fbc:upperFluxBound="cobra_default_ub">
        <listOfReactants>
          <speciesReference constant="true" species="M_23dhmb_c" stoichiometry="1" />
        </listOfReactants>
        <listOfProducts>
          <speciesReference constant="true" species="M_h2o_c" stoichiometry="1" />
          <speciesReference constant="true" species="M_3mob_c" stoichiometry="1" />
        </listOfProducts>
        <fbc:geneProductAssociation>
          <fbc:or>
            <fbc:geneProductRef fbc:geneProduct="G_Mbar_A2069" />
            <fbc:geneProductRef fbc:geneProduct="G_Mbar_A2284" />
          </fbc:or>
        </fbc:geneProductAssociation>
      </reaction>
      <reaction fast="false" id="R_DHAD2" name="Dihydroxy-acid dehydratase (2,3-dihydroxy-3-methylpentanoate)" reversible="false" fbc:lowerFluxBound="cobra_0_bound" fbc:upperFluxBound="cobra_default_ub">
        <listOfReactants>
          <speciesReference constant="true" species="M_23dhmp_c" stoichiometry="1" />
        </listOfReactants>
        <listOfProducts>
          <speciesReference constant="true" species="M_h2o_c" stoichiometry="1" />
          <speciesReference constant="true" species="M_3mop_c" stoichiometry="1" />
        </listOfProducts>
        <fbc:geneProductAssociation>
          <fbc:or>
            <fbc:geneProductRef fbc:geneProduct="G_Mbar_A2069" />
            <fbc:geneProductRef fbc:geneProduct="G_Mbar_A2284" />
          </fbc:or>
        </fbc:geneProductAssociation>
      </reaction>
      <reaction fast="false" id="R_DHDPRy" name="dihydrodipicolinate reductase (NADPH)" reversible="false" fbc:lowerFluxBound="cobra_0_bound" fbc:upperFluxBound="cobra_default_ub">
        <listOfReactants>
          <speciesReference constant="true" species="M_23dhdp_c" stoichiometry="1" />
          <speciesReference constant="true" species="M_nadph_c" stoichiometry="1" />
          <speciesReference constant="true" species="M_h_c" stoichiometry="1" />
        </listOfReactants>
        <listOfProducts>
          <speciesReference constant="true" species="M_nadp_c" stoichiometry="1" />
          <speciesReference constant="true" species="M_thdp_c" stoichiometry="1" />
        </listOfProducts>
        <fbc:geneProductAssociation>
          <fbc:geneProductRef fbc:geneProduct="G_Mbar_A1151" />
        </fbc:geneProductAssociation>
      </reaction>
      <reaction fast="false" id="R_DHDPS" name="dihydrodipicolinate synthase" reversible="false" fbc:lowerFluxBound="cobra_0_bound" fbc:upperFluxBound="cobra_default_ub">
        <listOfReactants>
          <speciesReference constant="true" species="M_pyr_c" stoichiometry="1" />
          <speciesReference constant="true" species="M_aspsa_c" stoichiometry="1" />
        </listOfReactants>
        <listOfProducts>
          <speciesReference constant="true" species="M_h2o_c" stoichiometry="2" />
          <speciesReference constant="true" species="M_23dhdp_c" stoichiometry="1" />
          <speciesReference constant="true" species="M_h_c" stoichiometry="1" />
        </listOfProducts>
        <fbc:geneProductAssociation>
          <fbc:geneProductRef fbc:geneProduct="G_Mbar_A1150" />
        </fbc:geneProductAssociation>
      </reaction>
      <reaction fast="false" id="R_DHFR" name="dihydrofolate reductase" reversible="true" fbc:lowerFluxBound="cobra_default_lb" fbc:upperFluxBound="cobra_default_ub">
        <listOfReactants>
          <speciesReference constant="true" species="M_nadph_c" stoichiometry="1" />
          <speciesReference constant="true" species="M_h_c" stoichiometry="1" />
          <speciesReference constant="true" species="M_dhf_c" stoichiometry="1" />
        </listOfReactants>
        <listOfProducts>
          <speciesReference constant="true" species="M_nadp_c" stoichiometry="1" />
          <speciesReference constant="true" species="M_thf_c" stoichiometry="1" />
        </listOfProducts>
      </reaction>
      <reaction fast="false" id="R_DHFS" name="dihydrofolate synthase" reversible="false" fbc:lowerFluxBound="cobra_0_bound" fbc:upperFluxBound="cobra_default_ub">
        <listOfReactants>
          <speciesReference constant="true" species="M_glu_DASH_L_c" stoichiometry="1" />
          <speciesReference constant="true" species="M_atp_c" stoichiometry="1" />
          <speciesReference constant="true" species="M_dhpt_c" stoichiometry="1" />
        </listOfReactants>
        <listOfProducts>
          <speciesReference constant="true" species="M_pi_c" stoichiometry="1" />
          <speciesReference constant="true" species="M_h_c" stoichiometry="1" />
          <speciesReference constant="true" species="M_adp_c" stoichiometry="1" />
          <speciesReference constant="true" species="M_dhf_c" stoichiometry="1" />
        </listOfProducts>
        <fbc:geneProductAssociation>
          <fbc:or>
            <fbc:geneProductRef fbc:geneProduct="G_Mbar_A0890" />
            <fbc:geneProductRef fbc:geneProduct="G_Mbar_A2087" />
          </fbc:or>
        </fbc:geneProductAssociation>
      </reaction>
      <reaction fast="false" id="R_DHNPA2" name="dihydroneopterin aldolase" reversible="false" fbc:lowerFluxBound="cobra_0_bound" fbc:upperFluxBound="cobra_default_ub">
        <listOfReactants>
          <speciesReference constant="true" species="M_dhnpt_c" stoichiometry="1" />
        </listOfReactants>
        <listOfProducts>
          <speciesReference constant="true" species="M_gcald_c" stoichiometry="1" />
          <speciesReference constant="true" species="M_6hmhpt_c" stoichiometry="1" />
        </listOfProducts>
      </reaction>
      <reaction fast="false" id="R_DHORD7" name="dihydroorotic acid dehydrogenase (f420)" reversible="true" fbc:lowerFluxBound="cobra_default_lb" fbc:upperFluxBound="cobra_default_ub">
        <listOfReactants>
          <speciesReference constant="true" species="M_f420_DASH_2_c" stoichiometry="1" />
          <speciesReference constant="true" species="M_dhor_DASH_S_c" stoichiometry="1" />
        </listOfReactants>
        <listOfProducts>
          <speciesReference constant="true" species="M_orot_c" stoichiometry="1" />
          <speciesReference constant="true" species="M_f420_DASH_2h2_c" stoichiometry="1" />
        </listOfProducts>
        <fbc:geneProductAssociation>
          <fbc:geneProductRef fbc:geneProduct="G_Mbar_A1466" />
        </fbc:geneProductAssociation>
      </reaction>
      <reaction fast="false" id="R_DHORTS" name="dihydroorotase" reversible="true" fbc:lowerFluxBound="cobra_default_lb" fbc:upperFluxBound="cobra_default_ub">
        <listOfReactants>
          <speciesReference constant="true" species="M_h2o_c" stoichiometry="1" />
          <speciesReference constant="true" species="M_dhor_DASH_S_c" stoichiometry="1" />
        </listOfReactants>
        <listOfProducts>
          <speciesReference constant="true" species="M_h_c" stoichiometry="1" />
          <speciesReference constant="true" species="M_cbasp_c" stoichiometry="1" />
        </listOfProducts>
        <fbc:geneProductAssociation>
          <fbc:geneProductRef fbc:geneProduct="G_Mbar_A1783" />
        </fbc:geneProductAssociation>
      </reaction>
      <reaction fast="false" id="R_DHPCPH" name="7,8-dihydronepterin 2' :3'-cyclicphosphate hydrolase" reversible="false" fbc:lowerFluxBound="cobra_0_bound" fbc:upperFluxBound="cobra_default_ub">
        <listOfReactants>
          <speciesReference constant="true" species="M_h2o_c" stoichiometry="1" />
          <speciesReference constant="true" species="M_dhp23cp_c" stoichiometry="1" />
        </listOfReactants>
        <listOfProducts>
          <speciesReference constant="true" species="M_dhpmp_c" stoichiometry="1" />
          <speciesReference constant="true" species="M_h_c" stoichiometry="1" />
        </listOfProducts>
      </reaction>
      <reaction fast="false" id="R_DHPM1" name="dihydropyrimidinase (5,6-dihydrouracil)" reversible="false" fbc:lowerFluxBound="cobra_0_bound" fbc:upperFluxBound="cobra_default_ub">
        <listOfReactants>
          <speciesReference constant="true" species="M_h2o_c" stoichiometry="1" />
          <speciesReference constant="true" species="M_56dura_c" stoichiometry="1" />
        </listOfReactants>
        <listOfProducts>
          <speciesReference constant="true" species="M_h_c" stoichiometry="1" />
          <speciesReference constant="true" species="M_cala_c" stoichiometry="1" />
        </listOfProducts>
        <fbc:geneProductAssociation>
          <fbc:or>
            <fbc:geneProductRef fbc:geneProduct="G_Mbar_A2491" />
            <fbc:geneProductRef fbc:geneProduct="G_Mbar_A1068" />
            <fbc:geneProductRef fbc:geneProduct="G_Mbar_A0141" />
            <fbc:geneProductRef fbc:geneProduct="G_Mbar_A1067" />
            <fbc:geneProductRef fbc:geneProduct="G_Mbar_A2490" />
          </fbc:or>
        </fbc:geneProductAssociation>
      </reaction>
      <reaction fast="false" id="R_DHPM2" name="dihydropyrimidinase (dihydrothymine)" reversible="false" fbc:lowerFluxBound="cobra_0_bound" fbc:upperFluxBound="cobra_default_ub">
        <listOfReactants>
          <speciesReference constant="true" species="M_h2o_c" stoichiometry="1" />
          <speciesReference constant="true" species="M_56dthm_c" stoichiometry="1" />
        </listOfReactants>
        <listOfProducts>
          <speciesReference constant="true" species="M_h_c" stoichiometry="1" />
          <speciesReference constant="true" species="M_3uib_c" stoichiometry="1" />
        </listOfProducts>
        <fbc:geneProductAssociation>
          <fbc:or>
            <fbc:geneProductRef fbc:geneProduct="G_Mbar_A2491" />
            <fbc:geneProductRef fbc:geneProduct="G_Mbar_A1068" />
            <fbc:geneProductRef fbc:geneProduct="G_Mbar_A0141" />
            <fbc:geneProductRef fbc:geneProduct="G_Mbar_A1067" />
            <fbc:geneProductRef fbc:geneProduct="G_Mbar_A2490" />
          </fbc:or>
        </fbc:geneProductAssociation>
      </reaction>
      <reaction fast="false" id="R_DHPS2" name="dihydropteroate synthase" reversible="false" fbc:lowerFluxBound="cobra_0_bound" fbc:upperFluxBound="cobra_default_ub">
        <listOfReactants>
          <speciesReference constant="true" species="M_4abz_c" stoichiometry="1" />
          <speciesReference constant="true" species="M_6hmhptpp_c" stoichiometry="1" />
        </listOfReactants>
        <listOfProducts>
          <speciesReference constant="true" species="M_ppi_c" stoichiometry="1" />
          <speciesReference constant="true" species="M_dhpt_c" stoichiometry="1" />
        </listOfProducts>
        <fbc:geneProductAssociation>
          <fbc:or>
            <fbc:geneProductRef fbc:geneProduct="G_Mbar_A2459" />
            <fbc:geneProductRef fbc:geneProduct="G_Mbar_A2314" />
          </fbc:or>
        </fbc:geneProductAssociation>
      </reaction>
      <reaction fast="false" id="R_DHPS3" name="7,8 dihydropteroate synthase (methanopterin)" reversible="false" fbc:lowerFluxBound="cobra_0_bound" fbc:upperFluxBound="cobra_default_ub">
        <listOfReactants>
          <speciesReference constant="true" species="M_Brfap_c" stoichiometry="1" />
          <speciesReference constant="true" species="M_6hmhptpp_c" stoichiometry="1" />
        </listOfReactants>
        <listOfProducts>
          <speciesReference constant="true" species="M_ppi_c" stoichiometry="1" />
          <speciesReference constant="true" species="M_dhrfap_c" stoichiometry="1" />
        </listOfProducts>
        <fbc:geneProductAssociation>
          <fbc:geneProductRef fbc:geneProduct="G_Mbar_A2125" />
        </fbc:geneProductAssociation>
      </reaction>
      <reaction fast="false" id="R_DHQD" name="3-dehydroquinate dehydratase" reversible="true" fbc:lowerFluxBound="cobra_default_lb" fbc:upperFluxBound="cobra_default_ub">
        <listOfReactants>
          <speciesReference constant="true" species="M_3dhq_c" stoichiometry="1" />
        </listOfReactants>
        <listOfProducts>
          <speciesReference constant="true" species="M_h2o_c" stoichiometry="1" />
          <speciesReference constant="true" species="M_3dhsk_c" stoichiometry="1" />
        </listOfProducts>
        <fbc:geneProductAssociation>
          <fbc:geneProductRef fbc:geneProduct="G_Mbar_A0922" />
        </fbc:geneProductAssociation>
      </reaction>
      <reaction fast="false" id="R_DHQS2" name="3-dehydroquinate synthase" reversible="false" fbc:lowerFluxBound="cobra_0_bound" fbc:upperFluxBound="cobra_default_ub">
        <listOfReactants>
          <speciesReference constant="true" species="M_dohdu_c" stoichiometry="1" />
        </listOfReactants>
        <listOfProducts>
          <speciesReference constant="true" species="M_3dhq_c" stoichiometry="1" />
        </listOfProducts>
        <fbc:geneProductAssociation>
          <fbc:geneProductRef fbc:geneProduct="G_Mbar_A0921" />
        </fbc:geneProductAssociation>
      </reaction>
      <reaction fast="false" id="R_DIPS" name="diphthine synthase" reversible="false" fbc:lowerFluxBound="cobra_0_bound" fbc:upperFluxBound="cobra_default_ub">
        <listOfReactants>
          <speciesReference constant="true" species="M_caphis_c" stoichiometry="1" />
          <speciesReference constant="true" species="M_amet_c" stoichiometry="1" />
        </listOfReactants>
        <listOfProducts>
          <speciesReference constant="true" species="M_h_c" stoichiometry="1" />
          <speciesReference constant="true" species="M_cmaphis_c" stoichiometry="1" />
          <speciesReference constant="true" species="M_ahcys_c" stoichiometry="1" />
        </listOfProducts>
        <fbc:geneProductAssociation>
          <fbc:geneProductRef fbc:geneProduct="G_Mbar_A2900" />
        </fbc:geneProductAssociation>
      </reaction>
      <reaction fast="false" id="R_DKFPR" name="6-deoxy-5-ketofructose 1-phosphate reductase" reversible="true" fbc:lowerFluxBound="cobra_default_lb" fbc:upperFluxBound="cobra_default_ub">
        <listOfReactants>
          <speciesReference constant="true" species="M_h_c" stoichiometry="1" />
          <speciesReference constant="true" species="M_nadh_c" stoichiometry="1" />
          <speciesReference constant="true" species="M_dkfp_c" stoichiometry="1" />
        </listOfReactants>
        <listOfProducts>
          <speciesReference constant="true" species="M_nad_c" stoichiometry="1" />
          <speciesReference constant="true" species="M_dkmp_c" stoichiometry="1" />
        </listOfProducts>
      </reaction>
      <reaction fast="false" id="R_DKFPS" name="6-deoxy-5-ketofructose 1-phosphate synthase" reversible="false" fbc:lowerFluxBound="cobra_0_bound" fbc:upperFluxBound="cobra_default_ub">
        <listOfReactants>
          <speciesReference constant="true" species="M_h_c" stoichiometry="1" />
          <speciesReference constant="true" species="M_nadh_c" stoichiometry="1" />
          <speciesReference constant="true" species="M_dkdofp_c" stoichiometry="1" />
        </listOfReactants>
        <listOfProducts>
          <speciesReference constant="true" species="M_nad_c" stoichiometry="1" />
          <speciesReference constant="true" species="M_dkfp_c" stoichiometry="1" />
        </listOfProducts>
      </reaction>
      <reaction fast="false" id="R_DKMPASPL" name="6-deoxy-5-ketomannitol 1-phosphate:L-aspartate semialdehyde ligase" reversible="false" fbc:lowerFluxBound="cobra_0_bound" fbc:upperFluxBound="cobra_default_ub">
        <listOfReactants>
          <speciesReference constant="true" species="M_dkmp_c" stoichiometry="1" />
          <speciesReference constant="true" species="M_aspsa_c" stoichiometry="1" />
        </listOfReactants>
        <listOfProducts>
          <speciesReference constant="true" species="M_dohau_c" stoichiometry="1" />
          <speciesReference constant="true" species="M_g3p_c" stoichiometry="1" />
        </listOfProducts>
        <fbc:geneProductAssociation>
          <fbc:geneProductRef fbc:geneProduct="G_Mbar_A0920" />
        </fbc:geneProductAssociation>
      </reaction>
      <reaction fast="false" id="R_DMAMT" name="Dimethylamine methyltransferase" reversible="false" fbc:lowerFluxBound="cobra_0_bound" fbc:upperFluxBound="cobra_default_ub">
        <listOfReactants>
          <speciesReference constant="true" species="M_com_c" stoichiometry="1" />
          <speciesReference constant="true" species="M_dma_c" stoichiometry="1" />
        </listOfReactants>
        <listOfProducts>
          <speciesReference constant="true" species="M_mcom_c" stoichiometry="1" />
          <speciesReference constant="true" species="M_mma_c" stoichiometry="1" />
        </listOfProducts>
        <fbc:geneProductAssociation>
          <fbc:and>
            <fbc:or>
              <fbc:and>
                <fbc:geneProductRef fbc:geneProduct="G_MBd3608" />
                <fbc:geneProductRef fbc:geneProduct="G_Mbar_A1506" />
              </fbc:and>
              <fbc:and>
                <fbc:geneProductRef fbc:geneProduct="G_MBd1413" />
                <fbc:geneProductRef fbc:geneProduct="G_Mbar_A3605" />
              </fbc:and>
            </fbc:or>
            <fbc:or>
              <fbc:geneProductRef fbc:geneProduct="G_Mbar_A1501" />
              <fbc:geneProductRef fbc:geneProduct="G_Mbar_A3604" />
            </fbc:or>
            <fbc:or>
              <fbc:geneProductRef fbc:geneProduct="G_Mbar_A0841" />
              <fbc:geneProductRef fbc:geneProduct="G_Mbar_A1688" />
            </fbc:or>
          </fbc:and>
        </fbc:geneProductAssociation>
      </reaction>
      <reaction fast="false" id="R_DMATT" name="dimethylallyltranstransferase" reversible="false" fbc:lowerFluxBound="cobra_0_bound" fbc:upperFluxBound="cobra_default_ub">
        <listOfReactants>
          <speciesReference constant="true" species="M_ipdp_c" stoichiometry="1" />
          <speciesReference constant="true" species="M_dmpp_c" stoichiometry="1" />
        </listOfReactants>
        <listOfProducts>
          <speciesReference constant="true" species="M_ppi_c" stoichiometry="1" />
          <speciesReference constant="true" species="M_grdp_c" stoichiometry="1" />
        </listOfProducts>
        <fbc:geneProductAssociation>
          <fbc:geneProductRef fbc:geneProduct="G_Mbar_A1417" />
        </fbc:geneProductAssociation>
      </reaction>
      <reaction fast="false" id="R_DMATT2" name="dimethylallyltranstransferase (3-hydroxy)" reversible="false" fbc:lowerFluxBound="cobra_0_bound" fbc:upperFluxBound="cobra_default_ub">
        <listOfReactants>
          <speciesReference constant="true" species="M_ipdp_c" stoichiometry="1" />
          <speciesReference constant="true" species="M_m3hdp_c" stoichiometry="1" />
        </listOfReactants>
        <listOfProducts>
          <speciesReference constant="true" species="M_ppi_c" stoichiometry="1" />
          <speciesReference constant="true" species="M_3hgrdp_c" stoichiometry="1" />
        </listOfProducts>
        <fbc:geneProductAssociation>
          <fbc:geneProductRef fbc:geneProduct="G_Mbar_A1417" />
        </fbc:geneProductAssociation>
      </reaction>
      <reaction fast="false" id="R_DMAt" name="Dimethylamine symport" reversible="true" fbc:lowerFluxBound="cobra_default_lb" fbc:upperFluxBound="cobra_default_ub">
        <listOfReactants>
          <speciesReference constant="true" species="M_dma_e" stoichiometry="1" />
          <speciesReference constant="true" species="M_h_e" stoichiometry="1" />
        </listOfReactants>
        <listOfProducts>
          <speciesReference constant="true" species="M_h_c" stoichiometry="1" />
          <speciesReference constant="true" species="M_dma_c" stoichiometry="1" />
        </listOfProducts>
        <fbc:geneProductAssociation>
          <fbc:or>
            <fbc:geneProductRef fbc:geneProduct="G_Mbar_A0847" />
            <fbc:geneProductRef fbc:geneProduct="G_Mbar_A0848" />
          </fbc:or>
        </fbc:geneProductAssociation>
      </reaction>
      <reaction fast="false" id="R_DMHDRFS" name="7,8-didemethyl-8-hydroxy-5-deazariboflavin synthetase" reversible="false" fbc:lowerFluxBound="cobra_0_bound" fbc:upperFluxBound="cobra_default_ub">
        <listOfReactants>
          <speciesReference constant="true" species="M_h2o_c" stoichiometry="1" />
          <speciesReference constant="true" species="M_34hpp_c" stoichiometry="1" />
          <speciesReference constant="true" species="M_nadp_c" stoichiometry="2" />
          <speciesReference constant="true" species="M_4r5au_c" stoichiometry="1" />
        </listOfReactants>
        <listOfProducts>
          <speciesReference constant="true" species="M_h_c" stoichiometry="2" />
          <speciesReference constant="true" species="M_nadph_c" stoichiometry="2" />
          <speciesReference constant="true" species="M_ddhrb_c" stoichiometry="1" />
          <speciesReference constant="true" species="M_oxa_c" stoichiometry="1" />
          <speciesReference constant="true" species="M_nh4_c" stoichiometry="1" />
        </listOfProducts>
        <fbc:geneProductAssociation>
          <fbc:and>
            <fbc:geneProductRef fbc:geneProduct="G_Mbar_A3415" />
            <fbc:or>
              <fbc:geneProductRef fbc:geneProduct="G_Mbar_A3416" />
              <fbc:geneProductRef fbc:geneProduct="G_Mbar_A3417" />
            </fbc:or>
          </fbc:and>
        </fbc:geneProductAssociation>
      </reaction>
      <reaction fast="false" id="R_DMSt" name="Dimethyl sulfide Transport" reversible="true" fbc:lowerFluxBound="cobra_default_lb" fbc:upperFluxBound="cobra_default_ub">
        <listOfReactants>
          <speciesReference constant="true" species="M_dms_e" stoichiometry="1" />
        </listOfReactants>
        <listOfProducts>
          <speciesReference constant="true" species="M_dms_c" stoichiometry="1" />
        </listOfProducts>
      </reaction>
      <reaction fast="false" id="R_DNMPPA" name="Dihydroneopterin monophosphate dephosphorylase" reversible="false" fbc:lowerFluxBound="cobra_0_bound" fbc:upperFluxBound="cobra_default_ub">
        <listOfReactants>
          <speciesReference constant="true" species="M_h2o_c" stoichiometry="1" />
          <speciesReference constant="true" species="M_dhpmp_c" stoichiometry="1" />
        </listOfReactants>
        <listOfProducts>
          <speciesReference constant="true" species="M_pi_c" stoichiometry="1" />
          <speciesReference constant="true" species="M_dhnpt_c" stoichiometry="1" />
        </listOfProducts>
      </reaction>
      <reaction fast="false" id="R_DOHDUS" name="3,7-dideoxy-D-threo-hepto-2,6-diulosonate synthase" reversible="false" fbc:lowerFluxBound="cobra_0_bound" fbc:upperFluxBound="cobra_default_ub">
        <listOfReactants>
          <speciesReference constant="true" species="M_dohau_c" stoichiometry="1" />
          <speciesReference constant="true" species="M_h2o_c" stoichiometry="1" />
          <speciesReference constant="true" species="M_nad_c" stoichiometry="1" />
        </listOfReactants>
        <listOfProducts>
          <speciesReference constant="true" species="M_nh4_c" stoichiometry="1" />
          <speciesReference constant="true" species="M_h_c" stoichiometry="1" />
          <speciesReference constant="true" species="M_nadh_c" stoichiometry="1" />
          <speciesReference constant="true" species="M_dohdu_c" stoichiometry="1" />
        </listOfProducts>
        <fbc:geneProductAssociation>
          <fbc:geneProductRef fbc:geneProduct="G_Mbar_A0921" />
        </fbc:geneProductAssociation>
      </reaction>
      <reaction fast="false" id="R_DPCOAK" name="dephospho-CoA kinase" reversible="false" fbc:lowerFluxBound="cobra_0_bound" fbc:upperFluxBound="cobra_default_ub">
        <listOfReactants>
          <speciesReference constant="true" species="M_atp_c" stoichiometry="1" />
          <speciesReference constant="true" species="M_dpcoa_c" stoichiometry="1" />
        </listOfReactants>
        <listOfProducts>
          <speciesReference constant="true" species="M_h_c" stoichiometry="1" />
          <speciesReference constant="true" species="M_adp_c" stoichiometry="1" />
          <speciesReference constant="true" species="M_coa_c" stoichiometry="1" />
        </listOfProducts>
        <fbc:geneProductAssociation>
          <fbc:geneProductRef fbc:geneProduct="G_Mbar_A0975" />
        </fbc:geneProductAssociation>
      </reaction>
      <reaction fast="false" id="R_DPGase" name="Diphosphoglycerate phosphatase" reversible="false" fbc:lowerFluxBound="cobra_0_bound" fbc:upperFluxBound="cobra_default_ub">
        <listOfReactants>
          <speciesReference constant="true" species="M_h2o_c" stoichiometry="1" />
          <speciesReference constant="true" species="M_23dpg_c" stoichiometry="1" />
        </listOfReactants>
        <listOfProducts>
          <speciesReference constant="true" species="M_pi_c" stoichiometry="1" />
          <speciesReference constant="true" species="M_3pg_c" stoichiometry="1" />
        </listOfProducts>
      </reaction>
      <reaction fast="false" id="R_DPMVD" name="diphosphomevalonate decarboxylase" reversible="false" fbc:lowerFluxBound="cobra_0_bound" fbc:upperFluxBound="cobra_default_ub">
        <listOfReactants>
          <speciesReference constant="true" species="M_5dpmev_c" stoichiometry="1" />
          <speciesReference constant="true" species="M_atp_c" stoichiometry="1" />
        </listOfReactants>
        <listOfProducts>
          <speciesReference constant="true" species="M_co2_c" stoichiometry="1" />
          <speciesReference constant="true" species="M_adp_c" stoichiometry="1" />
          <speciesReference constant="true" species="M_ipdp_c" stoichiometry="1" />
          <speciesReference constant="true" species="M_pi_c" stoichiometry="1" />
        </listOfProducts>
      </reaction>
      <reaction fast="false" id="R_DPMVD2" name="diphosphomevalonate decarboxylase 2" reversible="false" fbc:lowerFluxBound="cobra_0_bound" fbc:upperFluxBound="cobra_default_ub">
        <listOfReactants>
          <speciesReference constant="true" species="M_5dpmev_c" stoichiometry="1" />
          <speciesReference constant="true" species="M_h_c" stoichiometry="1" />
        </listOfReactants>
        <listOfProducts>
          <speciesReference constant="true" species="M_co2_c" stoichiometry="1" />
          <speciesReference constant="true" species="M_m3hdp_c" stoichiometry="1" />
        </listOfProducts>
      </reaction>
      <reaction fast="false" id="R_DPR" name="2-dehydropantoate 2-reductase" reversible="false" fbc:lowerFluxBound="cobra_0_bound" fbc:upperFluxBound="cobra_default_ub">
        <listOfReactants>
          <speciesReference constant="true" species="M_2dhp_c" stoichiometry="1" />
          <speciesReference constant="true" species="M_nadph_c" stoichiometry="1" />
          <speciesReference constant="true" species="M_h_c" stoichiometry="1" />
        </listOfReactants>
        <listOfProducts>
          <speciesReference constant="true" species="M_pant_DASH_R_c" stoichiometry="1" />
          <speciesReference constant="true" species="M_nadp_c" stoichiometry="1" />
        </listOfProducts>
      </reaction>
      <reaction fast="false" id="R_DROPPRx" name="2,5-diamino-6-ribosylamino-4(3H)-pyrimidinone 5'-phosphate reductase" reversible="false" fbc:lowerFluxBound="cobra_0_bound" fbc:upperFluxBound="cobra_default_ub">
        <listOfReactants>
          <speciesReference constant="true" species="M_h_c" stoichiometry="1" />
          <speciesReference constant="true" species="M_nadh_c" stoichiometry="1" />
          <speciesReference constant="true" species="M_25dhpp_c" stoichiometry="1" />
        </listOfReactants>
        <listOfProducts>
          <speciesReference constant="true" species="M_nad_c" stoichiometry="1" />
          <speciesReference constant="true" species="M_25dthpp_c" stoichiometry="1" />
        </listOfProducts>
        <fbc:geneProductAssociation>
          <fbc:and>
            <fbc:geneProductRef fbc:geneProduct="G_Mbar_A0752" />
            <fbc:geneProductRef fbc:geneProduct="G_Mbar_A0489" />
          </fbc:and>
        </fbc:geneProductAssociation>
      </reaction>
      <reaction fast="false" id="R_DROPPRy" name="2,5-diamino-6-ribosylamino-4(3H)-pyrimidinone 5'-phosphate reductase (nadph)" reversible="false" fbc:lowerFluxBound="cobra_0_bound" fbc:upperFluxBound="cobra_default_ub">
        <listOfReactants>
          <speciesReference constant="true" species="M_nadph_c" stoichiometry="1" />
          <speciesReference constant="true" species="M_h_c" stoichiometry="1" />
          <speciesReference constant="true" species="M_25dhpp_c" stoichiometry="1" />
        </listOfReactants>
        <listOfProducts>
          <speciesReference constant="true" species="M_25dthpp_c" stoichiometry="1" />
          <speciesReference constant="true" species="M_nadp_c" stoichiometry="1" />
        </listOfProducts>
        <fbc:geneProductAssociation>
          <fbc:and>
            <fbc:geneProductRef fbc:geneProduct="G_Mbar_A0752" />
            <fbc:geneProductRef fbc:geneProduct="G_Mbar_A0489" />
          </fbc:and>
        </fbc:geneProductAssociation>
      </reaction>
      <reaction fast="false" id="R_DRTPPD" name="2,5-diamino-6-ribitylamino-4(3H)-pyrimidinone 5'-phosphate deaminase" reversible="false" fbc:lowerFluxBound="cobra_0_bound" fbc:upperFluxBound="cobra_default_ub">
        <listOfReactants>
          <speciesReference constant="true" species="M_h2o_c" stoichiometry="1" />
          <speciesReference constant="true" species="M_h_c" stoichiometry="1" />
          <speciesReference constant="true" species="M_25dthpp_c" stoichiometry="1" />
        </listOfReactants>
        <listOfProducts>
          <speciesReference constant="true" species="M_nh4_c" stoichiometry="1" />
          <speciesReference constant="true" species="M_5aprbu_c" stoichiometry="1" />
        </listOfProducts>
        <fbc:geneProductAssociation>
          <fbc:and>
            <fbc:geneProductRef fbc:geneProduct="G_Mbar_A0752" />
            <fbc:geneProductRef fbc:geneProduct="G_Mbar_A0489" />
          </fbc:and>
        </fbc:geneProductAssociation>
      </reaction>
      <reaction fast="false" id="R_DTMPK" name="dTMP kinase" reversible="true" fbc:lowerFluxBound="cobra_default_lb" fbc:upperFluxBound="cobra_default_ub">
        <listOfReactants>
          <speciesReference constant="true" species="M_atp_c" stoichiometry="1" />
          <speciesReference constant="true" species="M_dtmp_c" stoichiometry="1" />
        </listOfReactants>
        <listOfProducts>
          <speciesReference constant="true" species="M_dtdp_c" stoichiometry="1" />
          <speciesReference constant="true" species="M_adp_c" stoichiometry="1" />
        </listOfProducts>
        <fbc:geneProductAssociation>
          <fbc:geneProductRef fbc:geneProduct="G_Mbar_A1098" />
        </fbc:geneProductAssociation>
      </reaction>
      <reaction fast="false" id="R_DURIPP" name="deoxyuridine phosphorylase" reversible="true" fbc:lowerFluxBound="cobra_default_lb" fbc:upperFluxBound="cobra_default_ub">
        <listOfReactants>
          <speciesReference constant="true" species="M_duri_c" stoichiometry="1" />
          <speciesReference constant="true" species="M_pi_c" stoichiometry="1" />
        </listOfReactants>
        <listOfProducts>
          <speciesReference constant="true" species="M_ura_c" stoichiometry="1" />
          <speciesReference constant="true" species="M_2dr1p_c" stoichiometry="1" />
        </listOfProducts>
        <fbc:geneProductAssociation>
          <fbc:geneProductRef fbc:geneProduct="G_Mbar_A3188" />
        </fbc:geneProductAssociation>
      </reaction>
      <reaction fast="false" id="R_ECHH_10" name="Ech Hydrogenase" reversible="true" fbc:lowerFluxBound="cobra_default_lb" fbc:upperFluxBound="cobra_default_ub">
        <listOfReactants>
          <speciesReference constant="true" species="M_fdred_c" stoichiometry="2" />
          <speciesReference constant="true" species="M_h_c" stoichiometry="3" />
        </listOfReactants>
        <listOfProducts>
          <speciesReference constant="true" species="M_fdox_c" stoichiometry="2" />
          <speciesReference constant="true" species="M_h2_c" stoichiometry="1" />
          <speciesReference constant="true" species="M_h_e" stoichiometry="1" />
        </listOfProducts>
        <fbc:geneProductAssociation>
          <fbc:and>
            <fbc:geneProductRef fbc:geneProduct="G_Mbar_A0151" />
            <fbc:geneProductRef fbc:geneProduct="G_Mbar_A0152" />
            <fbc:geneProductRef fbc:geneProduct="G_Mbar_A0149" />
            <fbc:geneProductRef fbc:geneProduct="G_Mbar_A0147" />
            <fbc:geneProductRef fbc:geneProduct="G_Mbar_A0150" />
            <fbc:geneProductRef fbc:geneProduct="G_Mbar_A0148" />
          </fbc:and>
        </fbc:geneProductAssociation>
      </reaction>
      <reaction fast="false" id="R_ENO" name="enolase" reversible="true" fbc:lowerFluxBound="cobra_default_lb" fbc:upperFluxBound="cobra_default_ub">
        <listOfReactants>
          <speciesReference constant="true" species="M_2pg_c" stoichiometry="1" />
        </listOfReactants>
        <listOfProducts>
          <speciesReference constant="true" species="M_h2o_c" stoichiometry="1" />
          <speciesReference constant="true" species="M_pep_c" stoichiometry="1" />
        </listOfProducts>
        <fbc:geneProductAssociation>
          <fbc:geneProductRef fbc:geneProduct="G_Mbar_A2850" />
        </fbc:geneProductAssociation>
      </reaction>
      <reaction fast="false" id="R_ETHAt6" name="ethanolamine transport in/out via proton symport" reversible="true" fbc:lowerFluxBound="cobra_default_lb" fbc:upperFluxBound="cobra_default_ub">
        <listOfReactants>
          <speciesReference constant="true" species="M_h_e" stoichiometry="1" />
          <speciesReference constant="true" species="M_etha_e" stoichiometry="1" />
        </listOfReactants>
        <listOfProducts>
          <speciesReference constant="true" species="M_etha_c" stoichiometry="1" />
          <speciesReference constant="true" species="M_h_c" stoichiometry="1" />
        </listOfProducts>
        <fbc:geneProductAssociation>
          <fbc:or>
            <fbc:geneProductRef fbc:geneProduct="G_Mbar_A0847" />
            <fbc:geneProductRef fbc:geneProduct="G_Mbar_A0848" />
          </fbc:or>
        </fbc:geneProductAssociation>
      </reaction>
      <reaction fast="false" id="R_EX_4abz_e" name="4-Aminobenzoate exchange" reversible="true" fbc:lowerFluxBound="cobra_default_lb" fbc:upperFluxBound="cobra_default_ub">
        <listOfReactants>
          <speciesReference constant="true" species="M_4abz_e" stoichiometry="1" />
        </listOfReactants>
      </reaction>
      <reaction fast="false" id="R_EX_4hphac_e" name="4-Hydroxyphenylacetate exchange" reversible="false" fbc:lowerFluxBound="cobra_0_bound" fbc:upperFluxBound="cobra_default_ub">
        <listOfReactants>
          <speciesReference constant="true" species="M_4hphac_e" stoichiometry="1" />
        </listOfReactants>
      </reaction>
      <reaction fast="false" id="R_EX_ac_e" name="Acetate exchange" reversible="false" fbc:lowerFluxBound="cobra_0_bound" fbc:upperFluxBound="cobra_default_ub">
        <listOfReactants>
          <speciesReference constant="true" species="M_ac_e" stoichiometry="1" />
        </listOfReactants>
      </reaction>
      <reaction fast="false" id="R_EX_actn_DASH_R_e" name="(R)-Acetoin exchange" reversible="false" fbc:lowerFluxBound="cobra_0_bound" fbc:upperFluxBound="cobra_default_ub">
        <listOfReactants>
          <speciesReference constant="true" species="M_actn_DASH_R_e" stoichiometry="1" />
        </listOfReactants>
      </reaction>
      <reaction fast="false" id="R_EX_ala_DASH_L_e" name="L-Alanine exchange" reversible="false" fbc:lowerFluxBound="cobra_0_bound" fbc:upperFluxBound="cobra_default_ub">
        <listOfReactants>
          <speciesReference constant="true" species="M_ala_DASH_L_e" stoichiometry="1" />
        </listOfReactants>
      </reaction>
      <reaction fast="false" id="R_EX_alac_DASH_S_e" name="(S)-2-Acetolactate exchange" reversible="false" fbc:lowerFluxBound="cobra_0_bound" fbc:upperFluxBound="cobra_default_ub">
        <listOfReactants>
          <speciesReference constant="true" species="M_alac_DASH_S_e" stoichiometry="1" />
        </listOfReactants>
      </reaction>
      <reaction fast="false" id="R_EX_btn_e" name="Biotin exchange" reversible="false" fbc:lowerFluxBound="cobra_0_bound" fbc:upperFluxBound="cobra_default_ub">
        <listOfReactants>
          <speciesReference constant="true" species="M_btn_e" stoichiometry="1" />
        </listOfReactants>
      </reaction>
      <reaction fast="false" id="R_EX_ca2_e" name="Calcium exchange" reversible="false" fbc:lowerFluxBound="cobra_0_bound" fbc:upperFluxBound="cobra_default_ub">
        <listOfReactants>
          <speciesReference constant="true" species="M_ca2_e" stoichiometry="1" />
        </listOfReactants>
      </reaction>
      <reaction fast="false" id="R_EX_cbi_e" name="Cobinamide exchange" reversible="false" fbc:lowerFluxBound="cobra_0_bound" fbc:upperFluxBound="cobra_default_ub">
        <listOfReactants>
          <speciesReference constant="true" species="M_cbi_e" stoichiometry="1" />
        </listOfReactants>
      </reaction>
      <reaction fast="false" id="R_EX_cbl1_e" name="Cob(I)alamin exchange" reversible="false" fbc:lowerFluxBound="cobra_0_bound" fbc:upperFluxBound="cobra_default_ub">
        <listOfReactants>
          <speciesReference constant="true" species="M_cbl1_e" stoichiometry="1" />
        </listOfReactants>
      </reaction>
      <reaction fast="false" id="R_EX_cbl1hbi_e" name="Cob(I)alamin-HBI exchange" reversible="false" fbc:lowerFluxBound="cobra_0_bound" fbc:upperFluxBound="cobra_default_ub">
        <listOfReactants>
          <speciesReference constant="true" species="M_cbl1hbi_e" stoichiometry="1" />
        </listOfReactants>
      </reaction>
      <reaction fast="false" id="R_EX_cd2_e" name="Cadmium exchange" reversible="false" fbc:lowerFluxBound="cobra_0_bound" fbc:upperFluxBound="cobra_default_ub">
        <listOfReactants>
          <speciesReference constant="true" species="M_cd2_e" stoichiometry="1" />
        </listOfReactants>
      </reaction>
      <reaction fast="false" id="R_EX_ch4_e" name="Methane exchange" reversible="false" fbc:lowerFluxBound="cobra_0_bound" fbc:upperFluxBound="cobra_default_ub">
        <listOfReactants>
          <speciesReference constant="true" species="M_ch4_e" stoichiometry="1" />
        </listOfReactants>
      </reaction>
      <reaction fast="false" id="R_EX_ch4s_e" name="Methanethiol exchange" reversible="false" fbc:lowerFluxBound="cobra_0_bound" fbc:upperFluxBound="cobra_default_ub">
        <listOfReactants>
          <speciesReference constant="true" species="M_ch4s_e" stoichiometry="1" />
        </listOfReactants>
      </reaction>
      <reaction fast="false" id="R_EX_cit_e" name="Citrate exchange" reversible="false" fbc:lowerFluxBound="cobra_0_bound" fbc:upperFluxBound="cobra_default_ub">
        <listOfReactants>
          <speciesReference constant="true" species="M_cit_e" stoichiometry="1" />
        </listOfReactants>
      </reaction>
      <reaction fast="false" id="R_EX_cl_e" name="Chloride exchange" reversible="false" fbc:lowerFluxBound="cobra_0_bound" fbc:upperFluxBound="cobra_default_ub">
        <listOfReactants>
          <speciesReference constant="true" species="M_cl_e" stoichiometry="1" />
        </listOfReactants>
      </reaction>
      <reaction fast="false" id="R_EX_co2_e" name="CO2 exchange" reversible="true" fbc:lowerFluxBound="cobra_default_lb" fbc:upperFluxBound="cobra_default_ub">
        <listOfReactants>
          <speciesReference constant="true" species="M_co2_e" stoichiometry="1" />
        </listOfReactants>
      </reaction>
      <reaction fast="false" id="R_EX_co_e" name="Carbon monoxide exchange" reversible="false" fbc:lowerFluxBound="cobra_0_bound" fbc:upperFluxBound="cobra_default_ub">
        <listOfReactants>
          <speciesReference constant="true" species="M_co_e" stoichiometry="1" />
        </listOfReactants>
      </reaction>
      <reaction fast="false" id="R_EX_cobalt2_e" name="Co2+ exchange" reversible="true" fbc:lowerFluxBound="cobra_default_lb" fbc:upperFluxBound="cobra_default_ub">
        <listOfReactants>
          <speciesReference constant="true" species="M_cobalt2_e" stoichiometry="1" />
        </listOfReactants>
      </reaction>
      <reaction fast="false" id="R_EX_cu2_e" name="Cu2+ exchange" reversible="false" fbc:lowerFluxBound="cobra_0_bound" fbc:upperFluxBound="cobra_default_ub">
        <listOfReactants>
          <speciesReference constant="true" species="M_cu2_e" stoichiometry="1" />
        </listOfReactants>
      </reaction>
      <reaction fast="false" id="R_EX_cys_DASH_L_e" name="L-Cysteine exchange" reversible="true" fbc:lowerFluxBound="cobra_default_lb" fbc:upperFluxBound="cobra_default_ub">
        <listOfReactants>
          <speciesReference constant="true" species="M_cys_DASH_L_e" stoichiometry="1" />
        </listOfReactants>
      </reaction>
      <reaction fast="false" id="R_EX_dma_e" name="Dimethylamine exchange" reversible="false" fbc:lowerFluxBound="cobra_0_bound" fbc:upperFluxBound="cobra_default_ub">
        <listOfReactants>
          <speciesReference constant="true" species="M_dma_e" stoichiometry="1" />
        </listOfReactants>
      </reaction>
      <reaction fast="false" id="R_EX_dms_e" name="Dimethyl sulfide exchange" reversible="false" fbc:lowerFluxBound="cobra_0_bound" fbc:upperFluxBound="cobra_default_ub">
        <listOfReactants>
          <speciesReference constant="true" species="M_dms_e" stoichiometry="1" />
        </listOfReactants>
      </reaction>
      <reaction fast="false" id="R_EX_etha_e" name="Ethanolamine exchange" reversible="false" fbc:lowerFluxBound="cobra_0_bound" fbc:upperFluxBound="cobra_default_ub">
        <listOfReactants>
          <speciesReference constant="true" species="M_etha_e" stoichiometry="1" />
        </listOfReactants>
      </reaction>
      <reaction fast="false" id="R_EX_fe2_e" name="Fe2+ exchange" reversible="false" fbc:lowerFluxBound="cobra_0_bound" fbc:upperFluxBound="cobra_default_ub">
        <listOfReactants>
          <speciesReference constant="true" species="M_fe2_e" stoichiometry="1" />
        </listOfReactants>
      </reaction>
      <reaction fast="false" id="R_EX_fe3_e" name="Fe3+ exchange" reversible="false" fbc:lowerFluxBound="cobra_0_bound" fbc:upperFluxBound="cobra_default_ub">
        <listOfReactants>
          <speciesReference constant="true" species="M_fe3_e" stoichiometry="1" />
        </listOfReactants>
      </reaction>
      <reaction fast="false" id="R_EX_fol_e" name="Folate exchange" reversible="false" fbc:lowerFluxBound="cobra_0_bound" fbc:upperFluxBound="cobra_default_ub">
        <listOfReactants>
          <speciesReference constant="true" species="M_fol_e" stoichiometry="1" />
        </listOfReactants>
      </reaction>
      <reaction fast="false" id="R_EX_gcald_e" name="Glycolaldehyde exchange" reversible="false" fbc:lowerFluxBound="cobra_0_bound" fbc:upperFluxBound="cobra_default_ub">
        <listOfReactants>
          <speciesReference constant="true" species="M_gcald_e" stoichiometry="1" />
        </listOfReactants>
      </reaction>
      <reaction fast="false" id="R_EX_glcn_e" name="D-Gluconate exchange" reversible="false" fbc:lowerFluxBound="cobra_0_bound" fbc:upperFluxBound="cobra_default_ub">
        <listOfReactants>
          <speciesReference constant="true" species="M_glcn_e" stoichiometry="1" />
        </listOfReactants>
      </reaction>
      <reaction fast="false" id="R_EX_glu_DASH_L_e" name="L-Glutamate exchange" reversible="false" fbc:lowerFluxBound="cobra_0_bound" fbc:upperFluxBound="cobra_default_ub">
        <listOfReactants>
          <speciesReference constant="true" species="M_glu_DASH_L_e" stoichiometry="1" />
        </listOfReactants>
      </reaction>
      <reaction fast="false" id="R_EX_gly_e" name="Glycine exchange" reversible="false" fbc:lowerFluxBound="cobra_0_bound" fbc:upperFluxBound="cobra_default_ub">
        <listOfReactants>
          <speciesReference constant="true" species="M_gly_e" stoichiometry="1" />
        </listOfReactants>
      </reaction>
      <reaction fast="false" id="R_EX_glyald_e" name="D-Glyceraldehyde exchange" reversible="false" fbc:lowerFluxBound="cobra_0_bound" fbc:upperFluxBound="cobra_default_ub">
        <listOfReactants>
          <speciesReference constant="true" species="M_glyald_e" stoichiometry="1" />
        </listOfReactants>
      </reaction>
      <reaction fast="false" id="R_EX_glyb_e" name="Glycine betaine exchange" reversible="false" fbc:lowerFluxBound="cobra_0_bound" fbc:upperFluxBound="cobra_default_ub">
        <listOfReactants>
          <speciesReference constant="true" species="M_glyb_e" stoichiometry="1" />
        </listOfReactants>
      </reaction>
      <reaction fast="false" id="R_EX_glyc_e" name="Glycerol exchange" reversible="false" fbc:lowerFluxBound="cobra_0_bound" fbc:upperFluxBound="cobra_default_ub">
        <listOfReactants>
          <speciesReference constant="true" species="M_glyc_e" stoichiometry="1" />
        </listOfReactants>
      </reaction>
      <reaction fast="false" id="R_EX_h2_e" name="H2 exchange" reversible="false" fbc:lowerFluxBound="cobra_0_bound" fbc:upperFluxBound="cobra_default_ub">
        <listOfReactants>
          <speciesReference constant="true" species="M_h2_e" stoichiometry="1" />
        </listOfReactants>
      </reaction>
      <reaction fast="false" id="R_EX_h2o_e" name="H2O exchange" reversible="true" fbc:lowerFluxBound="cobra_default_lb" fbc:upperFluxBound="cobra_default_ub">
        <listOfReactants>
          <speciesReference constant="true" species="M_h2o_e" stoichiometry="1" />
        </listOfReactants>
      </reaction>
      <reaction fast="false" id="R_EX_h2s_e" name="Hydrogen sulfide exchange" reversible="true" fbc:lowerFluxBound="cobra_default_lb" fbc:upperFluxBound="cobra_0_bound">
        <listOfReactants>
          <speciesReference constant="true" species="M_h2s_e" stoichiometry="1" />
        </listOfReactants>
      </reaction>
      <reaction fast="false" id="R_EX_h_e" name="H+ exchange" reversible="true" fbc:lowerFluxBound="cobra_default_lb" fbc:upperFluxBound="cobra_default_ub">
        <listOfReactants>
          <speciesReference constant="true" species="M_h_e" stoichiometry="1" />
        </listOfReactants>
      </reaction>
      <reaction fast="false" id="R_EX_ile_DASH_L_e" name="L-Isoleucine exchange" reversible="false" fbc:lowerFluxBound="cobra_0_bound" fbc:upperFluxBound="cobra_default_ub">
        <listOfReactants>
          <speciesReference constant="true" species="M_ile_DASH_L_e" stoichiometry="1" />
        </listOfReactants>
      </reaction>
      <reaction fast="false" id="R_EX_ind3ac_e" name="Indole-3-acetate exchange" reversible="false" fbc:lowerFluxBound="cobra_0_bound" fbc:upperFluxBound="cobra_default_ub">
        <listOfReactants>
          <speciesReference constant="true" species="M_ind3ac_e" stoichiometry="1" />
        </listOfReactants>
      </reaction>
      <reaction fast="false" id="R_EX_k_e" name="K+ exchange" reversible="false" fbc:lowerFluxBound="cobra_0_bound" fbc:upperFluxBound="cobra_default_ub">
        <listOfReactants>
          <speciesReference constant="true" species="M_k_e" stoichiometry="1" />
        </listOfReactants>
      </reaction>
      <reaction fast="false" id="R_EX_leu_DASH_L_e" name="L-Leucine exchange" reversible="false" fbc:lowerFluxBound="cobra_0_bound" fbc:upperFluxBound="cobra_default_ub">
        <listOfReactants>
          <speciesReference constant="true" species="M_leu_DASH_L_e" stoichiometry="1" />
        </listOfReactants>
      </reaction>
      <reaction fast="false" id="R_EX_lys_DASH_L_e" name="L-Lysine exchange" reversible="false" fbc:lowerFluxBound="cobra_0_bound" fbc:upperFluxBound="cobra_default_ub">
        <listOfReactants>
          <speciesReference constant="true" species="M_lys_DASH_L_e" stoichiometry="1" />
        </listOfReactants>
      </reaction>
      <reaction fast="false" id="R_EX_meoh_e" name="methanol exchange" reversible="true" fbc:lowerFluxBound="R_EX_meoh_e_lower_bound" fbc:upperFluxBound="cobra_default_ub">
        <listOfReactants>
          <speciesReference constant="true" species="M_meoh_e" stoichiometry="1" />
        </listOfReactants>
      </reaction>
      <reaction fast="false" id="R_EX_mg2_e" name="Mg exchange" reversible="false" fbc:lowerFluxBound="cobra_0_bound" fbc:upperFluxBound="cobra_default_ub">
        <listOfReactants>
          <speciesReference constant="true" species="M_mg2_e" stoichiometry="1" />
        </listOfReactants>
      </reaction>
      <reaction fast="false" id="R_EX_mma_e" name="monomethylamine exchange" reversible="false" fbc:lowerFluxBound="cobra_0_bound" fbc:upperFluxBound="cobra_default_ub">
        <listOfReactants>
          <speciesReference constant="true" species="M_mma_e" stoichiometry="1" />
        </listOfReactants>
      </reaction>
      <reaction fast="false" id="R_EX_mn2_e" name="Mn2+ exchange" reversible="false" fbc:lowerFluxBound="cobra_0_bound" fbc:upperFluxBound="cobra_default_ub">
        <listOfReactants>
          <speciesReference constant="true" species="M_mn2_e" stoichiometry="1" />
        </listOfReactants>
      </reaction>
      <reaction fast="false" id="R_EX_mobd_e" name="Molybdate exchange" reversible="false" fbc:lowerFluxBound="cobra_0_bound" fbc:upperFluxBound="cobra_default_ub">
        <listOfReactants>
          <speciesReference constant="true" species="M_mobd_e" stoichiometry="1" />
        </listOfReactants>
      </reaction>
      <reaction fast="false" id="R_EX_n2_e" name="N2 exchange" reversible="true" fbc:lowerFluxBound="cobra_default_lb" fbc:upperFluxBound="cobra_default_ub">
        <listOfReactants>
          <speciesReference constant="true" species="M_n2_e" stoichiometry="1" />
        </listOfReactants>
      </reaction>
      <reaction fast="false" id="R_EX_na1_e" name="Sodium exchange" reversible="true" fbc:lowerFluxBound="cobra_default_lb" fbc:upperFluxBound="cobra_default_ub">
        <listOfReactants>
          <speciesReference constant="true" species="M_na1_e" stoichiometry="1" />
        </listOfReactants>
      </reaction>
      <reaction fast="false" id="R_EX_nac_e" name="Nicotinate exchange" reversible="true" fbc:lowerFluxBound="cobra_default_lb" fbc:upperFluxBound="cobra_default_ub">
        <listOfReactants>
          <speciesReference constant="true" species="M_nac_e" stoichiometry="1" />
        </listOfReactants>
      </reaction>
      <reaction fast="false" id="R_EX_nh4_e" name="Ammonia exchange" reversible="true" fbc:lowerFluxBound="cobra_default_lb" fbc:upperFluxBound="cobra_default_ub">
        <listOfReactants>
          <speciesReference constant="true" species="M_nh4_e" stoichiometry="1" />
        </listOfReactants>
      </reaction>
      <reaction fast="false" id="R_EX_ni2_e" name="Ni2+ exchange" reversible="true" fbc:lowerFluxBound="cobra_default_lb" fbc:upperFluxBound="cobra_default_ub">
        <listOfReactants>
          <speciesReference constant="true" species="M_ni2_e" stoichiometry="1" />
        </listOfReactants>
      </reaction>
      <reaction fast="false" id="R_EX_pac_e" name="Phenylacetic acid exchange" reversible="false" fbc:lowerFluxBound="cobra_0_bound" fbc:upperFluxBound="cobra_default_ub">
        <listOfReactants>
          <speciesReference constant="true" species="M_pac_e" stoichiometry="1" />
        </listOfReactants>
      </reaction>
      <reaction fast="false" id="R_EX_pi_e" name="Phosphate exchange" reversible="true" fbc:lowerFluxBound="cobra_default_lb" fbc:upperFluxBound="cobra_default_ub">
        <listOfReactants>
          <speciesReference constant="true" species="M_pi_e" stoichiometry="1" />
        </listOfReactants>
      </reaction>
      <reaction fast="false" id="R_EX_pnto_DASH_R_e" name="(R)-Pantothenate exchange" reversible="false" fbc:lowerFluxBound="cobra_0_bound" fbc:upperFluxBound="cobra_default_ub">
        <listOfReactants>
          <speciesReference constant="true" species="M_pnto_DASH_R_e" stoichiometry="1" />
        </listOfReactants>
      </reaction>
      <reaction fast="false" id="R_EX_pro_DASH_L_e" name="L-Proline exchange" reversible="false" fbc:lowerFluxBound="cobra_0_bound" fbc:upperFluxBound="cobra_default_ub">
        <listOfReactants>
          <speciesReference constant="true" species="M_pro_DASH_L_e" stoichiometry="1" />
        </listOfReactants>
      </reaction>
      <reaction fast="false" id="R_EX_pyr_e" name="Pyruvate exchange" reversible="false" fbc:lowerFluxBound="cobra_0_bound" fbc:upperFluxBound="cobra_default_ub">
        <listOfReactants>
          <speciesReference constant="true" species="M_pyr_e" stoichiometry="1" />
        </listOfReactants>
      </reaction>
      <reaction fast="false" id="R_EX_ribflv_e" name="Riboflavin exchange" reversible="false" fbc:lowerFluxBound="cobra_0_bound" fbc:upperFluxBound="cobra_default_ub">
        <listOfReactants>
          <speciesReference constant="true" species="M_ribflv_e" stoichiometry="1" />
        </listOfReactants>
      </reaction>
      <reaction fast="false" id="R_EX_s_e" name="Sulfur exchange" reversible="false" fbc:lowerFluxBound="cobra_0_bound" fbc:upperFluxBound="cobra_default_ub">
        <listOfReactants>
          <speciesReference constant="true" species="M_s_e" stoichiometry="1" />
        </listOfReactants>
      </reaction>
      <reaction fast="false" id="R_EX_so3_e" name="Sulfite exchange" reversible="true" fbc:lowerFluxBound="cobra_default_lb" fbc:upperFluxBound="cobra_default_ub">
        <listOfReactants>
          <speciesReference constant="true" species="M_so3_e" stoichiometry="1" />
        </listOfReactants>
      </reaction>
      <reaction fast="false" id="R_EX_so4_e" name="Sulfate exchange" reversible="false" fbc:lowerFluxBound="cobra_0_bound" fbc:upperFluxBound="cobra_default_ub">
        <listOfReactants>
          <speciesReference constant="true" species="M_so4_e" stoichiometry="1" />
        </listOfReactants>
      </reaction>
      <reaction fast="false" id="R_EX_thm_e" name="Thiamin exchange" reversible="false" fbc:lowerFluxBound="cobra_0_bound" fbc:upperFluxBound="cobra_default_ub">
        <listOfReactants>
          <speciesReference constant="true" species="M_thm_e" stoichiometry="1" />
        </listOfReactants>
      </reaction>
[truncated: 366,898 more chars]
