# Supplementary material for: Do genome-scale models need exact solvers or clearer standards?
Source: Mol Syst Biol. 2015 Oct 14;11(10):831. doi: 10.15252/msb.20156157 (PMC4631202; doi:10.15252/msb.20156157)
Supplement: Supplementary file 2 — Dataset EV1 [file msb0011-0831-sd2.zip › m_model_collection-master/sbml3/iAI549.xml]

<?xml version='1.0' encoding='UTF-8'?>
<sbml xmlns:fbc="http://www.sbml.org/sbml/level3/version1/fbc/version2" level="3" sboTerm="SBO:0000624" version="1" xmlns="http://www.sbml.org/sbml/level3/version1/core" fbc:required="false">
  <model id="iAI549" fbc:strict="true">
    <listOfUnitDefinitions>
      <unitDefinition id="mmol_per_gDW_per_hr">
        <listOfUnits>
          <unit exponent="1" kind="mole" multiplier="1" scale="-3" />
          <unit exponent="-1" kind="gram" multiplier="1" scale="0" />
          <unit exponent="-1" kind="second" multiplier="3600" scale="0" />
        </listOfUnits>
      </unitDefinition>
    </listOfUnitDefinitions>
    <fbc:listOfObjectives fbc:activeObjective="obj">
      <fbc:objective fbc:id="obj" fbc:type="maximize">
        <fbc:listOfFluxObjectives>
          <fbc:fluxObjective fbc:coefficient="1" fbc:reaction="R_BIO_CBDB1_DM_855" />
        </fbc:listOfFluxObjectives>
      </fbc:objective>
    </fbc:listOfObjectives>
    <listOfParameters>
      <parameter constant="true" id="cobra_default_lb" sboTerm="SBO:0000626" units="mmol_per_gDW_per_hr" value="-1000" />
      <parameter constant="true" id="cobra_default_ub" sboTerm="SBO:0000626" units="mmol_per_gDW_per_hr" value="1000" />
      <parameter constant="true" id="cobra_0_bound" sboTerm="SBO:0000626" units="mmol_per_gDW_per_hr" value="0" />
    </listOfParameters>
    <listOfCompartments>
      <compartment constant="true" id="Cytosol" name="" />
      <compartment constant="true" id="Extra_organism" name="" />
    </listOfCompartments>
    <listOfSpecies>
      <species boundaryCondition="false" compartment="Cytosol" constant="false" hasOnlySubstanceUnits="false" id="M_10fthf_c" name="M_10_Formyltetrahydrofolate_C20H21N7O7" fbc:charge="-2" />
      <species boundaryCondition="false" compartment="Cytosol" constant="false" hasOnlySubstanceUnits="false" id="M_12dag3p_c" name="M_1_2_Diacyl_sn_glycerol_3_phosphate_C5H5O8PR2" fbc:charge="-2" />
      <species boundaryCondition="false" compartment="Cytosol" constant="false" hasOnlySubstanceUnits="false" id="M_12dgr_c" name="M_1_2_Diacylglycerol_C5H6O5R2" fbc:charge="0" />
      <species boundaryCondition="false" compartment="Cytosol" constant="false" hasOnlySubstanceUnits="false" id="M_13dpg_c" name="M_3_Phospho_D_glyceroyl_phosphate_C3H4O10P2" fbc:charge="-4" />
      <species boundaryCondition="false" compartment="Cytosol" constant="false" hasOnlySubstanceUnits="false" id="M_1ap2ol_c" name="M_1_Aminopropan_2_ol_C3H10NO" fbc:charge="1" />
      <species boundaryCondition="false" compartment="Cytosol" constant="false" hasOnlySubstanceUnits="false" id="M_1ap2olp_c" name="M_D_1_Aminopropan_2_ol_O_phosphate_C3H9NO4P" fbc:charge="-1" />
      <species boundaryCondition="false" compartment="Cytosol" constant="false" hasOnlySubstanceUnits="false" id="M_1pyr5c_c" name="M_1_Pyrroline_5_carboxylate_C5H6NO2" fbc:charge="-1" />
      <species boundaryCondition="false" compartment="Cytosol" constant="false" hasOnlySubstanceUnits="false" id="M_23dhdp_c" name="M_2_3_Dihydrodipicolinate_C7H5NO4" fbc:charge="-2" />
      <species boundaryCondition="false" compartment="Cytosol" constant="false" hasOnlySubstanceUnits="false" id="M_23dhmb_c" name="M__R__2_3_Dihydroxy_3_methylbutanoate_C5H9O4" fbc:charge="-1" />
      <species boundaryCondition="false" compartment="Cytosol" constant="false" hasOnlySubstanceUnits="false" id="M_23dhmp_c" name="M__R__2_3_Dihydroxy_3_methylpentanoate_C6H11O4" fbc:charge="-1" />
      <species boundaryCondition="false" compartment="Cytosol" constant="false" hasOnlySubstanceUnits="false" id="M_25aics_c" name="M__S__2_5_Amino_1__5_phospho_D_ribosyl_imidazole_4_carboxamidosuccinate_C13H15N4O12P" fbc:charge="-4" />
      <species boundaryCondition="false" compartment="Cytosol" constant="false" hasOnlySubstanceUnits="false" id="M_25dhpp_c" name="M_2_5_Diamino_6_hydroxy_4__5__phosphoribosylamino__pyrimidine_C9H14N5O8P" fbc:charge="-2" />
      <species boundaryCondition="false" compartment="Cytosol" constant="false" hasOnlySubstanceUnits="false" id="M_26dap_LL_c" name="M_LL_2_6_Diaminoheptanedioate_C7H14N2O4" fbc:charge="0" />
      <species boundaryCondition="false" compartment="Cytosol" constant="false" hasOnlySubstanceUnits="false" id="M_26dap_M_c" name="M_meso_2_6_Diaminoheptanedioate_C7H14N2O4" fbc:charge="0" />
      <species boundaryCondition="false" compartment="Cytosol" constant="false" hasOnlySubstanceUnits="false" id="M_2ahbut_c" name="M__S__2_Aceto_2_hydroxybutanoate_C6H9O4" fbc:charge="-1" />
      <species boundaryCondition="false" compartment="Cytosol" constant="false" hasOnlySubstanceUnits="false" id="M_2ahhmd_c" name="M_2_Amino_4_hydroxy_6_hydroxymethyl_7_8_dihydropteridine_diphosphate_C7H8N5O8P2" fbc:charge="-3" />
      <species boundaryCondition="false" compartment="Cytosol" constant="false" hasOnlySubstanceUnits="false" id="M_2ahhmp_c" name="M_2_Amino_4_hydroxy_6_hydroxymethyl_7_8_dihydropteridine_C7H9N5O2" fbc:charge="0" />
      <species boundaryCondition="false" compartment="Cytosol" constant="false" hasOnlySubstanceUnits="false" id="M_2beACP_c" name="M_But_2_enoyl_acyl_carrier_protein_C4H5OX" fbc:charge="0" />
      <species boundaryCondition="false" compartment="Cytosol" constant="false" hasOnlySubstanceUnits="false" id="M_2c25dho_c" name="M_2_Carboxy_2_5_dihydro_5_oxofuran_2_acetate_C7H4O6" fbc:charge="-2" />
      <species boundaryCondition="false" compartment="Cytosol" constant="false" hasOnlySubstanceUnits="false" id="M_2cpr5p_c" name="M_1__2_Carboxyphenylamino__1_deoxy_D_ribulose_5_phosphate_C12H13NO9P" fbc:charge="-3" />
      <species boundaryCondition="false" compartment="Cytosol" constant="false" hasOnlySubstanceUnits="false" id="M_2dda7p_c" name="M_2_Dehydro_3_deoxy_D_arabino_heptonate_7_phosphate_C7H10O10P" fbc:charge="-3" />
      <species boundaryCondition="false" compartment="Cytosol" constant="false" hasOnlySubstanceUnits="false" id="M_2dhp_c" name="M_2_Dehydropantoate_C6H9O4" fbc:charge="-1" />
      <species boundaryCondition="false" compartment="Cytosol" constant="false" hasOnlySubstanceUnits="false" id="M_2dmmq8_c" name="M_2_Demethylmenaquinone_8_C50H70O2" fbc:charge="0" />
      <species boundaryCondition="false" compartment="Cytosol" constant="false" hasOnlySubstanceUnits="false" id="M_2dmmql8_c" name="M_2_Demethylmenaquinol_8_C50H72O2" fbc:charge="0" />
      <species boundaryCondition="false" compartment="Cytosol" constant="false" hasOnlySubstanceUnits="false" id="M_2ippm_c" name="M_2_Isopropylmaleate_C7H8O4" fbc:charge="-2" />
      <species boundaryCondition="false" compartment="Cytosol" constant="false" hasOnlySubstanceUnits="false" id="M_2m3pg_c" name="M_2__alpha_D_Mannosyl__3_phosphoglycerate_C9H17O12P" fbc:charge="0" />
      <species boundaryCondition="false" compartment="Cytosol" constant="false" hasOnlySubstanceUnits="false" id="M_2mahmp_c" name="M_2_Methyl_4_amino_5_hydroxymethylpyrimidine_diphosphate_C6H8N3O7P2" fbc:charge="-3" />
      <species boundaryCondition="false" compartment="Cytosol" constant="false" hasOnlySubstanceUnits="false" id="M_2mbcoa_c" name="M_2_Methylbutanoyl_CoA_C26H40N7O17P3S" fbc:charge="-4" />
      <species boundaryCondition="false" compartment="Cytosol" constant="false" hasOnlySubstanceUnits="false" id="M_2mcacn_c" name="M_cis_2_Methylaconitate_C7H5O6" fbc:charge="-3" />
      <species boundaryCondition="false" compartment="Cytosol" constant="false" hasOnlySubstanceUnits="false" id="M_2me4p_c" name="M_2_C_methyl_D_erythritol_4_phosphate_C5H11O7P" fbc:charge="-2" />
      <species boundaryCondition="false" compartment="Cytosol" constant="false" hasOnlySubstanceUnits="false" id="M_2mecdp_c" name="M_2_C_methyl_D_erythritol_2_4_cyclodiphosphate_C5H10O9P2" fbc:charge="-2" />
      <species boundaryCondition="false" compartment="Cytosol" constant="false" hasOnlySubstanceUnits="false" id="M_2o3mpt_c" name="M__R__2_Oxo_3_methylpentanoate_C6H9O3" fbc:charge="-1" />
      <species boundaryCondition="false" compartment="Cytosol" constant="false" hasOnlySubstanceUnits="false" id="M_2obut_c" name="M_2_Oxobutanoate_C4H5O3" fbc:charge="-1" />
      <species boundaryCondition="false" compartment="Cytosol" constant="false" hasOnlySubstanceUnits="false" id="M_2ohph_c" name="M_2_Octaprenyl_6_hydroxyphenol_C46H70O2" fbc:charge="0" />
      <species boundaryCondition="false" compartment="Cytosol" constant="false" hasOnlySubstanceUnits="false" id="M_2ombzl_c" name="M_2_Octaprenyl_6_methoxy_1_4_benzoquinol_C47H72O3" fbc:charge="0" />
      <species boundaryCondition="false" compartment="Cytosol" constant="false" hasOnlySubstanceUnits="false" id="M_2omhmbl_c" name="M_2_Octaprenyl_3_methyl_5_hydroxy_6_methoxy_1_4_benzoquinol_C48H74O4" fbc:charge="0" />
      <species boundaryCondition="false" compartment="Cytosol" constant="false" hasOnlySubstanceUnits="false" id="M_2ommbl_c" name="M_2_Octaprenyl3_methyl_6_methoxy__1_4_benzoquinol_C48H74O3" fbc:charge="0" />
      <species boundaryCondition="false" compartment="Cytosol" constant="false" hasOnlySubstanceUnits="false" id="M_2omph_c" name="M_2_Octaprenyl_6_methoxyphenol_C47H72O2" fbc:charge="0" />
      <species boundaryCondition="false" compartment="Cytosol" constant="false" hasOnlySubstanceUnits="false" id="M_2p4c2me_c" name="M_2_phospho_4__cytidine_5__diphospho__2_C_methyl_D_erythritol_C14H22N3O17P3" fbc:charge="-4" />
      <species boundaryCondition="false" compartment="Cytosol" constant="false" hasOnlySubstanceUnits="false" id="M_2pg_c" name="M_D_Glycerate_2_phosphate_C3H4O7P" fbc:charge="-3" />
      <species boundaryCondition="false" compartment="Cytosol" constant="false" hasOnlySubstanceUnits="false" id="M_2tddACP_c" name="M_trans_Dodec_2_enoyl_acyl_carrier_protein_C12H21OX" fbc:charge="0" />
      <species boundaryCondition="false" compartment="Cytosol" constant="false" hasOnlySubstanceUnits="false" id="M_2tdeACP_c" name="M_trans_Dec_2_enoyl_acyl_carrier_protein_C10H17OX" fbc:charge="0" />
      <species boundaryCondition="false" compartment="Cytosol" constant="false" hasOnlySubstanceUnits="false" id="M_2theACP_c" name="M_trans_Hex_2_enoyl_acp_C6H9OX" fbc:charge="0" />
      <species boundaryCondition="false" compartment="Cytosol" constant="false" hasOnlySubstanceUnits="false" id="M_2ticsacp_c" name="M_trans_Icos_2_enoyl_aceyl_carrier_protein_C20H37OX" fbc:charge="0" />
      <species boundaryCondition="false" compartment="Cytosol" constant="false" hasOnlySubstanceUnits="false" id="M_2tocdACP_c" name="M_trans_Octadec_2_enoyl_acyl_carrier_protein_C18H33OX" fbc:charge="0" />
      <species boundaryCondition="false" compartment="Cytosol" constant="false" hasOnlySubstanceUnits="false" id="M_2toceACP_c" name="M_trans_Oct_2_enoyl_acp_C8H13OX" fbc:charge="0" />
      <species boundaryCondition="false" compartment="Cytosol" constant="false" hasOnlySubstanceUnits="false" id="M_34hpp_c" name="M_3__4_Hydroxyphenyl_pyruvate_C9H7O4" fbc:charge="-1" />
      <species boundaryCondition="false" compartment="Cytosol" constant="false" hasOnlySubstanceUnits="false" id="M_36dahx_c" name="M__3S__3_6_Diaminohexanoate_C6H15N2O2" fbc:charge="1" />
      <species boundaryCondition="false" compartment="Cytosol" constant="false" hasOnlySubstanceUnits="false" id="M_3c2hmp_c" name="M_3_Carboxy_2_hydroxy_4_methylpentanoate_C7H10O5" fbc:charge="-2" />
      <species boundaryCondition="false" compartment="Cytosol" constant="false" hasOnlySubstanceUnits="false" id="M_3c3hmp_c" name="M_3_Carboxy_3_hydroxy_4_methylpentanoate_C7H10O5" fbc:charge="-2" />
      <species boundaryCondition="false" compartment="Cytosol" constant="false" hasOnlySubstanceUnits="false" id="M_3c4mop_c" name="M_3_Carboxy_4_methyl_2_oxopentanoate_C7H8O5" fbc:charge="-2" />
      <species boundaryCondition="false" compartment="Cytosol" constant="false" hasOnlySubstanceUnits="false" id="M_3dhq_c" name="M_3_Dehydroquinate_C7H9O6" fbc:charge="-1" />
      <species boundaryCondition="false" compartment="Cytosol" constant="false" hasOnlySubstanceUnits="false" id="M_3dhsk_c" name="M_3_Dehydroshikimate_C7H7O5" fbc:charge="-1" />
      <species boundaryCondition="false" compartment="Cytosol" constant="false" hasOnlySubstanceUnits="false" id="M_3fpyr_c" name="M_3_Fumarylpyruvate_C7H4O6" fbc:charge="-2" />
      <species boundaryCondition="false" compartment="Cytosol" constant="false" hasOnlySubstanceUnits="false" id="M_3hbACP_c" name="M__3R__3_Hydroxybutanoyl_acyl_carrier_protein_C4H7O2X" fbc:charge="0" />
      <species boundaryCondition="false" compartment="Cytosol" constant="false" hasOnlySubstanceUnits="false" id="M_3hddACP_c" name="M__R__3_Hydroxydodecanoyl_acyl_carrier_protein_C12H23O2X" fbc:charge="0" />
      <species boundaryCondition="false" compartment="Cytosol" constant="false" hasOnlySubstanceUnits="false" id="M_3hdeACP_c" name="M__3R__3_Hydroxydecanoyl_acyl_carrier_protein_C10H19O2X" fbc:charge="0" />
      <species boundaryCondition="false" compartment="Cytosol" constant="false" hasOnlySubstanceUnits="false" id="M_3hhACP_c" name="M__R__3_Hydroxyhexanoyl_acp_C6H11O2X" fbc:charge="0" />
      <species boundaryCondition="false" compartment="Cytosol" constant="false" hasOnlySubstanceUnits="false" id="M_3hicsacp_c" name="M__3R__3_Hydroxyicosanoyl_aceyl_carrier_protein_C20H39O2X" fbc:charge="0" />
      <species boundaryCondition="false" compartment="Cytosol" constant="false" hasOnlySubstanceUnits="false" id="M_3hocACP_c" name="M__R__3_Hydroxyoctanoyl_acyl_carrier_protein_C8H15O2X" fbc:charge="0" />
      <species boundaryCondition="false" compartment="Cytosol" constant="false" hasOnlySubstanceUnits="false" id="M_3hocdacp_c" name="M__3R__3_Hydroxyoctadecanoyl_acyl_carrier_protein_C18H35O2X" fbc:charge="0" />
      <species boundaryCondition="false" compartment="Cytosol" constant="false" hasOnlySubstanceUnits="false" id="M_3hpaACP_c" name="M__3R__3_Hydroxypalmitoyl_acyl_carrier_protein_C16H31O2X" fbc:charge="0" />
      <species boundaryCondition="false" compartment="Cytosol" constant="false" hasOnlySubstanceUnits="false" id="M_3htdACP_c" name="M__3R__3_Hydroxytetradecanoyl_acyl_carrier_protein_C14H27O2X" fbc:charge="0" />
      <species boundaryCondition="false" compartment="Cytosol" constant="false" hasOnlySubstanceUnits="false" id="M_3ig3p_c" name="M_C___3_Indolyl__glycerol_3_phosphate_C11H12NO6P" fbc:charge="-2" />
      <species boundaryCondition="false" compartment="Cytosol" constant="false" hasOnlySubstanceUnits="false" id="M_3mob_c" name="M_3_Methyl_2_oxobutanoate_C5H7O3" fbc:charge="-1" />
      <species boundaryCondition="false" compartment="Cytosol" constant="false" hasOnlySubstanceUnits="false" id="M_3mop_c" name="M__S__3_Methyl_2_oxopentanoate_C6H9O3" fbc:charge="-1" />
      <species boundaryCondition="false" compartment="Cytosol" constant="false" hasOnlySubstanceUnits="false" id="M_3oxddACP_c" name="M_3_Oxododecanoyl_acyl_carrier_protein_C12H21O2X" fbc:charge="0" />
      <species boundaryCondition="false" compartment="Cytosol" constant="false" hasOnlySubstanceUnits="false" id="M_3oxdeACP_c" name="M_3_Oxodecanoyl_acyl_carrier_protein_C10H17O2X" fbc:charge="0" />
      <species boundaryCondition="false" compartment="Cytosol" constant="false" hasOnlySubstanceUnits="false" id="M_3oxhACP_c" name="M_3_Oxohexanoyl_acyl_carrier_protein_C6H9O2X" fbc:charge="0" />
      <species boundaryCondition="false" compartment="Cytosol" constant="false" hasOnlySubstanceUnits="false" id="M_3oxhdACP_c" name="M_3_Oxohexadecanoyl_acp_C16H29O2X" fbc:charge="0" />
      <species boundaryCondition="false" compartment="Cytosol" constant="false" hasOnlySubstanceUnits="false" id="M_3oxicsacp_c" name="M_3_Oxoicosanoyl_acyl_carrier_protein_C20H37O2X" fbc:charge="0" />
      <species boundaryCondition="false" compartment="Cytosol" constant="false" hasOnlySubstanceUnits="false" id="M_3oxocACP_c" name="M_3_Oxooctanoyl_acyl_carrier_protein_C8H13O2X" fbc:charge="0" />
      <species boundaryCondition="false" compartment="Cytosol" constant="false" hasOnlySubstanceUnits="false" id="M_3oxocdacp_c" name="M_3_Oxooctadecanoyl_acp_C18H33O2X" fbc:charge="0" />
      <species boundaryCondition="false" compartment="Cytosol" constant="false" hasOnlySubstanceUnits="false" id="M_3oxtdACP_c" name="M_3_Oxotetradecanoyl_acyl_carrier_protein_C14H25O2X" fbc:charge="0" />
      <species boundaryCondition="false" compartment="Cytosol" constant="false" hasOnlySubstanceUnits="false" id="M_3pg_c" name="M_3_Phospho_D_glycerate_C3H4O7P" fbc:charge="-3" />
      <species boundaryCondition="false" compartment="Cytosol" constant="false" hasOnlySubstanceUnits="false" id="M_3php_c" name="M_3_Phosphohydroxypyruvate_C3H2O7P" fbc:charge="-3" />
      <species boundaryCondition="false" compartment="Cytosol" constant="false" hasOnlySubstanceUnits="false" id="M_3psme_c" name="M_5_O__1_Carboxyvinyl__3_phosphoshikimate_C10H9O10P" fbc:charge="-4" />
      <species boundaryCondition="false" compartment="Cytosol" constant="false" hasOnlySubstanceUnits="false" id="M_4abut_c" name="M_4_Aminobutanoate_C4H9NO2" fbc:charge="0" />
      <species boundaryCondition="false" compartment="Cytosol" constant="false" hasOnlySubstanceUnits="false" id="M_4abz_c" name="M_4_Aminobenzoate_C7H6NO2" fbc:charge="-1" />
      <species boundaryCondition="false" compartment="Cytosol" constant="false" hasOnlySubstanceUnits="false" id="M_4adcho_c" name="M_4_amino_4_deoxychorismate_C10H10NO5" fbc:charge="-1" />
      <species boundaryCondition="false" compartment="Cytosol" constant="false" hasOnlySubstanceUnits="false" id="M_4ahmmp_c" name="M_4_Amino_5_hydroxymethyl_2_methylpyrimidine_C6H9N3O" fbc:charge="0" />
      <species boundaryCondition="false" compartment="Cytosol" constant="false" hasOnlySubstanceUnits="false" id="M_4ampm_c" name="M_4_Amino_2_methyl_5_phosphomethylpyrimidine_C6H8N3O4P" fbc:charge="-2" />
      <species boundaryCondition="false" compartment="Cytosol" constant="false" hasOnlySubstanceUnits="false" id="M_4c2me_c" name="M_4__cytidine_5__diphospho__2_C_methyl_D_erythritol_C14H23N3O14P2" fbc:charge="-2" />
      <species boundaryCondition="false" compartment="Cytosol" constant="false" hasOnlySubstanceUnits="false" id="M_4hba_c" name="M_4_Hydroxy_benzyl_alcohol_C7H8O2" fbc:charge="0" />
      <species boundaryCondition="false" compartment="Cytosol" constant="false" hasOnlySubstanceUnits="false" id="M_4hphaccoa_c" name="M_4_Hydroxyphenylacetyl_CoA_C29H38N7O18P3S" fbc:charge="-4" />
      <species boundaryCondition="false" compartment="Cytosol" constant="false" hasOnlySubstanceUnits="false" id="M_4mop_c" name="M_4_Methyl_2_oxopentanoate_C6H9O3" fbc:charge="-1" />
      <species boundaryCondition="false" compartment="Cytosol" constant="false" hasOnlySubstanceUnits="false" id="M_4mpetz_c" name="M_4_Methyl_5__2_phosphoethyl__thiazole_C6H8NO4PS" fbc:charge="-2" />
      <species boundaryCondition="false" compartment="Cytosol" constant="false" hasOnlySubstanceUnits="false" id="M_4pasp_c" name="M_4_Phospho_L_aspartate_C4H6NO7P" fbc:charge="-2" />
      <species boundaryCondition="false" compartment="Cytosol" constant="false" hasOnlySubstanceUnits="false" id="M_4per_c" name="M_4_Phospho_D_erythronate_C4H6O8P" fbc:charge="-3" />
      <species boundaryCondition="false" compartment="Cytosol" constant="false" hasOnlySubstanceUnits="false" id="M_4ppan_c" name="M_D_4__Phosphopantothenate_C9H15NO8P" fbc:charge="-3" />
      <species boundaryCondition="false" compartment="Cytosol" constant="false" hasOnlySubstanceUnits="false" id="M_4ppcys_c" name="M_N___R__4_Phosphopantothenoyl__L_cysteine_C12H20N2O9PS" fbc:charge="-3" />
      <species boundaryCondition="false" compartment="Cytosol" constant="false" hasOnlySubstanceUnits="false" id="M_4r5au_c" name="M_4__1_D_Ribitylamino__5_aminouracil_C9H16N4O6" fbc:charge="0" />
      <species boundaryCondition="false" compartment="Cytosol" constant="false" hasOnlySubstanceUnits="false" id="M_5aizc_c" name="M_5_amino_1__5_phospho_D_ribosyl_imidazole_4_carboxylate_C9H11N3O9P" fbc:charge="-3" />
      <species boundaryCondition="false" compartment="Cytosol" constant="false" hasOnlySubstanceUnits="false" id="M_5aprbu_c" name="M_5_Amino_6__5__phosphoribitylamino_uracil_C9H15N4O9P" fbc:charge="-2" />
      <species boundaryCondition="false" compartment="Cytosol" constant="false" hasOnlySubstanceUnits="false" id="M_5apru_c" name="M_5_Amino_6__5__phosphoribosylamino_uracil_C9H13N4O9P" fbc:charge="-2" />
      <species boundaryCondition="false" compartment="Cytosol" constant="false" hasOnlySubstanceUnits="false" id="M_5mdr1p_c" name="M_5_Methylthio_5_deoxy_D_ribose_1_phosphate_C6H11O7PS" fbc:charge="-2" />
      <species boundaryCondition="false" compartment="Cytosol" constant="false" hasOnlySubstanceUnits="false" id="M_5mdru1p_c" name="M_5_Methylthio_5_deoxy_D_ribulose_1_phosphate_C6H11O7PS" fbc:charge="-2" />
      <species boundaryCondition="false" compartment="Cytosol" constant="false" hasOnlySubstanceUnits="false" id="M_5mta_c" name="M_5_Methylthioadenosine_C11H15N5O3S" fbc:charge="0" />
      <species boundaryCondition="false" compartment="Cytosol" constant="false" hasOnlySubstanceUnits="false" id="M_5mthf_c" name="M_5_Methyltetrahydrofolate_C20H24N7O6" fbc:charge="-1" />
      <species boundaryCondition="false" compartment="Cytosol" constant="false" hasOnlySubstanceUnits="false" id="M_5odhf2a_c" name="M_5_Oxo_4_5_dihydrofuran_2_acetate_C6H5O4" fbc:charge="-1" />
      <species boundaryCondition="false" compartment="Cytosol" constant="false" hasOnlySubstanceUnits="false" id="M_5prdmbz_c" name="M_N1__5_Phospho_alpha_D_ribosyl__5_6_dimethylbenzimidazole_C14H17N2O7P" fbc:charge="-2" />
      <species boundaryCondition="false" compartment="Cytosol" constant="false" hasOnlySubstanceUnits="false" id="M_6pthp_c" name="M_6_Pyruvoyl_5_6_7_8_tetrahydropterin_C9H11N5O3" fbc:charge="0" />
      <species boundaryCondition="false" compartment="Cytosol" constant="false" hasOnlySubstanceUnits="false" id="M_8aonn_c" name="M_8_Amino_7_oxononanoate_C9H17NO3" fbc:charge="0" />
      <species boundaryCondition="false" compartment="Cytosol" constant="false" hasOnlySubstanceUnits="false" id="M_ACP_c" name="M_acyl_carrier_protein_HX" fbc:charge="0" />
      <species boundaryCondition="false" compartment="Cytosol" constant="false" hasOnlySubstanceUnits="false" id="M_Lsacchrp_c" name="M_L_Saccharopine_C11H19N2O6" fbc:charge="-1" />
      <species boundaryCondition="false" compartment="Cytosol" constant="false" hasOnlySubstanceUnits="false" id="M_acACP_c" name="M_Acetyl_ACP_C2H3OX" fbc:charge="0" />
      <species boundaryCondition="false" compartment="Cytosol" constant="false" hasOnlySubstanceUnits="false" id="M_ac_c" name="M_Acetate_C2H3O2" fbc:charge="-1" />
      <species boundaryCondition="false" compartment="Extra_organism" constant="false" hasOnlySubstanceUnits="false" id="M_ac_e" name="M_Acetate_C2H3O2" fbc:charge="-1" />
      <species boundaryCondition="false" compartment="Cytosol" constant="false" hasOnlySubstanceUnits="false" id="M_acald_c" name="M_Acetaldehyde_C2H4O" fbc:charge="0" />
      <species boundaryCondition="false" compartment="Cytosol" constant="false" hasOnlySubstanceUnits="false" id="M_accoa_c" name="M_Acetyl_CoA_C23H34N7O17P3S" fbc:charge="-4" />
      <species boundaryCondition="false" compartment="Cytosol" constant="false" hasOnlySubstanceUnits="false" id="M_acg5p_c" name="M_N_Acetyl_L_glutamyl_5_phosphate_C7H9NO8P" fbc:charge="-3" />
      <species boundaryCondition="false" compartment="Cytosol" constant="false" hasOnlySubstanceUnits="false" id="M_acg5sa_c" name="M_N_Acetyl_L_glutamate_5_semialdehyde_C7H10NO4" fbc:charge="-1" />
      <species boundaryCondition="false" compartment="Cytosol" constant="false" hasOnlySubstanceUnits="false" id="M_acgam1p_c" name="M_N_Acetyl_D_glucosamine_1_phosphate_C8H14NO9P" fbc:charge="-2" />
      <species boundaryCondition="false" compartment="Cytosol" constant="false" hasOnlySubstanceUnits="false" id="M_acglu_c" name="M_N_Acetyl_L_glutamate_C7H9NO5" fbc:charge="-2" />
      <species boundaryCondition="false" compartment="Cytosol" constant="false" hasOnlySubstanceUnits="false" id="M_achms_c" name="M_O_Acetyl_L_homoserine_C6H11NO4" fbc:charge="0" />
      <species boundaryCondition="false" compartment="Cytosol" constant="false" hasOnlySubstanceUnits="false" id="M_acorn_c" name="M_N2_Acetyl_L_ornithine_C7H14N2O3" fbc:charge="0" />
      <species boundaryCondition="false" compartment="Cytosol" constant="false" hasOnlySubstanceUnits="false" id="M_acser_c" name="M_O_Acetyl_L_serine_C5H9NO4" fbc:charge="0" />
      <species boundaryCondition="false" compartment="Cytosol" constant="false" hasOnlySubstanceUnits="false" id="M_actACP_c" name="M_Acetoacetyl_ACP_C4H5O2X" fbc:charge="0" />
      <species boundaryCondition="false" compartment="Cytosol" constant="false" hasOnlySubstanceUnits="false" id="M_adcoba_c" name="M_Adenosyl_cobinamide_C58H84CoN16O11" fbc:charge="1" />
      <species boundaryCondition="false" compartment="Cytosol" constant="false" hasOnlySubstanceUnits="false" id="M_adcobap_c" name="M_Adenosyl_cobinamide_phosphate_C58H83CoN16O14P" fbc:charge="-1" />
      <species boundaryCondition="false" compartment="Cytosol" constant="false" hasOnlySubstanceUnits="false" id="M_adcobdam_c" name="M_Adenosyl_cobyrinate_diamide_C55H68CoN11O15" fbc:charge="-4" />
      <species boundaryCondition="false" compartment="Cytosol" constant="false" hasOnlySubstanceUnits="false" id="M_adcobhex_c" name="M_adenosyl_cobyric_acid_C55H76CoN15O11" fbc:charge="0" />
      <species boundaryCondition="false" compartment="Cytosol" constant="false" hasOnlySubstanceUnits="false" id="M_ade_c" name="M_Adenine_C5H5N5" fbc:charge="0" />
      <species boundaryCondition="false" compartment="Cytosol" constant="false" hasOnlySubstanceUnits="false" id="M_adgcoba_c" name="M_Adenosine_GDP_cobinamide_C68H95CoN21O21P2" fbc:charge="-1" />
      <species boundaryCondition="false" compartment="Cytosol" constant="false" hasOnlySubstanceUnits="false" id="M_adn_c" name="M_Adenosine_C10H13N5O4" fbc:charge="0" />
      <species boundaryCondition="false" compartment="Cytosol" constant="false" hasOnlySubstanceUnits="false" id="M_adocbl_c" name="M_Adenosylcobalamin_C72H100CoN18O17P" fbc:charge="0" />
      <species boundaryCondition="false" compartment="Cytosol" constant="false" hasOnlySubstanceUnits="false" id="M_adp_c" name="M_ADP_C10H12N5O10P2" fbc:charge="-3" />
      <species boundaryCondition="false" compartment="Cytosol" constant="false" hasOnlySubstanceUnits="false" id="M_adpglc_c" name="M_ADPglucose_C16H23N5O15P2" fbc:charge="-2" />
      <species boundaryCondition="false" compartment="Cytosol" constant="false" hasOnlySubstanceUnits="false" id="M_adprib_c" name="M_ADPribose_C15H21N5O14P2" fbc:charge="-2" />
      <species boundaryCondition="false" compartment="Cytosol" constant="false" hasOnlySubstanceUnits="false" id="M_agm_c" name="M_Agmatine_C5H16N4" fbc:charge="2" />
      <species boundaryCondition="false" compartment="Cytosol" constant="false" hasOnlySubstanceUnits="false" id="M_ahcys_c" name="M_S_Adenosyl_L_homocysteine_C14H20N6O5S" fbc:charge="0" />
      <species boundaryCondition="false" compartment="Cytosol" constant="false" hasOnlySubstanceUnits="false" id="M_ahdt_c" name="M_2_Amino_4_hydroxy_6__erythro_1_2_3_trihydroxypropyl_dihydropteridine_triphosphate_C9H12N5O13P3" fbc:charge="-4" />
      <species boundaryCondition="false" compartment="Cytosol" constant="false" hasOnlySubstanceUnits="false" id="M_aicar_c" name="M_5_Amino_1__5_Phospho_D_ribosyl_imidazole_4_carboxamide_C9H13N4O8P" fbc:charge="-2" />
      <species boundaryCondition="false" compartment="Cytosol" constant="false" hasOnlySubstanceUnits="false" id="M_air_c" name="M_5_amino_1__5_phospho_D_ribosyl_imidazole_C8H12N3O7P" fbc:charge="-2" />
      <species boundaryCondition="false" compartment="Cytosol" constant="false" hasOnlySubstanceUnits="false" id="M_akg_c" name="M_2_Oxoglutarate_C5H4O5" fbc:charge="-2" />
      <species boundaryCondition="false" compartment="Cytosol" constant="false" hasOnlySubstanceUnits="false" id="M_ala_B_c" name="M_beta_Alanine_C3H7NO2" fbc:charge="0" />
      <species boundaryCondition="false" compartment="Cytosol" constant="false" hasOnlySubstanceUnits="false" id="M_ala_D_c" name="M_D_Alanine_C3H7NO2" fbc:charge="0" />
      <species boundaryCondition="false" compartment="Cytosol" constant="false" hasOnlySubstanceUnits="false" id="M_ala_L_c" name="M_L_Alanine_C3H7NO2" fbc:charge="0" />
      <species boundaryCondition="false" compartment="Cytosol" constant="false" hasOnlySubstanceUnits="false" id="M_alaala_c" name="M_D_Alanyl_D_alanine_C6H12N2O3" fbc:charge="0" />
      <species boundaryCondition="false" compartment="Cytosol" constant="false" hasOnlySubstanceUnits="false" id="M_alac_S_c" name="M__S__2_Acetolactate_C5H7O4" fbc:charge="-1" />
      <species boundaryCondition="false" compartment="Cytosol" constant="false" hasOnlySubstanceUnits="false" id="M_alatrna_c" name="M_L_Alanyl_tRNA_Ala__C3H7NO2X" fbc:charge="1" />
      <species boundaryCondition="false" compartment="Cytosol" constant="false" hasOnlySubstanceUnits="false" id="M_amet_c" name="M_S_Adenosyl_L_methionine_C15H23N6O5S" fbc:charge="1" />
      <species boundaryCondition="false" compartment="Cytosol" constant="false" hasOnlySubstanceUnits="false" id="M_amob_c" name="M_S_Adenosyl_4_methylthio_2_oxobutanoate_C15H19N5O6S" fbc:charge="0" />
      <species boundaryCondition="false" compartment="Cytosol" constant="false" hasOnlySubstanceUnits="false" id="M_amp_c" name="M_AMP_C10H12N5O7P" fbc:charge="-2" />
      <species boundaryCondition="false" compartment="Cytosol" constant="false" hasOnlySubstanceUnits="false" id="M_anth_c" name="M_Anthranilate_C7H6NO2" fbc:charge="-1" />
      <species boundaryCondition="false" compartment="Cytosol" constant="false" hasOnlySubstanceUnits="false" id="M_antim_c" name="M_Antimonite_Sb" fbc:charge="3" />
      <species boundaryCondition="false" compartment="Extra_organism" constant="false" hasOnlySubstanceUnits="false" id="M_antim_e" name="M_Antimonite_Sb" fbc:charge="3" />
      <species boundaryCondition="false" compartment="Cytosol" constant="false" hasOnlySubstanceUnits="false" id="M_apoACP_c" name="M_apoprotein_acyl_carrier_protein_RHO" fbc:charge="0" />
      <species boundaryCondition="false" compartment="Cytosol" constant="false" hasOnlySubstanceUnits="false" id="M_aps_c" name="M_Adenosine_5__phosphosulfate_C10H12N5O10PS" fbc:charge="-2" />
      <species boundaryCondition="false" compartment="Cytosol" constant="false" hasOnlySubstanceUnits="false" id="M_arg_L_c" name="M_L_Arginine_C6H15N4O2" fbc:charge="1" />
      <species boundaryCondition="false" compartment="Cytosol" constant="false" hasOnlySubstanceUnits="false" id="M_argsuc_c" name="M_N_omega___L_Arginino_succinate_C10H17N4O6" fbc:charge="-1" />
      <species boundaryCondition="false" compartment="Cytosol" constant="false" hasOnlySubstanceUnits="false" id="M_argtrna_c" name="M_L_Arginyl_tRNA_Arg__C6H15N4O2X" fbc:charge="2" />
      <species boundaryCondition="false" compartment="Cytosol" constant="false" hasOnlySubstanceUnits="false" id="M_arsna_c" name="M_Arsenate_AsHO4" fbc:charge="-2" />
      <species boundaryCondition="false" compartment="Extra_organism" constant="false" hasOnlySubstanceUnits="false" id="M_arsna_e" name="M_Arsenate_AsHO4" fbc:charge="-2" />
      <species boundaryCondition="false" compartment="Cytosol" constant="false" hasOnlySubstanceUnits="false" id="M_arsni2_c" name="M_arsenite_AsH3O3" fbc:charge="0" />
      <species boundaryCondition="false" compartment="Extra_organism" constant="false" hasOnlySubstanceUnits="false" id="M_arsni2_e" name="M_arsenite_AsH3O3" fbc:charge="0" />
      <species boundaryCondition="false" compartment="Cytosol" constant="false" hasOnlySubstanceUnits="false" id="M_asn_L_c" name="M_L_Asparagine_C4H8N2O3" fbc:charge="0" />
      <species boundaryCondition="false" compartment="Cytosol" constant="false" hasOnlySubstanceUnits="false" id="M_asp_L_c" name="M_L_Aspartate_C4H6NO4" fbc:charge="-1" />
      <species boundaryCondition="false" compartment="Cytosol" constant="false" hasOnlySubstanceUnits="false" id="M_aspsa_c" name="M_L_Aspartate_4_semialdehyde_C4H7NO3" fbc:charge="0" />
      <species boundaryCondition="false" compartment="Cytosol" constant="false" hasOnlySubstanceUnits="false" id="M_asptrna_c" name="M_L_Aspartyl_tRNA_Asp__C4H6NO4X" fbc:charge="0" />
      <species boundaryCondition="false" compartment="Cytosol" constant="false" hasOnlySubstanceUnits="false" id="M_atp_c" name="M_ATP_C10H12N5O13P3" fbc:charge="-4" />
      <species boundaryCondition="false" compartment="Cytosol" constant="false" hasOnlySubstanceUnits="false" id="M_btamp_c" name="M_Biotinyl_5__AMP_C20H27N7O9PS" fbc:charge="-1" />
      <species boundaryCondition="false" compartment="Cytosol" constant="false" hasOnlySubstanceUnits="false" id="M_btn_c" name="M_Biotin_C10H15N2O3S" fbc:charge="-1" />
      <species boundaryCondition="false" compartment="Cytosol" constant="false" hasOnlySubstanceUnits="false" id="M_butACP_c" name="M_Butyryl_acyl_carrier_protein_C4H7OX" fbc:charge="0" />
      <species boundaryCondition="false" compartment="Cytosol" constant="false" hasOnlySubstanceUnits="false" id="M_camp_c" name="M_cAMP_C10H11N5O6P" fbc:charge="-1" />
      <species boundaryCondition="false" compartment="Cytosol" constant="false" hasOnlySubstanceUnits="false" id="M_cbasp_c" name="M_N_Carbamoyl_L_aspartate_C5H6N2O5" fbc:charge="-2" />
      <species boundaryCondition="false" compartment="Cytosol" constant="false" hasOnlySubstanceUnits="false" id="M_cbi_c" name="M_Cobinamide_C48H72CoN11O8" fbc:charge="0" />
      <species boundaryCondition="false" compartment="Cytosol" constant="false" hasOnlySubstanceUnits="false" id="M_cbl1_c" name="M_Cob_I_alamin_C62H88CoN13O14P" fbc:charge="-1" />
      <species boundaryCondition="false" compartment="Extra_organism" constant="false" hasOnlySubstanceUnits="false" id="M_cbl1_e" name="M_Cob_I_alamin_C62H88CoN13O14P" fbc:charge="-1" />
      <species boundaryCondition="false" compartment="Cytosol" constant="false" hasOnlySubstanceUnits="false" id="M_cbp_c" name="M_Carbamoyl_phosphate_CH2NO5P" fbc:charge="-2" />
      <species boundaryCondition="false" compartment="Cytosol" constant="false" hasOnlySubstanceUnits="false" id="M_ccnt_c" name="M_Citraconate_C5H6O4" fbc:charge="0" />
      <species boundaryCondition="false" compartment="Cytosol" constant="false" hasOnlySubstanceUnits="false" id="M_cdlp_c" name="M_Cardiolipin_C13H16O17P2R4" fbc:charge="-2" />
      <species boundaryCondition="false" compartment="Cytosol" constant="false" hasOnlySubstanceUnits="false" id="M_cdp_c" name="M_CDP_C9H12N3O11P2" fbc:charge="-3" />
      <species boundaryCondition="false" compartment="Cytosol" constant="false" hasOnlySubstanceUnits="false" id="M_cdpdag_c" name="M_CDPdiacylglycerol_C14H17N3O15P2R2" fbc:charge="-2" />
      <species boundaryCondition="false" compartment="Cytosol" constant="false" hasOnlySubstanceUnits="false" id="M_chor_c" name="M_Chorismate_C10H8O6" fbc:charge="-2" />
      <species boundaryCondition="false" compartment="Cytosol" constant="false" hasOnlySubstanceUnits="false" id="M_cit_c" name="M_Citrate_C6H5O7" fbc:charge="-3" />
      <species boundaryCondition="false" compartment="Extra_organism" constant="false" hasOnlySubstanceUnits="false" id="M_cit_e" name="M_Citrate_C6H5O7" fbc:charge="-3" />
      <species boundaryCondition="false" compartment="Cytosol" constant="false" hasOnlySubstanceUnits="false" id="M_citr_L_c" name="M_L_Citrulline_C6H13N3O3" fbc:charge="0" />
      <species boundaryCondition="false" compartment="Cytosol" constant="false" hasOnlySubstanceUnits="false" id="M_citrmal_c" name="M__3R__citramalate_C5H8O5" fbc:charge="0" />
      <species boundaryCondition="false" compartment="Extra_organism" constant="false" hasOnlySubstanceUnits="false" id="M_cl_e" name="M_Chloride_Cl" fbc:charge="-1" />
      <species boundaryCondition="false" compartment="Cytosol" constant="false" hasOnlySubstanceUnits="false" id="M_cmp_c" name="M_CMP_C9H12N3O8P" fbc:charge="-2" />
      <species boundaryCondition="false" compartment="Cytosol" constant="false" hasOnlySubstanceUnits="false" id="M_co1dam_c" name="M_Cob_I_yrinate_a_c_diamide_C45H56CoN6O12" fbc:charge="-5" />
      <species boundaryCondition="false" compartment="Cytosol" constant="false" hasOnlySubstanceUnits="false" id="M_co2_c" name="M_CO2_CO2" fbc:charge="0" />
      <species boundaryCondition="false" compartment="Extra_organism" constant="false" hasOnlySubstanceUnits="false" id="M_co2_e" name="M_CO2_CO2" fbc:charge="0" />
      <species boundaryCondition="false" compartment="Cytosol" constant="false" hasOnlySubstanceUnits="false" id="M_co2dam_c" name="M_Cob_II_yrinate_a_c_diamide_C45H56CoN6O12" fbc:charge="-4" />
      <species boundaryCondition="false" compartment="Cytosol" constant="false" hasOnlySubstanceUnits="false" id="M_co_c" name="M_Carbon_monoxide_CO" fbc:charge="0" />
      <species boundaryCondition="false" compartment="Cytosol" constant="false" hasOnlySubstanceUnits="false" id="M_coa_c" name="M_Coenzyme_A_C21H32N7O16P3S" fbc:charge="-4" />
      <species boundaryCondition="false" compartment="Cytosol" constant="false" hasOnlySubstanceUnits="false" id="M_cobalt2_c" name="M_Co2_Co" fbc:charge="2" />
      <species boundaryCondition="false" compartment="Extra_organism" constant="false" hasOnlySubstanceUnits="false" id="M_cobalt2_e" name="M_Co2_Co" fbc:charge="2" />
      <species boundaryCondition="false" compartment="Cytosol" constant="false" hasOnlySubstanceUnits="false" id="M_cobamcoa_c" name="M_Cobamide_coenzyme_C72H100CoN18O17P" fbc:charge="0" />
      <species boundaryCondition="false" compartment="Cytosol" constant="false" hasOnlySubstanceUnits="false" id="M_cobrnt_c" name="M_Cobyrinate_C45H52CoN4O14" fbc:charge="-6" />
      <species boundaryCondition="false" compartment="Cytosol" constant="false" hasOnlySubstanceUnits="false" id="M_codhpre6_c" name="M_Cobalt_dihydro_precorrin_6_C44H47CoN4O16" fbc:charge="-7" />
      <species boundaryCondition="false" compartment="Cytosol" constant="false" hasOnlySubstanceUnits="false" id="M_copre3_c" name="M_cobalt_precorrin_3_C43H39N4O16Co" fbc:charge="-8" />
      <species boundaryCondition="false" compartment="Cytosol" constant="false" hasOnlySubstanceUnits="false" id="M_copre4_c" name="M_cobalt_precorrin_4_C44H43CoN4O16" fbc:charge="-6" />
      <species boundaryCondition="false" compartment="Cytosol" constant="false" hasOnlySubstanceUnits="false" id="M_copre8_c" name="M_Cobalt_precorrin_8_C45H52CoN4O14" fbc:charge="-6" />
      <species boundaryCondition="false" compartment="Cytosol" constant="false" hasOnlySubstanceUnits="false" id="M_cpppg3_c" name="M_Coproporphyrinogen_III_C36H40N4O8" fbc:charge="-4" />
      <species boundaryCondition="false" compartment="Cytosol" constant="false" hasOnlySubstanceUnits="false" id="M_ctp_c" name="M_CTP_C9H12N3O14P3" fbc:charge="-4" />
      <species boundaryCondition="false" compartment="Cytosol" constant="false" hasOnlySubstanceUnits="false" id="M_cu2_c" name="M_Cu2_Cu" fbc:charge="2" />
      <species boundaryCondition="false" compartment="Extra_organism" constant="false" hasOnlySubstanceUnits="false" id="M_cu2_e" name="M_Cu2_Cu" fbc:charge="2" />
      <species boundaryCondition="false" compartment="Cytosol" constant="false" hasOnlySubstanceUnits="false" id="M_cys_L_c" name="M_L_Cysteine_C3H7NO2S" fbc:charge="0" />
      <species boundaryCondition="false" compartment="Cytosol" constant="false" hasOnlySubstanceUnits="false" id="M_cysam_c" name="M_Cysteamine_C2H8NS" fbc:charge="1" />
      <species boundaryCondition="false" compartment="Cytosol" constant="false" hasOnlySubstanceUnits="false" id="M_cystrna_c" name="M_L_Cysteinyl_tRNA_Cys__C3H7NO2SX" fbc:charge="1" />
      <species boundaryCondition="false" compartment="Cytosol" constant="false" hasOnlySubstanceUnits="false" id="M_dad_5_c" name="M_5__Deoxyadenosine_C10H13N5O3" fbc:charge="0" />
      <species boundaryCondition="false" compartment="Cytosol" constant="false" hasOnlySubstanceUnits="false" id="M_dadp_c" name="M_dADP_C10H12N5O9P2" fbc:charge="-3" />
      <species boundaryCondition="false" compartment="Cytosol" constant="false" hasOnlySubstanceUnits="false" id="M_damp_c" name="M_dAMP_C10H12N5O6P" fbc:charge="-2" />
      <species boundaryCondition="false" compartment="Cytosol" constant="false" hasOnlySubstanceUnits="false" id="M_dann_c" name="M_7_8_Diaminononanoate_C9H21N2O2" fbc:charge="1" />
      <species boundaryCondition="false" compartment="Cytosol" constant="false" hasOnlySubstanceUnits="false" id="M_datp_c" name="M_dATP_C10H12N5O12P3" fbc:charge="-4" />
      <species boundaryCondition="false" compartment="Cytosol" constant="false" hasOnlySubstanceUnits="false" id="M_db4p_c" name="M_3_4_dihydroxy_2_butanone_4_phosphate_C4H7O6P" fbc:charge="-2" />
      <species boundaryCondition="false" compartment="Cytosol" constant="false" hasOnlySubstanceUnits="false" id="M_dcamp_c" name="M_N6__1_2_Dicarboxyethyl__AMP_C14H14N5O11P" fbc:charge="-4" />
      <species boundaryCondition="false" compartment="Extra_organism" constant="false" hasOnlySubstanceUnits="false" id="M_dcb_e" name="M_1_4_Dichlorobenzene__para_Dichlorobenzene__C6H4Cl2" fbc:charge="0" />
      <species boundaryCondition="false" compartment="Cytosol" constant="false" hasOnlySubstanceUnits="false" id="M_dcdp_c" name="M_dCDP_C9H12N3O10P2" fbc:charge="-3" />
      <species boundaryCondition="false" compartment="Cytosol" constant="false" hasOnlySubstanceUnits="false" id="M_dcmp_c" name="M_dCMP_C9H12N3O7P" fbc:charge="-2" />
      <species boundaryCondition="false" compartment="Cytosol" constant="false" hasOnlySubstanceUnits="false" id="M_dctp_c" name="M_dCTP_C9H12N3O13P3" fbc:charge="-4" />
      <species boundaryCondition="false" compartment="Cytosol" constant="false" hasOnlySubstanceUnits="false" id="M_ddcaACP_c" name="M_Dodecanoyl_ACP__n_C120ACP__C12H23OX" fbc:charge="0" />
      <species boundaryCondition="false" compartment="Cytosol" constant="false" hasOnlySubstanceUnits="false" id="M_ddca_c" name="M_dodecanoate__C120__C12H23O2" fbc:charge="-1" />
      <species boundaryCondition="false" compartment="Cytosol" constant="false" hasOnlySubstanceUnits="false" id="M_ddcoa_c" name="M_Dodecanoyl_CoA__n_C120CoA__C33H54N7O17P3S" fbc:charge="-4" />
      <species boundaryCondition="false" compartment="Cytosol" constant="false" hasOnlySubstanceUnits="false" id="M_de3mlt_c" name="M_D_erythro_3_Methylmalate_C5H8O5" fbc:charge="0" />
      <species boundaryCondition="false" compartment="Cytosol" constant="false" hasOnlySubstanceUnits="false" id="M_decACP_c" name="M_Decanoyl_acyl_carrier_protein_C10H19OX" fbc:charge="0" />
      <species boundaryCondition="false" compartment="Cytosol" constant="false" hasOnlySubstanceUnits="false" id="M_decdp_c" name="M_all_trans_Decaprenyl_diphosphate_C50H81O7P2" fbc:charge="-3" />
      <species boundaryCondition="false" compartment="Cytosol" constant="false" hasOnlySubstanceUnits="false" id="M_dgdp_c" name="M_dGDP_C10H12N5O10P2" fbc:charge="-3" />
      <species boundaryCondition="false" compartment="Cytosol" constant="false" hasOnlySubstanceUnits="false" id="M_dgmp_c" name="M_dGMP_C10H12N5O7P" fbc:charge="-2" />
      <species boundaryCondition="false" compartment="Cytosol" constant="false" hasOnlySubstanceUnits="false" id="M_dgsn_c" name="M_Deoxyguanosine_C10H13N5O4" fbc:charge="0" />
      <species boundaryCondition="false" compartment="Cytosol" constant="false" hasOnlySubstanceUnits="false" id="M_dgtp_c" name="M_dGTP_C10H12N5O13P3" fbc:charge="-4" />
      <species boundaryCondition="false" compartment="Cytosol" constant="false" hasOnlySubstanceUnits="false" id="M_dhap_c" name="M_Dihydroxyacetone_phosphate_C3H5O6P" fbc:charge="-2" />
      <species boundaryCondition="false" compartment="Cytosol" constant="false" hasOnlySubstanceUnits="false" id="M_dhf_c" name="M_7_8_Dihydrofolate_C19H19N7O6" fbc:charge="-2" />
      <species boundaryCondition="false" compartment="Cytosol" constant="false" hasOnlySubstanceUnits="false" id="M_dhlpro_c" name="M_Dihydrolipolprotein_H2S2X" fbc:charge="0" />
      <species boundaryCondition="false" compartment="Cytosol" constant="false" hasOnlySubstanceUnits="false" id="M_dhna_c" name="M_1_4_Dihydroxy_2_naphthoate_C11H7O4" fbc:charge="-1" />
      <species boundaryCondition="false" compartment="Cytosol" constant="false" hasOnlySubstanceUnits="false" id="M_dhnpt_c" name="M_2_Amino_4_hydroxy_6__D_erythro_1_2_3_trihydroxypropyl__7_8_dihydropteridine_C9H13N5O4" fbc:charge="0" />
      <species boundaryCondition="false" compartment="Cytosol" constant="false" hasOnlySubstanceUnits="false" id="M_dhor_S_c" name="M__S__Dihydroorotate_C5H5N2O4" fbc:charge="-1" />
      <species boundaryCondition="false" compartment="Cytosol" constant="false" hasOnlySubstanceUnits="false" id="M_dhpmp_c" name="M_Dihydroneopterin_monophosphate_C9H12N5O7P" fbc:charge="-2" />
      <species boundaryCondition="false" compartment="Cytosol" constant="false" hasOnlySubstanceUnits="false" id="M_dhpt_c" name="M_Dihydropteroate_C14H13N6O3" fbc:charge="-1" />
      <species boundaryCondition="false" compartment="Cytosol" constant="false" hasOnlySubstanceUnits="false" id="M_dimp_c" name="M_dIMP_C10H12N4O7P" fbc:charge="-1" />
      <species boundaryCondition="false" compartment="Cytosol" constant="false" hasOnlySubstanceUnits="false" id="M_ditp_c" name="M_dITP_C10H11N4O13P3" fbc:charge="-4" />
      <species boundaryCondition="false" compartment="Cytosol" constant="false" hasOnlySubstanceUnits="false" id="M_dmbzid_c" name="M_5_6_Dimethylbenzimidazole_C9H10N2" fbc:charge="0" />
      <species boundaryCondition="false" compartment="Cytosol" constant="false" hasOnlySubstanceUnits="false" id="M_dmlz_c" name="M_6_7_Dimethyl_8__1_D_ribityl_lumazine_C13H18N4O6" fbc:charge="0" />
      <species boundaryCondition="false" compartment="Cytosol" constant="false" hasOnlySubstanceUnits="false" id="M_dmpp_c" name="M_Dimethylallyl_diphosphate_C5H9O7P2" fbc:charge="-3" />
      <species boundaryCondition="false" compartment="Cytosol" constant="false" hasOnlySubstanceUnits="false" id="M_dnad_c" name="M_Deamino_NAD_C21H24N6O15P2" fbc:charge="-2" />
      <species boundaryCondition="false" compartment="Cytosol" constant="false" hasOnlySubstanceUnits="false" id="M_dpcoa_c" name="M_Dephospho_CoA_C21H33N7O13P2S" fbc:charge="-2" />
      <species boundaryCondition="false" compartment="Cytosol" constant="false" hasOnlySubstanceUnits="false" id="M_dtbt_c" name="M_Dethiobiotin_C10H17N2O3" fbc:charge="-1" />
      <species boundaryCondition="false" compartment="Cytosol" constant="false" hasOnlySubstanceUnits="false" id="M_dtdp_c" name="M_dTDP_C10H13N2O11P2" fbc:charge="-3" />
      <species boundaryCondition="false" compartment="Cytosol" constant="false" hasOnlySubstanceUnits="false" id="M_dtdpglc_c" name="M_dTDPglucose_C16H24N2O16P2" fbc:charge="-2" />
      <species boundaryCondition="false" compartment="Cytosol" constant="false" hasOnlySubstanceUnits="false" id="M_dtmp_c" name="M_dTMP_C10H13N2O8P" fbc:charge="-2" />
      <species boundaryCondition="false" compartment="Cytosol" constant="false" hasOnlySubstanceUnits="false" id="M_dttp_c" name="M_dTTP_C10H13N2O14P3" fbc:charge="-4" />
      <species boundaryCondition="false" compartment="Cytosol" constant="false" hasOnlySubstanceUnits="false" id="M_dudp_c" name="M_dUDP_C9H11N2O11P2" fbc:charge="-3" />
      <species boundaryCondition="false" compartment="Cytosol" constant="false" hasOnlySubstanceUnits="false" id="M_dump_c" name="M_dUMP_C9H11N2O8P" fbc:charge="-2" />
      <species boundaryCondition="false" compartment="Cytosol" constant="false" hasOnlySubstanceUnits="false" id="M_dutp_c" name="M_dUTP_C9H11N2O14P3" fbc:charge="-4" />
      <species boundaryCondition="false" compartment="Cytosol" constant="false" hasOnlySubstanceUnits="false" id="M_dxyl5p_c" name="M_1_deoxy_D_xylulose_5_phosphate_C5H9O7P" fbc:charge="-2" />
      <species boundaryCondition="false" compartment="Cytosol" constant="false" hasOnlySubstanceUnits="false" id="M_e4p_c" name="M_D_Erythrose_4_phosphate_C4H7O7P" fbc:charge="-2" />
      <species boundaryCondition="false" compartment="Cytosol" constant="false" hasOnlySubstanceUnits="false" id="M_eig3p_c" name="M_D_erythro_1__Imidazol_4_yl_glycerol_3_phosphate_C6H9N2O6P" fbc:charge="-2" />
      <species boundaryCondition="false" compartment="Extra_organism" constant="false" hasOnlySubstanceUnits="false" id="M_etl_e" name="M_Ethylene_C2H4" fbc:charge="0" />
      <species boundaryCondition="false" compartment="Cytosol" constant="false" hasOnlySubstanceUnits="false" id="M_etoh_c" name="M_Ethanol_C2H6O" fbc:charge="0" />
      <species boundaryCondition="false" compartment="Cytosol" constant="false" hasOnlySubstanceUnits="false" id="M_f1p_c" name="M_D_Fructose_1_phosphate_C6H11O9P" fbc:charge="-2" />
      <species boundaryCondition="false" compartment="Cytosol" constant="false" hasOnlySubstanceUnits="false" id="M_f6p_c" name="M_D_Fructose_6_phosphate_C6H11O9P" fbc:charge="-2" />
      <species boundaryCondition="false" compartment="Cytosol" constant="false" hasOnlySubstanceUnits="false" id="M_fa11_c" name="M_Fatty_acid__Iso_C170__C17H33O2" fbc:charge="-1" />
      <species boundaryCondition="false" compartment="Cytosol" constant="false" hasOnlySubstanceUnits="false" id="M_fa11coa_c" name="M_Iso_C170_CoA_C38H64N7O17P3S1" fbc:charge="-4" />
      <species boundaryCondition="false" compartment="Cytosol" constant="false" hasOnlySubstanceUnits="false" id="M_fad_c" name="M_FAD_C27H31N9O15P2" fbc:charge="-2" />
      <species boundaryCondition="false" compartment="Cytosol" constant="false" hasOnlySubstanceUnits="false" id="M_fadh2_c" name="M_FADH2_C27H33N9O15P2" fbc:charge="-2" />
      <species boundaryCondition="false" compartment="Cytosol" constant="false" hasOnlySubstanceUnits="false" id="M_fc1p_c" name="M_L_Fuculose_1_phosphate_C6H11O8P" fbc:charge="-2" />
      <species boundaryCondition="false" compartment="Cytosol" constant="false" hasOnlySubstanceUnits="false" id="M_fdox_c" name="M_ferredoxin__oxidized__24Fe_4S_Fe8S8X" fbc:charge="3" />
      <species boundaryCondition="false" compartment="Cytosol" constant="false" hasOnlySubstanceUnits="false" id="M_fdp_c" name="M_D_Fructose_1_6_bisphosphate_C6H10O12P2" fbc:charge="-4" />
      <species boundaryCondition="false" compartment="Cytosol" constant="false" hasOnlySubstanceUnits="false" id="M_fdred_c" name="M_ferredoxin__reduced__24Fe_4S_Fe8S8X" fbc:charge="2" />
      <species boundaryCondition="false" compartment="Cytosol" constant="false" hasOnlySubstanceUnits="false" id="M_fe2_c" name="M_Fe2_Fe" fbc:charge="2" />
      <species boundaryCondition="false" compartment="Extra_organism" constant="false" hasOnlySubstanceUnits="false" id="M_fe2_e" name="M_Fe2_Fe" fbc:charge="2" />
      <species boundaryCondition="false" compartment="Cytosol" constant="false" hasOnlySubstanceUnits="false" id="M_fgam_c" name="M_N2_Formyl_N1__5_phospho_D_ribosyl_glycinamide_C8H13N2O9P" fbc:charge="-2" />
      <species boundaryCondition="false" compartment="Cytosol" constant="false" hasOnlySubstanceUnits="false" id="M_fmet_c" name="M_N_Formyl_L_methionine_C6H10NO3S" fbc:charge="-1" />
      <species boundaryCondition="false" compartment="Cytosol" constant="false" hasOnlySubstanceUnits="false" id="M_fmettrna_c" name="M_N_Formylmethionyl_tRNA_C6H11NO3SX" fbc:charge="1" />
      <species boundaryCondition="false" compartment="Cytosol" constant="false" hasOnlySubstanceUnits="false" id="M_fmn_c" name="M_flavin_mononucleotide_C17H19N4O9P" fbc:charge="-2" />
      <species boundaryCondition="false" compartment="Cytosol" constant="false" hasOnlySubstanceUnits="false" id="M_fol_c" name="M_Folate_C19H18N7O6" fbc:charge="-1" />
      <species boundaryCondition="false" compartment="Cytosol" constant="false" hasOnlySubstanceUnits="false" id="M_for_c" name="M_Formate_CH1O2" fbc:charge="-1" />
      <species boundaryCondition="false" compartment="Cytosol" constant="false" hasOnlySubstanceUnits="false" id="M_fpram_c" name="M_2__Formamido__N1__5_phospho_D_ribosyl_acetamidine_C8H14N3O8P" fbc:charge="-2" />
      <species boundaryCondition="false" compartment="Cytosol" constant="false" hasOnlySubstanceUnits="false" id="M_fprica_c" name="M_5_Formamido_1__5_phospho_D_ribosyl_imidazole_4_carboxamide_C10H13N4O9P" fbc:charge="-2" />
      <species boundaryCondition="false" compartment="Cytosol" constant="false" hasOnlySubstanceUnits="false" id="M_frdp_c" name="M_Farnesyl_diphosphate_C15H25O7P2" fbc:charge="-3" />
      <species boundaryCondition="false" compartment="Cytosol" constant="false" hasOnlySubstanceUnits="false" id="M_fru_c" name="M_D_Fructose_C6H12O6" fbc:charge="0" />
      <species boundaryCondition="false" compartment="Cytosol" constant="false" hasOnlySubstanceUnits="false" id="M_fum_c" name="M_Fumarate_C4H2O4" fbc:charge="-2" />
      <species boundaryCondition="false" compartment="Cytosol" constant="false" hasOnlySubstanceUnits="false" id="M_g1p_c" name="M_D_Glucose_1_phosphate_C6H11O9P" fbc:charge="-2" />
      <species boundaryCondition="false" compartment="Cytosol" constant="false" hasOnlySubstanceUnits="false" id="M_g3p_c" name="M_Glyceraldehyde_3_phosphate_C3H5O6P" fbc:charge="-2" />
      <species boundaryCondition="false" compartment="Cytosol" constant="false" hasOnlySubstanceUnits="false" id="M_g6p_c" name="M_D_Glucose_6_phosphate_C6H11O9P" fbc:charge="-2" />
      <species boundaryCondition="false" compartment="Cytosol" constant="false" hasOnlySubstanceUnits="false" id="M_gam1p_c" name="M_D_Glucosamine_1_phosphate_C6H13NO8P" fbc:charge="-1" />
      <species boundaryCondition="false" compartment="Cytosol" constant="false" hasOnlySubstanceUnits="false" id="M_gam6p_c" name="M_D_Glucosamine_6_phosphate_C6H13NO8P" fbc:charge="-1" />
      <species boundaryCondition="false" compartment="Cytosol" constant="false" hasOnlySubstanceUnits="false" id="M_gar_c" name="M_N1__5_Phospho_D_ribosyl_glycinamide_C7H14N2O8P" fbc:charge="-1" />
      <species boundaryCondition="false" compartment="Cytosol" constant="false" hasOnlySubstanceUnits="false" id="M_gcald_c" name="M_Glycolaldehyde_C2H4O2" fbc:charge="0" />
      <species boundaryCondition="false" compartment="Cytosol" constant="false" hasOnlySubstanceUnits="false" id="M_gdp_c" name="M_GDP_C10H12N5O11P2" fbc:charge="-3" />
      <species boundaryCondition="false" compartment="Cytosol" constant="false" hasOnlySubstanceUnits="false" id="M_gdpman_c" name="M_GDP_D_mannose_C16H23N5O16P2" fbc:charge="-2" />
      <species boundaryCondition="false" compartment="Cytosol" constant="false" hasOnlySubstanceUnits="false" id="M_gdptp_c" name="M_Guanosine_3__diphosphate_5__triphosphate_C10H11N5O20P5" fbc:charge="-7" />
      <species boundaryCondition="false" compartment="Cytosol" constant="false" hasOnlySubstanceUnits="false" id="M_ggdp_c" name="M_Geranylgeranyl_diphosphate_C20H33O7P2" fbc:charge="-3" />
      <species boundaryCondition="false" compartment="Cytosol" constant="false" hasOnlySubstanceUnits="false" id="M_glc_D_c" name="M_D_Glucose_C6H12O6" fbc:charge="0" />
      <species boundaryCondition="false" compartment="Cytosol" constant="false" hasOnlySubstanceUnits="false" id="M_gln_L_c" name="M_L_Glutamine_C5H10N2O3" fbc:charge="0" />
      <species boundaryCondition="false" compartment="Extra_organism" constant="false" hasOnlySubstanceUnits="false" id="M_gln_L_e" name="M_L_Glutamine_C5H10N2O3" fbc:charge="0" />
      <species boundaryCondition="false" compartment="Cytosol" constant="false" hasOnlySubstanceUnits="false" id="M_glntrna_c" name="M_L_Glutaminyl_tRNA_Gln__C5H10N2O3X" fbc:charge="1" />
      <species boundaryCondition="false" compartment="Cytosol" constant="false" hasOnlySubstanceUnits="false" id="M_glu5p_c" name="M_L_Glutamate_5_phosphate_C5H8NO7P" fbc:charge="-2" />
      <species boundaryCondition="false" compartment="Cytosol" constant="false" hasOnlySubstanceUnits="false" id="M_glu5sa_c" name="M_L_Glutamate_5_semialdehyde_C5H9NO3" fbc:charge="0" />
      <species boundaryCondition="false" compartment="Cytosol" constant="false" hasOnlySubstanceUnits="false" id="M_glu_L_c" name="M_L_Glutamate_C5H8NO4" fbc:charge="-1" />
      <species boundaryCondition="false" compartment="Cytosol" constant="false" hasOnlySubstanceUnits="false" id="M_glutrna_c" name="M_L_Glutamyl_tRNA_Glu__C5H8NO4X" fbc:charge="0" />
      <species boundaryCondition="false" compartment="Cytosol" constant="false" hasOnlySubstanceUnits="false" id="M_gly_c" name="M_Glycine_C2H5NO2" fbc:charge="0" />
      <species boundaryCondition="false" compartment="Cytosol" constant="false" hasOnlySubstanceUnits="false" id="M_glyald_c" name="M_D_Glyceraldehyde_C3H6O3" fbc:charge="0" />
      <species boundaryCondition="false" compartment="Cytosol" constant="false" hasOnlySubstanceUnits="false" id="M_glyb_c" name="M_Glycine_betaine_C5H11NO2" fbc:charge="0" />
      <species boundaryCondition="false" compartment="Extra_organism" constant="false" hasOnlySubstanceUnits="false" id="M_glyb_e" name="M_Glycine_betaine_C5H11NO2" fbc:charge="0" />
      <species boundaryCondition="false" compartment="Cytosol" constant="false" hasOnlySubstanceUnits="false" id="M_glyc3p_c" name="M_sn_Glycerol_3_phosphate_C3H7O6P" fbc:charge="-2" />
      <species boundaryCondition="false" compartment="Cytosol" constant="false" hasOnlySubstanceUnits="false" id="M_glyc_R_c" name="M__R__Glycerate_C3H5O4" fbc:charge="-1" />
      <species boundaryCondition="false" compartment="Cytosol" constant="false" hasOnlySubstanceUnits="false" id="M_glyc_c" name="M_Glycerol_C3H8O3" fbc:charge="0" />
      <species boundaryCondition="false" compartment="Cytosol" constant="false" hasOnlySubstanceUnits="false" id="M_glycogen_c" name="M_glycogen_C6H10O5" fbc:charge="0" />
      <species boundaryCondition="false" compartment="Cytosol" constant="false" hasOnlySubstanceUnits="false" id="M_glytrna_c" name="M_Glycyl_tRNA_Gly__C2H5NO2X" fbc:charge="1" />
      <species boundaryCondition="false" compartment="Cytosol" constant="false" hasOnlySubstanceUnits="false" id="M_gmh7p_c" name="M_D_Glycero_D_manno_heptose_7_phosphate_C7H13O10P" fbc:charge="-2" />
      <species boundaryCondition="false" compartment="Cytosol" constant="false" hasOnlySubstanceUnits="false" id="M_gmp_c" name="M_GMP_C10H12N5O8P" fbc:charge="-2" />
      <species boundaryCondition="false" compartment="Cytosol" constant="false" hasOnlySubstanceUnits="false" id="M_grdp_c" name="M_Geranyl_diphosphate_C10H17O7P2" fbc:charge="-3" />
      <species boundaryCondition="false" compartment="Cytosol" constant="false" hasOnlySubstanceUnits="false" id="M_gsn_c" name="M_Guanosine_C10H13N5O5" fbc:charge="0" />
      <species boundaryCondition="false" compartment="Cytosol" constant="false" hasOnlySubstanceUnits="false" id="M_gthrd_c" name="M_Reduced_glutathione_C10H16N3O6S" fbc:charge="-1" />
      <species boundaryCondition="false" compartment="Cytosol" constant="false" hasOnlySubstanceUnits="false" id="M_gtp_c" name="M_GTP_C10H12N5O14P3" fbc:charge="-4" />
      <species boundaryCondition="false" compartment="Cytosol" constant="false" hasOnlySubstanceUnits="false" id="M_gua_c" name="M_Guanine_C5H5N5O" fbc:charge="0" />
      <species boundaryCondition="false" compartment="Cytosol" constant="false" hasOnlySubstanceUnits="false" id="M_h2_c" name="M_H2_H2" fbc:charge="0" />
      <species boundaryCondition="false" compartment="Extra_organism" constant="false" hasOnlySubstanceUnits="false" id="M_h2_e" name="M_H2_H2" fbc:charge="0" />
      <species boundaryCondition="false" compartment="Cytosol" constant="false" hasOnlySubstanceUnits="false" id="M_h2mb4p_c" name="M_1_hydroxy_2_methyl_2__E__butenyl_4_diphosphate_C5H9O8P2" fbc:charge="-3" />
      <species boundaryCondition="false" compartment="Cytosol" constant="false" hasOnlySubstanceUnits="false" id="M_h2o2_c" name="M_Hydrogen_peroxide_H2O2" fbc:charge="0" />
      <species boundaryCondition="false" compartment="Cytosol" constant="false" hasOnlySubstanceUnits="false" id="M_h2o_c" name="M_H2O_H2O" fbc:charge="0" />
      <species boundaryCondition="false" compartment="Extra_organism" constant="false" hasOnlySubstanceUnits="false" id="M_h2o_e" name="M_H2O_H2O" fbc:charge="0" />
      <species boundaryCondition="false" compartment="Cytosol" constant="false" hasOnlySubstanceUnits="false" id="M_h2s_c" name="M_Hydrogen_sulfide_HS" fbc:charge="-1" />
      <species boundaryCondition="false" compartment="Cytosol" constant="false" hasOnlySubstanceUnits="false" id="M_h_c" name="M_H_H" fbc:charge="1" />
      <species boundaryCondition="false" compartment="Extra_organism" constant="false" hasOnlySubstanceUnits="false" id="M_h_e" name="M_H_H" fbc:charge="1" />
      <species boundaryCondition="false" compartment="Extra_organism" constant="false" hasOnlySubstanceUnits="false" id="M_hcb_e" name="M_Hexachlorobenzene_C6Cl6" fbc:charge="0" />
      <species boundaryCondition="false" compartment="Cytosol" constant="false" hasOnlySubstanceUnits="false" id="M_hcit_c" name="M_Homocitrate_C7H7O7" fbc:charge="-3" />
      <species boundaryCondition="false" compartment="Cytosol" constant="false" hasOnlySubstanceUnits="false" id="M_hco3_c" name="M_Bicarbonate_CHO3" fbc:charge="-1" />
      <species boundaryCondition="false" compartment="Cytosol" constant="false" hasOnlySubstanceUnits="false" id="M_hcys_L_c" name="M_L_Homocysteine_C4H9NO2S" fbc:charge="0" />
      <species boundaryCondition="false" compartment="Cytosol" constant="false" hasOnlySubstanceUnits="false" id="M_hdca_c" name="M_Hexadecanoate__n_C160__C16H31O2" fbc:charge="-1" />
      <species boundaryCondition="false" compartment="Cytosol" constant="false" hasOnlySubstanceUnits="false" id="M_hdeACP_c" name="M_Hexadecenoyl_ACP__n_C161ACP__C16H29OX" fbc:charge="0" />
      <species boundaryCondition="false" compartment="Cytosol" constant="false" hasOnlySubstanceUnits="false" id="M_hepdp_c" name="M_all_trans_Heptaprenyl_diphosphate_C35H57O7P2" fbc:charge="-3" />
      <species boundaryCondition="false" compartment="Cytosol" constant="false" hasOnlySubstanceUnits="false" id="M_hexACP_c" name="M_Hexanoyl_acyl_carrier_protein_C6H11OX" fbc:charge="0" />
      <species boundaryCondition="false" compartment="Cytosol" constant="false" hasOnlySubstanceUnits="false" id="M_hexdp_c" name="M_all_trans_Hexaprenyl_diphosphate_C30H49O7P2" fbc:charge="-3" />
      <species boundaryCondition="false" compartment="Cytosol" constant="false" hasOnlySubstanceUnits="false" id="M_hg0_c" name="M_Mercury__uncharged__Hg" fbc:charge="0" />
      <species boundaryCondition="false" compartment="Cytosol" constant="false" hasOnlySubstanceUnits="false" id="M_hg2_c" name="M_Mercury__charged_2__Hg" fbc:charge="2" />
      <species boundaryCondition="false" compartment="Cytosol" constant="false" hasOnlySubstanceUnits="false" id="M_his_L_c" name="M_L_Histidine_C6H9N3O2" fbc:charge="0" />
      <species boundaryCondition="false" compartment="Cytosol" constant="false" hasOnlySubstanceUnits="false" id="M_hisp_c" name="M_L_Histidinol_phosphate_C6H11N3O4P" fbc:charge="-1" />
      <species boundaryCondition="false" compartment="Cytosol" constant="false" hasOnlySubstanceUnits="false" id="M_histd_c" name="M_L_Histidinol_C6H12N3O" fbc:charge="1" />
      <species boundaryCondition="false" compartment="Cytosol" constant="false" hasOnlySubstanceUnits="false" id="M_histrna_c" name="M_L_Histidyl_tRNA_His__C6H9N3O2X" fbc:charge="1" />
      <species boundaryCondition="false" compartment="Cytosol" constant="false" hasOnlySubstanceUnits="false" id="M_hmbil_c" name="M_Hydroxymethylbilane_C40H38N4O17" fbc:charge="-8" />
      <species boundaryCondition="false" compartment="Cytosol" constant="false" hasOnlySubstanceUnits="false" id="M_hom_L_c" name="M_L_Homoserine_C4H9NO3" fbc:charge="0" />
      <species boundaryCondition="false" compartment="Cytosol" constant="false" hasOnlySubstanceUnits="false" id="M_hspmd_c" name="M_Homospermidine_C8H24N3" fbc:charge="3" />
      <species boundaryCondition="false" compartment="Cytosol" constant="false" hasOnlySubstanceUnits="false" id="M_hxan_c" name="M_Hypoxanthine_C5H4N4O" fbc:charge="0" />
      <species boundaryCondition="false" compartment="Cytosol" constant="false" hasOnlySubstanceUnits="false" id="M_iasp_c" name="M_Iminoaspartate_C4H3NO4" fbc:charge="-2" />
      <species boundaryCondition="false" compartment="Cytosol" constant="false" hasOnlySubstanceUnits="false" id="M_ibcoa_c" name="M_Isobutyryl_CoA_C25H38N7O17P3S" fbc:charge="-4" />
      <species boundaryCondition="false" compartment="Cytosol" constant="false" hasOnlySubstanceUnits="false" id="M_icit_c" name="M_Isocitrate_C6H5O7" fbc:charge="-3" />
      <species boundaryCondition="false" compartment="Cytosol" constant="false" hasOnlySubstanceUnits="false" id="M_icsACP_c" name="M_Icosanoyl_ACP__n_C200ACP__C20H39OX" fbc:charge="0" />
      <species boundaryCondition="false" compartment="Cytosol" constant="false" hasOnlySubstanceUnits="false" id="M_icsa_c" name="M_Icosanoate__n_C200__C20H39O2" fbc:charge="-1" />
      <species boundaryCondition="false" compartment="Cytosol" constant="false" hasOnlySubstanceUnits="false" id="M_icscoa_c" name="M_Icosanoyl_CoA__n_C200_CoA__C41H70N7O17P3S" fbc:charge="-4" />
      <species boundaryCondition="false" compartment="Cytosol" constant="false" hasOnlySubstanceUnits="false" id="M_idp_c" name="M_IDP_C10H11N4O11P2" fbc:charge="-3" />
      <species boundaryCondition="false" compartment="Cytosol" constant="false" hasOnlySubstanceUnits="false" id="M_ile_L_c" name="M_L_Isoleucine_C6H13NO2" fbc:charge="0" />
      <species boundaryCondition="false" compartment="Extra_organism" constant="false" hasOnlySubstanceUnits="false" id="M_ile_L_e" name="M_L_Isoleucine_C6H13NO2" fbc:charge="0" />
      <species boundaryCondition="false" compartment="Cytosol" constant="false" hasOnlySubstanceUnits="false" id="M_iletrna_c" name="M_L_Isoleucyl_tRNA_Ile__C6H13NO2X" fbc:charge="1" />
      <species boundaryCondition="false" compartment="Cytosol" constant="false" hasOnlySubstanceUnits="false" id="M_imacp_c" name="M_3__Imidazol_4_yl__2_oxopropyl_phosphate_C6H8N2O5P" fbc:charge="-1" />
      <species boundaryCondition="false" compartment="Cytosol" constant="false" hasOnlySubstanceUnits="false" id="M_imp_c" name="M_IMP_C10H11N4O8P" fbc:charge="-2" />
      <species boundaryCondition="false" compartment="Cytosol" constant="false" hasOnlySubstanceUnits="false" id="M_indaccoa_c" name="M_S_2__indol_3_yl_acetyl_CoA_C31H39N8O17P3S" fbc:charge="-4" />
      <species boundaryCondition="false" compartment="Cytosol" constant="false" hasOnlySubstanceUnits="false" id="M_indpyr_c" name="M_Indolepyruvate_C11H8NO3" fbc:charge="-1" />
      <species boundaryCondition="false" compartment="Cytosol" constant="false" hasOnlySubstanceUnits="false" id="M_ipdp_c" name="M_Isopentenyl_diphosphate_C5H9O7P2" fbc:charge="-3" />
      <species boundaryCondition="false" compartment="Cytosol" constant="false" hasOnlySubstanceUnits="false" id="M_itp_c" name="M_ITP_C10H11N4O14P3" fbc:charge="-4" />
      <species boundaryCondition="false" compartment="Cytosol" constant="false" hasOnlySubstanceUnits="false" id="M_ivcoa_c" name="M_Isovaleryl_CoA_C26H40N7O17P3S" fbc:charge="-4" />
      <species boundaryCondition="false" compartment="Cytosol" constant="false" hasOnlySubstanceUnits="false" id="M_k_c" name="M_K_K" fbc:charge="1" />
      <species boundaryCondition="false" compartment="Extra_organism" constant="false" hasOnlySubstanceUnits="false" id="M_k_e" name="M_K_K" fbc:charge="1" />
      <species boundaryCondition="false" compartment="Cytosol" constant="false" hasOnlySubstanceUnits="false" id="M_lac_D_c" name="M_D_Lactate_C3H5O3" fbc:charge="-1" />
      <species boundaryCondition="false" compartment="Cytosol" constant="false" hasOnlySubstanceUnits="false" id="M_lac_L_c" name="M_L_Lactate_C3H5O3" fbc:charge="-1" />
      <species boundaryCondition="false" compartment="Cytosol" constant="false" hasOnlySubstanceUnits="false" id="M_lald_L_c" name="M_L_Lactaldehyde_C3H6O2" fbc:charge="0" />
      <species boundaryCondition="false" compartment="Cytosol" constant="false" hasOnlySubstanceUnits="false" id="M_leu_L_c" name="M_L_Leucine_C6H13NO2" fbc:charge="0" />
      <species boundaryCondition="false" compartment="Extra_organism" constant="false" hasOnlySubstanceUnits="false" id="M_leu_L_e" name="M_L_Leucine_C6H13NO2" fbc:charge="0" />
      <species boundaryCondition="false" compartment="Cytosol" constant="false" hasOnlySubstanceUnits="false" id="M_leutrna_c" name="M_L_Leucyl_tRNA_Leu__C6H13NO2X" fbc:charge="1" />
      <species boundaryCondition="false" compartment="Cytosol" constant="false" hasOnlySubstanceUnits="false" id="M_lgt_S_c" name="M__R__S_Lactoylglutathione_C13H20N3O8S" fbc:charge="-1" />
      <species boundaryCondition="false" compartment="Cytosol" constant="false" hasOnlySubstanceUnits="false" id="M_lipidAds_c" name="M_Lipid_A_Disaccharide_C68H127N2O20P" fbc:charge="-2" />
      <species boundaryCondition="false" compartment="Cytosol" constant="false" hasOnlySubstanceUnits="false" id="M_lipidX_c" name="M_2_3_Bis_3_hydroxytetradecanoyl__beta_D_glucosaminyl_1_phosphate_C34H64NO12P" fbc:charge="-2" />
      <species boundaryCondition="false" compartment="Cytosol" constant="false" hasOnlySubstanceUnits="false" id="M_lpro_c" name="M_Lipoylprotein_S2X" fbc:charge="0" />
      <species boundaryCondition="false" compartment="Cytosol" constant="false" hasOnlySubstanceUnits="false" id="M_lys_L_c" name="M_L_Lysine_C6H15N2O2" fbc:charge="1" />
      <species boundaryCondition="false" compartment="Cytosol" constant="false" hasOnlySubstanceUnits="false" id="M_lystrna_c" name="M_L_Lysine_tRNA__Lys__C6H15N2O2X" fbc:charge="2" />
      <species boundaryCondition="false" compartment="Cytosol" constant="false" hasOnlySubstanceUnits="false" id="M_malACP_c" name="M_Malonyl_acyl_carrier_protein_C3H2O3X" fbc:charge="-1" />
      <species boundaryCondition="false" compartment="Cytosol" constant="false" hasOnlySubstanceUnits="false" id="M_mal_L_c" name="M_L_Malate_C4H4O5" fbc:charge="-2" />
      <species boundaryCondition="false" compartment="Cytosol" constant="false" hasOnlySubstanceUnits="false" id="M_malcoa_c" name="M_Malonyl_CoA_C24H33N7O19P3S" fbc:charge="-5" />
      <species boundaryCondition="false" compartment="Cytosol" constant="false" hasOnlySubstanceUnits="false" id="M_man1p_c" name="M_D_Mannose_1_phosphate_C6H11O9P" fbc:charge="-2" />
      <species boundaryCondition="false" compartment="Cytosol" constant="false" hasOnlySubstanceUnits="false" id="M_man6p_c" name="M_D_Mannose_6_phosphate_C6H11O9P" fbc:charge="-2" />
      <species boundaryCondition="false" compartment="Cytosol" constant="false" hasOnlySubstanceUnits="false" id="M_met_L_c" name="M_L_Methionine_C5H11NO2S" fbc:charge="0" />
      <species boundaryCondition="false" compartment="Cytosol" constant="false" hasOnlySubstanceUnits="false" id="M_methf_c" name="M_5_10_Methenyltetrahydrofolate_C20H20N7O6" fbc:charge="-1" />
      <species boundaryCondition="false" compartment="Cytosol" constant="false" hasOnlySubstanceUnits="false" id="M_metox_c" name="M_L_Methionine_S_oxide_C5H11NO3S" fbc:charge="0" />
      <species boundaryCondition="false" compartment="Cytosol" constant="false" hasOnlySubstanceUnits="false" id="M_mettrna_c" name="M_L_Methionyl_tRNA__Met__C5H11NO2SX" fbc:charge="1" />
      <species boundaryCondition="false" compartment="Cytosol" constant="false" hasOnlySubstanceUnits="false" id="M_mg2_c" name="M_Mg_Mg" fbc:charge="2" />
      <species boundaryCondition="false" compartment="Extra_organism" constant="false" hasOnlySubstanceUnits="false" id="M_mg2_e" name="M_Mg_Mg" fbc:charge="2" />
      <species boundaryCondition="false" compartment="Cytosol" constant="false" hasOnlySubstanceUnits="false" id="M_micit_c" name="M_Methylisocitrate_C7H7O7" fbc:charge="-3" />
      <species boundaryCondition="false" compartment="Cytosol" constant="false" hasOnlySubstanceUnits="false" id="M_mlthf_c" name="M_5_10_Methylenetetrahydrofolate_C20H21N7O6" fbc:charge="-2" />
      <species boundaryCondition="false" compartment="Cytosol" constant="false" hasOnlySubstanceUnits="false" id="M_mmcoa_S_c" name="M__S__Methylmalonyl_CoA_C25H35N7O19P3S" fbc:charge="-5" />
      <species boundaryCondition="false" compartment="Cytosol" constant="false" hasOnlySubstanceUnits="false" id="M_mn2_c" name="M_Mn2_Mn" fbc:charge="2" />
      <species boundaryCondition="false" compartment="Extra_organism" constant="false" hasOnlySubstanceUnits="false" id="M_mn2_e" name="M_Mn2_Mn" fbc:charge="2" />
      <species boundaryCondition="false" compartment="Cytosol" constant="false" hasOnlySubstanceUnits="false" id="M_mobd_c" name="M_Molybdate_MoO4" fbc:charge="-2" />
      <species boundaryCondition="false" compartment="Extra_organism" constant="false" hasOnlySubstanceUnits="false" id="M_mobd_e" name="M_Molybdate_MoO4" fbc:charge="-2" />
      <species boundaryCondition="false" compartment="Cytosol" constant="false" hasOnlySubstanceUnits="false" id="M_mql7_c" name="M_Menaquinol_7_C46H66O2" fbc:charge="0" />
      <species boundaryCondition="false" compartment="Cytosol" constant="false" hasOnlySubstanceUnits="false" id="M_mql8_c" name="M_Menaquinol_8_C51H74O2" fbc:charge="0" />
      <species boundaryCondition="false" compartment="Cytosol" constant="false" hasOnlySubstanceUnits="false" id="M_mqn7_c" name="M_Menaquinone_7_C46H64O2" fbc:charge="0" />
      <species boundaryCondition="false" compartment="Cytosol" constant="false" hasOnlySubstanceUnits="false" id="M_mqn8_c" name="M_Menaquinone_8_C51H72O2" fbc:charge="0" />
      <species boundaryCondition="false" compartment="Cytosol" constant="false" hasOnlySubstanceUnits="false" id="M_mthgxl_c" name="M_Methylglyoxal_C3H4O2" fbc:charge="0" />
      <species boundaryCondition="false" compartment="Cytosol" constant="false" hasOnlySubstanceUnits="false" id="M_myrsACP_c" name="M_Myristoyl_ACP__n_C140ACP__C14H27OX" fbc:charge="0" />
      <species boundaryCondition="false" compartment="Cytosol" constant="false" hasOnlySubstanceUnits="false" id="M_n2_c" name="M_N2_N2" fbc:charge="0" />
      <species boundaryCondition="false" compartment="Extra_organism" constant="false" hasOnlySubstanceUnits="false" id="M_n2_e" name="M_N2_N2" fbc:charge="0" />
      <species boundaryCondition="false" compartment="Cytosol" constant="false" hasOnlySubstanceUnits="false" id="M_nac_c" name="M_Nicotinate_C6H4NO2" fbc:charge="-1" />
      <species boundaryCondition="false" compartment="Cytosol" constant="false" hasOnlySubstanceUnits="false" id="M_nad_c" name="M_Nicotinamide_adenine_dinucleotide_C21H26N7O14P2" fbc:charge="-1" />
      <species boundaryCondition="false" compartment="Cytosol" constant="false" hasOnlySubstanceUnits="false" id="M_nadh_c" name="M_Nicotinamide_adenine_dinucleotide___reduced_C21H27N7O14P2" fbc:charge="-2" />
      <species boundaryCondition="false" compartment="Cytosol" constant="false" hasOnlySubstanceUnits="false" id="M_nadp_c" name="M_Nicotinamide_adenine_dinucleotide_phosphate_C21H25N7O17P3" fbc:charge="-3" />
      <species boundaryCondition="false" compartment="Cytosol" constant="false" hasOnlySubstanceUnits="false" id="M_nadph_c" name="M_Nicotinamide_adenine_dinucleotide_phosphate___reduced_C21H26N7O17P3" fbc:charge="-4" />
      <species boundaryCondition="false" compartment="Cytosol" constant="false" hasOnlySubstanceUnits="false" id="M_nh4_c" name="M_Ammonium_H4N" fbc:charge="1" />
      <species boundaryCondition="false" compartment="Extra_organism" constant="false" hasOnlySubstanceUnits="false" id="M_nh4_e" name="M_Ammonium_H4N" fbc:charge="1" />
      <species boundaryCondition="false" compartment="Cytosol" constant="false" hasOnlySubstanceUnits="false" id="M_nh4oh_c" name="M_Ammonium_hydroxide_H5NO" fbc:charge="0" />
      <species boundaryCondition="false" compartment="Cytosol" constant="false" hasOnlySubstanceUnits="false" id="M_ni2_c" name="M_Ni2_Ni" fbc:charge="2" />
      <species boundaryCondition="false" compartment="Extra_organism" constant="false" hasOnlySubstanceUnits="false" id="M_ni2_e" name="M_Ni2_Ni" fbc:charge="2" />
      <species boundaryCondition="false" compartment="Cytosol" constant="false" hasOnlySubstanceUnits="false" id="M_nicrnt_c" name="M_Nicotinate_D_ribonucleotide_C11H12NO9P" fbc:charge="-2" />
      <species boundaryCondition="false" compartment="Cytosol" constant="false" hasOnlySubstanceUnits="false" id="M_nmn_c" name="M_NMN_C11H14N2O8P" fbc:charge="-1" />
      <species boundaryCondition="false" compartment="Cytosol" constant="false" hasOnlySubstanceUnits="false" id="M_no2_c" name="M_Nitrite_NO2" fbc:charge="-1" />
      <species boundaryCondition="false" compartment="Cytosol" constant="false" hasOnlySubstanceUnits="false" id="M_nondp_c" name="M_all_trans_Nonaprenyl_diphosphate_C45H73O7P2" fbc:charge="-3" />
      <species boundaryCondition="false" compartment="Cytosol" constant="false" hasOnlySubstanceUnits="false" id="M_o2__c" name="M_Superoxide_O2" fbc:charge="-1" />
      <species boundaryCondition="false" compartment="Cytosol" constant="false" hasOnlySubstanceUnits="false" id="M_o2_c" name="M_O2_O2" fbc:charge="0" />
      <species boundaryCondition="false" compartment="Cytosol" constant="false" hasOnlySubstanceUnits="false" id="M_oaa_c" name="M_Oxaloacetate_C4H2O5" fbc:charge="-2" />
      <species boundaryCondition="false" compartment="Cytosol" constant="false" hasOnlySubstanceUnits="false" id="M_ocdACP_c" name="M_Octadecanoyl_ACP__n_C180ACP__C18H35OX" fbc:charge="0" />
      <species boundaryCondition="false" compartment="Cytosol" constant="false" hasOnlySubstanceUnits="false" id="M_ocdca_c" name="M_octadecanoate__n_C180__C18H35O2" fbc:charge="-1" />
      <species boundaryCondition="false" compartment="Cytosol" constant="false" hasOnlySubstanceUnits="false" id="M_ocdcea_c" name="M_octadecenoate__n_C181__C18H33O2" fbc:charge="-1" />
      <species boundaryCondition="false" compartment="Cytosol" constant="false" hasOnlySubstanceUnits="false" id="M_octACP_c" name="M_Octanoyl_acyl_carrier_protein_C8H15OX" fbc:charge="0" />
      <species boundaryCondition="false" compartment="Cytosol" constant="false" hasOnlySubstanceUnits="false" id="M_octdp_c" name="M_all_trans_Octaprenyl_diphosphate_C40H65O7P2" fbc:charge="-3" />
      <species boundaryCondition="false" compartment="Cytosol" constant="false" hasOnlySubstanceUnits="false" id="M_odecoa_c" name="M_Octadecenoyl_CoA__n_C181CoA__C39H64N7O17P3S" fbc:charge="-4" />
      <species boundaryCondition="false" compartment="Cytosol" constant="false" hasOnlySubstanceUnits="false" id="M_orn_L_c" name="M_L_Ornithine_C5H13N2O2" fbc:charge="1" />
      <species boundaryCondition="false" compartment="Cytosol" constant="false" hasOnlySubstanceUnits="false" id="M_orot5p_c" name="M_Orotidine_5__phosphate_C10H10N2O11P" fbc:charge="-3" />
      <species boundaryCondition="false" compartment="Cytosol" constant="false" hasOnlySubstanceUnits="false" id="M_orot_c" name="M_Orotate_C5H3N2O4" fbc:charge="-1" />
      <species boundaryCondition="false" compartment="Cytosol" constant="false" hasOnlySubstanceUnits="false" id="M_palmACP_c" name="M_Palmitoyl_ACP__n_C160ACP__C16H31OX" fbc:charge="0" />
      <species boundaryCondition="false" compartment="Cytosol" constant="false" hasOnlySubstanceUnits="false" id="M_pan4p_c" name="M_Pantetheine_4__phosphate_C11H21N2O7PS" fbc:charge="-2" />
      <species boundaryCondition="false" compartment="Cytosol" constant="false" hasOnlySubstanceUnits="false" id="M_pant_R_c" name="M__R__Pantoate_C6H11O4" fbc:charge="-1" />
      <species boundaryCondition="false" compartment="Cytosol" constant="false" hasOnlySubstanceUnits="false" id="M_pap_c" name="M_Adenosine_3__5__bisphosphate_C10H11N5O10P2" fbc:charge="-4" />
      <species boundaryCondition="false" compartment="Extra_organism" constant="false" hasOnlySubstanceUnits="false" id="M_pce_e" name="M_Tetrchloroethene_C2Cl4" fbc:charge="0" />
      <species boundaryCondition="false" compartment="Cytosol" constant="false" hasOnlySubstanceUnits="false" id="M_pdx5p_c" name="M_Pyridoxine_5__phosphate_C8H10NO6P" fbc:charge="-2" />
      <species boundaryCondition="false" compartment="Cytosol" constant="false" hasOnlySubstanceUnits="false" id="M_pendp_c" name="M_all_trans_Pentaprenyl_diphosphate_C25H41O7P2" fbc:charge="-3" />
      <species boundaryCondition="false" compartment="Cytosol" constant="false" hasOnlySubstanceUnits="false" id="M_pep_c" name="M_Phosphoenolpyruvate_C3H2O6P" fbc:charge="-3" />
      <species boundaryCondition="false" compartment="Cytosol" constant="false" hasOnlySubstanceUnits="false" id="M_pgly_c" name="M_Phosphatidylglycerol_C8H12O10PR2" fbc:charge="-1" />
      <species boundaryCondition="false" compartment="Cytosol" constant="false" hasOnlySubstanceUnits="false" id="M_pglyp_c" name="M_Phosphatidylglycerophosphate_C8H11O13P2R2" fbc:charge="-3" />
      <species boundaryCondition="false" compartment="Cytosol" constant="false" hasOnlySubstanceUnits="false" id="M_phaccoa_c" name="M_Phenylacetyl_CoA_C29H38N7O17P3S" fbc:charge="-4" />
      <species boundaryCondition="false" compartment="Cytosol" constant="false" hasOnlySubstanceUnits="false" id="M_phe_L_c" name="M_L_Phenylalanine_C9H11NO2" fbc:charge="0" />
      <species boundaryCondition="false" compartment="Cytosol" constant="false" hasOnlySubstanceUnits="false" id="M_pheac_c" name="M_Phenylacetate_C8H7O2" fbc:charge="-1" />
      <species boundaryCondition="false" compartment="Cytosol" constant="false" hasOnlySubstanceUnits="false" id="M_phetrna_c" name="M_L_Phenylalanyl_tRNA_Phe__C9H11NO2X" fbc:charge="1" />
      <species boundaryCondition="false" compartment="Cytosol" constant="false" hasOnlySubstanceUnits="false" id="M_phom_c" name="M_O_Phospho_L_homoserine_C4H8NO6P" fbc:charge="-2" />
      <species boundaryCondition="false" compartment="Cytosol" constant="false" hasOnlySubstanceUnits="false" id="M_phpyr_c" name="M_Phenylpyruvate_C9H7O3" fbc:charge="-1" />
      <species boundaryCondition="false" compartment="Cytosol" constant="false" hasOnlySubstanceUnits="false" id="M_phthr_c" name="M_O_Phospho_4_hydroxy_L_threonine_C4H8NO7P" fbc:charge="-2" />
      <species boundaryCondition="false" compartment="Cytosol" constant="false" hasOnlySubstanceUnits="false" id="M_pi_c" name="M_Phosphate_HO4P" fbc:charge="-2" />
      <species boundaryCondition="false" compartment="Extra_organism" constant="false" hasOnlySubstanceUnits="false" id="M_pi_e" name="M_Phosphate_HO4P" fbc:charge="-2" />
      <species boundaryCondition="false" compartment="Cytosol" constant="false" hasOnlySubstanceUnits="false" id="M_pmtcoa_c" name="M_Palmitoyl_CoA__n_C160CoA__C37H62N7O17P3S" fbc:charge="-4" />
      <species boundaryCondition="false" compartment="Cytosol" constant="false" hasOnlySubstanceUnits="false" id="M_pnto_R_c" name="M__R__Pantothenate_C9H16NO5" fbc:charge="-1" />
      <species boundaryCondition="false" compartment="Cytosol" constant="false" hasOnlySubstanceUnits="false" id="M_ppal_c" name="M_Propanal_C3H6O" fbc:charge="0" />
      <species boundaryCondition="false" compartment="Cytosol" constant="false" hasOnlySubstanceUnits="false" id="M_ppcoa_c" name="M_Propanoyl_CoA_C24H36N7O17P3S" fbc:charge="-4" />
      <species boundaryCondition="false" compartment="Cytosol" constant="false" hasOnlySubstanceUnits="false" id="M_pphn_c" name="M_Prephenate_C10H8O6" fbc:charge="-2" />
      <species boundaryCondition="false" compartment="Cytosol" constant="false" hasOnlySubstanceUnits="false" id="M_ppi_c" name="M_Diphosphate_HO7P2" fbc:charge="-3" />
      <species boundaryCondition="false" compartment="Cytosol" constant="false" hasOnlySubstanceUnits="false" id="M_ppoh_c" name="M_Propanol_C3H8O" fbc:charge="0" />
      <species boundaryCondition="false" compartment="Cytosol" constant="false" hasOnlySubstanceUnits="false" id="M_pppg9_c" name="M_Protoporphyrinogen_IX_C34H38N4O4" fbc:charge="-2" />
      <species boundaryCondition="false" compartment="Cytosol" constant="false" hasOnlySubstanceUnits="false" id="M_pppi_c" name="M_Inorganic_triphosphate_HO10P3" fbc:charge="-4" />
      <species boundaryCondition="false" compartment="Cytosol" constant="false" hasOnlySubstanceUnits="false" id="M_pram_c" name="M_5_Phospho_beta_D_ribosylamine_C5H11NO7P" fbc:charge="-1" />
      <species boundaryCondition="false" compartment="Cytosol" constant="false" hasOnlySubstanceUnits="false" id="M_pran_c" name="M_N__5_Phospho_D_ribosyl_anthranilate_C12H13NO9P" fbc:charge="-3" />
      <species boundaryCondition="false" compartment="Cytosol" constant="false" hasOnlySubstanceUnits="false" id="M_prbamp_c" name="M_1__5_Phosphoribosyl__AMP_C15H19N5O14P2" fbc:charge="-4" />
      <species boundaryCondition="false" compartment="Cytosol" constant="false" hasOnlySubstanceUnits="false" id="M_prbatp_c" name="M_1__5_Phosphoribosyl__ATP_C15H19N5O20P4" fbc:charge="-6" />
      <species boundaryCondition="false" compartment="Cytosol" constant="false" hasOnlySubstanceUnits="false" id="M_prfp_c" name="M_1__5_Phosphoribosyl__5__5_phosphoribosylamino_methylideneaminoimidazole_4_carboxamide_C15H22N5O15P2" fbc:charge="-3" />
      <species boundaryCondition="false" compartment="Cytosol" constant="false" hasOnlySubstanceUnits="false" id="M_prlp_c" name="M_5__5_phospho_1_deoxyribulos_1_ylamino_methylideneamino_1__5_phosphoribosyl_imidazole_4_carboxamide_C15H22N5O15P2" fbc:charge="-3" />
      <species boundaryCondition="false" compartment="Cytosol" constant="false" hasOnlySubstanceUnits="false" id="M_pro_L_c" name="M_L_Proline_C5H9NO2" fbc:charge="0" />
      <species boundaryCondition="false" compartment="Extra_organism" constant="false" hasOnlySubstanceUnits="false" id="M_pro_L_e" name="M_L_Proline_C5H9NO2" fbc:charge="0" />
      <species boundaryCondition="false" compartment="Cytosol" constant="false" hasOnlySubstanceUnits="false" id="M_protrna_c" name="M_L_Prolyl_tRNA_Pro__C5H9NO2X" fbc:charge="1" />
      <species boundaryCondition="false" compartment="Cytosol" constant="false" hasOnlySubstanceUnits="false" id="M_prpp_c" name="M_5_Phospho_alpha_D_ribose_1_diphosphate_C5H8O14P3" fbc:charge="-5" />
      <species boundaryCondition="false" compartment="Cytosol" constant="false" hasOnlySubstanceUnits="false" id="M_ps_c" name="M_Phosphatidylserine_C8H11NO10PR2" fbc:charge="-1" />
      <species boundaryCondition="false" compartment="Cytosol" constant="false" hasOnlySubstanceUnits="false" id="M_psd5p_c" name="M_Pseudouridine_5__phosphate_C9H11N2O9P" fbc:charge="-2" />
      <species boundaryCondition="false" compartment="Cytosol" constant="false" hasOnlySubstanceUnits="false" id="M_pser_L_c" name="M_O_Phospho_L_serine_C3H6NO6P" fbc:charge="-2" />
      <species boundaryCondition="false" compartment="Cytosol" constant="false" hasOnlySubstanceUnits="false" id="M_ptrc_c" name="M_Putrescine_C4H14N2" fbc:charge="2" />
      <species boundaryCondition="false" compartment="Cytosol" constant="false" hasOnlySubstanceUnits="false" id="M_ptth_c" name="M_Pantetheine_C11H22N2O4S" fbc:charge="0" />
      <species boundaryCondition="false" compartment="Cytosol" constant="false" hasOnlySubstanceUnits="false" id="M_pyam5p_c" name="M_Pyridoxamine_5__phosphate_C8H11N2O5P" fbc:charge="-2" />
      <species boundaryCondition="false" compartment="Cytosol" constant="false" hasOnlySubstanceUnits="false" id="M_pydx5p_c" name="M_Pyridoxal_5__phosphate_C8H7NO6P" fbc:charge="-3" />
      <species boundaryCondition="false" compartment="Cytosol" constant="false" hasOnlySubstanceUnits="false" id="M_pyr_c" name="M_Pyruvate_C3H3O3" fbc:charge="-1" />
      <species boundaryCondition="false" compartment="Cytosol" constant="false" hasOnlySubstanceUnits="false" id="M_quln_c" name="M_Quinolinate_C7H3NO4" fbc:charge="-2" />
      <species boundaryCondition="false" compartment="Cytosol" constant="false" hasOnlySubstanceUnits="false" id="M_r5p_c" name="M_alpha_D_Ribose_5_phosphate_C5H9O8P" fbc:charge="-2" />
      <species boundaryCondition="false" compartment="Cytosol" constant="false" hasOnlySubstanceUnits="false" id="M_rdmbzi_c" name="M_N1__alpha_D_ribosyl__5_6_dimethylbenzimidazole_C14H18N2O4" fbc:charge="0" />
      <species boundaryCondition="false" compartment="Cytosol" constant="false" hasOnlySubstanceUnits="false" id="M_rib_D_c" name="M_D_Ribose_C5H10O5" fbc:charge="0" />
      <species boundaryCondition="false" compartment="Cytosol" constant="false" hasOnlySubstanceUnits="false" id="M_ribflv_c" name="M_Riboflavin_C17H20N4O6" fbc:charge="0" />
      <species boundaryCondition="false" compartment="Cytosol" constant="false" hasOnlySubstanceUnits="false" id="M_ru5p_D_c" name="M_D_Ribulose_5_phosphate_C5H9O8P" fbc:charge="-2" />
      <species boundaryCondition="false" compartment="Cytosol" constant="false" hasOnlySubstanceUnits="false" id="M_s7p_c" name="M_Sedoheptulose_7_phosphate_C7H13O10P" fbc:charge="-2" />
      <species boundaryCondition="false" compartment="Cytosol" constant="false" hasOnlySubstanceUnits="false" id="M_s_c" name="M_Sulfur_S" fbc:charge="0" />
      <species boundaryCondition="false" compartment="Cytosol" constant="false" hasOnlySubstanceUnits="false" id="M_ser_L_c" name="M_L_Serine_C3H7NO3" fbc:charge="0" />
      <species boundaryCondition="false" compartment="Cytosol" constant="false" hasOnlySubstanceUnits="false" id="M_sertrna_c" name="M_L_Seryl_tRNA_Ser__C3H7NO3X" fbc:charge="1" />
      <species boundaryCondition="false" compartment="Cytosol" constant="false" hasOnlySubstanceUnits="false" id="M_shcl_c" name="M_dihydrosirohydrochlorin_C42H40N4O16" fbc:charge="-8" />
      <species boundaryCondition="false" compartment="Cytosol" constant="false" hasOnlySubstanceUnits="false" id="M_skm5p_c" name="M_Shikimate_5_phosphate_C7H8O8P" fbc:charge="-3" />
      <species boundaryCondition="false" compartment="Cytosol" constant="false" hasOnlySubstanceUnits="false" id="M_skm_c" name="M_Shikimate_C7H9O5" fbc:charge="-1" />
      <species boundaryCondition="false" compartment="Cytosol" constant="false" hasOnlySubstanceUnits="false" id="M_sl26da_c" name="M_N_Succinyl_LL_2_6_diaminoheptanedioate_C11H16N2O7" fbc:charge="-2" />
      <species boundaryCondition="false" compartment="Cytosol" constant="false" hasOnlySubstanceUnits="false" id="M_sl2a6o_c" name="M_N_Succinyl_2_L_amino_6_oxoheptanedioate_C11H12NO8" fbc:charge="-3" />
      <species boundaryCondition="false" compartment="Cytosol" constant="false" hasOnlySubstanceUnits="false" id="M_so3_c" name="M_Sulfite_O3S" fbc:charge="-2" />
      <species boundaryCondition="false" compartment="Cytosol" constant="false" hasOnlySubstanceUnits="false" id="M_so4_c" name="M_Sulfate_O4S" fbc:charge="-2" />
      <species boundaryCondition="false" compartment="Extra_organism" constant="false" hasOnlySubstanceUnits="false" id="M_so4_e" name="M_Sulfate_O4S" fbc:charge="-2" />
      <species boundaryCondition="false" compartment="Cytosol" constant="false" hasOnlySubstanceUnits="false" id="M_strcoa_c" name="M_Stearyl_CoA__n_C180CoA__C39H66N7O17P3S" fbc:charge="-4" />
      <species boundaryCondition="false" compartment="Cytosol" constant="false" hasOnlySubstanceUnits="false" id="M_succ_c" name="M_Succinate_C4H4O4" fbc:charge="-2" />
      <species boundaryCondition="false" compartment="Cytosol" constant="false" hasOnlySubstanceUnits="false" id="M_succoa_c" name="M_Succinyl_CoA_C25H35N7O19P3S" fbc:charge="-5" />
      <species boundaryCondition="false" compartment="Cytosol" constant="false" hasOnlySubstanceUnits="false" id="M_sucsal_c" name="M_Succinic_semialdehyde_C4H5O3" fbc:charge="-1" />
      <species boundaryCondition="false" compartment="Cytosol" constant="false" hasOnlySubstanceUnits="false" id="M_tag6p_D_c" name="M_D_Tagatose_6_phosphate_C6H11O9P" fbc:charge="-2" />
      <species boundaryCondition="false" compartment="Cytosol" constant="false" hasOnlySubstanceUnits="false" id="M_tagdp_D_c" name="M_D_Tagatose_1_6_biphosphate_C6H10O12P2" fbc:charge="-4" />
      <species boundaryCondition="false" compartment="Cytosol" constant="false" hasOnlySubstanceUnits="false" id="M_tdcoa_c" name="M_Tetradecanoyl_CoA__n_C140CoA__C35H58N7O17P3S" fbc:charge="-4" />
      <species boundaryCondition="false" compartment="Cytosol" constant="false" hasOnlySubstanceUnits="false" id="M_tdeACP_c" name="M_Tetradecenoyl_ACP__n_C141ACP__C14H25OX" fbc:charge="0" />
      <species boundaryCondition="false" compartment="Cytosol" constant="false" hasOnlySubstanceUnits="false" id="M_thdp_c" name="M_2_3_4_5_Tetrahydrodipicolinate_C7H7NO4" fbc:charge="-2" />
      <species boundaryCondition="false" compartment="Cytosol" constant="false" hasOnlySubstanceUnits="false" id="M_thf_c" name="M_5_6_7_8_Tetrahydrofolate_C19H21N7O6" fbc:charge="-2" />
      <species boundaryCondition="false" compartment="Cytosol" constant="false" hasOnlySubstanceUnits="false" id="M_thmmp_c" name="M_Thiamin_monophosphate_C12H16N4O4PS" fbc:charge="-1" />
      <species boundaryCondition="false" compartment="Cytosol" constant="false" hasOnlySubstanceUnits="false" id="M_thmpp_c" name="M_Thiamine_diphosphate_C12H16N4O7P2S" fbc:charge="-2" />
      <species boundaryCondition="false" compartment="Cytosol" constant="false" hasOnlySubstanceUnits="false" id="M_thr_LA_c" name="M_L_Allo_threonine_C4H9NO3" fbc:charge="0" />
      <species boundaryCondition="false" compartment="Cytosol" constant="false" hasOnlySubstanceUnits="false" id="M_thr_L_c" name="M_L_Threonine_C4H9NO3" fbc:charge="0" />
      <species boundaryCondition="false" compartment="Cytosol" constant="false" hasOnlySubstanceUnits="false" id="M_thrp_c" name="M_L_Threonine_O_3_phosphate_C4H8NO6P" fbc:charge="-2" />
      <species boundaryCondition="false" compartment="Cytosol" constant="false" hasOnlySubstanceUnits="false" id="M_thrtrna_c" name="M_L_Threonyl_tRNA_Thr__C4H9NO3X" fbc:charge="1" />
      <species boundaryCondition="false" compartment="Cytosol" constant="false" hasOnlySubstanceUnits="false" id="M_thymd_c" name="M_Thymidine_C10H14N2O5" fbc:charge="0" />
      <species boundaryCondition="false" compartment="Cytosol" constant="false" hasOnlySubstanceUnits="false" id="M_trdox_c" name="M_Oxidized_thioredoxin_X" fbc:charge="0" />
      <species boundaryCondition="false" compartment="Cytosol" constant="false" hasOnlySubstanceUnits="false" id="M_trdrd_c" name="M_Reduced_thioredoxin_XH2" fbc:charge="0" />
      <species boundaryCondition="false" compartment="Cytosol" constant="false" hasOnlySubstanceUnits="false" id="M_trnaala_c" name="M_tRNA_Ala__HOX" fbc:charge="0" />
      <species boundaryCondition="false" compartment="Cytosol" constant="false" hasOnlySubstanceUnits="false" id="M_trnaarg_c" name="M_tRNA_Arg__HOX" fbc:charge="0" />
      <species boundaryCondition="false" compartment="Cytosol" constant="false" hasOnlySubstanceUnits="false" id="M_trnaasp_c" name="M_tRNA_Asp__HOX" fbc:charge="0" />
      <species boundaryCondition="false" compartment="Cytosol" constant="false" hasOnlySubstanceUnits="false" id="M_trnacys_c" name="M_tRNA_Cys__HOX" fbc:charge="0" />
      <species boundaryCondition="false" compartment="Cytosol" constant="false" hasOnlySubstanceUnits="false" id="M_trnagln_c" name="M_tRNA_Gln__HOX" fbc:charge="0" />
      <species boundaryCondition="false" compartment="Cytosol" constant="false" hasOnlySubstanceUnits="false" id="M_trnaglu_c" name="M_tRNA__Glu__HOX" fbc:charge="0" />
      <species boundaryCondition="false" compartment="Cytosol" constant="false" hasOnlySubstanceUnits="false" id="M_trnagly_c" name="M_tRNA_Gly__HOX" fbc:charge="0" />
      <species boundaryCondition="false" compartment="Cytosol" constant="false" hasOnlySubstanceUnits="false" id="M_trnahis_c" name="M_tRNA_His__HOX" fbc:charge="0" />
      <species boundaryCondition="false" compartment="Cytosol" constant="false" hasOnlySubstanceUnits="false" id="M_trnaile_c" name="M_tRNA_Ile__HOX" fbc:charge="0" />
      <species boundaryCondition="false" compartment="Cytosol" constant="false" hasOnlySubstanceUnits="false" id="M_trnaleu_c" name="M_tRNA_Leu__HOX" fbc:charge="0" />
      <species boundaryCondition="false" compartment="Cytosol" constant="false" hasOnlySubstanceUnits="false" id="M_trnalys_c" name="M_tRNA_Lys__HOX" fbc:charge="0" />
      <species boundaryCondition="false" compartment="Cytosol" constant="false" hasOnlySubstanceUnits="false" id="M_trnamet_c" name="M_tRNA_Met__HOX" fbc:charge="0" />
      <species boundaryCondition="false" compartment="Cytosol" constant="false" hasOnlySubstanceUnits="false" id="M_trnaphe_c" name="M_tRNA_Phe__HOX" fbc:charge="0" />
      <species boundaryCondition="false" compartment="Cytosol" constant="false" hasOnlySubstanceUnits="false" id="M_trnapro_c" name="M_tRNA_Pro__HOX" fbc:charge="0" />
      <species boundaryCondition="false" compartment="Cytosol" constant="false" hasOnlySubstanceUnits="false" id="M_trnaser_c" name="M_tRNA_Ser__HOX" fbc:charge="0" />
      <species boundaryCondition="false" compartment="Cytosol" constant="false" hasOnlySubstanceUnits="false" id="M_trnathr_c" name="M_tRNA_Thr__HOX" fbc:charge="0" />
      <species boundaryCondition="false" compartment="Cytosol" constant="false" hasOnlySubstanceUnits="false" id="M_trnatrp_c" name="M_tRNA_Trp__HOX" fbc:charge="0" />
      <species boundaryCondition="false" compartment="Cytosol" constant="false" hasOnlySubstanceUnits="false" id="M_trnatyr_c" name="M_tRNA_Tyr__HOX" fbc:charge="0" />
      <species boundaryCondition="false" compartment="Cytosol" constant="false" hasOnlySubstanceUnits="false" id="M_trnaval_c" name="M_tRNA_Val__HOX" fbc:charge="0" />
      <species boundaryCondition="false" compartment="Cytosol" constant="false" hasOnlySubstanceUnits="false" id="M_trp_L_c" name="M_L_Tryptophan_C11H12N2O2" fbc:charge="0" />
      <species boundaryCondition="false" compartment="Cytosol" constant="false" hasOnlySubstanceUnits="false" id="M_trptrna_c" name="M_L_Tryptophanyl_tRNA_Trp__C11H12N2O2X" fbc:charge="1" />
      <species boundaryCondition="false" compartment="Cytosol" constant="false" hasOnlySubstanceUnits="false" id="M_tsul_c" name="M_Thiosulfate_O3S2" fbc:charge="-2" />
      <species boundaryCondition="false" compartment="Extra_organism" constant="false" hasOnlySubstanceUnits="false" id="M_tsul_e" name="M_Thiosulfate_O3S2" fbc:charge="-2" />
      <species boundaryCondition="false" compartment="Cytosol" constant="false" hasOnlySubstanceUnits="false" id="M_ttdca_c" name="M_tetradecanoate__C140__C14H27O2" fbc:charge="-1" />
      <species boundaryCondition="false" compartment="Cytosol" constant="false" hasOnlySubstanceUnits="false" id="M_tyr_L_c" name="M_L_Tyrosine_C9H11NO3" fbc:charge="0" />
      <species boundaryCondition="false" compartment="Cytosol" constant="false" hasOnlySubstanceUnits="false" id="M_tyrtrna_c" name="M_L_Tyrosyl_tRNA_Tyr__C9H11NO3X" fbc:charge="1" />
      <species boundaryCondition="false" compartment="Cytosol" constant="false" hasOnlySubstanceUnits="false" id="M_u23ga_c" name="M_UDP_2_3_bis_3_hydroxytetradecanoyl_glucosamine_C43H75N3O20P2" fbc:charge="-2" />
      <species boundaryCondition="false" compartment="Cytosol" constant="false" hasOnlySubstanceUnits="false" id="M_uaccg_c" name="M_UDP_N_acetyl_3_O__1_carboxyvinyl__D_glucosamine_C20H26N3O19P2" fbc:charge="-3" />
      <species boundaryCondition="false" compartment="Cytosol" constant="false" hasOnlySubstanceUnits="false" id="M_uacgam_c" name="M_UDP_N_acetyl_D_glucosamine_C17H25N3O17P2" fbc:charge="-2" />
      <species boundaryCondition="false" compartment="Cytosol" constant="false" hasOnlySubstanceUnits="false" id="M_uamr_c" name="M_UDP_N_acetylmuramate_C20H28N3O19P2" fbc:charge="-3" />
      <species boundaryCondition="false" compartment="Cytosol" constant="false" hasOnlySubstanceUnits="false" id="M_ubq8_c" name="M_Ubiquinone_8_C49H74O4" fbc:charge="0" />
      <species boundaryCondition="false" compartment="Cytosol" constant="false" hasOnlySubstanceUnits="false" id="M_ubq8h2_c" name="M_Ubiquinol_8_C49H76O4" fbc:charge="0" />
      <species boundaryCondition="false" compartment="Cytosol" constant="false" hasOnlySubstanceUnits="false" id="M_udcpdp_c" name="M_Undecaprenyl_diphosphate_C55H89O7P2" fbc:charge="-3" />
      <species boundaryCondition="false" compartment="Cytosol" constant="false" hasOnlySubstanceUnits="false" id="M_udp_c" name="M_UDP_C9H11N2O12P2" fbc:charge="-3" />
      <species boundaryCondition="false" compartment="Cytosol" constant="false" hasOnlySubstanceUnits="false" id="M_udpg_c" name="M_UDPglucose_C15H22N2O17P2" fbc:charge="-2" />
      <species boundaryCondition="false" compartment="Cytosol" constant="false" hasOnlySubstanceUnits="false" id="M_udpgal_c" name="M_UDPgalactose_C15H22N2O17P2" fbc:charge="-2" />
      <species boundaryCondition="false" compartment="Cytosol" constant="false" hasOnlySubstanceUnits="false" id="M_ump_c" name="M_UMP_C9H11N2O9P" fbc:charge="-2" />
      <species boundaryCondition="false" compartment="Cytosol" constant="false" hasOnlySubstanceUnits="false" id="M_uppg3_c" name="M_Uroporphyrinogen_III_C40H36N4O16" fbc:charge="-8" />
      <species boundaryCondition="false" compartment="Cytosol" constant="false" hasOnlySubstanceUnits="false" id="M_ura_c" name="M_Uracil_C4H4N2O2" fbc:charge="0" />
      <species boundaryCondition="false" compartment="Cytosol" constant="false" hasOnlySubstanceUnits="false" id="M_urea_c" name="M_Urea_CH4N2O" fbc:charge="0" />
      <species boundaryCondition="false" compartment="Cytosol" constant="false" hasOnlySubstanceUnits="false" id="M_utp_c" name="M_UTP_C9H11N2O15P3" fbc:charge="-4" />
      <species boundaryCondition="false" compartment="Cytosol" constant="false" hasOnlySubstanceUnits="false" id="M_val_L_c" name="M_L_Valine_C5H11NO2" fbc:charge="0" />
      <species boundaryCondition="false" compartment="Extra_organism" constant="false" hasOnlySubstanceUnits="false" id="M_val_L_e" name="M_L_Valine_C5H11NO2" fbc:charge="0" />
      <species boundaryCondition="false" compartment="Cytosol" constant="false" hasOnlySubstanceUnits="false" id="M_valtrna_c" name="M_L_Valyl_tRNA_Val__C5H11NO2X" fbc:charge="1" />
      <species boundaryCondition="false" compartment="Cytosol" constant="false" hasOnlySubstanceUnits="false" id="M_xmp_c" name="M_Xanthosine_5__phosphate_C10H11N4O9P" fbc:charge="-2" />
      <species boundaryCondition="false" compartment="Cytosol" constant="false" hasOnlySubstanceUnits="false" id="M_xtp_c" name="M_XTP_C10H11N4O15P3" fbc:charge="-4" />
      <species boundaryCondition="false" compartment="Cytosol" constant="false" hasOnlySubstanceUnits="false" id="M_xu5p_D_c" name="M_D_Xylulose_5_phosphate_C5H9O8P" fbc:charge="-2" />
      <species boundaryCondition="false" compartment="Cytosol" constant="false" hasOnlySubstanceUnits="false" id="M_zn2_c" name="M_Zinc_Zn" fbc:charge="2" />
      <species boundaryCondition="false" compartment="Extra_organism" constant="false" hasOnlySubstanceUnits="false" id="M_zn2_e" name="M_Zinc_Zn" fbc:charge="2" />
    </listOfSpecies>
    <fbc:listOfGeneProducts>
      <fbc:geneProduct fbc:id="G_1" fbc:label="1" fbc:name="1" />
      <fbc:geneProduct fbc:id="G_10" fbc:label="10" fbc:name="10" />
      <fbc:geneProduct fbc:id="G_100" fbc:label="100" fbc:name="100" />
      <fbc:geneProduct fbc:id="G_101" fbc:label="101" fbc:name="101" />
      <fbc:geneProduct fbc:id="G_102" fbc:label="102" fbc:name="102" />
      <fbc:geneProduct fbc:id="G_103" fbc:label="103" fbc:name="103" />
      <fbc:geneProduct fbc:id="G_104" fbc:label="104" fbc:name="104" />
      <fbc:geneProduct fbc:id="G_105" fbc:label="105" fbc:name="105" />
      <fbc:geneProduct fbc:id="G_106" fbc:label="106" fbc:name="106" />
      <fbc:geneProduct fbc:id="G_107" fbc:label="107" fbc:name="107" />
      <fbc:geneProduct fbc:id="G_108" fbc:label="108" fbc:name="108" />
      <fbc:geneProduct fbc:id="G_109" fbc:label="109" fbc:name="109" />
      <fbc:geneProduct fbc:id="G_11" fbc:label="11" fbc:name="11" />
      <fbc:geneProduct fbc:id="G_110" fbc:label="110" fbc:name="110" />
      <fbc:geneProduct fbc:id="G_111" fbc:label="111" fbc:name="111" />
      <fbc:geneProduct fbc:id="G_112" fbc:label="112" fbc:name="112" />
      <fbc:geneProduct fbc:id="G_113" fbc:label="113" fbc:name="113" />
      <fbc:geneProduct fbc:id="G_114" fbc:label="114" fbc:name="114" />
      <fbc:geneProduct fbc:id="G_115" fbc:label="115" fbc:name="115" />
      <fbc:geneProduct fbc:id="G_116" fbc:label="116" fbc:name="116" />
      <fbc:geneProduct fbc:id="G_117" fbc:label="117" fbc:name="117" />
      <fbc:geneProduct fbc:id="G_118" fbc:label="118" fbc:name="118" />
      <fbc:geneProduct fbc:id="G_119" fbc:label="119" fbc:name="119" />
      <fbc:geneProduct fbc:id="G_12" fbc:label="12" fbc:name="12" />
      <fbc:geneProduct fbc:id="G_120" fbc:label="120" fbc:name="120" />
      <fbc:geneProduct fbc:id="G_121" fbc:label="121" fbc:name="121" />
      <fbc:geneProduct fbc:id="G_122" fbc:label="122" fbc:name="122" />
      <fbc:geneProduct fbc:id="G_123" fbc:label="123" fbc:name="123" />
      <fbc:geneProduct fbc:id="G_124" fbc:label="124" fbc:name="124" />
      <fbc:geneProduct fbc:id="G_125" fbc:label="125" fbc:name="125" />
      <fbc:geneProduct fbc:id="G_126" fbc:label="126" fbc:name="126" />
      <fbc:geneProduct fbc:id="G_127" fbc:label="127" fbc:name="127" />
      <fbc:geneProduct fbc:id="G_128" fbc:label="128" fbc:name="128" />
      <fbc:geneProduct fbc:id="G_129" fbc:label="129" fbc:name="129" />
      <fbc:geneProduct fbc:id="G_13" fbc:label="13" fbc:name="13" />
      <fbc:geneProduct fbc:id="G_130" fbc:label="130" fbc:name="130" />
      <fbc:geneProduct fbc:id="G_131" fbc:label="131" fbc:name="131" />
      <fbc:geneProduct fbc:id="G_132" fbc:label="132" fbc:name="132" />
      <fbc:geneProduct fbc:id="G_133" fbc:label="133" fbc:name="133" />
      <fbc:geneProduct fbc:id="G_134" fbc:label="134" fbc:name="134" />
      <fbc:geneProduct fbc:id="G_135" fbc:label="135" fbc:name="135" />
      <fbc:geneProduct fbc:id="G_136" fbc:label="136" fbc:name="136" />
      <fbc:geneProduct fbc:id="G_137" fbc:label="137" fbc:name="137" />
      <fbc:geneProduct fbc:id="G_138" fbc:label="138" fbc:name="138" />
      <fbc:geneProduct fbc:id="G_139" fbc:label="139" fbc:name="139" />
      <fbc:geneProduct fbc:id="G_14" fbc:label="14" fbc:name="14" />
      <fbc:geneProduct fbc:id="G_140" fbc:label="140" fbc:name="140" />
      <fbc:geneProduct fbc:id="G_141" fbc:label="141" fbc:name="141" />
      <fbc:geneProduct fbc:id="G_142" fbc:label="142" fbc:name="142" />
      <fbc:geneProduct fbc:id="G_143" fbc:label="143" fbc:name="143" />
      <fbc:geneProduct fbc:id="G_144" fbc:label="144" fbc:name="144" />
      <fbc:geneProduct fbc:id="G_145" fbc:label="145" fbc:name="145" />
      <fbc:geneProduct fbc:id="G_146" fbc:label="146" fbc:name="146" />
      <fbc:geneProduct fbc:id="G_147" fbc:label="147" fbc:name="147" />
      <fbc:geneProduct fbc:id="G_148" fbc:label="148" fbc:name="148" />
      <fbc:geneProduct fbc:id="G_149" fbc:label="149" fbc:name="149" />
      <fbc:geneProduct fbc:id="G_15" fbc:label="15" fbc:name="15" />
      <fbc:geneProduct fbc:id="G_150" fbc:label="150" fbc:name="150" />
      <fbc:geneProduct fbc:id="G_151" fbc:label="151" fbc:name="151" />
      <fbc:geneProduct fbc:id="G_152" fbc:label="152" fbc:name="152" />
      <fbc:geneProduct fbc:id="G_153" fbc:label="153" fbc:name="153" />
      <fbc:geneProduct fbc:id="G_154" fbc:label="154" fbc:name="154" />
      <fbc:geneProduct fbc:id="G_155" fbc:label="155" fbc:name="155" />
      <fbc:geneProduct fbc:id="G_156" fbc:label="156" fbc:name="156" />
      <fbc:geneProduct fbc:id="G_157" fbc:label="157" fbc:name="157" />
      <fbc:geneProduct fbc:id="G_158" fbc:label="158" fbc:name="158" />
      <fbc:geneProduct fbc:id="G_159" fbc:label="159" fbc:name="159" />
      <fbc:geneProduct fbc:id="G_16" fbc:label="16" fbc:name="16" />
      <fbc:geneProduct fbc:id="G_160" fbc:label="160" fbc:name="160" />
      <fbc:geneProduct fbc:id="G_161" fbc:label="161" fbc:name="161" />
      <fbc:geneProduct fbc:id="G_162" fbc:label="162" fbc:name="162" />
      <fbc:geneProduct fbc:id="G_163" fbc:label="163" fbc:name="163" />
      <fbc:geneProduct fbc:id="G_164" fbc:label="164" fbc:name="164" />
      <fbc:geneProduct fbc:id="G_165" fbc:label="165" fbc:name="165" />
      <fbc:geneProduct fbc:id="G_166" fbc:label="166" fbc:name="166" />
      <fbc:geneProduct fbc:id="G_167" fbc:label="167" fbc:name="167" />
      <fbc:geneProduct fbc:id="G_168" fbc:label="168" fbc:name="168" />
      <fbc:geneProduct fbc:id="G_169" fbc:label="169" fbc:name="169" />
      <fbc:geneProduct fbc:id="G_17" fbc:label="17" fbc:name="17" />
      <fbc:geneProduct fbc:id="G_170" fbc:label="170" fbc:name="170" />
      <fbc:geneProduct fbc:id="G_171" fbc:label="171" fbc:name="171" />
      <fbc:geneProduct fbc:id="G_172" fbc:label="172" fbc:name="172" />
      <fbc:geneProduct fbc:id="G_173" fbc:label="173" fbc:name="173" />
      <fbc:geneProduct fbc:id="G_174" fbc:label="174" fbc:name="174" />
      <fbc:geneProduct fbc:id="G_175" fbc:label="175" fbc:name="175" />
      <fbc:geneProduct fbc:id="G_176" fbc:label="176" fbc:name="176" />
      <fbc:geneProduct fbc:id="G_177" fbc:label="177" fbc:name="177" />
      <fbc:geneProduct fbc:id="G_178" fbc:label="178" fbc:name="178" />
      <fbc:geneProduct fbc:id="G_179" fbc:label="179" fbc:name="179" />
      <fbc:geneProduct fbc:id="G_18" fbc:label="18" fbc:name="18" />
      <fbc:geneProduct fbc:id="G_180" fbc:label="180" fbc:name="180" />
      <fbc:geneProduct fbc:id="G_181" fbc:label="181" fbc:name="181" />
      <fbc:geneProduct fbc:id="G_182" fbc:label="182" fbc:name="182" />
      <fbc:geneProduct fbc:id="G_183" fbc:label="183" fbc:name="183" />
      <fbc:geneProduct fbc:id="G_184" fbc:label="184" fbc:name="184" />
      <fbc:geneProduct fbc:id="G_185" fbc:label="185" fbc:name="185" />
      <fbc:geneProduct fbc:id="G_186" fbc:label="186" fbc:name="186" />
      <fbc:geneProduct fbc:id="G_187" fbc:label="187" fbc:name="187" />
      <fbc:geneProduct fbc:id="G_188" fbc:label="188" fbc:name="188" />
      <fbc:geneProduct fbc:id="G_189" fbc:label="189" fbc:name="189" />
      <fbc:geneProduct fbc:id="G_19" fbc:label="19" fbc:name="19" />
      <fbc:geneProduct fbc:id="G_190" fbc:label="190" fbc:name="190" />
      <fbc:geneProduct fbc:id="G_191" fbc:label="191" fbc:name="191" />
      <fbc:geneProduct fbc:id="G_192" fbc:label="192" fbc:name="192" />
      <fbc:geneProduct fbc:id="G_193" fbc:label="193" fbc:name="193" />
      <fbc:geneProduct fbc:id="G_194" fbc:label="194" fbc:name="194" />
      <fbc:geneProduct fbc:id="G_195" fbc:label="195" fbc:name="195" />
      <fbc:geneProduct fbc:id="G_196" fbc:label="196" fbc:name="196" />
      <fbc:geneProduct fbc:id="G_197" fbc:label="197" fbc:name="197" />
      <fbc:geneProduct fbc:id="G_198" fbc:label="198" fbc:name="198" />
      <fbc:geneProduct fbc:id="G_199" fbc:label="199" fbc:name="199" />
      <fbc:geneProduct fbc:id="G_2" fbc:label="2" fbc:name="2" />
      <fbc:geneProduct fbc:id="G_20" fbc:label="20" fbc:name="20" />
      <fbc:geneProduct fbc:id="G_200" fbc:label="200" fbc:name="200" />
      <fbc:geneProduct fbc:id="G_201" fbc:label="201" fbc:name="201" />
      <fbc:geneProduct fbc:id="G_202" fbc:label="202" fbc:name="202" />
      <fbc:geneProduct fbc:id="G_203" fbc:label="203" fbc:name="203" />
      <fbc:geneProduct fbc:id="G_204" fbc:label="204" fbc:name="204" />
      <fbc:geneProduct fbc:id="G_205" fbc:label="205" fbc:name="205" />
      <fbc:geneProduct fbc:id="G_206" fbc:label="206" fbc:name="206" />
      <fbc:geneProduct fbc:id="G_207" fbc:label="207" fbc:name="207" />
      <fbc:geneProduct fbc:id="G_208" fbc:label="208" fbc:name="208" />
      <fbc:geneProduct fbc:id="G_209" fbc:label="209" fbc:name="209" />
      <fbc:geneProduct fbc:id="G_21" fbc:label="21" fbc:name="21" />
      <fbc:geneProduct fbc:id="G_210" fbc:label="210" fbc:name="210" />
      <fbc:geneProduct fbc:id="G_211" fbc:label="211" fbc:name="211" />
      <fbc:geneProduct fbc:id="G_212" fbc:label="212" fbc:name="212" />
      <fbc:geneProduct fbc:id="G_213" fbc:label="213" fbc:name="213" />
      <fbc:geneProduct fbc:id="G_214" fbc:label="214" fbc:name="214" />
      <fbc:geneProduct fbc:id="G_215" fbc:label="215" fbc:name="215" />
      <fbc:geneProduct fbc:id="G_216" fbc:label="216" fbc:name="216" />
      <fbc:geneProduct fbc:id="G_217" fbc:label="217" fbc:name="217" />
      <fbc:geneProduct fbc:id="G_218" fbc:label="218" fbc:name="218" />
      <fbc:geneProduct fbc:id="G_219" fbc:label="219" fbc:name="219" />
      <fbc:geneProduct fbc:id="G_22" fbc:label="22" fbc:name="22" />
      <fbc:geneProduct fbc:id="G_220" fbc:label="220" fbc:name="220" />
      <fbc:geneProduct fbc:id="G_221" fbc:label="221" fbc:name="221" />
      <fbc:geneProduct fbc:id="G_222" fbc:label="222" fbc:name="222" />
      <fbc:geneProduct fbc:id="G_223" fbc:label="223" fbc:name="223" />
      <fbc:geneProduct fbc:id="G_224" fbc:label="224" fbc:name="224" />
      <fbc:geneProduct fbc:id="G_225" fbc:label="225" fbc:name="225" />
      <fbc:geneProduct fbc:id="G_226" fbc:label="226" fbc:name="226" />
      <fbc:geneProduct fbc:id="G_227" fbc:label="227" fbc:name="227" />
      <fbc:geneProduct fbc:id="G_228" fbc:label="228" fbc:name="228" />
      <fbc:geneProduct fbc:id="G_229" fbc:label="229" fbc:name="229" />
      <fbc:geneProduct fbc:id="G_23" fbc:label="23" fbc:name="23" />
      <fbc:geneProduct fbc:id="G_230" fbc:label="230" fbc:name="230" />
      <fbc:geneProduct fbc:id="G_231" fbc:label="231" fbc:name="231" />
      <fbc:geneProduct fbc:id="G_232" fbc:label="232" fbc:name="232" />
      <fbc:geneProduct fbc:id="G_233" fbc:label="233" fbc:name="233" />
      <fbc:geneProduct fbc:id="G_234" fbc:label="234" fbc:name="234" />
      <fbc:geneProduct fbc:id="G_235" fbc:label="235" fbc:name="235" />
      <fbc:geneProduct fbc:id="G_236" fbc:label="236" fbc:name="236" />
      <fbc:geneProduct fbc:id="G_237" fbc:label="237" fbc:name="237" />
      <fbc:geneProduct fbc:id="G_238" fbc:label="238" fbc:name="238" />
      <fbc:geneProduct fbc:id="G_239" fbc:label="239" fbc:name="239" />
      <fbc:geneProduct fbc:id="G_24" fbc:label="24" fbc:name="24" />
      <fbc:geneProduct fbc:id="G_240" fbc:label="240" fbc:name="240" />
      <fbc:geneProduct fbc:id="G_241" fbc:label="241" fbc:name="241" />
      <fbc:geneProduct fbc:id="G_242" fbc:label="242" fbc:name="242" />
      <fbc:geneProduct fbc:id="G_243" fbc:label="243" fbc:name="243" />
      <fbc:geneProduct fbc:id="G_244" fbc:label="244" fbc:name="244" />
      <fbc:geneProduct fbc:id="G_245" fbc:label="245" fbc:name="245" />
      <fbc:geneProduct fbc:id="G_246" fbc:label="246" fbc:name="246" />
      <fbc:geneProduct fbc:id="G_247" fbc:label="247" fbc:name="247" />
      <fbc:geneProduct fbc:id="G_248" fbc:label="248" fbc:name="248" />
      <fbc:geneProduct fbc:id="G_249" fbc:label="249" fbc:name="249" />
      <fbc:geneProduct fbc:id="G_25" fbc:label="25" fbc:name="25" />
      <fbc:geneProduct fbc:id="G_250" fbc:label="250" fbc:name="250" />
      <fbc:geneProduct fbc:id="G_251" fbc:label="251" fbc:name="251" />
      <fbc:geneProduct fbc:id="G_252" fbc:label="252" fbc:name="252" />
      <fbc:geneProduct fbc:id="G_253" fbc:label="253" fbc:name="253" />
      <fbc:geneProduct fbc:id="G_254" fbc:label="254" fbc:name="254" />
      <fbc:geneProduct fbc:id="G_255" fbc:label="255" fbc:name="255" />
      <fbc:geneProduct fbc:id="G_256" fbc:label="256" fbc:name="256" />
      <fbc:geneProduct fbc:id="G_257" fbc:label="257" fbc:name="257" />
      <fbc:geneProduct fbc:id="G_258" fbc:label="258" fbc:name="258" />
      <fbc:geneProduct fbc:id="G_259" fbc:label="259" fbc:name="259" />
      <fbc:geneProduct fbc:id="G_26" fbc:label="26" fbc:name="26" />
      <fbc:geneProduct fbc:id="G_260" fbc:label="260" fbc:name="260" />
      <fbc:geneProduct fbc:id="G_261" fbc:label="261" fbc:name="261" />
      <fbc:geneProduct fbc:id="G_262" fbc:label="262" fbc:name="262" />
      <fbc:geneProduct fbc:id="G_263" fbc:label="263" fbc:name="263" />
      <fbc:geneProduct fbc:id="G_264" fbc:label="264" fbc:name="264" />
      <fbc:geneProduct fbc:id="G_265" fbc:label="265" fbc:name="265" />
      <fbc:geneProduct fbc:id="G_266" fbc:label="266" fbc:name="266" />
      <fbc:geneProduct fbc:id="G_267" fbc:label="267" fbc:name="267" />
      <fbc:geneProduct fbc:id="G_268" fbc:label="268" fbc:name="268" />
      <fbc:geneProduct fbc:id="G_269" fbc:label="269" fbc:name="269" />
      <fbc:geneProduct fbc:id="G_27" fbc:label="27" fbc:name="27" />
      <fbc:geneProduct fbc:id="G_270" fbc:label="270" fbc:name="270" />
      <fbc:geneProduct fbc:id="G_271" fbc:label="271" fbc:name="271" />
      <fbc:geneProduct fbc:id="G_272" fbc:label="272" fbc:name="272" />
      <fbc:geneProduct fbc:id="G_273" fbc:label="273" fbc:name="273" />
      <fbc:geneProduct fbc:id="G_274" fbc:label="274" fbc:name="274" />
      <fbc:geneProduct fbc:id="G_275" fbc:label="275" fbc:name="275" />
      <fbc:geneProduct fbc:id="G_276" fbc:label="276" fbc:name="276" />
      <fbc:geneProduct fbc:id="G_277" fbc:label="277" fbc:name="277" />
      <fbc:geneProduct fbc:id="G_278" fbc:label="278" fbc:name="278" />
      <fbc:geneProduct fbc:id="G_279" fbc:label="279" fbc:name="279" />
      <fbc:geneProduct fbc:id="G_28" fbc:label="28" fbc:name="28" />
      <fbc:geneProduct fbc:id="G_280" fbc:label="280" fbc:name="280" />
      <fbc:geneProduct fbc:id="G_281" fbc:label="281" fbc:name="281" />
      <fbc:geneProduct fbc:id="G_282" fbc:label="282" fbc:name="282" />
      <fbc:geneProduct fbc:id="G_283" fbc:label="283" fbc:name="283" />
      <fbc:geneProduct fbc:id="G_284" fbc:label="284" fbc:name="284" />
      <fbc:geneProduct fbc:id="G_285" fbc:label="285" fbc:name="285" />
      <fbc:geneProduct fbc:id="G_286" fbc:label="286" fbc:name="286" />
      <fbc:geneProduct fbc:id="G_287" fbc:label="287" fbc:name="287" />
      <fbc:geneProduct fbc:id="G_288" fbc:label="288" fbc:name="288" />
      <fbc:geneProduct fbc:id="G_289" fbc:label="289" fbc:name="289" />
      <fbc:geneProduct fbc:id="G_29" fbc:label="29" fbc:name="29" />
      <fbc:geneProduct fbc:id="G_290" fbc:label="290" fbc:name="290" />
      <fbc:geneProduct fbc:id="G_291" fbc:label="291" fbc:name="291" />
      <fbc:geneProduct fbc:id="G_292" fbc:label="292" fbc:name="292" />
      <fbc:geneProduct fbc:id="G_293" fbc:label="293" fbc:name="293" />
      <fbc:geneProduct fbc:id="G_294" fbc:label="294" fbc:name="294" />
      <fbc:geneProduct fbc:id="G_295" fbc:label="295" fbc:name="295" />
      <fbc:geneProduct fbc:id="G_296" fbc:label="296" fbc:name="296" />
      <fbc:geneProduct fbc:id="G_297" fbc:label="297" fbc:name="297" />
      <fbc:geneProduct fbc:id="G_298" fbc:label="298" fbc:name="298" />
      <fbc:geneProduct fbc:id="G_299" fbc:label="299" fbc:name="299" />
      <fbc:geneProduct fbc:id="G_3" fbc:label="3" fbc:name="3" />
      <fbc:geneProduct fbc:id="G_30" fbc:label="30" fbc:name="30" />
      <fbc:geneProduct fbc:id="G_300" fbc:label="300" fbc:name="300" />
      <fbc:geneProduct fbc:id="G_301" fbc:label="301" fbc:name="301" />
      <fbc:geneProduct fbc:id="G_302" fbc:label="302" fbc:name="302" />
      <fbc:geneProduct fbc:id="G_303" fbc:label="303" fbc:name="303" />
      <fbc:geneProduct fbc:id="G_304" fbc:label="304" fbc:name="304" />
      <fbc:geneProduct fbc:id="G_305" fbc:label="305" fbc:name="305" />
      <fbc:geneProduct fbc:id="G_306" fbc:label="306" fbc:name="306" />
      <fbc:geneProduct fbc:id="G_307" fbc:label="307" fbc:name="307" />
      <fbc:geneProduct fbc:id="G_308" fbc:label="308" fbc:name="308" />
      <fbc:geneProduct fbc:id="G_309" fbc:label="309" fbc:name="309" />
      <fbc:geneProduct fbc:id="G_31" fbc:label="31" fbc:name="31" />
      <fbc:geneProduct fbc:id="G_310" fbc:label="310" fbc:name="310" />
      <fbc:geneProduct fbc:id="G_311" fbc:label="311" fbc:name="311" />
      <fbc:geneProduct fbc:id="G_312" fbc:label="312" fbc:name="312" />
      <fbc:geneProduct fbc:id="G_313" fbc:label="313" fbc:name="313" />
      <fbc:geneProduct fbc:id="G_314" fbc:label="314" fbc:name="314" />
      <fbc:geneProduct fbc:id="G_315" fbc:label="315" fbc:name="315" />
      <fbc:geneProduct fbc:id="G_316" fbc:label="316" fbc:name="316" />
      <fbc:geneProduct fbc:id="G_317" fbc:label="317" fbc:name="317" />
      <fbc:geneProduct fbc:id="G_318" fbc:label="318" fbc:name="318" />
      <fbc:geneProduct fbc:id="G_319" fbc:label="319" fbc:name="319" />
      <fbc:geneProduct fbc:id="G_32" fbc:label="32" fbc:name="32" />
      <fbc:geneProduct fbc:id="G_320" fbc:label="320" fbc:name="320" />
      <fbc:geneProduct fbc:id="G_321" fbc:label="321" fbc:name="321" />
      <fbc:geneProduct fbc:id="G_322" fbc:label="322" fbc:name="322" />
      <fbc:geneProduct fbc:id="G_323" fbc:label="323" fbc:name="323" />
      <fbc:geneProduct fbc:id="G_324" fbc:label="324" fbc:name="324" />
      <fbc:geneProduct fbc:id="G_325" fbc:label="325" fbc:name="325" />
      <fbc:geneProduct fbc:id="G_326" fbc:label="326" fbc:name="326" />
      <fbc:geneProduct fbc:id="G_327" fbc:label="327" fbc:name="327" />
      <fbc:geneProduct fbc:id="G_328" fbc:label="328" fbc:name="328" />
      <fbc:geneProduct fbc:id="G_329" fbc:label="329" fbc:name="329" />
      <fbc:geneProduct fbc:id="G_33" fbc:label="33" fbc:name="33" />
      <fbc:geneProduct fbc:id="G_330" fbc:label="330" fbc:name="330" />
      <fbc:geneProduct fbc:id="G_331" fbc:label="331" fbc:name="331" />
      <fbc:geneProduct fbc:id="G_332" fbc:label="332" fbc:name="332" />
      <fbc:geneProduct fbc:id="G_333" fbc:label="333" fbc:name="333" />
      <fbc:geneProduct fbc:id="G_334" fbc:label="334" fbc:name="334" />
      <fbc:geneProduct fbc:id="G_335" fbc:label="335" fbc:name="335" />
      <fbc:geneProduct fbc:id="G_336" fbc:label="336" fbc:name="336" />
      <fbc:geneProduct fbc:id="G_337" fbc:label="337" fbc:name="337" />
      <fbc:geneProduct fbc:id="G_338" fbc:label="338" fbc:name="338" />
      <fbc:geneProduct fbc:id="G_339" fbc:label="339" fbc:name="339" />
      <fbc:geneProduct fbc:id="G_34" fbc:label="34" fbc:name="34" />
      <fbc:geneProduct fbc:id="G_340" fbc:label="340" fbc:name="340" />
      <fbc:geneProduct fbc:id="G_341" fbc:label="341" fbc:name="341" />
      <fbc:geneProduct fbc:id="G_342" fbc:label="342" fbc:name="342" />
      <fbc:geneProduct fbc:id="G_343" fbc:label="343" fbc:name="343" />
      <fbc:geneProduct fbc:id="G_344" fbc:label="344" fbc:name="344" />
      <fbc:geneProduct fbc:id="G_345" fbc:label="345" fbc:name="345" />
      <fbc:geneProduct fbc:id="G_346" fbc:label="346" fbc:name="346" />
      <fbc:geneProduct fbc:id="G_347" fbc:label="347" fbc:name="347" />
      <fbc:geneProduct fbc:id="G_348" fbc:label="348" fbc:name="348" />
      <fbc:geneProduct fbc:id="G_349" fbc:label="349" fbc:name="349" />
      <fbc:geneProduct fbc:id="G_35" fbc:label="35" fbc:name="35" />
      <fbc:geneProduct fbc:id="G_350" fbc:label="350" fbc:name="350" />
      <fbc:geneProduct fbc:id="G_351" fbc:label="351" fbc:name="351" />
      <fbc:geneProduct fbc:id="G_352" fbc:label="352" fbc:name="352" />
      <fbc:geneProduct fbc:id="G_353" fbc:label="353" fbc:name="353" />
      <fbc:geneProduct fbc:id="G_354" fbc:label="354" fbc:name="354" />
      <fbc:geneProduct fbc:id="G_355" fbc:label="355" fbc:name="355" />
      <fbc:geneProduct fbc:id="G_356" fbc:label="356" fbc:name="356" />
      <fbc:geneProduct fbc:id="G_357" fbc:label="357" fbc:name="357" />
      <fbc:geneProduct fbc:id="G_358" fbc:label="358" fbc:name="358" />
      <fbc:geneProduct fbc:id="G_359" fbc:label="359" fbc:name="359" />
      <fbc:geneProduct fbc:id="G_36" fbc:label="36" fbc:name="36" />
      <fbc:geneProduct fbc:id="G_360" fbc:label="360" fbc:name="360" />
      <fbc:geneProduct fbc:id="G_361" fbc:label="361" fbc:name="361" />
      <fbc:geneProduct fbc:id="G_362" fbc:label="362" fbc:name="362" />
      <fbc:geneProduct fbc:id="G_363" fbc:label="363" fbc:name="363" />
      <fbc:geneProduct fbc:id="G_364" fbc:label="364" fbc:name="364" />
      <fbc:geneProduct fbc:id="G_365" fbc:label="365" fbc:name="365" />
      <fbc:geneProduct fbc:id="G_366" fbc:label="366" fbc:name="366" />
      <fbc:geneProduct fbc:id="G_367" fbc:label="367" fbc:name="367" />
      <fbc:geneProduct fbc:id="G_368" fbc:label="368" fbc:name="368" />
      <fbc:geneProduct fbc:id="G_369" fbc:label="369" fbc:name="369" />
      <fbc:geneProduct fbc:id="G_37" fbc:label="37" fbc:name="37" />
      <fbc:geneProduct fbc:id="G_370" fbc:label="370" fbc:name="370" />
      <fbc:geneProduct fbc:id="G_371" fbc:label="371" fbc:name="371" />
      <fbc:geneProduct fbc:id="G_372" fbc:label="372" fbc:name="372" />
      <fbc:geneProduct fbc:id="G_373" fbc:label="373" fbc:name="373" />
      <fbc:geneProduct fbc:id="G_374" fbc:label="374" fbc:name="374" />
      <fbc:geneProduct fbc:id="G_375" fbc:label="375" fbc:name="375" />
      <fbc:geneProduct fbc:id="G_376" fbc:label="376" fbc:name="376" />
      <fbc:geneProduct fbc:id="G_377" fbc:label="377" fbc:name="377" />
      <fbc:geneProduct fbc:id="G_378" fbc:label="378" fbc:name="378" />
      <fbc:geneProduct fbc:id="G_379" fbc:label="379" fbc:name="379" />
      <fbc:geneProduct fbc:id="G_38" fbc:label="38" fbc:name="38" />
      <fbc:geneProduct fbc:id="G_380" fbc:label="380" fbc:name="380" />
      <fbc:geneProduct fbc:id="G_381" fbc:label="381" fbc:name="381" />
      <fbc:geneProduct fbc:id="G_382" fbc:label="382" fbc:name="382" />
      <fbc:geneProduct fbc:id="G_383" fbc:label="383" fbc:name="383" />
      <fbc:geneProduct fbc:id="G_384" fbc:label="384" fbc:name="384" />
      <fbc:geneProduct fbc:id="G_385" fbc:label="385" fbc:name="385" />
      <fbc:geneProduct fbc:id="G_386" fbc:label="386" fbc:name="386" />
      <fbc:geneProduct fbc:id="G_387" fbc:label="387" fbc:name="387" />
      <fbc:geneProduct fbc:id="G_388" fbc:label="388" fbc:name="388" />
      <fbc:geneProduct fbc:id="G_389" fbc:label="389" fbc:name="389" />
      <fbc:geneProduct fbc:id="G_39" fbc:label="39" fbc:name="39" />
      <fbc:geneProduct fbc:id="G_390" fbc:label="390" fbc:name="390" />
      <fbc:geneProduct fbc:id="G_391" fbc:label="391" fbc:name="391" />
      <fbc:geneProduct fbc:id="G_392" fbc:label="392" fbc:name="392" />
      <fbc:geneProduct fbc:id="G_393" fbc:label="393" fbc:name="393" />
      <fbc:geneProduct fbc:id="G_394" fbc:label="394" fbc:name="394" />
      <fbc:geneProduct fbc:id="G_395" fbc:label="395" fbc:name="395" />
      <fbc:geneProduct fbc:id="G_396" fbc:label="396" fbc:name="396" />
      <fbc:geneProduct fbc:id="G_397" fbc:label="397" fbc:name="397" />
      <fbc:geneProduct fbc:id="G_398" fbc:label="398" fbc:name="398" />
      <fbc:geneProduct fbc:id="G_399" fbc:label="399" fbc:name="399" />
      <fbc:geneProduct fbc:id="G_4" fbc:label="4" fbc:name="4" />
      <fbc:geneProduct fbc:id="G_40" fbc:label="40" fbc:name="40" />
      <fbc:geneProduct fbc:id="G_400" fbc:label="400" fbc:name="400" />
      <fbc:geneProduct fbc:id="G_401" fbc:label="401" fbc:name="401" />
      <fbc:geneProduct fbc:id="G_402" fbc:label="402" fbc:name="402" />
      <fbc:geneProduct fbc:id="G_403" fbc:label="403" fbc:name="403" />
      <fbc:geneProduct fbc:id="G_404" fbc:label="404" fbc:name="404" />
      <fbc:geneProduct fbc:id="G_405" fbc:label="405" fbc:name="405" />
      <fbc:geneProduct fbc:id="G_406" fbc:label="406" fbc:name="406" />
      <fbc:geneProduct fbc:id="G_407" fbc:label="407" fbc:name="407" />
      <fbc:geneProduct fbc:id="G_408" fbc:label="408" fbc:name="408" />
      <fbc:geneProduct fbc:id="G_409" fbc:label="409" fbc:name="409" />
      <fbc:geneProduct fbc:id="G_41" fbc:label="41" fbc:name="41" />
      <fbc:geneProduct fbc:id="G_410" fbc:label="410" fbc:name="410" />
      <fbc:geneProduct fbc:id="G_411" fbc:label="411" fbc:name="411" />
      <fbc:geneProduct fbc:id="G_412" fbc:label="412" fbc:name="412" />
      <fbc:geneProduct fbc:id="G_413" fbc:label="413" fbc:name="413" />
      <fbc:geneProduct fbc:id="G_414" fbc:label="414" fbc:name="414" />
      <fbc:geneProduct fbc:id="G_415" fbc:label="415" fbc:name="415" />
      <fbc:geneProduct fbc:id="G_416" fbc:label="416" fbc:name="416" />
      <fbc:geneProduct fbc:id="G_417" fbc:label="417" fbc:name="417" />
      <fbc:geneProduct fbc:id="G_418" fbc:label="418" fbc:name="418" />
      <fbc:geneProduct fbc:id="G_419" fbc:label="419" fbc:name="419" />
      <fbc:geneProduct fbc:id="G_42" fbc:label="42" fbc:name="42" />
      <fbc:geneProduct fbc:id="G_420" fbc:label="420" fbc:name="420" />
      <fbc:geneProduct fbc:id="G_421" fbc:label="421" fbc:name="421" />
      <fbc:geneProduct fbc:id="G_422" fbc:label="422" fbc:name="422" />
      <fbc:geneProduct fbc:id="G_423" fbc:label="423" fbc:name="423" />
      <fbc:geneProduct fbc:id="G_424" fbc:label="424" fbc:name="424" />
      <fbc:geneProduct fbc:id="G_425" fbc:label="425" fbc:name="425" />
      <fbc:geneProduct fbc:id="G_426" fbc:label="426" fbc:name="426" />
      <fbc:geneProduct fbc:id="G_427" fbc:label="427" fbc:name="427" />
      <fbc:geneProduct fbc:id="G_428" fbc:label="428" fbc:name="428" />
      <fbc:geneProduct fbc:id="G_429" fbc:label="429" fbc:name="429" />
      <fbc:geneProduct fbc:id="G_43" fbc:label="43" fbc:name="43" />
      <fbc:geneProduct fbc:id="G_430" fbc:label="430" fbc:name="430" />
      <fbc:geneProduct fbc:id="G_431" fbc:label="431" fbc:name="431" />
      <fbc:geneProduct fbc:id="G_432" fbc:label="432" fbc:name="432" />
      <fbc:geneProduct fbc:id="G_433" fbc:label="433" fbc:name="433" />
      <fbc:geneProduct fbc:id="G_434" fbc:label="434" fbc:name="434" />
      <fbc:geneProduct fbc:id="G_435" fbc:label="435" fbc:name="435" />
      <fbc:geneProduct fbc:id="G_436" fbc:label="436" fbc:name="436" />
      <fbc:geneProduct fbc:id="G_437" fbc:label="437" fbc:name="437" />
      <fbc:geneProduct fbc:id="G_438" fbc:label="438" fbc:name="438" />
      <fbc:geneProduct fbc:id="G_439" fbc:label="439" fbc:name="439" />
      <fbc:geneProduct fbc:id="G_44" fbc:label="44" fbc:name="44" />
      <fbc:geneProduct fbc:id="G_440" fbc:label="440" fbc:name="440" />
      <fbc:geneProduct fbc:id="G_441" fbc:label="441" fbc:name="441" />
      <fbc:geneProduct fbc:id="G_442" fbc:label="442" fbc:name="442" />
      <fbc:geneProduct fbc:id="G_443" fbc:label="443" fbc:name="443" />
      <fbc:geneProduct fbc:id="G_444" fbc:label="444" fbc:name="444" />
      <fbc:geneProduct fbc:id="G_445" fbc:label="445" fbc:name="445" />
      <fbc:geneProduct fbc:id="G_446" fbc:label="446" fbc:name="446" />
      <fbc:geneProduct fbc:id="G_447" fbc:label="447" fbc:name="447" />
      <fbc:geneProduct fbc:id="G_448" fbc:label="448" fbc:name="448" />
      <fbc:geneProduct fbc:id="G_449" fbc:label="449" fbc:name="449" />
      <fbc:geneProduct fbc:id="G_45" fbc:label="45" fbc:name="45" />
      <fbc:geneProduct fbc:id="G_450" fbc:label="450" fbc:name="450" />
      <fbc:geneProduct fbc:id="G_451" fbc:label="451" fbc:name="451" />
      <fbc:geneProduct fbc:id="G_452" fbc:label="452" fbc:name="452" />
      <fbc:geneProduct fbc:id="G_453" fbc:label="453" fbc:name="453" />
      <fbc:geneProduct fbc:id="G_454" fbc:label="454" fbc:name="454" />
      <fbc:geneProduct fbc:id="G_455" fbc:label="455" fbc:name="455" />
      <fbc:geneProduct fbc:id="G_456" fbc:label="456" fbc:name="456" />
      <fbc:geneProduct fbc:id="G_457" fbc:label="457" fbc:name="457" />
      <fbc:geneProduct fbc:id="G_458" fbc:label="458" fbc:name="458" />
      <fbc:geneProduct fbc:id="G_459" fbc:label="459" fbc:name="459" />
      <fbc:geneProduct fbc:id="G_46" fbc:label="46" fbc:name="46" />
      <fbc:geneProduct fbc:id="G_460" fbc:label="460" fbc:name="460" />
      <fbc:geneProduct fbc:id="G_461" fbc:label="461" fbc:name="461" />
      <fbc:geneProduct fbc:id="G_462" fbc:label="462" fbc:name="462" />
      <fbc:geneProduct fbc:id="G_463" fbc:label="463" fbc:name="463" />
      <fbc:geneProduct fbc:id="G_464" fbc:label="464" fbc:name="464" />
      <fbc:geneProduct fbc:id="G_465" fbc:label="465" fbc:name="465" />
      <fbc:geneProduct fbc:id="G_466" fbc:label="466" fbc:name="466" />
      <fbc:geneProduct fbc:id="G_467" fbc:label="467" fbc:name="467" />
      <fbc:geneProduct fbc:id="G_468" fbc:label="468" fbc:name="468" />
      <fbc:geneProduct fbc:id="G_469" fbc:label="469" fbc:name="469" />
      <fbc:geneProduct fbc:id="G_47" fbc:label="47" fbc:name="47" />
      <fbc:geneProduct fbc:id="G_470" fbc:label="470" fbc:name="470" />
      <fbc:geneProduct fbc:id="G_471" fbc:label="471" fbc:name="471" />
      <fbc:geneProduct fbc:id="G_472" fbc:label="472" fbc:name="472" />
      <fbc:geneProduct fbc:id="G_473" fbc:label="473" fbc:name="473" />
      <fbc:geneProduct fbc:id="G_474" fbc:label="474" fbc:name="474" />
      <fbc:geneProduct fbc:id="G_475" fbc:label="475" fbc:name="475" />
      <fbc:geneProduct fbc:id="G_476" fbc:label="476" fbc:name="476" />
      <fbc:geneProduct fbc:id="G_477" fbc:label="477" fbc:name="477" />
      <fbc:geneProduct fbc:id="G_478" fbc:label="478" fbc:name="478" />
      <fbc:geneProduct fbc:id="G_479" fbc:label="479" fbc:name="479" />
      <fbc:geneProduct fbc:id="G_48" fbc:label="48" fbc:name="48" />
      <fbc:geneProduct fbc:id="G_480" fbc:label="480" fbc:name="480" />
      <fbc:geneProduct fbc:id="G_481" fbc:label="481" fbc:name="481" />
      <fbc:geneProduct fbc:id="G_482" fbc:label="482" fbc:name="482" />
      <fbc:geneProduct fbc:id="G_483" fbc:label="483" fbc:name="483" />
      <fbc:geneProduct fbc:id="G_484" fbc:label="484" fbc:name="484" />
      <fbc:geneProduct fbc:id="G_485" fbc:label="485" fbc:name="485" />
      <fbc:geneProduct fbc:id="G_486" fbc:label="486" fbc:name="486" />
      <fbc:geneProduct fbc:id="G_487" fbc:label="487" fbc:name="487" />
      <fbc:geneProduct fbc:id="G_488" fbc:label="488" fbc:name="488" />
      <fbc:geneProduct fbc:id="G_489" fbc:label="489" fbc:name="489" />
      <fbc:geneProduct fbc:id="G_49" fbc:label="49" fbc:name="49" />
      <fbc:geneProduct fbc:id="G_490" fbc:label="490" fbc:name="490" />
      <fbc:geneProduct fbc:id="G_491" fbc:label="491" fbc:name="491" />
      <fbc:geneProduct fbc:id="G_492" fbc:label="492" fbc:name="492" />
      <fbc:geneProduct fbc:id="G_493" fbc:label="493" fbc:name="493" />
      <fbc:geneProduct fbc:id="G_494" fbc:label="494" fbc:name="494" />
      <fbc:geneProduct fbc:id="G_495" fbc:label="495" fbc:name="495" />
      <fbc:geneProduct fbc:id="G_496" fbc:label="496" fbc:name="496" />
      <fbc:geneProduct fbc:id="G_497" fbc:label="497" fbc:name="497" />
      <fbc:geneProduct fbc:id="G_498" fbc:label="498" fbc:name="498" />
      <fbc:geneProduct fbc:id="G_499" fbc:label="499" fbc:name="499" />
      <fbc:geneProduct fbc:id="G_5" fbc:label="5" fbc:name="5" />
      <fbc:geneProduct fbc:id="G_50" fbc:label="50" fbc:name="50" />
      <fbc:geneProduct fbc:id="G_500" fbc:label="500" fbc:name="500" />
      <fbc:geneProduct fbc:id="G_501" fbc:label="501" fbc:name="501" />
      <fbc:geneProduct fbc:id="G_502" fbc:label="502" fbc:name="502" />
      <fbc:geneProduct fbc:id="G_503" fbc:label="503" fbc:name="503" />
      <fbc:geneProduct fbc:id="G_504" fbc:label="504" fbc:name="504" />
      <fbc:geneProduct fbc:id="G_505" fbc:label="505" fbc:name="505" />
      <fbc:geneProduct fbc:id="G_506" fbc:label="506" fbc:name="506" />
      <fbc:geneProduct fbc:id="G_507" fbc:label="507" fbc:name="507" />
      <fbc:geneProduct fbc:id="G_508" fbc:label="508" fbc:name="508" />
      <fbc:geneProduct fbc:id="G_509" fbc:label="509" fbc:name="509" />
      <fbc:geneProduct fbc:id="G_51" fbc:label="51" fbc:name="51" />
      <fbc:geneProduct fbc:id="G_510" fbc:label="510" fbc:name="510" />
      <fbc:geneProduct fbc:id="G_511" fbc:label="511" fbc:name="511" />
      <fbc:geneProduct fbc:id="G_512" fbc:label="512" fbc:name="512" />
      <fbc:geneProduct fbc:id="G_513" fbc:label="513" fbc:name="513" />
      <fbc:geneProduct fbc:id="G_514" fbc:label="514" fbc:name="514" />
      <fbc:geneProduct fbc:id="G_515" fbc:label="515" fbc:name="515" />
      <fbc:geneProduct fbc:id="G_516" fbc:label="516" fbc:name="516" />
      <fbc:geneProduct fbc:id="G_517" fbc:label="517" fbc:name="517" />
      <fbc:geneProduct fbc:id="G_518" fbc:label="518" fbc:name="518" />
      <fbc:geneProduct fbc:id="G_519" fbc:label="519" fbc:name="519" />
      <fbc:geneProduct fbc:id="G_52" fbc:label="52" fbc:name="52" />
      <fbc:geneProduct fbc:id="G_520" fbc:label="520" fbc:name="520" />
      <fbc:geneProduct fbc:id="G_521" fbc:label="521" fbc:name="521" />
      <fbc:geneProduct fbc:id="G_522" fbc:label="522" fbc:name="522" />
      <fbc:geneProduct fbc:id="G_523" fbc:label="523" fbc:name="523" />
      <fbc:geneProduct fbc:id="G_524" fbc:label="524" fbc:name="524" />
      <fbc:geneProduct fbc:id="G_525" fbc:label="525" fbc:name="525" />
      <fbc:geneProduct fbc:id="G_526" fbc:label="526" fbc:name="526" />
      <fbc:geneProduct fbc:id="G_527" fbc:label="527" fbc:name="527" />
      <fbc:geneProduct fbc:id="G_528" fbc:label="528" fbc:name="528" />
      <fbc:geneProduct fbc:id="G_529" fbc:label="529" fbc:name="529" />
      <fbc:geneProduct fbc:id="G_53" fbc:label="53" fbc:name="53" />
      <fbc:geneProduct fbc:id="G_530" fbc:label="530" fbc:name="530" />
      <fbc:geneProduct fbc:id="G_531" fbc:label="531" fbc:name="531" />
      <fbc:geneProduct fbc:id="G_532" fbc:label="532" fbc:name="532" />
      <fbc:geneProduct fbc:id="G_533" fbc:label="533" fbc:name="533" />
      <fbc:geneProduct fbc:id="G_534" fbc:label="534" fbc:name="534" />
      <fbc:geneProduct fbc:id="G_535" fbc:label="535" fbc:name="535" />
      <fbc:geneProduct fbc:id="G_536" fbc:label="536" fbc:name="536" />
      <fbc:geneProduct fbc:id="G_537" fbc:label="537" fbc:name="537" />
      <fbc:geneProduct fbc:id="G_538" fbc:label="538" fbc:name="538" />
      <fbc:geneProduct fbc:id="G_539" fbc:label="539" fbc:name="539" />
      <fbc:geneProduct fbc:id="G_54" fbc:label="54" fbc:name="54" />
      <fbc:geneProduct fbc:id="G_540" fbc:label="540" fbc:name="540" />
      <fbc:geneProduct fbc:id="G_541" fbc:label="541" fbc:name="541" />
      <fbc:geneProduct fbc:id="G_542" fbc:label="542" fbc:name="542" />
      <fbc:geneProduct fbc:id="G_543" fbc:label="543" fbc:name="543" />
      <fbc:geneProduct fbc:id="G_544" fbc:label="544" fbc:name="544" />
      <fbc:geneProduct fbc:id="G_545" fbc:label="545" fbc:name="545" />
      <fbc:geneProduct fbc:id="G_546" fbc:label="546" fbc:name="546" />
      <fbc:geneProduct fbc:id="G_547" fbc:label="547" fbc:name="547" />
      <fbc:geneProduct fbc:id="G_548" fbc:label="548" fbc:name="548" />
      <fbc:geneProduct fbc:id="G_549" fbc:label="549" fbc:name="549" />
      <fbc:geneProduct fbc:id="G_55" fbc:label="55" fbc:name="55" />
      <fbc:geneProduct fbc:id="G_56" fbc:label="56" fbc:name="56" />
      <fbc:geneProduct fbc:id="G_57" fbc:label="57" fbc:name="57" />
      <fbc:geneProduct fbc:id="G_58" fbc:label="58" fbc:name="58" />
      <fbc:geneProduct fbc:id="G_59" fbc:label="59" fbc:name="59" />
      <fbc:geneProduct fbc:id="G_6" fbc:label="6" fbc:name="6" />
      <fbc:geneProduct fbc:id="G_60" fbc:label="60" fbc:name="60" />
      <fbc:geneProduct fbc:id="G_61" fbc:label="61" fbc:name="61" />
      <fbc:geneProduct fbc:id="G_62" fbc:label="62" fbc:name="62" />
      <fbc:geneProduct fbc:id="G_63" fbc:label="63" fbc:name="63" />
      <fbc:geneProduct fbc:id="G_64" fbc:label="64" fbc:name="64" />
      <fbc:geneProduct fbc:id="G_65" fbc:label="65" fbc:name="65" />
      <fbc:geneProduct fbc:id="G_66" fbc:label="66" fbc:name="66" />
      <fbc:geneProduct fbc:id="G_67" fbc:label="67" fbc:name="67" />
      <fbc:geneProduct fbc:id="G_68" fbc:label="68" fbc:name="68" />
      <fbc:geneProduct fbc:id="G_69" fbc:label="69" fbc:name="69" />
      <fbc:geneProduct fbc:id="G_7" fbc:label="7" fbc:name="7" />
      <fbc:geneProduct fbc:id="G_70" fbc:label="70" fbc:name="70" />
      <fbc:geneProduct fbc:id="G_71" fbc:label="71" fbc:name="71" />
      <fbc:geneProduct fbc:id="G_72" fbc:label="72" fbc:name="72" />
      <fbc:geneProduct fbc:id="G_73" fbc:label="73" fbc:name="73" />
      <fbc:geneProduct fbc:id="G_74" fbc:label="74" fbc:name="74" />
      <fbc:geneProduct fbc:id="G_75" fbc:label="75" fbc:name="75" />
      <fbc:geneProduct fbc:id="G_76" fbc:label="76" fbc:name="76" />
      <fbc:geneProduct fbc:id="G_77" fbc:label="77" fbc:name="77" />
      <fbc:geneProduct fbc:id="G_78" fbc:label="78" fbc:name="78" />
      <fbc:geneProduct fbc:id="G_79" fbc:label="79" fbc:name="79" />
      <fbc:geneProduct fbc:id="G_8" fbc:label="8" fbc:name="8" />
      <fbc:geneProduct fbc:id="G_80" fbc:label="80" fbc:name="80" />
      <fbc:geneProduct fbc:id="G_81" fbc:label="81" fbc:name="81" />
      <fbc:geneProduct fbc:id="G_82" fbc:label="82" fbc:name="82" />
      <fbc:geneProduct fbc:id="G_83" fbc:label="83" fbc:name="83" />
      <fbc:geneProduct fbc:id="G_84" fbc:label="84" fbc:name="84" />
      <fbc:geneProduct fbc:id="G_85" fbc:label="85" fbc:name="85" />
      <fbc:geneProduct fbc:id="G_86" fbc:label="86" fbc:name="86" />
      <fbc:geneProduct fbc:id="G_87" fbc:label="87" fbc:name="87" />
      <fbc:geneProduct fbc:id="G_88" fbc:label="88" fbc:name="88" />
      <fbc:geneProduct fbc:id="G_89" fbc:label="89" fbc:name="89" />
      <fbc:geneProduct fbc:id="G_9" fbc:label="9" fbc:name="9" />
      <fbc:geneProduct fbc:id="G_90" fbc:label="90" fbc:name="90" />
      <fbc:geneProduct fbc:id="G_91" fbc:label="91" fbc:name="91" />
      <fbc:geneProduct fbc:id="G_92" fbc:label="92" fbc:name="92" />
      <fbc:geneProduct fbc:id="G_93" fbc:label="93" fbc:name="93" />
      <fbc:geneProduct fbc:id="G_94" fbc:label="94" fbc:name="94" />
      <fbc:geneProduct fbc:id="G_95" fbc:label="95" fbc:name="95" />
      <fbc:geneProduct fbc:id="G_96" fbc:label="96" fbc:name="96" />
      <fbc:geneProduct fbc:id="G_97" fbc:label="97" fbc:name="97" />
      <fbc:geneProduct fbc:id="G_98" fbc:label="98" fbc:name="98" />
      <fbc:geneProduct fbc:id="G_99" fbc:label="99" fbc:name="99" />
    </fbc:listOfGeneProducts>
    <listOfReactions>
      <reaction fast="false" id="R_AACPAT" name="R_Acetyl_CoAacyl_carrier_protein_S_acetyltransferase" reversible="false" fbc:lowerFluxBound="cobra_0_bound" fbc:upperFluxBound="cobra_default_ub">
        <listOfReactants>
          <speciesReference constant="true" species="M_accoa_c" stoichiometry="1" />
          <speciesReference constant="true" species="M_ACP_c" stoichiometry="1" />
        </listOfReactants>
        <listOfProducts>
          <speciesReference constant="true" species="M_coa_c" stoichiometry="1" />
          <speciesReference constant="true" species="M_acACP_c" stoichiometry="1" />
        </listOfProducts>
        <fbc:geneProductAssociation>
          <fbc:geneProductRef fbc:geneProduct="G_274" />
        </fbc:geneProductAssociation>
      </reaction>
      <reaction fast="false" id="R_ABTA" name="R_4_aminobutyrate_transaminase" reversible="false" fbc:lowerFluxBound="cobra_0_bound" fbc:upperFluxBound="cobra_default_ub">
        <listOfReactants>
          <speciesReference constant="true" species="M_4abut_c" stoichiometry="1" />
          <speciesReference constant="true" species="M_akg_c" stoichiometry="1" />
        </listOfReactants>
        <listOfProducts>
          <speciesReference constant="true" species="M_glu_L_c" stoichiometry="1" />
          <speciesReference constant="true" species="M_sucsal_c" stoichiometry="1" />
        </listOfProducts>
        <fbc:geneProductAssociation>
          <fbc:geneProductRef fbc:geneProduct="G_333" />
        </fbc:geneProductAssociation>
      </reaction>
      <reaction fast="false" id="R_ACBIPGT" name="R_Adenosyl_cobainamide_GTP_transferase" reversible="false" fbc:lowerFluxBound="cobra_0_bound" fbc:upperFluxBound="cobra_default_ub">
        <listOfReactants>
          <speciesReference constant="true" species="M_h_c" stoichiometry="1" />
          <speciesReference constant="true" species="M_adcobap_c" stoichiometry="1" />
          <speciesReference constant="true" species="M_gtp_c" stoichiometry="1" />
        </listOfReactants>
        <listOfProducts>
          <speciesReference constant="true" species="M_ppi_c" stoichiometry="1" />
          <speciesReference constant="true" species="M_adgcoba_c" stoichiometry="1" />
        </listOfProducts>
        <fbc:geneProductAssociation>
          <fbc:geneProductRef fbc:geneProduct="G_169" />
        </fbc:geneProductAssociation>
      </reaction>
      <reaction fast="false" id="R_ACCOAC" name="R_acetyl_CoA_carboxylase" reversible="false" fbc:lowerFluxBound="cobra_0_bound" fbc:upperFluxBound="cobra_default_ub">
        <listOfReactants>
          <speciesReference constant="true" species="M_accoa_c" stoichiometry="1" />
          <speciesReference constant="true" species="M_atp_c" stoichiometry="1" />
          <speciesReference constant="true" species="M_hco3_c" stoichiometry="1" />
        </listOfReactants>
        <listOfProducts>
          <speciesReference constant="true" species="M_malcoa_c" stoichiometry="1" />
          <speciesReference constant="true" species="M_h_c" stoichiometry="1" />
          <speciesReference constant="true" species="M_adp_c" stoichiometry="1" />
          <speciesReference constant="true" species="M_pi_c" stoichiometry="1" />
        </listOfProducts>
        <fbc:geneProductAssociation>
          <fbc:and>
            <fbc:geneProductRef fbc:geneProduct="G_24" />
            <fbc:geneProductRef fbc:geneProduct="G_25" />
          </fbc:and>
        </fbc:geneProductAssociation>
      </reaction>
      <reaction fast="false" id="R_ACGK" name="R_acetylglutamate_kinase" reversible="false" fbc:lowerFluxBound="cobra_0_bound" fbc:upperFluxBound="cobra_default_ub">
        <listOfReactants>
          <speciesReference constant="true" species="M_atp_c" stoichiometry="1" />
          <speciesReference constant="true" species="M_acglu_c" stoichiometry="1" />
        </listOfReactants>
        <listOfProducts>
          <speciesReference constant="true" species="M_adp_c" stoichiometry="1" />
          <speciesReference constant="true" species="M_acg5p_c" stoichiometry="1" />
        </listOfProducts>
        <fbc:geneProductAssociation>
          <fbc:geneProductRef fbc:geneProduct="G_332" />
        </fbc:geneProductAssociation>
      </reaction>
      <reaction fast="false" id="R_ACGS" name="R_N_acetylglutamate_synthase" reversible="false" fbc:lowerFluxBound="cobra_0_bound" fbc:upperFluxBound="cobra_default_ub">
        <listOfReactants>
          <speciesReference constant="true" species="M_glu_L_c" stoichiometry="1" />
          <speciesReference constant="true" species="M_accoa_c" stoichiometry="1" />
        </listOfReactants>
        <listOfProducts>
          <speciesReference constant="true" species="M_h_c" stoichiometry="1" />
          <speciesReference constant="true" species="M_acglu_c" stoichiometry="1" />
          <speciesReference constant="true" species="M_coa_c" stoichiometry="1" />
        </listOfProducts>
        <fbc:geneProductAssociation>
          <fbc:or>
            <fbc:geneProductRef fbc:geneProduct="G_331" />
            <fbc:or>
              <fbc:geneProductRef fbc:geneProduct="G_100" />
              <fbc:geneProductRef fbc:geneProduct="G_119" />
            </fbc:or>
          </fbc:or>
        </fbc:geneProductAssociation>
      </reaction>
      <reaction fast="false" id="R_ACHBS" name="R_2_aceto_2_hydroxybutanoate_synthase" reversible="false" fbc:lowerFluxBound="cobra_0_bound" fbc:upperFluxBound="cobra_default_ub">
        <listOfReactants>
          <speciesReference constant="true" species="M_pyr_c" stoichiometry="1" />
          <speciesReference constant="true" species="M_h_c" stoichiometry="1" />
          <speciesReference constant="true" species="M_2obut_c" stoichiometry="1" />
        </listOfReactants>
        <listOfProducts>
          <speciesReference constant="true" species="M_co2_c" stoichiometry="1" />
          <speciesReference constant="true" species="M_2ahbut_c" stoichiometry="1" />
        </listOfProducts>
        <fbc:geneProductAssociation>
          <fbc:and>
            <fbc:geneProductRef fbc:geneProduct="G_222" />
            <fbc:geneProductRef fbc:geneProduct="G_223" />
          </fbc:and>
        </fbc:geneProductAssociation>
      </reaction>
      <reaction fast="false" id="R_ACLS" name="R_acetolactate_synthase__Also_catalyzes_ACHBS_" reversible="false" fbc:lowerFluxBound="cobra_0_bound" fbc:upperFluxBound="cobra_default_ub">
        <listOfReactants>
          <speciesReference constant="true" species="M_pyr_c" stoichiometry="2" />
          <speciesReference constant="true" species="M_h_c" stoichiometry="1" />
        </listOfReactants>
        <listOfProducts>
          <speciesReference constant="true" species="M_co2_c" stoichiometry="1" />
          <speciesReference constant="true" species="M_alac_S_c" stoichiometry="1" />
        </listOfProducts>
        <fbc:geneProductAssociation>
          <fbc:and>
            <fbc:geneProductRef fbc:geneProduct="G_222" />
            <fbc:geneProductRef fbc:geneProduct="G_223" />
          </fbc:and>
        </fbc:geneProductAssociation>
      </reaction>
      <reaction fast="false" id="R_ACMAT1" name="R_Acyl_acyl_carrier_proteinmalonyl_acyl_carrier_protein_C_acyltransferase__decarboxylating_" reversible="false" fbc:lowerFluxBound="cobra_0_bound" fbc:upperFluxBound="cobra_default_ub">
        <listOfReactants>
          <speciesReference constant="true" species="M_h_c" stoichiometry="1" />
          <speciesReference constant="true" species="M_malACP_c" stoichiometry="1" />
          <speciesReference constant="true" species="M_acACP_c" stoichiometry="1" />
        </listOfReactants>
        <listOfProducts>
          <speciesReference constant="true" species="M_actACP_c" stoichiometry="1" />
          <speciesReference constant="true" species="M_ACP_c" stoichiometry="1" />
          <speciesReference constant="true" species="M_co2_c" stoichiometry="1" />
        </listOfProducts>
        <fbc:geneProductAssociation>
          <fbc:geneProductRef fbc:geneProduct="G_274" />
        </fbc:geneProductAssociation>
      </reaction>
      <reaction fast="false" id="R_ACONT" name="R_aconitase" reversible="true" fbc:lowerFluxBound="cobra_default_lb" fbc:upperFluxBound="cobra_default_ub">
        <listOfReactants>
          <speciesReference constant="true" species="M_cit_c" stoichiometry="1" />
        </listOfReactants>
        <listOfProducts>
          <speciesReference constant="true" species="M_icit_c" stoichiometry="1" />
        </listOfProducts>
        <fbc:geneProductAssociation>
          <fbc:and>
            <fbc:geneProductRef fbc:geneProduct="G_93" />
            <fbc:geneProductRef fbc:geneProduct="G_94" />
            <fbc:geneProductRef fbc:geneProduct="G_218" />
            <fbc:geneProductRef fbc:geneProduct="G_219" />
          </fbc:and>
        </fbc:geneProductAssociation>
      </reaction>
      <reaction fast="false" id="R_ACOTA" name="R_acetylornithine_transaminase" reversible="true" fbc:lowerFluxBound="cobra_default_lb" fbc:upperFluxBound="cobra_default_ub">
        <listOfReactants>
          <speciesReference constant="true" species="M_acorn_c" stoichiometry="1" />
          <speciesReference constant="true" species="M_akg_c" stoichiometry="1" />
        </listOfReactants>
        <listOfProducts>
          <speciesReference constant="true" species="M_glu_L_c" stoichiometry="1" />
          <speciesReference constant="true" species="M_acg5sa_c" stoichiometry="1" />
        </listOfProducts>
        <fbc:geneProductAssociation>
          <fbc:geneProductRef fbc:geneProduct="G_333" />
        </fbc:geneProductAssociation>
      </reaction>
      <reaction fast="false" id="R_ACPS1" name="R_acyl_carrier_protein_synthase" reversible="false" fbc:lowerFluxBound="cobra_0_bound" fbc:upperFluxBound="cobra_default_ub">
        <listOfReactants>
          <speciesReference constant="true" species="M_coa_c" stoichiometry="1" />
          <speciesReference constant="true" species="M_apoACP_c" stoichiometry="1" />
        </listOfReactants>
        <listOfProducts>
          <speciesReference constant="true" species="M_ACP_c" stoichiometry="1" />
          <speciesReference constant="true" species="M_h_c" stoichiometry="1" />
          <speciesReference constant="true" species="M_pap_c" stoichiometry="1" />
        </listOfProducts>
        <fbc:geneProductAssociation>
          <fbc:geneProductRef fbc:geneProduct="G_90" />
        </fbc:geneProductAssociation>
      </reaction>
      <reaction fast="false" id="R_ACS" name="R_acetyl_CoA_synthetase" reversible="false" fbc:lowerFluxBound="cobra_0_bound" fbc:upperFluxBound="cobra_default_ub">
        <listOfReactants>
          <speciesReference constant="true" species="M_ac_c" stoichiometry="1" />
          <speciesReference constant="true" species="M_atp_c" stoichiometry="1" />
          <speciesReference constant="true" species="M_coa_c" stoichiometry="1" />
        </listOfReactants>
        <listOfProducts>
          <speciesReference constant="true" species="M_ppi_c" stoichiometry="1" />
          <speciesReference constant="true" species="M_accoa_c" stoichiometry="1" />
          <speciesReference constant="true" species="M_amp_c" stoichiometry="1" />
        </listOfProducts>
        <fbc:geneProductAssociation>
          <fbc:geneProductRef fbc:geneProduct="G_323" />
        </fbc:geneProductAssociation>
      </reaction>
      <reaction fast="false" id="R_ACt6" name="R_acetate_transport_inout_via_proton_symport" reversible="true" fbc:lowerFluxBound="cobra_default_lb" fbc:upperFluxBound="cobra_default_ub">
        <listOfReactants>
          <speciesReference constant="true" species="M_h_e" stoichiometry="1" />
          <speciesReference constant="true" species="M_ac_e" stoichiometry="1" />
        </listOfReactants>
        <listOfProducts>
          <speciesReference constant="true" species="M_ac_c" stoichiometry="1" />
          <speciesReference constant="true" species="M_h_c" stoichiometry="1" />
        </listOfProducts>
      </reaction>
      <reaction fast="false" id="R_ADCL" name="R_4_aminobenzoate_synthase" reversible="false" fbc:lowerFluxBound="cobra_0_bound" fbc:upperFluxBound="cobra_default_ub">
        <listOfReactants>
          <speciesReference constant="true" species="M_4adcho_c" stoichiometry="1" />
        </listOfReactants>
        <listOfProducts>
          <speciesReference constant="true" species="M_pyr_c" stoichiometry="1" />
          <speciesReference constant="true" species="M_h_c" stoichiometry="1" />
          <speciesReference constant="true" species="M_4abz_c" stoichiometry="1" />
        </listOfProducts>
        <fbc:geneProductAssociation>
          <fbc:geneProductRef fbc:geneProduct="G_373" />
        </fbc:geneProductAssociation>
      </reaction>
      <reaction fast="false" id="R_ADCOBAK" name="R_Adenosyl_cobinamide_kinase" reversible="false" fbc:lowerFluxBound="cobra_0_bound" fbc:upperFluxBound="cobra_default_ub">
        <listOfReactants>
          <speciesReference constant="true" species="M_atp_c" stoichiometry="1" />
          <speciesReference constant="true" species="M_adcoba_c" stoichiometry="1" />
        </listOfReactants>
        <listOfProducts>
          <speciesReference constant="true" species="M_h_c" stoichiometry="1" />
          <speciesReference constant="true" species="M_adp_c" stoichiometry="1" />
          <speciesReference constant="true" species="M_adcobap_c" stoichiometry="1" />
        </listOfProducts>
        <fbc:geneProductAssociation>
          <fbc:geneProductRef fbc:geneProduct="G_169" />
        </fbc:geneProductAssociation>
      </reaction>
      <reaction fast="false" id="R_ADCOBAS" name="R_adenosylcobinamide_phosphate_synthase" reversible="false" fbc:lowerFluxBound="cobra_0_bound" fbc:upperFluxBound="cobra_default_ub">
        <listOfReactants>
          <speciesReference constant="true" species="M_adcobhex_c" stoichiometry="1" />
          <speciesReference constant="true" species="M_1ap2ol_c" stoichiometry="1" />
        </listOfReactants>
        <listOfProducts>
          <speciesReference constant="true" species="M_h2o_c" stoichiometry="1" />
          <speciesReference constant="true" species="M_adcoba_c" stoichiometry="1" />
        </listOfProducts>
        <fbc:geneProductAssociation>
          <fbc:or>
            <fbc:geneProductRef fbc:geneProduct="G_164" />
            <fbc:or>
              <fbc:geneProductRef fbc:geneProduct="G_430" />
              <fbc:geneProductRef fbc:geneProduct="G_300" />
            </fbc:or>
          </fbc:or>
        </fbc:geneProductAssociation>
      </reaction>
      <reaction fast="false" id="R_ADCOBHEXS" name="R_adenosylcobyric_acid_synthase" reversible="false" fbc:lowerFluxBound="cobra_0_bound" fbc:upperFluxBound="cobra_default_ub">
        <listOfReactants>
          <speciesReference constant="true" species="M_h2o_c" stoichiometry="4" />
          <speciesReference constant="true" species="M_gln_L_c" stoichiometry="4" />
          <speciesReference constant="true" species="M_atp_c" stoichiometry="4" />
          <speciesReference constant="true" species="M_adcobdam_c" stoichiometry="1" />
        </listOfReactants>
        <listOfProducts>
          <speciesReference constant="true" species="M_glu_L_c" stoichiometry="4" />
          <speciesReference constant="true" species="M_pi_c" stoichiometry="4" />
          <speciesReference constant="true" species="M_adcobhex_c" stoichiometry="1" />
          <speciesReference constant="true" species="M_h_c" stoichiometry="4" />
          <speciesReference constant="true" species="M_adp_c" stoichiometry="4" />
        </listOfProducts>
        <fbc:geneProductAssociation>
          <fbc:geneProductRef fbc:geneProduct="G_260" />
        </fbc:geneProductAssociation>
      </reaction>
      <reaction fast="false" id="R_ADCOBHS" name="R_Adenosylcobinamide_hydrolase" reversible="true" fbc:lowerFluxBound="cobra_default_lb" fbc:upperFluxBound="cobra_default_ub">
        <listOfReactants>
          <speciesReference constant="true" species="M_adcobhex_c" stoichiometry="1" />
          <speciesReference constant="true" species="M_1ap2ol_c" stoichiometry="1" />
        </listOfReactants>
        <listOfProducts>
          <speciesReference constant="true" species="M_h2o_c" stoichiometry="1" />
          <speciesReference constant="true" species="M_adcoba_c" stoichiometry="1" />
        </listOfProducts>
        <fbc:geneProductAssociation>
          <fbc:geneProductRef fbc:geneProduct="G_413" />
        </fbc:geneProductAssociation>
      </reaction>
      <reaction fast="false" id="R_ADCPS2" name="R_adenosylcobinamide_phosphate_synthase" reversible="false" fbc:lowerFluxBound="cobra_0_bound" fbc:upperFluxBound="cobra_default_ub">
        <listOfReactants>
          <speciesReference constant="true" species="M_adcobhex_c" stoichiometry="1" />
          <speciesReference constant="true" species="M_atp_c" stoichiometry="1" />
          <speciesReference constant="true" species="M_1ap2olp_c" stoichiometry="1" />
        </listOfReactants>
        <listOfProducts>
          <speciesReference constant="true" species="M_pi_c" stoichiometry="1" />
          <speciesReference constant="true" species="M_h_c" stoichiometry="1" />
          <speciesReference constant="true" species="M_adp_c" stoichiometry="1" />
          <speciesReference constant="true" species="M_adcobap_c" stoichiometry="1" />
        </listOfProducts>
        <fbc:geneProductAssociation>
          <fbc:or>
            <fbc:or>
              <fbc:geneProductRef fbc:geneProduct="G_430" />
              <fbc:geneProductRef fbc:geneProduct="G_300" />
            </fbc:or>
            <fbc:geneProductRef fbc:geneProduct="G_164" />
          </fbc:or>
        </fbc:geneProductAssociation>
      </reaction>
      <reaction fast="false" id="R_ADCS" name="R_4_amino_4_deoxychorismate_synthase" reversible="false" fbc:lowerFluxBound="cobra_0_bound" fbc:upperFluxBound="cobra_default_ub">
        <listOfReactants>
          <speciesReference constant="true" species="M_gln_L_c" stoichiometry="1" />
          <speciesReference constant="true" species="M_chor_c" stoichiometry="1" />
        </listOfReactants>
        <listOfProducts>
          <speciesReference constant="true" species="M_glu_L_c" stoichiometry="1" />
          <speciesReference constant="true" species="M_4adcho_c" stoichiometry="1" />
        </listOfProducts>
        <fbc:geneProductAssociation>
          <fbc:geneProductRef fbc:geneProduct="G_373" />
        </fbc:geneProductAssociation>
      </reaction>
      <reaction fast="false" id="R_ADD" name="R_adenine_deaminase" reversible="false" fbc:lowerFluxBound="cobra_0_bound" fbc:upperFluxBound="cobra_default_ub">
        <listOfReactants>
          <speciesReference constant="true" species="M_h2o_c" stoichiometry="1" />
          <speciesReference constant="true" species="M_ade_c" stoichiometry="1" />
          <speciesReference constant="true" species="M_h_c" stoichiometry="1" />
        </listOfReactants>
        <listOfProducts>
          <speciesReference constant="true" species="M_hxan_c" stoichiometry="1" />
          <speciesReference constant="true" species="M_nh4_c" stoichiometry="1" />
        </listOfProducts>
        <fbc:geneProductAssociation>
          <fbc:geneProductRef fbc:geneProduct="G_208" />
        </fbc:geneProductAssociation>
      </reaction>
      <reaction fast="false" id="R_ADK1" name="R_adenylate_kinase" reversible="true" fbc:lowerFluxBound="cobra_default_lb" fbc:upperFluxBound="cobra_default_ub">
        <listOfReactants>
          <speciesReference constant="true" species="M_atp_c" stoichiometry="1" />
          <speciesReference constant="true" species="M_amp_c" stoichiometry="1" />
        </listOfReactants>
        <listOfProducts>
          <speciesReference constant="true" species="M_adp_c" stoichiometry="2" />
        </listOfProducts>
        <fbc:geneProductAssociation>
          <fbc:geneProductRef fbc:geneProduct="G_111" />
        </fbc:geneProductAssociation>
      </reaction>
      <reaction fast="false" id="R_ADK2" name="R_adenylate_kinase__Inorganic_triphosphate_" reversible="true" fbc:lowerFluxBound="cobra_default_lb" fbc:upperFluxBound="cobra_default_ub">
        <listOfReactants>
          <speciesReference constant="true" species="M_pppi_c" stoichiometry="1" />
          <speciesReference constant="true" species="M_amp_c" stoichiometry="1" />
        </listOfReactants>
        <listOfProducts>
          <speciesReference constant="true" species="M_ppi_c" stoichiometry="1" />
          <speciesReference constant="true" species="M_adp_c" stoichiometry="1" />
        </listOfProducts>
        <fbc:geneProductAssociation>
          <fbc:geneProductRef fbc:geneProduct="G_111" />
        </fbc:geneProductAssociation>
      </reaction>
      <reaction fast="false" id="R_ADK3" name="R_guanylate_kinase__aMPgTP_" reversible="true" fbc:lowerFluxBound="cobra_default_lb" fbc:upperFluxBound="cobra_default_ub">
        <listOfReactants>
          <speciesReference constant="true" species="M_gtp_c" stoichiometry="1" />
          <speciesReference constant="true" species="M_amp_c" stoichiometry="1" />
        </listOfReactants>
        <listOfProducts>
          <speciesReference constant="true" species="M_adp_c" stoichiometry="1" />
          <speciesReference constant="true" species="M_gdp_c" stoichiometry="1" />
        </listOfProducts>
        <fbc:geneProductAssociation>
          <fbc:geneProductRef fbc:geneProduct="G_111" />
        </fbc:geneProductAssociation>
      </reaction>
      <reaction fast="false" id="R_ADK4" name="R_adentylate_kinase__ITP_" reversible="true" fbc:lowerFluxBound="cobra_default_lb" fbc:upperFluxBound="cobra_default_ub">
        <listOfReactants>
          <speciesReference constant="true" species="M_itp_c" stoichiometry="1" />
          <speciesReference constant="true" species="M_amp_c" stoichiometry="1" />
        </listOfReactants>
        <listOfProducts>
          <speciesReference constant="true" species="M_idp_c" stoichiometry="1" />
          <speciesReference constant="true" species="M_adp_c" stoichiometry="1" />
        </listOfProducts>
        <fbc:geneProductAssociation>
          <fbc:geneProductRef fbc:geneProduct="G_111" />
        </fbc:geneProductAssociation>
      </reaction>
      <reaction fast="false" id="R_ADNCYC" name="R_adenylate_cyclase" reversible="false" fbc:lowerFluxBound="cobra_0_bound" fbc:upperFluxBound="cobra_default_ub">
        <listOfReactants>
          <speciesReference constant="true" species="M_atp_c" stoichiometry="1" />
        </listOfReactants>
        <listOfProducts>
          <speciesReference constant="true" species="M_ppi_c" stoichiometry="1" />
          <speciesReference constant="true" species="M_camp_c" stoichiometry="1" />
        </listOfProducts>
        <fbc:geneProductAssociation>
          <fbc:geneProductRef fbc:geneProduct="G_152" />
        </fbc:geneProductAssociation>
      </reaction>
      <reaction fast="false" id="R_ADNK1" name="R_adenosine_kinase" reversible="false" fbc:lowerFluxBound="cobra_0_bound" fbc:upperFluxBound="cobra_default_ub">
        <listOfReactants>
          <speciesReference constant="true" species="M_atp_c" stoichiometry="1" />
          <speciesReference constant="true" species="M_adn_c" stoichiometry="1" />
        </listOfReactants>
        <listOfProducts>
          <speciesReference constant="true" species="M_h_c" stoichiometry="1" />
          <speciesReference constant="true" species="M_adp_c" stoichiometry="1" />
          <speciesReference constant="true" species="M_amp_c" stoichiometry="1" />
        </listOfProducts>
        <fbc:geneProductAssociation>
          <fbc:geneProductRef fbc:geneProduct="G_111" />
        </fbc:geneProductAssociation>
      </reaction>
      <reaction fast="false" id="R_ADPRDP" name="R_ADPribose_diphosphatase" reversible="false" fbc:lowerFluxBound="cobra_0_bound" fbc:upperFluxBound="cobra_default_ub">
        <listOfReactants>
          <speciesReference constant="true" species="M_h2o_c" stoichiometry="1" />
          <speciesReference constant="true" species="M_adprib_c" stoichiometry="1" />
        </listOfReactants>
        <listOfProducts>
          <speciesReference constant="true" species="M_r5p_c" stoichiometry="1" />
          <speciesReference constant="true" species="M_h_c" stoichiometry="2" />
          <speciesReference constant="true" species="M_amp_c" stoichiometry="1" />
        </listOfProducts>
        <fbc:geneProductAssociation>
          <fbc:geneProductRef fbc:geneProduct="G_99" />
        </fbc:geneProductAssociation>
      </reaction>
      <reaction fast="false" id="R_ADPT" name="R_adenine_phosphoribosyltransferase" reversible="false" fbc:lowerFluxBound="cobra_0_bound" fbc:upperFluxBound="cobra_default_ub">
        <listOfReactants>
          <speciesReference constant="true" species="M_prpp_c" stoichiometry="1" />
          <speciesReference constant="true" species="M_ade_c" stoichiometry="1" />
        </listOfReactants>
        <listOfProducts>
          <speciesReference constant="true" species="M_ppi_c" stoichiometry="1" />
          <speciesReference constant="true" species="M_amp_c" stoichiometry="1" />
        </listOfProducts>
        <fbc:geneProductAssociation>
          <fbc:geneProductRef fbc:geneProduct="G_311" />
        </fbc:geneProductAssociation>
      </reaction>
      <reaction fast="false" id="R_ADSL1" name="R_adenylosuccinate_lyase" reversible="false" fbc:lowerFluxBound="cobra_0_bound" fbc:upperFluxBound="cobra_default_ub">
        <listOfReactants>
          <speciesReference constant="true" species="M_dcamp_c" stoichiometry="1" />
        </listOfReactants>
        <listOfProducts>
          <speciesReference constant="true" species="M_fum_c" stoichiometry="1" />
          <speciesReference constant="true" species="M_amp_c" stoichiometry="1" />
        </listOfProducts>
        <fbc:geneProductAssociation>
          <fbc:geneProductRef fbc:geneProduct="G_228" />
        </fbc:geneProductAssociation>
      </reaction>
      <reaction fast="false" id="R_ADSL2" name="R_adenylosuccinate_lyase" reversible="false" fbc:lowerFluxBound="cobra_0_bound" fbc:upperFluxBound="cobra_default_ub">
        <listOfReactants>
          <speciesReference constant="true" species="M_25aics_c" stoichiometry="1" />
        </listOfReactants>
        <listOfProducts>
          <speciesReference constant="true" species="M_fum_c" stoichiometry="1" />
          <speciesReference constant="true" species="M_aicar_c" stoichiometry="1" />
        </listOfProducts>
        <fbc:geneProductAssociation>
          <fbc:geneProductRef fbc:geneProduct="G_228" />
        </fbc:geneProductAssociation>
      </reaction>
      <reaction fast="false" id="R_ADSS" name="R_adenylosuccinate_synthetase" reversible="false" fbc:lowerFluxBound="cobra_0_bound" fbc:upperFluxBound="cobra_default_ub">
        <listOfReactants>
          <speciesReference constant="true" species="M_gtp_c" stoichiometry="1" />
          <speciesReference constant="true" species="M_asp_L_c" stoichiometry="1" />
          <speciesReference constant="true" species="M_imp_c" stoichiometry="1" />
        </listOfReactants>
        <listOfProducts>
          <speciesReference constant="true" species="M_dcamp_c" stoichiometry="1" />
          <speciesReference constant="true" species="M_pi_c" stoichiometry="1" />
          <speciesReference constant="true" species="M_h_c" stoichiometry="2" />
          <speciesReference constant="true" species="M_gdp_c" stoichiometry="1" />
        </listOfProducts>
        <fbc:geneProductAssociation>
          <fbc:geneProductRef fbc:geneProduct="G_278" />
        </fbc:geneProductAssociation>
      </reaction>
      <reaction fast="false" id="R_AGMT" name="R_agmatinase" reversible="false" fbc:lowerFluxBound="cobra_0_bound" fbc:upperFluxBound="cobra_default_ub">
        <listOfReactants>
          <speciesReference constant="true" species="M_h2o_c" stoichiometry="1" />
          <speciesReference constant="true" species="M_agm_c" stoichiometry="1" />
        </listOfReactants>
        <listOfProducts>
          <speciesReference constant="true" species="M_urea_c" stoichiometry="1" />
          <speciesReference constant="true" species="M_ptrc_c" stoichiometry="1" />
        </listOfProducts>
      </reaction>
      <reaction fast="false" id="R_AGPR" name="R_N_acetyl_g_glutamyl_phosphate_reductase" reversible="true" fbc:lowerFluxBound="cobra_default_lb" fbc:upperFluxBound="cobra_default_ub">
        <listOfReactants>
          <speciesReference constant="true" species="M_pi_c" stoichiometry="1" />
          <speciesReference constant="true" species="M_acg5sa_c" stoichiometry="1" />
          <speciesReference constant="true" species="M_nadp_c" stoichiometry="1" />
        </listOfReactants>
        <listOfProducts>
          <speciesReference constant="true" species="M_nadph_c" stoichiometry="1" />
          <speciesReference constant="true" species="M_h_c" stoichiometry="1" />
          <speciesReference constant="true" species="M_acg5p_c" stoichiometry="1" />
        </listOfProducts>
        <fbc:geneProductAssociation>
          <fbc:geneProductRef fbc:geneProduct="G_405" />
        </fbc:geneProductAssociation>
      </reaction>
      <reaction fast="false" id="R_AHC" name="R_adenosylhomocysteinase" reversible="true" fbc:lowerFluxBound="cobra_default_lb" fbc:upperFluxBound="cobra_default_ub">
        <listOfReactants>
          <speciesReference constant="true" species="M_h2o_c" stoichiometry="1" />
          <speciesReference constant="true" species="M_ahcys_c" stoichiometry="1" />
        </listOfReactants>
        <listOfProducts>
          <speciesReference constant="true" species="M_adn_c" stoichiometry="1" />
          <speciesReference constant="true" species="M_hcys_L_c" stoichiometry="1" />
        </listOfProducts>
        <fbc:geneProductAssociation>
          <fbc:geneProductRef fbc:geneProduct="G_116" />
        </fbc:geneProductAssociation>
      </reaction>
      <reaction fast="false" id="R_AHMMPS" name="R_4_amino_5_hydroxymethyl_2_methylpyrimidine_synthetase" reversible="false" fbc:lowerFluxBound="cobra_0_bound" fbc:upperFluxBound="cobra_default_ub">
        <listOfReactants>
          <speciesReference constant="true" species="M_h2o_c" stoichiometry="1" />
          <speciesReference constant="true" species="M_air_c" stoichiometry="1" />
        </listOfReactants>
        <listOfProducts>
          <speciesReference constant="true" species="M_gcald_c" stoichiometry="1" />
          <speciesReference constant="true" species="M_pi_c" stoichiometry="1" />
          <speciesReference constant="true" species="M_o2_c" stoichiometry="0.5" />
          <speciesReference constant="true" species="M_4ahmmp_c" stoichiometry="1" />
        </listOfProducts>
        <fbc:geneProductAssociation>
          <fbc:geneProductRef fbc:geneProduct="G_201" />
        </fbc:geneProductAssociation>
      </reaction>
      <reaction fast="false" id="R_AICART" name="R_phosphoribosylaminoimidazolecarboxamide_formyltransferase" reversible="true" fbc:lowerFluxBound="cobra_default_lb" fbc:upperFluxBound="cobra_default_ub">
        <listOfReactants>
          <speciesReference constant="true" species="M_10fthf_c" stoichiometry="1" />
          <speciesReference constant="true" species="M_aicar_c" stoichiometry="1" />
        </listOfReactants>
        <listOfProducts>
          <speciesReference constant="true" species="M_fprica_c" stoichiometry="1" />
          <speciesReference constant="true" species="M_thf_c" stoichiometry="1" />
        </listOfProducts>
        <fbc:geneProductAssociation>
          <fbc:geneProductRef fbc:geneProduct="G_369" />
        </fbc:geneProductAssociation>
      </reaction>
      <reaction fast="false" id="R_AIRC" name="R_phosphoribosylaminoimidazole_carboxylase" reversible="false" fbc:lowerFluxBound="cobra_0_bound" fbc:upperFluxBound="cobra_default_ub">
        <listOfReactants>
          <speciesReference constant="true" species="M_co2_c" stoichiometry="1" />
          <speciesReference constant="true" species="M_air_c" stoichiometry="1" />
        </listOfReactants>
        <listOfProducts>
          <speciesReference constant="true" species="M_5aizc_c" stoichiometry="1" />
          <speciesReference constant="true" species="M_h_c" stoichiometry="1" />
        </listOfProducts>
        <fbc:geneProductAssociation>
          <fbc:geneProductRef fbc:geneProduct="G_227" />
        </fbc:geneProductAssociation>
      </reaction>
      <reaction fast="false" id="R_ALAALA" name="R_D_alanine_D_alanine_ligase__reversible_" reversible="true" fbc:lowerFluxBound="cobra_default_lb" fbc:upperFluxBound="cobra_default_ub">
        <listOfReactants>
          <speciesReference constant="true" species="M_ala_D_c" stoichiometry="2" />
          <speciesReference constant="true" species="M_atp_c" stoichiometry="1" />
        </listOfReactants>
        <listOfProducts>
          <speciesReference constant="true" species="M_adp_c" stoichiometry="1" />
          <speciesReference constant="true" species="M_h_c" stoichiometry="1" />
          <speciesReference constant="true" species="M_alaala_c" stoichiometry="1" />
          <speciesReference constant="true" species="M_pi_c" stoichiometry="1" />
        </listOfProducts>
        <fbc:geneProductAssociation>
          <fbc:geneProductRef fbc:geneProduct="G_154" />
        </fbc:geneProductAssociation>
      </reaction>
      <reaction fast="false" id="R_ALAR" name="R_alanine_racemase" reversible="true" fbc:lowerFluxBound="cobra_default_lb" fbc:upperFluxBound="cobra_default_ub">
        <listOfReactants>
          <speciesReference constant="true" species="M_ala_L_c" stoichiometry="1" />
        </listOfReactants>
        <listOfProducts>
          <speciesReference constant="true" species="M_ala_D_c" stoichiometry="1" />
        </listOfProducts>
      </reaction>
      <reaction fast="false" id="R_ALATA_D2" name="R_D_alanine_transaminase" reversible="false" fbc:lowerFluxBound="cobra_0_bound" fbc:upperFluxBound="cobra_default_ub">
        <listOfReactants>
          <speciesReference constant="true" species="M_ala_D_c" stoichiometry="1" />
          <speciesReference constant="true" species="M_pydx5p_c" stoichiometry="1" />
        </listOfReactants>
        <listOfProducts>
          <speciesReference constant="true" species="M_pyam5p_c" stoichiometry="1" />
          <speciesReference constant="true" species="M_pyr_c" stoichiometry="1" />
        </listOfProducts>
        <fbc:geneProductAssociation>
          <fbc:geneProductRef fbc:geneProduct="G_87" />
        </fbc:geneProductAssociation>
      </reaction>
      <reaction fast="false" id="R_ALATA_L" name="R_L_alanine_transaminase" reversible="true" fbc:lowerFluxBound="cobra_default_lb" fbc:upperFluxBound="cobra_default_ub">
        <listOfReactants>
          <speciesReference constant="true" species="M_ala_L_c" stoichiometry="1" />
          <speciesReference constant="true" species="M_akg_c" stoichiometry="1" />
        </listOfReactants>
        <listOfProducts>
          <speciesReference constant="true" species="M_glu_L_c" stoichiometry="1" />
          <speciesReference constant="true" species="M_pyr_c" stoichiometry="1" />
        </listOfProducts>
        <fbc:geneProductAssociation>
          <fbc:geneProductRef fbc:geneProduct="G_351" />
        </fbc:geneProductAssociation>
      </reaction>
      <reaction fast="false" id="R_ALATA_L2" name="R_alanine_transaminase" reversible="false" fbc:lowerFluxBound="cobra_0_bound" fbc:upperFluxBound="cobra_default_ub">
        <listOfReactants>
          <speciesReference constant="true" species="M_ala_L_c" stoichiometry="1" />
          <speciesReference constant="true" species="M_pydx5p_c" stoichiometry="1" />
        </listOfReactants>
        <listOfProducts>
          <speciesReference constant="true" species="M_pyam5p_c" stoichiometry="1" />
          <speciesReference constant="true" species="M_pyr_c" stoichiometry="1" />
        </listOfProducts>
        <fbc:geneProductAssociation>
          <fbc:geneProductRef fbc:geneProduct="G_87" />
        </fbc:geneProductAssociation>
      </reaction>
      <reaction fast="false" id="R_ALATRS" name="R_Alanyl_tRNA_synthetase" reversible="false" fbc:lowerFluxBound="cobra_0_bound" fbc:upperFluxBound="cobra_default_ub">
        <listOfReactants>
          <speciesReference constant="true" species="M_ala_L_c" stoichiometry="1" />
          <speciesReference constant="true" species="M_atp_c" stoichiometry="1" />
          <speciesReference constant="true" species="M_trnaala_c" stoichiometry="1" />
        </listOfReactants>
        <listOfProducts>
          <speciesReference constant="true" species="M_ppi_c" stoichiometry="1" />
          <speciesReference constant="true" species="M_alatrna_c" stoichiometry="1" />
          <speciesReference constant="true" species="M_amp_c" stoichiometry="1" />
        </listOfProducts>
        <fbc:geneProductAssociation>
          <fbc:geneProductRef fbc:geneProduct="G_14" />
        </fbc:geneProductAssociation>
      </reaction>
      <reaction fast="false" id="R_ALCD19" name="R_alcohol_dehydrogenase__glycerol_" reversible="true" fbc:lowerFluxBound="cobra_default_lb" fbc:upperFluxBound="cobra_default_ub">
        <listOfReactants>
          <speciesReference constant="true" species="M_h_c" stoichiometry="1" />
          <speciesReference constant="true" species="M_nadh_c" stoichiometry="1" />
          <speciesReference constant="true" species="M_glyald_c" stoichiometry="1" />
        </listOfReactants>
        <listOfProducts>
          <speciesReference constant="true" species="M_glyc_c" stoichiometry="1" />
          <speciesReference constant="true" species="M_nad_c" stoichiometry="1" />
        </listOfProducts>
        <fbc:geneProductAssociation>
          <fbc:or>
            <fbc:geneProductRef fbc:geneProduct="G_27" />
            <fbc:geneProductRef fbc:geneProduct="G_15" />
          </fbc:or>
        </fbc:geneProductAssociation>
      </reaction>
      <reaction fast="false" id="R_ALCD2x" name="R_alcohol_dehydrogenase__ethanol_NAD_" reversible="true" fbc:lowerFluxBound="cobra_default_lb" fbc:upperFluxBound="cobra_default_ub">
        <listOfReactants>
          <speciesReference constant="true" species="M_etoh_c" stoichiometry="1" />
          <speciesReference constant="true" species="M_nad_c" stoichiometry="1" />
        </listOfReactants>
        <listOfProducts>
          <speciesReference constant="true" species="M_h_c" stoichiometry="1" />
          <speciesReference constant="true" species="M_nadh_c" stoichiometry="1" />
          <speciesReference constant="true" species="M_acald_c" stoichiometry="1" />
        </listOfProducts>
        <fbc:geneProductAssociation>
          <fbc:or>
            <fbc:geneProductRef fbc:geneProduct="G_27" />
            <fbc:geneProductRef fbc:geneProduct="G_15" />
          </fbc:or>
        </fbc:geneProductAssociation>
      </reaction>
      <reaction fast="false" id="R_ALCD3" name="R_alcohol_dehydrogenase__propanol_NAD_" reversible="true" fbc:lowerFluxBound="cobra_default_lb" fbc:upperFluxBound="cobra_default_ub">
        <listOfReactants>
          <speciesReference constant="true" species="M_ppoh_c" stoichiometry="1" />
          <speciesReference constant="true" species="M_nad_c" stoichiometry="1" />
        </listOfReactants>
        <listOfProducts>
          <speciesReference constant="true" species="M_h_c" stoichiometry="1" />
          <speciesReference constant="true" species="M_ppal_c" stoichiometry="1" />
          <speciesReference constant="true" species="M_nadh_c" stoichiometry="1" />
        </listOfProducts>
        <fbc:geneProductAssociation>
          <fbc:or>
            <fbc:geneProductRef fbc:geneProduct="G_27" />
            <fbc:geneProductRef fbc:geneProduct="G_15" />
          </fbc:or>
        </fbc:geneProductAssociation>
      </reaction>
      <reaction fast="false" id="R_ALDD8b" name="R_aldehyde_dehydrogenase__glyceraldehyde__NAD_" reversible="true" fbc:lowerFluxBound="cobra_default_lb" fbc:upperFluxBound="cobra_default_ub">
        <listOfReactants>
          <speciesReference constant="true" species="M_h2o_c" stoichiometry="1" />
          <speciesReference constant="true" species="M_nad_c" stoichiometry="1" />
          <speciesReference constant="true" species="M_glyald_c" stoichiometry="1" />
        </listOfReactants>
        <listOfProducts>
          <speciesReference constant="true" species="M_glyc_R_c" stoichiometry="1" />
          <speciesReference constant="true" species="M_h_c" stoichiometry="2" />
          <speciesReference constant="true" species="M_nadh_c" stoichiometry="1" />
        </listOfProducts>
        <fbc:geneProductAssociation>
          <fbc:geneProductRef fbc:geneProduct="G_342" />
        </fbc:geneProductAssociation>
      </reaction>
      <reaction fast="false" id="R_AMAOT" name="R_adenosylmethionine_8_amino_7_oxononanoate_transaminase" reversible="true" fbc:lowerFluxBound="cobra_default_lb" fbc:upperFluxBound="cobra_default_ub">
        <listOfReactants>
          <speciesReference constant="true" species="M_amet_c" stoichiometry="1" />
          <speciesReference constant="true" species="M_8aonn_c" stoichiometry="1" />
        </listOfReactants>
        <listOfProducts>
          <speciesReference constant="true" species="M_dann_c" stoichiometry="1" />
          <speciesReference constant="true" species="M_amob_c" stoichiometry="1" />
        </listOfProducts>
        <fbc:geneProductAssociation>
          <fbc:geneProductRef fbc:geneProduct="G_333" />
        </fbc:geneProductAssociation>
      </reaction>
      <reaction fast="false" id="R_AMPMS" name="R_4_amino_2_methyl_5_phosphomethylpyrimidine_synthetase" reversible="false" fbc:lowerFluxBound="cobra_0_bound" fbc:upperFluxBound="cobra_default_ub">
        <listOfReactants>
          <speciesReference constant="true" species="M_h2o_c" stoichiometry="1" />
          <speciesReference constant="true" species="M_air_c" stoichiometry="1" />
        </listOfReactants>
        <listOfProducts>
          <speciesReference constant="true" species="M_for_c" stoichiometry="2" />
          <speciesReference constant="true" species="M_h_c" stoichiometry="4" />
          <speciesReference constant="true" species="M_4ampm_c" stoichiometry="1" />
        </listOfProducts>
        <fbc:geneProductAssociation>
          <fbc:geneProductRef fbc:geneProduct="G_201" />
        </fbc:geneProductAssociation>
      </reaction>
      <reaction fast="false" id="R_ANPRT" name="R_anthranilate_phosphoribosyltransferase" reversible="false" fbc:lowerFluxBound="cobra_0_bound" fbc:upperFluxBound="cobra_default_ub">
        <listOfReactants>
          <speciesReference constant="true" species="M_prpp_c" stoichiometry="1" />
          <speciesReference constant="true" species="M_anth_c" stoichiometry="1" />
        </listOfReactants>
        <listOfProducts>
          <speciesReference constant="true" species="M_ppi_c" stoichiometry="1" />
          <speciesReference constant="true" species="M_pran_c" stoichiometry="1" />
        </listOfProducts>
        <fbc:geneProductAssociation>
          <fbc:or>
            <fbc:geneProductRef fbc:geneProduct="G_28" />
            <fbc:geneProductRef fbc:geneProduct="G_375" />
          </fbc:or>
        </fbc:geneProductAssociation>
      </reaction>
      <reaction fast="false" id="R_ANS1" name="R_anthranilate_synthase" reversible="false" fbc:lowerFluxBound="cobra_0_bound" fbc:upperFluxBound="cobra_default_ub">
        <listOfReactants>
          <speciesReference constant="true" species="M_gln_L_c" stoichiometry="1" />
          <speciesReference constant="true" species="M_chor_c" stoichiometry="1" />
        </listOfReactants>
        <listOfProducts>
          <speciesReference constant="true" species="M_pyr_c" stoichiometry="1" />
          <speciesReference constant="true" species="M_glu_L_c" stoichiometry="1" />
          <speciesReference constant="true" species="M_h_c" stoichiometry="1" />
          <speciesReference constant="true" species="M_anth_c" stoichiometry="1" />
        </listOfProducts>
        <fbc:geneProductAssociation>
          <fbc:and>
            <fbc:geneProductRef fbc:geneProduct="G_373" />
            <fbc:geneProductRef fbc:geneProduct="G_374" />
          </fbc:and>
        </fbc:geneProductAssociation>
      </reaction>
      <reaction fast="false" id="R_ANTIMt1" name="R_antimonite__transporter_via_uniport" reversible="false" fbc:lowerFluxBound="cobra_0_bound" fbc:upperFluxBound="cobra_default_ub">
        <listOfReactants>
          <speciesReference constant="true" species="M_antim_c" stoichiometry="1" />
        </listOfReactants>
        <listOfProducts>
          <speciesReference constant="true" species="M_antim_e" stoichiometry="1" />
        </listOfProducts>
        <fbc:geneProductAssociation>
          <fbc:geneProductRef fbc:geneProduct="G_437" />
        </fbc:geneProductAssociation>
      </reaction>
      <reaction fast="false" id="R_APRAUR" name="R_5_amino_6__5_phosphoribosylamino_uracil_reductase" reversible="false" fbc:lowerFluxBound="cobra_0_bound" fbc:upperFluxBound="cobra_default_ub">
        <listOfReactants>
          <speciesReference constant="true" species="M_nadph_c" stoichiometry="1" />
          <speciesReference constant="true" species="M_h_c" stoichiometry="1" />
          <speciesReference constant="true" species="M_5apru_c" stoichiometry="1" />
        </listOfReactants>
        <listOfProducts>
          <speciesReference constant="true" species="M_nadp_c" stoichiometry="1" />
          <speciesReference constant="true" species="M_5aprbu_c" stoichiometry="1" />
        </listOfProducts>
        <fbc:geneProductAssociation>
          <fbc:geneProductRef fbc:geneProduct="G_310" />
        </fbc:geneProductAssociation>
      </reaction>
      <reaction fast="false" id="R_APSPT" name="R_adenosine_5__phosphosulfate_reductase" reversible="true" fbc:lowerFluxBound="cobra_default_lb" fbc:upperFluxBound="cobra_default_ub">
        <listOfReactants>
          <speciesReference constant="true" species="M_trdrd_c" stoichiometry="1" />
          <speciesReference constant="true" species="M_aps_c" stoichiometry="1" />
        </listOfReactants>
        <listOfProducts>
          <speciesReference constant="true" species="M_so3_c" stoichiometry="1" />
          <speciesReference constant="true" species="M_h_c" stoichiometry="2" />
          <speciesReference constant="true" species="M_trdox_c" stoichiometry="1" />
          <speciesReference constant="true" species="M_amp_c" stoichiometry="1" />
        </listOfProducts>
      </reaction>
      <reaction fast="false" id="R_APYRH" name="R_3_Fumarylpyruvate_acylhydrolase" reversible="false" fbc:lowerFluxBound="cobra_0_bound" fbc:upperFluxBound="cobra_default_ub">
        <listOfReactants>
          <speciesReference constant="true" species="M_h2o_c" stoichiometry="1" />
          <speciesReference constant="true" species="M_3fpyr_c" stoichiometry="1" />
        </listOfReactants>
        <listOfProducts>
          <speciesReference constant="true" species="M_pyr_c" stoichiometry="1" />
          <speciesReference constant="true" species="M_fum_c" stoichiometry="1" />
          <speciesReference constant="true" species="M_h_c" stoichiometry="1" />
        </listOfProducts>
        <fbc:geneProductAssociation>
          <fbc:geneProductRef fbc:geneProduct="G_325" />
        </fbc:geneProductAssociation>
      </reaction>
      <reaction fast="false" id="R_ARGDC" name="R_arginine_decarboxylase" reversible="false" fbc:lowerFluxBound="cobra_0_bound" fbc:upperFluxBound="cobra_default_ub">
        <listOfReactants>
          <speciesReference constant="true" species="M_arg_L_c" stoichiometry="1" />
          <speciesReference constant="true" species="M_h_c" stoichiometry="1" />
        </listOfReactants>
        <listOfProducts>
          <speciesReference constant="true" species="M_agm_c" stoichiometry="1" />
          <speciesReference constant="true" species="M_co2_c" stoichiometry="1" />
        </listOfProducts>
        <fbc:geneProductAssociation>
          <fbc:geneProductRef fbc:geneProduct="G_124" />
        </fbc:geneProductAssociation>
      </reaction>
      <reaction fast="false" id="R_ARGSL" name="R_argininosuccinate_lyase" reversible="true" fbc:lowerFluxBound="cobra_default_lb" fbc:upperFluxBound="cobra_default_ub">
        <listOfReactants>
          <speciesReference constant="true" species="M_argsuc_c" stoichiometry="1" />
        </listOfReactants>
        <listOfProducts>
          <speciesReference constant="true" species="M_fum_c" stoichiometry="1" />
          <speciesReference constant="true" species="M_arg_L_c" stoichiometry="1" />
        </listOfProducts>
        <fbc:geneProductAssociation>
          <fbc:geneProductRef fbc:geneProduct="G_335" />
        </fbc:geneProductAssociation>
      </reaction>
      <reaction fast="false" id="R_ARGSS" name="R_argininosuccinate_synthase" reversible="false" fbc:lowerFluxBound="cobra_0_bound" fbc:upperFluxBound="cobra_default_ub">
        <listOfReactants>
          <speciesReference constant="true" species="M_citr_L_c" stoichiometry="1" />
          <speciesReference constant="true" species="M_atp_c" stoichiometry="1" />
          <speciesReference constant="true" species="M_asp_L_c" stoichiometry="1" />
        </listOfReactants>
        <listOfProducts>
          <speciesReference constant="true" species="M_ppi_c" stoichiometry="1" />
          <speciesReference constant="true" species="M_argsuc_c" stoichiometry="1" />
          <speciesReference constant="true" species="M_h_c" stoichiometry="1" />
          <speciesReference constant="true" species="M_amp_c" stoichiometry="1" />
        </listOfProducts>
        <fbc:geneProductAssociation>
          <fbc:geneProductRef fbc:geneProduct="G_334" />
        </fbc:geneProductAssociation>
      </reaction>
      <reaction fast="false" id="R_ARGTRS" name="R_Arginyl_tRNA_synthetase" reversible="false" fbc:lowerFluxBound="cobra_0_bound" fbc:upperFluxBound="cobra_default_ub">
        <listOfReactants>
          <speciesReference constant="true" species="M_arg_L_c" stoichiometry="1" />
          <speciesReference constant="true" species="M_atp_c" stoichiometry="1" />
          <speciesReference constant="true" species="M_trnaarg_c" stoichiometry="1" />
        </listOfReactants>
        <listOfProducts>
          <speciesReference constant="true" species="M_ppi_c" stoichiometry="1" />
          <speciesReference constant="true" species="M_argtrna_c" stoichiometry="1" />
          <speciesReference constant="true" species="M_amp_c" stoichiometry="1" />
        </listOfProducts>
        <fbc:geneProductAssociation>
          <fbc:geneProductRef fbc:geneProduct="G_337" />
        </fbc:geneProductAssociation>
      </reaction>
      <reaction fast="false" id="R_ARSNAt1" name="R_Arsenate_transporter" reversible="false" fbc:lowerFluxBound="cobra_0_bound" fbc:upperFluxBound="cobra_default_ub">
        <listOfReactants>
          <speciesReference constant="true" species="M_arsna_c" stoichiometry="1" />
        </listOfReactants>
        <listOfProducts>
          <speciesReference constant="true" species="M_arsna_e" stoichiometry="1" />
        </listOfProducts>
        <fbc:geneProductAssociation>
          <fbc:geneProductRef fbc:geneProduct="G_437" />
        </fbc:geneProductAssociation>
      </reaction>
      <reaction fast="false" id="R_ARSt1" name="R_arsenite_transporter_via_uniport" reversible="false" fbc:lowerFluxBound="cobra_0_bound" fbc:upperFluxBound="cobra_default_ub">
        <listOfReactants>
          <speciesReference constant="true" species="M_arsni2_c" stoichiometry="1" />
        </listOfReactants>
        <listOfProducts>
          <speciesReference constant="true" species="M_arsni2_e" stoichiometry="1" />
        </listOfProducts>
        <fbc:geneProductAssociation>
          <fbc:or>
            <fbc:geneProductRef fbc:geneProduct="G_248" />
            <fbc:geneProductRef fbc:geneProduct="G_437" />
          </fbc:or>
        </fbc:geneProductAssociation>
      </reaction>
      <reaction fast="false" id="R_ASAD" name="R_aspartate_semialdehyde_dehydrogenase" reversible="true" fbc:lowerFluxBound="cobra_default_lb" fbc:upperFluxBound="cobra_default_ub">
        <listOfReactants>
          <speciesReference constant="true" species="M_pi_c" stoichiometry="1" />
          <speciesReference constant="true" species="M_nadp_c" stoichiometry="1" />
          <speciesReference constant="true" species="M_aspsa_c" stoichiometry="1" />
        </listOfReactants>
        <listOfProducts>
          <speciesReference constant="true" species="M_h_c" stoichiometry="1" />
          <speciesReference constant="true" species="M_nadph_c" stoichiometry="1" />
          <speciesReference constant="true" species="M_4pasp_c" stoichiometry="1" />
        </listOfProducts>
        <fbc:geneProductAssociation>
          <fbc:geneProductRef fbc:geneProduct="G_276" />
        </fbc:geneProductAssociation>
      </reaction>
      <reaction fast="false" id="R_ASNS2" name="R_asparagine_synthetase" reversible="false" fbc:lowerFluxBound="cobra_0_bound" fbc:upperFluxBound="cobra_default_ub">
        <listOfReactants>
          <speciesReference constant="true" species="M_atp_c" stoichiometry="1" />
          <speciesReference constant="true" species="M_asp_L_c" stoichiometry="1" />
          <speciesReference constant="true" species="M_nh4_c" stoichiometry="1" />
        </listOfReactants>
        <listOfProducts>
          <speciesReference constant="true" species="M_asn_L_c" stoichiometry="1" />
          <speciesReference constant="true" species="M_ppi_c" stoichiometry="1" />
          <speciesReference constant="true" species="M_h_c" stoichiometry="1" />
          <speciesReference constant="true" species="M_amp_c" stoichiometry="1" />
        </listOfProducts>
        <fbc:geneProductAssociation>
          <fbc:geneProductRef fbc:geneProduct="G_42" />
        </fbc:geneProductAssociation>
      </reaction>
      <reaction fast="false" id="R_ASP1DC" name="R_aspartate_1_decarboxylase" reversible="false" fbc:lowerFluxBound="cobra_0_bound" fbc:upperFluxBound="cobra_default_ub">
        <listOfReactants>
          <speciesReference constant="true" species="M_h_c" stoichiometry="1" />
          <speciesReference constant="true" species="M_asp_L_c" stoichiometry="1" />
        </listOfReactants>
        <listOfProducts>
          <speciesReference constant="true" species="M_ala_B_c" stoichiometry="1" />
          <speciesReference constant="true" species="M_co2_c" stoichiometry="1" />
        </listOfProducts>
        <fbc:geneProductAssociation>
          <fbc:geneProductRef fbc:geneProduct="G_210" />
        </fbc:geneProductAssociation>
      </reaction>
      <reaction fast="false" id="R_ASPCT" name="R_aspartate_carbamoyltransferase" reversible="false" fbc:lowerFluxBound="cobra_0_bound" fbc:upperFluxBound="cobra_default_ub">
        <listOfReactants>
          <speciesReference constant="true" species="M_cbp_c" stoichiometry="1" />
          <speciesReference constant="true" species="M_asp_L_c" stoichiometry="1" />
        </listOfReactants>
        <listOfProducts>
          <speciesReference constant="true" species="M_pi_c" stoichiometry="1" />
          <speciesReference constant="true" species="M_h_c" stoichiometry="1" />
          <speciesReference constant="true" species="M_cbasp_c" stoichiometry="1" />
        </listOfProducts>
        <fbc:geneProductAssociation>
          <fbc:geneProductRef fbc:geneProduct="G_314" />
        </fbc:geneProductAssociation>
      </reaction>
      <reaction fast="false" id="R_ASPK" name="R_aspartate_kinase" reversible="true" fbc:lowerFluxBound="cobra_default_lb" fbc:upperFluxBound="cobra_default_ub">
        <listOfReactants>
          <speciesReference constant="true" species="M_atp_c" stoichiometry="1" />
          <speciesReference constant="true" species="M_asp_L_c" stoichiometry="1" />
        </listOfReactants>
        <listOfProducts>
          <speciesReference constant="true" species="M_4pasp_c" stoichiometry="1" />
          <speciesReference constant="true" species="M_adp_c" stoichiometry="1" />
        </listOfProducts>
        <fbc:geneProductAssociation>
          <fbc:geneProductRef fbc:geneProduct="G_407" />
        </fbc:geneProductAssociation>
      </reaction>
      <reaction fast="false" id="R_ASPO1" name="R_L_aspartate_oxidase" reversible="false" fbc:lowerFluxBound="cobra_0_bound" fbc:upperFluxBound="cobra_default_ub">
        <listOfReactants>
          <speciesReference constant="true" species="M_nad_c" stoichiometry="1" />
          <speciesReference constant="true" species="M_asp_L_c" stoichiometry="1" />
        </listOfReactants>
        <listOfProducts>
          <speciesReference constant="true" species="M_h_c" stoichiometry="2" />
          <speciesReference constant="true" species="M_nadh_c" stoichiometry="1" />
          <speciesReference constant="true" species="M_iasp_c" stoichiometry="1" />
        </listOfProducts>
        <fbc:geneProductAssociation>
          <fbc:geneProductRef fbc:geneProduct="G_420" />
        </fbc:geneProductAssociation>
      </reaction>
      <reaction fast="false" id="R_ASPO3" name="R_L_aspartate_oxidase" reversible="false" fbc:lowerFluxBound="cobra_0_bound" fbc:upperFluxBound="cobra_default_ub">
        <listOfReactants>
          <speciesReference constant="true" species="M_ubq8_c" stoichiometry="1" />
          <speciesReference constant="true" species="M_asp_L_c" stoichiometry="1" />
        </listOfReactants>
        <listOfProducts>
          <speciesReference constant="true" species="M_h_c" stoichiometry="1" />
          <speciesReference constant="true" species="M_ubq8h2_c" stoichiometry="1" />
          <speciesReference constant="true" species="M_iasp_c" stoichiometry="1" />
        </listOfProducts>
        <fbc:geneProductAssociation>
          <fbc:geneProductRef fbc:geneProduct="G_420" />
        </fbc:geneProductAssociation>
      </reaction>
      <reaction fast="false" id="R_ASPO4" name="R_L_aspartate_oxidase" reversible="false" fbc:lowerFluxBound="cobra_0_bound" fbc:upperFluxBound="cobra_default_ub">
        <listOfReactants>
          <speciesReference constant="true" species="M_mqn8_c" stoichiometry="1" />
          <speciesReference constant="true" species="M_asp_L_c" stoichiometry="1" />
        </listOfReactants>
        <listOfProducts>
          <speciesReference constant="true" species="M_mql8_c" stoichiometry="1" />
          <speciesReference constant="true" species="M_h_c" stoichiometry="1" />
          <speciesReference constant="true" species="M_iasp_c" stoichiometry="1" />
        </listOfProducts>
        <fbc:geneProductAssociation>
          <fbc:geneProductRef fbc:geneProduct="G_420" />
        </fbc:geneProductAssociation>
      </reaction>
      <reaction fast="false" id="R_ASPO5" name="R_L_aspartate_oxidase" reversible="false" fbc:lowerFluxBound="cobra_0_bound" fbc:upperFluxBound="cobra_default_ub">
        <listOfReactants>
          <speciesReference constant="true" species="M_fum_c" stoichiometry="1" />
          <speciesReference constant="true" species="M_asp_L_c" stoichiometry="1" />
        </listOfReactants>
        <listOfProducts>
          <speciesReference constant="true" species="M_h_c" stoichiometry="1" />
          <speciesReference constant="true" species="M_succ_c" stoichiometry="1" />
          <speciesReference constant="true" species="M_iasp_c" stoichiometry="1" />
        </listOfProducts>
        <fbc:geneProductAssociation>
          <fbc:geneProductRef fbc:geneProduct="G_420" />
        </fbc:geneProductAssociation>
      </reaction>
      <reaction fast="false" id="R_ASPO6" name="R_L_aspartate_oxidase" reversible="false" fbc:lowerFluxBound="cobra_0_bound" fbc:upperFluxBound="cobra_default_ub">
        <listOfReactants>
          <speciesReference constant="true" species="M_o2_c" stoichiometry="1" />
          <speciesReference constant="true" species="M_asp_L_c" stoichiometry="1" />
        </listOfReactants>
        <listOfProducts>
          <speciesReference constant="true" species="M_h_c" stoichiometry="1" />
          <speciesReference constant="true" species="M_iasp_c" stoichiometry="1" />
          <speciesReference constant="true" species="M_h2o2_c" stoichiometry="1" />
        </listOfProducts>
        <fbc:geneProductAssociation>
          <fbc:geneProductRef fbc:geneProduct="G_420" />
        </fbc:geneProductAssociation>
      </reaction>
      <reaction fast="false" id="R_ASPT" name="R_L_aspartase" reversible="false" fbc:lowerFluxBound="cobra_0_bound" fbc:upperFluxBound="cobra_default_ub">
        <listOfReactants>
          <speciesReference constant="true" species="M_asp_L_c" stoichiometry="1" />
        </listOfReactants>
        <listOfProducts>
          <speciesReference constant="true" species="M_fum_c" stoichiometry="1" />
          <speciesReference constant="true" species="M_nh4_c" stoichiometry="1" />
        </listOfProducts>
        <fbc:geneProductAssociation>
          <fbc:geneProductRef fbc:geneProduct="G_335" />
        </fbc:geneProductAssociation>
      </reaction>
      <reaction fast="false" id="R_ASPTA1" name="R_aspartate_transaminase" reversible="true" fbc:lowerFluxBound="cobra_default_lb" fbc:upperFluxBound="cobra_default_ub">
        <listOfReactants>
          <speciesReference constant="true" species="M_akg_c" stoichiometry="1" />
          <speciesReference constant="true" species="M_asp_L_c" stoichiometry="1" />
        </listOfReactants>
        <listOfProducts>
          <speciesReference constant="true" species="M_glu_L_c" stoichiometry="1" />
          <speciesReference constant="true" species="M_oaa_c" stoichiometry="1" />
        </listOfProducts>
        <fbc:geneProductAssociation>
          <fbc:or>
            <fbc:geneProductRef fbc:geneProduct="G_190" />
            <fbc:geneProductRef fbc:geneProduct="G_139" />
            <fbc:geneProductRef fbc:geneProduct="G_351" />
          </fbc:or>
        </fbc:geneProductAssociation>
      </reaction>
      <reaction fast="false" id="R_ASPTRS" name="R_Aspartyl_tRNA_synthetase" reversible="false" fbc:lowerFluxBound="cobra_0_bound" fbc:upperFluxBound="cobra_default_ub">
        <listOfReactants>
          <speciesReference constant="true" species="M_trnaasp_c" stoichiometry="1" />
          <speciesReference constant="true" species="M_atp_c" stoichiometry="1" />
          <speciesReference constant="true" species="M_asp_L_c" stoichiometry="1" />
        </listOfReactants>
        <listOfProducts>
          <speciesReference constant="true" species="M_ppi_c" stoichiometry="1" />
          <speciesReference constant="true" species="M_asptrna_c" stoichiometry="1" />
          <speciesReference constant="true" species="M_amp_c" stoichiometry="1" />
        </listOfProducts>
        <fbc:geneProductAssociation>
          <fbc:geneProductRef fbc:geneProduct="G_177" />
        </fbc:geneProductAssociation>
      </reaction>
      <reaction fast="false" id="R_ATPM" name="R_ATP_maintenance_requirment" reversible="false" fbc:lowerFluxBound="cobra_0_bound" fbc:upperFluxBound="cobra_default_ub">
        <listOfReactants>
          <speciesReference constant="true" species="M_h2o_c" stoichiometry="1" />
          <speciesReference constant="true" species="M_atp_c" stoichiometry="1" />
        </listOfReactants>
        <listOfProducts>
          <speciesReference constant="true" species="M_pi_c" stoichiometry="1" />
          <speciesReference constant="true" species="M_h_c" stoichiometry="1" />
          <speciesReference constant="true" species="M_adp_c" stoichiometry="1" />
        </listOfProducts>
      </reaction>
      <reaction fast="false" id="R_ATPPRT" name="R_ATP_phosphoribosyltransferase" reversible="false" fbc:lowerFluxBound="cobra_0_bound" fbc:upperFluxBound="cobra_default_ub">
        <listOfReactants>
          <speciesReference constant="true" species="M_prpp_c" stoichiometry="1" />
          <speciesReference constant="true" species="M_atp_c" stoichiometry="1" />
        </listOfReactants>
        <listOfProducts>
          <speciesReference constant="true" species="M_ppi_c" stoichiometry="1" />
          <speciesReference constant="true" species="M_prbatp_c" stoichiometry="1" />
        </listOfProducts>
        <fbc:geneProductAssociation>
          <fbc:geneProductRef fbc:geneProduct="G_233" />
        </fbc:geneProductAssociation>
      </reaction>
      <reaction fast="false" id="R_ATPS3r" name="R_ATPase" reversible="true" fbc:lowerFluxBound="cobra_default_lb" fbc:upperFluxBound="cobra_default_ub">
        <listOfReactants>
          <speciesReference constant="true" species="M_pi_c" stoichiometry="1" />
          <speciesReference constant="true" species="M_adp_c" stoichiometry="1" />
          <speciesReference constant="true" species="M_h_e" stoichiometry="3" />
        </listOfReactants>
        <listOfProducts>
          <speciesReference constant="true" species="M_h2o_c" stoichiometry="1" />
          <speciesReference constant="true" species="M_h_c" stoichiometry="2" />
          <speciesReference constant="true" species="M_atp_c" stoichiometry="1" />
        </listOfProducts>
        <fbc:geneProductAssociation>
          <fbc:and>
            <fbc:geneProductRef fbc:geneProduct="G_130" />
            <fbc:geneProductRef fbc:geneProduct="G_131" />
            <fbc:geneProductRef fbc:geneProduct="G_132" />
            <fbc:geneProductRef fbc:geneProduct="G_133" />
            <fbc:geneProductRef fbc:geneProduct="G_134" />
            <fbc:geneProductRef fbc:geneProduct="G_135" />
            <fbc:geneProductRef fbc:geneProduct="G_136" />
            <fbc:geneProductRef fbc:geneProduct="G_137" />
          </fbc:and>
        </fbc:geneProductAssociation>
      </reaction>
      <reaction fast="false" id="R_BACCL" name="R_biotin_acetyl_CoA_carboxylase_ligase" reversible="false" fbc:lowerFluxBound="cobra_0_bound" fbc:upperFluxBound="cobra_default_ub">
        <listOfReactants>
          <speciesReference constant="true" species="M_btn_c" stoichiometry="1" />
          <speciesReference constant="true" species="M_h_c" stoichiometry="1" />
          <speciesReference constant="true" species="M_atp_c" stoichiometry="1" />
        </listOfReactants>
        <listOfProducts>
          <speciesReference constant="true" species="M_ppi_c" stoichiometry="1" />
          <speciesReference constant="true" species="M_btamp_c" stoichiometry="1" />
        </listOfProducts>
        <fbc:geneProductAssociation>
          <fbc:geneProductRef fbc:geneProduct="G_235" />
        </fbc:geneProductAssociation>
      </reaction>
      <reaction fast="false" id="R_BIO_CBDB1_DM_855" name="R_Dehalococcoides_CBDB1_biomass_demand" reversible="false" fbc:lowerFluxBound="cobra_0_bound" fbc:upperFluxBound="cobra_default_ub">
        <listOfReactants>
          <speciesReference constant="true" species="M_val_L_c" stoichiometry="0.0789" />
          <speciesReference constant="true" species="M_asp_L_c" stoichiometry="0.045" />
          <speciesReference constant="true" species="M_succoa_c" stoichiometry="3e-06" />
          <speciesReference constant="true" species="M_cys_L_c" stoichiometry="0.0172" />
          <speciesReference constant="true" species="M_utp_c" stoichiometry="0.0985" />
          <speciesReference constant="true" species="M_dctp_c" stoichiometry="0.0847" />
          <speciesReference constant="true" species="M_hdca_c" stoichiometry="0.0865" />
          <speciesReference constant="true" species="M_tyr_L_c" stoichiometry="0.0259" />
          <speciesReference constant="true" species="M_atp_c" stoichiometry="85.5" />
          <speciesReference constant="true" species="M_coa_c" stoichiometry="6e-06" />
          <speciesReference constant="true" species="M_glu_L_c" stoichiometry="0.0491" />
          <speciesReference constant="true" species="M_glycogen_c" stoichiometry="0.0154" />
          <speciesReference constant="true" species="M_ala_L_c" stoichiometry="0.0958" />
          <speciesReference constant="true" species="M_phe_L_c" stoichiometry="0.0347" />
          <speciesReference constant="true" species="M_hspmd_c" stoichiometry="0.0047" />
          <speciesReference constant="true" species="M_gtp_c" stoichiometry="0.1586" />
          <speciesReference constant="true" species="M_pro_L_c" stoichiometry="0.0415" />
          <speciesReference constant="true" species="M_thr_L_c" stoichiometry="0.0473" />
          <speciesReference constant="true" species="M_dgtp_c" stoichiometry="0.0847" />
          <speciesReference constant="true" species="M_ile_L_c" stoichiometry="0.0545" />
          <speciesReference constant="true" species="M_ser_L_c" stoichiometry="0.0405" />
          <speciesReference constant="true" species="M_amp_c" stoichiometry="0.001" />
          <speciesReference constant="true" species="M_met_L_c" stoichiometry="0.0288" />
          <speciesReference constant="true" species="M_ddca_c" stoichiometry="0.0019" />
          <speciesReference constant="true" species="M_fa11_c" stoichiometry="0.0471" />
          <speciesReference constant="true" species="M_asn_L_c" stoichiometry="0.045" />
          <speciesReference constant="true" species="M_lys_L_c" stoichiometry="0.064" />
          <speciesReference constant="true" species="M_ptrc_c" stoichiometry="0.0262" />
          <speciesReference constant="true" species="M_accoa_c" stoichiometry="0.0001" />
          <speciesReference constant="true" species="M_h2o_c" stoichiometry="85.5" />
          <speciesReference constant="true" species="M_nadph_c" stoichiometry="0.0004" />
          <speciesReference constant="true" species="M_gln_L_c" stoichiometry="0.0491" />
          <speciesReference constant="true" species="M_his_L_c" stoichiometry="0.0178" />
          <speciesReference constant="true" species="M_leu_L_c" stoichiometry="0.0845" />
          <speciesReference constant="true" species="M_nad_c" stoichiometry="0.0022" />
          <speciesReference constant="true" species="M_thf_c" stoichiometry="0.0001" />
          <speciesReference constant="true" species="M_arg_L_c" stoichiometry="0.0552" />
          <speciesReference constant="true" species="M_adocbl_c" stoichiometry="0.0047" />
          <speciesReference constant="true" species="M_ocdcea_c" stoichiometry="0.0007" />
          <speciesReference constant="true" species="M_nadh_c" stoichiometry="0.0001" />
          <speciesReference constant="true" species="M_icsa_c" stoichiometry="0.001" />
          <speciesReference constant="true" species="M_nadp_c" stoichiometry="0.0001" />
          <speciesReference constant="true" species="M_ocdca_c" stoichiometry="0.0376" />
          <speciesReference constant="true" species="M_ctp_c" stoichiometry="0.1063" />
          <speciesReference constant="true" species="M_trp_L_c" stoichiometry="0.0107" />
          <speciesReference constant="true" species="M_gly_c" stoichiometry="0.1145" />
          <speciesReference constant="true" species="M_ttdca_c" stoichiometry="0.0154" />
          <speciesReference constant="true" species="M_dttp_c" stoichiometry="0.0955" />
          <speciesReference constant="true" species="M_datp_c" stoichiometry="0.0955" />
        </listOfReactants>
        <listOfProducts>
          <speciesReference constant="true" species="M_pi_c" stoichiometry="85.5" />
          <speciesReference constant="true" species="M_h_c" stoichiometry="85.5" />
          <speciesReference constant="true" species="M_adp_c" stoichiometry="85.5" />
        </listOfProducts>
      </reaction>
      <reaction fast="false" id="R_BTMAT1" name="R_Butyryl_acyl_carrier_proteinmalonyl_CoA_C_acyltransferase" reversible="false" fbc:lowerFluxBound="cobra_0_bound" fbc:upperFluxBound="cobra_default_ub">
        <listOfReactants>
          <speciesReference constant="true" species="M_h_c" stoichiometry="1" />
          <speciesReference constant="true" species="M_nadh_c" stoichiometry="1" />
          <speciesReference constant="true" species="M_2beACP_c" stoichiometry="1" />
        </listOfReactants>
        <listOfProducts>
          <speciesReference constant="true" species="M_butACP_c" stoichiometry="1" />
          <speciesReference constant="true" species="M_nad_c" stoichiometry="1" />
        </listOfProducts>
        <fbc:geneProductAssociation>
          <fbc:geneProductRef fbc:geneProduct="G_338" />
        </fbc:geneProductAssociation>
      </reaction>
      <reaction fast="false" id="R_BTS" name="R_Biotin_synthase" reversible="false" fbc:lowerFluxBound="cobra_0_bound" fbc:upperFluxBound="cobra_default_ub">
        <listOfReactants>
          <speciesReference constant="true" species="M_dtbt_c" stoichiometry="1" />
          <speciesReference constant="true" species="M_s_c" stoichiometry="2" />
        </listOfReactants>
        <listOfProducts>
          <speciesReference constant="true" species="M_btn_c" stoichiometry="1" />
          <speciesReference constant="true" species="M_h_c" stoichiometry="1" />
          <speciesReference constant="true" species="M_h2s_c" stoichiometry="1" />
        </listOfProducts>
        <fbc:geneProductAssociation>
          <fbc:geneProductRef fbc:geneProduct="G_306" />
        </fbc:geneProductAssociation>
      </reaction>
      <reaction fast="false" id="R_CBIAT" name="R_Cobinamide_adenyltransferase" reversible="true" fbc:lowerFluxBound="cobra_default_lb" fbc:upperFluxBound="cobra_default_ub">
        <listOfReactants>
          <speciesReference constant="true" species="M_h2o_c" stoichiometry="1" />
          <speciesReference constant="true" species="M_cbi_c" stoichiometry="1" />
          <speciesReference constant="true" species="M_atp_c" stoichiometry="1" />
        </listOfReactants>
        <listOfProducts>
          <speciesReference constant="true" species="M_ppi_c" stoichiometry="1" />
          <speciesReference constant="true" species="M_pi_c" stoichiometry="1" />
          <speciesReference constant="true" species="M_adcoba_c" stoichiometry="1" />
        </listOfProducts>
        <fbc:geneProductAssociation>
          <fbc:or>
            <fbc:geneProductRef fbc:geneProduct="G_429" />
            <fbc:geneProductRef fbc:geneProduct="G_326" />
            <fbc:geneProductRef fbc:geneProduct="G_301" />
          </fbc:or>
        </fbc:geneProductAssociation>
      </reaction>
      <reaction fast="false" id="R_CBL1abc" name="R_Cob_1_alamin_transport_via_ABC_system" reversible="false" fbc:lowerFluxBound="cobra_0_bound" fbc:upperFluxBound="cobra_default_ub">
        <listOfReactants>
          <speciesReference constant="true" species="M_h2o_c" stoichiometry="1" />
          <speciesReference constant="true" species="M_cbl1_e" stoichiometry="1" />
          <speciesReference constant="true" species="M_atp_c" stoichiometry="1" />
        </listOfReactants>
        <listOfProducts>
          <speciesReference constant="true" species="M_adp_c" stoichiometry="1" />
          <speciesReference constant="true" species="M_h_c" stoichiometry="1" />
          <speciesReference constant="true" species="M_cbl1_c" stoichiometry="1" />
          <speciesReference constant="true" species="M_pi_c" stoichiometry="1" />
        </listOfProducts>
        <fbc:geneProductAssociation>
          <fbc:and>
            <fbc:or>
              <fbc:geneProductRef fbc:geneProduct="G_162" />
              <fbc:geneProductRef fbc:geneProduct="G_525" />
            </fbc:or>
            <fbc:or>
              <fbc:geneProductRef fbc:geneProduct="G_163" />
              <fbc:geneProductRef fbc:geneProduct="G_526" />
            </fbc:or>
            <fbc:or>
              <fbc:geneProductRef fbc:geneProduct="G_431" />
              <fbc:geneProductRef fbc:geneProduct="G_161" />
              <fbc:geneProductRef fbc:geneProduct="G_480" />
              <fbc:geneProductRef fbc:geneProduct="G_524" />
            </fbc:or>
          </fbc:and>
        </fbc:geneProductAssociation>
      </reaction>
      <reaction fast="false" id="R_CBLATr" name="R_cob_I_alamin_adenosyltransferase" reversible="true" fbc:lowerFluxBound="cobra_default_lb" fbc:upperFluxBound="cobra_default_ub">
        <listOfReactants>
          <speciesReference constant="true" species="M_cbl1_c" stoichiometry="1" />
          <speciesReference constant="true" species="M_h_c" stoichiometry="1" />
          <speciesReference constant="true" species="M_atp_c" stoichiometry="1" />
        </listOfReactants>
        <listOfProducts>
          <speciesReference constant="true" species="M_adocbl_c" stoichiometry="1" />
          <speciesReference constant="true" species="M_pppi_c" stoichiometry="1" />
        </listOfProducts>
        <fbc:geneProductAssociation>
          <fbc:or>
            <fbc:geneProductRef fbc:geneProduct="G_429" />
            <fbc:geneProductRef fbc:geneProduct="G_326" />
            <fbc:geneProductRef fbc:geneProduct="G_301" />
          </fbc:or>
        </fbc:geneProductAssociation>
      </reaction>
      <reaction fast="false" id="R_CBPSr" name="R_carbamoyl_phosphate_synthase__glutamine_hydrolysing_" reversible="true" fbc:lowerFluxBound="cobra_default_lb" fbc:upperFluxBound="cobra_default_ub">
        <listOfReactants>
          <speciesReference constant="true" species="M_h2o_c" stoichiometry="1" />
          <speciesReference constant="true" species="M_gln_L_c" stoichiometry="1" />
          <speciesReference constant="true" species="M_atp_c" stoichiometry="2" />
          <speciesReference constant="true" species="M_hco3_c" stoichiometry="1" />
        </listOfReactants>
        <listOfProducts>
          <speciesReference constant="true" species="M_cbp_c" stoichiometry="1" />
          <speciesReference constant="true" species="M_pi_c" stoichiometry="1" />
          <speciesReference constant="true" species="M_h_c" stoichiometry="2" />
          <speciesReference constant="true" species="M_adp_c" stoichiometry="2" />
          <speciesReference constant="true" species="M_glu_L_c" stoichiometry="1" />
        </listOfProducts>
        <fbc:geneProductAssociation>
          <fbc:and>
            <fbc:geneProductRef fbc:geneProduct="G_316" />
            <fbc:geneProductRef fbc:geneProduct="G_317" />
          </fbc:and>
        </fbc:geneProductAssociation>
      </reaction>
      <reaction fast="false" id="R_RDR1" name="R_Chlorobenzene_reductive_dechlorination" reversible="false" fbc:lowerFluxBound="cobra_0_bound" fbc:upperFluxBound="cobra_default_ub">
        <listOfReactants>
          <speciesReference constant="true" species="M_hcb_e" stoichiometry="1" />
          <speciesReference constant="true" species="M_fdred_c" stoichiometry="8" />
          <speciesReference constant="true" species="M_h_c" stoichiometry="4" />
        </listOfReactants>
        <listOfProducts>
          <speciesReference constant="true" species="M_cl_e" stoichiometry="4" />
          <speciesReference constant="true" species="M_dcb_e" stoichiometry="1" />
          <speciesReference constant="true" species="M_fdox_c" stoichiometry="8" />
        </listOfProducts>
        <fbc:geneProductAssociation>
          <fbc:and>
            <fbc:or>
              <fbc:geneProductRef fbc:geneProduct="G_459" />
              <fbc:geneProductRef fbc:geneProduct="G_461" />
              <fbc:geneProductRef fbc:geneProduct="G_463" />
              <fbc:geneProductRef fbc:geneProduct="G_465" />
              <fbc:geneProductRef fbc:geneProduct="G_469" />
              <fbc:geneProductRef fbc:geneProduct="G_471" />
              <fbc:geneProductRef fbc:geneProduct="G_473" />
              <fbc:geneProductRef fbc:geneProduct="G_474" />
              <fbc:geneProductRef fbc:geneProduct="G_426" />
              <fbc:geneProductRef fbc:geneProduct="G_425" />
              <fbc:geneProductRef fbc:geneProduct="G_19" />
              <fbc:geneProductRef fbc:geneProduct="G_439" />
              <fbc:geneProductRef fbc:geneProduct="G_427" />
              <fbc:geneProductRef fbc:geneProduct="G_441" />
              <fbc:geneProductRef fbc:geneProduct="G_503" />
              <fbc:geneProductRef fbc:geneProduct="G_504" />
              <fbc:geneProductRef fbc:geneProduct="G_505" />
              <fbc:geneProductRef fbc:geneProduct="G_453" />
              <fbc:geneProductRef fbc:geneProduct="G_511" />
              <fbc:geneProductRef fbc:geneProduct="G_456" />
              <fbc:geneProductRef fbc:geneProduct="G_40" />
              <fbc:geneProductRef fbc:geneProduct="G_443" />
              <fbc:geneProductRef fbc:geneProduct="G_49" />
              <fbc:geneProductRef fbc:geneProduct="G_445" />
              <fbc:geneProductRef fbc:geneProduct="G_51" />
              <fbc:geneProductRef fbc:geneProduct="G_304" />
              <fbc:geneProductRef fbc:geneProduct="G_507" />
              <fbc:geneProductRef fbc:geneProduct="G_451" />
              <fbc:geneProductRef fbc:geneProduct="G_509" />
              <fbc:geneProductRef fbc:geneProduct="G_458" />
              <fbc:geneProductRef fbc:geneProduct="G_467" />
              <fbc:geneProductRef fbc:geneProduct="G_448" />
              <fbc:geneProductRef fbc:geneProduct="G_478" />
              <fbc:geneProductRef fbc:geneProduct="G_484" />
              <fbc:geneProductRef fbc:geneProduct="G_485" />
              <fbc:geneProductRef fbc:geneProduct="G_486" />
              <fbc:geneProductRef fbc:geneProduct="G_487" />
              <fbc:geneProductRef fbc:geneProduct="G_513" />
              <fbc:geneProductRef fbc:geneProduct="G_514" />
              <fbc:geneProductRef fbc:geneProduct="G_516" />
              <fbc:geneProductRef fbc:geneProduct="G_517" />
              <fbc:geneProductRef fbc:geneProduct="G_528" />
              <fbc:geneProductRef fbc:geneProduct="G_529" />
              <fbc:geneProductRef fbc:geneProduct="G_530" />
              <fbc:geneProductRef fbc:geneProduct="G_531" />
              <fbc:geneProductRef fbc:geneProduct="G_532" />
              <fbc:geneProductRef fbc:geneProduct="G_533" />
              <fbc:geneProductRef fbc:geneProduct="G_534" />
              <fbc:geneProductRef fbc:geneProduct="G_535" />
              <fbc:geneProductRef fbc:geneProduct="G_536" />
              <fbc:geneProductRef fbc:geneProduct="G_537" />
            </fbc:or>
            <fbc:or>
              <fbc:geneProductRef fbc:geneProduct="G_457" />
              <fbc:geneProductRef fbc:geneProduct="G_512" />
              <fbc:geneProductRef fbc:geneProduct="G_462" />
              <fbc:geneProductRef fbc:geneProduct="G_466" />
              <fbc:geneProductRef fbc:geneProduct="G_468" />
              <fbc:geneProductRef fbc:geneProduct="G_472" />
              <fbc:geneProductRef fbc:geneProduct="G_501" />
              <fbc:geneProductRef fbc:geneProduct="G_41" />
              <fbc:geneProductRef fbc:geneProduct="G_499" />
              <fbc:geneProductRef fbc:geneProduct="G_50" />
              <fbc:geneProductRef fbc:geneProduct="G_305" />
              <fbc:geneProductRef fbc:geneProduct="G_440" />
              <fbc:geneProductRef fbc:geneProduct="G_442" />
              <fbc:geneProductRef fbc:geneProduct="G_444" />
              <fbc:geneProductRef fbc:geneProduct="G_502" />
              <fbc:geneProductRef fbc:geneProduct="G_447" />
              <fbc:geneProductRef fbc:geneProduct="G_449" />
              <fbc:geneProductRef fbc:geneProduct="G_450" />
              <fbc:geneProductRef fbc:geneProduct="G_452" />
              <fbc:geneProductRef fbc:geneProduct="G_508" />
              <fbc:geneProductRef fbc:geneProduct="G_510" />
              <fbc:geneProductRef fbc:geneProduct="G_446" />
              <fbc:geneProductRef fbc:geneProduct="G_455" />
              <fbc:geneProductRef fbc:geneProduct="G_460" />
              <fbc:geneProductRef fbc:geneProduct="G_464" />
              <fbc:geneProductRef fbc:geneProduct="G_470" />
              <fbc:geneProductRef fbc:geneProduct="G_388" />
              <fbc:geneProductRef fbc:geneProduct="G_506" />
              <fbc:geneProductRef fbc:geneProduct="G_479" />
              <fbc:geneProductRef fbc:geneProduct="G_482" />
              <fbc:geneProductRef fbc:geneProduct="G_515" />
              <fbc:geneProductRef fbc:geneProduct="G_518" />
              <fbc:geneProductRef fbc:geneProduct="G_519" />
              <fbc:geneProductRef fbc:geneProduct="G_520" />
              <fbc:geneProductRef fbc:geneProduct="G_521" />
              <fbc:geneProductRef fbc:geneProduct="G_522" />
              <fbc:geneProductRef fbc:geneProduct="G_523" />
              <fbc:geneProductRef fbc:geneProduct="G_527" />
              <fbc:geneProductRef fbc:geneProduct="G_538" />
              <fbc:geneProductRef fbc:geneProduct="G_539" />
              <fbc:geneProductRef fbc:geneProduct="G_540" />
              <fbc:geneProductRef fbc:geneProduct="G_541" />
              <fbc:geneProductRef fbc:geneProduct="G_542" />
              <fbc:geneProductRef fbc:geneProduct="G_543" />
              <fbc:geneProductRef fbc:geneProduct="G_544" />
              <fbc:geneProductRef fbc:geneProduct="G_545" />
              <fbc:geneProductRef fbc:geneProduct="G_546" />
              <fbc:geneProductRef fbc:geneProduct="G_547" />
              <fbc:geneProductRef fbc:geneProduct="G_548" />
              <fbc:geneProductRef fbc:geneProduct="G_549" />
            </fbc:or>
          </fbc:and>
        </fbc:geneProductAssociation>
      </reaction>
      <reaction fast="false" id="R_CDGPT" name="R_CDPdiacylglycerolsn_glycerol_3_phosphate_3_phosphatidyltransferase" reversible="false" fbc:lowerFluxBound="cobra_0_bound" fbc:upperFluxBound="cobra_default_ub">
        <listOfReactants>
          <speciesReference constant="true" species="M_glyc3p_c" stoichiometry="1" />
          <speciesReference constant="true" species="M_cdpdag_c" stoichiometry="1" />
        </listOfReactants>
        <listOfProducts>
          <speciesReference constant="true" species="M_h_c" stoichiometry="1" />
          <speciesReference constant="true" species="M_cmp_c" stoichiometry="1" />
          <speciesReference constant="true" species="M_pglyp_c" stoichiometry="1" />
        </listOfProducts>
        <fbc:geneProductAssociation>
          <fbc:geneProductRef fbc:geneProduct="G_279" />
        </fbc:geneProductAssociation>
      </reaction>
      <reaction fast="false" id="R_CDPDSP" name="R_CDPdiacylglycerol_serine_O_phosphatidyltransferase" reversible="false" fbc:lowerFluxBound="cobra_0_bound" fbc:upperFluxBound="cobra_default_ub">
        <listOfReactants>
          <speciesReference constant="true" species="M_ser_L_c" stoichiometry="1" />
          <speciesReference constant="true" species="M_cdpdag_c" stoichiometry="1" />
        </listOfReactants>
        <listOfProducts>
          <speciesReference constant="true" species="M_h_c" stoichiometry="1" />
          <speciesReference constant="true" species="M_cmp_c" stoichiometry="1" />
          <speciesReference constant="true" species="M_ps_c" stoichiometry="1" />
        </listOfProducts>
        <fbc:geneProductAssociation>
          <fbc:geneProductRef fbc:geneProduct="G_279" />
        </fbc:geneProductAssociation>
      </reaction>
      <reaction fast="false" id="R_CDPMEK" name="R_4__cytidine_5__diphospho__2_C_methyl_D_erythritol_kinase" reversible="false" fbc:lowerFluxBound="cobra_0_bound" fbc:upperFluxBound="cobra_default_ub">
        <listOfReactants>
          <speciesReference constant="true" species="M_4c2me_c" stoichiometry="1" />
          <speciesReference constant="true" species="M_atp_c" stoichiometry="1" />
        </listOfReactants>
        <listOfProducts>
          <speciesReference constant="true" species="M_h_c" stoichiometry="1" />
          <speciesReference constant="true" species="M_adp_c" stoichiometry="1" />
          <speciesReference constant="true" species="M_2p4c2me_c" stoichiometry="1" />
        </listOfProducts>
        <fbc:geneProductAssociation>
          <fbc:geneProductRef fbc:geneProduct="G_74" />
        </fbc:geneProductAssociation>
      </reaction>
      <reaction fast="false" id="R_RDR2" name="R_Chloroethene_reductive_dechlorination" reversible="false" fbc:lowerFluxBound="cobra_0_bound" fbc:upperFluxBound="cobra_default_ub">
        <listOfReactants>
          <speciesReference constant="true" species="M_fdred_c" stoichiometry="8" />
          <speciesReference constant="true" species="M_h_c" stoichiometry="4" />
          <speciesReference constant="true" species="M_pce_e" stoichiometry="1" />
        </listOfReactants>
        <listOfProducts>
          <speciesReference constant="true" species="M_etl_e" stoichiometry="1" />
          <speciesReference constant="true" species="M_cl_e" stoichiometry="4" />
          <speciesReference constant="true" species="M_fdox_c" stoichiometry="8" />
        </listOfProducts>
        <fbc:geneProductAssociation>
          <fbc:and>
            <fbc:or>
              <fbc:geneProductRef fbc:geneProduct="G_459" />
              <fbc:geneProductRef fbc:geneProduct="G_461" />
              <fbc:geneProductRef fbc:geneProduct="G_463" />
              <fbc:geneProductRef fbc:geneProduct="G_465" />
              <fbc:geneProductRef fbc:geneProduct="G_469" />
              <fbc:geneProductRef fbc:geneProduct="G_471" />
              <fbc:geneProductRef fbc:geneProduct="G_473" />
              <fbc:geneProductRef fbc:geneProduct="G_474" />
              <fbc:geneProductRef fbc:geneProduct="G_426" />
              <fbc:geneProductRef fbc:geneProduct="G_425" />
              <fbc:geneProductRef fbc:geneProduct="G_19" />
              <fbc:geneProductRef fbc:geneProduct="G_439" />
              <fbc:geneProductRef fbc:geneProduct="G_427" />
              <fbc:geneProductRef fbc:geneProduct="G_441" />
              <fbc:geneProductRef fbc:geneProduct="G_503" />
              <fbc:geneProductRef fbc:geneProduct="G_504" />
              <fbc:geneProductRef fbc:geneProduct="G_505" />
              <fbc:geneProductRef fbc:geneProduct="G_453" />
              <fbc:geneProductRef fbc:geneProduct="G_511" />
              <fbc:geneProductRef fbc:geneProduct="G_456" />
              <fbc:geneProductRef fbc:geneProduct="G_40" />
              <fbc:geneProductRef fbc:geneProduct="G_443" />
              <fbc:geneProductRef fbc:geneProduct="G_49" />
              <fbc:geneProductRef fbc:geneProduct="G_445" />
              <fbc:geneProductRef fbc:geneProduct="G_51" />
              <fbc:geneProductRef fbc:geneProduct="G_304" />
              <fbc:geneProductRef fbc:geneProduct="G_507" />
              <fbc:geneProductRef fbc:geneProduct="G_451" />
              <fbc:geneProductRef fbc:geneProduct="G_509" />
              <fbc:geneProductRef fbc:geneProduct="G_458" />
              <fbc:geneProductRef fbc:geneProduct="G_467" />
              <fbc:geneProductRef fbc:geneProduct="G_448" />
              <fbc:geneProductRef fbc:geneProduct="G_478" />
              <fbc:geneProductRef fbc:geneProduct="G_484" />
              <fbc:geneProductRef fbc:geneProduct="G_485" />
              <fbc:geneProductRef fbc:geneProduct="G_486" />
              <fbc:geneProductRef fbc:geneProduct="G_487" />
              <fbc:geneProductRef fbc:geneProduct="G_513" />
              <fbc:geneProductRef fbc:geneProduct="G_514" />
              <fbc:geneProductRef fbc:geneProduct="G_516" />
              <fbc:geneProductRef fbc:geneProduct="G_517" />
              <fbc:geneProductRef fbc:geneProduct="G_528" />
              <fbc:geneProductRef fbc:geneProduct="G_529" />
              <fbc:geneProductRef fbc:geneProduct="G_530" />
              <fbc:geneProductRef fbc:geneProduct="G_531" />
              <fbc:geneProductRef fbc:geneProduct="G_532" />
              <fbc:geneProductRef fbc:geneProduct="G_533" />
              <fbc:geneProductRef fbc:geneProduct="G_534" />
              <fbc:geneProductRef fbc:geneProduct="G_535" />
              <fbc:geneProductRef fbc:geneProduct="G_536" />
              <fbc:geneProductRef fbc:geneProduct="G_537" />
            </fbc:or>
            <fbc:or>
              <fbc:geneProductRef fbc:geneProduct="G_457" />
              <fbc:geneProductRef fbc:geneProduct="G_512" />
              <fbc:geneProductRef fbc:geneProduct="G_462" />
              <fbc:geneProductRef fbc:geneProduct="G_466" />
              <fbc:geneProductRef fbc:geneProduct="G_468" />
              <fbc:geneProductRef fbc:geneProduct="G_472" />
              <fbc:geneProductRef fbc:geneProduct="G_501" />
              <fbc:geneProductRef fbc:geneProduct="G_41" />
              <fbc:geneProductRef fbc:geneProduct="G_499" />
              <fbc:geneProductRef fbc:geneProduct="G_50" />
              <fbc:geneProductRef fbc:geneProduct="G_305" />
              <fbc:geneProductRef fbc:geneProduct="G_440" />
              <fbc:geneProductRef fbc:geneProduct="G_442" />
              <fbc:geneProductRef fbc:geneProduct="G_444" />
              <fbc:geneProductRef fbc:geneProduct="G_502" />
              <fbc:geneProductRef fbc:geneProduct="G_447" />
              <fbc:geneProductRef fbc:geneProduct="G_449" />
              <fbc:geneProductRef fbc:geneProduct="G_450" />
              <fbc:geneProductRef fbc:geneProduct="G_452" />
              <fbc:geneProductRef fbc:geneProduct="G_508" />
              <fbc:geneProductRef fbc:geneProduct="G_510" />
              <fbc:geneProductRef fbc:geneProduct="G_446" />
              <fbc:geneProductRef fbc:geneProduct="G_455" />
              <fbc:geneProductRef fbc:geneProduct="G_460" />
              <fbc:geneProductRef fbc:geneProduct="G_464" />
              <fbc:geneProductRef fbc:geneProduct="G_470" />
              <fbc:geneProductRef fbc:geneProduct="G_388" />
              <fbc:geneProductRef fbc:geneProduct="G_506" />
              <fbc:geneProductRef fbc:geneProduct="G_479" />
              <fbc:geneProductRef fbc:geneProduct="G_482" />
              <fbc:geneProductRef fbc:geneProduct="G_515" />
              <fbc:geneProductRef fbc:geneProduct="G_518" />
              <fbc:geneProductRef fbc:geneProduct="G_519" />
              <fbc:geneProductRef fbc:geneProduct="G_520" />
              <fbc:geneProductRef fbc:geneProduct="G_521" />
              <fbc:geneProductRef fbc:geneProduct="G_522" />
              <fbc:geneProductRef fbc:geneProduct="G_523" />
              <fbc:geneProductRef fbc:geneProduct="G_527" />
              <fbc:geneProductRef fbc:geneProduct="G_538" />
              <fbc:geneProductRef fbc:geneProduct="G_539" />
              <fbc:geneProductRef fbc:geneProduct="G_540" />
              <fbc:geneProductRef fbc:geneProduct="G_541" />
              <fbc:geneProductRef fbc:geneProduct="G_542" />
              <fbc:geneProductRef fbc:geneProduct="G_543" />
              <fbc:geneProductRef fbc:geneProduct="G_544" />
              <fbc:geneProductRef fbc:geneProduct="G_545" />
              <fbc:geneProductRef fbc:geneProduct="G_546" />
              <fbc:geneProductRef fbc:geneProduct="G_547" />
              <fbc:geneProductRef fbc:geneProduct="G_548" />
              <fbc:geneProductRef fbc:geneProduct="G_549" />
            </fbc:or>
          </fbc:and>
        </fbc:geneProductAssociation>
      </reaction>
      <reaction fast="false" id="R_CHORM" name="R_chorismate_mutase" reversible="false" fbc:lowerFluxBound="cobra_0_bound" fbc:upperFluxBound="cobra_default_ub">
        <listOfReactants>
          <speciesReference constant="true" species="M_chor_c" stoichiometry="1" />
        </listOfReactants>
        <listOfProducts>
          <speciesReference constant="true" species="M_pphn_c" stoichiometry="1" />
        </listOfProducts>
        <fbc:geneProductAssociation>
          <fbc:or>
            <fbc:geneProductRef fbc:geneProduct="G_103" />
            <fbc:geneProductRef fbc:geneProduct="G_389" />
          </fbc:or>
        </fbc:geneProductAssociation>
      </reaction>
      <reaction fast="false" id="R_CHORS" name="R_chorismate_synthase" reversible="false" fbc:lowerFluxBound="cobra_0_bound" fbc:upperFluxBound="cobra_default_ub">
        <listOfReactants>
          <speciesReference constant="true" species="M_3psme_c" stoichiometry="1" />
        </listOfReactants>
        <listOfProducts>
          <speciesReference constant="true" species="M_pi_c" stoichiometry="1" />
          <speciesReference constant="true" species="M_chor_c" stoichiometry="1" />
        </listOfProducts>
        <fbc:geneProductAssociation>
          <fbc:geneProductRef fbc:geneProduct="G_104" />
        </fbc:geneProductAssociation>
      </reaction>
      <reaction fast="false" id="R_CITRMS" name="R__R__citramalate_synthase" reversible="true" fbc:lowerFluxBound="cobra_default_lb" fbc:upperFluxBound="cobra_default_ub">
        <listOfReactants>
          <speciesReference constant="true" species="M_h2o_c" stoichiometry="1" />
          <speciesReference constant="true" species="M_pyr_c" stoichiometry="1" />
          <speciesReference constant="true" species="M_h_c" stoichiometry="1" />
          <speciesReference constant="true" species="M_accoa_c" stoichiometry="1" />
        </listOfReactants>
        <listOfProducts>
          <speciesReference constant="true" species="M_citrmal_c" stoichiometry="1" />
          <speciesReference constant="true" species="M_coa_c" stoichiometry="1" />
        </listOfProducts>
        <fbc:geneProductAssociation>
          <fbc:geneProductRef fbc:geneProduct="G_216" />
        </fbc:geneProductAssociation>
      </reaction>
      <reaction fast="false" id="R_CITt6" name="R_citrate_transport_inout_via_proton_symport" reversible="true" fbc:lowerFluxBound="cobra_default_lb" fbc:upperFluxBound="cobra_default_ub">
        <listOfReactants>
          <speciesReference constant="true" species="M_cit_e" stoichiometry="1" />
          <speciesReference constant="true" species="M_h_e" stoichiometry="1" />
        </listOfReactants>
        <listOfProducts>
          <speciesReference constant="true" species="M_h_c" stoichiometry="1" />
          <speciesReference constant="true" species="M_cit_c" stoichiometry="1" />
        </listOfProducts>
      </reaction>
      <reaction fast="false" id="R_CLPNS" name="R_cardiolipin_synthetase" reversible="false" fbc:lowerFluxBound="cobra_0_bound" fbc:upperFluxBound="cobra_default_ub">
        <listOfReactants>
          <speciesReference constant="true" species="M_pgly_c" stoichiometry="1" />
          <speciesReference constant="true" species="M_cdpdag_c" stoichiometry="1" />
        </listOfReactants>
        <listOfProducts>
          <speciesReference constant="true" species="M_h_c" stoichiometry="1" />
          <speciesReference constant="true" species="M_cmp_c" stoichiometry="1" />
          <speciesReference constant="true" species="M_cdlp_c" stoichiometry="1" />
        </listOfProducts>
        <fbc:geneProductAssociation>
          <fbc:geneProductRef fbc:geneProduct="G_279" />
        </fbc:geneProductAssociation>
      </reaction>
      <reaction fast="false" id="R_CMLDC" name="R_4_carboxymuconolactone_decarboxylase" reversible="false" fbc:lowerFluxBound="cobra_0_bound" fbc:upperFluxBound="cobra_default_ub">
        <listOfReactants>
          <speciesReference constant="true" species="M_2c25dho_c" stoichiometry="1" />
          <speciesReference constant="true" species="M_h_c" stoichiometry="1" />
        </listOfReactants>
        <listOfProducts>
          <speciesReference constant="true" species="M_5odhf2a_c" stoichiometry="1" />
          <speciesReference constant="true" species="M_co2_c" stoichiometry="1" />
        </listOfProducts>
        <fbc:geneProductAssociation>
          <fbc:geneProductRef fbc:geneProduct="G_39" />
        </fbc:geneProductAssociation>
      </reaction>
      <reaction fast="false" id="R_CO2t" name="R_CO2_transport_out_via_diffusion" reversible="true" fbc:lowerFluxBound="cobra_default_lb" fbc:upperFluxBound="cobra_default_ub">
        <listOfReactants>
          <speciesReference constant="true" species="M_co2_e" stoichiometry="1" />
        </listOfReactants>
        <listOfProducts>
          <speciesReference constant="true" species="M_co2_c" stoichiometry="1" />
        </listOfProducts>
      </reaction>
      <reaction fast="false" id="R_COBALTt5" name="R_cobalt_transport_inout_via_permease__no_H_" reversible="true" fbc:lowerFluxBound="cobra_default_lb" fbc:upperFluxBound="cobra_default_ub">
        <listOfReactants>
          <speciesReference constant="true" species="M_cobalt2_c" stoichiometry="1" />
        </listOfReactants>
        <listOfProducts>
          <speciesReference constant="true" species="M_cobalt2_e" stoichiometry="1" />
        </listOfProducts>
        <fbc:geneProductAssociation>
          <fbc:or>
            <fbc:geneProductRef fbc:geneProduct="G_82" />
            <fbc:geneProductRef fbc:geneProduct="G_142" />
          </fbc:or>
        </fbc:geneProductAssociation>
      </reaction>
      <reaction fast="false" id="R_COBPS" name="R_cobalamin_5__phosphate_synthase" reversible="false" fbc:lowerFluxBound="cobra_0_bound" fbc:upperFluxBound="cobra_default_ub">
        <listOfReactants>
          <speciesReference constant="true" species="M_rdmbzi_c" stoichiometry="1" />
          <speciesReference constant="true" species="M_adgcoba_c" stoichiometry="1" />
        </listOfReactants>
        <listOfProducts>
          <speciesReference constant="true" species="M_gmp_c" stoichiometry="1" />
          <speciesReference constant="true" species="M_h_c" stoichiometry="1" />
          <speciesReference constant="true" species="M_cobamcoa_c" stoichiometry="1" />
        </listOfProducts>
        <fbc:geneProductAssociation>
          <fbc:geneProductRef fbc:geneProduct="G_167" />
        </fbc:geneProductAssociation>
      </reaction>
      <reaction fast="false" id="R_COBPS2" name="R_cobalamin_5__phosphate_synthase" reversible="true" fbc:lowerFluxBound="cobra_default_lb" fbc:upperFluxBound="cobra_default_ub">
        <listOfReactants>
          <speciesReference constant="true" species="M_rdmbzi_c" stoichiometry="1" />
          <speciesReference constant="true" species="M_adgcoba_c" stoichiometry="1" />
        </listOfReactants>
        <listOfProducts>
          <speciesReference constant="true" species="M_gmp_c" stoichiometry="1" />
          <speciesReference constant="true" species="M_adocbl_c" stoichiometry="1" />
          <speciesReference constant="true" species="M_h_c" stoichiometry="1" />
        </listOfProducts>
        <fbc:geneProductAssociation>
          <fbc:geneProductRef fbc:geneProduct="G_167" />
        </fbc:geneProductAssociation>
      </reaction>
      <reaction fast="false" id="R_CODHr" name="R_carbon_monoxide_dehydrogenase" reversible="true" fbc:lowerFluxBound="cobra_default_lb" fbc:upperFluxBound="cobra_default_ub">
        <listOfReactants>
          <speciesReference constant="true" species="M_h2o_c" stoichiometry="1" />
          <speciesReference constant="true" species="M_co_c" stoichiometry="1" />
          <speciesReference constant="true" species="M_fdox_c" stoichiometry="2" />
        </listOfReactants>
        <listOfProducts>
          <speciesReference constant="true" species="M_fdred_c" stoichiometry="2" />
          <speciesReference constant="true" species="M_co2_c" stoichiometry="1" />
          <speciesReference constant="true" species="M_h_c" stoichiometry="2" />
        </listOfProducts>
        <fbc:geneProductAssociation>
          <fbc:or>
            <fbc:geneProductRef fbc:geneProduct="G_171" />
            <fbc:geneProductRef fbc:geneProduct="G_170" />
            <fbc:geneProductRef fbc:geneProduct="G_172" />
            <fbc:geneProductRef fbc:geneProduct="G_174" />
          </fbc:or>
        </fbc:geneProductAssociation>
      </reaction>
      <reaction fast="false" id="R_CPC3MT" name="R_precorrin_3B_C17_methyltransferase" reversible="false" fbc:lowerFluxBound="cobra_0_bound" fbc:upperFluxBound="cobra_default_ub">
        <listOfReactants>
          <speciesReference constant="true" species="M_h_c" stoichiometry="1" />
          <speciesReference constant="true" species="M_copre3_c" stoichiometry="1" />
          <speciesReference constant="true" species="M_amet_c" stoichiometry="1" />
        </listOfReactants>
        <listOfProducts>
          <speciesReference constant="true" species="M_ahcys_c" stoichiometry="1" />
          <speciesReference constant="true" species="M_copre4_c" stoichiometry="1" />
        </listOfProducts>
        <fbc:geneProductAssociation>
          <fbc:geneProductRef fbc:geneProduct="G_260" />
        </fbc:geneProductAssociation>
      </reaction>
      <reaction fast="false" id="R_CPC6MT" name="R_precorrin_6Y_C5_15_methyltransferase__decarboxylating_" reversible="false" fbc:lowerFluxBound="cobra_0_bound" fbc:upperFluxBound="cobra_default_ub">
        <listOfReactants>
          <speciesReference constant="true" species="M_codhpre6_c" stoichiometry="1" />
          <speciesReference constant="true" species="M_amet_c" stoichiometry="2" />
        </listOfReactants>
        <listOfProducts>
          <speciesReference constant="true" species="M_co2_c" stoichiometry="1" />
          <speciesReference constant="true" species="M_copre8_c" stoichiometry="1" />
          <speciesReference constant="true" species="M_ahcys_c" stoichiometry="2" />
          <speciesReference constant="true" species="M_h_c" stoichiometry="1" />
        </listOfProducts>
        <fbc:geneProductAssociation>
          <fbc:geneProductRef fbc:geneProduct="G_416" />
        </fbc:geneProductAssociation>
      </reaction>
      <reaction fast="false" id="R_CPPPGOAN2" name="R_Oxygen_Independent_coproporphyrinogen_III_oxidase" reversible="false" fbc:lowerFluxBound="cobra_0_bound" fbc:upperFluxBound="cobra_default_ub">
        <listOfReactants>
          <speciesReference constant="true" species="M_nadph_c" stoichiometry="2" />
          <speciesReference constant="true" species="M_cpppg3_c" stoichiometry="1" />
          <speciesReference constant="true" species="M_fdox_c" stoichiometry="4" />
          <speciesReference constant="true" species="M_amet_c" stoichiometry="2" />
        </listOfReactants>
        <listOfProducts>
          <speciesReference constant="true" species="M_co2_c" stoichiometry="2" />
          <speciesReference constant="true" species="M_pppg9_c" stoichiometry="1" />
          <speciesReference constant="true" species="M_fdred_c" stoichiometry="4" />
          <speciesReference constant="true" species="M_met_L_c" stoichiometry="2" />
          <speciesReference constant="true" species="M_nadp_c" stoichiometry="2" />
          <speciesReference constant="true" species="M_h_c" stoichiometry="2" />
          <speciesReference constant="true" species="M_dad_5_c" stoichiometry="2" />
        </listOfProducts>
        <fbc:geneProductAssociation>
          <fbc:geneProductRef fbc:geneProduct="G_236" />
        </fbc:geneProductAssociation>
      </reaction>
      <reaction fast="false" id="R_CTPS1" name="R_CTP_synthase__NH3_" reversible="false" fbc:lowerFluxBound="cobra_0_bound" fbc:upperFluxBound="cobra_default_ub">
        <listOfReactants>
          <speciesReference constant="true" species="M_utp_c" stoichiometry="1" />
          <speciesReference constant="true" species="M_atp_c" stoichiometry="1" />
          <speciesReference constant="true" species="M_nh4_c" stoichiometry="1" />
        </listOfReactants>
        <listOfProducts>
          <speciesReference constant="true" species="M_pi_c" stoichiometry="1" />
          <speciesReference constant="true" species="M_ctp_c" stoichiometry="1" />
          <speciesReference constant="true" species="M_h_c" stoichiometry="2" />
          <speciesReference constant="true" species="M_adp_c" stoichiometry="1" />
        </listOfProducts>
        <fbc:geneProductAssociation>
          <fbc:geneProductRef fbc:geneProduct="G_366" />
        </fbc:geneProductAssociation>
      </reaction>
      <reaction fast="false" id="R_CTPS2" name="R_CTP_synthase__glutamine_" reversible="false" fbc:lowerFluxBound="cobra_0_bound" fbc:upperFluxBound="cobra_default_ub">
        <listOfReactants>
          <speciesReference constant="true" species="M_h2o_c" stoichiometry="1" />
          <speciesReference constant="true" species="M_utp_c" stoichiometry="1" />
          <speciesReference constant="true" species="M_gln_L_c" stoichiometry="1" />
          <speciesReference constant="true" species="M_atp_c" stoichiometry="1" />
        </listOfReactants>
        <listOfProducts>
          <speciesReference constant="true" species="M_glu_L_c" stoichiometry="1" />
          <speciesReference constant="true" species="M_pi_c" stoichiometry="1" />
          <speciesReference constant="true" species="M_ctp_c" stoichiometry="1" />
          <speciesReference constant="true" species="M_h_c" stoichiometry="2" />
          <speciesReference constant="true" species="M_adp_c" stoichiometry="1" />
        </listOfProducts>
        <fbc:geneProductAssociation>
          <fbc:geneProductRef fbc:geneProduct="G_366" />
        </fbc:geneProductAssociation>
      </reaction>
      <reaction fast="false" id="R_CYRDAAT" name="R_cob_I_yrinic_acid_a_c_diamide_adenosyltransferase" reversible="false" fbc:lowerFluxBound="cobra_0_bound" fbc:upperFluxBound="cobra_default_ub">
        <listOfReactants>
          <speciesReference constant="true" species="M_h_c" stoichiometry="1" />
          <speciesReference constant="true" species="M_atp_c" stoichiometry="1" />
          <speciesReference constant="true" species="M_co1dam_c" stoichiometry="1" />
        </listOfReactants>
        <listOfProducts>
          <speciesReference constant="true" species="M_adcobdam_c" stoichiometry="1" />
          <speciesReference constant="true" species="M_pppi_c" stoichiometry="1" />
        </listOfProducts>
        <fbc:geneProductAssociation>
          <fbc:or>
            <fbc:geneProductRef fbc:geneProduct="G_429" />
            <fbc:geneProductRef fbc:geneProduct="G_326" />
            <fbc:geneProductRef fbc:geneProduct="G_301" />
          </fbc:or>
        </fbc:geneProductAssociation>
      </reaction>
      <reaction fast="false" id="R_CYRDAS" name="R_Cob_II_yrinate_a_c_diamide_synthase__glutamine_hydrolysing_" reversible="false" fbc:lowerFluxBound="cobra_0_bound" fbc:upperFluxBound="cobra_default_ub">
        <listOfReactants>
          <speciesReference constant="true" species="M_h2o_c" stoichiometry="2" />
          <speciesReference constant="true" species="M_cobrnt_c" stoichiometry="2" />
          <speciesReference constant="true" species="M_gln_L_c" stoichiometry="4" />
          <speciesReference constant="true" species="M_atp_c" stoichiometry="4" />
        </listOfReactants>
        <listOfProducts>
          <speciesReference constant="true" species="M_ppi_c" stoichiometry="2" />
          <speciesReference constant="true" species="M_glu_L_c" stoichiometry="4" />
          <speciesReference constant="true" species="M_co2dam_c" stoichiometry="2" />
          <speciesReference constant="true" species="M_h_c" stoichiometry="2" />
          <speciesReference constant="true" species="M_adp_c" stoichiometry="4" />
        </listOfProducts>
        <fbc:geneProductAssociation>
          <fbc:geneProductRef fbc:geneProduct="G_29" />
        </fbc:geneProductAssociation>
      </reaction>
      <reaction fast="false" id="R_CYSS" name="R_cysteine_synthase" reversible="false" fbc:lowerFluxBound="cobra_0_bound" fbc:upperFluxBound="cobra_default_ub">
        <listOfReactants>
          <speciesReference constant="true" species="M_h2s_c" stoichiometry="1" />
          <speciesReference constant="true" species="M_acser_c" stoichiometry="1" />
        </listOfReactants>
        <listOfProducts>
          <speciesReference constant="true" species="M_ac_c" stoichiometry="1" />
          <speciesReference constant="true" species="M_cys_L_c" stoichiometry="1" />
        </listOfProducts>
        <fbc:geneProductAssociation>
          <fbc:geneProductRef fbc:geneProduct="G_299" />
        </fbc:geneProductAssociation>
      </reaction>
      <reaction fast="false" id="R_CYSTRS" name="R_Cysteinyl_tRNA_synthetase" reversible="false" fbc:lowerFluxBound="cobra_0_bound" fbc:upperFluxBound="cobra_default_ub">
        <listOfReactants>
          <speciesReference constant="true" species="M_trnacys_c" stoichiometry="1" />
          <speciesReference constant="true" species="M_atp_c" stoichiometry="1" />
          <speciesReference constant="true" species="M_cys_L_c" stoichiometry="1" />
        </listOfReactants>
        <listOfProducts>
          <speciesReference constant="true" species="M_ppi_c" stoichiometry="1" />
          <speciesReference constant="true" species="M_cystrna_c" stoichiometry="1" />
          <speciesReference constant="true" species="M_amp_c" stoichiometry="1" />
        </listOfProducts>
        <fbc:geneProductAssociation>
          <fbc:geneProductRef fbc:geneProduct="G_18" />
        </fbc:geneProductAssociation>
      </reaction>
      <reaction fast="false" id="R_CYTK1" name="R_cytidylate_kinase__CMP_" reversible="true" fbc:lowerFluxBound="cobra_default_lb" fbc:upperFluxBound="cobra_default_ub">
        <listOfReactants>
          <speciesReference constant="true" species="M_atp_c" stoichiometry="1" />
          <speciesReference constant="true" species="M_cmp_c" stoichiometry="1" />
        </listOfReactants>
        <listOfProducts>
          <speciesReference constant="true" species="M_cdp_c" stoichiometry="1" />
          <speciesReference constant="true" species="M_adp_c" stoichiometry="1" />
        </listOfProducts>
        <fbc:geneProductAssociation>
          <fbc:geneProductRef fbc:geneProduct="G_105" />
        </fbc:geneProductAssociation>
      </reaction>
      <reaction fast="false" id="R_CYTK2" name="R_cytidylate_kinase__dCMP_" reversible="true" fbc:lowerFluxBound="cobra_default_lb" fbc:upperFluxBound="cobra_default_ub">
        <listOfReactants>
          <speciesReference constant="true" species="M_atp_c" stoichiometry="1" />
          <speciesReference constant="true" species="M_dcmp_c" stoichiometry="1" />
        </listOfReactants>
        <listOfProducts>
          <speciesReference constant="true" species="M_dcdp_c" stoichiometry="1" />
          <speciesReference constant="true" species="M_adp_c" stoichiometry="1" />
        </listOfProducts>
        <fbc:geneProductAssociation>
          <fbc:geneProductRef fbc:geneProduct="G_105" />
        </fbc:geneProductAssociation>
      </reaction>
      <reaction fast="false" id="R_Cuabc" name="R_Copper_transport_via_ABC_system" reversible="false" fbc:lowerFluxBound="cobra_0_bound" fbc:upperFluxBound="cobra_default_ub">
        <listOfReactants>
          <speciesReference constant="true" species="M_h2o_c" stoichiometry="1" />
          <speciesReference constant="true" species="M_atp_c" stoichiometry="1" />
          <speciesReference constant="true" species="M_cu2_e" stoichiometry="1" />
        </listOfReactants>
        <listOfProducts>
          <speciesReference constant="true" species="M_pi_c" stoichiometry="1" />
          <speciesReference constant="true" species="M_cu2_c" stoichiometry="1" />
          <speciesReference constant="true" species="M_adp_c" stoichiometry="1" />
          <speciesReference constant="true" species="M_h_c" stoichiometry="1" />
        </listOfProducts>
        <fbc:geneProductAssociation>
          <fbc:geneProductRef fbc:geneProduct="G_271" />
        </fbc:geneProductAssociation>
      </reaction>
      <reaction fast="false" id="R_DADK" name="R_deoxyadenylate_kinase" reversible="true" fbc:lowerFluxBound="cobra_default_lb" fbc:upperFluxBound="cobra_default_ub">
        <listOfReactants>
          <speciesReference constant="true" species="M_damp_c" stoichiometry="1" />
          <speciesReference constant="true" species="M_atp_c" stoichiometry="1" />
        </listOfReactants>
        <listOfProducts>
          <speciesReference constant="true" species="M_adp_c" stoichiometry="1" />
          <speciesReference constant="true" species="M_dadp_c" stoichiometry="1" />
        </listOfProducts>
        <fbc:geneProductAssociation>
          <fbc:geneProductRef fbc:geneProduct="G_111" />
        </fbc:geneProductAssociation>
      </reaction>
      <reaction fast="false" id="R_DAGK" name="R_diacylglycerol_kinase" reversible="false" fbc:lowerFluxBound="cobra_0_bound" fbc:upperFluxBound="cobra_default_ub">
        <listOfReactants>
          <speciesReference constant="true" species="M_12dgr_c" stoichiometry="1" />
          <speciesReference constant="true" species="M_atp_c" stoichiometry="1" />
        </listOfReactants>
        <listOfProducts>
          <speciesReference constant="true" species="M_h_c" stoichiometry="1" />
          <speciesReference constant="true" species="M_adp_c" stoichiometry="1" />
          <speciesReference constant="true" species="M_12dag3p_c" stoichiometry="1" />
        </listOfProducts>
        <fbc:geneProductAssociation>
          <fbc:geneProductRef fbc:geneProduct="G_77" />
        </fbc:geneProductAssociation>
      </reaction>
      <reaction fast="false" id="R_DAHPS" name="R_3_deoxy_D_arabino_heptulosonate_7_phosphate_synthetase" reversible="false" fbc:lowerFluxBound="cobra_0_bound" fbc:upperFluxBound="cobra_default_ub">
        <listOfReactants>
          <speciesReference constant="true" species="M_h2o_c" stoichiometry="1" />
          <speciesReference constant="true" species="M_e4p_c" stoichiometry="1" />
          <speciesReference constant="true" species="M_pep_c" stoichiometry="1" />
        </listOfReactants>
        <listOfProducts>
          <speciesReference constant="true" species="M_pi_c" stoichiometry="1" />
          <speciesReference constant="true" species="M_2dda7p_c" stoichiometry="1" />
        </listOfProducts>
        <fbc:geneProductAssociation>
          <fbc:or>
            <fbc:geneProductRef fbc:geneProduct="G_110" />
            <fbc:geneProductRef fbc:geneProduct="G_378" />
          </fbc:or>
        </fbc:geneProductAssociation>
      </reaction>
      <reaction fast="false" id="R_DAPAT" name="R_LL_Diaminopimelate_aminotransferase" reversible="true" fbc:lowerFluxBound="cobra_default_lb" fbc:upperFluxBound="cobra_default_ub">
        <listOfReactants>
          <speciesReference constant="true" species="M_akg_c" stoichiometry="1" />
          <speciesReference constant="true" species="M_26dap_LL_c" stoichiometry="1" />
        </listOfReactants>
        <listOfProducts>
          <speciesReference constant="true" species="M_h2o_c" stoichiometry="1" />
          <speciesReference constant="true" species="M_glu_L_c" stoichiometry="1" />
          <speciesReference constant="true" species="M_h_c" stoichiometry="1" />
          <speciesReference constant="true" species="M_thdp_c" stoichiometry="1" />
        </listOfProducts>
        <fbc:geneProductAssociation>
          <fbc:geneProductRef fbc:geneProduct="G_190" />
        </fbc:geneProductAssociation>
      </reaction>
      <reaction fast="false" id="R_DAPDC" name="R_diaminopimelate_decarboxylase" reversible="false" fbc:lowerFluxBound="cobra_0_bound" fbc:upperFluxBound="cobra_default_ub">
        <listOfReactants>
          <speciesReference constant="true" species="M_26dap_M_c" stoichiometry="1" />
          <speciesReference constant="true" species="M_h_c" stoichiometry="1" />
        </listOfReactants>
        <listOfProducts>
          <speciesReference constant="true" species="M_co2_c" stoichiometry="1" />
          <speciesReference constant="true" species="M_lys_L_c" stoichiometry="1" />
        </listOfProducts>
        <fbc:geneProductAssociation>
          <fbc:geneProductRef fbc:geneProduct="G_124" />
        </fbc:geneProductAssociation>
      </reaction>
      <reaction fast="false" id="R_DAPE" name="R_diaminopimelate_epimerase" reversible="true" fbc:lowerFluxBound="cobra_default_lb" fbc:upperFluxBound="cobra_default_ub">
        <listOfReactants>
          <speciesReference constant="true" species="M_26dap_LL_c" stoichiometry="1" />
        </listOfReactants>
        <listOfProducts>
          <speciesReference constant="true" species="M_26dap_M_c" stoichiometry="1" />
        </listOfProducts>
        <fbc:geneProductAssociation>
          <fbc:geneProductRef fbc:geneProduct="G_191" />
        </fbc:geneProductAssociation>
      </reaction>
      <reaction fast="false" id="R_DB4PS" name="R_3_4_Dihydroxy_2_butanone_4_phosphate" reversible="false" fbc:lowerFluxBound="cobra_0_bound" fbc:upperFluxBound="cobra_default_ub">
        <listOfReactants>
          <speciesReference constant="true" species="M_ru5p_D_c" stoichiometry="1" />
        </listOfReactants>
        <listOfProducts>
          <speciesReference constant="true" species="M_db4p_c" stoichiometry="1" />
          <speciesReference constant="true" species="M_h_c" stoichiometry="1" />
          <speciesReference constant="true" species="M_for_c" stoichiometry="1" />
        </listOfProducts>
        <fbc:geneProductAssociation>
          <fbc:geneProductRef fbc:geneProduct="G_308" />
        </fbc:geneProductAssociation>
      </reaction>
      <reaction fast="false" id="R_DCMPDA2ir" name="R_dCMP_deaminase" reversible="false" fbc:lowerFluxBound="cobra_0_bound" fbc:upperFluxBound="cobra_default_ub">
        <listOfReactants>
          <speciesReference constant="true" species="M_h2o_c" stoichiometry="1" />
          <speciesReference constant="true" species="M_h_c" stoichiometry="1" />
          <speciesReference constant="true" species="M_dcmp_c" stoichiometry="1" />
        </listOfReactants>
        <listOfProducts>
          <speciesReference constant="true" species="M_dump_c" stoichiometry="1" />
          <speciesReference constant="true" species="M_nh4_c" stoichiometry="1" />
        </listOfProducts>
        <fbc:geneProductAssociation>
          <fbc:geneProductRef fbc:geneProduct="G_76" />
        </fbc:geneProductAssociation>
      </reaction>
      <reaction fast="false" id="R_DCMPDA3ir" name="R_dCMP_deaminase__CMP_" reversible="false" fbc:lowerFluxBound="cobra_0_bound" fbc:upperFluxBound="cobra_default_ub">
        <listOfReactants>
          <speciesReference constant="true" species="M_h2o_c" stoichiometry="1" />
          <speciesReference constant="true" species="M_h_c" stoichiometry="1" />
          <speciesReference constant="true" species="M_cmp_c" stoichiometry="1" />
        </listOfReactants>
        <listOfProducts>
          <speciesReference constant="true" species="M_ump_c" stoichiometry="1" />
          <speciesReference constant="true" species="M_nh4_c" stoichiometry="1" />
        </listOfProducts>
        <fbc:geneProductAssociation>
          <fbc:geneProductRef fbc:geneProduct="G_76" />
        </fbc:geneProductAssociation>
      </reaction>
      <reaction fast="false" id="R_DDMAT5" name="R_Dodecanoyl_acyl_carrier_protein_malonyl_CoA__C_acyltransferase" reversible="false" fbc:lowerFluxBound="cobra_0_bound" fbc:upperFluxBound="cobra_default_ub">
        <listOfReactants>
          <speciesReference constant="true" species="M_2tddACP_c" stoichiometry="1" />
          <speciesReference constant="true" species="M_h_c" stoichiometry="1" />
          <speciesReference constant="true" species="M_nadh_c" stoichiometry="1" />
        </listOfReactants>
        <listOfProducts>
          <speciesReference constant="true" species="M_nad_c" stoichiometry="1" />
          <speciesReference constant="true" species="M_ddcaACP_c" stoichiometry="1" />
        </listOfProducts>
        <fbc:geneProductAssociation>
          <fbc:geneProductRef fbc:geneProduct="G_338" />
        </fbc:geneProductAssociation>
      </reaction>
      <reaction fast="false" id="R_DEMAT4" name="R_Decanoyl_acyl_carrier_proteinmalonyl_CoA__C_acyltransferase" reversible="false" fbc:lowerFluxBound="cobra_0_bound" fbc:upperFluxBound="cobra_default_ub">
        <listOfReactants>
          <speciesReference constant="true" species="M_h_c" stoichiometry="1" />
          <speciesReference constant="true" species="M_2tdeACP_c" stoichiometry="1" />
          <speciesReference constant="true" species="M_nadh_c" stoichiometry="1" />
        </listOfReactants>
        <listOfProducts>
          <speciesReference constant="true" species="M_nad_c" stoichiometry="1" />
          <speciesReference constant="true" species="M_decACP_c" stoichiometry="1" />
        </listOfProducts>
        <fbc:geneProductAssociation>
          <fbc:geneProductRef fbc:geneProduct="G_338" />
        </fbc:geneProductAssociation>
      </reaction>
      <reaction fast="false" id="R_DGK1" name="R_deoxyguanylate_kinase__dGMPATP_" reversible="true" fbc:lowerFluxBound="cobra_default_lb" fbc:upperFluxBound="cobra_default_ub">
        <listOfReactants>
          <speciesReference constant="true" species="M_dgmp_c" stoichiometry="1" />
          <speciesReference constant="true" species="M_atp_c" stoichiometry="1" />
        </listOfReactants>
        <listOfProducts>
          <speciesReference constant="true" species="M_adp_c" stoichiometry="1" />
          <speciesReference constant="true" species="M_dgdp_c" stoichiometry="1" />
        </listOfProducts>
        <fbc:geneProductAssociation>
          <fbc:geneProductRef fbc:geneProduct="G_9" />
        </fbc:geneProductAssociation>
      </reaction>
      <reaction fast="false" id="R_DGTPH" name="R_dGTPase" reversible="false" fbc:lowerFluxBound="cobra_0_bound" fbc:upperFluxBound="cobra_default_ub">
        <listOfReactants>
          <speciesReference constant="true" species="M_h2o_c" stoichiometry="1" />
          <speciesReference constant="true" species="M_dgtp_c" stoichiometry="1" />
        </listOfReactants>
        <listOfProducts>
          <speciesReference constant="true" species="M_dgsn_c" stoichiometry="1" />
          <speciesReference constant="true" species="M_pppi_c" stoichiometry="1" />
        </listOfProducts>
        <fbc:geneProductAssociation>
          <fbc:or>
            <fbc:geneProductRef fbc:geneProduct="G_128" />
            <fbc:geneProductRef fbc:geneProduct="G_500" />
          </fbc:or>
        </fbc:geneProductAssociation>
      </reaction>
      <reaction fast="false" id="R_DHAD1" name="R_dihydroxy_acid_dehydratase__2_3_dihydroxy_3_methylbutanoate_" reversible="false" fbc:lowerFluxBound="cobra_0_bound" fbc:upperFluxBound="cobra_default_ub">
        <listOfReactants>
          <speciesReference constant="true" species="M_23dhmb_c" stoichiometry="1" />
        </listOfReactants>
        <listOfProducts>
          <speciesReference constant="true" species="M_h2o_c" stoichiometry="1" />
          <speciesReference constant="true" species="M_3mob_c" stoichiometry="1" />
        </listOfProducts>
        <fbc:geneProductAssociation>
          <fbc:geneProductRef fbc:geneProduct="G_224" />
        </fbc:geneProductAssociation>
      </reaction>
      <reaction fast="false" id="R_DHAD2" name="R_Dihydroxy_acid_dehydratase__2_3_dihydroxy_3_methylpentanoate_" reversible="false" fbc:lowerFluxBound="cobra_0_bound" fbc:upperFluxBound="cobra_default_ub">
        <listOfReactants>
          <speciesReference constant="true" species="M_23dhmp_c" stoichiometry="1" />
        </listOfReactants>
        <listOfProducts>
          <speciesReference constant="true" species="M_h2o_c" stoichiometry="1" />
          <speciesReference constant="true" species="M_3mop_c" stoichiometry="1" />
        </listOfProducts>
        <fbc:geneProductAssociation>
          <fbc:geneProductRef fbc:geneProduct="G_224" />
        </fbc:geneProductAssociation>
      </reaction>
      <reaction fast="false" id="R_DHAD3" name="R_dihydroxy_acid_dehydratase__2_3_dihydroxy_3_methylpentanoate_" reversible="false" fbc:lowerFluxBound="cobra_0_bound" fbc:upperFluxBound="cobra_default_ub">
        <listOfReactants>
          <speciesReference constant="true" species="M_23dhmp_c" stoichiometry="1" />
        </listOfReactants>
        <listOfProducts>
          <speciesReference constant="true" species="M_h2o_c" stoichiometry="1" />
          <speciesReference constant="true" species="M_2o3mpt_c" stoichiometry="1" />
        </listOfProducts>
        <fbc:geneProductAssociation>
          <fbc:geneProductRef fbc:geneProduct="G_224" />
        </fbc:geneProductAssociation>
      </reaction>
      <reaction fast="false" id="R_DHDPRy" name="R_dihydrodipicolinate_reductase__NADPH_" reversible="false" fbc:lowerFluxBound="cobra_0_bound" fbc:upperFluxBound="cobra_default_ub">
        <listOfReactants>
          <speciesReference constant="true" species="M_23dhdp_c" stoichiometry="1" />
          <speciesReference constant="true" species="M_nadph_c" stoichiometry="1" />
          <speciesReference constant="true" species="M_h_c" stoichiometry="1" />
        </listOfReactants>
        <listOfProducts>
          <speciesReference constant="true" species="M_nadp_c" stoichiometry="1" />
          <speciesReference constant="true" species="M_thdp_c" stoichiometry="1" />
        </listOfProducts>
        <fbc:geneProductAssociation>
          <fbc:geneProductRef fbc:geneProduct="G_275" />
        </fbc:geneProductAssociation>
      </reaction>
      <reaction fast="false" id="R_DHDPS" name="R_dihydrodipicolinate_synthase" reversible="false" fbc:lowerFluxBound="cobra_0_bound" fbc:upperFluxBound="cobra_default_ub">
        <listOfReactants>
          <speciesReference constant="true" species="M_pyr_c" stoichiometry="1" />
          <speciesReference constant="true" species="M_aspsa_c" stoichiometry="1" />
        </listOfReactants>
        <listOfProducts>
          <speciesReference constant="true" species="M_h2o_c" stoichiometry="2" />
          <speciesReference constant="true" species="M_23dhdp_c" stoichiometry="1" />
          <speciesReference constant="true" species="M_h_c" stoichiometry="1" />
        </listOfProducts>
        <fbc:geneProductAssociation>
          <fbc:geneProductRef fbc:geneProduct="G_277" />
        </fbc:geneProductAssociation>
      </reaction>
      <reaction fast="false" id="R_DHFOR2" name="R_dihydrofolate_reductase" reversible="true" fbc:lowerFluxBound="cobra_default_lb" fbc:upperFluxBound="cobra_default_ub">
        <listOfReactants>
          <speciesReference constant="true" species="M_nadp_c" stoichiometry="1" />
          <speciesReference constant="true" species="M_dhf_c" stoichiometry="1" />
        </listOfReactants>
        <listOfProducts>
          <speciesReference constant="true" species="M_nadph_c" stoichiometry="1" />
          <speciesReference constant="true" species="M_fol_c" stoichiometry="1" />
        </listOfProducts>
        <fbc:geneProductAssociation>
          <fbc:geneProductRef fbc:geneProduct="G_214" />
        </fbc:geneProductAssociation>
      </reaction>
      <reaction fast="false" id="R_DHFOR3" name="R_dihydrofolate_reductase" reversible="true" fbc:lowerFluxBound="cobra_default_lb" fbc:upperFluxBound="cobra_default_ub">
        <listOfReactants>
          <speciesReference constant="true" species="M_nadph_c" stoichiometry="2" />
          <speciesReference constant="true" species="M_h_c" stoichiometry="1" />
          <speciesReference constant="true" species="M_fol_c" stoichiometry="1" />
        </listOfReactants>
        <listOfProducts>
          <speciesReference constant="true" species="M_nadp_c" stoichiometry="2" />
          <speciesReference constant="true" species="M_thf_c" stoichiometry="1" />
        </listOfProducts>
        <fbc:geneProductAssociation>
          <fbc:geneProductRef fbc:geneProduct="G_214" />
        </fbc:geneProductAssociation>
      </reaction>
      <reaction fast="false" id="R_DHFR" name="R_dihydrofolate_reductase" reversible="true" fbc:lowerFluxBound="cobra_default_lb" fbc:upperFluxBound="cobra_default_ub">
        <listOfReactants>
          <speciesReference constant="true" species="M_nadph_c" stoichiometry="1" />
          <speciesReference constant="true" species="M_h_c" stoichiometry="1" />
          <speciesReference constant="true" species="M_dhf_c" stoichiometry="1" />
        </listOfReactants>
        <listOfProducts>
          <speciesReference constant="true" species="M_nadp_c" stoichiometry="1" />
          <speciesReference constant="true" species="M_thf_c" stoichiometry="1" />
        </listOfProducts>
        <fbc:geneProductAssociation>
          <fbc:geneProductRef fbc:geneProduct="G_214" />
        </fbc:geneProductAssociation>
      </reaction>
      <reaction fast="false" id="R_DHFS" name="R_dihydrofolate_synthase" reversible="false" fbc:lowerFluxBound="cobra_0_bound" fbc:upperFluxBound="cobra_default_ub">
        <listOfReactants>
          <speciesReference constant="true" species="M_glu_L_c" stoichiometry="1" />
          <speciesReference constant="true" species="M_atp_c" stoichiometry="1" />
          <speciesReference constant="true" species="M_dhpt_c" stoichiometry="1" />
        </listOfReactants>
        <listOfProducts>
          <speciesReference constant="true" species="M_pi_c" stoichiometry="1" />
          <speciesReference constant="true" species="M_h_c" stoichiometry="1" />
          <speciesReference constant="true" species="M_adp_c" stoichiometry="1" />
          <speciesReference constant="true" species="M_dhf_c" stoichiometry="1" />
        </listOfProducts>
        <fbc:geneProductAssociation>
          <fbc:geneProductRef fbc:geneProduct="G_7" />
        </fbc:geneProductAssociation>
      </reaction>
      <reaction fast="false" id="R_DHNAOT" name="R_1_4_dihydroxy_2_naphthoate_octaprenyltransferase" reversible="false" fbc:lowerFluxBound="cobra_0_bound" fbc:upperFluxBound="cobra_default_ub">
        <listOfReactants>
          <speciesReference constant="true" species="M_octdp_c" stoichiometry="1" />
          <speciesReference constant="true" species="M_nad_c" stoichiometry="1" />
          <speciesReference constant="true" species="M_dhna_c" stoichiometry="1" />
        </listOfReactants>
        <listOfProducts>
          <speciesReference constant="true" species="M_ppi_c" stoichiometry="1" />
          <speciesReference constant="true" species="M_co2_c" stoichiometry="1" />
          <speciesReference constant="true" species="M_nadh_c" stoichiometry="1" />
          <speciesReference constant="true" species="M_2dmmq8_c" stoichiometry="1" />
        </listOfProducts>
        <fbc:geneProductAssociation>
          <fbc:geneProductRef fbc:geneProduct="G_73" />
        </fbc:geneProductAssociation>
      </reaction>
      <reaction fast="false" id="R_DHNPA" name="R_dihydroneopterin_aldolase" reversible="false" fbc:lowerFluxBound="cobra_0_bound" fbc:upperFluxBound="cobra_default_ub">
        <listOfReactants>
          <speciesReference constant="true" species="M_dhnpt_c" stoichiometry="1" />
        </listOfReactants>
        <listOfProducts>
          <speciesReference constant="true" species="M_gcald_c" stoichiometry="1" />
          <speciesReference constant="true" species="M_2ahhmp_c" stoichiometry="1" />
        </listOfProducts>
        <fbc:geneProductAssociation>
          <fbc:or>
            <fbc:geneProductRef fbc:geneProduct="G_402" />
            <fbc:geneProductRef fbc:geneProduct="G_401" />
          </fbc:or>
        </fbc:geneProductAssociation>
      </reaction>
      <reaction fast="false" id="R_DHORDf" name="R_dihydroorotate_dehydrogenase" reversible="true" fbc:lowerFluxBound="cobra_default_lb" fbc:upperFluxBound="cobra_default_ub">
        <listOfReactants>
          <speciesReference constant="true" species="M_dhor_S_c" stoichiometry="1" />
          <speciesReference constant="true" species="M_fdox_c" stoichiometry="2" />
        </listOfReactants>
        <listOfProducts>
          <speciesReference constant="true" species="M_orot_c" stoichiometry="1" />
          <speciesReference constant="true" species="M_fdred_c" stoichiometry="2" />
          <speciesReference constant="true" species="M_h_c" stoichiometry="2" />
        </listOfProducts>
        <fbc:geneProductAssociation>
          <fbc:or>
            <fbc:geneProductRef fbc:geneProduct="G_358" />
            <fbc:or>
              <fbc:geneProductRef fbc:geneProduct="G_318" />
              <fbc:geneProductRef fbc:geneProduct="G_10" />
            </fbc:or>
          </fbc:or>
        </fbc:geneProductAssociation>
      </reaction>
      <reaction fast="false" id="R_DHORTS" name="R_dihydroorotase" reversible="true" fbc:lowerFluxBound="cobra_default_lb" fbc:upperFluxBound="cobra_default_ub">
        <listOfReactants>
          <speciesReference constant="true" species="M_h2o_c" stoichiometry="1" />
          <speciesReference constant="true" species="M_dhor_S_c" stoichiometry="1" />
        </listOfReactants>
        <listOfProducts>
          <speciesReference constant="true" species="M_h_c" stoichiometry="1" />
          <speciesReference constant="true" species="M_cbasp_c" stoichiometry="1" />
        </listOfProducts>
        <fbc:geneProductAssociation>
          <fbc:geneProductRef fbc:geneProduct="G_315" />
        </fbc:geneProductAssociation>
      </reaction>
      <reaction fast="false" id="R_DHPPDA2" name="R_diaminohydroxyphosphoribosylaminopyrimidine_deaminase" reversible="false" fbc:lowerFluxBound="cobra_0_bound" fbc:upperFluxBound="cobra_default_ub">
        <listOfReactants>
          <speciesReference constant="true" species="M_h2o_c" stoichiometry="1" />
          <speciesReference constant="true" species="M_h_c" stoichiometry="1" />
          <speciesReference constant="true" species="M_25dhpp_c" stoichiometry="1" />
        </listOfReactants>
        <listOfProducts>
          <speciesReference constant="true" species="M_5apru_c" stoichiometry="1" />
          <speciesReference constant="true" species="M_nh4_c" stoichiometry="1" />
        </listOfProducts>
        <fbc:geneProductAssociation>
          <fbc:geneProductRef fbc:geneProduct="G_310" />
        </fbc:geneProductAssociation>
      </reaction>
      <reaction fast="false" id="R_DHPS1" name="R_dihydropteroate_synthase" reversible="false" fbc:lowerFluxBound="cobra_0_bound" fbc:upperFluxBound="cobra_default_ub">
        <listOfReactants>
          <speciesReference constant="true" species="M_4abz_c" stoichiometry="1" />
          <speciesReference constant="true" species="M_2ahhmp_c" stoichiometry="1" />
        </listOfReactants>
        <listOfProducts>
          <speciesReference constant="true" species="M_h2o_c" stoichiometry="1" />
          <speciesReference constant="true" species="M_dhpt_c" stoichiometry="1" />
        </listOfProducts>
        <fbc:geneProductAssociation>
          <fbc:geneProductRef fbc:geneProduct="G_401" />
        </fbc:geneProductAssociation>
      </reaction>
      <reaction fast="false" id="R_DHPS3" name="R_dihydropteroate_synthase" reversible="false" fbc:lowerFluxBound="cobra_0_bound" fbc:upperFluxBound="cobra_default_ub">
        <listOfReactants>
          <speciesReference constant="true" species="M_2ahhmd_c" stoichiometry="1" />
          <speciesReference constant="true" species="M_4abz_c" stoichiometry="1" />
        </listOfReactants>
        <listOfProducts>
          <speciesReference constant="true" species="M_ppi_c" stoichiometry="1" />
          <speciesReference constant="true" species="M_dhpt_c" stoichiometry="1" />
        </listOfProducts>
        <fbc:geneProductAssociation>
          <fbc:geneProductRef fbc:geneProduct="G_401" />
        </fbc:geneProductAssociation>
      </reaction>
      <reaction fast="false" id="R_DHQD" name="R_3_dehydroquinate_dehydratase" reversible="true" fbc:lowerFluxBound="cobra_default_lb" fbc:upperFluxBound="cobra_default_ub">
        <listOfReactants>
          <speciesReference constant="true" species="M_3dhq_c" stoichiometry="1" />
        </listOfReactants>
        <listOfProducts>
          <speciesReference constant="true" species="M_h2o_c" stoichiometry="1" />
          <speciesReference constant="true" species="M_3dhsk_c" stoichiometry="1" />
        </listOfProducts>
        <fbc:geneProductAssociation>
          <fbc:geneProductRef fbc:geneProduct="G_108" />
        </fbc:geneProductAssociation>
      </reaction>
      <reaction fast="false" id="R_DHQS" name="R_3_dehydroquinate_synthase" reversible="false" fbc:lowerFluxBound="cobra_0_bound" fbc:upperFluxBound="cobra_default_ub">
        <listOfReactants>
          <speciesReference constant="true" species="M_2dda7p_c" stoichiometry="1" />
        </listOfReactants>
        <listOfProducts>
          <speciesReference constant="true" species="M_pi_c" stoichiometry="1" />
          <speciesReference constant="true" species="M_3dhq_c" stoichiometry="1" />
        </listOfProducts>
        <fbc:geneProductAssociation>
          <fbc:or>
            <fbc:geneProductRef fbc:geneProduct="G_109" />
            <fbc:geneProductRef fbc:geneProduct="G_72" />
          </fbc:or>
        </fbc:geneProductAssociation>
      </reaction>
      <reaction fast="false" id="R_DMATT" name="R_dimethylallyltranstransferase" reversible="false" fbc:lowerFluxBound="cobra_0_bound" fbc:upperFluxBound="cobra_default_ub">
        <listOfReactants>
          <speciesReference constant="true" species="M_ipdp_c" stoichiometry="1" />
          <speciesReference constant="true" species="M_dmpp_c" stoichiometry="1" />
        </listOfReactants>
        <listOfProducts>
          <speciesReference constant="true" species="M_ppi_c" stoichiometry="1" />
          <speciesReference constant="true" species="M_grdp_c" stoichiometry="1" />
        </listOfProducts>
        <fbc:geneProductAssociation>
          <fbc:geneProductRef fbc:geneProduct="G_67" />
        </fbc:geneProductAssociation>
      </reaction>
      <reaction fast="false" id="R_DMPPS" name="R_1_hydroxy_2_methyl_2__E__butenyl_4_diphosphate_reductase__dmpp_" reversible="false" fbc:lowerFluxBound="cobra_0_bound" fbc:upperFluxBound="cobra_default_ub">
        <listOfReactants>
          <speciesReference constant="true" species="M_h_c" stoichiometry="1" />
          <speciesReference constant="true" species="M_nadh_c" stoichiometry="1" />
          <speciesReference constant="true" species="M_h2mb4p_c" stoichiometry="1" />
        </listOfReactants>
        <listOfProducts>
          <speciesReference constant="true" species="M_h2o_c" stoichiometry="1" />
          <speciesReference constant="true" species="M_nad_c" stoichiometry="1" />
          <speciesReference constant="true" species="M_dmpp_c" stoichiometry="1" />
        </listOfProducts>
        <fbc:geneProductAssociation>
          <fbc:geneProductRef fbc:geneProduct="G_353" />
        </fbc:geneProductAssociation>
      </reaction>
      <reaction fast="false" id="R_DMQMT" name="R_3_Dimethylubiquinonol_3_methyltransferase" reversible="false" fbc:lowerFluxBound="cobra_0_bound" fbc:upperFluxBound="cobra_default_ub">
        <listOfReactants>
          <speciesReference constant="true" species="M_2omhmbl_c" stoichiometry="1" />
          <speciesReference constant="true" species="M_amet_c" stoichiometry="1" />
        </listOfReactants>
        <listOfProducts>
          <speciesReference constant="true" species="M_h_c" stoichiometry="1" />
          <speciesReference constant="true" species="M_ubq8h2_c" stoichiometry="1" />
          <speciesReference constant="true" species="M_ahcys_c" stoichiometry="1" />
        </listOfProducts>
        <fbc:geneProductAssociation>
          <fbc:geneProductRef fbc:geneProduct="G_371" />
        </fbc:geneProductAssociation>
      </reaction>
      <reaction fast="false" id="R_DNMPPA" name="R_Dihydroneopterin_monophosphate_dephosphorylase" reversible="false" fbc:lowerFluxBound="cobra_0_bound" fbc:upperFluxBound="cobra_default_ub">
        <listOfReactants>
          <speciesReference constant="true" species="M_h2o_c" stoichiometry="1" />
          <speciesReference constant="true" species="M_dhpmp_c" stoichiometry="1" />
        </listOfReactants>
        <listOfProducts>
          <speciesReference constant="true" species="M_pi_c" stoichiometry="1" />
          <speciesReference constant="true" species="M_dhnpt_c" stoichiometry="1" />
        </listOfProducts>
        <fbc:geneProductAssociation>
          <fbc:or>
            <fbc:geneProductRef fbc:geneProduct="G_125" />
            <fbc:geneProductRef fbc:geneProduct="G_336" />
            <fbc:geneProductRef fbc:geneProduct="G_312" />
          </fbc:or>
        </fbc:geneProductAssociation>
      </reaction>
      <reaction fast="false" id="R_DNTPPA" name="R_Dihydroneopterin_triphosphate_pyrophosphatase" reversible="false" fbc:lowerFluxBound="cobra_0_bound" fbc:upperFluxBound="cobra_default_ub">
        <listOfReactants>
          <speciesReference constant="true" species="M_h2o_c" stoichiometry="1" />
          <speciesReference constant="true" species="M_ahdt_c" stoichiometry="1" />
        </listOfReactants>
        <listOfProducts>
          <speciesReference constant="true" species="M_dhpmp_c" stoichiometry="1" />
          <speciesReference constant="true" species="M_ppi_c" stoichiometry="1" />
          <speciesReference constant="true" species="M_h_c" stoichiometry="1" />
        </listOfProducts>
        <fbc:geneProductAssociation>
          <fbc:or>
            <fbc:geneProductRef fbc:geneProduct="G_125" />
            <fbc:geneProductRef fbc:geneProduct="G_336" />
            <fbc:geneProductRef fbc:geneProduct="G_312" />
          </fbc:or>
        </fbc:geneProductAssociation>
      </reaction>
      <reaction fast="false" id="R_DPCOAK" name="R_dephospho_CoA_kinase" reversible="false" fbc:lowerFluxBound="cobra_0_bound" fbc:upperFluxBound="cobra_default_ub">
        <listOfReactants>
          <speciesReference constant="true" species="M_dpcoa_c" stoichiometry="1" />
          <speciesReference constant="true" species="M_atp_c" stoichiometry="1" />
        </listOfReactants>
        <listOfProducts>
          <speciesReference constant="true" species="M_h_c" stoichiometry="1" />
          <speciesReference constant="true" species="M_adp_c" stoichiometry="1" />
          <speciesReference constant="true" species="M_coa_c" stoichiometry="1" />
        </listOfProducts>
        <fbc:geneProductAssociation>
          <fbc:geneProductRef fbc:geneProduct="G_345" />
        </fbc:geneProductAssociation>
      </reaction>
      <reaction fast="false" id="R_DPR" name="R_2_dehydropantoate_2_reductase" reversible="false" fbc:lowerFluxBound="cobra_0_bound" fbc:upperFluxBound="cobra_default_ub">
        <listOfReactants>
          <speciesReference constant="true" species="M_2dhp_c" stoichiometry="1" />
          <speciesReference constant="true" species="M_nadph_c" stoichiometry="1" />
          <speciesReference constant="true" species="M_h_c" stoichiometry="1" />
        </listOfReactants>
        <listOfProducts>
          <speciesReference constant="true" species="M_pant_R_c" stoichiometry="1" />
          <speciesReference constant="true" species="M_nadp_c" stoichiometry="1" />
        </listOfProducts>
        <fbc:geneProductAssociation>
          <fbc:or>
            <fbc:geneProductRef fbc:geneProduct="G_221" />
            <fbc:geneProductRef fbc:geneProduct="G_102" />
          </fbc:or>
        </fbc:geneProductAssociation>
      </reaction>
      <reaction fast="false" id="R_DTMPK" name="R_dTMP_kinase" reversible="true" fbc:lowerFluxBound="cobra_default_lb" fbc:upperFluxBound="cobra_default_ub">
        <listOfReactants>
          <speciesReference constant="true" species="M_atp_c" stoichiometry="1" />
          <speciesReference constant="true" species="M_dtmp_c" stoichiometry="1" />
        </listOfReactants>
        <listOfProducts>
          <speciesReference constant="true" species="M_dtdp_c" stoichiometry="1" />
          <speciesReference constant="true" species="M_adp_c" stoichiometry="1" />
        </listOfProducts>
        <fbc:geneProductAssociation>
          <fbc:geneProductRef fbc:geneProduct="G_202" />
        </fbc:geneProductAssociation>
      </reaction>
      <reaction fast="false" id="R_DUTPDP" name="R_dUTP_diphosphatase" reversible="false" fbc:lowerFluxBound="cobra_0_bound" fbc:upperFluxBound="cobra_default_ub">
        <listOfReactants>
          <speciesReference constant="true" species="M_h2o_c" stoichiometry="1" />
          <speciesReference constant="true" species="M_dutp_c" stoichiometry="1" />
        </listOfReactants>
        <listOfProducts>
          <speciesReference constant="true" species="M_dump_c" stoichiometry="1" />
          <speciesReference constant="true" species="M_ppi_c" stoichiometry="1" />
          <speciesReference constant="true" species="M_h_c" stoichiometry="1" />
        </listOfProducts>
        <fbc:geneProductAssociation>
          <fbc:geneProductRef fbc:geneProduct="G_78" />
        </fbc:geneProductAssociation>
      </reaction>
      <reaction fast="false" id="R_DXPRI" name="R_1_deoxy_D_xylulose_5_phosphate_reductoisomerase" reversible="true" fbc:lowerFluxBound="cobra_default_lb" fbc:upperFluxBound="cobra_default_ub">
        <listOfReactants>
          <speciesReference constant="true" species="M_dxyl5p_c" stoichiometry="1" />
          <speciesReference constant="true" species="M_nadph_c" stoichiometry="1" />
          <speciesReference constant="true" species="M_h_c" stoichiometry="1" />
        </listOfReactants>
        <listOfProducts>
          <speciesReference constant="true" species="M_nadp_c" stoichiometry="1" />
          <speciesReference constant="true" species="M_2me4p_c" stoichiometry="1" />
        </listOfProducts>
        <fbc:geneProductAssociation>
          <fbc:geneProductRef fbc:geneProduct="G_58" />
        </fbc:geneProductAssociation>
      </reaction>
      <reaction fast="false" id="R_DXPS" name="R_1_deoxy_D_xylulose_5_phosphate_synthase" reversible="false" fbc:lowerFluxBound="cobra_0_bound" fbc:upperFluxBound="cobra_default_ub">
        <listOfReactants>
          <speciesReference constant="true" species="M_pyr_c" stoichiometry="1" />
          <speciesReference constant="true" species="M_h_c" stoichiometry="1" />
          <speciesReference constant="true" species="M_g3p_c" stoichiometry="1" />
        </listOfReactants>
        <listOfProducts>
          <speciesReference constant="true" species="M_dxyl5p_c" stoichiometry="1" />
          <speciesReference constant="true" species="M_co2_c" stoichiometry="1" />
        </listOfProducts>
        <fbc:geneProductAssociation>
          <fbc:geneProductRef fbc:geneProduct="G_195" />
        </fbc:geneProductAssociation>
      </reaction>
      <reaction fast="false" id="R_E4PD" name="R_Erythrose_4_phosphate_dehydrogenase" reversible="true" fbc:lowerFluxBound="cobra_default_lb" fbc:upperFluxBound="cobra_default_ub">
        <listOfReactants>
          <speciesReference constant="true" species="M_h2o_c" stoichiometry="1" />
          <speciesReference constant="true" species="M_e4p_c" stoichiometry="1" />
          <speciesReference constant="true" species="M_nad_c" stoichiometry="1" />
        </listOfReactants>
        <listOfProducts>
          <speciesReference constant="true" species="M_h_c" stoichiometry="2" />
          <speciesReference constant="true" species="M_nadh_c" stoichiometry="1" />
          <speciesReference constant="true" species="M_4per_c" stoichiometry="1" />
        </listOfProducts>
        <fbc:geneProductAssociation>
          <fbc:geneProductRef fbc:geneProduct="G_143" />
        </fbc:geneProductAssociation>
      </reaction>
      <reaction fast="false" id="R_ENO" name="R_enolase" reversible="true" fbc:lowerFluxBound="cobra_default_lb" fbc:upperFluxBound="cobra_default_ub">
        <listOfReactants>
          <speciesReference constant="true" species="M_2pg_c" stoichiometry="1" />
        </listOfReactants>
        <listOfProducts>
          <speciesReference constant="true" species="M_h2o_c" stoichiometry="1" />
          <speciesReference constant="true" species="M_pep_c" stoichiometry="1" />
        </listOfProducts>
        <fbc:geneProductAssociation>
          <fbc:geneProductRef fbc:geneProduct="G_144" />
        </fbc:geneProductAssociation>
      </reaction>
      <reaction fast="false" id="R_EX_ac_e_" name="R_Acetate_exchange" reversible="true" fbc:lowerFluxBound="cobra_default_lb" fbc:upperFluxBound="cobra_default_ub">
        <listOfReactants>
          <speciesReference constant="true" species="M_ac_e" stoichiometry="1" />
        </listOfReactants>
      </reaction>
      <reaction fast="false" id="R_EX_antim_e_" name="R_Antimonite_exchange" reversible="true" fbc:lowerFluxBound="cobra_default_lb" fbc:upperFluxBound="cobra_default_ub">
        <listOfReactants>
          <speciesReference constant="true" species="M_antim_e" stoichiometry="1" />
        </listOfReactants>
      </reaction>
      <reaction fast="false" id="R_EX_arsna_e_" name="R_Arsenate_exchange" reversible="true" fbc:lowerFluxBound="cobra_default_lb" fbc:upperFluxBound="cobra_default_ub">
        <listOfReactants>
          <speciesReference constant="true" species="M_arsna_e" stoichiometry="1" />
        </listOfReactants>
      </reaction>
      <reaction fast="false" id="R_EX_arsni2_e_" name="R_arsenite_exchange" reversible="true" fbc:lowerFluxBound="cobra_default_lb" fbc:upperFluxBound="cobra_default_ub">
        <listOfReactants>
          <speciesReference constant="true" species="M_arsni2_e" stoichiometry="1" />
        </listOfReactants>
      </reaction>
      <reaction fast="false" id="R_EX_cbl1_e_" name="R_Cob_I_alamin_exchange" reversible="true" fbc:lowerFluxBound="cobra_default_lb" fbc:upperFluxBound="cobra_default_ub">
        <listOfReactants>
          <speciesReference constant="true" species="M_cbl1_e" stoichiometry="1" />
        </listOfReactants>
      </reaction>
      <reaction fast="false" id="R_EX_cit_e_" name="R_Citrate_exchange" reversible="true" fbc:lowerFluxBound="cobra_default_lb" fbc:upperFluxBound="cobra_default_ub">
        <listOfReactants>
          <speciesReference constant="true" species="M_cit_e" stoichiometry="1" />
        </listOfReactants>
      </reaction>
      <reaction fast="false" id="R_EX_cl_e_" name="R_Chloride_exchange" reversible="true" fbc:lowerFluxBound="cobra_default_lb" fbc:upperFluxBound="cobra_default_ub">
        <listOfReactants>
          <speciesReference constant="true" species="M_cl_e" stoichiometry="1" />
        </listOfReactants>
      </reaction>
      <reaction fast="false" id="R_EX_co2_e_" name="R_CO2_exchange" reversible="true" fbc:lowerFluxBound="cobra_default_lb" fbc:upperFluxBound="cobra_default_ub">
        <listOfReactants>
          <speciesReference constant="true" species="M_co2_e" stoichiometry="1" />
        </listOfReactants>
      </reaction>
      <reaction fast="false" id="R_EX_cobalt2_e_" name="R_Co2_exchange" reversible="true" fbc:lowerFluxBound="cobra_default_lb" fbc:upperFluxBound="cobra_default_ub">
        <listOfReactants>
          <speciesReference constant="true" species="M_cobalt2_e" stoichiometry="1" />
        </listOfReactants>
      </reaction>
      <reaction fast="false" id="R_EX_cu2_e_" name="R_Cu2_exchange" reversible="true" fbc:lowerFluxBound="cobra_default_lb" fbc:upperFluxBound="cobra_default_ub">
        <listOfReactants>
          <speciesReference constant="true" species="M_cu2_e" stoichiometry="1" />
        </listOfReactants>
      </reaction>
      <reaction fast="false" id="R_EX_dcb_e_" name="R_1_4_Dichlorobenzene__para_Dichlorobenzene__exchange" reversible="true" fbc:lowerFluxBound="cobra_default_lb" fbc:upperFluxBound="cobra_default_ub">
        <listOfReactants>
          <speciesReference constant="true" species="M_dcb_e" stoichiometry="1" />
        </listOfReactants>
      </reaction>
      <reaction fast="false" id="R_EX_etl_e_" name="R_Ethylene_exchange" reversible="true" fbc:lowerFluxBound="cobra_default_lb" fbc:upperFluxBound="cobra_default_ub">
        <listOfReactants>
          <speciesReference constant="true" species="M_etl_e" stoichiometry="1" />
        </listOfReactants>
      </reaction>
      <reaction fast="false" id="R_EX_fe2_e_" name="R_Fe2_exchange" reversible="true" fbc:lowerFluxBound="cobra_default_lb" fbc:upperFluxBound="cobra_default_ub">
        <listOfReactants>
          <speciesReference constant="true" species="M_fe2_e" stoichiometry="1" />
        </listOfReactants>
      </reaction>
      <reaction fast="false" id="R_EX_gln_L_e_" name="R_L_Glutamine_exchange" reversible="true" fbc:lowerFluxBound="cobra_default_lb" fbc:upperFluxBound="cobra_default_ub">
        <listOfReactants>
          <speciesReference constant="true" species="M_gln_L_e" stoichiometry="1" />
        </listOfReactants>
      </reaction>
      <reaction fast="false" id="R_EX_glyb_e_" name="R_Glycine_betaine_exchange" reversible="true" fbc:lowerFluxBound="cobra_default_lb" fbc:upperFluxBound="cobra_default_ub">
        <listOfReactants>
          <speciesReference constant="true" species="M_glyb_e" stoichiometry="1" />
        </listOfReactants>
      </reaction>
      <reaction fast="false" id="R_EX_h2_e_" name="R_H2_exchange" reversible="true" fbc:lowerFluxBound="cobra_default_lb" fbc:upperFluxBound="cobra_default_ub">
        <listOfReactants>
          <speciesReference constant="true" species="M_h2_e" stoichiometry="1" />
        </listOfReactants>
      </reaction>
      <reaction fast="false" id="R_EX_h2o_e_" name="R_H2O_exchange" reversible="true" fbc:lowerFluxBound="cobra_default_lb" fbc:upperFluxBound="cobra_default_ub">
        <listOfReactants>
          <speciesReference constant="true" species="M_h2o_e" stoichiometry="1" />
        </listOfReactants>
      </reaction>
      <reaction fast="false" id="R_EX_h_e_" name="R_H_exchange" reversible="true" fbc:lowerFluxBound="cobra_default_lb" fbc:upperFluxBound="cobra_default_ub">
        <listOfReactants>
          <speciesReference constant="true" species="M_h_e" stoichiometry="1" />
        </listOfReactants>
      </reaction>
      <reaction fast="false" id="R_EX_hcb_e_" name="R_Hexachlorobenzene_exchange" reversible="true" fbc:lowerFluxBound="cobra_default_lb" fbc:upperFluxBound="cobra_default_ub">
        <listOfReactants>
          <speciesReference constant="true" species="M_hcb_e" stoichiometry="1" />
        </listOfReactants>
      </reaction>
      <reaction fast="false" id="R_EX_ile_L_e_" name="R_L_Isoleucine_exchange" reversible="true" fbc:lowerFluxBound="cobra_default_lb" fbc:upperFluxBound="cobra_default_ub">
        <listOfReactants>
          <speciesReference constant="true" species="M_ile_L_e" stoichiometry="1" />
        </listOfReactants>
      </reaction>
      <reaction fast="false" id="R_EX_k_e_" name="R_K_exchange" reversible="true" fbc:lowerFluxBound="cobra_default_lb" fbc:upperFluxBound="cobra_default_ub">
        <listOfReactants>
          <speciesReference constant="true" species="M_k_e" stoichiometry="1" />
        </listOfReactants>
      </reaction>
      <reaction fast="false" id="R_EX_leu_L_e_" name="R_L_Leucine_exchange" reversible="true" fbc:lowerFluxBound="cobra_default_lb" fbc:upperFluxBound="cobra_default_ub">
        <listOfReactants>
          <speciesReference constant="true" species="M_leu_L_e" stoichiometry="1" />
        </listOfReactants>
      </reaction>
      <reaction fast="false" id="R_EX_mg2_e_" name="R_Mg_exchange" reversible="true" fbc:lowerFluxBound="cobra_default_lb" fbc:upperFluxBound="cobra_default_ub">
        <listOfReactants>
          <speciesReference constant="true" species="M_mg2_e" stoichiometry="1" />
        </listOfReactants>
      </reaction>
      <reaction fast="false" id="R_EX_mn2_e_" name="R_Mn2_exchange" reversible="true" fbc:lowerFluxBound="cobra_default_lb" fbc:upperFluxBound="cobra_default_ub">
        <listOfReactants>
          <speciesReference constant="true" species="M_mn2_e" stoichiometry="1" />
        </listOfReactants>
      </reaction>
      <reaction fast="false" id="R_EX_mobd_e_" name="R_Molybdate_exchange" reversible="true" fbc:lowerFluxBound="cobra_default_lb" fbc:upperFluxBound="cobra_default_ub">
        <listOfReactants>
          <speciesReference constant="true" species="M_mobd_e" stoichiometry="1" />
        </listOfReactants>
      </reaction>
      <reaction fast="false" id="R_EX_n2_e_" name="R_N2_exchange" reversible="true" fbc:lowerFluxBound="cobra_default_lb" fbc:upperFluxBound="cobra_default_ub">
        <listOfReactants>
          <speciesReference constant="true" species="M_n2_e" stoichiometry="1" />
        </listOfReactants>
      </reaction>
      <reaction fast="false" id="R_EX_nh4_e_" name="R_Ammonium_exchange" reversible="true" fbc:lowerFluxBound="cobra_default_lb" fbc:upperFluxBound="cobra_default_ub">
        <listOfReactants>
          <speciesReference constant="true" species="M_nh4_e" stoichiometry="1" />
        </listOfReactants>
      </reaction>
      <reaction fast="false" id="R_EX_ni2_e_" name="R_Ni2_exchange" reversible="true" fbc:lowerFluxBound="cobra_default_lb" fbc:upperFluxBound="cobra_default_ub">
        <listOfReactants>
          <speciesReference constant="true" species="M_ni2_e" stoichiometry="1" />
        </listOfReactants>
      </reaction>
      <reaction fast="false" id="R_EX_pce_e_" name="R_Tetrchloroethene_exchange" reversible="true" fbc:lowerFluxBound="cobra_default_lb" fbc:upperFluxBound="cobra_default_ub">
        <listOfReactants>
          <speciesReference constant="true" species="M_pce_e" stoichiometry="1" />
        </listOfReactants>
      </reaction>
      <reaction fast="false" id="R_EX_pi_e_" name="R_Phosphate_exchange" reversible="true" fbc:lowerFluxBound="cobra_default_lb" fbc:upperFluxBound="cobra_default_ub">
        <listOfReactants>
          <speciesReference constant="true" species="M_pi_e" stoichiometry="1" />
        </listOfReactants>
      </reaction>
      <reaction fast="false" id="R_EX_pro_L_e_" name="R_L_Proline_exchange" reversible="true" fbc:lowerFluxBound="cobra_default_lb" fbc:upperFluxBound="cobra_default_ub">
        <listOfReactants>
          <speciesReference constant="true" species="M_pro_L_e" stoichiometry="1" />
        </listOfReactants>
      </reaction>
      <reaction fast="false" id="R_EX_so4_e_" name="R_Sulfate_exchange" reversible="true" fbc:lowerFluxBound="cobra_default_lb" fbc:upperFluxBound="cobra_default_ub">
        <listOfReactants>
          <speciesReference constant="true" species="M_so4_e" stoichiometry="1" />
        </listOfReactants>
      </reaction>
      <reaction fast="false" id="R_EX_tsul_e_" name="R_Thiosulfate_exchange" reversible="true" fbc:lowerFluxBound="cobra_default_lb" fbc:upperFluxBound="cobra_default_ub">
        <listOfReactants>
          <speciesReference constant="true" species="M_tsul_e" stoichiometry="1" />
        </listOfReactants>
      </reaction>
      <reaction fast="false" id="R_EX_val_L_e_" name="R_L_Valine_exchange" reversible="true" fbc:lowerFluxBound="cobra_default_lb" fbc:upperFluxBound="cobra_default_ub">
        <listOfReactants>
          <speciesReference constant="true" species="M_val_L_e" stoichiometry="1" />
        </listOfReactants>
      </reaction>
      <reaction fast="false" id="R_EX_zn2_e_" name="R_Zinc_exchange" reversible="true" fbc:lowerFluxBound="cobra_default_lb" fbc:upperFluxBound="cobra_default_ub">
        <listOfReactants>
          <speciesReference constant="true" species="M_zn2_e" stoichiometry="1" />
        </listOfReactants>
      </reaction>
      <reaction fast="false" id="R_F1PK" name="R_fructose_1_phosphate_kinase" reversible="false" fbc:lowerFluxBound="cobra_0_bound" fbc:upperFluxBound="cobra_default_ub">
        <listOfReactants>
          <speciesReference constant="true" species="M_f1p_c" stoichiometry="1" />
          <speciesReference constant="true" species="M_atp_c" stoichiometry="1" />
        </listOfReactants>
        <listOfProducts>
          <speciesReference constant="true" species="M_h_c" stoichiometry="1" />
          <speciesReference constant="true" species="M_adp_c" stoichiometry="1" />
          <speciesReference constant="true" species="M_fdp_c" stoichiometry="1" />
        </listOfProducts>
        <fbc:geneProductAssociation>
          <fbc:geneProductRef fbc:geneProduct="G_355" />
        </fbc:geneProductAssociation>
      </reaction>
      <reaction fast="false" id="R_FA120ACPH" name="R_fatty_acyl_ACP_hydrolase" reversible="true" fbc:lowerFluxBound="cobra_default_lb" fbc:upperFluxBound="cobra_default_ub">
        <listOfReactants>
          <speciesReference constant="true" species="M_h2o_c" stoichiometry="1" />
          <speciesReference constant="true" species="M_ddcaACP_c" stoichiometry="1" />
        </listOfReactants>
        <listOfProducts>
          <speciesReference constant="true" species="M_ACP_c" stoichiometry="1" />
          <speciesReference constant="true" species="M_h_c" stoichiometry="1" />
          <speciesReference constant="true" species="M_ddca_c" stoichiometry="1" />
        </listOfProducts>
        <fbc:geneProductAssociation>
          <fbc:geneProductRef fbc:geneProduct="G_339" />
        </fbc:geneProductAssociation>
      </reaction>
      <reaction fast="false" id="R_FA140ACPH" name="R_fatty_acyl_ACP_hydrolase" reversible="true" fbc:lowerFluxBound="cobra_default_lb" fbc:upperFluxBound="cobra_default_ub">
        <listOfReactants>
          <speciesReference constant="true" species="M_h2o_c" stoichiometry="1" />
          <speciesReference constant="true" species="M_myrsACP_c" stoichiometry="1" />
        </listOfReactants>
        <listOfProducts>
          <speciesReference constant="true" species="M_ACP_c" stoichiometry="1" />
          <speciesReference constant="true" species="M_h_c" stoichiometry="1" />
          <speciesReference constant="true" species="M_ttdca_c" stoichiometry="1" />
        </listOfProducts>
        <fbc:geneProductAssociation>
          <fbc:geneProductRef fbc:geneProduct="G_339" />
        </fbc:geneProductAssociation>
      </reaction>
      <reaction fast="false" id="R_FA160ACPH" name="R_fatty_acyl_ACP_hydrolase" reversible="true" fbc:lowerFluxBound="cobra_default_lb" fbc:upperFluxBound="cobra_default_ub">
        <listOfReactants>
          <speciesReference constant="true" species="M_h2o_c" stoichiometry="1" />
          <speciesReference constant="true" species="M_palmACP_c" stoichiometry="1" />
        </listOfReactants>
        <listOfProducts>
          <speciesReference constant="true" species="M_ACP_c" stoichiometry="1" />
          <speciesReference constant="true" species="M_hdca_c" stoichiometry="1" />
          <speciesReference constant="true" species="M_h_c" stoichiometry="1" />
        </listOfProducts>
        <fbc:geneProductAssociation>
          <fbc:geneProductRef fbc:geneProduct="G_339" />
        </fbc:geneProductAssociation>
      </reaction>
      <reaction fast="false" id="R_FA180ACPH" name="R_fatty_acyl_ACP_hydrolase" reversible="true" fbc:lowerFluxBound="cobra_default_lb" fbc:upperFluxBound="cobra_default_ub">
        <listOfReactants>
          <speciesReference constant="true" species="M_h2o_c" stoichiometry="1" />
          <speciesReference constant="true" species="M_ocdACP_c" stoichiometry="1" />
        </listOfReactants>
        <listOfProducts>
          <speciesReference constant="true" species="M_ACP_c" stoichiometry="1" />
          <speciesReference constant="true" species="M_h_c" stoichiometry="1" />
          <speciesReference constant="true" species="M_ocdca_c" stoichiometry="1" />
        </listOfProducts>
        <fbc:geneProductAssociation>
          <fbc:geneProductRef fbc:geneProduct="G_339" />
        </fbc:geneProductAssociation>
      </reaction>
      <reaction fast="false" id="R_FA200ACPH" name="R_fatty_acyl_ACP_hydrolase" reversible="true" fbc:lowerFluxBound="cobra_default_lb" fbc:upperFluxBound="cobra_default_ub">
        <listOfReactants>
          <speciesReference constant="true" species="M_h2o_c" stoichiometry="1" />
          <speciesReference constant="true" species="M_icsACP_c" stoichiometry="1" />
        </listOfReactants>
        <listOfProducts>
          <speciesReference constant="true" species="M_ACP_c" stoichiometry="1" />
          <speciesReference constant="true" species="M_h_c" stoichiometry="1" />
          <speciesReference constant="true" species="M_icsa_c" stoichiometry="1" />
        </listOfProducts>
        <fbc:geneProductAssociation>
          <fbc:geneProductRef fbc:geneProduct="G_339" />
        </fbc:geneProductAssociation>
      </reaction>
      <reaction fast="false" id="R_FACOAL120" name="R_fatty_acid__CoA_ligase__dodecanoate_" reversible="true" fbc:lowerFluxBound="cobra_default_lb" fbc:upperFluxBound="cobra_default_ub">
        <listOfReactants>
          <speciesReference constant="true" species="M_atp_c" stoichiometry="1" />
          <speciesReference constant="true" species="M_ddca_c" stoichiometry="1" />
          <speciesReference constant="true" species="M_coa_c" stoichiometry="1" />
        </listOfReactants>
        <listOfProducts>
          <speciesReference constant="true" species="M_ppi_c" stoichiometry="1" />
          <speciesReference constant="true" species="M_ddcoa_c" stoichiometry="1" />
          <speciesReference constant="true" species="M_amp_c" stoichiometry="1" />
        </listOfProducts>
        <fbc:geneProductAssociation>
          <fbc:or>
            <fbc:geneProductRef fbc:geneProduct="G_419" />
            <fbc:geneProductRef fbc:geneProduct="G_268" />
            <fbc:geneProductRef fbc:geneProduct="G_286" />
          </fbc:or>
        </fbc:geneProductAssociation>
      </reaction>
      <reaction fast="false" id="R_FACOAL140" name="R_fatty_acid__CoA_ligase__tetradecanoate_" reversible="true" fbc:lowerFluxBound="cobra_default_lb" fbc:upperFluxBound="cobra_default_ub">
        <listOfReactants>
          <speciesReference constant="true" species="M_ttdca_c" stoichiometry="1" />
          <speciesReference constant="true" species="M_atp_c" stoichiometry="1" />
          <speciesReference constant="true" species="M_coa_c" stoichiometry="1" />
        </listOfReactants>
        <listOfProducts>
          <speciesReference constant="true" species="M_tdcoa_c" stoichiometry="1" />
          <speciesReference constant="true" species="M_ppi_c" stoichiometry="1" />
          <speciesReference constant="true" species="M_amp_c" stoichiometry="1" />
        </listOfProducts>
        <fbc:geneProductAssociation>
          <fbc:or>
            <fbc:geneProductRef fbc:geneProduct="G_419" />
            <fbc:geneProductRef fbc:geneProduct="G_268" />
            <fbc:geneProductRef fbc:geneProduct="G_286" />
          </fbc:or>
        </fbc:geneProductAssociation>
      </reaction>
      <reaction fast="false" id="R_FACOAL160" name="R_fatty_acid__CoA_ligase__hexadecanoate_" reversible="true" fbc:lowerFluxBound="cobra_default_lb" fbc:upperFluxBound="cobra_default_ub">
        <listOfReactants>
          <speciesReference constant="true" species="M_hdca_c" stoichiometry="1" />
          <speciesReference constant="true" species="M_atp_c" stoichiometry="1" />
          <speciesReference constant="true" species="M_coa_c" stoichiometry="1" />
        </listOfReactants>
        <listOfProducts>
          <speciesReference constant="true" species="M_ppi_c" stoichiometry="1" />
          <speciesReference constant="true" species="M_pmtcoa_c" stoichiometry="1" />
          <speciesReference constant="true" species="M_amp_c" stoichiometry="1" />
        </listOfProducts>
        <fbc:geneProductAssociation>
          <fbc:or>
            <fbc:geneProductRef fbc:geneProduct="G_419" />
            <fbc:geneProductRef fbc:geneProduct="G_268" />
            <fbc:geneProductRef fbc:geneProduct="G_286" />
          </fbc:or>
        </fbc:geneProductAssociation>
      </reaction>
      <reaction fast="false" id="R_FACOAL170_ISO_" name="R_fatty_acid__CoA_ligase__Iso_C170_" reversible="true" fbc:lowerFluxBound="cobra_default_lb" fbc:upperFluxBound="cobra_default_ub">
        <listOfReactants>
          <speciesReference constant="true" species="M_atp_c" stoichiometry="1" />
          <speciesReference constant="true" species="M_coa_c" stoichiometry="1" />
          <speciesReference constant="true" species="M_fa11_c" stoichiometry="1" />
        </listOfReactants>
        <listOfProducts>
          <speciesReference constant="true" species="M_ppi_c" stoichiometry="1" />
          <speciesReference constant="true" species="M_fa11coa_c" stoichiometry="1" />
          <speciesReference constant="true" species="M_amp_c" stoichiometry="1" />
        </listOfProducts>
        <fbc:geneProductAssociation>
          <fbc:or>
            <fbc:geneProductRef fbc:geneProduct="G_419" />
            <fbc:geneProductRef fbc:geneProduct="G_268" />
            <fbc:geneProductRef fbc:geneProduct="G_286" />
          </fbc:or>
        </fbc:geneProductAssociation>
      </reaction>
      <reaction fast="false" id="R_FACOAL180" name="R_fatty_acid__CoA_ligase__octadecanoate_" reversible="true" fbc:lowerFluxBound="cobra_default_lb" fbc:upperFluxBound="cobra_default_ub">
        <listOfReactants>
          <speciesReference constant="true" species="M_ocdca_c" stoichiometry="1" />
          <speciesReference constant="true" species="M_atp_c" stoichiometry="1" />
          <speciesReference constant="true" species="M_coa_c" stoichiometry="1" />
        </listOfReactants>
        <listOfProducts>
          <speciesReference constant="true" species="M_ppi_c" stoichiometry="1" />
          <speciesReference constant="true" species="M_strcoa_c" stoichiometry="1" />
          <speciesReference constant="true" species="M_amp_c" stoichiometry="1" />
        </listOfProducts>
        <fbc:geneProductAssociation>
          <fbc:or>
            <fbc:geneProductRef fbc:geneProduct="G_419" />
            <fbc:geneProductRef fbc:geneProduct="G_268" />
            <fbc:geneProductRef fbc:geneProduct="G_286" />
          </fbc:or>
        </fbc:geneProductAssociation>
      </reaction>
      <reaction fast="false" id="R_FACOAL181" name="R_fatty_acid__CoA_ligase__octadecenoate_" reversible="true" fbc:lowerFluxBound="cobra_default_lb" fbc:upperFluxBound="cobra_default_ub">
        <listOfReactants>
          <speciesReference constant="true" species="M_ocdcea_c" stoichiometry="1" />
          <speciesReference constant="true" species="M_atp_c" stoichiometry="1" />
          <speciesReference constant="true" species="M_coa_c" stoichiometry="1" />
        </listOfReactants>
        <listOfProducts>
          <speciesReference constant="true" species="M_ppi_c" stoichiometry="1" />
          <speciesReference constant="true" species="M_odecoa_c" stoichiometry="1" />
          <speciesReference constant="true" species="M_amp_c" stoichiometry="1" />
        </listOfProducts>
        <fbc:geneProductAssociation>
          <fbc:or>
            <fbc:geneProductRef fbc:geneProduct="G_419" />
            <fbc:geneProductRef fbc:geneProduct="G_268" />
            <fbc:geneProductRef fbc:geneProduct="G_286" />
          </fbc:or>
        </fbc:geneProductAssociation>
      </reaction>
      <reaction fast="false" id="R_FACOAL200" name="R_fatty_acid__CoA_ligase__icosanoate_" reversible="true" fbc:lowerFluxBound="cobra_default_lb" fbc:upperFluxBound="cobra_default_ub">
        <listOfReactants>
          <speciesReference constant="true" species="M_atp_c" stoichiometry="1" />
          <speciesReference constant="true" species="M_icsa_c" stoichiometry="1" />
          <speciesReference constant="true" species="M_coa_c" stoichiometry="1" />
        </listOfReactants>
        <listOfProducts>
          <speciesReference constant="true" species="M_ppi_c" stoichiometry="1" />
          <speciesReference constant="true" species="M_icscoa_c" stoichiometry="1" />
          <speciesReference constant="true" species="M_amp_c" stoichiometry="1" />
        </listOfProducts>
        <fbc:geneProductAssociation>
          <fbc:or>
            <fbc:geneProductRef fbc:geneProduct="G_419" />
            <fbc:geneProductRef fbc:geneProduct="G_268" />
            <fbc:geneProductRef fbc:geneProduct="G_286" />
          </fbc:or>
        </fbc:geneProductAssociation>
      </reaction>
      <reaction fast="false" id="R_FBA" name="R_fructose_bisphosphate_aldolase" reversible="true" fbc:lowerFluxBound="cobra_default_lb" fbc:upperFluxBound="cobra_default_ub">
        <listOfReactants>
          <speciesReference constant="true" species="M_fdp_c" stoichiometry="1" />
        </listOfReactants>
        <listOfProducts>
          <speciesReference constant="true" species="M_dhap_c" stoichiometry="1" />
          <speciesReference constant="true" species="M_g3p_c" stoichiometry="1" />
        </listOfProducts>
        <fbc:geneProductAssociation>
          <fbc:geneProductRef fbc:geneProduct="G_354" />
        </fbc:geneProductAssociation>
      </reaction>
      <reaction fast="false" id="R_FBP" name="R_fructose_bisphosphatase" reversible="false" fbc:lowerFluxBound="cobra_0_bound" fbc:upperFluxBound="cobra_default_ub">
        <listOfReactants>
          <speciesReference constant="true" species="M_h2o_c" stoichiometry="1" />
          <speciesReference constant="true" species="M_fdp_c" stoichiometry="1" />
        </listOfReactants>
        <listOfProducts>
          <speciesReference constant="true" species="M_pi_c" stoichiometry="1" />
          <speciesReference constant="true" species="M_f6p_c" stoichiometry="1" />
        </listOfProducts>
        <fbc:geneProductAssociation>
          <fbc:geneProductRef fbc:geneProduct="G_327" />
        </fbc:geneProductAssociation>
      </reaction>
      <reaction fast="false" id="R_FCLPA" name="R_L_fuculose_1_phosphate_aldolase" reversible="true" fbc:lowerFluxBound="cobra_default_lb" fbc:upperFluxBound="cobra_default_ub">
        <listOfReactants>
          <speciesReference constant="true" species="M_fc1p_c" stoichiometry="1" />
        </listOfReactants>
        <listOfProducts>
          <speciesReference constant="true" species="M_lald_L_c" stoichiometry="1" />
          <speciesReference constant="true" species="M_dhap_c" stoichiometry="1" />
        </listOfProducts>
        <fbc:geneProductAssociation>
          <fbc:geneProductRef fbc:geneProduct="G_410" />
        </fbc:geneProductAssociation>
      </reaction>
      <reaction fast="false" id="R_FDTS" name="R_Thymidylate_synthase__FAD_" reversible="false" fbc:lowerFluxBound="cobra_0_bound" fbc:upperFluxBound="cobra_default_ub">
        <listOfReactants>
          <speciesReference constant="true" species="M_dump_c" stoichiometry="1" />
          <speciesReference constant="true" species="M_mlthf_c" stoichiometry="1" />
          <speciesReference constant="true" species="M_fadh2_c" stoichiometry="1" />
        </listOfReactants>
        <listOfProducts>
          <speciesReference constant="true" species="M_fad_c" stoichiometry="1" />
          <speciesReference constant="true" species="M_dtmp_c" stoichiometry="1" />
          <speciesReference constant="true" species="M_thf_c" stoichiometry="1" />
        </listOfProducts>
        <fbc:geneProductAssociation>
          <fbc:geneProductRef fbc:geneProduct="G_381" />
        </fbc:geneProductAssociation>
      </reaction>
      <reaction fast="false" id="R_FE2abc" name="R_iron__II__transport_via_ABC_system" reversible="false" fbc:lowerFluxBound="cobra_0_bound" fbc:upperFluxBound="cobra_default_ub">
        <listOfReactants>
          <speciesReference constant="true" species="M_h2o_c" stoichiometry="1" />
          <speciesReference constant="true" species="M_atp_c" stoichiometry="1" />
          <speciesReference constant="true" species="M_fe2_e" stoichiometry="1" />
        </listOfReactants>
        <listOfProducts>
          <speciesReference constant="true" species="M_pi_c" stoichiometry="1" />
          <speciesReference constant="true" species="M_fe2_c" stoichiometry="1" />
          <speciesReference constant="true" species="M_h_c" stoichiometry="1" />
          <speciesReference constant="true" species="M_adp_c" stoichiometry="1" />
        </listOfProducts>
        <fbc:geneProductAssociation>
          <fbc:geneProductRef fbc:geneProduct="G_387" />
        </fbc:geneProductAssociation>
      </reaction>
      <reaction fast="false" id="R_FMETDF" name="R_formylmethionine_deformylase" reversible="false" fbc:lowerFluxBound="cobra_0_bound" fbc:upperFluxBound="cobra_default_ub">
        <listOfReactants>
          <speciesReference constant="true" species="M_h2o_c" stoichiometry="1" />
          <speciesReference constant="true" species="M_fmet_c" stoichiometry="1" />
        </listOfReactants>
        <listOfProducts>
          <speciesReference constant="true" species="M_for_c" stoichiometry="1" />
          <speciesReference constant="true" species="M_met_L_c" stoichiometry="1" />
        </listOfProducts>
        <fbc:geneProductAssociation>
          <fbc:geneProductRef fbc:geneProduct="G_199" />
        </fbc:geneProductAssociation>
      </reaction>
      <reaction fast="false" id="R_FMETTRS" name="R_Methionyl_tRNA_formyltransferase" reversible="false" fbc:lowerFluxBound="cobra_0_bound" fbc:upperFluxBound="cobra_default_ub">
        <listOfReactants>
          <speciesReference constant="true" species="M_mettrna_c" stoichiometry="1" />
          <speciesReference constant="true" species="M_10fthf_c" stoichiometry="1" />
        </listOfReactants>
        <listOfProducts>
          <speciesReference constant="true" species="M_fmettrna_c" stoichiometry="1" />
          <speciesReference constant="true" species="M_thf_c" stoichiometry="1" />
        </listOfProducts>
        <fbc:geneProductAssociation>
          <fbc:geneProductRef fbc:geneProduct="G_411" />
        </fbc:geneProductAssociation>
      </reaction>
      <reaction fast="false" id="R_FMNAT" name="R_FMN_adenylyltransferase" reversible="false" fbc:lowerFluxBound="cobra_0_bound" fbc:upperFluxBound="cobra_default_ub">
        <listOfReactants>
          <speciesReference constant="true" species="M_h_c" stoichiometry="1" />
          <speciesReference constant="true" species="M_atp_c" stoichiometry="1" />
          <speciesReference constant="true" species="M_fmn_c" stoichiometry="1" />
        </listOfReactants>
        <listOfProducts>
          <speciesReference constant="true" species="M_ppi_c" stoichiometry="1" />
          <speciesReference constant="true" species="M_fad_c" stoichiometry="1" />
        </listOfProducts>
        <fbc:geneProductAssociation>
          <fbc:geneProductRef fbc:geneProduct="G_148" />
        </fbc:geneProductAssociation>
      </reaction>
      <reaction fast="false" id="R_FNOR2" name="R_ferredoxin_NADP_reductase" reversible="true" fbc:lowerFluxBound="cobra_default_lb" fbc:upperFluxBound="cobra_default_ub">
        <listOfReactants>
          <speciesReference constant="true" species="M_fdred_c" stoichiometry="2" />
          <speciesReference constant="true" species="M_h_c" stoichiometry="1" />
          <speciesReference constant="true" species="M_nadp_c" stoichiometry="1" />
        </listOfReactants>
        <listOfProducts>
          <speciesReference constant="true" species="M_nadph_c" stoichiometry="1" />
          <speciesReference constant="true" species="M_fdox_c" stoichiometry="2" />
        </listOfProducts>
        <fbc:geneProductAssociation>
          <fbc:geneProductRef fbc:geneProduct="G_11" />
        </fbc:geneProductAssociation>
      </reaction>
      <reaction fast="false" id="R_FRD5" name="R_succinate_dehydrogenase__menaquinone_7_" reversible="true" fbc:lowerFluxBound="cobra_default_lb" fbc:upperFluxBound="cobra_default_ub">
        <listOfReactants>
          <speciesReference constant="true" species="M_mqn7_c" stoichiometry="1" />
          <speciesReference constant="true" species="M_succ_c" stoichiometry="1" />
        </listOfReactants>
        <listOfProducts>
          <speciesReference constant="true" species="M_fum_c" stoichiometry="1" />
          <speciesReference constant="true" species="M_mql7_c" stoichiometry="1" />
        </listOfProducts>
        <fbc:geneProductAssociation>
          <fbc:geneProductRef fbc:geneProduct="G_420" />
        </fbc:geneProductAssociation>
      </reaction>
      <reaction fast="false" id="R_FRHD" name="R_Ferredoxin_hydrogenase" reversible="true" fbc:lowerFluxBound="cobra_default_lb" fbc:upperFluxBound="cobra_default_ub">
        <listOfReactants>
          <speciesReference constant="true" species="M_h2_e" stoichiometry="1" />
          <speciesReference constant="true" species="M_fdox_c" stoichiometry="2" />
        </listOfReactants>
        <listOfProducts>
          <speciesReference constant="true" species="M_fdred_c" stoichiometry="2" />
          <speciesReference constant="true" species="M_h_e" stoichiometry="2" />
        </listOfProducts>
        <fbc:geneProductAssociation>
          <fbc:or>
            <fbc:or>
              <fbc:and>
                <fbc:geneProductRef fbc:geneProduct="G_44" />
                <fbc:geneProductRef fbc:geneProduct="G_47" />
              </fbc:and>
              <fbc:geneProductRef fbc:geneProduct="G_37" />
              <fbc:geneProductRef fbc:geneProduct="G_187" />
              <fbc:geneProductRef fbc:geneProduct="G_243" />
              <fbc:geneProductRef fbc:geneProduct="G_488" />
            </fbc:or>
            <fbc:or>
              <fbc:and>
                <fbc:geneProductRef fbc:geneProduct="G_238" />
                <fbc:geneProductRef fbc:geneProduct="G_239" />
                <fbc:geneProductRef fbc:geneProduct="G_240" />
                <fbc:geneProductRef fbc:geneProduct="G_245" />
                <fbc:geneProductRef fbc:geneProduct="G_246" />
              </fbc:and>
              <fbc:and>
                <fbc:geneProductRef fbc:geneProduct="G_20" />
                <fbc:geneProductRef fbc:geneProduct="G_21" />
                <fbc:geneProductRef fbc:geneProduct="G_22" />
                <fbc:geneProductRef fbc:geneProduct="G_23" />
              </fbc:and>
              <fbc:geneProductRef fbc:geneProduct="G_150" />
              <fbc:geneProductRef fbc:geneProduct="G_483" />
            </fbc:or>
          </fbc:or>
        </fbc:geneProductAssociation>
      </reaction>
      <reaction fast="false" id="R_FRTT" name="R_farnesyltranstransferase" reversible="false" fbc:lowerFluxBound="cobra_0_bound" fbc:upperFluxBound="cobra_default_ub">
        <listOfReactants>
          <speciesReference constant="true" species="M_frdp_c" stoichiometry="1" />
          <speciesReference constant="true" species="M_ipdp_c" stoichiometry="1" />
        </listOfReactants>
        <listOfProducts>
          <speciesReference constant="true" species="M_ppi_c" stoichiometry="1" />
          <speciesReference constant="true" species="M_ggdp_c" stoichiometry="1" />
        </listOfProducts>
        <fbc:geneProductAssociation>
          <fbc:geneProductRef fbc:geneProduct="G_67" />
        </fbc:geneProductAssociation>
      </reaction>
      <reaction fast="false" id="R_FTHFD" name="R_formyltetrahydrofolate_deformylase" reversible="false" fbc:lowerFluxBound="cobra_0_bound" fbc:upperFluxBound="cobra_default_ub">
        <listOfReactants>
          <speciesReference constant="true" species="M_h2o_c" stoichiometry="1" />
          <speciesReference constant="true" species="M_10fthf_c" stoichiometry="1" />
        </listOfReactants>
        <listOfProducts>
          <speciesReference constant="true" species="M_h_c" stoichiometry="1" />
          <speciesReference constant="true" species="M_for_c" stoichiometry="1" />
          <speciesReference constant="true" species="M_thf_c" stoichiometry="1" />
        </listOfProducts>
        <fbc:geneProductAssociation>
          <fbc:geneProductRef fbc:geneProduct="G_329" />
        </fbc:geneProductAssociation>
      </reaction>
      <reaction fast="false" id="R_FTHFLr" name="R_formate_tetrahydrofolate_ligase" reversible="true" fbc:lowerFluxBound="cobra_default_lb" fbc:upperFluxBound="cobra_default_ub">
        <listOfReactants>
          <speciesReference constant="true" species="M_for_c" stoichiometry="1" />
          <speciesReference constant="true" species="M_atp_c" stoichiometry="1" />
          <speciesReference constant="true" species="M_thf_c" stoichiometry="1" />
        </listOfReactants>
        <listOfProducts>
          <speciesReference constant="true" species="M_pi_c" stoichiometry="1" />
          <speciesReference constant="true" species="M_adp_c" stoichiometry="1" />
          <speciesReference constant="true" species="M_10fthf_c" stoichiometry="1" />
        </listOfProducts>
        <fbc:geneProductAssociation>
          <fbc:geneProductRef fbc:geneProduct="G_175" />
        </fbc:geneProductAssociation>
      </reaction>
      <reaction fast="false" id="R_FUM" name="R_fumarase" reversible="true" fbc:lowerFluxBound="cobra_default_lb" fbc:upperFluxBound="cobra_default_ub">
        <listOfReactants>
          <speciesReference constant="true" species="M_h2o_c" stoichiometry="1" />
          <speciesReference constant="true" species="M_fum_c" stoichiometry="1" />
        </listOfReactants>
        <listOfProducts>
          <speciesReference constant="true" species="M_mal_L_c" stoichiometry="1" />
        </listOfProducts>
        <fbc:geneProductAssociation>
          <fbc:and>
            <fbc:geneProductRef fbc:geneProduct="G_98" />
            <fbc:geneProductRef fbc:geneProduct="G_97" />
          </fbc:and>
        </fbc:geneProductAssociation>
      </reaction>
      <reaction fast="false" id="R_G1PACT" name="R_glucosamine_1_phosphate_N_acetyltransferase" reversible="false" fbc:lowerFluxBound="cobra_0_bound" fbc:upperFluxBound="cobra_default_ub">
        <listOfReactants>
          <speciesReference constant="true" species="M_accoa_c" stoichiometry="1" />
          <speciesReference constant="true" species="M_gam1p_c" stoichiometry="1" />
        </listOfReactants>
        <listOfProducts>
          <speciesReference constant="true" species="M_h_c" stoichiometry="1" />
          <speciesReference constant="true" species="M_coa_c" stoichiometry="1" />
          <speciesReference constant="true" species="M_acgam1p_c" stoichiometry="1" />
        </listOfProducts>
        <fbc:geneProductAssociation>
          <fbc:or>
            <fbc:geneProductRef fbc:geneProduct="G_121" />
            <fbc:geneProductRef fbc:geneProduct="G_122" />
          </fbc:or>
        </fbc:geneProductAssociation>
      </reaction>
      <reaction fast="false" id="R_G1PTMT" name="R_glucose_1_phosphate_thymidylyltransferase" reversible="false" fbc:lowerFluxBound="cobra_0_bound" fbc:upperFluxBound="cobra_default_ub">
        <listOfReactants>
          <speciesReference constant="true" species="M_dttp_c" stoichiometry="1" />
          <speciesReference constant="true" species="M_h_c" stoichiometry="1" />
          <speciesReference constant="true" species="M_g1p_c" stoichiometry="1" />
        </listOfReactants>
        <listOfProducts>
          <speciesReference constant="true" species="M_ppi_c" stoichiometry="1" />
          <speciesReference constant="true" species="M_dtdpglc_c" stoichiometry="1" />
        </listOfProducts>
        <fbc:geneProductAssociation>
          <fbc:or>
            <fbc:geneProductRef fbc:geneProduct="G_121" />
            <fbc:geneProductRef fbc:geneProduct="G_122" />
          </fbc:or>
        </fbc:geneProductAssociation>
      </reaction>
      <reaction fast="false" id="R_G3PD1" name="R_glycerol_3_phosphate_dehydrogenase__NAD_" reversible="true" fbc:lowerFluxBound="cobra_default_lb" fbc:upperFluxBound="cobra_default_ub">
        <listOfReactants>
          <speciesReference constant="true" species="M_glyc3p_c" stoichiometry="1" />
          <speciesReference constant="true" species="M_nad_c" stoichiometry="1" />
        </listOfReactants>
        <listOfProducts>
          <speciesReference constant="true" species="M_h_c" stoichiometry="1" />
          <speciesReference constant="true" species="M_dhap_c" stoichiometry="1" />
          <speciesReference constant="true" species="M_nadh_c" stoichiometry="1" />
        </listOfProducts>
        <fbc:geneProductAssociation>
          <fbc:geneProductRef fbc:geneProduct="G_363" />
        </fbc:geneProductAssociation>
      </reaction>
      <reaction fast="false" id="R_G3PD2" name="R_glycerol_3_phosphate_dehydrogenase__NADP_" reversible="true" fbc:lowerFluxBound="cobra_default_lb" fbc:upperFluxBound="cobra_default_ub">
        <listOfReactants>
          <speciesReference constant="true" species="M_glyc3p_c" stoichiometry="1" />
          <speciesReference constant="true" species="M_nadp_c" stoichiometry="1" />
        </listOfReactants>
        <listOfProducts>
          <speciesReference constant="true" species="M_nadph_c" stoichiometry="1" />
          <speciesReference constant="true" species="M_h_c" stoichiometry="1" />
          <speciesReference constant="true" species="M_dhap_c" stoichiometry="1" />
        </listOfProducts>
        <fbc:geneProductAssociation>
          <fbc:geneProductRef fbc:geneProduct="G_363" />
        </fbc:geneProductAssociation>
      </reaction>
      <reaction fast="false" id="R_G5SADs" name="R_L_glutamate_5_semialdehyde_dehydratase__spontaneous_" reversible="true" fbc:lowerFluxBound="cobra_default_lb" fbc:upperFluxBound="cobra_default_ub">
        <listOfReactants>
          <speciesReference constant="true" species="M_glu5sa_c" stoichiometry="1" />
        </listOfReactants>
        <listOfProducts>
          <speciesReference constant="true" species="M_h2o_c" stoichiometry="1" />
          <speciesReference constant="true" species="M_1pyr5c_c" stoichiometry="1" />
          <speciesReference constant="true" species="M_h_c" stoichiometry="1" />
        </listOfProducts>
      </reaction>
      <reaction fast="false" id="R_G5SD" name="R_glutamate_5_semialdehyde_dehydrogenase" reversible="false" fbc:lowerFluxBound="cobra_0_bound" fbc:upperFluxBound="cobra_default_ub">
        <listOfReactants>
          <speciesReference constant="true" species="M_nadph_c" stoichiometry="1" />
          <speciesReference constant="true" species="M_h_c" stoichiometry="1" />
          <speciesReference constant="true" species="M_glu5p_c" stoichiometry="1" />
        </listOfReactants>
        <listOfProducts>
          <speciesReference constant="true" species="M_pi_c" stoichiometry="1" />
          <speciesReference constant="true" species="M_glu5sa_c" stoichiometry="1" />
          <speciesReference constant="true" species="M_nadp_c" stoichiometry="1" />
        </listOfProducts>
        <fbc:geneProductAssociation>
          <fbc:geneProductRef fbc:geneProduct="G_342" />
        </fbc:geneProductAssociation>
      </reaction>
      <reaction fast="false" id="R_GALU" name="R_UTP_glucose_1_phosphate_uridylyltransferase" reversible="true" fbc:lowerFluxBound="cobra_default_lb" fbc:upperFluxBound="cobra_default_ub">
        <listOfReactants>
          <speciesReference constant="true" species="M_utp_c" stoichiometry="1" />
          <speciesReference constant="true" species="M_h_c" stoichiometry="1" />
          <speciesReference constant="true" species="M_g1p_c" stoichiometry="1" />
        </listOfReactants>
        <listOfProducts>
          <speciesReference constant="true" species="M_ppi_c" stoichiometry="1" />
          <speciesReference constant="true" species="M_udpg_c" stoichiometry="1" />
        </listOfProducts>
        <fbc:geneProductAssociation>
          <fbc:or>
            <fbc:geneProductRef fbc:geneProduct="G_121" />
            <fbc:geneProductRef fbc:geneProduct="G_122" />
          </fbc:or>
        </fbc:geneProductAssociation>
      </reaction>
      <reaction fast="false" id="R_GAPD" name="R_glyceraldehyde_3_phosphate_dehydrogenase__NAD_" reversible="true" fbc:lowerFluxBound="cobra_default_lb" fbc:upperFluxBound="cobra_default_ub">
        <listOfReactants>
          <speciesReference constant="true" species="M_pi_c" stoichiometry="1" />
          <speciesReference constant="true" species="M_nad_c" stoichiometry="1" />
          <speciesReference constant="true" species="M_g3p_c" stoichiometry="1" />
        </listOfReactants>
        <listOfProducts>
          <speciesReference constant="true" species="M_13dpg_c" stoichiometry="1" />
          <speciesReference constant="true" species="M_h_c" stoichiometry="1" />
          <speciesReference constant="true" species="M_nadh_c" stoichiometry="1" />
        </listOfProducts>
        <fbc:geneProductAssociation>
          <fbc:geneProductRef fbc:geneProduct="G_143" />
        </fbc:geneProductAssociation>
      </reaction>
      <reaction fast="false" id="R_GARFT" name="R_phosphoribosylglycinamide_formyltransferase" reversible="true" fbc:lowerFluxBound="cobra_default_lb" fbc:upperFluxBound="cobra_default_ub">
        <listOfReactants>
          <speciesReference constant="true" species="M_gar_c" stoichiometry="1" />
          <speciesReference constant="true" species="M_10fthf_c" stoichiometry="1" />
        </listOfReactants>
        <listOfProducts>
          <speciesReference constant="true" species="M_h_c" stoichiometry="1" />
          <speciesReference constant="true" species="M_fgam_c" stoichiometry="1" />
          <speciesReference constant="true" species="M_thf_c" stoichiometry="1" />
        </listOfProducts>
        <fbc:geneProductAssociation>
          <fbc:or>
            <fbc:geneProductRef fbc:geneProduct="G_329" />
            <fbc:geneProductRef fbc:geneProduct="G_179" />
          </fbc:or>
        </fbc:geneProductAssociation>
      </reaction>
      <reaction fast="false" id="R_GCCc" name="R_glycine_cleavage_complex" reversible="false" fbc:lowerFluxBound="cobra_0_bound" fbc:upperFluxBound="cobra_default_ub">
        <listOfReactants>
          <speciesReference constant="true" species="M_nad_c" stoichiometry="1" />
          <speciesReference constant="true" species="M_dhlpro_c" stoichiometry="1" />
        </listOfReactants>
        <listOfProducts>
          <speciesReference constant="true" species="M_h_c" stoichiometry="1" />
          <speciesReference constant="true" species="M_nadh_c" stoichiometry="1" />
          <speciesReference constant="true" species="M_lpro_c" stoichiometry="1" />
        </listOfProducts>
        <fbc:geneProductAssociation>
          <fbc:geneProductRef fbc:geneProduct="G_188" />
        </fbc:geneProductAssociation>
      </reaction>
      <reaction fast="false" id="R_GF6PTA" name="R_glutamine_fructose_6_phosphate_transaminase" reversible="false" fbc:lowerFluxBound="cobra_0_bound" fbc:upperFluxBound="cobra_default_ub">
        <listOfReactants>
          <speciesReference constant="true" species="M_gln_L_c" stoichiometry="1" />
          <speciesReference constant="true" species="M_f6p_c" stoichiometry="1" />
        </listOfReactants>
        <listOfProducts>
          <speciesReference constant="true" species="M_glu_L_c" stoichiometry="1" />
          <speciesReference constant="true" species="M_gam6p_c" stoichiometry="1" />
        </listOfProducts>
        <fbc:geneProductAssociation>
          <fbc:geneProductRef fbc:geneProduct="G_123" />
        </fbc:geneProductAssociation>
      </reaction>
      <reaction fast="false" id="R_GGTT" name="R_geranylgeranyltranstransferase" reversible="false" fbc:lowerFluxBound="cobra_0_bound" fbc:upperFluxBound="cobra_default_ub">
        <listOfReactants>
          <speciesReference constant="true" species="M_ggdp_c" stoichiometry="1" />
          <speciesReference constant="true" species="M_ipdp_c" stoichiometry="1" />
        </listOfReactants>
        <listOfProducts>
          <speciesReference constant="true" species="M_ppi_c" stoichiometry="1" />
          <speciesReference constant="true" species="M_pendp_c" stoichiometry="1" />
        </listOfProducts>
        <fbc:geneProductAssociation>
          <fbc:geneProductRef fbc:geneProduct="G_67" />
        </fbc:geneProductAssociation>
      </reaction>
      <reaction fast="false" id="R_GHMT" name="R_glycine_hydroxymethyltransferase" reversible="true" fbc:lowerFluxBound="cobra_default_lb" fbc:upperFluxBound="cobra_default_ub">
        <listOfReactants>
          <speciesReference constant="true" species="M_ser_L_c" stoichiometry="1" />
          <speciesReference constant="true" species="M_thf_c" stoichiometry="1" />
        </listOfReactants>
        <listOfProducts>
          <speciesReference constant="true" species="M_mlthf_c" stoichiometry="1" />
          <speciesReference constant="true" species="M_h2o_c" stoichiometry="1" />
          <speciesReference constant="true" species="M_gly_c" stoichiometry="1" />
        </listOfProducts>
        <fbc:geneProductAssociation>
          <fbc:geneProductRef fbc:geneProduct="G_87" />
        </fbc:geneProductAssociation>
      </reaction>
      <reaction fast="false" id="R_GK1" name="R_guanylate_kinase__GMPATP_" reversible="true" fbc:lowerFluxBound="cobra_default_lb" fbc:upperFluxBound="cobra_default_ub">
        <listOfReactants>
          <speciesReference constant="true" species="M_gmp_c" stoichiometry="1" />
          <speciesReference constant="true" species="M_atp_c" stoichiometry="1" />
        </listOfReactants>
        <listOfProducts>
          <speciesReference constant="true" species="M_adp_c" stoichiometry="1" />
          <speciesReference constant="true" species="M_gdp_c" stoichiometry="1" />
        </listOfProducts>
        <fbc:geneProductAssociation>
          <fbc:geneProductRef fbc:geneProduct="G_9" />
        </fbc:geneProductAssociation>
      </reaction>
      <reaction fast="false" id="R_GLCS1" name="R_glycogen_synthase__ADPGlc_" reversible="false" fbc:lowerFluxBound="cobra_0_bound" fbc:upperFluxBound="cobra_default_ub">
        <listOfReactants>
          <speciesReference constant="true" species="M_adpglc_c" stoichiometry="1" />
        </listOfReactants>
        <listOfProducts>
          <speciesReference constant="true" species="M_glycogen_c" stoichiometry="1" />
          <speciesReference constant="true" species="M_h_c" stoichiometry="1" />
          <speciesReference constant="true" species="M_adp_c" stoichiometry="1" />
        </listOfProducts>
        <fbc:geneProductAssociation>
          <fbc:or>
            <fbc:geneProductRef fbc:geneProduct="G_280" />
            <fbc:geneProductRef fbc:geneProduct="G_284" />
          </fbc:or>
        </fbc:geneProductAssociation>
      </reaction>
      <reaction fast="false" id="R_GLGC" name="R_glucose_1_phosphate_adenylyltransferase" reversible="false" fbc:lowerFluxBound="cobra_0_bound" fbc:upperFluxBound="cobra_default_ub">
        <listOfReactants>
          <speciesReference constant="true" species="M_h_c" stoichiometry="1" />
          <speciesReference constant="true" species="M_atp_c" stoichiometry="1" />
          <speciesReference constant="true" species="M_g1p_c" stoichiometry="1" />
        </listOfReactants>
        <listOfProducts>
          <speciesReference constant="true" species="M_ppi_c" stoichiometry="1" />
          <speciesReference constant="true" species="M_adpglc_c" stoichiometry="1" />
        </listOfProducts>
        <fbc:geneProductAssociation>
          <fbc:or>
            <fbc:geneProductRef fbc:geneProduct="G_215" />
            <fbc:geneProductRef fbc:geneProduct="G_89" />
            <fbc:geneProductRef fbc:geneProduct="G_322" />
            <fbc:geneProductRef fbc:geneProduct="G_481" />
          </fbc:or>
        </fbc:geneProductAssociation>
      </reaction>
      <reaction fast="false" id="R_GLNS" name="R_glutamine_synthetase" reversible="false" fbc:lowerFluxBound="cobra_0_bound" fbc:upperFluxBound="cobra_default_ub">
        <listOfReactants>
          <speciesReference constant="true" species="M_glu_L_c" stoichiometry="1" />
          <speciesReference constant="true" species="M_atp_c" stoichiometry="1" />
          <speciesReference constant="true" species="M_nh4_c" stoichiometry="1" />
        </listOfReactants>
        <listOfProducts>
          <speciesReference constant="true" species="M_pi_c" stoichiometry="1" />
          <speciesReference constant="true" species="M_gln_L_c" stoichiometry="1" />
          <speciesReference constant="true" species="M_adp_c" stoichiometry="1" />
          <speciesReference constant="true" species="M_h_c" stoichiometry="1" />
        </listOfProducts>
        <fbc:geneProductAssociation>
          <fbc:or>
            <fbc:geneProductRef fbc:geneProduct="G_290" />
            <fbc:geneProductRef fbc:geneProduct="G_454" />
          </fbc:or>
        </fbc:geneProductAssociation>
      </reaction>
      <reaction fast="false" id="R_GLNTRS" name="R_Glutaminyl_tRNA_synthetase" reversible="false" fbc:lowerFluxBound="cobra_0_bound" fbc:upperFluxBound="cobra_default_ub">
        <listOfReactants>
          <speciesReference constant="true" species="M_gln_L_c" stoichiometry="1" />
          <speciesReference constant="true" species="M_atp_c" stoichiometry="1" />
          <speciesReference constant="true" species="M_trnagln_c" stoichiometry="1" />
        </listOfReactants>
        <listOfProducts>
          <speciesReference constant="true" species="M_ppi_c" stoichiometry="1" />
          <speciesReference constant="true" species="M_glntrna_c" stoichiometry="1" />
          <speciesReference constant="true" species="M_amp_c" stoichiometry="1" />
        </listOfProducts>
        <fbc:geneProductAssociation>
          <fbc:geneProductRef fbc:geneProduct="G_357" />
        </fbc:geneProductAssociation>
      </reaction>
      <reaction fast="false" id="R_GLNabc" name="R_L_glutamine_transport_via_ABC_system" reversible="false" fbc:lowerFluxBound="cobra_0_bound" fbc:upperFluxBound="cobra_default_ub">
        <listOfReactants>
          <speciesReference constant="true" species="M_h2o_c" stoichiometry="1" />
          <speciesReference constant="true" species="M_atp_c" stoichiometry="1" />
          <speciesReference constant="true" species="M_gln_L_e" stoichiometry="1" />
        </listOfReactants>
        <listOfProducts>
          <speciesReference constant="true" species="M_pi_c" stoichiometry="1" />
          <speciesReference constant="true" species="M_gln_L_c" stoichiometry="1" />
          <speciesReference constant="true" species="M_adp_c" stoichiometry="1" />
          <speciesReference constant="true" species="M_h_c" stoichiometry="1" />
        </listOfProducts>
        <fbc:geneProductAssociation>
          <fbc:and>
            <fbc:geneProductRef fbc:geneProduct="G_81" />
            <fbc:geneProductRef fbc:geneProduct="G_80" />
            <fbc:geneProductRef fbc:geneProduct="G_79" />
          </fbc:and>
        </fbc:geneProductAssociation>
      </reaction>
      <reaction fast="false" id="R_GLU5K" name="R_glutamate_5_kinase" reversible="false" fbc:lowerFluxBound="cobra_0_bound" fbc:upperFluxBound="cobra_default_ub">
        <listOfReactants>
          <speciesReference constant="true" species="M_glu_L_c" stoichiometry="1" />
          <speciesReference constant="true" species="M_atp_c" stoichiometry="1" />
        </listOfReactants>
        <listOfProducts>
          <speciesReference constant="true" species="M_glu5p_c" stoichiometry="1" />
          <speciesReference constant="true" species="M_adp_c" stoichiometry="1" />
        </listOfProducts>
        <fbc:geneProductAssociation>
          <fbc:geneProductRef fbc:geneProduct="G_341" />
        </fbc:geneProductAssociation>
      </reaction>
      <reaction fast="false" id="R_GLUADT" name="R_glutaminyl_tRNA_synthase__glutamine_hydrolysing_" reversible="false" fbc:lowerFluxBound="cobra_0_bound" fbc:upperFluxBound="cobra_default_ub">
        <listOfReactants>
          <speciesReference constant="true" species="M_h2o_c" stoichiometry="1" />
          <speciesReference constant="true" species="M_glutrna_c" stoichiometry="1" />
          <speciesReference constant="true" species="M_gln_L_c" stoichiometry="1" />
          <speciesReference constant="true" species="M_atp_c" stoichiometry="1" />
        </listOfReactants>
        <listOfProducts>
          <speciesReference constant="true" species="M_glu_L_c" stoichiometry="1" />
          <speciesReference constant="true" species="M_pi_c" stoichiometry="1" />
          <speciesReference constant="true" species="M_h_c" stoichiometry="1" />
          <speciesReference constant="true" species="M_adp_c" stoichiometry="1" />
          <speciesReference constant="true" species="M_glntrna_c" stoichiometry="1" />
        </listOfProducts>
        <fbc:geneProductAssociation>
          <fbc:and>
            <fbc:geneProductRef fbc:geneProduct="G_349" />
            <fbc:geneProductRef fbc:geneProduct="G_350" />
            <fbc:geneProductRef fbc:geneProduct="G_390" />
          </fbc:and>
        </fbc:geneProductAssociation>
      </reaction>
      <reaction fast="false" id="R_GLUPRT" name="R_glutamine_phosphoribosyldiphosphate_amidotransferase" reversible="false" fbc:lowerFluxBound="cobra_0_bound" fbc:upperFluxBound="cobra_default_ub">
        <listOfReactants>
          <speciesReference constant="true" species="M_prpp_c" stoichiometry="1" />
          <speciesReference constant="true" species="M_h2o_c" stoichiometry="1" />
          <speciesReference constant="true" species="M_gln_L_c" stoichiometry="1" />
        </listOfReactants>
        <listOfProducts>
          <speciesReference constant="true" species="M_glu_L_c" stoichiometry="1" />
          <speciesReference constant="true" species="M_ppi_c" stoichiometry="1" />
          <speciesReference constant="true" species="M_pram_c" stoichiometry="1" />
        </listOfProducts>
        <fbc:geneProductAssociation>
          <fbc:geneProductRef fbc:geneProduct="G_367" />
        </fbc:geneProductAssociation>
      </reaction>
      <reaction fast="false" id="R_GLUSx" name="R_glutamate_synthase__NADH2_" reversible="false" fbc:lowerFluxBound="cobra_0_bound" fbc:upperFluxBound="cobra_default_ub">
        <listOfReactants>
          <speciesReference constant="true" species="M_h_c" stoichiometry="1" />
          <speciesReference constant="true" species="M_akg_c" stoichiometry="1" />
          <speciesReference constant="true" species="M_gln_L_c" stoichiometry="1" />
          <speciesReference constant="true" species="M_nadh_c" stoichiometry="1" />
        </listOfReactants>
        <listOfProducts>
          <speciesReference constant="true" species="M_glu_L_c" stoichiometry="2" />
          <speciesReference constant="true" species="M_nad_c" stoichiometry="1" />
        </listOfProducts>
        <fbc:geneProductAssociation>
          <fbc:or>
            <fbc:geneProductRef fbc:geneProduct="G_296" />
            <fbc:geneProductRef fbc:geneProduct="G_298" />
          </fbc:or>
        </fbc:geneProductAssociation>
      </reaction>
      <reaction fast="false" id="R_GLUSy" name="R_glutamate_synthase__NADPH_" reversible="false" fbc:lowerFluxBound="cobra_0_bound" fbc:upperFluxBound="cobra_default_ub">
        <listOfReactants>
          <speciesReference constant="true" species="M_h_c" stoichiometry="1" />
          <speciesReference constant="true" species="M_nadph_c" stoichiometry="1" />
          <speciesReference constant="true" species="M_gln_L_c" stoichiometry="1" />
          <speciesReference constant="true" species="M_akg_c" stoichiometry="1" />
        </listOfReactants>
        <listOfProducts>
          <speciesReference constant="true" species="M_glu_L_c" stoichiometry="2" />
          <speciesReference constant="true" species="M_nadp_c" stoichiometry="1" />
        </listOfProducts>
        <fbc:geneProductAssociation>
          <fbc:or>
            <fbc:or>
              <fbc:geneProductRef fbc:geneProduct="G_26" />
              <fbc:geneProductRef fbc:geneProduct="G_295" />
              <fbc:geneProductRef fbc:geneProduct="G_244" />
            </fbc:or>
            <fbc:or>
              <fbc:and>
                <fbc:geneProductRef fbc:geneProduct="G_292" />
                <fbc:geneProductRef fbc:geneProduct="G_293" />
              </fbc:and>
              <fbc:geneProductRef fbc:geneProduct="G_11" />
            </fbc:or>
          </fbc:or>
        </fbc:geneProductAssociation>
      </reaction>
      <reaction fast="false" id="R_GLUTRS" name="R_Glutamyl_tRNA_synthetase" reversible="false" fbc:lowerFluxBound="cobra_0_bound" fbc:upperFluxBound="cobra_default_ub">
        <listOfReactants>
          <speciesReference constant="true" species="M_glu_L_c" stoichiometry="1" />
          <speciesReference constant="true" species="M_trnaglu_c" stoichiometry="1" />
          <speciesReference constant="true" species="M_atp_c" stoichiometry="1" />
        </listOfReactants>
        <listOfProducts>
          <speciesReference constant="true" species="M_ppi_c" stoichiometry="1" />
          <speciesReference constant="true" species="M_glutrna_c" stoichiometry="1" />
          <speciesReference constant="true" species="M_amp_c" stoichiometry="1" />
        </listOfProducts>
        <fbc:geneProductAssociation>
          <fbc:geneProductRef fbc:geneProduct="G_357" />
        </fbc:geneProductAssociation>
      </reaction>
      <reaction fast="false" id="R_GLYBt6" name="R_betaine__glycine_betaine__transport_inout_via_proton_symport" reversible="true" fbc:lowerFluxBound="cobra_default_lb" fbc:upperFluxBound="cobra_default_ub">
        <listOfReactants>
          <speciesReference constant="true" species="M_glyb_e" stoichiometry="1" />
          <speciesReference constant="true" species="M_h_e" stoichiometry="1" />
        </listOfReactants>
        <listOfProducts>
          <speciesReference constant="true" species="M_glyb_c" stoichiometry="1" />
          <speciesReference constant="true" species="M_h_c" stoichiometry="1" />
        </listOfProducts>
        <fbc:geneProductAssociation>
          <fbc:geneProductRef fbc:geneProduct="G_344" />
        </fbc:geneProductAssociation>
      </reaction>
      <reaction fast="false" id="R_GLYOX" name="R_hydroxyacylglutathione_hydrolase" reversible="false" fbc:lowerFluxBound="cobra_0_bound" fbc:upperFluxBound="cobra_default_ub">
        <listOfReactants>
          <speciesReference constant="true" species="M_lgt_S_c" stoichiometry="1" />
          <speciesReference constant="true" species="M_h2o_c" stoichiometry="1" />
        </listOfReactants>
        <listOfProducts>
          <speciesReference constant="true" species="M_gthrd_c" stoichiometry="1" />
          <speciesReference constant="true" species="M_h_c" stoichiometry="1" />
          <speciesReference constant="true" species="M_lac_D_c" stoichiometry="1" />
        </listOfProducts>
        <fbc:geneProductAssociation>
          <fbc:or>
            <fbc:geneProductRef fbc:geneProduct="G_88" />
            <fbc:geneProductRef fbc:geneProduct="G_205" />
          </fbc:or>
        </fbc:geneProductAssociation>
      </reaction>
      <reaction fast="false" id="R_GLYTRS" name="R_Glycyl_tRNA_synthetase" reversible="false" fbc:lowerFluxBound="cobra_0_bound" fbc:upperFluxBound="cobra_default_ub">
        <listOfReactants>
          <speciesReference constant="true" species="M_trnagly_c" stoichiometry="1" />
          <speciesReference constant="true" species="M_atp_c" stoichiometry="1" />
          <speciesReference constant="true" species="M_gly_c" stoichiometry="1" />
        </listOfReactants>
        <listOfProducts>
          <speciesReference constant="true" species="M_ppi_c" stoichiometry="1" />
          <speciesReference constant="true" species="M_glytrna_c" stoichiometry="1" />
          <speciesReference constant="true" species="M_amp_c" stoichiometry="1" />
        </listOfProducts>
        <fbc:geneProductAssociation>
          <fbc:geneProductRef fbc:geneProduct="G_206" />
        </fbc:geneProductAssociation>
      </reaction>
      <reaction fast="false" id="R_GMPR" name="R_GMP_reductase" reversible="false" fbc:lowerFluxBound="cobra_0_bound" fbc:upperFluxBound="cobra_default_ub">
        <listOfReactants>
          <speciesReference constant="true" species="M_gmp_c" stoichiometry="1" />
          <speciesReference constant="true" species="M_nadph_c" stoichiometry="1" />
          <speciesReference constant="true" species="M_h_c" stoichiometry="2" />
        </listOfReactants>
        <listOfProducts>
          <speciesReference constant="true" species="M_nh4_c" stoichiometry="1" />
          <speciesReference constant="true" species="M_nadp_c" stoichiometry="1" />
          <speciesReference constant="true" species="M_imp_c" stoichiometry="1" />
        </listOfProducts>
        <fbc:geneProductAssociation>
          <fbc:geneProductRef fbc:geneProduct="G_65" />
        </fbc:geneProductAssociation>
      </reaction>
      <reaction fast="false" id="R_GMPS2" name="R_GMP_synthase__glutamine_hydrolysing_" reversible="false" fbc:lowerFluxBound="cobra_0_bound" fbc:upperFluxBound="cobra_default_ub">
        <listOfReactants>
          <speciesReference constant="true" species="M_h2o_c" stoichiometry="1" />
          <speciesReference constant="true" species="M_xmp_c" stoichiometry="1" />
          <speciesReference constant="true" species="M_gln_L_c" stoichiometry="1" />
          <speciesReference constant="true" species="M_atp_c" stoichiometry="1" />
        </listOfReactants>
        <listOfProducts>
          <speciesReference constant="true" species="M_glu_L_c" stoichiometry="1" />
          <speciesReference constant="true" species="M_gmp_c" stoichiometry="1" />
          <speciesReference constant="true" species="M_h_c" stoichiometry="2" />
          <speciesReference constant="true" species="M_ppi_c" stoichiometry="1" />
          <speciesReference constant="true" species="M_amp_c" stoichiometry="1" />
        </listOfProducts>
        <fbc:geneProductAssociation>
          <fbc:geneProductRef fbc:geneProduct="G_225" />
        </fbc:geneProductAssociation>
      </reaction>
      <reaction fast="false" id="R_GRTT" name="R_geranyltranstransferase" reversible="false" fbc:lowerFluxBound="cobra_0_bound" fbc:upperFluxBound="cobra_default_ub">
        <listOfReactants>
          <speciesReference constant="true" species="M_grdp_c" stoichiometry="1" />
          <speciesReference constant="true" species="M_ipdp_c" stoichiometry="1" />
        </listOfReactants>
        <listOfProducts>
          <speciesReference constant="true" species="M_ppi_c" stoichiometry="1" />
          <speciesReference constant="true" species="M_frdp_c" stoichiometry="1" />
        </listOfProducts>
        <fbc:geneProductAssociation>
          <fbc:geneProductRef fbc:geneProduct="G_67" />
        </fbc:geneProductAssociation>
      </reaction>
      <reaction fast="false" id="R_GTPCI" name="R_GTP_cyclohydrolase_I" reversible="false" fbc:lowerFluxBound="cobra_0_bound" fbc:upperFluxBound="cobra_default_ub">
        <listOfReactants>
          <speciesReference constant="true" species="M_h2o_c" stoichiometry="1" />
          <speciesReference constant="true" species="M_gtp_c" stoichiometry="1" />
        </listOfReactants>
        <listOfProducts>
          <speciesReference constant="true" species="M_ahdt_c" stoichiometry="1" />
          <speciesReference constant="true" species="M_h_c" stoichiometry="1" />
          <speciesReference constant="true" species="M_for_c" stoichiometry="1" />
        </listOfProducts>
        <fbc:geneProductAssociation>
          <fbc:geneProductRef fbc:geneProduct="G_319" />
        </fbc:geneProductAssociation>
      </reaction>
      <reaction fast="false" id="R_GTPCII" name="R_GTP_cyclohydrolase_II" reversible="false" fbc:lowerFluxBound="cobra_0_bound" fbc:upperFluxBound="cobra_default_ub">
        <listOfReactants>
          <speciesReference constant="true" species="M_h2o_c" stoichiometry="3" />
          <speciesReference constant="true" species="M_gtp_c" stoichiometry="1" />
        </listOfReactants>
        <listOfProducts>
          <speciesReference constant="true" species="M_ppi_c" stoichiometry="1" />
          <speciesReference constant="true" species="M_h_c" stoichiometry="2" />
          <speciesReference constant="true" species="M_for_c" stoichiometry="1" />
          <speciesReference constant="true" species="M_25dhpp_c" stoichiometry="1" />
        </listOfProducts>
        <fbc:geneProductAssociation>
          <fbc:geneProductRef fbc:geneProduct="G_308" />
        </fbc:geneProductAssociation>
      </reaction>
      <reaction fast="false" id="R_GTPDK" name="R_GTP_diphosphokinase" reversible="false" fbc:lowerFluxBound="cobra_0_bound" fbc:upperFluxBound="cobra_default_ub">
        <listOfReactants>
          <speciesReference constant="true" species="M_atp_c" stoichiometry="1" />
          <speciesReference constant="true" species="M_gtp_c" stoichiometry="1" />
        </listOfReactants>
        <listOfProducts>
          <speciesReference constant="true" species="M_h_c" stoichiometry="1" />
          <speciesReference constant="true" species="M_gdptp_c" stoichiometry="1" />
          <speciesReference constant="true" species="M_amp_c" stoichiometry="1" />
        </listOfProducts>
        <fbc:geneProductAssociation>
          <fbc:geneProductRef fbc:geneProduct="G_2" />
        </fbc:geneProductAssociation>
      </reaction>
      <reaction fast="false" id="R_GUAPRT" name="R_guanine_phosphoribosyltransferase" reversible="false" fbc:lowerFluxBound="cobra_0_bound" fbc:upperFluxBound="cobra_default_ub">
        <listOfReactants>
          <speciesReference constant="true" species="M_gua_c" stoichiometry="1" />
          <speciesReference constant="true" species="M_prpp_c" stoichiometry="1" />
        </listOfReactants>
        <listOfProducts>
          <speciesReference constant="true" species="M_ppi_c" stoichiometry="1" />
          <speciesReference constant="true" species="M_gmp_c" stoichiometry="1" />
        </listOfProducts>
        <fbc:geneProductAssociation>
          <fbc:or>
            <fbc:geneProductRef fbc:geneProduct="G_196" />
            <fbc:geneProductRef fbc:geneProduct="G_209" />
          </fbc:or>
        </fbc:geneProductAssociation>
      </reaction>
      <reaction fast="false" id="R_H2Ot5" name="R_H2O_transport_via_diffusion" reversible="true" fbc:lowerFluxBound="cobra_default_lb" fbc:upperFluxBound="cobra_default_ub">
        <listOfReactants>
          <speciesReference constant="true" species="M_h2o_e" stoichiometry="1" />
        </listOfReactants>
        <listOfProducts>
          <speciesReference constant="true" species="M_h2o_c" stoichiometry="1" />
        </listOfProducts>
      </reaction>
      <reaction fast="false" id="R_H2td" name="R_hydrogen_transport" reversible="true" fbc:lowerFluxBound="cobra_default_lb" fbc:upperFluxBound="cobra_default_ub">
        <listOfReactants>
          <speciesReference constant="true" species="M_h2_c" stoichiometry="1" />
        </listOfReactants>
        <listOfProducts>
          <speciesReference constant="true" species="M_h2_e" stoichiometry="1" />
        </listOfProducts>
      </reaction>
      <reaction fast="false" id="R_HBUHL1" name="R__3R__3_Hydroxybutanoyl_acyl_carrier_protein_hydro_lyase" reversible="false" fbc:lowerFluxBound="cobra_0_bound" fbc:upperFluxBound="cobra_default_ub">
        <listOfReactants>
          <speciesReference constant="true" species="M_3hbACP_c" stoichiometry="1" />
        </listOfReactants>
        <listOfProducts>
          <speciesReference constant="true" species="M_h2o_c" stoichiometry="1" />
          <speciesReference constant="true" species="M_2beACP_c" stoichiometry="1" />
        </listOfProducts>
        <fbc:geneProductAssociation>
          <fbc:geneProductRef fbc:geneProduct="G_339" />
        </fbc:geneProductAssociation>
      </reaction>
      <reaction fast="false" id="R_HBUR1" name="R__3R__3_Hydroxybutanoyl_acyl_carrier_proteinNADP_oxidoreductase" reversible="false" fbc:lowerFluxBound="cobra_0_bound" fbc:upperFluxBound="cobra_default_ub">
        <listOfReactants>
          <speciesReference constant="true" species="M_actACP_c" stoichiometry="1" />
          <speciesReference constant="true" species="M_nadph_c" stoichiometry="1" />
          <speciesReference constant="true" species="M_h_c" stoichiometry="1" />
        </listOfReactants>
        <listOfProducts>
          <speciesReference constant="true" species="M_nadp_c" stoichiometry="1" />
          <speciesReference constant="true" species="M_3hbACP_c" stoichiometry="1" />
        </listOfProducts>
        <fbc:geneProductAssociation>
          <fbc:or>
            <fbc:geneProductRef fbc:geneProduct="G_340" />
            <fbc:geneProductRef fbc:geneProduct="G_189" />
          </fbc:or>
        </fbc:geneProductAssociation>
      </reaction>
      <reaction fast="false" id="R_HCITS" name="R_homocitrate_synthase" reversible="false" fbc:lowerFluxBound="cobra_0_bound" fbc:upperFluxBound="cobra_default_ub">
        <listOfReactants>
          <speciesReference constant="true" species="M_h2o_c" stoichiometry="1" />
          <speciesReference constant="true" species="M_accoa_c" stoichiometry="1" />
          <speciesReference constant="true" species="M_akg_c" stoichiometry="1" />
        </listOfReactants>
        <listOfProducts>
          <speciesReference constant="true" species="M_hcit_c" stoichiometry="1" />
          <speciesReference constant="true" species="M_h_c" stoichiometry="1" />
          <speciesReference constant="true" species="M_coa_c" stoichiometry="1" />
        </listOfProducts>
        <fbc:geneProductAssociation>
          <fbc:geneProductRef fbc:geneProduct="G_404" />
        </fbc:geneProductAssociation>
      </reaction>
      <reaction fast="false" id="R_HCO3E" name="R_carbonate_dehydratase__HCO3_equilibration_reaction_" reversible="true" fbc:lowerFluxBound="cobra_default_lb" fbc:upperFluxBound="cobra_default_ub">
        <listOfReactants>
          <speciesReference constant="true" species="M_h2o_c" stoichiometry="1" />
          <speciesReference constant="true" species="M_co2_c" stoichiometry="1" />
        </listOfReactants>
        <listOfProducts>
          <speciesReference constant="true" species="M_h_c" stoichiometry="1" />
          <speciesReference constant="true" species="M_hco3_c" stoichiometry="1" />
        </listOfProducts>
      </reaction>
      <reaction fast="false" id="R_HDDHL5" name="R__3R__3_Hydroxybutanoyl_acyl_carrier_protein_hydro_lyase" reversible="false" fbc:lowerFluxBound="cobra_0_bound" fbc:upperFluxBound="cobra_default_ub">
        <listOfReactants>
          <speciesReference constant="true" species="M_3hddACP_c" stoichiometry="1" />
        </listOfReactants>
        <listOfProducts>
          <speciesReference constant="true" species="M_h2o_c" stoichiometry="1" />
          <speciesReference constant="true" species="M_2tddACP_c" stoichiometry="1" />
        </listOfProducts>
        <fbc:geneProductAssociation>
          <fbc:geneProductRef fbc:geneProduct="G_339" />
        </fbc:geneProductAssociation>
      </reaction>
      <reaction fast="false" id="R_HDDR5" name="R_3R__3_Hydroxydodecanoyl_acyl_carrier_proteinNADP_oxidoreductase" reversible="false" fbc:lowerFluxBound="cobra_0_bound" fbc:upperFluxBound="cobra_default_ub">
        <listOfReactants>
          <speciesReference constant="true" species="M_nadph_c" stoichiometry="1" />
          <speciesReference constant="true" species="M_h_c" stoichiometry="1" />
          <speciesReference constant="true" species="M_3oxddACP_c" stoichiometry="1" />
        </listOfReactants>
        <listOfProducts>
          <speciesReference constant="true" species="M_nadp_c" stoichiometry="1" />
          <speciesReference constant="true" species="M_3hddACP_c" stoichiometry="1" />
        </listOfProducts>
        <fbc:geneProductAssociation>
          <fbc:or>
            <fbc:geneProductRef fbc:geneProduct="G_340" />
            <fbc:geneProductRef fbc:geneProduct="G_189" />
          </fbc:or>
        </fbc:geneProductAssociation>
      </reaction>
      <reaction fast="false" id="R_HDEHL4" name="R__3R__3_Hydroxybutanoyl_acyl_carrier_protein_hydro_lyase" reversible="false" fbc:lowerFluxBound="cobra_0_bound" fbc:upperFluxBound="cobra_default_ub">
        <listOfReactants>
          <speciesReference constant="true" species="M_3hdeACP_c" stoichiometry="1" />
        </listOfReactants>
        <listOfProducts>
          <speciesReference constant="true" species="M_h2o_c" stoichiometry="1" />
          <speciesReference constant="true" species="M_2tdeACP_c" stoichiometry="1" />
        </listOfProducts>
        <fbc:geneProductAssociation>
          <fbc:geneProductRef fbc:geneProduct="G_339" />
        </fbc:geneProductAssociation>
      </reaction>
      <reaction fast="false" id="R_HDER4" name="R__3R__3_Hydroxydecanoyl_acyl_carrier_proteinNADP_oxidoreductase" reversible="false" fbc:lowerFluxBound="cobra_0_bound" fbc:upperFluxBound="cobra_default_ub">
        <listOfReactants>
          <speciesReference constant="true" species="M_h_c" stoichiometry="1" />
          <speciesReference constant="true" species="M_nadph_c" stoichiometry="1" />
          <speciesReference constant="true" species="M_3oxdeACP_c" stoichiometry="1" />
        </listOfReactants>
        <listOfProducts>
          <speciesReference constant="true" species="M_3hdeACP_c" stoichiometry="1" />
          <speciesReference constant="true" species="M_nadp_c" stoichiometry="1" />
        </listOfProducts>
        <fbc:geneProductAssociation>
          <fbc:or>
            <fbc:geneProductRef fbc:geneProduct="G_340" />
            <fbc:geneProductRef fbc:geneProduct="G_189" />
          </fbc:or>
        </fbc:geneProductAssociation>
      </reaction>
      <reaction fast="false" id="R_HDMAT7" name="R_Hexadecanoyl_acyl_carrier_proteinmalonyl_CoA__C_acyltransferase" reversible="true" fbc:lowerFluxBound="cobra_default_lb" fbc:upperFluxBound="cobra_default_ub">
        <listOfReactants>
          <speciesReference constant="true" species="M_nad_c" stoichiometry="1" />
          <speciesReference constant="true" species="M_palmACP_c" stoichiometry="1" />
        </listOfReactants>
        <listOfProducts>
          <speciesReference constant="true" species="M_h_c" stoichiometry="1" />
          <speciesReference constant="true" species="M_nadh_c" stoichiometry="1" />
          <speciesReference constant="true" species="M_hdeACP_c" stoichiometry="1" />
        </listOfProducts>
        <fbc:geneProductAssociation>
          <fbc:geneProductRef fbc:geneProduct="G_338" />
        </fbc:geneProductAssociation>
      </reaction>
      <reaction fast="false" id="R_HEMAT2" name="R_Hexanoyl_acyl_carrier_proteinmalonyl_CoA_C_acyltransferase" reversible="false" fbc:lowerFluxBound="cobra_0_bound" fbc:upperFluxBound="cobra_default_ub">
        <listOfReactants>
          <speciesReference constant="true" species="M_2theACP_c" stoichiometry="1" />
          <speciesReference constant="true" species="M_h_c" stoichiometry="1" />
          <speciesReference constant="true" species="M_nadh_c" stoichiometry="1" />
        </listOfReactants>
        <listOfProducts>
          <speciesReference constant="true" species="M_hexACP_c" stoichiometry="1" />
          <speciesReference constant="true" species="M_nad_c" stoichiometry="1" />
        </listOfProducts>
        <fbc:geneProductAssociation>
          <fbc:geneProductRef fbc:geneProduct="G_338" />
        </fbc:geneProductAssociation>
      </reaction>
      <reaction fast="false" id="R_HEPTT" name="R_trans_heptaprenyltranstransferase" reversible="false" fbc:lowerFluxBound="cobra_0_bound" fbc:upperFluxBound="cobra_default_ub">
        <listOfReactants>
          <speciesReference constant="true" species="M_hepdp_c" stoichiometry="1" />
          <speciesReference constant="true" species="M_ipdp_c" stoichiometry="1" />
        </listOfReactants>
        <listOfProducts>
          <speciesReference constant="true" species="M_ppi_c" stoichiometry="1" />
          <speciesReference constant="true" species="M_octdp_c" stoichiometry="1" />
        </listOfProducts>
        <fbc:geneProductAssociation>
          <fbc:geneProductRef fbc:geneProduct="G_67" />
        </fbc:geneProductAssociation>
      </reaction>
      <reaction fast="false" id="R_HEX1" name="R_hexokinase__D_glucoseATP_" reversible="false" fbc:lowerFluxBound="cobra_0_bound" fbc:upperFluxBound="cobra_default_ub">
        <listOfReactants>
          <speciesReference constant="true" species="M_atp_c" stoichiometry="1" />
          <speciesReference constant="true" species="M_glc_D_c" stoichiometry="1" />
        </listOfReactants>
        <listOfProducts>
          <speciesReference constant="true" species="M_g6p_c" stoichiometry="1" />
          <speciesReference constant="true" species="M_h_c" stoichiometry="1" />
          <speciesReference constant="true" species="M_adp_c" stoichiometry="1" />
        </listOfProducts>
        <fbc:geneProductAssociation>
          <fbc:geneProductRef fbc:geneProduct="G_13" />
        </fbc:geneProductAssociation>
      </reaction>
      <reaction fast="false" id="R_HEXTT" name="R_trans_hexaprenyltranstransferase" reversible="false" fbc:lowerFluxBound="cobra_0_bound" fbc:upperFluxBound="cobra_default_ub">
        <listOfReactants>
          <speciesReference constant="true" species="M_hexdp_c" stoichiometry="1" />
          <speciesReference constant="true" species="M_ipdp_c" stoichiometry="1" />
        </listOfReactants>
        <listOfProducts>
          <speciesReference constant="true" species="M_hepdp_c" stoichiometry="1" />
          <speciesReference constant="true" species="M_ppi_c" stoichiometry="1" />
        </listOfProducts>
        <fbc:geneProductAssociation>
          <fbc:geneProductRef fbc:geneProduct="G_67" />
        </fbc:geneProductAssociation>
      </reaction>
      <reaction fast="false" id="R_HGR" name="R_mercury_II__reductase" reversible="true" fbc:lowerFluxBound="cobra_default_lb" fbc:upperFluxBound="cobra_default_ub">
        <listOfReactants>
          <speciesReference constant="true" species="M_hg2_c" stoichiometry="1" />
          <speciesReference constant="true" species="M_nadph_c" stoichiometry="1" />
        </listOfReactants>
        <listOfProducts>
          <speciesReference constant="true" species="M_h_c" stoichiometry="1" />
          <speciesReference constant="true" species="M_hg0_c" stoichiometry="1" />
          <speciesReference constant="true" species="M_nadp_c" stoichiometry="1" />
        </listOfProducts>
        <fbc:geneProductAssociation>
          <fbc:geneProductRef fbc:geneProduct="G_188" />
        </fbc:geneProductAssociation>
      </reaction>
      <reaction fast="false" id="R_HHDHL7" name="R__3R__3_Hydroxypalmitoyl_acyl_carrier_protein_hydro_lyase" reversible="false" fbc:lowerFluxBound="cobra_0_bound" fbc:upperFluxBound="cobra_default_ub">
        <listOfReactants>
          <speciesReference constant="true" species="M_3hpaACP_c" stoichiometry="1" />
        </listOfReactants>
        <listOfProducts>
          <speciesReference constant="true" species="M_h2o_c" stoichiometry="1" />
          <speciesReference constant="true" species="M_hdeACP_c" stoichiometry="1" />
        </listOfProducts>
        <fbc:geneProductAssociation>
          <fbc:geneProductRef fbc:geneProduct="G_339" />
        </fbc:geneProductAssociation>
      </reaction>
      <reaction fast="false" id="R_HHDR7" name="R__3R__3_Hydroxypalmitoyl_acyl_carrier_proteinNADP_oxidoreductase" reversible="false" fbc:lowerFluxBound="cobra_0_bound" fbc:upperFluxBound="cobra_default_ub">
        <listOfReactants>
          <speciesReference constant="true" species="M_3oxhdACP_c" stoichiometry="1" />
          <speciesReference constant="true" species="M_nadph_c" stoichiometry="1" />
          <speciesReference constant="true" species="M_h_c" stoichiometry="1" />
        </listOfReactants>
        <listOfProducts>
          <speciesReference constant="true" species="M_nadp_c" stoichiometry="1" />
          <speciesReference constant="true" species="M_3hpaACP_c" stoichiometry="1" />
        </listOfProducts>
        <fbc:geneProductAssociation>
          <fbc:or>
            <fbc:geneProductRef fbc:geneProduct="G_340" />
            <fbc:geneProductRef fbc:geneProduct="G_189" />
          </fbc:or>
        </fbc:geneProductAssociation>
      </reaction>
      <reaction fast="false" id="R_HHYHL2" name="R__3R__3_Hydroxybutanoyl_acyl_carrier_protein_hydro_lyase" reversible="false" fbc:lowerFluxBound="cobra_0_bound" fbc:upperFluxBound="cobra_default_ub">
        <listOfReactants>
          <speciesReference constant="true" species="M_3hhACP_c" stoichiometry="1" />
        </listOfReactants>
        <listOfProducts>
          <speciesReference constant="true" species="M_2theACP_c" stoichiometry="1" />
          <speciesReference constant="true" species="M_h2o_c" stoichiometry="1" />
        </listOfProducts>
        <fbc:geneProductAssociation>
          <fbc:geneProductRef fbc:geneProduct="G_339" />
        </fbc:geneProductAssociation>
      </reaction>
      <reaction fast="false" id="R_HHYR2" name="R__3R__3_Hydroxyhexanoyl_acyl_carrier_proteinNADP_oxidoreductase" reversible="false" fbc:lowerFluxBound="cobra_0_bound" fbc:upperFluxBound="cobra_default_ub">
        <listOfReactants>
          <speciesReference constant="true" species="M_nadph_c" stoichiometry="1" />
          <speciesReference constant="true" species="M_h_c" stoichiometry="1" />
          <speciesReference constant="true" species="M_3oxhACP_c" stoichiometry="1" />
        </listOfReactants>
        <listOfProducts>
          <speciesReference constant="true" species="M_nadp_c" stoichiometry="1" />
          <speciesReference constant="true" species="M_3hhACP_c" stoichiometry="1" />
        </listOfProducts>
        <fbc:geneProductAssociation>
          <fbc:or>
            <fbc:geneProductRef fbc:geneProduct="G_340" />
            <fbc:geneProductRef fbc:geneProduct="G_189" />
          </fbc:or>
        </fbc:geneProductAssociation>
      </reaction>
      <reaction fast="false" id="R_HICHL9" name="R__3R__3_Hydroxyicosanoyl_acyl_carrier_protein_hydro_lyase" reversible="false" fbc:lowerFluxBound="cobra_0_bound" fbc:upperFluxBound="cobra_default_ub">
        <listOfReactants>
          <speciesReference constant="true" species="M_3hicsacp_c" stoichiometry="1" />
        </listOfReactants>
        <listOfProducts>
          <speciesReference constant="true" species="M_h2o_c" stoichiometry="1" />
          <speciesReference constant="true" species="M_2ticsacp_c" stoichiometry="1" />
        </listOfProducts>
        <fbc:geneProductAssociation>
          <fbc:geneProductRef fbc:geneProduct="G_339" />
        </fbc:geneProductAssociation>
      </reaction>
      <reaction fast="false" id="R_HICR9" name="R__3R__3_Hydroxyicosanoyl_acyl_carrier_proteinNADP_oxidoreductase" reversible="false" fbc:lowerFluxBound="cobra_0_bound" fbc:upperFluxBound="cobra_default_ub">
        <listOfReactants>
          <speciesReference constant="true" species="M_3oxicsacp_c" stoichiometry="1" />
          <speciesReference constant="true" species="M_nadph_c" stoichiometry="1" />
          <speciesReference constant="true" species="M_h_c" stoichiometry="1" />
        </listOfReactants>
        <listOfProducts>
          <speciesReference constant="true" species="M_nadp_c" stoichiometry="1" />
          <speciesReference constant="true" species="M_3hicsacp_c" stoichiometry="1" />
        </listOfProducts>
        <fbc:geneProductAssociation>
          <fbc:or>
            <fbc:geneProductRef fbc:geneProduct="G_340" />
            <fbc:geneProductRef fbc:geneProduct="G_189" />
          </fbc:or>
        </fbc:geneProductAssociation>
      </reaction>
      <reaction fast="false" id="R_HISTD" name="R_histidinol_dehydrogenase" reversible="false" fbc:lowerFluxBound="cobra_0_bound" fbc:upperFluxBound="cobra_default_ub">
        <listOfReactants>
          <speciesReference constant="true" species="M_h2o_c" stoichiometry="1" />
          <speciesReference constant="true" species="M_nad_c" stoichiometry="2" />
          <speciesReference constant="true" species="M_histd_c" stoichiometry="1" />
        </listOfReactants>
        <listOfProducts>
          <speciesReference constant="true" species="M_h_c" stoichiometry="3" />
          <speciesReference constant="true" species="M_nadh_c" stoichiometry="2" />
          <speciesReference constant="true" species="M_his_L_c" stoichiometry="1" />
        </listOfProducts>
        <fbc:geneProductAssociation>
          <fbc:geneProductRef fbc:geneProduct="G_232" />
        </fbc:geneProductAssociation>
      </reaction>
      <reaction fast="false" id="R_HISTP" name="R_histidinol_phosphatase" reversible="false" fbc:lowerFluxBound="cobra_0_bound" fbc:upperFluxBound="cobra_default_ub">
        <listOfReactants>
          <speciesReference constant="true" species="M_h2o_c" stoichiometry="1" />
          <speciesReference constant="true" species="M_hisp_c" stoichiometry="1" />
        </listOfReactants>
        <listOfProducts>
          <speciesReference constant="true" species="M_pi_c" stoichiometry="1" />
          <speciesReference constant="true" species="M_histd_c" stoichiometry="1" />
        </listOfProducts>
        <fbc:geneProductAssociation>
          <fbc:geneProductRef fbc:geneProduct="G_424" />
        </fbc:geneProductAssociation>
      </reaction>
      <reaction fast="false" id="R_HISTRS" name="R_Histidyl_tRNA_synthetase" reversible="false" fbc:lowerFluxBound="cobra_0_bound" fbc:upperFluxBound="cobra_default_ub">
        <listOfReactants>
          <speciesReference constant="true" species="M_atp_c" stoichiometry="1" />
          <speciesReference constant="true" species="M_his_L_c" stoichiometry="1" />
          <speciesReference constant="true" species="M_trnahis_c" stoichiometry="1" />
        </listOfReactants>
        <listOfProducts>
          <speciesReference constant="true" species="M_ppi_c" stoichiometry="1" />
          <speciesReference constant="true" species="M_histrna_c" stoichiometry="1" />
          <speciesReference constant="true" species="M_amp_c" stoichiometry="1" />
        </listOfProducts>
        <fbc:geneProductAssociation>
          <fbc:or>
            <fbc:geneProductRef fbc:geneProduct="G_3" />
            <fbc:geneProductRef fbc:geneProduct="G_234" />
          </fbc:or>
        </fbc:geneProductAssociation>
      </reaction>
      <reaction fast="false" id="R_HMPK1" name="R_hydroxymethylpyrimidine_kinase__ATP_" reversible="false" fbc:lowerFluxBound="cobra_0_bound" fbc:upperFluxBound="cobra_default_ub">
        <listOfReactants>
          <speciesReference constant="true" species="M_atp_c" stoichiometry="1" />
          <speciesReference constant="true" species="M_4ahmmp_c" stoichiometry="1" />
        </listOfReactants>
        <listOfProducts>
          <speciesReference constant="true" species="M_adp_c" stoichiometry="1" />
          <speciesReference constant="true" species="M_h_c" stoichiometry="1" />
          <speciesReference constant="true" species="M_4ampm_c" stoichiometry="1" />
        </listOfProducts>
        <fbc:geneProductAssociation>
          <fbc:geneProductRef fbc:geneProduct="G_203" />
        </fbc:geneProductAssociation>
      </reaction>
      <reaction fast="false" id="R_HMPK2" name="R_hydroxymethylpyrimidine_kinase__CTP_" reversible="false" fbc:lowerFluxBound="cobra_0_bound" fbc:upperFluxBound="cobra_default_ub">
        <listOfReactants>
          <speciesReference constant="true" species="M_ctp_c" stoichiometry="1" />
          <speciesReference constant="true" species="M_4ahmmp_c" stoichiometry="1" />
        </listOfReactants>
        <listOfProducts>
          <speciesReference constant="true" species="M_cdp_c" stoichiometry="1" />
          <speciesReference constant="true" species="M_h_c" stoichiometry="1" />
          <speciesReference constant="true" species="M_4ampm_c" stoichiometry="1" />
        </listOfProducts>
        <fbc:geneProductAssociation>
          <fbc:geneProductRef fbc:geneProduct="G_203" />
        </fbc:geneProductAssociation>
      </reaction>
      <reaction fast="false" id="R_HMPK3" name="R_hydroxymethylpyrimidine_kinase__UTP_" reversible="false" fbc:lowerFluxBound="cobra_0_bound" fbc:upperFluxBound="cobra_default_ub">
        <listOfReactants>
          <speciesReference constant="true" species="M_utp_c" stoichiometry="1" />
          <speciesReference constant="true" species="M_4ahmmp_c" stoichiometry="1" />
        </listOfReactants>
        <listOfProducts>
          <speciesReference constant="true" species="M_udp_c" stoichiometry="1" />
          <speciesReference constant="true" species="M_h_c" stoichiometry="1" />
          <speciesReference constant="true" species="M_4ampm_c" stoichiometry="1" />
        </listOfProducts>
        <fbc:geneProductAssociation>
          <fbc:geneProductRef fbc:geneProduct="G_203" />
        </fbc:geneProductAssociation>
      </reaction>
      <reaction fast="false" id="R_HMPK4" name="R_hydroxymethylpyrimidine_kinase__GTP_" reversible="false" fbc:lowerFluxBound="cobra_0_bound" fbc:upperFluxBound="cobra_default_ub">
        <listOfReactants>
          <speciesReference constant="true" species="M_gtp_c" stoichiometry="1" />
          <speciesReference constant="true" species="M_4ahmmp_c" stoichiometry="1" />
        </listOfReactants>
        <listOfProducts>
          <speciesReference constant="true" species="M_h_c" stoichiometry="1" />
          <speciesReference constant="true" species="M_4ampm_c" stoichiometry="1" />
          <speciesReference constant="true" species="M_gdp_c" stoichiometry="1" />
        </listOfProducts>
        <fbc:geneProductAssociation>
          <fbc:geneProductRef fbc:geneProduct="G_203" />
        </fbc:geneProductAssociation>
      </reaction>
      <reaction fast="false" id="R_HOCHL3" name="R___3R__3_Hydroxybutanoyl_acyl_carrier_protein_hydro_lyase" reversible="false" fbc:lowerFluxBound="cobra_0_bound" fbc:upperFluxBound="cobra_default_ub">
        <listOfReactants>
          <speciesReference constant="true" species="M_3hocACP_c" stoichiometry="1" />
        </listOfReactants>
        <listOfProducts>
          <speciesReference constant="true" species="M_h2o_c" stoichiometry="1" />
          <speciesReference constant="true" species="M_2toceACP_c" stoichiometry="1" />
        </listOfProducts>
        <fbc:geneProductAssociation>
          <fbc:geneProductRef fbc:geneProduct="G_339" />
        </fbc:geneProductAssociation>
      </reaction>
      <reaction fast="false" id="R_HOCR3" name="R__3R__3_Hydroxyoctanoyl_acyl_carrier_proteinNADP_oxidoreductase" reversible="false" fbc:lowerFluxBound="cobra_0_bound" fbc:upperFluxBound="cobra_default_ub">
        <listOfReactants>
          <speciesReference constant="true" species="M_3oxocACP_c" stoichiometry="1" />
          <speciesReference constant="true" species="M_h_c" stoichiometry="1" />
          <speciesReference constant="true" species="M_nadph_c" stoichiometry="1" />
        </listOfReactants>
        <listOfProducts>
          <speciesReference constant="true" species="M_3hocACP_c" stoichiometry="1" />
          <speciesReference constant="true" species="M_nadp_c" stoichiometry="1" />
        </listOfProducts>
        <fbc:geneProductAssociation>
          <fbc:or>
            <fbc:geneProductRef fbc:geneProduct="G_340" />
            <fbc:geneProductRef fbc:geneProduct="G_189" />
          </fbc:or>
        </fbc:geneProductAssociation>
      </reaction>
      <reaction fast="false" id="R_HODHL8n" name="R__3R__3_Hydroxyoctadecanoyl_acyl_carrier_protein_hydro_lyase" reversible="false" fbc:lowerFluxBound="cobra_0_bound" fbc:upperFluxBound="cobra_default_ub">
        <listOfReactants>
          <speciesReference constant="true" species="M_3hocdacp_c" stoichiometry="1" />
        </listOfReactants>
        <listOfProducts>
          <speciesReference constant="true" species="M_h2o_c" stoichiometry="1" />
          <speciesReference constant="true" species="M_2tocdACP_c" stoichiometry="1" />
        </listOfProducts>
        <fbc:geneProductAssociation>
          <fbc:geneProductRef fbc:geneProduct="G_339" />
        </fbc:geneProductAssociation>
      </reaction>
      <reaction fast="false" id="R_HODR8_1" name="R__3R__3_Hydroxyoctadecanoyl_acyl_carrier_proteinNADP_oxidoreductase" reversible="false" fbc:lowerFluxBound="cobra_0_bound" fbc:upperFluxBound="cobra_default_ub">
        <listOfReactants>
          <speciesReference constant="true" species="M_nadph_c" stoichiometry="1" />
          <speciesReference constant="true" species="M_h_c" stoichiometry="1" />
          <speciesReference constant="true" species="M_3oxocdacp_c" stoichiometry="1" />
        </listOfReactants>
        <listOfProducts>
          <speciesReference constant="true" species="M_3hocdacp_c" stoichiometry="1" />
          <speciesReference constant="true" species="M_nadp_c" stoichiometry="1" />
        </listOfProducts>
        <fbc:geneProductAssociation>
          <fbc:or>
            <fbc:geneProductRef fbc:geneProduct="G_340" />
            <fbc:geneProductRef fbc:geneProduct="G_189" />
          </fbc:or>
        </fbc:geneProductAssociation>
      </reaction>
      <reaction fast="false" id="R_HPPK" name="R_2_amino_4_hydroxy_6_hydroxymethyldihydropteridine_diphosphokinase" reversible="false" fbc:lowerFluxBound="cobra_0_bound" fbc:upperFluxBound="cobra_default_ub">
        <listOfReactants>
          <speciesReference constant="true" species="M_2ahhmp_c" stoichiometry="1" />
          <speciesReference constant="true" species="M_atp_c" stoichiometry="1" />
        </listOfReactants>
        <listOfProducts>
          <speciesReference constant="true" species="M_2ahhmd_c" stoichiometry="1" />
          <speciesReference constant="true" species="M_h_c" stoichiometry="1" />
          <speciesReference constant="true" species="M_amp_c" stoichiometry="1" />
        </listOfProducts>
        <fbc:geneProductAssociation>
          <fbc:geneProductRef fbc:geneProduct="G_402" />
        </fbc:geneProductAssociation>
      </reaction>
      <reaction fast="false" id="R_HSAT" name="R_Acetyl_CoAL_homoserine_O_acetyltransferase" reversible="true" fbc:lowerFluxBound="cobra_default_lb" fbc:upperFluxBound="cobra_default_ub">
        <listOfReactants>
          <speciesReference constant="true" species="M_accoa_c" stoichiometry="1" />
          <speciesReference constant="true" species="M_hom_L_c" stoichiometry="1" />
        </listOfReactants>
        <listOfProducts>
          <speciesReference constant="true" species="M_achms_c" stoichiometry="1" />
          <speciesReference constant="true" species="M_coa_c" stoichiometry="1" />
        </listOfProducts>
        <fbc:geneProductAssociation>
          <fbc:geneProductRef fbc:geneProduct="G_7" />
        </fbc:geneProductAssociation>
      </reaction>
      <reaction fast="false" id="R_HSDy" name="R_homoserine_dehydrogenase__NADPH_" reversible="true" fbc:lowerFluxBound="cobra_default_lb" fbc:upperFluxBound="cobra_default_ub">
        <listOfReactants>
          <speciesReference constant="true" species="M_nadp_c" stoichiometry="1" />
          <speciesReference constant="true" species="M_hom_L_c" stoichiometry="1" />
        </listOfReactants>
        <listOfProducts>
          <speciesReference constant="true" species="M_nadph_c" stoichiometry="1" />
          <speciesReference constant="true" species="M_h_c" stoichiometry="1" />
          <speciesReference constant="true" species="M_aspsa_c" stoichiometry="1" />
        </listOfProducts>
        <fbc:geneProductAssociation>
          <fbc:geneProductRef fbc:geneProduct="G_321" />
        </fbc:geneProductAssociation>
      </reaction>
      <reaction fast="false" id="R_HSK" name="R_homoserine_kinase" reversible="false" fbc:lowerFluxBound="cobra_0_bound" fbc:upperFluxBound="cobra_default_ub">
        <listOfReactants>
          <speciesReference constant="true" species="M_atp_c" stoichiometry="1" />
          <speciesReference constant="true" species="M_hom_L_c" stoichiometry="1" />
        </listOfReactants>
        <listOfProducts>
          <speciesReference constant="true" species="M_h_c" stoichiometry="1" />
          <speciesReference constant="true" species="M_adp_c" stoichiometry="1" />
          <speciesReference constant="true" species="M_phom_c" stoichiometry="1" />
        </listOfProducts>
        <fbc:geneProductAssociation>
          <fbc:or>
            <fbc:geneProductRef fbc:geneProduct="G_74" />
            <fbc:geneProductRef fbc:geneProduct="G_303" />
          </fbc:or>
        </fbc:geneProductAssociation>
      </reaction>
      <reaction fast="false" id="R_HSPMS" name="R_Homospermidine_synthase" reversible="false" fbc:lowerFluxBound="cobra_0_bound" fbc:upperFluxBound="cobra_default_ub">
        <listOfReactants>
          <speciesReference constant="true" species="M_ptrc_c" stoichiometry="2" />
        </listOfReactants>
        <listOfProducts>
          <speciesReference constant="true" species="M_hspmd_c" stoichiometry="1" />
          <speciesReference constant="true" species="M_nh4_c" stoichiometry="1" />
        </listOfProducts>
      </reaction>
      <reaction fast="false" id="R_HSTPT" name="R_histidinol_phosphate_transaminase" reversible="false" fbc:lowerFluxBound="cobra_0_bound" fbc:upperFluxBound="cobra_default_ub">
        <listOfReactants>
          <speciesReference constant="true" species="M_glu_L_c" stoichiometry="1" />
          <speciesReference constant="true" species="M_imacp_c" stoichiometry="1" />
        </listOfReactants>
        <listOfProducts>
          <speciesReference constant="true" species="M_akg_c" stoichiometry="1" />
          <speciesReference constant="true" species="M_h_c" stoichiometry="1" />
          <speciesReference constant="true" species="M_hisp_c" stoichiometry="1" />
        </listOfProducts>
        <fbc:geneProductAssociation>
          <fbc:geneProductRef fbc:geneProduct="G_231" />
        </fbc:geneProductAssociation>
      </reaction>
      <reaction fast="false" id="R_HTDHL6" name="R__3R__3_Hydroxypalmitoyl_acyl_carrier_protein_hydro_lyase" reversible="false" fbc:lowerFluxBound="cobra_0_bound" fbc:upperFluxBound="cobra_default_ub">
        <listOfReactants>
          <speciesReference constant="true" species="M_3htdACP_c" stoichiometry="1" />
        </listOfReactants>
        <listOfProducts>
          <speciesReference constant="true" species="M_h2o_c" stoichiometry="1" />
          <speciesReference constant="true" species="M_tdeACP_c" stoichiometry="1" />
        </listOfProducts>
        <fbc:geneProductAssociation>
          <fbc:geneProductRef fbc:geneProduct="G_339" />
        </fbc:geneProductAssociation>
      </reaction>
      <reaction fast="false" id="R_HTDR6" name="R_3R__3_Hydroxytetradecanoyl_acyl_carrier_proteinNADP_oxidoreductase" reversible="false" fbc:lowerFluxBound="cobra_0_bound" fbc:upperFluxBound="cobra_default_ub">
        <listOfReactants>
          <speciesReference constant="true" species="M_nadph_c" stoichiometry="1" />
          <speciesReference constant="true" species="M_h_c" stoichiometry="1" />
          <speciesReference constant="true" species="M_3oxtdACP_c" stoichiometry="1" />
        </listOfReactants>
        <listOfProducts>
          <speciesReference constant="true" species="M_nadp_c" stoichiometry="1" />
          <speciesReference constant="true" species="M_3htdACP_c" stoichiometry="1" />
        </listOfProducts>
        <fbc:geneProductAssociation>
          <fbc:or>
            <fbc:geneProductRef fbc:geneProduct="G_340" />
            <fbc:geneProductRef fbc:geneProduct="G_189" />
          </fbc:or>
        </fbc:geneProductAssociation>
      </reaction>
      <reaction fast="false" id="R_HXPRT" name="R_hypoxanthine_phosphoribosyltransferase__Hypoxanthine_" reversible="false" fbc:lowerFluxBound="cobra_0_bound" fbc:upperFluxBound="cobra_default_ub">
        <listOfReactants>
          <speciesReference constant="true" species="M_prpp_c" stoichiometry="1" />
          <speciesReference constant="true" species="M_hxan_c" stoichiometry="1" />
        </listOfReactants>
        <listOfProducts>
          <speciesReference constant="true" species="M_ppi_c" stoichiometry="1" />
          <speciesReference constant="true" species="M_imp_c" stoichiometry="1" />
        </listOfProducts>
        <fbc:geneProductAssociation>
          <fbc:or>
            <fbc:geneProductRef fbc:geneProduct="G_196" />
            <fbc:geneProductRef fbc:geneProduct="G_209" />
          </fbc:or>
        </fbc:geneProductAssociation>
      </reaction>
      <reaction fast="false" id="R_ICDHy" name="R_isocitrate_dehydrogenase__NADP_" reversible="true" fbc:lowerFluxBound="cobra_default_lb" fbc:upperFluxBound="cobra_default_ub">
        <listOfReactants>
          <speciesReference constant="true" species="M_nadp_c" stoichiometry="1" />
          <speciesReference constant="true" species="M_icit_c" stoichiometry="1" />
[truncated: 231,742 more chars]
