# Supplementary material for: Do genome-scale models need exact solvers or clearer standards?
Source: Mol Syst Biol. 2015 Oct 14;11(10):831. doi: 10.15252/msb.20156157 (PMC4631202; doi:10.15252/msb.20156157)
Supplement: Supplementary file 2 — Dataset EV1 [file msb0011-0831-sd2.zip › m_model_collection-master/sbml3/iAN840m.xml]

<?xml version='1.0' encoding='UTF-8'?>
<sbml xmlns:fbc="http://www.sbml.org/sbml/level3/version1/fbc/version2" level="3" sboTerm="SBO:0000624" version="1" xmlns="http://www.sbml.org/sbml/level3/version1/core" fbc:required="false">
  <model id="iAN840m" fbc:strict="true">
    <listOfUnitDefinitions>
      <unitDefinition id="mmol_per_gDW_per_hr">
        <listOfUnits>
          <unit exponent="1" kind="mole" multiplier="1" scale="-3" />
          <unit exponent="-1" kind="gram" multiplier="1" scale="0" />
          <unit exponent="-1" kind="second" multiplier="3600" scale="0" />
        </listOfUnits>
      </unitDefinition>
    </listOfUnitDefinitions>
    <fbc:listOfObjectives fbc:activeObjective="obj">
      <fbc:objective fbc:id="obj" fbc:type="maximize">
        <fbc:listOfFluxObjectives>
          <fbc:fluxObjective fbc:coefficient="1" fbc:reaction="R_Biomass" />
        </fbc:listOfFluxObjectives>
      </fbc:objective>
    </fbc:listOfObjectives>
    <listOfParameters>
      <parameter constant="true" id="cobra_default_lb" sboTerm="SBO:0000626" units="mmol_per_gDW_per_hr" value="-99999.99" />
      <parameter constant="true" id="cobra_default_ub" sboTerm="SBO:0000626" units="mmol_per_gDW_per_hr" value="99999.99" />
      <parameter constant="true" id="cobra_0_bound" sboTerm="SBO:0000626" units="mmol_per_gDW_per_hr" value="0" />
      <parameter constant="true" id="R_ATPM_upper_bound" sboTerm="SBO:0000625" units="mmol_per_gDW_per_hr" value="7.6" />
      <parameter constant="true" id="R_ATPM_lower_bound" sboTerm="SBO:0000625" units="mmol_per_gDW_per_hr" value="7.6" />
      <parameter constant="true" id="R_EX_co2_e_lower_bound" sboTerm="SBO:0000625" units="mmol_per_gDW_per_hr" value="-1000" />
      <parameter constant="true" id="R_EX_fe2_e_lower_bound" sboTerm="SBO:0000625" units="mmol_per_gDW_per_hr" value="-1000" />
      <parameter constant="true" id="R_EX_glcn_e_lower_bound" sboTerm="SBO:0000625" units="mmol_per_gDW_per_hr" value="-10" />
      <parameter constant="true" id="R_EX_gly_e_lower_bound" sboTerm="SBO:0000625" units="mmol_per_gDW_per_hr" value="-20" />
      <parameter constant="true" id="R_EX_h2o_e_lower_bound" sboTerm="SBO:0000625" units="mmol_per_gDW_per_hr" value="-1000" />
      <parameter constant="true" id="R_EX_h_e_lower_bound" sboTerm="SBO:0000625" units="mmol_per_gDW_per_hr" value="-1000" />
      <parameter constant="true" id="R_EX_ile_L_e_lower_bound" sboTerm="SBO:0000625" units="mmol_per_gDW_per_hr" value="-20" />
      <parameter constant="true" id="R_EX_k_e_lower_bound" sboTerm="SBO:0000625" units="mmol_per_gDW_per_hr" value="-1000" />
      <parameter constant="true" id="R_EX_met_L_e_lower_bound" sboTerm="SBO:0000625" units="mmol_per_gDW_per_hr" value="-0.05" />
      <parameter constant="true" id="R_EX_na1_e_lower_bound" sboTerm="SBO:0000625" units="mmol_per_gDW_per_hr" value="-1000" />
      <parameter constant="true" id="R_EX_o2_e_lower_bound" sboTerm="SBO:0000625" units="mmol_per_gDW_per_hr" value="-20" />
      <parameter constant="true" id="R_EX_phe_L_e_lower_bound" sboTerm="SBO:0000625" units="mmol_per_gDW_per_hr" value="-0.07" />
      <parameter constant="true" id="R_EX_pi_e_lower_bound" sboTerm="SBO:0000625" units="mmol_per_gDW_per_hr" value="-1000" />
      <parameter constant="true" id="R_EX_tsul_e_lower_bound" sboTerm="SBO:0000625" units="mmol_per_gDW_per_hr" value="-20" />
      <parameter constant="true" id="R_EX_val_L_e_lower_bound" sboTerm="SBO:0000625" units="mmol_per_gDW_per_hr" value="-20" />
    </listOfParameters>
    <listOfCompartments>
      <compartment constant="true" id="Cytosol" name="" />
      <compartment constant="true" id="Extra_organism" name="" />
    </listOfCompartments>
    <listOfSpecies>
      <species boundaryCondition="false" compartment="Cytosol" constant="false" hasOnlySubstanceUnits="false" id="M_10fthf_c" name="10_Formyltetrahydrofolate_C20H21N7O7" fbc:charge="-2" />
      <species boundaryCondition="false" compartment="Cytosol" constant="false" hasOnlySubstanceUnits="false" id="M_12dgr_c" name="1_2_Diacyl_sn_glycerol_C35H66O5" fbc:charge="0" />
      <species boundaryCondition="false" compartment="Cytosol" constant="false" hasOnlySubstanceUnits="false" id="M_12ppd_S_c" name="S__Propane_1_2_diol_C3H8O2" fbc:charge="0" />
      <species boundaryCondition="false" compartment="Extra_organism" constant="false" hasOnlySubstanceUnits="false" id="M_12ppd_S_e" name="S__Propane_1_2_diol_C3H8O2" fbc:charge="0" />
      <species boundaryCondition="false" compartment="Cytosol" constant="false" hasOnlySubstanceUnits="false" id="M_13dpg_c" name="3_Phospho_D_glyceroyl_phosphate_C3H4O10P2" fbc:charge="-4" />
      <species boundaryCondition="false" compartment="Cytosol" constant="false" hasOnlySubstanceUnits="false" id="M_1pyr5c_c" name="1_Pyrroline_5_carboxylate_C5H6NO2" fbc:charge="-1" />
      <species boundaryCondition="false" compartment="Cytosol" constant="false" hasOnlySubstanceUnits="false" id="M_23camp_c" name="2_3_Cyclic_AMP_C10H11N5O6P" fbc:charge="0" />
      <species boundaryCondition="false" compartment="Cytosol" constant="false" hasOnlySubstanceUnits="false" id="M_23ccmp_c" name="2_3_Cyclic_CMP_C9H11N3O7P" fbc:charge="0" />
      <species boundaryCondition="false" compartment="Cytosol" constant="false" hasOnlySubstanceUnits="false" id="M_23cgmp_c" name="2_3_Cyclic_CMP_C9H11N3O7P" fbc:charge="0" />
      <species boundaryCondition="false" compartment="Cytosol" constant="false" hasOnlySubstanceUnits="false" id="M_23cump_c" name="2_3_Cyclic_UMP_C9H10N2O8P" fbc:charge="0" />
      <species boundaryCondition="false" compartment="Cytosol" constant="false" hasOnlySubstanceUnits="false" id="M_23dhdp_c" name="2_3_Dihydrodipicolinate_C7H5NO4" fbc:charge="-2" />
      <species boundaryCondition="false" compartment="Cytosol" constant="false" hasOnlySubstanceUnits="false" id="M_23dhmb_c" name="R__2_3_Dihydroxy_3_methylbutanoate_C5H9O4" fbc:charge="-1" />
      <species boundaryCondition="false" compartment="Cytosol" constant="false" hasOnlySubstanceUnits="false" id="M_23dhmp_c" name="R__2_3_Dihydroxy_3_methylpentanoate_C6H11O4" fbc:charge="-1" />
      <species boundaryCondition="false" compartment="Cytosol" constant="false" hasOnlySubstanceUnits="false" id="M_23dkglcn_c" name="2_3_Diketo_L_gulonate_C6H7O7" fbc:charge="0" />
      <species boundaryCondition="false" compartment="Cytosol" constant="false" hasOnlySubstanceUnits="false" id="M_25aics_c" name="S__2_5_Amino_1__5_phospho_D_ribosyl_imidazole_4_carboxamidosuccinate_C13H15N4O12P" fbc:charge="-4" />
      <species boundaryCondition="false" compartment="Cytosol" constant="false" hasOnlySubstanceUnits="false" id="M_25dkglcn_c" name="2_5_diketo_D_gluconate_C6H7O7" fbc:charge="-1" />
      <species boundaryCondition="false" compartment="Cytosol" constant="false" hasOnlySubstanceUnits="false" id="M_25drapp_c" name="2_5_Diamino_6__ribosylamino__4__3H__pyrimidinone_5__phosphate_C9H14N5O8P" fbc:charge="-2" />
      <species boundaryCondition="false" compartment="Cytosol" constant="false" hasOnlySubstanceUnits="false" id="M_26dap_LL_c" name="LL_2_6_Diaminoheptanedioate_C7H14N2O4" fbc:charge="0" />
      <species boundaryCondition="false" compartment="Cytosol" constant="false" hasOnlySubstanceUnits="false" id="M_26dap_M_c" name="meso_2_6_Diaminoheptanedioate_C7H14N2O4" fbc:charge="0" />
      <species boundaryCondition="false" compartment="Extra_organism" constant="false" hasOnlySubstanceUnits="false" id="M_26dap_M_e" name="meso_2_6_Diaminoheptanedioate_C7H14N2O4" fbc:charge="0" />
      <species boundaryCondition="false" compartment="Cytosol" constant="false" hasOnlySubstanceUnits="false" id="M_2ahbut_c" name="S__2_Aceto_2_hydroxybutanoate_C6H9O4" fbc:charge="-1" />
      <species boundaryCondition="false" compartment="Cytosol" constant="false" hasOnlySubstanceUnits="false" id="M_2aobut_c" name="L_2_Amino_3_oxobutanoate_C4H7NO3" fbc:charge="0" />
      <species boundaryCondition="false" compartment="Cytosol" constant="false" hasOnlySubstanceUnits="false" id="M_2cpr5p_c" name="1__2_Carboxyphenylamino__1_deoxy_D_ribulose_5_phosphate_C12H13NO9P" fbc:charge="-3" />
      <species boundaryCondition="false" compartment="Cytosol" constant="false" hasOnlySubstanceUnits="false" id="M_2dda7p_c" name="2_Dehydro_3_deoxy_D_arabino_heptonate_7_phosphate_C7H10O10P" fbc:charge="-3" />
      <species boundaryCondition="false" compartment="Cytosol" constant="false" hasOnlySubstanceUnits="false" id="M_2ddg6p_c" name="2_Dehydro_3_deoxy_D_gluconate_6_phosphate_C6H8O9P" fbc:charge="-3" />
      <species boundaryCondition="false" compartment="Cytosol" constant="false" hasOnlySubstanceUnits="false" id="M_2ddgl_c" name="2_Dehydro_D_glucono_1_5_lactone_C6H8O6" fbc:charge="0" />
      <species boundaryCondition="false" compartment="Cytosol" constant="false" hasOnlySubstanceUnits="false" id="M_2ddglcn_c" name="2_Dehydro_3_deoxy_D_gluconate_C6H9O6" fbc:charge="-1" />
      <species boundaryCondition="false" compartment="Cytosol" constant="false" hasOnlySubstanceUnits="false" id="M_2dhglcn_c" name="2_Dehydro_D_gluconate_C6H9O7" fbc:charge="-1" />
      <species boundaryCondition="false" compartment="Cytosol" constant="false" hasOnlySubstanceUnits="false" id="M_2dhguln_c" name="2_Dehydro_L_gulonate_C6H9O7" fbc:charge="-1" />
      <species boundaryCondition="false" compartment="Cytosol" constant="false" hasOnlySubstanceUnits="false" id="M_2dhp_c" name="2_Dehydropantoate_C6H9O4" fbc:charge="-1" />
      <species boundaryCondition="false" compartment="Cytosol" constant="false" hasOnlySubstanceUnits="false" id="M_2dmmq8_c" name="2_Demethylmenaquinone_8_C50H70O2" fbc:charge="0" />
      <species boundaryCondition="false" compartment="Cytosol" constant="false" hasOnlySubstanceUnits="false" id="M_2dmmql8_c" name="2_Demethylmenaquinol_8_C50H72O2" fbc:charge="0" />
      <species boundaryCondition="false" compartment="Cytosol" constant="false" hasOnlySubstanceUnits="false" id="M_2dr1p_c" name="2_Deoxy_D_ribose_1_phosphate_C5H9O7P" fbc:charge="-2" />
      <species boundaryCondition="false" compartment="Cytosol" constant="false" hasOnlySubstanceUnits="false" id="M_2dr5p_c" name="2_Deoxy_D_ribose_5_phosphate_C5H9O7P" fbc:charge="-2" />
      <species boundaryCondition="false" compartment="Cytosol" constant="false" hasOnlySubstanceUnits="false" id="M_2gludag_c" name="Diglucosyl_diacylglycerol_C47H86O15" fbc:charge="0" />
      <species boundaryCondition="false" compartment="Cytosol" constant="false" hasOnlySubstanceUnits="false" id="M_2h3oppan_c" name="2_Hydroxy_3_oxopropanoate_C3H3O4" fbc:charge="-1" />
      <species boundaryCondition="false" compartment="Cytosol" constant="false" hasOnlySubstanceUnits="false" id="M_2hmuc_c" name="2_Hydroxymuconate_C6H4O5" fbc:charge="0" />
      <species boundaryCondition="false" compartment="Cytosol" constant="false" hasOnlySubstanceUnits="false" id="M_2ino_c" name="2_Inosose_C6H10O6" fbc:charge="0" />
      <species boundaryCondition="false" compartment="Cytosol" constant="false" hasOnlySubstanceUnits="false" id="M_2ippm_c" name="2_Isopropylmaleate_C7H8O4" fbc:charge="-2" />
      <species boundaryCondition="false" compartment="Cytosol" constant="false" hasOnlySubstanceUnits="false" id="M_2kmb_c" name="2_keto_4_methylthiobutyrate_C5H7O3S" fbc:charge="-1" />
      <species boundaryCondition="false" compartment="Cytosol" constant="false" hasOnlySubstanceUnits="false" id="M_2maacoa_c" name="2_Methyl_3_acetoacetyl_CoA_C26H38N7O18P3S" fbc:charge="0" />
      <species boundaryCondition="false" compartment="Cytosol" constant="false" hasOnlySubstanceUnits="false" id="M_2mahmp_c" name="2_Methyl_4_amino_5_hydroxymethylpyrimidine_diphosphate_C6H8N3O7P2" fbc:charge="-3" />
      <species boundaryCondition="false" compartment="Cytosol" constant="false" hasOnlySubstanceUnits="false" id="M_2me4p_c" name="2_C_methyl_D_erythritol_4_phosphate_C5H11O7P" fbc:charge="-2" />
      <species boundaryCondition="false" compartment="Cytosol" constant="false" hasOnlySubstanceUnits="false" id="M_2mecdp_c" name="2_C_methyl_D_erythritol_2_4_cyclodiphosphate_C5H10O9P2" fbc:charge="-2" />
      <species boundaryCondition="false" compartment="Cytosol" constant="false" hasOnlySubstanceUnits="false" id="M_2obut_c" name="2_Oxobutanoate_C4H5O3" fbc:charge="-1" />
      <species boundaryCondition="false" compartment="Cytosol" constant="false" hasOnlySubstanceUnits="false" id="M_2ohedt_c" name="2_Oxohept_3_enedioate_C7H6O5" fbc:charge="0" />
      <species boundaryCondition="false" compartment="Cytosol" constant="false" hasOnlySubstanceUnits="false" id="M_2ohph_c" name="2_Octaprenyl_6_hydroxyphenol_C46H70O2" fbc:charge="0" />
      <species boundaryCondition="false" compartment="Cytosol" constant="false" hasOnlySubstanceUnits="false" id="M_2ombq_c" name="2_Octaprenyl_6_methoxy_1_4_benzoquinone_C47H70O3" fbc:charge="0" />
      <species boundaryCondition="false" compartment="Cytosol" constant="false" hasOnlySubstanceUnits="false" id="M_2ombzl_c" name="2_Octaprenyl_6_methoxy_1_4_benzoquinol_C47H72O3" fbc:charge="0" />
      <species boundaryCondition="false" compartment="Cytosol" constant="false" hasOnlySubstanceUnits="false" id="M_2omhmbl_c" name="2_Octaprenyl_3_methyl_5_hydroxy_6_methoxy_1_4_benzoquinol_C48H74O4" fbc:charge="0" />
      <species boundaryCondition="false" compartment="Cytosol" constant="false" hasOnlySubstanceUnits="false" id="M_2omhmbq_c" name="2_Octaprenyl_3_methyl_5_hydroxy_6_methoxy_1_4_benzoquinone_C48H72O4" fbc:charge="0" />
      <species boundaryCondition="false" compartment="Cytosol" constant="false" hasOnlySubstanceUnits="false" id="M_2ommbl_c" name="2_Octaprenyl_3_methyl_6_methoxy__1_4_benzoquinol_C48H74O3" fbc:charge="0" />
      <species boundaryCondition="false" compartment="Cytosol" constant="false" hasOnlySubstanceUnits="false" id="M_2ommbq_c" name="2_Octaprenyl_3_methyl_6_methoxy_1_4_benzoquinone_C48H72O3" fbc:charge="0" />
      <species boundaryCondition="false" compartment="Cytosol" constant="false" hasOnlySubstanceUnits="false" id="M_2omph_c" name="2_Octaprenyl_6_methoxyphenol_C47H72O2" fbc:charge="0" />
      <species boundaryCondition="false" compartment="Cytosol" constant="false" hasOnlySubstanceUnits="false" id="M_2oph_c" name="2_Octaprenylphenol_C46H70O" fbc:charge="0" />
      <species boundaryCondition="false" compartment="Cytosol" constant="false" hasOnlySubstanceUnits="false" id="M_2p4c2me_c" name="2_phospho_4__cytidine_5__diphospho__2_C_methyl_D_erythritol_C14H22N3O17P3" fbc:charge="-4" />
      <species boundaryCondition="false" compartment="Cytosol" constant="false" hasOnlySubstanceUnits="false" id="M_2pacald_c" name="2_Phosphonoacetaldehyde_C2H3O4P" fbc:charge="0" />
      <species boundaryCondition="false" compartment="Cytosol" constant="false" hasOnlySubstanceUnits="false" id="M_2pg_c" name="D_Glycerate_2_phosphate_C3H4O7P" fbc:charge="-3" />
      <species boundaryCondition="false" compartment="Cytosol" constant="false" hasOnlySubstanceUnits="false" id="M_2pglyc_c" name="2_Phosphoglycolate_C2H2O6P" fbc:charge="-3" />
      <species boundaryCondition="false" compartment="Cytosol" constant="false" hasOnlySubstanceUnits="false" id="M_2shchc_c" name="2_Succinyl_6_hydroxy_2_4_cyclohexadiene_1_carboxylate_C11H10O6" fbc:charge="-2" />
      <species boundaryCondition="false" compartment="Cytosol" constant="false" hasOnlySubstanceUnits="false" id="M_32hpppn_c" name="3_2_Hydroxyphenyl_propanoate_C9H9O3" fbc:charge="0" />
      <species boundaryCondition="false" compartment="Cytosol" constant="false" hasOnlySubstanceUnits="false" id="M_34dhb_c" name="3_4_Dihydroxybenzoate_C7H5O4" fbc:charge="0" />
      <species boundaryCondition="false" compartment="Cytosol" constant="false" hasOnlySubstanceUnits="false" id="M_34hpp_c" name="3__4_Hydroxyphenyl_pyruvate_C9H7O4" fbc:charge="-1" />
      <species boundaryCondition="false" compartment="Cytosol" constant="false" hasOnlySubstanceUnits="false" id="M_3aib_c" name="L_3_Amino_isobutanoate_C4H9NO2" fbc:charge="0" />
      <species boundaryCondition="false" compartment="Cytosol" constant="false" hasOnlySubstanceUnits="false" id="M_3amp_c" name="3_AMP_C10H12N5O7P" fbc:charge="0" />
      <species boundaryCondition="false" compartment="Cytosol" constant="false" hasOnlySubstanceUnits="false" id="M_3c2hmp_c" name="3_Carboxy_2_hydroxy_4_methylpentanoate_C7H10O5" fbc:charge="-2" />
      <species boundaryCondition="false" compartment="Cytosol" constant="false" hasOnlySubstanceUnits="false" id="M_3c3hmp_c" name="3_Carboxy_3_hydroxy_4_methylpentanoate_C7H10O5" fbc:charge="-2" />
      <species boundaryCondition="false" compartment="Cytosol" constant="false" hasOnlySubstanceUnits="false" id="M_3c4mop_c" name="3_Carboxy_4_methyl_2_oxopentanoate_C7H8O5" fbc:charge="-2" />
      <species boundaryCondition="false" compartment="Cytosol" constant="false" hasOnlySubstanceUnits="false" id="M_3cmp_c" name="3_CMP_C9H12N3O8P" fbc:charge="0" />
      <species boundaryCondition="false" compartment="Cytosol" constant="false" hasOnlySubstanceUnits="false" id="M_3dhq_c" name="3_Dehydroquinate_C7H9O6" fbc:charge="-1" />
      <species boundaryCondition="false" compartment="Cytosol" constant="false" hasOnlySubstanceUnits="false" id="M_3dhsk_c" name="3_Dehydroshikimate_C7H7O5" fbc:charge="-1" />
      <species boundaryCondition="false" compartment="Cytosol" constant="false" hasOnlySubstanceUnits="false" id="M_3gdag_c" name="3_D_Glucosyl_1_2_diacylglycerol_C41H76O10" fbc:charge="0" />
      <species boundaryCondition="false" compartment="Cytosol" constant="false" hasOnlySubstanceUnits="false" id="M_3gmp_c" name="3_GMP_C9H12N3O8P" fbc:charge="0" />
      <species boundaryCondition="false" compartment="Cytosol" constant="false" hasOnlySubstanceUnits="false" id="M_3hdmhcoa_c" name="3_Hydroxy_2_6_dimethyl_5_methylene_heptanoyl_CoA_C31H49N7O18P3S" fbc:charge="0" />
      <species boundaryCondition="false" compartment="Cytosol" constant="false" hasOnlySubstanceUnits="false" id="M_3hivcoa_c" name="3_Hydroxyisovaleryl_CoA_C26H42N7O18P3S" fbc:charge="0" />
      <species boundaryCondition="false" compartment="Cytosol" constant="false" hasOnlySubstanceUnits="false" id="M_3hmrsACP_c" name="R__3_Hydroxytetradecanoyl_acyl_carrier_protein_C25H47N2O9PRS" fbc:charge="-1" />
      <species boundaryCondition="false" compartment="Cytosol" constant="false" hasOnlySubstanceUnits="false" id="M_3hoib_c" name="S_3_Hydroxyisobutyrate_C4H7O3" fbc:charge="0" />
      <species boundaryCondition="false" compartment="Cytosol" constant="false" hasOnlySubstanceUnits="false" id="M_3hombcoa_c" name="S_3_Hydroxy_2_methylbutyryl_CoA_C26H40N7O18P3S" fbc:charge="0" />
      <species boundaryCondition="false" compartment="Cytosol" constant="false" hasOnlySubstanceUnits="false" id="M_3hppcoa_c" name="3_Hydroxypropionyl_CoA_C24H36N7O18P3S" fbc:charge="0" />
      <species boundaryCondition="false" compartment="Cytosol" constant="false" hasOnlySubstanceUnits="false" id="M_3ig3p_c" name="C___3_Indolyl__glycerol_3_phosphate_C11H12NO6P" fbc:charge="-2" />
      <species boundaryCondition="false" compartment="Cytosol" constant="false" hasOnlySubstanceUnits="false" id="M_3ipbea_c" name="3_Isopropylbut_3_enoic_acid_C7H11O2" fbc:charge="0" />
      <species boundaryCondition="false" compartment="Cytosol" constant="false" hasOnlySubstanceUnits="false" id="M_3ipbecoa_c" name="3_Isopropylbut_3_enoyl_CoA_C28H43N7O17P3S" fbc:charge="0" />
      <species boundaryCondition="false" compartment="Cytosol" constant="false" hasOnlySubstanceUnits="false" id="M_3kbgal_c" name="3_Keto_beta_D_galactose_C6H10O6" fbc:charge="0" />
      <species boundaryCondition="false" compartment="Cytosol" constant="false" hasOnlySubstanceUnits="false" id="M_3klac_c" name="3_Ketolactose_C12H20O11" fbc:charge="0" />
      <species boundaryCondition="false" compartment="Cytosol" constant="false" hasOnlySubstanceUnits="false" id="M_3mcrcoa_c" name="3_Methylcrotonoyl_CoA_C26H38N7O17P3S" fbc:charge="0" />
      <species boundaryCondition="false" compartment="Cytosol" constant="false" hasOnlySubstanceUnits="false" id="M_3mob_c" name="3_Methyl_2_oxobutanoate_C5H7O3" fbc:charge="-1" />
      <species boundaryCondition="false" compartment="Cytosol" constant="false" hasOnlySubstanceUnits="false" id="M_3mop_c" name="S__3_Methyl_2_oxopentanoate_C6H9O3" fbc:charge="-1" />
      <species boundaryCondition="false" compartment="Cytosol" constant="false" hasOnlySubstanceUnits="false" id="M_3ohanth_c" name="3_Hydroxyanthranilate_C7H7NO3" fbc:charge="0" />
      <species boundaryCondition="false" compartment="Cytosol" constant="false" hasOnlySubstanceUnits="false" id="M_3ohky_c" name="3_Hydroxy_L_kynurenine_C10H13N2O4" fbc:charge="0" />
      <species boundaryCondition="false" compartment="Cytosol" constant="false" hasOnlySubstanceUnits="false" id="M_3ohkyn_c" name="3_Hydroxykynurenamine_C9H14N2O2" fbc:charge="0" />
      <species boundaryCondition="false" compartment="Cytosol" constant="false" hasOnlySubstanceUnits="false" id="M_3ohpac_c" name="3_Hydroxyphenylacetate_C8H7O3" fbc:charge="0" />
      <species boundaryCondition="false" compartment="Cytosol" constant="false" hasOnlySubstanceUnits="false" id="M_3ohttdca_c" name="3_hydroxy_tetradecaoic_acid_C14H27O3" fbc:charge="0" />
      <species boundaryCondition="false" compartment="Cytosol" constant="false" hasOnlySubstanceUnits="false" id="M_3ophb_c" name="3_Octaprenyl_4_hydroxybenzoate_C47H69O3" fbc:charge="-1" />
      <species boundaryCondition="false" compartment="Cytosol" constant="false" hasOnlySubstanceUnits="false" id="M_3pase_c" name="3_Phosphoadenylylselenate_C10H14N5O13P2Se" fbc:charge="0" />
      <species boundaryCondition="false" compartment="Cytosol" constant="false" hasOnlySubstanceUnits="false" id="M_3pg_c" name="3_Phospho_D_glycerate_C3H4O7P" fbc:charge="-3" />
      <species boundaryCondition="false" compartment="Cytosol" constant="false" hasOnlySubstanceUnits="false" id="M_3php_c" name="3_Phosphohydroxypyruvate_C3H2O7P" fbc:charge="-3" />
      <species boundaryCondition="false" compartment="Cytosol" constant="false" hasOnlySubstanceUnits="false" id="M_3psme_c" name="5_O__1_Carboxyvinyl__3_phosphoshikimate_C10H9O10P" fbc:charge="-4" />
      <species boundaryCondition="false" compartment="Cytosol" constant="false" hasOnlySubstanceUnits="false" id="M_3ump_c" name="3_UMP_C9H11N2O9P" fbc:charge="0" />
      <species boundaryCondition="false" compartment="Cytosol" constant="false" hasOnlySubstanceUnits="false" id="M_44dageg_c" name="4_4_Deoxy_alpha_D_gluc_4_enuronosyl_D_galacturonate_C12H16O12" fbc:charge="0" />
      <species boundaryCondition="false" compartment="Extra_organism" constant="false" hasOnlySubstanceUnits="false" id="M_44dageg_e" name="4_4_Deoxy_alpha_D_gluc_4_enuronosyl_D_galacturonate_C12H16O12" fbc:charge="0" />
      <species boundaryCondition="false" compartment="Cytosol" constant="false" hasOnlySubstanceUnits="false" id="M_4abut_c" name="4_Aminobutanoate_C4H9NO2" fbc:charge="0" />
      <species boundaryCondition="false" compartment="Cytosol" constant="false" hasOnlySubstanceUnits="false" id="M_4abz_c" name="4_Aminobenzoate_C7H6NO2" fbc:charge="-1" />
      <species boundaryCondition="false" compartment="Cytosol" constant="false" hasOnlySubstanceUnits="false" id="M_4adcho_c" name="4_amino_4_deoxychorismate_C10H10NO5" fbc:charge="-1" />
      <species boundaryCondition="false" compartment="Cytosol" constant="false" hasOnlySubstanceUnits="false" id="M_4ahmmp_c" name="4_Amino_5_hydroxymethyl_2_methylpyrimidine_C6H9N3O" fbc:charge="0" />
      <species boundaryCondition="false" compartment="Cytosol" constant="false" hasOnlySubstanceUnits="false" id="M_4ampm_c" name="4_Amino_2_methyl_5_phosphomethylpyrimidine_C6H8N3O4P" fbc:charge="-2" />
      <species boundaryCondition="false" compartment="Cytosol" constant="false" hasOnlySubstanceUnits="false" id="M_4c2me_c" name="4__cytidine_5__diphospho__2_C_methyl_D_erythritol_C14H23N3O14P2" fbc:charge="-2" />
      <species boundaryCondition="false" compartment="Cytosol" constant="false" hasOnlySubstanceUnits="false" id="M_4h2opntn_c" name="4_Hydroxy_2_oxopentanoate_C5H7O4" fbc:charge="-1" />
      <species boundaryCondition="false" compartment="Cytosol" constant="false" hasOnlySubstanceUnits="false" id="M_4h2oxo_c" name="4_Hydroxy_2_oxoglutarate_C5H4O6" fbc:charge="0" />
      <species boundaryCondition="false" compartment="Cytosol" constant="false" hasOnlySubstanceUnits="false" id="M_4hba_c" name="4_Hydroxy_benzyl_alcohol_C7H8O2" fbc:charge="0" />
      <species boundaryCondition="false" compartment="Cytosol" constant="false" hasOnlySubstanceUnits="false" id="M_4hbz_c" name="4_Hydroxybenzoate_C7H5O3" fbc:charge="-1" />
      <species boundaryCondition="false" compartment="Cytosol" constant="false" hasOnlySubstanceUnits="false" id="M_4hthr_c" name="4_Hydroxy_L_threonine_C4H9NO4" fbc:charge="0" />
      <species boundaryCondition="false" compartment="Cytosol" constant="false" hasOnlySubstanceUnits="false" id="M_4i5prop_c" name="4_Imidazolone_5_propanoate_C6H8N2O3" fbc:charge="0" />
      <species boundaryCondition="false" compartment="Cytosol" constant="false" hasOnlySubstanceUnits="false" id="M_4mop_c" name="4_Methyl_2_oxopentanoate_C6H9O3" fbc:charge="-1" />
      <species boundaryCondition="false" compartment="Cytosol" constant="false" hasOnlySubstanceUnits="false" id="M_4mpetz_c" name="4_Methyl_5__2_phosphoethyl__thiazole_C6H8NO4PS" fbc:charge="-2" />
      <species boundaryCondition="false" compartment="Cytosol" constant="false" hasOnlySubstanceUnits="false" id="M_4ohpac_c" name="4_Hydroxyphenylacetate_C8H7O3" fbc:charge="0" />
      <species boundaryCondition="false" compartment="Cytosol" constant="false" hasOnlySubstanceUnits="false" id="M_4oxcr_c" name="4_Oxalocrotonate_C6H4O5" fbc:charge="0" />
      <species boundaryCondition="false" compartment="Cytosol" constant="false" hasOnlySubstanceUnits="false" id="M_4pasp_c" name="4_Phospho_L_aspartate_C4H6NO7P" fbc:charge="-2" />
      <species boundaryCondition="false" compartment="Cytosol" constant="false" hasOnlySubstanceUnits="false" id="M_4per_c" name="4_Phospho_D_erythronate_C4H6O8P" fbc:charge="-3" />
      <species boundaryCondition="false" compartment="Cytosol" constant="false" hasOnlySubstanceUnits="false" id="M_4ppan_c" name="D_4__Phosphopantothenate_C9H15NO8P" fbc:charge="-3" />
      <species boundaryCondition="false" compartment="Cytosol" constant="false" hasOnlySubstanceUnits="false" id="M_4ppcys_c" name="N___R__4_Phosphopantothenoyl__L_cysteine_C12H20N2O9PS" fbc:charge="-3" />
      <species boundaryCondition="false" compartment="Cytosol" constant="false" hasOnlySubstanceUnits="false" id="M_4r5au_c" name="4__1_D_Ribitylamino__5_aminouracil_C9H16N4O6" fbc:charge="0" />
      <species boundaryCondition="false" compartment="Cytosol" constant="false" hasOnlySubstanceUnits="false" id="M_5a4ica_c" name="5_Amino_4_imidazolecarboxyamide_C4H6N4O" fbc:charge="0" />
      <species boundaryCondition="false" compartment="Cytosol" constant="false" hasOnlySubstanceUnits="false" id="M_5a4imc_c" name="5_Amino_4_imidazole_carboxylate_C4H4N3O2" fbc:charge="0" />
      <species boundaryCondition="false" compartment="Cytosol" constant="false" hasOnlySubstanceUnits="false" id="M_5aizc_c" name="5_amino_1__5_phospho_D_ribosyl_imidazole_4_carboxylate_C9H11N3O9P" fbc:charge="-3" />
      <species boundaryCondition="false" compartment="Cytosol" constant="false" hasOnlySubstanceUnits="false" id="M_5aop_c" name="5_Amino_4_oxopentanoate_C5H9NO3" fbc:charge="0" />
      <species boundaryCondition="false" compartment="Cytosol" constant="false" hasOnlySubstanceUnits="false" id="M_5aprbu_c" name="5_Amino_6__5__phosphoribitylamino_uracil_C9H15N4O9P" fbc:charge="-2" />
      <species boundaryCondition="false" compartment="Cytosol" constant="false" hasOnlySubstanceUnits="false" id="M_5apru_c" name="5_Amino_6__5__phosphoribosylamino_uracil_C9H13N4O9P" fbc:charge="-2" />
      <species boundaryCondition="false" compartment="Cytosol" constant="false" hasOnlySubstanceUnits="false" id="M_5caiz_c" name="5_phosphoribosyl_5_carboxyaminoimidazole_C9H11N3O9P" fbc:charge="-3" />
      <species boundaryCondition="false" compartment="Cytosol" constant="false" hasOnlySubstanceUnits="false" id="M_5d4dglcur_c" name="5_Dehydro_4_deoxy_D_glucuronate_C6H8O6" fbc:charge="0" />
      <species boundaryCondition="false" compartment="Cytosol" constant="false" hasOnlySubstanceUnits="false" id="M_5dglcn_c" name="5_Dehydro_D_gluconate_C6H9O7" fbc:charge="-1" />
      <species boundaryCondition="false" compartment="Cytosol" constant="false" hasOnlySubstanceUnits="false" id="M_5fthf_c" name="5_Formyltetrahydrofolate_C20H22N7O7" fbc:charge="0" />
      <species boundaryCondition="false" compartment="Cytosol" constant="false" hasOnlySubstanceUnits="false" id="M_5mcsn_c" name="5_Methylcytosine_C5H7N3O" fbc:charge="0" />
      <species boundaryCondition="false" compartment="Cytosol" constant="false" hasOnlySubstanceUnits="false" id="M_5mta_c" name="5_Methylthioadenosine_C11H15N5O3S" fbc:charge="0" />
      <species boundaryCondition="false" compartment="Cytosol" constant="false" hasOnlySubstanceUnits="false" id="M_5mthf_c" name="5_Methyltetrahydrofolate_C20H24N7O6" fbc:charge="-1" />
      <species boundaryCondition="false" compartment="Cytosol" constant="false" hasOnlySubstanceUnits="false" id="M_5mthpg_c" name="5_Methyltetrahydropteroyltri_L_glutamate_C25H33N8O12" fbc:charge="0" />
      <species boundaryCondition="false" compartment="Cytosol" constant="false" hasOnlySubstanceUnits="false" id="M_5mtr_c" name="5_Methylthio_D_ribose_C6H12O4S" fbc:charge="0" />
      <species boundaryCondition="false" compartment="Extra_organism" constant="false" hasOnlySubstanceUnits="false" id="M_5mtr_e" name="5_Methylthio_D_ribose_C6H12O4S" fbc:charge="0" />
      <species boundaryCondition="false" compartment="Cytosol" constant="false" hasOnlySubstanceUnits="false" id="M_5ohky_c" name="5_Hydroxykynurenine_C10H13N2O4" fbc:charge="0" />
      <species boundaryCondition="false" compartment="Cytosol" constant="false" hasOnlySubstanceUnits="false" id="M_5ohkyn_c" name="5_Hydroxykynurenamine_C9H13N2O2" fbc:charge="0" />
      <species boundaryCondition="false" compartment="Cytosol" constant="false" hasOnlySubstanceUnits="false" id="M_5prdmbz_c" name="N1__5_Phospho_alpha_D_ribosyl__5_6_dimethylbenzimidazole_C14H17N2O7P" fbc:charge="-2" />
      <species boundaryCondition="false" compartment="Cytosol" constant="false" hasOnlySubstanceUnits="false" id="M_6a6ohlys_L_c" name="N6_Acetyl_N6_hydroxy_L_lysine_C8H16N2O4" fbc:charge="0" />
      <species boundaryCondition="false" compartment="Cytosol" constant="false" hasOnlySubstanceUnits="false" id="M_6hmhpt_c" name="6_hydroxymethyl_dihydropterin_C7H9N5O2" fbc:charge="0" />
      <species boundaryCondition="false" compartment="Cytosol" constant="false" hasOnlySubstanceUnits="false" id="M_6hmhptpp_c" name="6_hydroxymethyl_dihydropterin_pyrophosphate_C7H8N5O8P2" fbc:charge="-3" />
      <species boundaryCondition="false" compartment="Cytosol" constant="false" hasOnlySubstanceUnits="false" id="M_6ohlys_L_c" name="N6_Hydroxy_L_lysine_C6H14N2O3" fbc:charge="0" />
      <species boundaryCondition="false" compartment="Cytosol" constant="false" hasOnlySubstanceUnits="false" id="M_6pgc_c" name="6_Phospho_D_gluconate_C6H10O10P" fbc:charge="-3" />
      <species boundaryCondition="false" compartment="Cytosol" constant="false" hasOnlySubstanceUnits="false" id="M_6pgl_c" name="6_phospho_D_glucono_1_5_lactone_C6H9O9P" fbc:charge="-2" />
      <species boundaryCondition="false" compartment="Cytosol" constant="false" hasOnlySubstanceUnits="false" id="M_6pthp_c" name="6_Pyruvoyltetrahydropterin_C9H12N5O3" fbc:charge="0" />
      <species boundaryCondition="false" compartment="Cytosol" constant="false" hasOnlySubstanceUnits="false" id="M_8aonn_c" name="8_Amino_7_oxononanoate_C9H17NO3" fbc:charge="0" />
      <species boundaryCondition="false" compartment="Cytosol" constant="false" hasOnlySubstanceUnits="false" id="M_ACP_c" name="acyl_carrier_protein_C11H21N2O7PRS" fbc:charge="-1" />
      <species boundaryCondition="false" compartment="Cytosol" constant="false" hasOnlySubstanceUnits="false" id="M_BcoCP_c" name="Biotin_carboxyl_carrier_protein_C17H27N5O4SR2" fbc:charge="0" />
      <species boundaryCondition="false" compartment="Cytosol" constant="false" hasOnlySubstanceUnits="false" id="M_CoBCoCP_c" name="Carboxybiotin_carboxyl_carrier_protein_C18H26N5O6SR2" fbc:charge="0" />
      <species boundaryCondition="false" compartment="Cytosol" constant="false" hasOnlySubstanceUnits="false" id="M_L1p3oh5c_c" name="L_1_Pyrroline_3_hydroxy_5_carboxylate_C5H7NO3" fbc:charge="0" />
      <species boundaryCondition="false" compartment="Cytosol" constant="false" hasOnlySubstanceUnits="false" id="M_L4ohglusa_c" name="L_4_Hydroxyglutamate_semialdehyde_C5H9NO4" fbc:charge="0" />
      <species boundaryCondition="false" compartment="Cytosol" constant="false" hasOnlySubstanceUnits="false" id="M_L_dopa_c" name="3_Hydroxy_L_tyrosine_C9H11NO4" fbc:charge="0" />
      <species boundaryCondition="false" compartment="Cytosol" constant="false" hasOnlySubstanceUnits="false" id="M_N1aspmd_c" name="N1_Acetylspermidine_C9H23N3O" fbc:charge="2" />
      <species boundaryCondition="false" compartment="Cytosol" constant="false" hasOnlySubstanceUnits="false" id="M_Nfglu_L_c" name="N_Formimino_L_glutamate_C6H10N2O4" fbc:charge="0" />
      <species boundaryCondition="false" compartment="Cytosol" constant="false" hasOnlySubstanceUnits="false" id="M_Qh2_c" name="Ubiquinol_C49H76O4" fbc:charge="0" />
      <species boundaryCondition="false" compartment="Cytosol" constant="false" hasOnlySubstanceUnits="false" id="M_Rsala_c" name="R_S_Alanine_C3H6NO2SR" fbc:charge="0" />
      <species boundaryCondition="false" compartment="Cytosol" constant="false" hasOnlySubstanceUnits="false" id="M_Rsalgly_c" name="R_S_Alanylglycine_C5H9N2O3SR" fbc:charge="0" />
      <species boundaryCondition="false" compartment="Cytosol" constant="false" hasOnlySubstanceUnits="false" id="M_aaatbchcoa_c" name="3alpha_7alpha_12alpha_24_Tetrahydroxy_5beta_cholestanoyl_CoA_C48H77N7O21P3S" fbc:charge="0" />
      <species boundaryCondition="false" compartment="Cytosol" constant="false" hasOnlySubstanceUnits="false" id="M_aaatbochcoa_c" name="3alpha_7alpha_12alpha_Trihydroxy_5beta_24_oxocholestanoyl_CoA_C48H75N7O21P3S" fbc:charge="0" />
      <species boundaryCondition="false" compartment="Cytosol" constant="false" hasOnlySubstanceUnits="false" id="M_aabchcoa_c" name="3alpha_7alpha_Dihydroxy_5beta_cholestanoyl_CoA_C48H77N7O19P3S" fbc:charge="0" />
      <species boundaryCondition="false" compartment="Cytosol" constant="false" hasOnlySubstanceUnits="false" id="M_aacald_c" name="Aminoacetaldehyde_C2H6NO" fbc:charge="1" />
      <species boundaryCondition="false" compartment="Cytosol" constant="false" hasOnlySubstanceUnits="false" id="M_aacoa_c" name="Acetoacetyl_CoA_C25H36N7O18P3S" fbc:charge="-4" />
      <species boundaryCondition="false" compartment="Cytosol" constant="false" hasOnlySubstanceUnits="false" id="M_aadbcl_c" name="3alpha_7alpha_Dihydroxy_5beta_cholestan_26_al_C27H46O3" fbc:charge="0" />
      <species boundaryCondition="false" compartment="Cytosol" constant="false" hasOnlySubstanceUnits="false" id="M_aadbochcoa_c" name="3alpha_7alpha_Dihydroxy_5beta_24_oxocholestanoyl_CoA_C48H75N7O20P3S" fbc:charge="0" />
      <species boundaryCondition="false" compartment="Cytosol" constant="false" hasOnlySubstanceUnits="false" id="M_aatbc_c" name="3alpha_7alpha_26_Trihydroxy_5beta_cholestane_C27H48O3" fbc:charge="0" />
      <species boundaryCondition="false" compartment="Cytosol" constant="false" hasOnlySubstanceUnits="false" id="M_aatbchcoa_c" name="3alpha_7alpha_24_Trihydroxy_5beta_cholestanoyl_CoA_C48H77N7O20P3S" fbc:charge="0" />
      <species boundaryCondition="false" compartment="Cytosol" constant="false" hasOnlySubstanceUnits="false" id="M_abtn_c" name="Aerobactin_C22H33N4O13" fbc:charge="0" />
      <species boundaryCondition="false" compartment="Cytosol" constant="false" hasOnlySubstanceUnits="false" id="M_acACP_c" name="Acetyl_ACP_C13H23N2O8PRS" fbc:charge="-1" />
      <species boundaryCondition="false" compartment="Cytosol" constant="false" hasOnlySubstanceUnits="false" id="M_ac_c" name="Acetate_C2H3O2" fbc:charge="-1" />
      <species boundaryCondition="false" compartment="Extra_organism" constant="false" hasOnlySubstanceUnits="false" id="M_ac_e" name="Acetate_C2H3O2" fbc:charge="-1" />
      <species boundaryCondition="false" compartment="Cytosol" constant="false" hasOnlySubstanceUnits="false" id="M_acald_c" name="Acetaldehyde_C2H4O" fbc:charge="0" />
      <species boundaryCondition="false" compartment="Extra_organism" constant="false" hasOnlySubstanceUnits="false" id="M_acald_e" name="Acetaldehyde_C2H4O" fbc:charge="0" />
      <species boundaryCondition="false" compartment="Cytosol" constant="false" hasOnlySubstanceUnits="false" id="M_accoa_c" name="Acetyl_CoA_C23H34N7O17P3S" fbc:charge="-4" />
      <species boundaryCondition="false" compartment="Cytosol" constant="false" hasOnlySubstanceUnits="false" id="M_acg5p_c" name="N_Acetyl_L_glutamyl_5_phosphate_C7H9NO8P" fbc:charge="-3" />
      <species boundaryCondition="false" compartment="Cytosol" constant="false" hasOnlySubstanceUnits="false" id="M_acg5sa_c" name="N_Acetyl_L_glutamate_5_semialdehyde_C7H10NO4" fbc:charge="-1" />
      <species boundaryCondition="false" compartment="Cytosol" constant="false" hasOnlySubstanceUnits="false" id="M_acgam1p_c" name="N_Acetyl_D_glucosamine_1_phosphate_C8H14NO9P" fbc:charge="-2" />
      <species boundaryCondition="false" compartment="Cytosol" constant="false" hasOnlySubstanceUnits="false" id="M_acgam6p_c" name="N_Acetyl_D_glucosamine_6_phosphate_C8H14NO9P" fbc:charge="-2" />
      <species boundaryCondition="false" compartment="Cytosol" constant="false" hasOnlySubstanceUnits="false" id="M_acgam_c" name="N_Acetyl_D_glucosamine_C8H15NO6" fbc:charge="0" />
      <species boundaryCondition="false" compartment="Extra_organism" constant="false" hasOnlySubstanceUnits="false" id="M_acgam_e" name="N_Acetyl_D_glucosamine_C8H15NO6" fbc:charge="0" />
      <species boundaryCondition="false" compartment="Cytosol" constant="false" hasOnlySubstanceUnits="false" id="M_acglam_c" name="N_Acetyl_D_galactosamine_C8H15NO6" fbc:charge="0" />
      <species boundaryCondition="false" compartment="Cytosol" constant="false" hasOnlySubstanceUnits="false" id="M_acglu_c" name="N_Acetyl_L_glutamate_C7H9NO5" fbc:charge="-2" />
      <species boundaryCondition="false" compartment="Cytosol" constant="false" hasOnlySubstanceUnits="false" id="M_acmam6p_c" name="N_Acetylmannosamine_6_phosphate_C8H14NO9P" fbc:charge="0" />
      <species boundaryCondition="false" compartment="Cytosol" constant="false" hasOnlySubstanceUnits="false" id="M_acmana_c" name="N_Acetyl_D_mannosamine_C8H15NO6" fbc:charge="0" />
      <species boundaryCondition="false" compartment="Extra_organism" constant="false" hasOnlySubstanceUnits="false" id="M_acmana_e" name="N_Acetyl_D_mannosamine_C8H15NO6" fbc:charge="0" />
      <species boundaryCondition="false" compartment="Cytosol" constant="false" hasOnlySubstanceUnits="false" id="M_acmanap_c" name="N_Acetyl_D_mannosamine_6_phosphate_C8H14NO9P" fbc:charge="-2" />
      <species boundaryCondition="false" compartment="Cytosol" constant="false" hasOnlySubstanceUnits="false" id="M_acnam_c" name="N_Acetylneuraminate_C11H18NO9" fbc:charge="-1" />
      <species boundaryCondition="false" compartment="Extra_organism" constant="false" hasOnlySubstanceUnits="false" id="M_acnam_e" name="N_Acetylneuraminate_C11H18NO9" fbc:charge="-1" />
      <species boundaryCondition="false" compartment="Cytosol" constant="false" hasOnlySubstanceUnits="false" id="M_acon_T_c" name="trans_Aconitate_C6H3O6" fbc:charge="-3" />
      <species boundaryCondition="false" compartment="Cytosol" constant="false" hasOnlySubstanceUnits="false" id="M_aconm_c" name="E_3_carboxy_2_pentenedioate_6_methyl_ester_C7H6O6" fbc:charge="-2" />
      <species boundaryCondition="false" compartment="Cytosol" constant="false" hasOnlySubstanceUnits="false" id="M_acorn_c" name="N2_Acetyl_L_ornithine_C7H14N2O3" fbc:charge="0" />
      <species boundaryCondition="false" compartment="Cytosol" constant="false" hasOnlySubstanceUnits="false" id="M_acser_c" name="O_Acetyl_L_serine_C5H9NO4" fbc:charge="0" />
      <species boundaryCondition="false" compartment="Cytosol" constant="false" hasOnlySubstanceUnits="false" id="M_actACP_c" name="Acetoacetyl_ACP_C15H25N2O9PRS" fbc:charge="-1" />
      <species boundaryCondition="false" compartment="Cytosol" constant="false" hasOnlySubstanceUnits="false" id="M_acthms_c" name="O_Acetyl_L_homoserine_C6H11NO4" fbc:charge="0" />
      <species boundaryCondition="false" compartment="Cytosol" constant="false" hasOnlySubstanceUnits="false" id="M_actp_c" name="Acetyl_phosphate_C2H3O5P" fbc:charge="-2" />
      <species boundaryCondition="false" compartment="Cytosol" constant="false" hasOnlySubstanceUnits="false" id="M_acycoa_c" name="Acyl_CoA_C37H62N7O17P3S" fbc:charge="0" />
      <species boundaryCondition="false" compartment="Cytosol" constant="false" hasOnlySubstanceUnits="false" id="M_adcoda_c" name="Adenosyl_cobyrinate_diamide_C55H74CoN11O15" fbc:charge="0" />
      <species boundaryCondition="false" compartment="Cytosol" constant="false" hasOnlySubstanceUnits="false" id="M_ade_c" name="Adenine_C5H5N5" fbc:charge="0" />
      <species boundaryCondition="false" compartment="Cytosol" constant="false" hasOnlySubstanceUnits="false" id="M_adn_c" name="Adenosine_C10H13N5O4" fbc:charge="0" />
      <species boundaryCondition="false" compartment="Extra_organism" constant="false" hasOnlySubstanceUnits="false" id="M_adn_e" name="Adenosine_C10H13N5O4" fbc:charge="0" />
      <species boundaryCondition="false" compartment="Cytosol" constant="false" hasOnlySubstanceUnits="false" id="M_adocbi_c" name="Adenosyl_cobinamide_C58H84CoN16O11" fbc:charge="1" />
      <species boundaryCondition="false" compartment="Cytosol" constant="false" hasOnlySubstanceUnits="false" id="M_adocbl_c" name="Adenosylcobalamin_C72H100CoN18O17P" fbc:charge="0" />
      <species boundaryCondition="false" compartment="Cytosol" constant="false" hasOnlySubstanceUnits="false" id="M_adp_c" name="ADP_C10H12N5O10P2" fbc:charge="-3" />
      <species boundaryCondition="false" compartment="Cytosol" constant="false" hasOnlySubstanceUnits="false" id="M_adpglc_c" name="ADPglucose_C16H23N5O15P2" fbc:charge="-2" />
      <species boundaryCondition="false" compartment="Cytosol" constant="false" hasOnlySubstanceUnits="false" id="M_adphep_DD_c" name="ADP_D_glycero_D_manno_heptose_C17H25N5O16P2" fbc:charge="-2" />
      <species boundaryCondition="false" compartment="Cytosol" constant="false" hasOnlySubstanceUnits="false" id="M_adphep_LD_c" name="ADP_L_glycero_D_manno_heptose_C17H25N5O16P2" fbc:charge="-2" />
      <species boundaryCondition="false" compartment="Cytosol" constant="false" hasOnlySubstanceUnits="false" id="M_adpr_c" name="ADP_ribose_C15H22N5O14P2" fbc:charge="0" />
      <species boundaryCondition="false" compartment="Cytosol" constant="false" hasOnlySubstanceUnits="false" id="M_aglyc3p_c" name="1_Acyl_sn_glycerol_3_phosphate_C19H36O7P" fbc:charge="0" />
      <species boundaryCondition="false" compartment="Cytosol" constant="false" hasOnlySubstanceUnits="false" id="M_agm_c" name="Agmatine_C5H16N4" fbc:charge="2" />
      <species boundaryCondition="false" compartment="Cytosol" constant="false" hasOnlySubstanceUnits="false" id="M_agpc_c" name="2_Acyl_sn_glycero_3_phosphocholine_C24H49NO7P" fbc:charge="0" />
      <species boundaryCondition="false" compartment="Cytosol" constant="false" hasOnlySubstanceUnits="false" id="M_agpe_c" name="2_Acyl_sn_glycero_3_phosphoethanolamine_C21H43NO7P" fbc:charge="0" />
      <species boundaryCondition="false" compartment="Cytosol" constant="false" hasOnlySubstanceUnits="false" id="M_agpg_c" name="acyl_glycerophosphoglycerol_C22H44O9P" fbc:charge="-50" />
      <species boundaryCondition="false" compartment="Cytosol" constant="false" hasOnlySubstanceUnits="false" id="M_ahcys_c" name="S_Adenosyl_L_homocysteine_C14H20N6O5S" fbc:charge="0" />
      <species boundaryCondition="false" compartment="Cytosol" constant="false" hasOnlySubstanceUnits="false" id="M_ahdt_c" name="2_Amino_4_hydroxy_6__erythro_1_2_3_trihydroxypropyl_dihydropteridine_triphosphate_C9H12N5O13P3" fbc:charge="-4" />
      <species boundaryCondition="false" compartment="Cytosol" constant="false" hasOnlySubstanceUnits="false" id="M_aicar_c" name="5_Amino_1__5_Phospho_D_ribosyl_imidazole_4_carboxamide_C9H13N4O8P" fbc:charge="-2" />
      <species boundaryCondition="false" compartment="Cytosol" constant="false" hasOnlySubstanceUnits="false" id="M_air_c" name="5_amino_1__5_phospho_D_ribosyl_imidazole_C8H12N3O7P" fbc:charge="-2" />
      <species boundaryCondition="false" compartment="Cytosol" constant="false" hasOnlySubstanceUnits="false" id="M_akg_c" name="2_Oxoglutarate_C5H4O5" fbc:charge="-2" />
      <species boundaryCondition="false" compartment="Cytosol" constant="false" hasOnlySubstanceUnits="false" id="M_ala_B_c" name="beta_Alanine_C3H7NO2" fbc:charge="0" />
      <species boundaryCondition="false" compartment="Cytosol" constant="false" hasOnlySubstanceUnits="false" id="M_ala_D_c" name="D_Alanine_C3H7NO2" fbc:charge="0" />
      <species boundaryCondition="false" compartment="Extra_organism" constant="false" hasOnlySubstanceUnits="false" id="M_ala_D_e" name="D_Alanine_C3H7NO2" fbc:charge="0" />
      <species boundaryCondition="false" compartment="Cytosol" constant="false" hasOnlySubstanceUnits="false" id="M_ala_L_c" name="L_Alanine_C3H7NO2" fbc:charge="0" />
      <species boundaryCondition="false" compartment="Extra_organism" constant="false" hasOnlySubstanceUnits="false" id="M_ala_L_e" name="L_Alanine_C3H7NO2" fbc:charge="0" />
      <species boundaryCondition="false" compartment="Cytosol" constant="false" hasOnlySubstanceUnits="false" id="M_alaala_c" name="D_Alanyl_D_alanine_C6H12N2O3" fbc:charge="0" />
      <species boundaryCondition="false" compartment="Cytosol" constant="false" hasOnlySubstanceUnits="false" id="M_alac_S_c" name="S__2_Acetolactate_C5H7O4" fbc:charge="-1" />
      <species boundaryCondition="false" compartment="Cytosol" constant="false" hasOnlySubstanceUnits="false" id="M_altn_c" name="L_Allothreonine_C4H8NO3" fbc:charge="0" />
      <species boundaryCondition="false" compartment="Cytosol" constant="false" hasOnlySubstanceUnits="false" id="M_altrn_c" name="D_Altronate_C6H11O7" fbc:charge="-1" />
      <species boundaryCondition="false" compartment="Cytosol" constant="false" hasOnlySubstanceUnits="false" id="M_amet_c" name="S_Adenosyl_L_methionine_C15H23N6O5S" fbc:charge="1" />
      <species boundaryCondition="false" compartment="Cytosol" constant="false" hasOnlySubstanceUnits="false" id="M_ametam_c" name="S_Adenosylmethioninamine_C14H24N6O3S" fbc:charge="2" />
      <species boundaryCondition="false" compartment="Cytosol" constant="false" hasOnlySubstanceUnits="false" id="M_amid_c" name="Aminoimidazole_C3H5N3" fbc:charge="0" />
      <species boundaryCondition="false" compartment="Cytosol" constant="false" hasOnlySubstanceUnits="false" id="M_amp_c" name="AMP_C10H12N5O7P" fbc:charge="-2" />
      <species boundaryCondition="false" compartment="Cytosol" constant="false" hasOnlySubstanceUnits="false" id="M_anth_c" name="Anthranilate_C7H6NO2" fbc:charge="-1" />
      <species boundaryCondition="false" compartment="Cytosol" constant="false" hasOnlySubstanceUnits="false" id="M_ap4a_c" name="P1_P4_Bis_5__adenosyl__tetraphosphate_C20H24N10O19P4" fbc:charge="-4" />
      <species boundaryCondition="false" compartment="Cytosol" constant="false" hasOnlySubstanceUnits="false" id="M_ap5a_c" name="P1_P5_Bis_5__adenosyl__pentaphosphate_C20H24N10O22P5" fbc:charge="-5" />
      <species boundaryCondition="false" compartment="Cytosol" constant="false" hasOnlySubstanceUnits="false" id="M_apg_c" name="acyl_phosphatidylglycerol_C54H102O11P" fbc:charge="-50" />
      <species boundaryCondition="false" compartment="Cytosol" constant="false" hasOnlySubstanceUnits="false" id="M_apoACP_c" name="apoprotein_acyl_carrier_protein_RHO" fbc:charge="0" />
      <species boundaryCondition="false" compartment="Cytosol" constant="false" hasOnlySubstanceUnits="false" id="M_aps_c" name="Adenosine_5__phosphosulfate_C10H12N5O10PS" fbc:charge="-2" />
      <species boundaryCondition="false" compartment="Cytosol" constant="false" hasOnlySubstanceUnits="false" id="M_aptrc_c" name="N_Acetylputrescine_C6H15N2O" fbc:charge="0" />
      <species boundaryCondition="false" compartment="Cytosol" constant="false" hasOnlySubstanceUnits="false" id="M_aqcoal_c" name="Aquacobalamin_C62H99CoN13O15P" fbc:charge="0" />
      <species boundaryCondition="false" compartment="Cytosol" constant="false" hasOnlySubstanceUnits="false" id="M_ara5p_c" name="D_Arabinose_5_phosphate_C5H9O8P" fbc:charge="-2" />
      <species boundaryCondition="false" compartment="Cytosol" constant="false" hasOnlySubstanceUnits="false" id="M_arab_L_c" name="L_Arabinose_C5H10O5" fbc:charge="0" />
      <species boundaryCondition="false" compartment="Extra_organism" constant="false" hasOnlySubstanceUnits="false" id="M_arab_L_e" name="L_Arabinose_C5H10O5" fbc:charge="0" />
      <species boundaryCondition="false" compartment="Cytosol" constant="false" hasOnlySubstanceUnits="false" id="M_arg_L_c" name="L_Arginine_C6H15N4O2" fbc:charge="1" />
      <species boundaryCondition="false" compartment="Extra_organism" constant="false" hasOnlySubstanceUnits="false" id="M_arg_L_e" name="L_Arginine_C6H15N4O2" fbc:charge="1" />
      <species boundaryCondition="false" compartment="Cytosol" constant="false" hasOnlySubstanceUnits="false" id="M_argsuc_c" name="N_omega___L_Arginino_succinate_C10H17N4O6" fbc:charge="-1" />
      <species boundaryCondition="false" compartment="Cytosol" constant="false" hasOnlySubstanceUnits="false" id="M_arog_L_c" name="L_Arogenate_C10H12NO5" fbc:charge="0" />
      <species boundaryCondition="false" compartment="Cytosol" constant="false" hasOnlySubstanceUnits="false" id="M_arol_D_c" name="D_Arabitol_C5H12O5" fbc:charge="0" />
      <species boundaryCondition="false" compartment="Cytosol" constant="false" hasOnlySubstanceUnits="false" id="M_asel_c" name="Adenylylselenate_C10H13N5O10PSe" fbc:charge="0" />
      <species boundaryCondition="false" compartment="Cytosol" constant="false" hasOnlySubstanceUnits="false" id="M_asem_c" name="Se_Adenosylselenomethionine_C15H25N6O5Se" fbc:charge="0" />
      <species boundaryCondition="false" compartment="Cytosol" constant="false" hasOnlySubstanceUnits="false" id="M_asn_L_c" name="L_Asparagine_C4H8N2O3" fbc:charge="0" />
      <species boundaryCondition="false" compartment="Extra_organism" constant="false" hasOnlySubstanceUnits="false" id="M_asn_L_e" name="L_Asparagine_C4H8N2O3" fbc:charge="0" />
      <species boundaryCondition="false" compartment="Cytosol" constant="false" hasOnlySubstanceUnits="false" id="M_asp_D_c" name="D_Aspartate_C4H6NO4" fbc:charge="-1" />
      <species boundaryCondition="false" compartment="Cytosol" constant="false" hasOnlySubstanceUnits="false" id="M_asp_L_c" name="L_Aspartate_C4H6NO4" fbc:charge="-1" />
      <species boundaryCondition="false" compartment="Extra_organism" constant="false" hasOnlySubstanceUnits="false" id="M_asp_L_e" name="L_Aspartate_C4H6NO4" fbc:charge="-1" />
      <species boundaryCondition="false" compartment="Cytosol" constant="false" hasOnlySubstanceUnits="false" id="M_aspsa_c" name="L_Aspartate_4_semialdehyde_C4H7NO3" fbc:charge="0" />
      <species boundaryCondition="false" compartment="Cytosol" constant="false" hasOnlySubstanceUnits="false" id="M_atp_c" name="ATP_C10H12N5O13P3" fbc:charge="-4" />
      <species boundaryCondition="false" compartment="Cytosol" constant="false" hasOnlySubstanceUnits="false" id="M_b5amp_c" name="Biotinyl_5_AMP_C20H28N7O9PS" fbc:charge="0" />
      <species boundaryCondition="false" compartment="Cytosol" constant="false" hasOnlySubstanceUnits="false" id="M_betald_c" name="Betaine_aldehyde_C5H12NO" fbc:charge="1" />
      <species boundaryCondition="false" compartment="Cytosol" constant="false" hasOnlySubstanceUnits="false" id="M_btal_c" name="Butanal_C4H8O" fbc:charge="0" />
      <species boundaryCondition="false" compartment="Cytosol" constant="false" hasOnlySubstanceUnits="false" id="M_btcoa_c" name="Butanoyl_CoA_C25H38N7O17P3S" fbc:charge="-4" />
      <species boundaryCondition="false" compartment="Cytosol" constant="false" hasOnlySubstanceUnits="false" id="M_btn_c" name="Biotin_C10H15N2O3S" fbc:charge="-1" />
      <species boundaryCondition="false" compartment="Cytosol" constant="false" hasOnlySubstanceUnits="false" id="M_btnso_c" name="d_biotin_d_sulfoxide_C10H15N2O4S" fbc:charge="-1" />
      <species boundaryCondition="false" compartment="Cytosol" constant="false" hasOnlySubstanceUnits="false" id="M_btol_c" name="Butanol_C4H10O" fbc:charge="0" />
      <species boundaryCondition="false" compartment="Cytosol" constant="false" hasOnlySubstanceUnits="false" id="M_c2miphcoa_c" name="cis_2_Methyl_5_isopropylhexa_2_5_dienoyl_CoA_C31H47N7O17P3S" fbc:charge="0" />
      <species boundaryCondition="false" compartment="Cytosol" constant="false" hasOnlySubstanceUnits="false" id="M_camp_c" name="cAMP_C10H11N5O6P" fbc:charge="-1" />
      <species boundaryCondition="false" compartment="Cytosol" constant="false" hasOnlySubstanceUnits="false" id="M_carn_c" name="Carnosine_C9H13N4O3" fbc:charge="0" />
      <species boundaryCondition="false" compartment="Cytosol" constant="false" hasOnlySubstanceUnits="false" id="M_cbasp_c" name="N_Carbamoyl_L_aspartate_C5H6N2O5" fbc:charge="-2" />
      <species boundaryCondition="false" compartment="Cytosol" constant="false" hasOnlySubstanceUnits="false" id="M_cbi_c" name="Cobinamide_C48H72CoN11O8" fbc:charge="0" />
      <species boundaryCondition="false" compartment="Cytosol" constant="false" hasOnlySubstanceUnits="false" id="M_cbl1_c" name="Cob_I_alamin_C62H88CoN13O14P" fbc:charge="-1" />
      <species boundaryCondition="false" compartment="Extra_organism" constant="false" hasOnlySubstanceUnits="false" id="M_cbl1_e" name="Cob_I_alamin_C62H88CoN13O14P" fbc:charge="-1" />
      <species boundaryCondition="false" compartment="Cytosol" constant="false" hasOnlySubstanceUnits="false" id="M_cbl2_c" name="Cob_II_alamin_C62H98CoN13O14P" fbc:charge="0" />
      <species boundaryCondition="false" compartment="Cytosol" constant="false" hasOnlySubstanceUnits="false" id="M_cbp_c" name="Carbamoyl_phosphate_CH2NO5P" fbc:charge="-2" />
      <species boundaryCondition="false" compartment="Cytosol" constant="false" hasOnlySubstanceUnits="false" id="M_cdp46g_c" name="CDP_4_dehydro_6_deoxy_D_glucose_C15H23N3O15P2" fbc:charge="0" />
      <species boundaryCondition="false" compartment="Cytosol" constant="false" hasOnlySubstanceUnits="false" id="M_cdp_c" name="CDP_C9H12N3O11P2" fbc:charge="-3" />
      <species boundaryCondition="false" compartment="Cytosol" constant="false" hasOnlySubstanceUnits="false" id="M_cdpdag1_c" name="CDP_diacylglycerol_C44H78N3O15P2" fbc:charge="0" />
      <species boundaryCondition="false" compartment="Cytosol" constant="false" hasOnlySubstanceUnits="false" id="M_cdpg_c" name="CDP_glucose_C15H25N3O16P2" fbc:charge="0" />
      <species boundaryCondition="false" compartment="Cytosol" constant="false" hasOnlySubstanceUnits="false" id="M_cdppar_c" name="CDP_paratose_C15H24N3O14P2" fbc:charge="0" />
      <species boundaryCondition="false" compartment="Cytosol" constant="false" hasOnlySubstanceUnits="false" id="M_celli_c" name="Cellobiose_C12H22O11" fbc:charge="0" />
      <species boundaryCondition="false" compartment="Extra_organism" constant="false" hasOnlySubstanceUnits="false" id="M_celli_e" name="Cellobiose_C12H22O11" fbc:charge="0" />
      <species boundaryCondition="false" compartment="Cytosol" constant="false" hasOnlySubstanceUnits="false" id="M_cellip_c" name="6_Phospho_beta_D_glucosyl_1_4_D_glucose_C12H23O14P" fbc:charge="0" />
      <species boundaryCondition="false" compartment="Cytosol" constant="false" hasOnlySubstanceUnits="false" id="M_cer2aep_c" name="Ceramide_2_aminoethylphosphonate_C36H71N2O5P" fbc:charge="0" />
      <species boundaryCondition="false" compartment="Cytosol" constant="false" hasOnlySubstanceUnits="false" id="M_cera_c" name="ceramide_C34H66NO3" fbc:charge="0" />
      <species boundaryCondition="false" compartment="Cytosol" constant="false" hasOnlySubstanceUnits="false" id="M_cere_c" name="Cerebroside_C40H76NO8" fbc:charge="0" />
      <species boundaryCondition="false" compartment="Cytosol" constant="false" hasOnlySubstanceUnits="false" id="M_cgmp_c" name="3_5_Cyclic_GMP_C10H11N5O7P" fbc:charge="0" />
      <species boundaryCondition="false" compartment="Cytosol" constant="false" hasOnlySubstanceUnits="false" id="M_ch4_c" name="methane_CH4" fbc:charge="0" />
      <species boundaryCondition="false" compartment="Cytosol" constant="false" hasOnlySubstanceUnits="false" id="M_chchcoa_c" name="Chenodeoxycholoyl_CoA_C45H71N7O19P3S" fbc:charge="0" />
      <species boundaryCondition="false" compartment="Cytosol" constant="false" hasOnlySubstanceUnits="false" id="M_chdogchcoa_c" name="Chenodeoxyglycocholoyl_CoA_C45H71N7O19P3S" fbc:charge="0" />
      <species boundaryCondition="false" compartment="Cytosol" constant="false" hasOnlySubstanceUnits="false" id="M_chit_c" name="Chitobiose_C16H28N2O11" fbc:charge="0" />
      <species boundaryCondition="false" compartment="Cytosol" constant="false" hasOnlySubstanceUnits="false" id="M_chlcoa_c" name="Choloyl_CoA_C45H71N7O20P3S" fbc:charge="0" />
      <species boundaryCondition="false" compartment="Cytosol" constant="false" hasOnlySubstanceUnits="false" id="M_chol_c" name="Choline_C5H14NO" fbc:charge="1" />
      <species boundaryCondition="false" compartment="Extra_organism" constant="false" hasOnlySubstanceUnits="false" id="M_chol_e" name="Choline_C5H14NO" fbc:charge="1" />
      <species boundaryCondition="false" compartment="Cytosol" constant="false" hasOnlySubstanceUnits="false" id="M_chor_c" name="chorismate_C10H8O6" fbc:charge="-2" />
      <species boundaryCondition="false" compartment="Cytosol" constant="false" hasOnlySubstanceUnits="false" id="M_cinv_c" name="Cinnavalininate_C14H8N2O6" fbc:charge="0" />
      <species boundaryCondition="false" compartment="Cytosol" constant="false" hasOnlySubstanceUnits="false" id="M_cit_c" name="Citrate_C6H5O7" fbc:charge="-3" />
      <species boundaryCondition="false" compartment="Cytosol" constant="false" hasOnlySubstanceUnits="false" id="M_citr_L_c" name="L_Citrulline_C6H13N3O3" fbc:charge="0" />
      <species boundaryCondition="false" compartment="Cytosol" constant="false" hasOnlySubstanceUnits="false" id="M_ckdo_c" name="CMP_3_deoxy_D_manno_octulosonate_C17H24N3O15P" fbc:charge="-2" />
      <species boundaryCondition="false" compartment="Cytosol" constant="false" hasOnlySubstanceUnits="false" id="M_clpn_c" name="Cardiolipin_C73H136O17P2" fbc:charge="-100" />
      <species boundaryCondition="false" compartment="Cytosol" constant="false" hasOnlySubstanceUnits="false" id="M_cmohm_c" name="5_Carboxymethyl_2_hydroxymuconate_C8H5O7" fbc:charge="0" />
      <species boundaryCondition="false" compartment="Cytosol" constant="false" hasOnlySubstanceUnits="false" id="M_cmp2aep_c" name="CMP_2_aminoethylphosphonate_C11H18N4O10P2" fbc:charge="0" />
      <species boundaryCondition="false" compartment="Cytosol" constant="false" hasOnlySubstanceUnits="false" id="M_cmp_c" name="CMP_C9H12N3O8P" fbc:charge="-2" />
      <species boundaryCondition="false" compartment="Cytosol" constant="false" hasOnlySubstanceUnits="false" id="M_cngluc_c" name="Cyanoglycoside_C8H11NO6R2" fbc:charge="0" />
      <species boundaryCondition="false" compartment="Cytosol" constant="false" hasOnlySubstanceUnits="false" id="M_cnhyd_c" name="Cyanohydrin_C2HNOR2" fbc:charge="0" />
      <species boundaryCondition="false" compartment="Cytosol" constant="false" hasOnlySubstanceUnits="false" id="M_co1da_c" name="Cob_I_yrinate_diamide_C45H61CoN6O12" fbc:charge="0" />
      <species boundaryCondition="false" compartment="Cytosol" constant="false" hasOnlySubstanceUnits="false" id="M_co2_c" name="CO2_CO2" fbc:charge="0" />
      <species boundaryCondition="false" compartment="Extra_organism" constant="false" hasOnlySubstanceUnits="false" id="M_co2_e" name="CO2_CO2" fbc:charge="0" />
      <species boundaryCondition="false" compartment="Cytosol" constant="false" hasOnlySubstanceUnits="false" id="M_coQ_c" name="Coenzyme_Q_C49H74O4" fbc:charge="0" />
      <species boundaryCondition="false" compartment="Cytosol" constant="false" hasOnlySubstanceUnits="false" id="M_coa_c" name="Coenzyme_A_C21H32N7O16P3S" fbc:charge="-4" />
      <species boundaryCondition="false" compartment="Cytosol" constant="false" hasOnlySubstanceUnits="false" id="M_cohepet_c" name="5_Carboxy_2_oxohept_3_enedioate;_C8H5O7" fbc:charge="0" />
      <species boundaryCondition="false" compartment="Cytosol" constant="false" hasOnlySubstanceUnits="false" id="M_cpppg3_c" name="Coproporphyrinogen_III_C36H40N4O8" fbc:charge="-4" />
      <species boundaryCondition="false" compartment="Cytosol" constant="false" hasOnlySubstanceUnits="false" id="M_crn_c" name="L_Carnitine_C7H15NO3" fbc:charge="0" />
      <species boundaryCondition="false" compartment="Extra_organism" constant="false" hasOnlySubstanceUnits="false" id="M_crn_e" name="L_Carnitine_C7H15NO3" fbc:charge="0" />
      <species boundaryCondition="false" compartment="Cytosol" constant="false" hasOnlySubstanceUnits="false" id="M_crotcoa_c" name="Crotonoyl_CoA_C25H36N7O17P3S" fbc:charge="0" />
      <species boundaryCondition="false" compartment="Cytosol" constant="false" hasOnlySubstanceUnits="false" id="M_csn_c" name="Cytosine_C4H5N3O" fbc:charge="0" />
      <species boundaryCondition="false" compartment="Extra_organism" constant="false" hasOnlySubstanceUnits="false" id="M_csn_e" name="Cytosine_C4H5N3O" fbc:charge="0" />
      <species boundaryCondition="false" compartment="Cytosol" constant="false" hasOnlySubstanceUnits="false" id="M_ctp_c" name="CTP_C9H12N3O14P3" fbc:charge="-4" />
      <species boundaryCondition="false" compartment="Cytosol" constant="false" hasOnlySubstanceUnits="false" id="M_cyan_c" name="Hydrogen_cyanide_CHN" fbc:charge="0" />
      <species boundaryCondition="false" compartment="Cytosol" constant="false" hasOnlySubstanceUnits="false" id="M_cychepta_c" name="Heptadecanoic_acid_cyclopentane_C17H31O2" fbc:charge="0" />
      <species boundaryCondition="false" compartment="Cytosol" constant="false" hasOnlySubstanceUnits="false" id="M_cys_D_c" name="D_Cysteine_C3H7NO2S" fbc:charge="0" />
      <species boundaryCondition="false" compartment="Cytosol" constant="false" hasOnlySubstanceUnits="false" id="M_cys_L_c" name="L_Cysteine_C3H7NO2S" fbc:charge="0" />
      <species boundaryCondition="false" compartment="Extra_organism" constant="false" hasOnlySubstanceUnits="false" id="M_cys_L_e" name="L_Cysteine_C3H7NO2S" fbc:charge="0" />
      <species boundaryCondition="false" compartment="Cytosol" constant="false" hasOnlySubstanceUnits="false" id="M_cysgly_c" name="L_Cysteinylglycine_C5H10N2O3S" fbc:charge="0" />
      <species boundaryCondition="false" compartment="Cytosol" constant="false" hasOnlySubstanceUnits="false" id="M_cyst_L_c" name="L_Cystathionine_C7H14N2O4S" fbc:charge="0" />
      <species boundaryCondition="false" compartment="Cytosol" constant="false" hasOnlySubstanceUnits="false" id="M_cysti_L_c" name="L_Cystine_C6H12N2O4S2" fbc:charge="0" />
      <species boundaryCondition="false" compartment="Cytosol" constant="false" hasOnlySubstanceUnits="false" id="M_cytd_c" name="Cytidine_C9H13N3O5" fbc:charge="0" />
      <species boundaryCondition="false" compartment="Extra_organism" constant="false" hasOnlySubstanceUnits="false" id="M_cytd_e" name="Cytidine_C9H13N3O5" fbc:charge="0" />
      <species boundaryCondition="false" compartment="Cytosol" constant="false" hasOnlySubstanceUnits="false" id="M_dabgg_c" name="1_2_Diacyl_3_beta_D_galactosyl_sn_glycerol_C41H76O10" fbc:charge="0" />
      <species boundaryCondition="false" compartment="Cytosol" constant="false" hasOnlySubstanceUnits="false" id="M_dad_2_c" name="Deoxyadenosine_C10H13N5O3" fbc:charge="0" />
      <species boundaryCondition="false" compartment="Extra_organism" constant="false" hasOnlySubstanceUnits="false" id="M_dad_2_e" name="Deoxyadenosine_C10H13N5O3" fbc:charge="0" />
      <species boundaryCondition="false" compartment="Cytosol" constant="false" hasOnlySubstanceUnits="false" id="M_dad_5_c" name="5_Deoxyadenosine_C10H14N5O3" fbc:charge="0" />
      <species boundaryCondition="false" compartment="Cytosol" constant="false" hasOnlySubstanceUnits="false" id="M_dadp_c" name="dADP_C10H12N5O9P2" fbc:charge="-3" />
      <species boundaryCondition="false" compartment="Cytosol" constant="false" hasOnlySubstanceUnits="false" id="M_damp_c" name="dAMP_C10H12N5O6P" fbc:charge="-2" />
      <species boundaryCondition="false" compartment="Cytosol" constant="false" hasOnlySubstanceUnits="false" id="M_dann_c" name="7_8_Diaminononanoate_C9H21N2O2" fbc:charge="1" />
      <species boundaryCondition="false" compartment="Cytosol" constant="false" hasOnlySubstanceUnits="false" id="M_datp_c" name="dATP_C10H12N5O12P3" fbc:charge="-4" />
      <species boundaryCondition="false" compartment="Cytosol" constant="false" hasOnlySubstanceUnits="false" id="M_db4p_c" name="3_4_dihydroxy_2_butanone_4_phosphate_C4H7O6P" fbc:charge="-2" />
      <species boundaryCondition="false" compartment="Cytosol" constant="false" hasOnlySubstanceUnits="false" id="M_dcamp_c" name="N6__1_2_Dicarboxyethyl__AMP_C14H14N5O11P" fbc:charge="-4" />
      <species boundaryCondition="false" compartment="Cytosol" constant="false" hasOnlySubstanceUnits="false" id="M_dcdp_c" name="dCDP_C9H12N3O10P2" fbc:charge="-3" />
      <species boundaryCondition="false" compartment="Cytosol" constant="false" hasOnlySubstanceUnits="false" id="M_dcmp_c" name="dCMP_C9H12N3O7P" fbc:charge="-2" />
      <species boundaryCondition="false" compartment="Cytosol" constant="false" hasOnlySubstanceUnits="false" id="M_dctp_c" name="dCTP_C9H12N3O13P3" fbc:charge="-4" />
      <species boundaryCondition="false" compartment="Cytosol" constant="false" hasOnlySubstanceUnits="false" id="M_dcyt_c" name="Deoxycytidine_C9H13N3O4" fbc:charge="0" />
      <species boundaryCondition="false" compartment="Extra_organism" constant="false" hasOnlySubstanceUnits="false" id="M_dcyt_e" name="Deoxycytidine_C9H13N3O4" fbc:charge="0" />
      <species boundaryCondition="false" compartment="Cytosol" constant="false" hasOnlySubstanceUnits="false" id="M_ddcaACP_c" name="Dodecanoyl_ACP__n_C120ACP__C23H43N2O8PRS" fbc:charge="-1" />
      <species boundaryCondition="false" compartment="Cytosol" constant="false" hasOnlySubstanceUnits="false" id="M_dgalcerad_c" name="Digalactosylceramide_C46H86NO13" fbc:charge="0" />
      <species boundaryCondition="false" compartment="Cytosol" constant="false" hasOnlySubstanceUnits="false" id="M_dgdg_c" name="Digalactosyl_diacylglycerol_C47H86O15" fbc:charge="0" />
      <species boundaryCondition="false" compartment="Cytosol" constant="false" hasOnlySubstanceUnits="false" id="M_dgdp_c" name="dGDP_C10H12N5O10P2" fbc:charge="-3" />
      <species boundaryCondition="false" compartment="Cytosol" constant="false" hasOnlySubstanceUnits="false" id="M_dgmp_c" name="dGMP_C10H12N5O7P" fbc:charge="-2" />
      <species boundaryCondition="false" compartment="Cytosol" constant="false" hasOnlySubstanceUnits="false" id="M_dgsn_c" name="Deoxyguanosine_C10H13N5O4" fbc:charge="0" />
      <species boundaryCondition="false" compartment="Cytosol" constant="false" hasOnlySubstanceUnits="false" id="M_dgtp_c" name="dGTP_C10H12N5O13P3" fbc:charge="-4" />
      <species boundaryCondition="false" compartment="Cytosol" constant="false" hasOnlySubstanceUnits="false" id="M_dha_c" name="Dihydroxyacetone_C3H6O3" fbc:charge="0" />
      <species boundaryCondition="false" compartment="Extra_organism" constant="false" hasOnlySubstanceUnits="false" id="M_dha_e" name="Dihydroxyacetone_C3H6O3" fbc:charge="0" />
      <species boundaryCondition="false" compartment="Cytosol" constant="false" hasOnlySubstanceUnits="false" id="M_dhap_c" name="Dihydroxyacetone_phosphate_C3H5O6P" fbc:charge="-2" />
      <species boundaryCondition="false" compartment="Cytosol" constant="false" hasOnlySubstanceUnits="false" id="M_dhf_c" name="7_8_Dihydrofolate_C19H19N7O6" fbc:charge="-2" />
      <species boundaryCondition="false" compartment="Cytosol" constant="false" hasOnlySubstanceUnits="false" id="M_dhfum_c" name="Dihydroxyfumarate_C4H2O6" fbc:charge="0" />
      <species boundaryCondition="false" compartment="Cytosol" constant="false" hasOnlySubstanceUnits="false" id="M_dhhedt_c" name="2_4_Dihydroxyhept_2_enedioate_C7H8O6" fbc:charge="0" />
      <species boundaryCondition="false" compartment="Cytosol" constant="false" hasOnlySubstanceUnits="false" id="M_dhi_c" name="5_6_Dihydroxyindole_C8H7NO2" fbc:charge="0" />
      <species boundaryCondition="false" compartment="Cytosol" constant="false" hasOnlySubstanceUnits="false" id="M_dhna_c" name="1_4_Dihydroxy_2_naphthoate_C11H7O4" fbc:charge="-1" />
      <species boundaryCondition="false" compartment="Cytosol" constant="false" hasOnlySubstanceUnits="false" id="M_dhncoa_c" name="1_4_Dihydroxy_2_naphthoyl_CoA_C32H39N7O19P3S" fbc:charge="0" />
      <species boundaryCondition="false" compartment="Cytosol" constant="false" hasOnlySubstanceUnits="false" id="M_dhnpt_c" name="Dihydroneopterin_C9H13N5O4" fbc:charge="0" />
      <species boundaryCondition="false" compartment="Cytosol" constant="false" hasOnlySubstanceUnits="false" id="M_dhomal_c" name="3_4_Dihydroxymandelaldehyde_C8H8O4" fbc:charge="0" />
      <species boundaryCondition="false" compartment="Cytosol" constant="false" hasOnlySubstanceUnits="false" id="M_dhor_S_c" name="S__Dihydroorotate_C5H5N2O4" fbc:charge="-1" />
      <species boundaryCondition="false" compartment="Cytosol" constant="false" hasOnlySubstanceUnits="false" id="M_dhpac_c" name="3_4_Dihydroxyphenyl_acetate_C8H7O4" fbc:charge="0" />
      <species boundaryCondition="false" compartment="Cytosol" constant="false" hasOnlySubstanceUnits="false" id="M_dhpegl_c" name="3_4_Dihydroxyphenylethyleneglycol_C8H10O4" fbc:charge="0" />
      <species boundaryCondition="false" compartment="Cytosol" constant="false" hasOnlySubstanceUnits="false" id="M_dhpmp_c" name="Dihydroneopterin_monophosphate_C9H12N5O7P" fbc:charge="-2" />
      <species boundaryCondition="false" compartment="Cytosol" constant="false" hasOnlySubstanceUnits="false" id="M_dhpt_c" name="Dihydropteroate_C14H13N6O3" fbc:charge="-1" />
      <species boundaryCondition="false" compartment="Cytosol" constant="false" hasOnlySubstanceUnits="false" id="M_dhser_c" name="Dehydroalanine_C3H5NO2" fbc:charge="0" />
      <species boundaryCondition="false" compartment="Cytosol" constant="false" hasOnlySubstanceUnits="false" id="M_didp_c" name="2_Deoxyinosine_5_diphosphate_C10H11N4O10P2" fbc:charge="0" />
      <species boundaryCondition="false" compartment="Cytosol" constant="false" hasOnlySubstanceUnits="false" id="M_din_c" name="Deoxyinosine_C10H12N4O4" fbc:charge="0" />
      <species boundaryCondition="false" compartment="Cytosol" constant="false" hasOnlySubstanceUnits="false" id="M_ditp_c" name="2_Deoxyinosine_5_triphosphate_C10H11N4O13P3" fbc:charge="0" />
      <species boundaryCondition="false" compartment="Cytosol" constant="false" hasOnlySubstanceUnits="false" id="M_dkdg_c" name="2_5_Diketo_3_deoxy_D_gluconate_C6H8O6" fbc:charge="0" />
      <species boundaryCondition="false" compartment="Cytosol" constant="false" hasOnlySubstanceUnits="false" id="M_dkdi_c" name="D_2_3_Diketo_4_deoxy_epi_inositol_C6H8O5" fbc:charge="0" />
      <species boundaryCondition="false" compartment="Cytosol" constant="false" hasOnlySubstanceUnits="false" id="M_dkh_c" name="2_Deoxy_5_keto_D_gluconic_acid_C6H10O6" fbc:charge="0" />
      <species boundaryCondition="false" compartment="Cytosol" constant="false" hasOnlySubstanceUnits="false" id="M_dkhp_c" name="2_Deoxy_5_keto_D_gluconic_acid_6_phosphate_C6H8O9P" fbc:charge="0" />
      <species boundaryCondition="false" compartment="Cytosol" constant="false" hasOnlySubstanceUnits="false" id="M_dmlz_c" name="6_7_Dimethyl_8__1_D_ribityl_lumazine_C13H18N4O6" fbc:charge="0" />
      <species boundaryCondition="false" compartment="Cytosol" constant="false" hasOnlySubstanceUnits="false" id="M_dmpp_c" name="Dimethylallyl_diphosphate_C5H9O7P2" fbc:charge="-3" />
      <species boundaryCondition="false" compartment="Cytosol" constant="false" hasOnlySubstanceUnits="false" id="M_dmqn_c" name="Demethylphylloquinone_C30H44O2" fbc:charge="0" />
      <species boundaryCondition="false" compartment="Cytosol" constant="false" hasOnlySubstanceUnits="false" id="M_dms_c" name="Dimethyl_sulfide_C2H6S" fbc:charge="0" />
      <species boundaryCondition="false" compartment="Cytosol" constant="false" hasOnlySubstanceUnits="false" id="M_dmso_c" name="Dimethyl_sulfoxide_C2H6OS" fbc:charge="0" />
      <species boundaryCondition="false" compartment="Cytosol" constant="false" hasOnlySubstanceUnits="false" id="M_dnad_c" name="Deamino_NAD_C21H24N6O15P2" fbc:charge="-2" />
      <species boundaryCondition="false" compartment="Cytosol" constant="false" hasOnlySubstanceUnits="false" id="M_dodeca_c" name="Dodecanoic_acid_C12H23O2" fbc:charge="0" />
      <species boundaryCondition="false" compartment="Cytosol" constant="false" hasOnlySubstanceUnits="false" id="M_dopm_c" name="Dopamine_C8H12NO2" fbc:charge="0" />
      <species boundaryCondition="false" compartment="Cytosol" constant="false" hasOnlySubstanceUnits="false" id="M_dpcoa_c" name="Dephospho_CoA_C21H33N7O13P2S" fbc:charge="-2" />
      <species boundaryCondition="false" compartment="Cytosol" constant="false" hasOnlySubstanceUnits="false" id="M_dpqn_c" name="Dopaquinone_C9H9NO4" fbc:charge="0" />
      <species boundaryCondition="false" compartment="Cytosol" constant="false" hasOnlySubstanceUnits="false" id="M_dshcl_c" name="Dihydrosirohydrochlorin_C42H40N4O16" fbc:charge="0" />
      <species boundaryCondition="false" compartment="Cytosol" constant="false" hasOnlySubstanceUnits="false" id="M_dtbt_c" name="Dethiobiotin_C10H17N2O3" fbc:charge="-1" />
      <species boundaryCondition="false" compartment="Cytosol" constant="false" hasOnlySubstanceUnits="false" id="M_dtdp4aaddg_c" name="dTDP_4_acetamido_4_6_dideoxy_D_galactose_C18H27N3O15P2" fbc:charge="-2" />
      <species boundaryCondition="false" compartment="Cytosol" constant="false" hasOnlySubstanceUnits="false" id="M_dtdp4addg_c" name="dTDP_4_amino_4_6_dideoxy_D_glucose_C16H26N3O14P2" fbc:charge="-1" />
      <species boundaryCondition="false" compartment="Cytosol" constant="false" hasOnlySubstanceUnits="false" id="M_dtdp4d6dg_c" name="dTDP_4_dehydro_6_deoxy_D_glucose_C16H22N2O15P2" fbc:charge="-2" />
      <species boundaryCondition="false" compartment="Cytosol" constant="false" hasOnlySubstanceUnits="false" id="M_dtdp_c" name="dTDP_C10H13N2O11P2" fbc:charge="-3" />
      <species boundaryCondition="false" compartment="Cytosol" constant="false" hasOnlySubstanceUnits="false" id="M_dtdpglu_c" name="dTDPglucose_C16H24N2O16P2" fbc:charge="-2" />
      <species boundaryCondition="false" compartment="Cytosol" constant="false" hasOnlySubstanceUnits="false" id="M_dtmp_c" name="dTMP_C10H13N2O8P" fbc:charge="-2" />
      <species boundaryCondition="false" compartment="Cytosol" constant="false" hasOnlySubstanceUnits="false" id="M_dtpudp_c" name="di_trans_poly_cis_Undecaprenyl_diphosphate_C55H89O7P2" fbc:charge="0" />
      <species boundaryCondition="false" compartment="Cytosol" constant="false" hasOnlySubstanceUnits="false" id="M_dttp_c" name="dTTP_C10H13N2O14P3" fbc:charge="-4" />
      <species boundaryCondition="false" compartment="Cytosol" constant="false" hasOnlySubstanceUnits="false" id="M_dudp_c" name="dUDP_C9H11N2O11P2" fbc:charge="-3" />
      <species boundaryCondition="false" compartment="Cytosol" constant="false" hasOnlySubstanceUnits="false" id="M_dump_c" name="dUMP_C9H11N2O8P" fbc:charge="-2" />
      <species boundaryCondition="false" compartment="Cytosol" constant="false" hasOnlySubstanceUnits="false" id="M_duri_c" name="Deoxyuridine_C9H12N2O5" fbc:charge="0" />
      <species boundaryCondition="false" compartment="Extra_organism" constant="false" hasOnlySubstanceUnits="false" id="M_duri_e" name="Deoxyuridine_C9H12N2O5" fbc:charge="0" />
      <species boundaryCondition="false" compartment="Cytosol" constant="false" hasOnlySubstanceUnits="false" id="M_dutp_c" name="dUTP_C9H11N2O14P3" fbc:charge="-4" />
      <species boundaryCondition="false" compartment="Cytosol" constant="false" hasOnlySubstanceUnits="false" id="M_dxyl5p_c" name="1_deoxy_D_xylulose_5_phosphate_C5H9O7P" fbc:charge="-2" />
      <species boundaryCondition="false" compartment="Cytosol" constant="false" hasOnlySubstanceUnits="false" id="M_dxyl_c" name="1_deoxy_D_xylulose_C5H10O4" fbc:charge="0" />
      <species boundaryCondition="false" compartment="Cytosol" constant="false" hasOnlySubstanceUnits="false" id="M_e4ohg_L_c" name="L_erythro_4_Hydroxyglutamate_C5H8NO5" fbc:charge="0" />
      <species boundaryCondition="false" compartment="Cytosol" constant="false" hasOnlySubstanceUnits="false" id="M_e4p_c" name="D_Erythrose_4_phosphate_C4H7O7P" fbc:charge="-2" />
      <species boundaryCondition="false" compartment="Cytosol" constant="false" hasOnlySubstanceUnits="false" id="M_eca_c" name="Enterobacterial_common_antigen_polysaccharide_C24H36N3O15" fbc:charge="-1" />
      <species boundaryCondition="false" compartment="Cytosol" constant="false" hasOnlySubstanceUnits="false" id="M_eig3p_c" name="D_erythro_1__Imidazol_4_yl_glycerol_3_phosphate_C6H9N2O6P" fbc:charge="-2" />
      <species boundaryCondition="false" compartment="Cytosol" constant="false" hasOnlySubstanceUnits="false" id="M_enox_c" name="enol_Oxaloacetate_C4H305" fbc:charge="0" />
      <species boundaryCondition="false" compartment="Cytosol" constant="false" hasOnlySubstanceUnits="false" id="M_epim_c" name="Epimelibiose_C12H22O11" fbc:charge="0" />
      <species boundaryCondition="false" compartment="Cytosol" constant="false" hasOnlySubstanceUnits="false" id="M_etha_c" name="Ethanolamine_C2H8NO" fbc:charge="1" />
      <species boundaryCondition="false" compartment="Cytosol" constant="false" hasOnlySubstanceUnits="false" id="M_etoh_c" name="Ethanol_C2H6O" fbc:charge="0" />
      <species boundaryCondition="false" compartment="Extra_organism" constant="false" hasOnlySubstanceUnits="false" id="M_etoh_e" name="Ethanol_C2H6O" fbc:charge="0" />
      <species boundaryCondition="false" compartment="Cytosol" constant="false" hasOnlySubstanceUnits="false" id="M_f1p_c" name="D_Fructose_1_phosphate_C6H11O9P" fbc:charge="-2" />
      <species boundaryCondition="false" compartment="Cytosol" constant="false" hasOnlySubstanceUnits="false" id="M_f6p_c" name="D_Fructose_6_phosphate_C6H11O9P" fbc:charge="-2" />
      <species boundaryCondition="false" compartment="Cytosol" constant="false" hasOnlySubstanceUnits="false" id="M_fad_c" name="Flavin_adenine_dinucleotide_oxidized_C27H31N9O15P2" fbc:charge="-2" />
      <species boundaryCondition="false" compartment="Cytosol" constant="false" hasOnlySubstanceUnits="false" id="M_fadh2_c" name="Flavin_adenine_dinucleotide_reduced_C27H33N9O15P2" fbc:charge="-2" />
      <species boundaryCondition="false" compartment="Cytosol" constant="false" hasOnlySubstanceUnits="false" id="M_fdp_c" name="D_Fructose_1_6_bisphosphate_C6H10O12P2" fbc:charge="-4" />
      <species boundaryCondition="false" compartment="Cytosol" constant="false" hasOnlySubstanceUnits="false" id="M_fe2_c" name="Fe2_Fe" fbc:charge="2" />
      <species boundaryCondition="false" compartment="Extra_organism" constant="false" hasOnlySubstanceUnits="false" id="M_fe2_e" name="Fe2_Fe" fbc:charge="2" />
      <species boundaryCondition="false" compartment="Cytosol" constant="false" hasOnlySubstanceUnits="false" id="M_fgam_c" name="N2_Formyl_N1__5_phospho_D_ribosyl_glycinamide_C8H13N2O9P" fbc:charge="-2" />
      <species boundaryCondition="false" compartment="Cytosol" constant="false" hasOnlySubstanceUnits="false" id="M_fmettrna_c" name="N_Formylmethionyl_tRNA_C16H26NO12PSR2_C5H8O6PR_n" fbc:charge="0" />
      <species boundaryCondition="false" compartment="Cytosol" constant="false" hasOnlySubstanceUnits="false" id="M_fmn_c" name="FMN_C17H19N4O9P" fbc:charge="-2" />
      <species boundaryCondition="false" compartment="Cytosol" constant="false" hasOnlySubstanceUnits="false" id="M_fola_c" name="Folic_acid_C19H18N7O6" fbc:charge="0" />
      <species boundaryCondition="false" compartment="Cytosol" constant="false" hasOnlySubstanceUnits="false" id="M_for_c" name="Formate_CH1O2" fbc:charge="-1" />
      <species boundaryCondition="false" compartment="Extra_organism" constant="false" hasOnlySubstanceUnits="false" id="M_for_e" name="Formate_CH1O2" fbc:charge="-1" />
      <species boundaryCondition="false" compartment="Cytosol" constant="false" hasOnlySubstanceUnits="false" id="M_form_c" name="Formamide_CH4NO" fbc:charge="0" />
      <species boundaryCondition="false" compartment="Cytosol" constant="false" hasOnlySubstanceUnits="false" id="M_formal_c" name="formaldehyde_CH2O" fbc:charge="0" />
      <species boundaryCondition="false" compartment="Cytosol" constant="false" hasOnlySubstanceUnits="false" id="M_fpram_c" name="2__Formamido__N1__5_phospho_D_ribosyl_acetamidine_C8H15N3O8P" fbc:charge="-1" />
      <species boundaryCondition="false" compartment="Cytosol" constant="false" hasOnlySubstanceUnits="false" id="M_fprica_c" name="5_Formamido_1__5_phospho_D_ribosyl_imidazole_4_carboxamide_C10H13N4O9P" fbc:charge="-2" />
      <species boundaryCondition="false" compartment="Cytosol" constant="false" hasOnlySubstanceUnits="false" id="M_frdp_c" name="Farnesyl_diphosphate_C15H25O7P2" fbc:charge="-3" />
      <species boundaryCondition="false" compartment="Cytosol" constant="false" hasOnlySubstanceUnits="false" id="M_fru_c" name="D_Fructose_C6H12O6" fbc:charge="0" />
      <species boundaryCondition="false" compartment="Extra_organism" constant="false" hasOnlySubstanceUnits="false" id="M_fru_e" name="D_Fructose_C6H12O6" fbc:charge="0" />
      <species boundaryCondition="false" compartment="Cytosol" constant="false" hasOnlySubstanceUnits="false" id="M_fruur_c" name="D_Fructuronate_C6H9O7" fbc:charge="-1" />
      <species boundaryCondition="false" compartment="Cytosol" constant="false" hasOnlySubstanceUnits="false" id="M_fum_c" name="Fumarate_C4H2O4" fbc:charge="-2" />
      <species boundaryCondition="false" compartment="Extra_organism" constant="false" hasOnlySubstanceUnits="false" id="M_fum_e" name="Fumarate_C4H2O4" fbc:charge="-2" />
      <species boundaryCondition="false" compartment="Cytosol" constant="false" hasOnlySubstanceUnits="false" id="M_g1p_c" name="D_Glucose_1_phosphate_C6H11O9P" fbc:charge="-2" />
      <species boundaryCondition="false" compartment="Cytosol" constant="false" hasOnlySubstanceUnits="false" id="M_g3d5tp_c" name="Guanosine_5_triphosphate_3_diphosphate_C10H11N5O20P5" fbc:charge="0" />
      <species boundaryCondition="false" compartment="Cytosol" constant="false" hasOnlySubstanceUnits="false" id="M_g3p_c" name="Glyceraldehyde_3_phosphate_C3H5O6P" fbc:charge="-2" />
      <species boundaryCondition="false" compartment="Cytosol" constant="false" hasOnlySubstanceUnits="false" id="M_g3pc_c" name="sn_Glycero_3_phosphocholine_C8H20NO6P" fbc:charge="0" />
      <species boundaryCondition="false" compartment="Cytosol" constant="false" hasOnlySubstanceUnits="false" id="M_g3pe_c" name="sn_Glycero_3_phosphoethanolamine_C5H14NO6P" fbc:charge="0" />
      <species boundaryCondition="false" compartment="Cytosol" constant="false" hasOnlySubstanceUnits="false" id="M_g3pg_c" name="Glycerophosphoglycerol_C6H14O8P" fbc:charge="-1" />
      <species boundaryCondition="false" compartment="Cytosol" constant="false" hasOnlySubstanceUnits="false" id="M_g3pi_c" name="sn_Glycero_3_phospho_1_inositol_C9H18O11P" fbc:charge="-1" />
      <species boundaryCondition="false" compartment="Cytosol" constant="false" hasOnlySubstanceUnits="false" id="M_g3ps_c" name="Glycerophosphoserine_C6H13NO8P" fbc:charge="-1" />
      <species boundaryCondition="false" compartment="Cytosol" constant="false" hasOnlySubstanceUnits="false" id="M_g6p_c" name="D_Glucose_6_phosphate_C6H11O9P" fbc:charge="-2" />
      <species boundaryCondition="false" compartment="Cytosol" constant="false" hasOnlySubstanceUnits="false" id="M_gal1p_c" name="alpha_D_Galactose_1_phosphate_C6H11O9P" fbc:charge="-2" />
      <species boundaryCondition="false" compartment="Cytosol" constant="false" hasOnlySubstanceUnits="false" id="M_gal_bD_c" name="beta_D_Galactose_C6H12O6" fbc:charge="0" />
      <species boundaryCondition="false" compartment="Cytosol" constant="false" hasOnlySubstanceUnits="false" id="M_gal_c" name="D_Galactose_C6H12O6" fbc:charge="0" />
      <species boundaryCondition="false" compartment="Extra_organism" constant="false" hasOnlySubstanceUnits="false" id="M_gal_e" name="D_Galactose_C6H12O6" fbc:charge="0" />
      <species boundaryCondition="false" compartment="Cytosol" constant="false" hasOnlySubstanceUnits="false" id="M_galac_c" name="Galactan_C300H502O275" fbc:charge="0" />
      <species boundaryCondition="false" compartment="Cytosol" constant="false" hasOnlySubstanceUnits="false" id="M_galgly_c" name="Galactosylglycerol_C9H18O8" fbc:charge="0" />
      <species boundaryCondition="false" compartment="Cytosol" constant="false" hasOnlySubstanceUnits="false" id="M_gall_c" name="Galactinol_C12H22O11" fbc:charge="0" />
      <species boundaryCondition="false" compartment="Cytosol" constant="false" hasOnlySubstanceUnits="false" id="M_galur_c" name="D_Galacturonate_C6H9O7" fbc:charge="-1" />
      <species boundaryCondition="false" compartment="Extra_organism" constant="false" hasOnlySubstanceUnits="false" id="M_galur_e" name="D_Galacturonate_C6H9O7" fbc:charge="-1" />
      <species boundaryCondition="false" compartment="Cytosol" constant="false" hasOnlySubstanceUnits="false" id="M_gam1p_c" name="D_Glucosamine_1_phosphate_C6H13NO8P" fbc:charge="-1" />
      <species boundaryCondition="false" compartment="Cytosol" constant="false" hasOnlySubstanceUnits="false" id="M_gam6p_c" name="D_Glucosamine_6_phosphate_C6H13NO8P" fbc:charge="-1" />
      <species boundaryCondition="false" compartment="Cytosol" constant="false" hasOnlySubstanceUnits="false" id="M_gar_c" name="N1__5_Phospho_D_ribosyl_glycinamide_C7H14N2O8P" fbc:charge="-1" />
      <species boundaryCondition="false" compartment="Cytosol" constant="false" hasOnlySubstanceUnits="false" id="M_gbbtn_c" name="gamma_butyrobetaine_C7H15NO2" fbc:charge="0" />
      <species boundaryCondition="false" compartment="Extra_organism" constant="false" hasOnlySubstanceUnits="false" id="M_gbbtn_e" name="gamma_butyrobetaine_C7H15NO2" fbc:charge="0" />
      <species boundaryCondition="false" compartment="Cytosol" constant="false" hasOnlySubstanceUnits="false" id="M_gbdp_c" name="Guanosine_3_5_bis_diphosphate_C10H11N5O17P4" fbc:charge="0" />
      <species boundaryCondition="false" compartment="Cytosol" constant="false" hasOnlySubstanceUnits="false" id="M_gcald_c" name="Glycolaldehyde_C2H4O2" fbc:charge="0" />
      <species boundaryCondition="false" compartment="Cytosol" constant="false" hasOnlySubstanceUnits="false" id="M_gcerad_c" name="Glucosylceramide_C40H76NO8" fbc:charge="0" />
      <species boundaryCondition="false" compartment="Cytosol" constant="false" hasOnlySubstanceUnits="false" id="M_gdp_c" name="GDP_C10H12N5O11P2" fbc:charge="-3" />
      <species boundaryCondition="false" compartment="Cytosol" constant="false" hasOnlySubstanceUnits="false" id="M_gdpddman_c" name="GDP_4_dehydro_6_deoxy_D_mannose_C16H21N5O15P2" fbc:charge="-2" />
      <species boundaryCondition="false" compartment="Cytosol" constant="false" hasOnlySubstanceUnits="false" id="M_gdpfuc_c" name="GDP_L_fucose_C16H23N5O15P2" fbc:charge="-2" />
      <species boundaryCondition="false" compartment="Cytosol" constant="false" hasOnlySubstanceUnits="false" id="M_gdpmann_c" name="GDP_D_mannose_C16H23N5O16P2" fbc:charge="-2" />
      <species boundaryCondition="false" compartment="Cytosol" constant="false" hasOnlySubstanceUnits="false" id="M_gdpofuc_c" name="GDP_4_oxo_L_fucose_C16H21N5O15P2" fbc:charge="-2" />
      <species boundaryCondition="false" compartment="Cytosol" constant="false" hasOnlySubstanceUnits="false" id="M_genal_c" name="Gentisate_aldehyde_C7H6O3" fbc:charge="0" />
      <species boundaryCondition="false" compartment="Cytosol" constant="false" hasOnlySubstanceUnits="false" id="M_ggdp_c" name="trans_trans_cis_Geranylgeranyl_diphosphate_C20H33O7P2" fbc:charge="0" />
      <species boundaryCondition="false" compartment="Cytosol" constant="false" hasOnlySubstanceUnits="false" id="M_glc_D_c" name="D_Glucose_C6H12O6" fbc:charge="0" />
      <species boundaryCondition="false" compartment="Extra_organism" constant="false" hasOnlySubstanceUnits="false" id="M_glc_D_e" name="D_Glucose_C6H12O6" fbc:charge="0" />
      <species boundaryCondition="false" compartment="Cytosol" constant="false" hasOnlySubstanceUnits="false" id="M_glcn_c" name="D_Gluconate_C6H11O7" fbc:charge="-1" />
      <species boundaryCondition="false" compartment="Extra_organism" constant="false" hasOnlySubstanceUnits="false" id="M_glcn_e" name="D_Gluconate_C6H11O7" fbc:charge="-1" />
      <species boundaryCondition="false" compartment="Cytosol" constant="false" hasOnlySubstanceUnits="false" id="M_glcoa_c" name="Glutaryl_CoA_C26H37N7O19P3S" fbc:charge="0" />
      <species boundaryCondition="false" compartment="Cytosol" constant="false" hasOnlySubstanceUnits="false" id="M_glcur_c" name="D_Glucuronate_C6H9O7" fbc:charge="-1" />
      <species boundaryCondition="false" compartment="Extra_organism" constant="false" hasOnlySubstanceUnits="false" id="M_glcur_e" name="D_Glucuronate_C6H9O7" fbc:charge="-1" />
      <species boundaryCondition="false" compartment="Cytosol" constant="false" hasOnlySubstanceUnits="false" id="M_gln_D_c" name="D_Glutamine_C5H10N2O3" fbc:charge="0" />
      <species boundaryCondition="false" compartment="Cytosol" constant="false" hasOnlySubstanceUnits="false" id="M_gln_L_c" name="L_Glutamine_C5H10N2O3" fbc:charge="0" />
      <species boundaryCondition="false" compartment="Extra_organism" constant="false" hasOnlySubstanceUnits="false" id="M_gln_L_e" name="L_Glutamine_C5H10N2O3" fbc:charge="0" />
      <species boundaryCondition="false" compartment="Cytosol" constant="false" hasOnlySubstanceUnits="false" id="M_glob_c" name="Globoside_C60H109N2O23" fbc:charge="0" />
      <species boundaryCondition="false" compartment="Cytosol" constant="false" hasOnlySubstanceUnits="false" id="M_glu1sa_c" name="L_Glutamate_1_semialdehyde_C5H9NO3" fbc:charge="0" />
      <species boundaryCondition="false" compartment="Cytosol" constant="false" hasOnlySubstanceUnits="false" id="M_glu5p_c" name="L_Glutamate_5_phosphate_C5H8NO7P" fbc:charge="-2" />
      <species boundaryCondition="false" compartment="Cytosol" constant="false" hasOnlySubstanceUnits="false" id="M_glu5sa_c" name="L_Glutamate_5_semialdehyde_C5H9NO3" fbc:charge="0" />
      <species boundaryCondition="false" compartment="Cytosol" constant="false" hasOnlySubstanceUnits="false" id="M_glu_D_c" name="D_Glutamate_C5H8NO4" fbc:charge="-1" />
      <species boundaryCondition="false" compartment="Cytosol" constant="false" hasOnlySubstanceUnits="false" id="M_glu_L_c" name="L_Glutamate_C5H8NO4" fbc:charge="-1" />
      <species boundaryCondition="false" compartment="Extra_organism" constant="false" hasOnlySubstanceUnits="false" id="M_glu_L_e" name="L_Glutamate_C5H8NO4" fbc:charge="-1" />
      <species boundaryCondition="false" compartment="Cytosol" constant="false" hasOnlySubstanceUnits="false" id="M_glucys_c" name="gamma_L_Glutamyl_L_cysteine_C8H13N2O5S" fbc:charge="-1" />
      <species boundaryCondition="false" compartment="Cytosol" constant="false" hasOnlySubstanceUnits="false" id="M_glutrna_c" name="L_Glutamyl_tRNA_Glu__C5H7NO3R" fbc:charge="0" />
      <species boundaryCondition="false" compartment="Cytosol" constant="false" hasOnlySubstanceUnits="false" id="M_glx_c" name="Glyoxylate_C2H1O3" fbc:charge="-1" />
      <species boundaryCondition="false" compartment="Cytosol" constant="false" hasOnlySubstanceUnits="false" id="M_gly_c" name="Glycine_C2H5NO2" fbc:charge="0" />
      <species boundaryCondition="false" compartment="Extra_organism" constant="false" hasOnlySubstanceUnits="false" id="M_gly_e" name="Glycine_C2H5NO2" fbc:charge="0" />
      <species boundaryCondition="false" compartment="Cytosol" constant="false" hasOnlySubstanceUnits="false" id="M_glyald_c" name="D_Glyceraldehyde_C3H6O3" fbc:charge="0" />
      <species boundaryCondition="false" compartment="Extra_organism" constant="false" hasOnlySubstanceUnits="false" id="M_glyald_e" name="D_Glyceraldehyde_C3H6O3" fbc:charge="0" />
      <species boundaryCondition="false" compartment="Cytosol" constant="false" hasOnlySubstanceUnits="false" id="M_glyb_c" name="Glycine_betaine_C5H11NO2" fbc:charge="0" />
      <species boundaryCondition="false" compartment="Extra_organism" constant="false" hasOnlySubstanceUnits="false" id="M_glyb_e" name="Glycine_betaine_C5H11NO2" fbc:charge="0" />
      <species boundaryCondition="false" compartment="Cytosol" constant="false" hasOnlySubstanceUnits="false" id="M_glyc3p_c" name="Glycerol_3_phosphate_C3H7O6P" fbc:charge="-2" />
      <species boundaryCondition="false" compartment="Extra_organism" constant="false" hasOnlySubstanceUnits="false" id="M_glyc3p_e" name="Glycerol_3_phosphate_C3H7O6P" fbc:charge="-2" />
      <species boundaryCondition="false" compartment="Cytosol" constant="false" hasOnlySubstanceUnits="false" id="M_glyc_R_c" name="R__Glycerate_C3H5O4" fbc:charge="-1" />
      <species boundaryCondition="false" compartment="Cytosol" constant="false" hasOnlySubstanceUnits="false" id="M_glyc_c" name="Glycerol_C3H8O3" fbc:charge="0" />
      <species boundaryCondition="false" compartment="Extra_organism" constant="false" hasOnlySubstanceUnits="false" id="M_glyc_e" name="Glycerol_C3H8O3" fbc:charge="0" />
      <species boundaryCondition="false" compartment="Cytosol" constant="false" hasOnlySubstanceUnits="false" id="M_glyclt_c" name="Glycolate_C2H3O3" fbc:charge="-1" />
      <species boundaryCondition="false" compartment="Extra_organism" constant="false" hasOnlySubstanceUnits="false" id="M_glyclt_e" name="Glycolate_C2H3O3" fbc:charge="-1" />
      <species boundaryCondition="false" compartment="Cytosol" constant="false" hasOnlySubstanceUnits="false" id="M_glycogen_c" name="glycogen_C6H10O5" fbc:charge="0" />
      <species boundaryCondition="false" compartment="Cytosol" constant="false" hasOnlySubstanceUnits="false" id="M_gmhep17bp_c" name="D_Glycero_D_manno_heptose_1_7_bisphosphate_C7H12O13P2" fbc:charge="-4" />
      <species boundaryCondition="false" compartment="Cytosol" constant="false" hasOnlySubstanceUnits="false" id="M_gmhep1p_c" name="D_Glycero_D_manno_heptose_1_phosphate_C7H13O10P" fbc:charge="-2" />
      <species boundaryCondition="false" compartment="Cytosol" constant="false" hasOnlySubstanceUnits="false" id="M_gmhep7p_c" name="D_Glycero_D_manno_heptose_7_phosphate_C7H13O10P" fbc:charge="-2" />
      <species boundaryCondition="false" compartment="Cytosol" constant="false" hasOnlySubstanceUnits="false" id="M_gmp_c" name="GMP_C10H12N5O8P" fbc:charge="-2" />
      <species boundaryCondition="false" compartment="Cytosol" constant="false" hasOnlySubstanceUnits="false" id="M_gp4g_c" name="P1_P4_Bis_5__guanosyl__tetraphosphate_C20H24N10O21P4" fbc:charge="-4" />
      <species boundaryCondition="false" compartment="Cytosol" constant="false" hasOnlySubstanceUnits="false" id="M_grdp_c" name="Geranyl_diphosphate_C10H17O7P2" fbc:charge="-3" />
      <species boundaryCondition="false" compartment="Cytosol" constant="false" hasOnlySubstanceUnits="false" id="M_gsn_c" name="Guanosine_C10H13N5O5" fbc:charge="0" />
      <species boundaryCondition="false" compartment="Cytosol" constant="false" hasOnlySubstanceUnits="false" id="M_gthox_c" name="Oxidized_glutathione_C20H30N6O12S2" fbc:charge="-2" />
      <species boundaryCondition="false" compartment="Cytosol" constant="false" hasOnlySubstanceUnits="false" id="M_gthrd_c" name="Reduced_glutathione_C10H16N3O6S" fbc:charge="-1" />
      <species boundaryCondition="false" compartment="Cytosol" constant="false" hasOnlySubstanceUnits="false" id="M_gtp_c" name="GTP_C10H12N5O14P3" fbc:charge="-4" />
      <species boundaryCondition="false" compartment="Cytosol" constant="false" hasOnlySubstanceUnits="false" id="M_gua_c" name="Guanine_C5H5N5O" fbc:charge="0" />
      <species boundaryCondition="false" compartment="Extra_organism" constant="false" hasOnlySubstanceUnits="false" id="M_gua_e" name="Guanine_C5H5N5O" fbc:charge="0" />
      <species boundaryCondition="false" compartment="Cytosol" constant="false" hasOnlySubstanceUnits="false" id="M_h2mb4p_c" name="1_hydroxy_2_methyl_2__E__butenyl_4_diphosphate_C5H9O8P2" fbc:charge="-3" />
      <species boundaryCondition="false" compartment="Cytosol" constant="false" hasOnlySubstanceUnits="false" id="M_h2o2_c" name="Hydrogen_peroxide_H2O2" fbc:charge="0" />
      <species boundaryCondition="false" compartment="Cytosol" constant="false" hasOnlySubstanceUnits="false" id="M_h2o_c" name="H2O_H2O" fbc:charge="0" />
      <species boundaryCondition="false" compartment="Extra_organism" constant="false" hasOnlySubstanceUnits="false" id="M_h2o_e" name="H2O_H2O" fbc:charge="0" />
      <species boundaryCondition="false" compartment="Cytosol" constant="false" hasOnlySubstanceUnits="false" id="M_h2s_c" name="Hydrogen_sulfide_H2S" fbc:charge="0" />
      <species boundaryCondition="false" compartment="Cytosol" constant="false" hasOnlySubstanceUnits="false" id="M_h_c" name="H_H" fbc:charge="1" />
      <species boundaryCondition="false" compartment="Extra_organism" constant="false" hasOnlySubstanceUnits="false" id="M_h_e" name="H_H" fbc:charge="1" />
      <species boundaryCondition="false" compartment="Cytosol" constant="false" hasOnlySubstanceUnits="false" id="M_hbcoa_c" name="S_3_Hydroxybutanoyl_CoA_C25H38N7O18P3S" fbc:charge="0" />
      <species boundaryCondition="false" compartment="Cytosol" constant="false" hasOnlySubstanceUnits="false" id="M_hbcoa_r_c" name="R_3_Hydroxybutanoyl_CoA_C25H38N7O18P3S" fbc:charge="0" />
      <species boundaryCondition="false" compartment="Cytosol" constant="false" hasOnlySubstanceUnits="false" id="M_hcarn_c" name="Homocarnosine_C10H16N4O3" fbc:charge="0" />
      <species boundaryCondition="false" compartment="Cytosol" constant="false" hasOnlySubstanceUnits="false" id="M_hcmmsal_c" name="2_Hydroxy_5_carboxymethylmuconate_semialdehyde_C8H6O6" fbc:charge="0" />
      <species boundaryCondition="false" compartment="Cytosol" constant="false" hasOnlySubstanceUnits="false" id="M_hco3_c" name="Bicarbonate_CHO3" fbc:charge="-1" />
      <species boundaryCondition="false" compartment="Cytosol" constant="false" hasOnlySubstanceUnits="false" id="M_hcys_L_c" name="L_Homocysteine_C4H9NO2S" fbc:charge="0" />
      <species boundaryCondition="false" compartment="Cytosol" constant="false" hasOnlySubstanceUnits="false" id="M_hdca_c" name="Hexadecanoate__n_C160__C16H31O2" fbc:charge="-1" />
      <species boundaryCondition="false" compartment="Extra_organism" constant="false" hasOnlySubstanceUnits="false" id="M_hdca_e" name="Hexadecanoate__n_C160__C16H31O2" fbc:charge="-1" />
      <species boundaryCondition="false" compartment="Cytosol" constant="false" hasOnlySubstanceUnits="false" id="M_hdcea_c" name="Hexadecenoate__n_C161__C16H29O2" fbc:charge="-1" />
      <species boundaryCondition="false" compartment="Cytosol" constant="false" hasOnlySubstanceUnits="false" id="M_hdeACP_c" name="cis_hexadec_9_enoyl_acyl_carrier_protein__n_C161__C27H49N2O8PRS" fbc:charge="-1" />
      <species boundaryCondition="false" compartment="Cytosol" constant="false" hasOnlySubstanceUnits="false" id="M_hemeO_c" name="Heme_O_C49H56FeN4O5" fbc:charge="-2" />
      <species boundaryCondition="false" compartment="Cytosol" constant="false" hasOnlySubstanceUnits="false" id="M_hgen_c" name="Homogentisate_C8H7O4" fbc:charge="0" />
      <species boundaryCondition="false" compartment="Cytosol" constant="false" hasOnlySubstanceUnits="false" id="M_hhdedt_c" name="2_Hydroxyhepta_2_4_dienedioate_C7H6O5" fbc:charge="0" />
      <species boundaryCondition="false" compartment="Cytosol" constant="false" hasOnlySubstanceUnits="false" id="M_his_L_c" name="L_Histidine_C6H9N3O2" fbc:charge="0" />
      <species boundaryCondition="false" compartment="Extra_organism" constant="false" hasOnlySubstanceUnits="false" id="M_his_L_e" name="L_Histidine_C6H9N3O2" fbc:charge="0" />
      <species boundaryCondition="false" compartment="Cytosol" constant="false" hasOnlySubstanceUnits="false" id="M_hisp_c" name="L_Histidinol_phosphate_C6H11N3O4P" fbc:charge="-1" />
      <species boundaryCondition="false" compartment="Cytosol" constant="false" hasOnlySubstanceUnits="false" id="M_histd_c" name="L_Histidinol_C6H12N3O" fbc:charge="1" />
      <species boundaryCondition="false" compartment="Cytosol" constant="false" hasOnlySubstanceUnits="false" id="M_hmbil_c" name="Hydroxymethylbilane_C40H38N4O17" fbc:charge="-8" />
      <species boundaryCondition="false" compartment="Cytosol" constant="false" hasOnlySubstanceUnits="false" id="M_hmgcoa_c" name="Hydroxymethylglutaryl_CoA_C27H40N7O20P3S" fbc:charge="0" />
      <species boundaryCondition="false" compartment="Cytosol" constant="false" hasOnlySubstanceUnits="false" id="M_hmlz_c" name="7_Hydroxy_6_methyl_8_ribityl_lumazine_C12H16N4O7" fbc:charge="0" />
      <species boundaryCondition="false" compartment="Cytosol" constant="false" hasOnlySubstanceUnits="false" id="M_hoibcoa_c" name="S_3_Hydroxyisobutyryl_CoA_C25H40N7O18P3S" fbc:charge="0" />
      <species boundaryCondition="false" compartment="Cytosol" constant="false" hasOnlySubstanceUnits="false" id="M_hom_L_c" name="L_Homoserine_C4H9NO3" fbc:charge="0" />
      <species boundaryCondition="false" compartment="Cytosol" constant="false" hasOnlySubstanceUnits="false" id="M_hpdACP_c" name="Heptaadecenoyl_ACP_n_C17:1ACP_C28H51N2O8PRS" fbc:charge="0" />
      <species boundaryCondition="false" compartment="Cytosol" constant="false" hasOnlySubstanceUnits="false" id="M_hpyr_c" name="Hydroxypyruvate_C3H3O4" fbc:charge="-1" />
      <species boundaryCondition="false" compartment="Cytosol" constant="false" hasOnlySubstanceUnits="false" id="M_hqn_c" name="Hydroquinone_C6H6O2" fbc:charge="0" />
      <species boundaryCondition="false" compartment="Cytosol" constant="false" hasOnlySubstanceUnits="false" id="M_hxan_c" name="Hypoxanthine_C5H4N4O" fbc:charge="0" />
      <species boundaryCondition="false" compartment="Extra_organism" constant="false" hasOnlySubstanceUnits="false" id="M_hxan_e" name="Hypoxanthine_C5H4N4O" fbc:charge="0" />
      <species boundaryCondition="false" compartment="Cytosol" constant="false" hasOnlySubstanceUnits="false" id="M_iasp_c" name="Iminoaspartate_C4H3NO4" fbc:charge="-2" />
      <species boundaryCondition="false" compartment="Cytosol" constant="false" hasOnlySubstanceUnits="false" id="M_ichor_c" name="Isochorismate_C10H8O6" fbc:charge="-2" />
      <species boundaryCondition="false" compartment="Cytosol" constant="false" hasOnlySubstanceUnits="false" id="M_icit_c" name="Isocitrate_C6H5O7" fbc:charge="-3" />
      <species boundaryCondition="false" compartment="Cytosol" constant="false" hasOnlySubstanceUnits="false" id="M_idon_L_c" name="L_Idonate_C6H11O7" fbc:charge="-1" />
      <species boundaryCondition="false" compartment="Cytosol" constant="false" hasOnlySubstanceUnits="false" id="M_idp_c" name="IDP_C10H11N4O11P2" fbc:charge="-3" />
      <species boundaryCondition="false" compartment="Cytosol" constant="false" hasOnlySubstanceUnits="false" id="M_ile_L_c" name="L_Isoleucine_C6H13NO2" fbc:charge="0" />
      <species boundaryCondition="false" compartment="Extra_organism" constant="false" hasOnlySubstanceUnits="false" id="M_ile_L_e" name="L_Isoleucine_C6H13NO2" fbc:charge="0" />
      <species boundaryCondition="false" compartment="Cytosol" constant="false" hasOnlySubstanceUnits="false" id="M_imacp_c" name="3__Imidazol_4_yl__2_oxopropyl_phosphate_C6H7N2O5P" fbc:charge="-2" />
      <species boundaryCondition="false" compartment="Cytosol" constant="false" hasOnlySubstanceUnits="false" id="M_imp_c" name="IMP_C10H11N4O8P" fbc:charge="-2" />
      <species boundaryCondition="false" compartment="Cytosol" constant="false" hasOnlySubstanceUnits="false" id="M_indole_c" name="Indole_C8H7N" fbc:charge="0" />
      <species boundaryCondition="false" compartment="Extra_organism" constant="false" hasOnlySubstanceUnits="false" id="M_indole_e" name="Indole_C8H7N" fbc:charge="0" />
      <species boundaryCondition="false" compartment="Cytosol" constant="false" hasOnlySubstanceUnits="false" id="M_inost_c" name="myo_Inositol_C6H12O6" fbc:charge="0" />
      <species boundaryCondition="false" compartment="Cytosol" constant="false" hasOnlySubstanceUnits="false" id="M_ins_c" name="Inosine_C10H12N4O5" fbc:charge="0" />
      <species boundaryCondition="false" compartment="Cytosol" constant="false" hasOnlySubstanceUnits="false" id="M_ipdp_c" name="Isopentenyl_diphosphate_C5H9O7P2" fbc:charge="-3" />
      <species boundaryCondition="false" compartment="Cytosol" constant="false" hasOnlySubstanceUnits="false" id="M_isom_c" name="Isomaltose_C12H22O11" fbc:charge="0" />
      <species boundaryCondition="false" compartment="Extra_organism" constant="false" hasOnlySubstanceUnits="false" id="M_isom_e" name="Isomaltose_C12H22O11" fbc:charge="0" />
      <species boundaryCondition="false" compartment="Cytosol" constant="false" hasOnlySubstanceUnits="false" id="M_itccoa_c" name="Itaconyl_CoA_C26H36N7O19P3S" fbc:charge="0" />
      <species boundaryCondition="false" compartment="Cytosol" constant="false" hasOnlySubstanceUnits="false" id="M_itcn_c" name="Itaconate_C5H4O4" fbc:charge="0" />
      <species boundaryCondition="false" compartment="Cytosol" constant="false" hasOnlySubstanceUnits="false" id="M_itp_c" name="ITP_C10H11N4O14P3" fbc:charge="-4" />
      <species boundaryCondition="false" compartment="Cytosol" constant="false" hasOnlySubstanceUnits="false" id="M_k_c" name="potassium_K" fbc:charge="1" />
      <species boundaryCondition="false" compartment="Extra_organism" constant="false" hasOnlySubstanceUnits="false" id="M_k_e" name="potassium_K" fbc:charge="1" />
      <species boundaryCondition="false" compartment="Cytosol" constant="false" hasOnlySubstanceUnits="false" id="M_kdo2lipid4L_c" name="KDO_2__lipid_IV_A__with_laurate_C96H170N2O38P2" fbc:charge="-6" />
      <species boundaryCondition="false" compartment="Cytosol" constant="false" hasOnlySubstanceUnits="false" id="M_kdo2lipid4_c" name="KDO_2__lipid_IV_A__C84H148N2O37P2" fbc:charge="-6" />
      <species boundaryCondition="false" compartment="Cytosol" constant="false" hasOnlySubstanceUnits="false" id="M_kdo2lipid4p_c" name="KDO_2__lipid_IV_A__with_palmitoleoyl_C100H176N2O38P2" fbc:charge="-6" />
      <species boundaryCondition="false" compartment="Cytosol" constant="false" hasOnlySubstanceUnits="false" id="M_kdo8p_c" name="3_Deoxy_D_manno_octulosonate_8_phosphate_C8H12O11P" fbc:charge="-3" />
      <species boundaryCondition="false" compartment="Cytosol" constant="false" hasOnlySubstanceUnits="false" id="M_kdo_c" name="3_Deoxy_D_manno_2_octulosonate_C8H13O8" fbc:charge="-1" />
      <species boundaryCondition="false" compartment="Cytosol" constant="false" hasOnlySubstanceUnits="false" id="M_kdolipid4_c" name="KDO_lipid_IV_A__C76H137N2O30P2" fbc:charge="-5" />
      <species boundaryCondition="false" compartment="Cytosol" constant="false" hasOnlySubstanceUnits="false" id="M_l_dopcr_c" name="L_Dopachrome;_C9H7NO4" fbc:charge="0" />
      <species boundaryCondition="false" compartment="Cytosol" constant="false" hasOnlySubstanceUnits="false" id="M_lac_D_c" name="D_Lactate_C3H5O3" fbc:charge="-1" />
      <species boundaryCondition="false" compartment="Extra_organism" constant="false" hasOnlySubstanceUnits="false" id="M_lac_D_e" name="D_Lactate_C3H5O3" fbc:charge="-1" />
      <species boundaryCondition="false" compartment="Cytosol" constant="false" hasOnlySubstanceUnits="false" id="M_lac_L_c" name="L_Lactate_C3H5O3" fbc:charge="-1" />
      <species boundaryCondition="false" compartment="Extra_organism" constant="false" hasOnlySubstanceUnits="false" id="M_lac_L_e" name="L_Lactate_C3H5O3" fbc:charge="-1" />
      <species boundaryCondition="false" compartment="Cytosol" constant="false" hasOnlySubstanceUnits="false" id="M_lald_L_c" name="L_Lactaldehyde_C3H6O2" fbc:charge="0" />
      <species boundaryCondition="false" compartment="Cytosol" constant="false" hasOnlySubstanceUnits="false" id="M_lcdpcr_c" name="Leucodopachrome_C9H9NO4" fbc:charge="0" />
      <species boundaryCondition="false" compartment="Cytosol" constant="false" hasOnlySubstanceUnits="false" id="M_lcerad_c" name="Lactosyl_N_acylsphingosine_C46H86NO13" fbc:charge="0" />
      <species boundaryCondition="false" compartment="Cytosol" constant="false" hasOnlySubstanceUnits="false" id="M_leu_L_c" name="L_Leucine_C6H13NO2" fbc:charge="0" />
      <species boundaryCondition="false" compartment="Extra_organism" constant="false" hasOnlySubstanceUnits="false" id="M_leu_L_e" name="L_Leucine_C6H13NO2" fbc:charge="0" />
      <species boundaryCondition="false" compartment="Cytosol" constant="false" hasOnlySubstanceUnits="false" id="M_lgt_S_c" name="R__S_Lactoylglutathione_C13H20N3O8S" fbc:charge="-1" />
      <species boundaryCondition="false" compartment="Cytosol" constant="false" hasOnlySubstanceUnits="false" id="M_lipa_c" name="KDO_2__lipid__A__C110H196N2O39P2" fbc:charge="-6" />
      <species boundaryCondition="false" compartment="Cytosol" constant="false" hasOnlySubstanceUnits="false" id="M_lipa_cold_c" name="cold_adapted_KDO_2__lipid__A__C114H202N2O39P2" fbc:charge="-6" />
      <species boundaryCondition="false" compartment="Cytosol" constant="false" hasOnlySubstanceUnits="false" id="M_lipidA_c" name="2_3_2_3__Tetrakis_beta_hydroxymyristoyl__D_glucosaminyl_1_6_beta_D_glucosamine_1_4__bisphosphate_C68H126N2O23P2" fbc:charge="-4" />
      <species boundaryCondition="false" compartment="Cytosol" constant="false" hasOnlySubstanceUnits="false" id="M_lipidAds_c" name="Lipid_A_Disaccharide_C68H127N2O20P" fbc:charge="-2" />
      <species boundaryCondition="false" compartment="Cytosol" constant="false" hasOnlySubstanceUnits="false" id="M_lipidX_c" name="2_3_Bis_3_hydroxytetradecanoyl__beta_D_glucosaminyl_1_phosphate_C34H64NO12P" fbc:charge="-2" />
      <species boundaryCondition="false" compartment="Cytosol" constant="false" hasOnlySubstanceUnits="false" id="M_lps_YPS_c" name="lipopolysaccharide_Yersinia_pseudotuberculosis_C207H359N5O126P2" fbc:charge="0" />
      <species boundaryCondition="false" compartment="Cytosol" constant="false" hasOnlySubstanceUnits="false" id="M_lps_YPa_c" name="lipopolysaccharide_Yersinia_pestis_mammal_C126H219N3O71P2" fbc:charge="-7" />
      <species boundaryCondition="false" compartment="Cytosol" constant="false" hasOnlySubstanceUnits="false" id="M_lps_YPb_c" name="lipopolysaccharide_Yersinia_pestis_flea_b_C125H216N3O70P2" fbc:charge="-7" />
      <species boundaryCondition="false" compartment="Cytosol" constant="false" hasOnlySubstanceUnits="false" id="M_lps_YPc_c" name="lipopolysaccharide_Yersinia_pestis_flea_c_C126H220N3O72P2" fbc:charge="-7" />
      <species boundaryCondition="false" compartment="Cytosol" constant="false" hasOnlySubstanceUnits="false" id="M_lps_YPd_c" name="lipopolysaccharide_Yersinia_pestis_flea_d_C125H217N3O71P2" fbc:charge="-7" />
      <species boundaryCondition="false" compartment="Cytosol" constant="false" hasOnlySubstanceUnits="false" id="M_lys_L_c" name="L_Lysine_C6H15N2O2" fbc:charge="1" />
      <species boundaryCondition="false" compartment="Extra_organism" constant="false" hasOnlySubstanceUnits="false" id="M_lys_L_e" name="L_Lysine_C6H15N2O2" fbc:charge="1" />
      <species boundaryCondition="false" compartment="Cytosol" constant="false" hasOnlySubstanceUnits="false" id="M_lyx_L_c" name="L_Lyxonate_C5H9O6" fbc:charge="0" />
      <species boundaryCondition="false" compartment="Cytosol" constant="false" hasOnlySubstanceUnits="false" id="M_malACP_c" name="Malonyl_acyl_carrier_protein_C14H22N2O10PRS" fbc:charge="-2" />
      <species boundaryCondition="false" compartment="Cytosol" constant="false" hasOnlySubstanceUnits="false" id="M_mal_D_c" name="D_malate_C4H4O5" fbc:charge="0" />
      <species boundaryCondition="false" compartment="Cytosol" constant="false" hasOnlySubstanceUnits="false" id="M_mal_L_c" name="L_Malate_C4H4O5" fbc:charge="-2" />
      <species boundaryCondition="false" compartment="Extra_organism" constant="false" hasOnlySubstanceUnits="false" id="M_mal_L_e" name="L_Malate_C4H4O5" fbc:charge="-2" />
      <species boundaryCondition="false" compartment="Cytosol" constant="false" hasOnlySubstanceUnits="false" id="M_malcoa_c" name="Malonyl_CoA_C24H33N7O19P3S" fbc:charge="-5" />
      <species boundaryCondition="false" compartment="Cytosol" constant="false" hasOnlySubstanceUnits="false" id="M_male_c" name="Maleate_C4H2O4" fbc:charge="0" />
      <species boundaryCondition="false" compartment="Cytosol" constant="false" hasOnlySubstanceUnits="false" id="M_malem_c" name="Maleamic_acid_C4H5NO3" fbc:charge="0" />
      <species boundaryCondition="false" compartment="Cytosol" constant="false" hasOnlySubstanceUnits="false" id="M_malt_c" name="Maltose_C12H22O11" fbc:charge="0" />
      <species boundaryCondition="false" compartment="Extra_organism" constant="false" hasOnlySubstanceUnits="false" id="M_malt_e" name="Maltose_C12H22O11" fbc:charge="0" />
      <species boundaryCondition="false" compartment="Cytosol" constant="false" hasOnlySubstanceUnits="false" id="M_malthp_c" name="Maltoheptaose_C42H72O36" fbc:charge="0" />
      <species boundaryCondition="false" compartment="Cytosol" constant="false" hasOnlySubstanceUnits="false" id="M_malthx_c" name="Maltohexaose_C36H62O31" fbc:charge="0" />
      <species boundaryCondition="false" compartment="Extra_organism" constant="false" hasOnlySubstanceUnits="false" id="M_malthx_e" name="Maltohexaose_C36H62O31" fbc:charge="0" />
      <species boundaryCondition="false" compartment="Cytosol" constant="false" hasOnlySubstanceUnits="false" id="M_maltpt_c" name="Maltopentaose_C30H52O26" fbc:charge="0" />
      <species boundaryCondition="false" compartment="Extra_organism" constant="false" hasOnlySubstanceUnits="false" id="M_maltpt_e" name="Maltopentaose_C30H52O26" fbc:charge="0" />
      <species boundaryCondition="false" compartment="Cytosol" constant="false" hasOnlySubstanceUnits="false" id="M_malttr_c" name="Maltotriose_C18H32O16" fbc:charge="0" />
      <species boundaryCondition="false" compartment="Extra_organism" constant="false" hasOnlySubstanceUnits="false" id="M_malttr_e" name="Maltotriose_C18H32O16" fbc:charge="0" />
      <species boundaryCondition="false" compartment="Cytosol" constant="false" hasOnlySubstanceUnits="false" id="M_maltttr_c" name="Maltotetraose_C24H42O21" fbc:charge="0" />
      <species boundaryCondition="false" compartment="Extra_organism" constant="false" hasOnlySubstanceUnits="false" id="M_maltttr_e" name="Maltotetraose_C24H42O21" fbc:charge="0" />
      <species boundaryCondition="false" compartment="Cytosol" constant="false" hasOnlySubstanceUnits="false" id="M_man1p_c" name="D_Mannose_1_phosphate_C6H11O9P" fbc:charge="-2" />
      <species boundaryCondition="false" compartment="Cytosol" constant="false" hasOnlySubstanceUnits="false" id="M_man6p_c" name="D_Mannose_6_phosphate_C6H11O9P" fbc:charge="-2" />
      <species boundaryCondition="false" compartment="Cytosol" constant="false" hasOnlySubstanceUnits="false" id="M_man_c" name="D_Mannose_C6H12O6" fbc:charge="0" />
      <species boundaryCondition="false" compartment="Extra_organism" constant="false" hasOnlySubstanceUnits="false" id="M_man_e" name="D_Mannose_C6H12O6" fbc:charge="0" />
      <species boundaryCondition="false" compartment="Cytosol" constant="false" hasOnlySubstanceUnits="false" id="M_mana_c" name="D_Mannonate_C6H11O7" fbc:charge="-1" />
      <species boundaryCondition="false" compartment="Cytosol" constant="false" hasOnlySubstanceUnits="false" id="M_mcrcoa_c" name="Methylacrylyl_CoA_C25H36N7O17P3S" fbc:charge="0" />
      <species boundaryCondition="false" compartment="Cytosol" constant="false" hasOnlySubstanceUnits="false" id="M_mcrotcoa_c" name="Methylcrotonyl_CoA_C26H38N7O17P3S" fbc:charge="0" />
      <species boundaryCondition="false" compartment="Cytosol" constant="false" hasOnlySubstanceUnits="false" id="M_melib_c" name="Melibiose_C12H22O11" fbc:charge="0" />
      <species boundaryCondition="false" compartment="Extra_organism" constant="false" hasOnlySubstanceUnits="false" id="M_melib_e" name="Melibiose_C12H22O11" fbc:charge="0" />
      <species boundaryCondition="false" compartment="Cytosol" constant="false" hasOnlySubstanceUnits="false" id="M_memasal_c" name="S_Methylmalonate_semialdehyde_C4H6O3" fbc:charge="0" />
      <species boundaryCondition="false" compartment="Cytosol" constant="false" hasOnlySubstanceUnits="false" id="M_meoh_c" name="Methanol_CH4O" fbc:charge="0" />
      <species boundaryCondition="false" compartment="Extra_organism" constant="false" hasOnlySubstanceUnits="false" id="M_meoh_e" name="Methanol_CH4O" fbc:charge="0" />
      <species boundaryCondition="false" compartment="Cytosol" constant="false" hasOnlySubstanceUnits="false" id="M_mercm_c" name="Mercaptamine_C2H8NS" fbc:charge="0" />
      <species boundaryCondition="false" compartment="Cytosol" constant="false" hasOnlySubstanceUnits="false" id="M_met_D_c" name="D_Methionine_C5H10NO2S" fbc:charge="0" />
      <species boundaryCondition="false" compartment="Extra_organism" constant="false" hasOnlySubstanceUnits="false" id="M_met_D_e" name="D_Methionine_C5H10NO2S" fbc:charge="0" />
      <species boundaryCondition="false" compartment="Cytosol" constant="false" hasOnlySubstanceUnits="false" id="M_met_L_c" name="L_Methionine_C5H11NO2S" fbc:charge="0" />
      <species boundaryCondition="false" compartment="Extra_organism" constant="false" hasOnlySubstanceUnits="false" id="M_met_L_e" name="L_Methionine_C5H11NO2S" fbc:charge="0" />
      <species boundaryCondition="false" compartment="Cytosol" constant="false" hasOnlySubstanceUnits="false" id="M_methf_c" name="5_10_Methenyltetrahydrofolate_C20H20N7O6" fbc:charge="-1" />
      <species boundaryCondition="false" compartment="Cytosol" constant="false" hasOnlySubstanceUnits="false" id="M_mettrna_c" name="L_Methionyl_tRNA_Met_C20H30N6O11PSR_C5H8O6PR_n" fbc:charge="0" />
      <species boundaryCondition="false" compartment="Cytosol" constant="false" hasOnlySubstanceUnits="false" id="M_mi1p_D_c" name="1D_myo_Inositol_1_phosphate_C6H11O9P" fbc:charge="-2" />
      <species boundaryCondition="false" compartment="Cytosol" constant="false" hasOnlySubstanceUnits="false" id="M_mi3p_D_c" name="1D_myo_Inositol_3_phosphate_C6H11O9P" fbc:charge="-2" />
      <species boundaryCondition="false" compartment="Cytosol" constant="false" hasOnlySubstanceUnits="false" id="M_mi4p_D_c" name="1D_myo_Inositol_4_phosphate_C6H11O9P" fbc:charge="-2" />
      <species boundaryCondition="false" compartment="Cytosol" constant="false" hasOnlySubstanceUnits="false" id="M_mipph_c" name="myo_Inositol_1_2_3_4_5_pentakisphosphate_C6H7O21P5" fbc:charge="0" />
      <species boundaryCondition="false" compartment="Cytosol" constant="false" hasOnlySubstanceUnits="false" id="M_mlol_c" name="Melibiitol_C12H24O11" fbc:charge="0" />
      <species boundaryCondition="false" compartment="Cytosol" constant="false" hasOnlySubstanceUnits="false" id="M_mlthf_c" name="5_10_Methylenetetrahydrofolate_C20H21N7O6" fbc:charge="-2" />
      <species boundaryCondition="false" compartment="Cytosol" constant="false" hasOnlySubstanceUnits="false" id="M_mmcoa_R_c" name="R__Methylmalonyl_CoA_C25H35N7O19P3S" fbc:charge="-5" />
      <species boundaryCondition="false" compartment="Cytosol" constant="false" hasOnlySubstanceUnits="false" id="M_mmcoa_S_c" name="S__Methylmalonyl_CoA_C25H35N7O19P3S" fbc:charge="-5" />
      <species boundaryCondition="false" compartment="Cytosol" constant="false" hasOnlySubstanceUnits="false" id="M_mnl1p_c" name="D_Mannitol_1_phosphate_C6H13O9P" fbc:charge="-2" />
      <species boundaryCondition="false" compartment="Extra_organism" constant="false" hasOnlySubstanceUnits="false" id="M_mnl_e" name="D_Mannitol_C6H14O6" fbc:charge="0" />
      <species boundaryCondition="false" compartment="Cytosol" constant="false" hasOnlySubstanceUnits="false" id="M_mpyr_c" name="3_Mercaptopyruvate_C3H3O3S" fbc:charge="0" />
      <species boundaryCondition="false" compartment="Cytosol" constant="false" hasOnlySubstanceUnits="false" id="M_mql8_c" name="Menaquinol_8_C51H74O2" fbc:charge="0" />
      <species boundaryCondition="false" compartment="Cytosol" constant="false" hasOnlySubstanceUnits="false" id="M_mqn8_c" name="Menaquinone_8_C51H72O2" fbc:charge="0" />
      <species boundaryCondition="false" compartment="Cytosol" constant="false" hasOnlySubstanceUnits="false" id="M_mtartr_c" name="meso_tartrate_C4H4O6" fbc:charge="0" />
      <species boundaryCondition="false" compartment="Cytosol" constant="false" hasOnlySubstanceUnits="false" id="M_mthgxl_c" name="Methylglyoxal_C3H4O2" fbc:charge="0" />
      <species boundaryCondition="false" compartment="Cytosol" constant="false" hasOnlySubstanceUnits="false" id="M_myrsACP_c" name="Myristoyl_ACP__n_C140ACP__C25H47N2O8PRS" fbc:charge="-1" />
      <species boundaryCondition="false" compartment="Cytosol" constant="false" hasOnlySubstanceUnits="false" id="M_n8aspmd_c" name="N8_Acetylspermidine_C9H23N3O" fbc:charge="2" />
      <species boundaryCondition="false" compartment="Cytosol" constant="false" hasOnlySubstanceUnits="false" id="M_na1_c" name="Sodium_Na" fbc:charge="1" />
      <species boundaryCondition="false" compartment="Extra_organism" constant="false" hasOnlySubstanceUnits="false" id="M_na1_e" name="Sodium_Na" fbc:charge="1" />
      <species boundaryCondition="false" compartment="Cytosol" constant="false" hasOnlySubstanceUnits="false" id="M_nac_c" name="Nicotinate_C6H4NO2" fbc:charge="-1" />
      <species boundaryCondition="false" compartment="Extra_organism" constant="false" hasOnlySubstanceUnits="false" id="M_nac_e" name="Nicotinate_C6H4NO2" fbc:charge="-1" />
      <species boundaryCondition="false" compartment="Cytosol" constant="false" hasOnlySubstanceUnits="false" id="M_nad_c" name="Nicotinamide_adenine_dinucleotide_C21H26N7O14P2" fbc:charge="-1" />
      <species boundaryCondition="false" compartment="Cytosol" constant="false" hasOnlySubstanceUnits="false" id="M_nadh_c" name="Nicotinamide_adenine_dinucleotide___reduced_C21H27N7O14P2" fbc:charge="-2" />
      <species boundaryCondition="false" compartment="Cytosol" constant="false" hasOnlySubstanceUnits="false" id="M_nadp_c" name="Nicotinamide_adenine_dinucleotide_phosphate_C21H25N7O17P3" fbc:charge="-3" />
      <species boundaryCondition="false" compartment="Cytosol" constant="false" hasOnlySubstanceUnits="false" id="M_nadph_c" name="Nicotinamide_adenine_dinucleotide_phosphate___reduced_C21H26N7O17P3" fbc:charge="-4" />
      <species boundaryCondition="false" compartment="Cytosol" constant="false" hasOnlySubstanceUnits="false" id="M_nagan6p_c" name="N_acetyl_galactosamine_6_phosphate_C8H16NO9P" fbc:charge="0" />
      <species boundaryCondition="false" compartment="Extra_organism" constant="false" hasOnlySubstanceUnits="false" id="M_nagan_e" name="N_Acetyl_galactosamine_C8H15NO7" fbc:charge="0" />
      <species boundaryCondition="false" compartment="Cytosol" constant="false" hasOnlySubstanceUnits="false" id="M_ncam_c" name="Nicotinamide_C6H6N2O" fbc:charge="0" />
      <species boundaryCondition="false" compartment="Cytosol" constant="false" hasOnlySubstanceUnits="false" id="M_nh4_c" name="Ammonium_H4N" fbc:charge="1" />
      <species boundaryCondition="false" compartment="Extra_organism" constant="false" hasOnlySubstanceUnits="false" id="M_nh4_e" name="Ammonium_H4N" fbc:charge="1" />
      <species boundaryCondition="false" compartment="Cytosol" constant="false" hasOnlySubstanceUnits="false" id="M_nicrnt_c" name="Nicotinate_D_ribonucleotide_C11H12NO9P" fbc:charge="-2" />
      <species boundaryCondition="false" compartment="Cytosol" constant="false" hasOnlySubstanceUnits="false" id="M_nmn_c" name="NMN_C11H14N2O8P" fbc:charge="-1" />
      <species boundaryCondition="false" compartment="Extra_organism" constant="false" hasOnlySubstanceUnits="false" id="M_nmn_e" name="NMN_C11H14N2O8P" fbc:charge="-1" />
      <species boundaryCondition="false" compartment="Cytosol" constant="false" hasOnlySubstanceUnits="false" id="M_no2_c" name="Nitrite_NO2" fbc:charge="-1" />
      <species boundaryCondition="false" compartment="Extra_organism" constant="false" hasOnlySubstanceUnits="false" id="M_no2_e" name="Nitrite_NO2" fbc:charge="-1" />
      <species boundaryCondition="false" compartment="Cytosol" constant="false" hasOnlySubstanceUnits="false" id="M_no3_c" name="Nitrate_NO3" fbc:charge="-1" />
      <species boundaryCondition="false" compartment="Extra_organism" constant="false" hasOnlySubstanceUnits="false" id="M_no3_e" name="Nitrate_NO3" fbc:charge="-1" />
      <species boundaryCondition="false" compartment="Cytosol" constant="false" hasOnlySubstanceUnits="false" id="M_nptrc_c" name="N_carbamoylputrescine_C5H14N3O" fbc:charge="0" />
      <species boundaryCondition="false" compartment="Cytosol" constant="false" hasOnlySubstanceUnits="false" id="M_o2_c" name="O2_O2" fbc:charge="0" />
      <species boundaryCondition="false" compartment="Extra_organism" constant="false" hasOnlySubstanceUnits="false" id="M_o2_e" name="O2_O2" fbc:charge="0" />
      <species boundaryCondition="false" compartment="Cytosol" constant="false" hasOnlySubstanceUnits="false" id="M_oaa_c" name="Oxaloacetate_C4H2O5" fbc:charge="-2" />
      <species boundaryCondition="false" compartment="Cytosol" constant="false" hasOnlySubstanceUnits="false" id="M_ocdca_c" name="octadecanoate__n_C180__C18H35O2" fbc:charge="-1" />
      <species boundaryCondition="false" compartment="Extra_organism" constant="false" hasOnlySubstanceUnits="false" id="M_ocdca_e" name="octadecanoate__n_C180__C18H35O2" fbc:charge="-1" />
      <species boundaryCondition="false" compartment="Cytosol" constant="false" hasOnlySubstanceUnits="false" id="M_ocdcea_c" name="octadecenoate__n_C181__C18H33O2" fbc:charge="-1" />
      <species boundaryCondition="false" compartment="Cytosol" constant="false" hasOnlySubstanceUnits="false" id="M_octdp_c" name="all_trans_Octaprenyl_diphosphate_C40H65O7P2" fbc:charge="-3" />
      <species boundaryCondition="false" compartment="Cytosol" constant="false" hasOnlySubstanceUnits="false" id="M_octeACP_c" name="cis_octadec_11_enoyl_acyl_carrier_protein__n_C181__C29H53N2O8PRS" fbc:charge="-1" />
      <species boundaryCondition="false" compartment="Cytosol" constant="false" hasOnlySubstanceUnits="false" id="M_octesACP_c" name="Octadecanoyl_ACP_n_C18:0ACP_C29H55N2O8PRS" fbc:charge="0" />
      <species boundaryCondition="false" compartment="Cytosol" constant="false" hasOnlySubstanceUnits="false" id="M_odp_c" name="2_Oxoadipate_C6H6O5" fbc:charge="0" />
      <species boundaryCondition="false" compartment="Cytosol" constant="false" hasOnlySubstanceUnits="false" id="M_ohpb_c" name="2_Oxo_3_hydroxy_4_phosphobutanoate_C4H4O8P" fbc:charge="-3" />
      <species boundaryCondition="false" compartment="Cytosol" constant="false" hasOnlySubstanceUnits="false" id="M_ohtrp_c" name="5_Hydroxy_L_tryptophan_C11H12N2O3" fbc:charge="0" />
      <species boundaryCondition="false" compartment="Cytosol" constant="false" hasOnlySubstanceUnits="false" id="M_orn_c" name="Ornithine_C5H13N2O2" fbc:charge="1" />
      <species boundaryCondition="false" compartment="Extra_organism" constant="false" hasOnlySubstanceUnits="false" id="M_orn_e" name="Ornithine_C5H13N2O2" fbc:charge="1" />
      <species boundaryCondition="false" compartment="Cytosol" constant="false" hasOnlySubstanceUnits="false" id="M_orot5p_c" name="Orotidine_5__phosphate_C10H10N2O11P" fbc:charge="-3" />
      <species boundaryCondition="false" compartment="Cytosol" constant="false" hasOnlySubstanceUnits="false" id="M_orot_c" name="Orotate_C5H3N2O4" fbc:charge="-1" />
      <species boundaryCondition="false" compartment="Cytosol" constant="false" hasOnlySubstanceUnits="false" id="M_oxglyc_c" name="oxaloglycolate_C4H2O6" fbc:charge="0" />
      <species boundaryCondition="false" compartment="Cytosol" constant="false" hasOnlySubstanceUnits="false" id="M_oxop_c" name="3_Oxopropanoate_C3H3O3" fbc:charge="0" />
      <species boundaryCondition="false" compartment="Cytosol" constant="false" hasOnlySubstanceUnits="false" id="M_palmACP_c" name="Palmitoyl_ACP__n_C160ACP__C27H51N2O8PRS" fbc:charge="-1" />
      <species boundaryCondition="false" compartment="Cytosol" constant="false" hasOnlySubstanceUnits="false" id="M_pan4p_c" name="Pantetheine_4__phosphate_C11H21N2O7PS" fbc:charge="-2" />
      <species boundaryCondition="false" compartment="Cytosol" constant="false" hasOnlySubstanceUnits="false" id="M_pant_R_c" name="R__Pantoate_C6H11O4" fbc:charge="-1" />
      <species boundaryCondition="false" compartment="Cytosol" constant="false" hasOnlySubstanceUnits="false" id="M_pant_c" name="Pantetheine_C11H22N2O4S" fbc:charge="0" />
      <species boundaryCondition="false" compartment="Cytosol" constant="false" hasOnlySubstanceUnits="false" id="M_pap_c" name="Adenosine_3__5__bisphosphate_C10H11N5O10P2" fbc:charge="-4" />
      <species boundaryCondition="false" compartment="Cytosol" constant="false" hasOnlySubstanceUnits="false" id="M_paps_c" name="3__Phosphoadenylyl_sulfate_C10H11N5O13P2S" fbc:charge="-4" />
      <species boundaryCondition="false" compartment="Cytosol" constant="false" hasOnlySubstanceUnits="false" id="M_pc_c" name="Phosphatidylcholine_C40H77NO8P" fbc:charge="0" />
      <species boundaryCondition="false" compartment="Cytosol" constant="false" hasOnlySubstanceUnits="false" id="M_pdx5p_c" name="Pyridoxine_5__phosphate_C8H10NO6P" fbc:charge="-2" />
      <species boundaryCondition="false" compartment="Cytosol" constant="false" hasOnlySubstanceUnits="false" id="M_pe_c" name="Phosphatidylethanolamine_C37H72NO8P" fbc:charge="0" />
      <species boundaryCondition="false" compartment="Extra_organism" constant="false" hasOnlySubstanceUnits="false" id="M_pect_e" name="Pectin_C26H36O23_n" fbc:charge="0" />
      <species boundaryCondition="false" compartment="Cytosol" constant="false" hasOnlySubstanceUnits="false" id="M_pep_c" name="Phosphoenolpyruvate_C3H2O6P" fbc:charge="-3" />
      <species boundaryCondition="false" compartment="Cytosol" constant="false" hasOnlySubstanceUnits="false" id="M_peptido_c" name="Peptidoglycan_subunit_C40H62N8O21" fbc:charge="-2" />
      <species boundaryCondition="false" compartment="Cytosol" constant="false" hasOnlySubstanceUnits="false" id="M_petcys_c" name="N_Pantothenoylcysteine_C12H21N2O6S" fbc:charge="0" />
      <species boundaryCondition="false" compartment="Cytosol" constant="false" hasOnlySubstanceUnits="false" id="M_pg_c" name="Phosphatidylglycerol_C38H72O10P" fbc:charge="0" />
      <species boundaryCondition="false" compartment="Cytosol" constant="false" hasOnlySubstanceUnits="false" id="M_pgp_c" name="Phosphatidylglycerophosphate_C38H71O13P2" fbc:charge="0" />
      <species boundaryCondition="false" compartment="Cytosol" constant="false" hasOnlySubstanceUnits="false" id="M_phdp_c" name="Phytyl_diphosphate_C20H39O7P2" fbc:charge="0" />
      <species boundaryCondition="false" compartment="Cytosol" constant="false" hasOnlySubstanceUnits="false" id="M_phe_D_c" name="D_Phenylalanine_C9H11NO2" fbc:charge="0" />
      <species boundaryCondition="false" compartment="Cytosol" constant="false" hasOnlySubstanceUnits="false" id="M_phe_L_c" name="L_Phenylalanine_C9H11NO2" fbc:charge="0" />
      <species boundaryCondition="false" compartment="Extra_organism" constant="false" hasOnlySubstanceUnits="false" id="M_phe_L_e" name="L_Phenylalanine_C9H11NO2" fbc:charge="0" />
      <species boundaryCondition="false" compartment="Cytosol" constant="false" hasOnlySubstanceUnits="false" id="M_pheme_c" name="Protoheme_C34H30FeN4O4" fbc:charge="-2" />
      <species boundaryCondition="false" compartment="Cytosol" constant="false" hasOnlySubstanceUnits="false" id="M_pheta_c" name="Phenylethylamine_C8H12N" fbc:charge="0" />
      <species boundaryCondition="false" compartment="Cytosol" constant="false" hasOnlySubstanceUnits="false" id="M_phom_c" name="O_Phospho_L_homoserine_C4H8NO6P" fbc:charge="-2" />
      <species boundaryCondition="false" compartment="Cytosol" constant="false" hasOnlySubstanceUnits="false" id="M_phosa_c" name="1_2_Diacyl_sn_glycerol_3_phosphate_phosphatidate_C35H65O8P" fbc:charge="0" />
      <species boundaryCondition="false" compartment="Cytosol" constant="false" hasOnlySubstanceUnits="false" id="M_phpyr_c" name="Phenylpyruvate_C9H7O3" fbc:charge="-1" />
      <species boundaryCondition="false" compartment="Cytosol" constant="false" hasOnlySubstanceUnits="false" id="M_phthr_c" name="O_Phospho_4_hydroxy_L_threonine_C4H8NO7P" fbc:charge="-2" />
      <species boundaryCondition="false" compartment="Cytosol" constant="false" hasOnlySubstanceUnits="false" id="M_phya_c" name="phytic_acid_C6H6O24P6" fbc:charge="0" />
      <species boundaryCondition="false" compartment="Cytosol" constant="false" hasOnlySubstanceUnits="false" id="M_pi_c" name="Phosphate_HO4P" fbc:charge="-2" />
      <species boundaryCondition="false" compartment="Extra_organism" constant="false" hasOnlySubstanceUnits="false" id="M_pi_e" name="Phosphate_HO4P" fbc:charge="-2" />
      <species boundaryCondition="false" compartment="Cytosol" constant="false" hasOnlySubstanceUnits="false" id="M_pmcoa_c" name="Pimeloyl_CoA_C28H41N7O19P3S" fbc:charge="-5" />
      <species boundaryCondition="false" compartment="Cytosol" constant="false" hasOnlySubstanceUnits="false" id="M_pnto_R_c" name="R__Pantothenate_C9H16NO5" fbc:charge="-1" />
      <species boundaryCondition="false" compartment="Extra_organism" constant="false" hasOnlySubstanceUnits="false" id="M_pnto_R_e" name="R__Pantothenate_C9H16NO5" fbc:charge="-1" />
      <species boundaryCondition="false" compartment="Cytosol" constant="false" hasOnlySubstanceUnits="false" id="M_ppACP_c" name="Propanoyl_ACP_C14H25N2O8PRS" fbc:charge="0" />
      <species boundaryCondition="false" compartment="Cytosol" constant="false" hasOnlySubstanceUnits="false" id="M_ppa_c" name="Propionate__n_C30__C3H5O2" fbc:charge="-1" />
      <species boundaryCondition="false" compartment="Cytosol" constant="false" hasOnlySubstanceUnits="false" id="M_ppap_c" name="Propanoyl_phosphate_C3H5O5P" fbc:charge="-2" />
      <species boundaryCondition="false" compartment="Cytosol" constant="false" hasOnlySubstanceUnits="false" id="M_ppbng_c" name="Porphobilinogen_C10H13N2O4" fbc:charge="-1" />
      <species boundaryCondition="false" compartment="Cytosol" constant="false" hasOnlySubstanceUnits="false" id="M_ppcoa_c" name="Propanoyl_CoA_C24H36N7O17P3S" fbc:charge="-4" />
      <species boundaryCondition="false" compartment="Cytosol" constant="false" hasOnlySubstanceUnits="false" id="M_pphn_c" name="Prephenate_C10H8O6" fbc:charge="-2" />
      <species boundaryCondition="false" compartment="Cytosol" constant="false" hasOnlySubstanceUnits="false" id="M_ppi_c" name="Diphosphate_HO7P2" fbc:charge="-3" />
      <species boundaryCondition="false" compartment="Cytosol" constant="false" hasOnlySubstanceUnits="false" id="M_ppp9_c" name="Protoporphyrin_C34H32N4O4" fbc:charge="-2" />
      <species boundaryCondition="false" compartment="Cytosol" constant="false" hasOnlySubstanceUnits="false" id="M_pppg9_c" name="Protoporphyrinogen_IX_C34H38N4O4" fbc:charge="-2" />
      <species boundaryCondition="false" compartment="Cytosol" constant="false" hasOnlySubstanceUnits="false" id="M_pppi_c" name="Inorganic_triphosphate_HO10P3" fbc:charge="-4" />
      <species boundaryCondition="false" compartment="Cytosol" constant="false" hasOnlySubstanceUnits="false" id="M_ppyr_c" name="3_Phosphonopyruvate_C3H2O6P" fbc:charge="0" />
      <species boundaryCondition="false" compartment="Cytosol" constant="false" hasOnlySubstanceUnits="false" id="M_pram_c" name="5_Phospho_beta_D_ribosylamine_C5H11NO7P" fbc:charge="-1" />
      <species boundaryCondition="false" compartment="Cytosol" constant="false" hasOnlySubstanceUnits="false" id="M_pran_c" name="N__5_Phospho_D_ribosyl_anthranilate_C12H13NO9P" fbc:charge="-3" />
      <species boundaryCondition="false" compartment="Cytosol" constant="false" hasOnlySubstanceUnits="false" id="M_prbamp_c" name="1__5_Phosphoribosyl__AMP_C15H19N5O14P2" fbc:charge="-4" />
      <species boundaryCondition="false" compartment="Cytosol" constant="false" hasOnlySubstanceUnits="false" id="M_prbatp_c" name="1__5_Phosphoribosyl__ATP_C15H19N5O20P4" fbc:charge="-6" />
      <species boundaryCondition="false" compartment="Cytosol" constant="false" hasOnlySubstanceUnits="false" id="M_prfp_c" name="1__5_Phosphoribosyl__5__5_phosphoribosylamino_methylideneaminoimidazole_4_carboxamide_C15H21N5O15P2" fbc:charge="-4" />
      <species boundaryCondition="false" compartment="Cytosol" constant="false" hasOnlySubstanceUnits="false" id="M_prlp_c" name="5__5_phospho_1_deoxyribulos_1_ylamino_methylideneamino_1__5_phosphoribosyl_imidazole_4_carboxamide_C15H21N5O15P2" fbc:charge="-4" />
      <species boundaryCondition="false" compartment="Cytosol" constant="false" hasOnlySubstanceUnits="false" id="M_pro_L_c" name="L_Proline_C5H9NO2" fbc:charge="0" />
      <species boundaryCondition="false" compartment="Extra_organism" constant="false" hasOnlySubstanceUnits="false" id="M_pro_L_e" name="L_Proline_C5H9NO2" fbc:charge="0" />
      <species boundaryCondition="false" compartment="Cytosol" constant="false" hasOnlySubstanceUnits="false" id="M_prot_c" name="Protein_C4H6N2O3R2_C2H2NOR_n" fbc:charge="0" />
      <species boundaryCondition="false" compartment="Cytosol" constant="false" hasOnlySubstanceUnits="false" id="M_prpcoa_c" name="Propenoyl_CoA_C24H34N7O17P3S" fbc:charge="0" />
      <species boundaryCondition="false" compartment="Cytosol" constant="false" hasOnlySubstanceUnits="false" id="M_prpp_c" name="5_Phospho_alpha_D_ribose_1_diphosphate_C5H8O14P3" fbc:charge="-5" />
      <species boundaryCondition="false" compartment="Cytosol" constant="false" hasOnlySubstanceUnits="false" id="M_ps_c" name="Phosphatidylserine_C38H71NO10P" fbc:charge="0" />
      <species boundaryCondition="false" compartment="Cytosol" constant="false" hasOnlySubstanceUnits="false" id="M_pser_L_c" name="O_Phospho_L_serine_C3H6NO6P" fbc:charge="-2" />
      <species boundaryCondition="false" compartment="Cytosol" constant="false" hasOnlySubstanceUnits="false" id="M_ptrc_c" name="Putrescine_C4H14N2" fbc:charge="2" />
      <species boundaryCondition="false" compartment="Extra_organism" constant="false" hasOnlySubstanceUnits="false" id="M_ptrc_e" name="Putrescine_C4H14N2" fbc:charge="2" />
      <species boundaryCondition="false" compartment="Cytosol" constant="false" hasOnlySubstanceUnits="false" id="M_pyam5p_c" name="Pyridoxamine_5__phosphate_C8H12N2O5P" fbc:charge="-1" />
      <species boundaryCondition="false" compartment="Cytosol" constant="false" hasOnlySubstanceUnits="false" id="M_pydam_c" name="Pyridoxamine_C8H13N2O2" fbc:charge="1" />
      <species boundaryCondition="false" compartment="Cytosol" constant="false" hasOnlySubstanceUnits="false" id="M_pydx5p_c" name="Pyridoxal_5__phosphate_C8H8NO6P" fbc:charge="-2" />
      <species boundaryCondition="false" compartment="Cytosol" constant="false" hasOnlySubstanceUnits="false" id="M_pydx_c" name="Pyridoxal_C8H9NO3" fbc:charge="0" />
      <species boundaryCondition="false" compartment="Cytosol" constant="false" hasOnlySubstanceUnits="false" id="M_pydxn_c" name="Pyridoxine_C8H11NO3" fbc:charge="0" />
      <species boundaryCondition="false" compartment="Cytosol" constant="false" hasOnlySubstanceUnits="false" id="M_pyr_c" name="Pyruvate_C3H3O3" fbc:charge="-1" />
      <species boundaryCondition="false" compartment="Extra_organism" constant="false" hasOnlySubstanceUnits="false" id="M_pyr_e" name="Pyruvate_C3H3O3" fbc:charge="-1" />
      <species boundaryCondition="false" compartment="Cytosol" constant="false" hasOnlySubstanceUnits="false" id="M_q8_c" name="Ubiquinone_8_C49H74O4" fbc:charge="0" />
      <species boundaryCondition="false" compartment="Cytosol" constant="false" hasOnlySubstanceUnits="false" id="M_q8h2_c" name="Ubiquinol_8_C49H76O4" fbc:charge="0" />
      <species boundaryCondition="false" compartment="Cytosol" constant="false" hasOnlySubstanceUnits="false" id="M_qn_c" name="Quinone_C6H4O2" fbc:charge="0" />
      <species boundaryCondition="false" compartment="Cytosol" constant="false" hasOnlySubstanceUnits="false" id="M_quln_c" name="Quinolinate_C7H3NO4" fbc:charge="-2" />
      <species boundaryCondition="false" compartment="Cytosol" constant="false" hasOnlySubstanceUnits="false" id="M_r1p_c" name="alpha_D_Ribose_1_phosphate_C5H9O8P" fbc:charge="-2" />
      <species boundaryCondition="false" compartment="Cytosol" constant="false" hasOnlySubstanceUnits="false" id="M_r5p_c" name="alpha_D_Ribose_5_phosphate_C5H9O8P" fbc:charge="-2" />
      <species boundaryCondition="false" compartment="Cytosol" constant="false" hasOnlySubstanceUnits="false" id="M_raff_c" name="Raffinose_C18H32O16" fbc:charge="0" />
      <species boundaryCondition="false" compartment="Cytosol" constant="false" hasOnlySubstanceUnits="false" id="M_rbl_D_c" name="D_Ribulose_C5H10O5" fbc:charge="0" />
      <species boundaryCondition="false" compartment="Cytosol" constant="false" hasOnlySubstanceUnits="false" id="M_rbl_L_c" name="L_Ribulose_C5H10O5" fbc:charge="0" />
      <species boundaryCondition="false" compartment="Cytosol" constant="false" hasOnlySubstanceUnits="false" id="M_rdmbzi_c" name="N1__alpha_D_ribosyl__5_6_dimethylbenzimidazole_C14H18N2O4" fbc:charge="0" />
      <species boundaryCondition="false" compartment="Cytosol" constant="false" hasOnlySubstanceUnits="false" id="M_rhcys_c" name="S_Ribosyl_L_homocysteine_C9H17NO6S" fbc:charge="0" />
      <species boundaryCondition="false" compartment="Cytosol" constant="false" hasOnlySubstanceUnits="false" id="M_rib_D_c" name="D_Ribose_C5H10O5" fbc:charge="0" />
      <species boundaryCondition="false" compartment="Extra_organism" constant="false" hasOnlySubstanceUnits="false" id="M_rib_D_e" name="D_Ribose_C5H10O5" fbc:charge="0" />
      <species boundaryCondition="false" compartment="Cytosol" constant="false" hasOnlySubstanceUnits="false" id="M_ribflv_c" name="Riboflavin_C17H20N4O6" fbc:charge="0" />
      <species boundaryCondition="false" compartment="Cytosol" constant="false" hasOnlySubstanceUnits="false" id="M_rml1p_c" name="L_Rhamnulose_1_phosphate_C6H11O8P" fbc:charge="-2" />
      <species boundaryCondition="false" compartment="Cytosol" constant="false" hasOnlySubstanceUnits="false" id="M_rml_c" name="L_Rhamnulose_C6H12O5" fbc:charge="0" />
      <species boundaryCondition="false" compartment="Cytosol" constant="false" hasOnlySubstanceUnits="false" id="M_rmn_c" name="L_Rhamnose_C6H12O5" fbc:charge="0" />
      <species boundaryCondition="false" compartment="Extra_organism" constant="false" hasOnlySubstanceUnits="false" id="M_rmn_e" name="L_Rhamnose_C6H12O5" fbc:charge="0" />
      <species boundaryCondition="false" compartment="Cytosol" constant="false" hasOnlySubstanceUnits="false" id="M_rnac_c" name="Nicotinate_D_ribonucleoside_C11H13NO6" fbc:charge="0" />
      <species boundaryCondition="false" compartment="Cytosol" constant="false" hasOnlySubstanceUnits="false" id="M_rncam_c" name="N_Ribosylnicotinamide_C11H16N2O5" fbc:charge="0" />
      <species boundaryCondition="false" compartment="Cytosol" constant="false" hasOnlySubstanceUnits="false" id="M_ru5p_D_c" name="D_Ribulose_5_phosphate_C5H9O8P" fbc:charge="-2" />
      <species boundaryCondition="false" compartment="Cytosol" constant="false" hasOnlySubstanceUnits="false" id="M_ru5p_L_c" name="L_Ribulose_5_phosphate_C5H9O8P" fbc:charge="-2" />
      <species boundaryCondition="false" compartment="Cytosol" constant="false" hasOnlySubstanceUnits="false" id="M_rubp_c" name="D_Ribulose_1_5_bisphosphate_C5H8O11P2" fbc:charge="0" />
      <species boundaryCondition="false" compartment="Cytosol" constant="false" hasOnlySubstanceUnits="false" id="M_s1p_c" name="Sorbose_1_phosphate_C6H13O9P" fbc:charge="0" />
      <species boundaryCondition="false" compartment="Cytosol" constant="false" hasOnlySubstanceUnits="false" id="M_s7p_c" name="Sedoheptulose_7_phosphate_C7H13O10P" fbc:charge="-2" />
      <species boundaryCondition="false" compartment="Cytosol" constant="false" hasOnlySubstanceUnits="false" id="M_sal6p_c" name="Salicin_6_phosphate_C13H17O10P" fbc:charge="0" />
      <species boundaryCondition="false" compartment="Cytosol" constant="false" hasOnlySubstanceUnits="false" id="M_sala_c" name="3_Sulfoalanine_C3H7NO5S" fbc:charge="0" />
      <species boundaryCondition="false" compartment="Cytosol" constant="false" hasOnlySubstanceUnits="false" id="M_saloh_c" name="Salicyl_alcohol_C7H8O2" fbc:charge="0" />
      <species boundaryCondition="false" compartment="Cytosol" constant="false" hasOnlySubstanceUnits="false" id="M_salya_c" name="Salicylic_acid_C7H5O3" fbc:charge="0" />
      <species boundaryCondition="false" compartment="Cytosol" constant="false" hasOnlySubstanceUnits="false" id="M_sarc_c" name="Sarcosine_C3H7NO2" fbc:charge="0" />
      <species boundaryCondition="false" compartment="Cytosol" constant="false" hasOnlySubstanceUnits="false" id="M_sbt_D_c" name="D_Sorbitol_C6H14O6" fbc:charge="0" />
      <species boundaryCondition="false" compartment="Cytosol" constant="false" hasOnlySubstanceUnits="false" id="M_sbzcoa_c" name="O_Succinylbenzoyl_CoA_C32H39N7O20P3S" fbc:charge="-5" />
      <species boundaryCondition="false" compartment="Cytosol" constant="false" hasOnlySubstanceUnits="false" id="M_sdp_c" name="Sedoheptulose_1_7_bisphosphate_C7H12O13P2" fbc:charge="0" />
      <species boundaryCondition="false" compartment="Cytosol" constant="false" hasOnlySubstanceUnits="false" id="M_secys_c" name="Selenocysteine_C3H7NO2Se" fbc:charge="0" />
      <species boundaryCondition="false" compartment="Cytosol" constant="false" hasOnlySubstanceUnits="false" id="M_secyst_c" name="Selenocystathionine_C7H14N2O4Se" fbc:charge="0" />
      <species boundaryCondition="false" compartment="Cytosol" constant="false" hasOnlySubstanceUnits="false" id="M_sehcys_c" name="Selenohomocysteine_C4H9NO2Se" fbc:charge="0" />
      <species boundaryCondition="false" compartment="Cytosol" constant="false" hasOnlySubstanceUnits="false" id="M_sela_c" name="Selenic_acid_O4Se" fbc:charge="0" />
      <species boundaryCondition="false" compartment="Cytosol" constant="false" hasOnlySubstanceUnits="false" id="M_seln_c" name="Selenide_HSe" fbc:charge="-1" />
      <species boundaryCondition="false" compartment="Cytosol" constant="false" hasOnlySubstanceUnits="false" id="M_selnp_c" name="Selenophosphate_H2O3PSe" fbc:charge="-1" />
      <species boundaryCondition="false" compartment="Cytosol" constant="false" hasOnlySubstanceUnits="false" id="M_selt_c" name="Selenite_O3Se" fbc:charge="0" />
      <species boundaryCondition="false" compartment="Cytosol" constant="false" hasOnlySubstanceUnits="false" id="M_semet_c" name="Selenomethionine_C5H11NO2Se" fbc:charge="0" />
      <species boundaryCondition="false" compartment="Cytosol" constant="false" hasOnlySubstanceUnits="false" id="M_ser_D_c" name="D_Serine_C3H7NO3" fbc:charge="0" />
      <species boundaryCondition="false" compartment="Extra_organism" constant="false" hasOnlySubstanceUnits="false" id="M_ser_D_e" name="D_Serine_C3H7NO3" fbc:charge="0" />
      <species boundaryCondition="false" compartment="Cytosol" constant="false" hasOnlySubstanceUnits="false" id="M_ser_L_c" name="L_Serine_C3H7NO3" fbc:charge="0" />
      <species boundaryCondition="false" compartment="Extra_organism" constant="false" hasOnlySubstanceUnits="false" id="M_ser_L_e" name="L_Serine_C3H7NO3" fbc:charge="0" />
      <species boundaryCondition="false" compartment="Cytosol" constant="false" hasOnlySubstanceUnits="false" id="M_sert_c" name="Serotonin_C10H13N2O" fbc:charge="0" />
      <species boundaryCondition="false" compartment="Cytosol" constant="false" hasOnlySubstanceUnits="false" id="M_sfglut_c" name="S_Formylglutathione_C11H15N3O7S" fbc:charge="0" />
      <species boundaryCondition="false" compartment="Cytosol" constant="false" hasOnlySubstanceUnits="false" id="M_shcl_c" name="Sirohydrochlorin_C42H41N4O16" fbc:charge="-7" />
      <species boundaryCondition="false" compartment="Cytosol" constant="false" hasOnlySubstanceUnits="false" id="M_sheme_c" name="Siroheme_C42H36FeN4O16" fbc:charge="-8" />
      <species boundaryCondition="false" compartment="Cytosol" constant="false" hasOnlySubstanceUnits="false" id="M_shmglut_c" name="S_Hydroxymethyl_glutathione_C11H17N3O7S" fbc:charge="0" />
      <species boundaryCondition="false" compartment="Cytosol" constant="false" hasOnlySubstanceUnits="false" id="M_siala_c" name="3_Sulfinoalanine_C3H7NO4S" fbc:charge="0" />
      <species boundaryCondition="false" compartment="Cytosol" constant="false" hasOnlySubstanceUnits="false" id="M_sipyr_c" name="3_Sulfinopyruvate_C3H3O5S" fbc:charge="0" />
      <species boundaryCondition="false" compartment="Cytosol" constant="false" hasOnlySubstanceUnits="false" id="M_skm5p_c" name="Shikimate_5_phosphate_C7H8O8P" fbc:charge="-3" />
      <species boundaryCondition="false" compartment="Cytosol" constant="false" hasOnlySubstanceUnits="false" id="M_skm_c" name="Shikimate_C7H9O5" fbc:charge="-1" />
      <species boundaryCondition="false" compartment="Cytosol" constant="false" hasOnlySubstanceUnits="false" id="M_sl26da_c" name="N_Succinyl_LL_2_6_diaminoheptanedioate_C11H16N2O7" fbc:charge="-2" />
      <species boundaryCondition="false" compartment="Cytosol" constant="false" hasOnlySubstanceUnits="false" id="M_sl2a6o_c" name="N_Succinyl_2_L_amino_6_oxoheptanedioate_C11H12NO8" fbc:charge="-3" />
      <species boundaryCondition="false" compartment="Cytosol" constant="false" hasOnlySubstanceUnits="false" id="M_so3_c" name="Sulfite_O3S" fbc:charge="-2" />
      <species boundaryCondition="false" compartment="Cytosol" constant="false" hasOnlySubstanceUnits="false" id="M_so4_c" name="Sulfate_O4S" fbc:charge="-2" />
      <species boundaryCondition="false" compartment="Extra_organism" constant="false" hasOnlySubstanceUnits="false" id="M_so4_e" name="Sulfate_O4S" fbc:charge="-2" />
      <species boundaryCondition="false" compartment="Cytosol" constant="false" hasOnlySubstanceUnits="false" id="M_sol6p_c" name="D_Sorbitol_6_phosphate_C6H15O9P" fbc:charge="0" />
      <species boundaryCondition="false" compartment="Cytosol" constant="false" hasOnlySubstanceUnits="false" id="M_spm_c" name="Spermine_C10H30N4" fbc:charge="0" />
      <species boundaryCondition="false" compartment="Cytosol" constant="false" hasOnlySubstanceUnits="false" id="M_spmd_c" name="Spermidine_C7H22N3" fbc:charge="3" />
      <species boundaryCondition="false" compartment="Extra_organism" constant="false" hasOnlySubstanceUnits="false" id="M_spmd_e" name="Spermidine_C7H22N3" fbc:charge="3" />
      <species boundaryCondition="false" compartment="Cytosol" constant="false" hasOnlySubstanceUnits="false" id="M_spyr_c" name="3_Sulfopyruvate_C3H3O6S" fbc:charge="0" />
      <species boundaryCondition="false" compartment="Cytosol" constant="false" hasOnlySubstanceUnits="false" id="M_ssaltpp_c" name="Succinate_semialdehyde_thiamin_diphosphate_anion_C16H21N4O10P2S" fbc:charge="-3" />
      <species boundaryCondition="false" compartment="Cytosol" constant="false" hasOnlySubstanceUnits="false" id="M_sslc_c" name="S_Sulfo_L_cysteine_C3H6NO5S2" fbc:charge="0" />
      <species boundaryCondition="false" compartment="Cytosol" constant="false" hasOnlySubstanceUnits="false" id="M_stac_c" name="Stachyose_C24H42O21" fbc:charge="0" />
      <species boundaryCondition="false" compartment="Cytosol" constant="false" hasOnlySubstanceUnits="false" id="M_sucarg_c" name="N2_Succinyl_L_arginine_C10H17N4O5" fbc:charge="-1" />
      <species boundaryCondition="false" compartment="Cytosol" constant="false" hasOnlySubstanceUnits="false" id="M_sucbz_c" name="o_Succinylbenzoate_C11H8O5" fbc:charge="-2" />
      <species boundaryCondition="false" compartment="Cytosol" constant="false" hasOnlySubstanceUnits="false" id="M_succ_c" name="Succinate_C4H4O4" fbc:charge="-2" />
      <species boundaryCondition="false" compartment="Extra_organism" constant="false" hasOnlySubstanceUnits="false" id="M_succ_e" name="Succinate_C4H4O4" fbc:charge="-2" />
      <species boundaryCondition="false" compartment="Cytosol" constant="false" hasOnlySubstanceUnits="false" id="M_succoa_c" name="Succinyl_CoA_C25H35N7O19P3S" fbc:charge="-5" />
      <species boundaryCondition="false" compartment="Cytosol" constant="false" hasOnlySubstanceUnits="false" id="M_sucglu_c" name="N2_Succinyl_L_glutamate_C9H10NO7" fbc:charge="-3" />
      <species boundaryCondition="false" compartment="Cytosol" constant="false" hasOnlySubstanceUnits="false" id="M_sucgsa_c" name="N2_Succinyl_L_glutamate_5_semialdehyde_C9H11NO6" fbc:charge="-2" />
      <species boundaryCondition="false" compartment="Cytosol" constant="false" hasOnlySubstanceUnits="false" id="M_suchms_c" name="O_Succinyl_L_homoserine_C8H12NO6" fbc:charge="-1" />
      <species boundaryCondition="false" compartment="Cytosol" constant="false" hasOnlySubstanceUnits="false" id="M_sucorn_c" name="N2_Succinyl_L_ornithine_C9H15N2O5" fbc:charge="-1" />
      <species boundaryCondition="false" compartment="Cytosol" constant="false" hasOnlySubstanceUnits="false" id="M_sucr_c" name="Sucrose_C12H22O11" fbc:charge="0" />
      <species boundaryCondition="false" compartment="Cytosol" constant="false" hasOnlySubstanceUnits="false" id="M_sucsal_c" name="Succinic_semialdehyde_C4H5O3" fbc:charge="-1" />
      <species boundaryCondition="false" compartment="Cytosol" constant="false" hasOnlySubstanceUnits="false" id="M_t2miphcoa_c" name="trans_2_Methyl_5_isopropylhexa_2_5_dienoyl_CoA_C31H47N7O17P3S" fbc:charge="0" />
      <species boundaryCondition="false" compartment="Cytosol" constant="false" hasOnlySubstanceUnits="false" id="M_t4ohpro_L_c" name="trans_4_Hydroxy_L_proline_C5H9NO3" fbc:charge="0" />
      <species boundaryCondition="false" compartment="Cytosol" constant="false" hasOnlySubstanceUnits="false" id="M_tag6p_D_c" name="D_Tagatose_6_phosphate_C6H11O9P" fbc:charge="-2" />
      <species boundaryCondition="false" compartment="Cytosol" constant="false" hasOnlySubstanceUnits="false" id="M_tagdp_D_c" name="D_Tagatose_1_6_biphosphate_C6H10O12P2" fbc:charge="-4" />
      <species boundaryCondition="false" compartment="Cytosol" constant="false" hasOnlySubstanceUnits="false" id="M_tagur_c" name="D_Tagaturonate_C6H9O7" fbc:charge="-1" />
      <species boundaryCondition="false" compartment="Cytosol" constant="false" hasOnlySubstanceUnits="false" id="M_tartr_L_c" name="L_tartrate_C4H4O6" fbc:charge="-2" />
      <species boundaryCondition="false" compartment="Cytosol" constant="false" hasOnlySubstanceUnits="false" id="M_taur_c" name="Taurine_C2H7NO3S" fbc:charge="0" />
      <species boundaryCondition="false" compartment="Extra_organism" constant="false" hasOnlySubstanceUnits="false" id="M_taur_e" name="Taurine_C2H7NO3S" fbc:charge="0" />
      <species boundaryCondition="false" compartment="Cytosol" constant="false" hasOnlySubstanceUnits="false" id="M_tcynt_c" name="Thiocyanate_CNS" fbc:charge="-1" />
      <species boundaryCondition="false" compartment="Cytosol" constant="false" hasOnlySubstanceUnits="false" id="M_tcys_c" name="Thiocysteine_C3H7NO2S2" fbc:charge="0" />
      <species boundaryCondition="false" compartment="Cytosol" constant="false" hasOnlySubstanceUnits="false" id="M_tdeACP_c" name="cis_tetradec_7_enoyl_acyl_carrier_protein__n_C141__C25H45N2O8PRS" fbc:charge="-1" />
      <species boundaryCondition="false" compartment="Cytosol" constant="false" hasOnlySubstanceUnits="false" id="M_thcerad_c" name="Trihexosylceramide_C52H96NO18" fbc:charge="0" />
      <species boundaryCondition="false" compartment="Cytosol" constant="false" hasOnlySubstanceUnits="false" id="M_thdp_c" name="2_3_4_5_Tetrahydrodipicolinate_C7H7NO4" fbc:charge="-2" />
      <species boundaryCondition="false" compartment="Cytosol" constant="false" hasOnlySubstanceUnits="false" id="M_thf_c" name="5_6_7_8_Tetrahydrofolate_C19H21N7O6" fbc:charge="-2" />
      <species boundaryCondition="false" compartment="Cytosol" constant="false" hasOnlySubstanceUnits="false" id="M_thfglu_c" name="THF_L_glutamate_C24H28N8O9" fbc:charge="0" />
      <species boundaryCondition="false" compartment="Cytosol" constant="false" hasOnlySubstanceUnits="false" id="M_thm_c" name="Thiamin_C12H17N4OS" fbc:charge="1" />
      <species boundaryCondition="false" compartment="Extra_organism" constant="false" hasOnlySubstanceUnits="false" id="M_thm_e" name="Thiamin_C12H17N4OS" fbc:charge="1" />
      <species boundaryCondition="false" compartment="Cytosol" constant="false" hasOnlySubstanceUnits="false" id="M_thmmp_c" name="Thiamin_monophosphate_C12H16N4O4PS" fbc:charge="-1" />
      <species boundaryCondition="false" compartment="Cytosol" constant="false" hasOnlySubstanceUnits="false" id="M_thmpp_c" name="Thiamine_diphosphate_C12H16N4O7P2S" fbc:charge="-2" />
      <species boundaryCondition="false" compartment="Cytosol" constant="false" hasOnlySubstanceUnits="false" id="M_thpg_c" name="Tetrahydropteroyltri_L_glutamate_C24H31N8O12" fbc:charge="0" />
      <species boundaryCondition="false" compartment="Cytosol" constant="false" hasOnlySubstanceUnits="false" id="M_thr_L_c" name="L_Threonine_C4H9NO3" fbc:charge="0" />
      <species boundaryCondition="false" compartment="Extra_organism" constant="false" hasOnlySubstanceUnits="false" id="M_thr_L_e" name="L_Threonine_C4H9NO3" fbc:charge="0" />
      <species boundaryCondition="false" compartment="Cytosol" constant="false" hasOnlySubstanceUnits="false" id="M_thym_c" name="Thymine_C5H6N2O2" fbc:charge="0" />
      <species boundaryCondition="false" compartment="Cytosol" constant="false" hasOnlySubstanceUnits="false" id="M_thymd_c" name="Thymidine_C10H14N2O5" fbc:charge="0" />
      <species boundaryCondition="false" compartment="Extra_organism" constant="false" hasOnlySubstanceUnits="false" id="M_thymd_e" name="Thymidine_C10H14N2O5" fbc:charge="0" />
      <species boundaryCondition="false" compartment="Cytosol" constant="false" hasOnlySubstanceUnits="false" id="M_tma_c" name="trimethylamine_C3H10N" fbc:charge="1" />
      <species boundaryCondition="false" compartment="Cytosol" constant="false" hasOnlySubstanceUnits="false" id="M_tmao_c" name="Trimethylamine_N_oxide_C3H9NO" fbc:charge="0" />
      <species boundaryCondition="false" compartment="Cytosol" constant="false" hasOnlySubstanceUnits="false" id="M_trdox_c" name="Oxidized_thioredoxin_X" fbc:charge="0" />
      <species boundaryCondition="false" compartment="Cytosol" constant="false" hasOnlySubstanceUnits="false" id="M_trdrd_c" name="Reduced_thioredoxin_XH2" fbc:charge="0" />
      <species boundaryCondition="false" compartment="Cytosol" constant="false" hasOnlySubstanceUnits="false" id="M_tre6p_c" name="alpha_alpha__Trehalose_6_phosphate_C12H21O14P" fbc:charge="-2" />
      <species boundaryCondition="false" compartment="Extra_organism" constant="false" hasOnlySubstanceUnits="false" id="M_tre_e" name="Trehalose_C12H22O11" fbc:charge="0" />
      <species boundaryCondition="false" compartment="Cytosol" constant="false" hasOnlySubstanceUnits="false" id="M_trnaglu_c" name="tRNA__Glu__R" fbc:charge="0" />
      <species boundaryCondition="false" compartment="Cytosol" constant="false" hasOnlySubstanceUnits="false" id="M_trp_L_c" name="L_Tryptophan_C11H12N2O2" fbc:charge="0" />
      <species boundaryCondition="false" compartment="Extra_organism" constant="false" hasOnlySubstanceUnits="false" id="M_trp_L_e" name="L_Tryptophan_C11H12N2O2" fbc:charge="0" />
      <species boundaryCondition="false" compartment="Cytosol" constant="false" hasOnlySubstanceUnits="false" id="M_trpa_c" name="Tryptamine_C10H14N2" fbc:charge="0" />
      <species boundaryCondition="false" compartment="Cytosol" constant="false" hasOnlySubstanceUnits="false" id="M_tsul_c" name="Thiosulfate_O3S2" fbc:charge="-2" />
      <species boundaryCondition="false" compartment="Extra_organism" constant="false" hasOnlySubstanceUnits="false" id="M_tsul_e" name="Thiosulfate_O3S2" fbc:charge="-2" />
      <species boundaryCondition="false" compartment="Cytosol" constant="false" hasOnlySubstanceUnits="false" id="M_ttdca_c" name="tetradecanoate__n_C140__C14H27O2" fbc:charge="-1" />
      <species boundaryCondition="false" compartment="Extra_organism" constant="false" hasOnlySubstanceUnits="false" id="M_ttdca_e" name="tetradecanoate__n_C140__C14H27O2" fbc:charge="-1" />
      <species boundaryCondition="false" compartment="Cytosol" constant="false" hasOnlySubstanceUnits="false" id="M_ttdcea_c" name="tetradecenoate__n_C141__C14H25O2" fbc:charge="-1" />
      <species boundaryCondition="false" compartment="Cytosol" constant="false" hasOnlySubstanceUnits="false" id="M_tyr_L_c" name="L_Tyrosine_C9H11NO3" fbc:charge="0" />
      <species boundaryCondition="false" compartment="Extra_organism" constant="false" hasOnlySubstanceUnits="false" id="M_tyr_L_e" name="L_Tyrosine_C9H11NO3" fbc:charge="0" />
      <species boundaryCondition="false" compartment="Cytosol" constant="false" hasOnlySubstanceUnits="false" id="M_tyra_c" name="Tyramine_C8H11NO" fbc:charge="0" />
      <species boundaryCondition="false" compartment="Cytosol" constant="false" hasOnlySubstanceUnits="false" id="M_u23ga_c" name="UDP_2_3_bis_3_hydroxytetradecanoyl_glucosamine_C43H75N3O20P2" fbc:charge="-2" />
      <species boundaryCondition="false" compartment="Cytosol" constant="false" hasOnlySubstanceUnits="false" id="M_u3aga_c" name="UDP_3_O__3_hydroxytetradecanoyl__N_acetylglucosamine_C31H51N3O19P2" fbc:charge="-2" />
      <species boundaryCondition="false" compartment="Cytosol" constant="false" hasOnlySubstanceUnits="false" id="M_u3hga_c" name="UDP_3_O__3_hydroxytetradecanoyl__D_glucosamine_C29H50N3O18P2" fbc:charge="-1" />
      <species boundaryCondition="false" compartment="Cytosol" constant="false" hasOnlySubstanceUnits="false" id="M_uaagmda_c" name="Undecaprenyl_diphospho_N_acetylmuramoyl__N_acetylglucosamine__L_ala_D_glu_meso_2_6_diaminopimeloyl_D_ala_D_ala_C95H152N8O28P2" fbc:charge="-4" />
      <species boundaryCondition="false" compartment="Cytosol" constant="false" hasOnlySubstanceUnits="false" id="M_uaccg_c" name="UDP_N_acetyl_3_O__1_carboxyvinyl__D_glucosamine_C20H26N3O19P2" fbc:charge="-3" />
      <species boundaryCondition="false" compartment="Cytosol" constant="false" hasOnlySubstanceUnits="false" id="M_uacgam_c" name="UDP_N_acetyl_D_glucosamine_C17H25N3O17P2" fbc:charge="-2" />
      <species boundaryCondition="false" compartment="Cytosol" constant="false" hasOnlySubstanceUnits="false" id="M_uacmam_c" name="UDP_N_acetyl_D_mannosamine_C17H25N3O17P2" fbc:charge="-2" />
      <species boundaryCondition="false" compartment="Cytosol" constant="false" hasOnlySubstanceUnits="false" id="M_uacmamu_c" name="UDP_N_acetyl_D_mannosaminouronate_C17H22N3O18P2" fbc:charge="-3" />
      <species boundaryCondition="false" compartment="Cytosol" constant="false" hasOnlySubstanceUnits="false" id="M_uagmda_c" name="Undecaprenyl_diphospho_N_acetylmuramoyl_L_alanyl_D_glutamyl_meso_2_6_diaminopimeloyl_D_alanyl_D_alanine_C87H139N7O23P2" fbc:charge="-4" />
      <species boundaryCondition="false" compartment="Cytosol" constant="false" hasOnlySubstanceUnits="false" id="M_uama_c" name="UDP_N_acetylmuramoyl_L_alanine_C23H33N4O20P2" fbc:charge="-3" />
      <species boundaryCondition="false" compartment="Cytosol" constant="false" hasOnlySubstanceUnits="false" id="M_uamag_c" name="UDP_N_acetylmuramoyl_L_alanyl_D_glutamate_C28H39N5O23P2" fbc:charge="-4" />
      <species boundaryCondition="false" compartment="Cytosol" constant="false" hasOnlySubstanceUnits="false" id="M_uamr_c" name="UDP_N_acetylmuramate_C20H28N3O19P2" fbc:charge="-3" />
      <species boundaryCondition="false" compartment="Cytosol" constant="false" hasOnlySubstanceUnits="false" id="M_udcpdp_c" name="Undecaprenyl_diphosphate_C55H89O7P2" fbc:charge="-3" />
      <species boundaryCondition="false" compartment="Cytosol" constant="false" hasOnlySubstanceUnits="false" id="M_udcpp_c" name="Undecaprenyl_phosphate_C55H89O4P" fbc:charge="-2" />
      <species boundaryCondition="false" compartment="Cytosol" constant="false" hasOnlySubstanceUnits="false" id="M_udp_c" name="UDP_C9H11N2O12P2" fbc:charge="-3" />
      <species boundaryCondition="false" compartment="Cytosol" constant="false" hasOnlySubstanceUnits="false" id="M_udpg_c" name="UDPglucose_C15H22N2O17P2" fbc:charge="-2" />
      <species boundaryCondition="false" compartment="Cytosol" constant="false" hasOnlySubstanceUnits="false" id="M_udpgal_c" name="UDPgalactose_C15H22N2O17P2" fbc:charge="-2" />
      <species boundaryCondition="false" compartment="Cytosol" constant="false" hasOnlySubstanceUnits="false" id="M_udpglcur_c" name="UDP_D_glucuronate_C15H19N2O18P2" fbc:charge="-3" />
      <species boundaryCondition="false" compartment="Cytosol" constant="false" hasOnlySubstanceUnits="false" id="M_ugmd_c" name="UDP_N_acetylmuramoyl_L_alanyl_D_gamma_glutamyl_meso_2_6_diaminopimelate_C35H51N7O26P2" fbc:charge="-4" />
      <species boundaryCondition="false" compartment="Cytosol" constant="false" hasOnlySubstanceUnits="false" id="M_ugmda_c" name="UDP_N_acetylmuramoyl_L_alanyl_D_glutamyl_meso_2_6_diaminopimeloyl_D_alanyl_D_alanine_C41H61N9O28P2" fbc:charge="-4" />
      <species boundaryCondition="false" compartment="Cytosol" constant="false" hasOnlySubstanceUnits="false" id="M_ump_c" name="UMP_C9H11N2O9P" fbc:charge="-2" />
      <species boundaryCondition="false" compartment="Cytosol" constant="false" hasOnlySubstanceUnits="false" id="M_unaga_c" name="Undecaprenyl_diphospho_N_acetyl_glucosamine_C63H103NO12P2" fbc:charge="-2" />
      <species boundaryCondition="false" compartment="Cytosol" constant="false" hasOnlySubstanceUnits="false" id="M_unagamu_c" name="Undecaprenyl_diphospho_N_acetylglucosamine_N_acetylmannosaminuronate_C71H113N2O18P2" fbc:charge="-3" />
      <species boundaryCondition="false" compartment="Cytosol" constant="false" hasOnlySubstanceUnits="false" id="M_unagamuf_c" name="Undecaprenyl_diphospho_N_acetylglucosamine_N_acetylmannosaminuronate_N_acetamido_4_6_dideoxy_D_galactose_C79H126N3O22P2" fbc:charge="-3" />
      <species boundaryCondition="false" compartment="Cytosol" constant="false" hasOnlySubstanceUnits="false" id="M_uppg3_c" name="Uroporphyrinogen_III_C40H36N4O16" fbc:charge="-8" />
      <species boundaryCondition="false" compartment="Cytosol" constant="false" hasOnlySubstanceUnits="false" id="M_ura_c" name="Uracil_C4H4N2O2" fbc:charge="0" />
      <species boundaryCondition="false" compartment="Extra_organism" constant="false" hasOnlySubstanceUnits="false" id="M_ura_e" name="Uracil_C4H4N2O2" fbc:charge="0" />
      <species boundaryCondition="false" compartment="Cytosol" constant="false" hasOnlySubstanceUnits="false" id="M_urea_c" name="Urea_CH4N2O" fbc:charge="0" />
      <species boundaryCondition="false" compartment="Extra_organism" constant="false" hasOnlySubstanceUnits="false" id="M_urea_e" name="Urea_CH4N2O" fbc:charge="0" />
      <species boundaryCondition="false" compartment="Cytosol" constant="false" hasOnlySubstanceUnits="false" id="M_uri_c" name="Uridine_C9H12N2O6" fbc:charge="0" />
      <species boundaryCondition="false" compartment="Extra_organism" constant="false" hasOnlySubstanceUnits="false" id="M_uri_e" name="Uridine_C9H12N2O6" fbc:charge="0" />
      <species boundaryCondition="false" compartment="Cytosol" constant="false" hasOnlySubstanceUnits="false" id="M_uroc_c" name="Urocanate_C6H5N2O2" fbc:charge="0" />
      <species boundaryCondition="false" compartment="Cytosol" constant="false" hasOnlySubstanceUnits="false" id="M_utp_c" name="UTP_C9H11N2O15P3" fbc:charge="-4" />
      <species boundaryCondition="false" compartment="Cytosol" constant="false" hasOnlySubstanceUnits="false" id="M_val_L_c" name="L_Valine_C5H11NO2" fbc:charge="0" />
      <species boundaryCondition="false" compartment="Extra_organism" constant="false" hasOnlySubstanceUnits="false" id="M_val_L_e" name="L_Valine_C5H11NO2" fbc:charge="0" />
      <species boundaryCondition="false" compartment="Cytosol" constant="false" hasOnlySubstanceUnits="false" id="M_vk1_c" name="Vitamin_K1_C31H46O2" fbc:charge="0" />
      <species boundaryCondition="false" compartment="Cytosol" constant="false" hasOnlySubstanceUnits="false" id="M_xan_c" name="Xanthine_C5H4N4O2" fbc:charge="0" />
      <species boundaryCondition="false" compartment="Extra_organism" constant="false" hasOnlySubstanceUnits="false" id="M_xan_e" name="Xanthine_C5H4N4O2" fbc:charge="0" />
      <species boundaryCondition="false" compartment="Cytosol" constant="false" hasOnlySubstanceUnits="false" id="M_xmp_c" name="Xanthosine_5__phosphate_C10H11N4O9P" fbc:charge="-2" />
      <species boundaryCondition="false" compartment="Cytosol" constant="false" hasOnlySubstanceUnits="false" id="M_xtsn_c" name="Xanthosine_C10H12N4O6" fbc:charge="0" />
      <species boundaryCondition="false" compartment="Cytosol" constant="false" hasOnlySubstanceUnits="false" id="M_xu1p_L_c" name="L_Xylulose_1_phosphate_C5H11O8P" fbc:charge="0" />
      <species boundaryCondition="false" compartment="Cytosol" constant="false" hasOnlySubstanceUnits="false" id="M_xu5p_D_c" name="D_Xylulose_5_phosphate_C5H9O8P" fbc:charge="-2" />
      <species boundaryCondition="false" compartment="Cytosol" constant="false" hasOnlySubstanceUnits="false" id="M_xu5p_L_c" name="L_Xylulose_5_phosphate_C5H9O8P" fbc:charge="-2" />
      <species boundaryCondition="false" compartment="Cytosol" constant="false" hasOnlySubstanceUnits="false" id="M_xyl_D_c" name="D_Xylose_C5H10O5" fbc:charge="0" />
      <species boundaryCondition="false" compartment="Extra_organism" constant="false" hasOnlySubstanceUnits="false" id="M_xyl_D_e" name="D_Xylose_C5H10O5" fbc:charge="0" />
      <species boundaryCondition="false" compartment="Cytosol" constant="false" hasOnlySubstanceUnits="false" id="M_xyl_L_c" name="L_Xylonate_C5H9O6" fbc:charge="0" />
      <species boundaryCondition="false" compartment="Cytosol" constant="false" hasOnlySubstanceUnits="false" id="M_xylu_D_c" name="D_Xylulose_C5H10O5" fbc:charge="0" />
      <species boundaryCondition="false" compartment="Cytosol" constant="false" hasOnlySubstanceUnits="false" id="M_xylu_L_c" name="L_Xylulose_C5H10O5" fbc:charge="0" />
      <species boundaryCondition="false" compartment="Cytosol" constant="false" hasOnlySubstanceUnits="false" id="M_ybt_c" name="Yersiniabactin_C21H26N3O4S3" fbc:charge="0" />
      <species boundaryCondition="false" compartment="Extra_organism" constant="false" hasOnlySubstanceUnits="false" id="M_ybt_e" name="Yersiniabactin_C21H26N3O4S3" fbc:charge="0" />
      <species boundaryCondition="false" compartment="Cytosol" constant="false" hasOnlySubstanceUnits="false" id="M_ybtfe_c" name="Yersiniabactin_Fe_complex_C21H26N3O4S3Fe" fbc:charge="0" />
      <species boundaryCondition="false" compartment="Extra_organism" constant="false" hasOnlySubstanceUnits="false" id="M_ybtfe_e" name="Yersiniabactin_Fe_complex_C21H26N3O4S3Fe" fbc:charge="0" />
    </listOfSpecies>
    <fbc:listOfGeneProducts>
      <fbc:geneProduct fbc:id="G_YP0172" fbc:label="YP0172" fbc:name="YP0172" />
      <fbc:geneProduct fbc:id="G_YP0181" fbc:label="YP0181" fbc:name="YP0181" />
      <fbc:geneProduct fbc:id="G_YP0182" fbc:label="YP0182" fbc:name="YP0182" />
      <fbc:geneProduct fbc:id="G_YP0183" fbc:label="YP0183" fbc:name="YP0183" />
      <fbc:geneProduct fbc:id="G_YP0245" fbc:label="YP0245" fbc:name="YP0245" />
      <fbc:geneProduct fbc:id="G_YP0313" fbc:label="YP0313" fbc:name="YP0313" />
      <fbc:geneProduct fbc:id="G_YP0360" fbc:label="YP0360" fbc:name="YP0360" />
      <fbc:geneProduct fbc:id="G_YP0689" fbc:label="YP0689" fbc:name="YP0689" />
      <fbc:geneProduct fbc:id="G_YP0738" fbc:label="YP0738" fbc:name="YP0738" />
      <fbc:geneProduct fbc:id="G_YP0850" fbc:label="YP0850" fbc:name="YP0850" />
      <fbc:geneProduct fbc:id="G_YP0924" fbc:label="YP0924" fbc:name="YP0924" />
      <fbc:geneProduct fbc:id="G_YP1011" fbc:label="YP1011" fbc:name="YP1011" />
      <fbc:geneProduct fbc:id="G_YP1128" fbc:label="YP1128" fbc:name="YP1128" />
      <fbc:geneProduct fbc:id="G_YP1132" fbc:label="YP1132" fbc:name="YP1132" />
      <fbc:geneProduct fbc:id="G_YP1133" fbc:label="YP1133" fbc:name="YP1133" />
      <fbc:geneProduct fbc:id="G_YP1134" fbc:label="YP1134" fbc:name="YP1134" />
      <fbc:geneProduct fbc:id="G_YP1707" fbc:label="YP1707" fbc:name="YP1707" />
      <fbc:geneProduct fbc:id="G_YP1711" fbc:label="YP1711" fbc:name="YP1711" />
      <fbc:geneProduct fbc:id="G_YP1975" fbc:label="YP1975" fbc:name="YP1975" />
      <fbc:geneProduct fbc:id="G_YP1994" fbc:label="YP1994" fbc:name="YP1994" />
      <fbc:geneProduct fbc:id="G_YP2029" fbc:label="YP2029" fbc:name="YP2029" />
      <fbc:geneProduct fbc:id="G_YP2071" fbc:label="YP2071" fbc:name="YP2071" />
      <fbc:geneProduct fbc:id="G_YP2072" fbc:label="YP2072" fbc:name="YP2072" />
      <fbc:geneProduct fbc:id="G_YP2073" fbc:label="YP2073" fbc:name="YP2073" />
      <fbc:geneProduct fbc:id="G_YP2244" fbc:label="YP2244" fbc:name="YP2244" />
      <fbc:geneProduct fbc:id="G_YP2249" fbc:label="YP2249" fbc:name="YP2249" />
      <fbc:geneProduct fbc:id="G_YP2314" fbc:label="YP2314" fbc:name="YP2314" />
      <fbc:geneProduct fbc:id="G_YP2315" fbc:label="YP2315" fbc:name="YP2315" />
      <fbc:geneProduct fbc:id="G_YP2316" fbc:label="YP2316" fbc:name="YP2316" />
      <fbc:geneProduct fbc:id="G_YP2370" fbc:label="YP2370" fbc:name="YP2370" />
      <fbc:geneProduct fbc:id="G_YP2373" fbc:label="YP2373" fbc:name="YP2373" />
      <fbc:geneProduct fbc:id="G_YP2473" fbc:label="YP2473" fbc:name="YP2473" />
      <fbc:geneProduct fbc:id="G_YP2500" fbc:label="YP2500" fbc:name="YP2500" />
      <fbc:geneProduct fbc:id="G_YP2713" fbc:label="YP2713" fbc:name="YP2713" />
      <fbc:geneProduct fbc:id="G_YP2777" fbc:label="YP2777" fbc:name="YP2777" />
      <fbc:geneProduct fbc:id="G_YP2993" fbc:label="YP2993" fbc:name="YP2993" />
      <fbc:geneProduct fbc:id="G_YP3325" fbc:label="YP3325" fbc:name="YP3325" />
      <fbc:geneProduct fbc:id="G_YP3326" fbc:label="YP3326" fbc:name="YP3326" />
      <fbc:geneProduct fbc:id="G_YP3327" fbc:label="YP3327" fbc:name="YP3327" />
      <fbc:geneProduct fbc:id="G_YP3482" fbc:label="YP3482" fbc:name="YP3482" />
      <fbc:geneProduct fbc:id="G_YP3483" fbc:label="YP3483" fbc:name="YP3483" />
      <fbc:geneProduct fbc:id="G_YP3484" fbc:label="YP3484" fbc:name="YP3484" />
      <fbc:geneProduct fbc:id="G_YP3503" fbc:label="YP3503" fbc:name="YP3503" />
      <fbc:geneProduct fbc:id="G_YP3531" fbc:label="YP3531" fbc:name="YP3531" />
      <fbc:geneProduct fbc:id="G_YP3532" fbc:label="YP3532" fbc:name="YP3532" />
      <fbc:geneProduct fbc:id="G_YP3545" fbc:label="YP3545" fbc:name="YP3545" />
      <fbc:geneProduct fbc:id="G_YP3554" fbc:label="YP3554" fbc:name="YP3554" />
      <fbc:geneProduct fbc:id="G_YP3555" fbc:label="YP3555" fbc:name="YP3555" />
      <fbc:geneProduct fbc:id="G_YP3556" fbc:label="YP3556" fbc:name="YP3556" />
      <fbc:geneProduct fbc:id="G_YP3557" fbc:label="YP3557" fbc:name="YP3557" />
      <fbc:geneProduct fbc:id="G_YP3757" fbc:label="YP3757" fbc:name="YP3757" />
      <fbc:geneProduct fbc:id="G_YP3804" fbc:label="YP3804" fbc:name="YP3804" />
      <fbc:geneProduct fbc:id="G_YP3828" fbc:label="YP3828" fbc:name="YP3828" />
      <fbc:geneProduct fbc:id="G_YP3829" fbc:label="YP3829" fbc:name="YP3829" />
      <fbc:geneProduct fbc:id="G_YP3830" fbc:label="YP3830" fbc:name="YP3830" />
      <fbc:geneProduct fbc:id="G_YP3833" fbc:label="YP3833" fbc:name="YP3833" />
      <fbc:geneProduct fbc:id="G_YP3918" fbc:label="YP3918" fbc:name="YP3918" />
      <fbc:geneProduct fbc:id="G_YP3998" fbc:label="YP3998" fbc:name="YP3998" />
      <fbc:geneProduct fbc:id="G_YP4014" fbc:label="YP4014" fbc:name="YP4014" />
      <fbc:geneProduct fbc:id="G_YPpMT046" fbc:label="YPpMT046" fbc:name="YPpMT046" />
      <fbc:geneProduct fbc:id="G_YPpMT047" fbc:label="YPpMT047" fbc:name="YPpMT047" />
      <fbc:geneProduct fbc:id="G_aRA11" fbc:label="aRA11" fbc:name="aRA11" />
      <fbc:geneProduct fbc:id="G_aas" fbc:label="aas" fbc:name="aas" />
      <fbc:geneProduct fbc:id="G_accA" fbc:label="accA" fbc:name="accA" />
      <fbc:geneProduct fbc:id="G_accB" fbc:label="accB" fbc:name="accB" />
      <fbc:geneProduct fbc:id="G_accC2" fbc:label="accC2" fbc:name="accC2" />
      <fbc:geneProduct fbc:id="G_accD" fbc:label="accD" fbc:name="accD" />
      <fbc:geneProduct fbc:id="G_acd" fbc:label="acd" fbc:name="acd" />
      <fbc:geneProduct fbc:id="G_aceA" fbc:label="aceA" fbc:name="aceA" />
      <fbc:geneProduct fbc:id="G_aceB" fbc:label="aceB" fbc:name="aceB" />
      <fbc:geneProduct fbc:id="G_aceE" fbc:label="aceE" fbc:name="aceE" />
      <fbc:geneProduct fbc:id="G_aceF" fbc:label="aceF" fbc:name="aceF" />
      <fbc:geneProduct fbc:id="G_aceK" fbc:label="aceK" fbc:name="aceK" />
      <fbc:geneProduct fbc:id="G_ackA" fbc:label="ackA" fbc:name="ackA" />
      <fbc:geneProduct fbc:id="G_acnA" fbc:label="acnA" fbc:name="acnA" />
      <fbc:geneProduct fbc:id="G_acnB" fbc:label="acnB" fbc:name="acnB" />
      <fbc:geneProduct fbc:id="G_acpS" fbc:label="acpS" fbc:name="acpS" />
      <fbc:geneProduct fbc:id="G_acs" fbc:label="acs" fbc:name="acs" />
      <fbc:geneProduct fbc:id="G_actP" fbc:label="actP" fbc:name="actP" />
      <fbc:geneProduct fbc:id="G_acyP" fbc:label="acyP" fbc:name="acyP" />
      <fbc:geneProduct fbc:id="G_adhC" fbc:label="adhC" fbc:name="adhC" />
      <fbc:geneProduct fbc:id="G_adhE" fbc:label="adhE" fbc:name="adhE" />
      <fbc:geneProduct fbc:id="G_adiA" fbc:label="adiA" fbc:name="adiA" />
      <fbc:geneProduct fbc:id="G_adk" fbc:label="adk" fbc:name="adk" />
      <fbc:geneProduct fbc:id="G_agaZ" fbc:label="agaZ" fbc:name="agaZ" />
      <fbc:geneProduct fbc:id="G_alr" fbc:label="alr" fbc:name="alr" />
      <fbc:geneProduct fbc:id="G_ansA" fbc:label="ansA" fbc:name="ansA" />
      <fbc:geneProduct fbc:id="G_ansB" fbc:label="ansB" fbc:name="ansB" />
      <fbc:geneProduct fbc:id="G_ansP2" fbc:label="ansP2" fbc:name="ansP2" />
      <fbc:geneProduct fbc:id="G_ansP3" fbc:label="ansP3" fbc:name="ansP3" />
      <fbc:geneProduct fbc:id="G_apaH" fbc:label="apaH" fbc:name="apaH" />
      <fbc:geneProduct fbc:id="G_apbA" fbc:label="apbA" fbc:name="apbA" />
      <fbc:geneProduct fbc:id="G_appA" fbc:label="appA" fbc:name="appA" />
      <fbc:geneProduct fbc:id="G_apt1" fbc:label="apt1" fbc:name="apt1" />
      <fbc:geneProduct fbc:id="G_apt2" fbc:label="apt2" fbc:name="apt2" />
      <fbc:geneProduct fbc:id="G_araA" fbc:label="araA" fbc:name="araA" />
      <fbc:geneProduct fbc:id="G_araB1" fbc:label="araB1" fbc:name="araB1" />
      <fbc:geneProduct fbc:id="G_araF" fbc:label="araF" fbc:name="araF" />
      <fbc:geneProduct fbc:id="G_araG" fbc:label="araG" fbc:name="araG" />
      <fbc:geneProduct fbc:id="G_araH" fbc:label="araH" fbc:name="araH" />
      <fbc:geneProduct fbc:id="G_araH12" fbc:label="araH12" fbc:name="araH12" />
      <fbc:geneProduct fbc:id="G_argA" fbc:label="argA" fbc:name="argA" />
      <fbc:geneProduct fbc:id="G_argB" fbc:label="argB" fbc:name="argB" />
      <fbc:geneProduct fbc:id="G_argC" fbc:label="argC" fbc:name="argC" />
      <fbc:geneProduct fbc:id="G_argE2" fbc:label="argE2" fbc:name="argE2" />
      <fbc:geneProduct fbc:id="G_argG" fbc:label="argG" fbc:name="argG" />
      <fbc:geneProduct fbc:id="G_argH" fbc:label="argH" fbc:name="argH" />
      <fbc:geneProduct fbc:id="G_argI" fbc:label="argI" fbc:name="argI" />
      <fbc:geneProduct fbc:id="G_aroA" fbc:label="aroA" fbc:name="aroA" />
      <fbc:geneProduct fbc:id="G_aroB" fbc:label="aroB" fbc:name="aroB" />
      <fbc:geneProduct fbc:id="G_aroC" fbc:label="aroC" fbc:name="aroC" />
      <fbc:geneProduct fbc:id="G_aroF" fbc:label="aroF" fbc:name="aroF" />
      <fbc:geneProduct fbc:id="G_aroG" fbc:label="aroG" fbc:name="aroG" />
      <fbc:geneProduct fbc:id="G_aroH" fbc:label="aroH" fbc:name="aroH" />
      <fbc:geneProduct fbc:id="G_aroK" fbc:label="aroK" fbc:name="aroK" />
      <fbc:geneProduct fbc:id="G_aroL" fbc:label="aroL" fbc:name="aroL" />
      <fbc:geneProduct fbc:id="G_aroP1" fbc:label="aroP1" fbc:name="aroP1" />
      <fbc:geneProduct fbc:id="G_aroP2" fbc:label="aroP2" fbc:name="aroP2" />
      <fbc:geneProduct fbc:id="G_aroP3" fbc:label="aroP3" fbc:name="aroP3" />
      <fbc:geneProduct fbc:id="G_aroQ" fbc:label="aroQ" fbc:name="aroQ" />
      <fbc:geneProduct fbc:id="G_artI2" fbc:label="artI2" fbc:name="artI2" />
      <fbc:geneProduct fbc:id="G_artI3" fbc:label="artI3" fbc:name="artI3" />
      <fbc:geneProduct fbc:id="G_artJ" fbc:label="artJ" fbc:name="artJ" />
      <fbc:geneProduct fbc:id="G_artM" fbc:label="artM" fbc:name="artM" />
      <fbc:geneProduct fbc:id="G_artM1" fbc:label="artM1" fbc:name="artM1" />
      <fbc:geneProduct fbc:id="G_artM2" fbc:label="artM2" fbc:name="artM2" />
      <fbc:geneProduct fbc:id="G_artM4" fbc:label="artM4" fbc:name="artM4" />
      <fbc:geneProduct fbc:id="G_artP" fbc:label="artP" fbc:name="artP" />
      <fbc:geneProduct fbc:id="G_artQ" fbc:label="artQ" fbc:name="artQ" />
      <fbc:geneProduct fbc:id="G_asd1" fbc:label="asd1" fbc:name="asd1" />
      <fbc:geneProduct fbc:id="G_asd2" fbc:label="asd2" fbc:name="asd2" />
      <fbc:geneProduct fbc:id="G_asnA" fbc:label="asnA" fbc:name="asnA" />
      <fbc:geneProduct fbc:id="G_asnB" fbc:label="asnB" fbc:name="asnB" />
      <fbc:geneProduct fbc:id="G_aspA" fbc:label="aspA" fbc:name="aspA" />
      <fbc:geneProduct fbc:id="G_aspC" fbc:label="aspC" fbc:name="aspC" />
      <fbc:geneProduct fbc:id="G_astA" fbc:label="astA" fbc:name="astA" />
      <fbc:geneProduct fbc:id="G_astB" fbc:label="astB" fbc:name="astB" />
      <fbc:geneProduct fbc:id="G_astD" fbc:label="astD" fbc:name="astD" />
      <fbc:geneProduct fbc:id="G_atpA" fbc:label="atpA" fbc:name="atpA" />
      <fbc:geneProduct fbc:id="G_atpB" fbc:label="atpB" fbc:name="atpB" />
      <fbc:geneProduct fbc:id="G_atpC" fbc:label="atpC" fbc:name="atpC" />
      <fbc:geneProduct fbc:id="G_atpD" fbc:label="atpD" fbc:name="atpD" />
      <fbc:geneProduct fbc:id="G_atpE" fbc:label="atpE" fbc:name="atpE" />
      <fbc:geneProduct fbc:id="G_atpF" fbc:label="atpF" fbc:name="atpF" />
      <fbc:geneProduct fbc:id="G_atpG" fbc:label="atpG" fbc:name="atpG" />
      <fbc:geneProduct fbc:id="G_atpH" fbc:label="atpH" fbc:name="atpH" />
      <fbc:geneProduct fbc:id="G_atpM" fbc:label="atpM" fbc:name="atpM" />
      <fbc:geneProduct fbc:id="G_avtA" fbc:label="avtA" fbc:name="avtA" />
      <fbc:geneProduct fbc:id="G_betA" fbc:label="betA" fbc:name="betA" />
      <fbc:geneProduct fbc:id="G_betB" fbc:label="betB" fbc:name="betB" />
      <fbc:geneProduct fbc:id="G_betT2" fbc:label="betT2" fbc:name="betT2" />
      <fbc:geneProduct fbc:id="G_bgaB" fbc:label="bgaB" fbc:name="bgaB" />
      <fbc:geneProduct fbc:id="G_bglA" fbc:label="bglA" fbc:name="bglA" />
      <fbc:geneProduct fbc:id="G_bglB" fbc:label="bglB" fbc:name="bglB" />
      <fbc:geneProduct fbc:id="G_bglX1" fbc:label="bglX1" fbc:name="bglX1" />
      <fbc:geneProduct fbc:id="G_bglX2" fbc:label="bglX2" fbc:name="bglX2" />
      <fbc:geneProduct fbc:id="G_bioB" fbc:label="bioB" fbc:name="bioB" />
      <fbc:geneProduct fbc:id="G_bioD" fbc:label="bioD" fbc:name="bioD" />
      <fbc:geneProduct fbc:id="G_bioD2" fbc:label="bioD2" fbc:name="bioD2" />
      <fbc:geneProduct fbc:id="G_bioF" fbc:label="bioF" fbc:name="bioF" />
      <fbc:geneProduct fbc:id="G_birA" fbc:label="birA" fbc:name="birA" />
      <fbc:geneProduct fbc:id="G_bisC" fbc:label="bisC" fbc:name="bisC" />
      <fbc:geneProduct fbc:id="G_brnQ" fbc:label="brnQ" fbc:name="brnQ" />
      <fbc:geneProduct fbc:id="G_btuB" fbc:label="btuB" fbc:name="btuB" />
      <fbc:geneProduct fbc:id="G_btuC2" fbc:label="btuC2" fbc:name="btuC2" />
      <fbc:geneProduct fbc:id="G_btuD" fbc:label="btuD" fbc:name="btuD" />
      <fbc:geneProduct fbc:id="G_btuE" fbc:label="btuE" fbc:name="btuE" />
      <fbc:geneProduct fbc:id="G_btuR" fbc:label="btuR" fbc:name="btuR" />
      <fbc:geneProduct fbc:id="G_caiC" fbc:label="caiC" fbc:name="caiC" />
      <fbc:geneProduct fbc:id="G_carA" fbc:label="carA" fbc:name="carA" />
      <fbc:geneProduct fbc:id="G_carB" fbc:label="carB" fbc:name="carB" />
      <fbc:geneProduct fbc:id="G_cdd" fbc:label="cdd" fbc:name="cdd" />
      <fbc:geneProduct fbc:id="G_cdh" fbc:label="cdh" fbc:name="cdh" />
      <fbc:geneProduct fbc:id="G_cdsA" fbc:label="cdsA" fbc:name="cdsA" />
      <fbc:geneProduct fbc:id="G_cdsA1" fbc:label="cdsA1" fbc:name="cdsA1" />
      <fbc:geneProduct fbc:id="G_celA" fbc:label="celA" fbc:name="celA" />
      <fbc:geneProduct fbc:id="G_celB" fbc:label="celB" fbc:name="celB" />
      <fbc:geneProduct fbc:id="G_celC" fbc:label="celC" fbc:name="celC" />
      <fbc:geneProduct fbc:id="G_chaA" fbc:label="chaA" fbc:name="chaA" />
      <fbc:geneProduct fbc:id="G_chb" fbc:label="chb" fbc:name="chb" />
      <fbc:geneProduct fbc:id="G_citE2" fbc:label="citE2" fbc:name="citE2" />
      <fbc:geneProduct fbc:id="G_cls" fbc:label="cls" fbc:name="cls" />
      <fbc:geneProduct fbc:id="G_cmk" fbc:label="cmk" fbc:name="cmk" />
      <fbc:geneProduct fbc:id="G_coaA" fbc:label="coaA" fbc:name="coaA" />
      <fbc:geneProduct fbc:id="G_coaD" fbc:label="coaD" fbc:name="coaD" />
      <fbc:geneProduct fbc:id="G_coaE" fbc:label="coaE" fbc:name="coaE" />
      <fbc:geneProduct fbc:id="G_cobB" fbc:label="cobB" fbc:name="cobB" />
      <fbc:geneProduct fbc:id="G_codA" fbc:label="codA" fbc:name="codA" />
      <fbc:geneProduct fbc:id="G_cpdB" fbc:label="cpdB" fbc:name="cpdB" />
      <fbc:geneProduct fbc:id="G_crr" fbc:label="crr" fbc:name="crr" />
      <fbc:geneProduct fbc:id="G_csdB1" fbc:label="csdB1" fbc:name="csdB1" />
      <fbc:geneProduct fbc:id="G_cyaB" fbc:label="cyaB" fbc:name="cyaB" />
      <fbc:geneProduct fbc:id="G_cycA" fbc:label="cycA" fbc:name="cycA" />
      <fbc:geneProduct fbc:id="G_cydA" fbc:label="cydA" fbc:name="cydA" />
      <fbc:geneProduct fbc:id="G_cydB" fbc:label="cydB" fbc:name="cydB" />
      <fbc:geneProduct fbc:id="G_cynT1" fbc:label="cynT1" fbc:name="cynT1" />
      <fbc:geneProduct fbc:id="G_cynT2" fbc:label="cynT2" fbc:name="cynT2" />
      <fbc:geneProduct fbc:id="G_cyoA" fbc:label="cyoA" fbc:name="cyoA" />
      <fbc:geneProduct fbc:id="G_cyoB" fbc:label="cyoB" fbc:name="cyoB" />
      <fbc:geneProduct fbc:id="G_cyoC" fbc:label="cyoC" fbc:name="cyoC" />
      <fbc:geneProduct fbc:id="G_cyoD" fbc:label="cyoD" fbc:name="cyoD" />
      <fbc:geneProduct fbc:id="G_cyoE" fbc:label="cyoE" fbc:name="cyoE" />
      <fbc:geneProduct fbc:id="G_cysA" fbc:label="cysA" fbc:name="cysA" />
      <fbc:geneProduct fbc:id="G_cysC" fbc:label="cysC" fbc:name="cysC" />
      <fbc:geneProduct fbc:id="G_cysE" fbc:label="cysE" fbc:name="cysE" />
      <fbc:geneProduct fbc:id="G_cysG" fbc:label="cysG" fbc:name="cysG" />
      <fbc:geneProduct fbc:id="G_cysI" fbc:label="cysI" fbc:name="cysI" />
      <fbc:geneProduct fbc:id="G_cysJ" fbc:label="cysJ" fbc:name="cysJ" />
      <fbc:geneProduct fbc:id="G_cysK1" fbc:label="cysK1" fbc:name="cysK1" />
      <fbc:geneProduct fbc:id="G_cysK2" fbc:label="cysK2" fbc:name="cysK2" />
      <fbc:geneProduct fbc:id="G_cysM" fbc:label="cysM" fbc:name="cysM" />
      <fbc:geneProduct fbc:id="G_cysM2" fbc:label="cysM2" fbc:name="cysM2" />
      <fbc:geneProduct fbc:id="G_cysN" fbc:label="cysN" fbc:name="cysN" />
      <fbc:geneProduct fbc:id="G_cysP" fbc:label="cysP" fbc:name="cysP" />
      <fbc:geneProduct fbc:id="G_cysT" fbc:label="cysT" fbc:name="cysT" />
      <fbc:geneProduct fbc:id="G_cysW" fbc:label="cysW" fbc:name="cysW" />
      <fbc:geneProduct fbc:id="G_dAK12" fbc:label="dAK12" fbc:name="dAK12" />
      <fbc:geneProduct fbc:id="G_dadA1" fbc:label="dadA1" fbc:name="dadA1" />
      <fbc:geneProduct fbc:id="G_dalD" fbc:label="dalD" fbc:name="dalD" />
      <fbc:geneProduct fbc:id="G_dapA" fbc:label="dapA" fbc:name="dapA" />
      <fbc:geneProduct fbc:id="G_dapA1" fbc:label="dapA1" fbc:name="dapA1" />
      <fbc:geneProduct fbc:id="G_dapB" fbc:label="dapB" fbc:name="dapB" />
      <fbc:geneProduct fbc:id="G_dapD" fbc:label="dapD" fbc:name="dapD" />
      <fbc:geneProduct fbc:id="G_dapE" fbc:label="dapE" fbc:name="dapE" />
      <fbc:geneProduct fbc:id="G_dapF" fbc:label="dapF" fbc:name="dapF" />
      <fbc:geneProduct fbc:id="G_dcd" fbc:label="dcd" fbc:name="dcd" />
      <fbc:geneProduct fbc:id="G_dcd1" fbc:label="dcd1" fbc:name="dcd1" />
      <fbc:geneProduct fbc:id="G_dctA" fbc:label="dctA" fbc:name="dctA" />
      <fbc:geneProduct fbc:id="G_dcuA" fbc:label="dcuA" fbc:name="dcuA" />
      <fbc:geneProduct fbc:id="G_ddhA" fbc:label="ddhA" fbc:name="ddhA" />
      <fbc:geneProduct fbc:id="G_ddl" fbc:label="ddl" fbc:name="ddl" />
      <fbc:geneProduct fbc:id="G_deoA" fbc:label="deoA" fbc:name="deoA" />
      <fbc:geneProduct fbc:id="G_deoB" fbc:label="deoB" fbc:name="deoB" />
      <fbc:geneProduct fbc:id="G_deoC1" fbc:label="deoC1" fbc:name="deoC1" />
      <fbc:geneProduct fbc:id="G_deoC2" fbc:label="deoC2" fbc:name="deoC2" />
      <fbc:geneProduct fbc:id="G_deoC3" fbc:label="deoC3" fbc:name="deoC3" />
      <fbc:geneProduct fbc:id="G_deoD" fbc:label="deoD" fbc:name="deoD" />
      <fbc:geneProduct fbc:id="G_dfp" fbc:label="dfp" fbc:name="dfp" />
      <fbc:geneProduct fbc:id="G_dgkA" fbc:label="dgkA" fbc:name="dgkA" />
      <fbc:geneProduct fbc:id="G_dgt" fbc:label="dgt" fbc:name="dgt" />
      <fbc:geneProduct fbc:id="G_dkgA" fbc:label="dkgA" fbc:name="dkgA" />
      <fbc:geneProduct fbc:id="G_dkgB" fbc:label="dkgB" fbc:name="dkgB" />
      <fbc:geneProduct fbc:id="G_dld" fbc:label="dld" fbc:name="dld" />
      <fbc:geneProduct fbc:id="G_dmsA1" fbc:label="dmsA1" fbc:name="dmsA1" />
      <fbc:geneProduct fbc:id="G_dmsA2" fbc:label="dmsA2" fbc:name="dmsA2" />
      <fbc:geneProduct fbc:id="G_dmsB1" fbc:label="dmsB1" fbc:name="dmsB1" />
      <fbc:geneProduct fbc:id="G_dmsB2" fbc:label="dmsB2" fbc:name="dmsB2" />
      <fbc:geneProduct fbc:id="G_dmsC1" fbc:label="dmsC1" fbc:name="dmsC1" />
      <fbc:geneProduct fbc:id="G_dmsC2" fbc:label="dmsC2" fbc:name="dmsC2" />
      <fbc:geneProduct fbc:id="G_dut" fbc:label="dut" fbc:name="dut" />
      <fbc:geneProduct fbc:id="G_dxr" fbc:label="dxr" fbc:name="dxr" />
      <fbc:geneProduct fbc:id="G_dxs" fbc:label="dxs" fbc:name="dxs" />
      <fbc:geneProduct fbc:id="G_eda" fbc:label="eda" fbc:name="eda" />
      <fbc:geneProduct fbc:id="G_edd" fbc:label="edd" fbc:name="edd" />
      <fbc:geneProduct fbc:id="G_eno" fbc:label="eno" fbc:name="eno" />
      <fbc:geneProduct fbc:id="G_epd" fbc:label="epd" fbc:name="epd" />
      <fbc:geneProduct fbc:id="G_eutG" fbc:label="eutG" fbc:name="eutG" />
      <fbc:geneProduct fbc:id="G_exuT1" fbc:label="exuT1" fbc:name="exuT1" />
      <fbc:geneProduct fbc:id="G_exuT2" fbc:label="exuT2" fbc:name="exuT2" />
      <fbc:geneProduct fbc:id="G_fAA1" fbc:label="fAA1" fbc:name="fAA1" />
      <fbc:geneProduct fbc:id="G_fUI1" fbc:label="fUI1" fbc:name="fUI1" />
      <fbc:geneProduct fbc:id="G_fabB" fbc:label="fabB" fbc:name="fabB" />
      <fbc:geneProduct fbc:id="G_fabD1" fbc:label="fabD1" fbc:name="fabD1" />
      <fbc:geneProduct fbc:id="G_fabD2" fbc:label="fabD2" fbc:name="fabD2" />
      <fbc:geneProduct fbc:id="G_fabF3" fbc:label="fabF3" fbc:name="fabF3" />
      <fbc:geneProduct fbc:id="G_fabF4" fbc:label="fabF4" fbc:name="fabF4" />
      <fbc:geneProduct fbc:id="G_fabG" fbc:label="fabG" fbc:name="fabG" />
      <fbc:geneProduct fbc:id="G_fabG6" fbc:label="fabG6" fbc:name="fabG6" />
      <fbc:geneProduct fbc:id="G_fabH2" fbc:label="fabH2" fbc:name="fabH2" />
      <fbc:geneProduct fbc:id="G_fadA" fbc:label="fadA" fbc:name="fadA" />
      <fbc:geneProduct fbc:id="G_fadB" fbc:label="fadB" fbc:name="fadB" />
      <fbc:geneProduct fbc:id="G_fadD" fbc:label="fadD" fbc:name="fadD" />
      <fbc:geneProduct fbc:id="G_fadE" fbc:label="fadE" fbc:name="fadE" />
      <fbc:geneProduct fbc:id="G_fadI" fbc:label="fadI" fbc:name="fadI" />
      <fbc:geneProduct fbc:id="G_fadJ" fbc:label="fadJ" fbc:name="fadJ" />
      <fbc:geneProduct fbc:id="G_fadL" fbc:label="fadL" fbc:name="fadL" />
      <fbc:geneProduct fbc:id="G_fba" fbc:label="fba" fbc:name="fba" />
      <fbc:geneProduct fbc:id="G_fbaA" fbc:label="fbaA" fbc:name="fbaA" />
      <fbc:geneProduct fbc:id="G_fbp" fbc:label="fbp" fbc:name="fbp" />
      <fbc:geneProduct fbc:id="G_fdhF" fbc:label="fdhF" fbc:name="fdhF" />
      <fbc:geneProduct fbc:id="G_fecB1" fbc:label="fecB1" fbc:name="fecB1" />
      <fbc:geneProduct fbc:id="G_fliY" fbc:label="fliY" fbc:name="fliY" />
      <fbc:geneProduct fbc:id="G_fmt" fbc:label="fmt" fbc:name="fmt" />
      <fbc:geneProduct fbc:id="G_focA" fbc:label="focA" fbc:name="focA" />
      <fbc:geneProduct fbc:id="G_folA" fbc:label="folA" fbc:name="folA" />
      <fbc:geneProduct fbc:id="G_folB" fbc:label="folB" fbc:name="folB" />
      <fbc:geneProduct fbc:id="G_folC" fbc:label="folC" fbc:name="folC" />
      <fbc:geneProduct fbc:id="G_folD" fbc:label="folD" fbc:name="folD" />
      <fbc:geneProduct fbc:id="G_folE" fbc:label="folE" fbc:name="folE" />
      <fbc:geneProduct fbc:id="G_folK" fbc:label="folK" fbc:name="folK" />
      <fbc:geneProduct fbc:id="G_folP" fbc:label="folP" fbc:name="folP" />
      <fbc:geneProduct fbc:id="G_frdA" fbc:label="frdA" fbc:name="frdA" />
      <fbc:geneProduct fbc:id="G_frdB" fbc:label="frdB" fbc:name="frdB" />
      <fbc:geneProduct fbc:id="G_frdC" fbc:label="frdC" fbc:name="frdC" />
      <fbc:geneProduct fbc:id="G_frdD" fbc:label="frdD" fbc:name="frdD" />
      <fbc:geneProduct fbc:id="G_fre" fbc:label="fre" fbc:name="fre" />
      <fbc:geneProduct fbc:id="G_fruA" fbc:label="fruA" fbc:name="fruA" />
      <fbc:geneProduct fbc:id="G_fruB" fbc:label="fruB" fbc:name="fruB" />
      <fbc:geneProduct fbc:id="G_fruK" fbc:label="fruK" fbc:name="fruK" />
      <fbc:geneProduct fbc:id="G_ftsI" fbc:label="ftsI" fbc:name="ftsI" />
      <fbc:geneProduct fbc:id="G_fumA" fbc:label="fumA" fbc:name="fumA" />
      <fbc:geneProduct fbc:id="G_fumC" fbc:label="fumC" fbc:name="fumC" />
      <fbc:geneProduct fbc:id="G_gabD1" fbc:label="gabD1" fbc:name="gabD1" />
      <fbc:geneProduct fbc:id="G_galA" fbc:label="galA" fbc:name="galA" />
      <fbc:geneProduct fbc:id="G_galE" fbc:label="galE" fbc:name="galE" />
      <fbc:geneProduct fbc:id="G_galF" fbc:label="galF" fbc:name="galF" />
      <fbc:geneProduct fbc:id="G_galK" fbc:label="galK" fbc:name="galK" />
      <fbc:geneProduct fbc:id="G_galT" fbc:label="galT" fbc:name="galT" />
      <fbc:geneProduct fbc:id="G_galU1" fbc:label="galU1" fbc:name="galU1" />
      <fbc:geneProduct fbc:id="G_gapA" fbc:label="gapA" fbc:name="gapA" />
      <fbc:geneProduct fbc:id="G_gapfilled" fbc:label="gapfilled" fbc:name="gapfilled" />
      <fbc:geneProduct fbc:id="G_gatY" fbc:label="gatY" fbc:name="gatY" />
      <fbc:geneProduct fbc:id="G_gcvT" fbc:label="gcvT" fbc:name="gcvT" />
      <fbc:geneProduct fbc:id="G_gdhA" fbc:label="gdhA" fbc:name="gdhA" />
      <fbc:geneProduct fbc:id="G_glgA" fbc:label="glgA" fbc:name="glgA" />
      <fbc:geneProduct fbc:id="G_glgC" fbc:label="glgC" fbc:name="glgC" />
      <fbc:geneProduct fbc:id="G_glgP" fbc:label="glgP" fbc:name="glgP" />
      <fbc:geneProduct fbc:id="G_glk" fbc:label="glk" fbc:name="glk" />
      <fbc:geneProduct fbc:id="G_glmM" fbc:label="glmM" fbc:name="glmM" />
      <fbc:geneProduct fbc:id="G_glmS" fbc:label="glmS" fbc:name="glmS" />
      <fbc:geneProduct fbc:id="G_glmU" fbc:label="glmU" fbc:name="glmU" />
      <fbc:geneProduct fbc:id="G_glnA" fbc:label="glnA" fbc:name="glnA" />
      <fbc:geneProduct fbc:id="G_glnH" fbc:label="glnH" fbc:name="glnH" />
      <fbc:geneProduct fbc:id="G_glnH1" fbc:label="glnH1" fbc:name="glnH1" />
      <fbc:geneProduct fbc:id="G_glnP" fbc:label="glnP" fbc:name="glnP" />
      <fbc:geneProduct fbc:id="G_glnQ" fbc:label="glnQ" fbc:name="glnQ" />
      <fbc:geneProduct fbc:id="G_glnQ1" fbc:label="glnQ1" fbc:name="glnQ1" />
      <fbc:geneProduct fbc:id="G_glnQ2" fbc:label="glnQ2" fbc:name="glnQ2" />
      <fbc:geneProduct fbc:id="G_gloA1" fbc:label="gloA1" fbc:name="gloA1" />
      <fbc:geneProduct fbc:id="G_gloB3" fbc:label="gloB3" fbc:name="gloB3" />
      <fbc:geneProduct fbc:id="G_glpA" fbc:label="glpA" fbc:name="glpA" />
      <fbc:geneProduct fbc:id="G_glpB" fbc:label="glpB" fbc:name="glpB" />
      <fbc:geneProduct fbc:id="G_glpC" fbc:label="glpC" fbc:name="glpC" />
      <fbc:geneProduct fbc:id="G_glpD" fbc:label="glpD" fbc:name="glpD" />
      <fbc:geneProduct fbc:id="G_glpE" fbc:label="glpE" fbc:name="glpE" />
      <fbc:geneProduct fbc:id="G_glpF" fbc:label="glpF" fbc:name="glpF" />
      <fbc:geneProduct fbc:id="G_glpK1" fbc:label="glpK1" fbc:name="glpK1" />
      <fbc:geneProduct fbc:id="G_glpK2" fbc:label="glpK2" fbc:name="glpK2" />
      <fbc:geneProduct fbc:id="G_glpQ" fbc:label="glpQ" fbc:name="glpQ" />
      <fbc:geneProduct fbc:id="G_glsA1" fbc:label="glsA1" fbc:name="glsA1" />
      <fbc:geneProduct fbc:id="G_glsA2" fbc:label="glsA2" fbc:name="glsA2" />
      <fbc:geneProduct fbc:id="G_gltA" fbc:label="gltA" fbc:name="gltA" />
      <fbc:geneProduct fbc:id="G_gltB" fbc:label="gltB" fbc:name="gltB" />
      <fbc:geneProduct fbc:id="G_gltJ1" fbc:label="gltJ1" fbc:name="gltJ1" />
      <fbc:geneProduct fbc:id="G_gltK" fbc:label="gltK" fbc:name="gltK" />
      <fbc:geneProduct fbc:id="G_gltL" fbc:label="gltL" fbc:name="gltL" />
      <fbc:geneProduct fbc:id="G_gltP" fbc:label="gltP" fbc:name="gltP" />
      <fbc:geneProduct fbc:id="G_gltS" fbc:label="gltS" fbc:name="gltS" />
      <fbc:geneProduct fbc:id="G_gltX" fbc:label="gltX" fbc:name="gltX" />
      <fbc:geneProduct fbc:id="G_glxK" fbc:label="glxK" fbc:name="glxK" />
      <fbc:geneProduct fbc:id="G_gmk" fbc:label="gmk" fbc:name="gmk" />
      <fbc:geneProduct fbc:id="G_gnd" fbc:label="gnd" fbc:name="gnd" />
      <fbc:geneProduct fbc:id="G_gntT1" fbc:label="gntT1" fbc:name="gntT1" />
      <fbc:geneProduct fbc:id="G_gntV" fbc:label="gntV" fbc:name="gntV" />
      <fbc:geneProduct fbc:id="G_goaG" fbc:label="goaG" fbc:name="goaG" />
      <fbc:geneProduct fbc:id="G_gor" fbc:label="gor" fbc:name="gor" />
      <fbc:geneProduct fbc:id="G_gph" fbc:label="gph" fbc:name="gph" />
      <fbc:geneProduct fbc:id="G_gpmA" fbc:label="gpmA" fbc:name="gpmA" />
      <fbc:geneProduct fbc:id="G_gpmB" fbc:label="gpmB" fbc:name="gpmB" />
      <fbc:geneProduct fbc:id="G_gpmI" fbc:label="gpmI" fbc:name="gpmI" />
      <fbc:geneProduct fbc:id="G_gppA" fbc:label="gppA" fbc:name="gppA" />
      <fbc:geneProduct fbc:id="G_gpsA" fbc:label="gpsA" fbc:name="gpsA" />
      <fbc:geneProduct fbc:id="G_gpt" fbc:label="gpt" fbc:name="gpt" />
      <fbc:geneProduct fbc:id="G_gshA" fbc:label="gshA" fbc:name="gshA" />
      <fbc:geneProduct fbc:id="G_gshB" fbc:label="gshB" fbc:name="gshB" />
      <fbc:geneProduct fbc:id="G_gsk" fbc:label="gsk" fbc:name="gsk" />
      <fbc:geneProduct fbc:id="G_guaA" fbc:label="guaA" fbc:name="guaA" />
      <fbc:geneProduct fbc:id="G_guaB" fbc:label="guaB" fbc:name="guaB" />
      <fbc:geneProduct fbc:id="G_guaC" fbc:label="guaC" fbc:name="guaC" />
      <fbc:geneProduct fbc:id="G_gutB" fbc:label="gutB" fbc:name="gutB" />
      <fbc:geneProduct fbc:id="G_gutQ1" fbc:label="gutQ1" fbc:name="gutQ1" />
      <fbc:geneProduct fbc:id="G_hemA" fbc:label="hemA" fbc:name="hemA" />
      <fbc:geneProduct fbc:id="G_hemB" fbc:label="hemB" fbc:name="hemB" />
      <fbc:geneProduct fbc:id="G_hemC" fbc:label="hemC" fbc:name="hemC" />
      <fbc:geneProduct fbc:id="G_hemD" fbc:label="hemD" fbc:name="hemD" />
      <fbc:geneProduct fbc:id="G_hemE" fbc:label="hemE" fbc:name="hemE" />
      <fbc:geneProduct fbc:id="G_hemF" fbc:label="hemF" fbc:name="hemF" />
      <fbc:geneProduct fbc:id="G_hemG" fbc:label="hemG" fbc:name="hemG" />
      <fbc:geneProduct fbc:id="G_hemH" fbc:label="hemH" fbc:name="hemH" />
      <fbc:geneProduct fbc:id="G_hemL" fbc:label="hemL" fbc:name="hemL" />
      <fbc:geneProduct fbc:id="G_hemN1" fbc:label="hemN1" fbc:name="hemN1" />
      <fbc:geneProduct fbc:id="G_hemN2" fbc:label="hemN2" fbc:name="hemN2" />
      <fbc:geneProduct fbc:id="G_hfi1" fbc:label="hfi1" fbc:name="hfi1" />
      <fbc:geneProduct fbc:id="G_hisA" fbc:label="hisA" fbc:name="hisA" />
      <fbc:geneProduct fbc:id="G_hisB1" fbc:label="hisB1" fbc:name="hisB1" />
      <fbc:geneProduct fbc:id="G_hisB2" fbc:label="hisB2" fbc:name="hisB2" />
      <fbc:geneProduct fbc:id="G_hisC" fbc:label="hisC" fbc:name="hisC" />
      <fbc:geneProduct fbc:id="G_hisD" fbc:label="hisD" fbc:name="hisD" />
      <fbc:geneProduct fbc:id="G_hisF" fbc:label="hisF" fbc:name="hisF" />
      <fbc:geneProduct fbc:id="G_hisG" fbc:label="hisG" fbc:name="hisG" />
      <fbc:geneProduct fbc:id="G_hisH" fbc:label="hisH" fbc:name="hisH" />
      <fbc:geneProduct fbc:id="G_hisI" fbc:label="hisI" fbc:name="hisI" />
      <fbc:geneProduct fbc:id="G_hisJ" fbc:label="hisJ" fbc:name="hisJ" />
      <fbc:geneProduct fbc:id="G_hisM" fbc:label="hisM" fbc:name="hisM" />
      <fbc:geneProduct fbc:id="G_hisP" fbc:label="hisP" fbc:name="hisP" />
      <fbc:geneProduct fbc:id="G_hisQ" fbc:label="hisQ" fbc:name="hisQ" />
      <fbc:geneProduct fbc:id="G_hpaB" fbc:label="hpaB" fbc:name="hpaB" />
      <fbc:geneProduct fbc:id="G_hpaD" fbc:label="hpaD" fbc:name="hpaD" />
      <fbc:geneProduct fbc:id="G_hpaF" fbc:label="hpaF" fbc:name="hpaF" />
      <fbc:geneProduct fbc:id="G_hpaH" fbc:label="hpaH" fbc:name="hpaH" />
      <fbc:geneProduct fbc:id="G_hpaI" fbc:label="hpaI" fbc:name="hpaI" />
      <fbc:geneProduct fbc:id="G_hpt" fbc:label="hpt" fbc:name="hpt" />
      <fbc:geneProduct fbc:id="G_hutG" fbc:label="hutG" fbc:name="hutG" />
      <fbc:geneProduct fbc:id="G_hutH" fbc:label="hutH" fbc:name="hutH" />
      <fbc:geneProduct fbc:id="G_hutI" fbc:label="hutI" fbc:name="hutI" />
      <fbc:geneProduct fbc:id="G_hutU" fbc:label="hutU" fbc:name="hutU" />
      <fbc:geneProduct fbc:id="G_icdA" fbc:label="icdA" fbc:name="icdA" />
      <fbc:geneProduct fbc:id="G_idnK" fbc:label="idnK" fbc:name="idnK" />
      <fbc:geneProduct fbc:id="G_idnO" fbc:label="idnO" fbc:name="idnO" />
      <fbc:geneProduct fbc:id="G_ilvA" fbc:label="ilvA" fbc:name="ilvA" />
      <fbc:geneProduct fbc:id="G_ilvB1" fbc:label="ilvB1" fbc:name="ilvB1" />
      <fbc:geneProduct fbc:id="G_ilvB2" fbc:label="ilvB2" fbc:name="ilvB2" />
      <fbc:geneProduct fbc:id="G_ilvC" fbc:label="ilvC" fbc:name="ilvC" />
      <fbc:geneProduct fbc:id="G_ilvD" fbc:label="ilvD" fbc:name="ilvD" />
      <fbc:geneProduct fbc:id="G_ilvE" fbc:label="ilvE" fbc:name="ilvE" />
      <fbc:geneProduct fbc:id="G_ilvG" fbc:label="ilvG" fbc:name="ilvG" />
      <fbc:geneProduct fbc:id="G_ilvH" fbc:label="ilvH" fbc:name="ilvH" />
      <fbc:geneProduct fbc:id="G_ilvI" fbc:label="ilvI" fbc:name="ilvI" />
      <fbc:geneProduct fbc:id="G_ilvM" fbc:label="ilvM" fbc:name="ilvM" />
      <fbc:geneProduct fbc:id="G_ilvN" fbc:label="ilvN" fbc:name="ilvN" />
      <fbc:geneProduct fbc:id="G_iolE" fbc:label="iolE" fbc:name="iolE" />
      <fbc:geneProduct fbc:id="G_ipk" fbc:label="ipk" fbc:name="ipk" />
      <fbc:geneProduct fbc:id="G_irp1" fbc:label="irp1" fbc:name="irp1" />
      <fbc:geneProduct fbc:id="G_irp2" fbc:label="irp2" fbc:name="irp2" />
      <fbc:geneProduct fbc:id="G_ispA" fbc:label="ispA" fbc:name="ispA" />
      <fbc:geneProduct fbc:id="G_ispB" fbc:label="ispB" fbc:name="ispB" />
      <fbc:geneProduct fbc:id="G_ispD" fbc:label="ispD" fbc:name="ispD" />
      <fbc:geneProduct fbc:id="G_ispF" fbc:label="ispF" fbc:name="ispF" />
      <fbc:geneProduct fbc:id="G_ispG" fbc:label="ispG" fbc:name="ispG" />
      <fbc:geneProduct fbc:id="G_ispH" fbc:label="ispH" fbc:name="ispH" />
      <fbc:geneProduct fbc:id="G_iucB" fbc:label="iucB" fbc:name="iucB" />
      <fbc:geneProduct fbc:id="G_iucC" fbc:label="iucC" fbc:name="iucC" />
      <fbc:geneProduct fbc:id="G_iucD" fbc:label="iucD" fbc:name="iucD" />
      <fbc:geneProduct fbc:id="G_katA" fbc:label="katA" fbc:name="katA" />
      <fbc:geneProduct fbc:id="G_katG" fbc:label="katG" fbc:name="katG" />
      <fbc:geneProduct fbc:id="G_kbl" fbc:label="kbl" fbc:name="kbl" />
      <fbc:geneProduct fbc:id="G_kdgK" fbc:label="kdgK" fbc:name="kdgK" />
      <fbc:geneProduct fbc:id="G_kdpA" fbc:label="kdpA" fbc:name="kdpA" />
      <fbc:geneProduct fbc:id="G_kdpB" fbc:label="kdpB" fbc:name="kdpB" />
      <fbc:geneProduct fbc:id="G_kdpC" fbc:label="kdpC" fbc:name="kdpC" />
      <fbc:geneProduct fbc:id="G_kdpD1" fbc:label="kdpD1" fbc:name="kdpD1" />
      <fbc:geneProduct fbc:id="G_kdpE" fbc:label="kdpE" fbc:name="kdpE" />
      <fbc:geneProduct fbc:id="G_kdsA" fbc:label="kdsA" fbc:name="kdsA" />
      <fbc:geneProduct fbc:id="G_kdsB" fbc:label="kdsB" fbc:name="kdsB" />
      <fbc:geneProduct fbc:id="G_kdtA" fbc:label="kdtA" fbc:name="kdtA" />
      <fbc:geneProduct fbc:id="G_kdtX" fbc:label="kdtX" fbc:name="kdtX" />
      <fbc:geneProduct fbc:id="G_kduD" fbc:label="kduD" fbc:name="kduD" />
      <fbc:geneProduct fbc:id="G_kduD2" fbc:label="kduD2" fbc:name="kduD2" />
      <fbc:geneProduct fbc:id="G_kduI" fbc:label="kduI" fbc:name="kduI" />
      <fbc:geneProduct fbc:id="G_kgd" fbc:label="kgd" fbc:name="kgd" />
      <fbc:geneProduct fbc:id="G_lacZ" fbc:label="lacZ" fbc:name="lacZ" />
      <fbc:geneProduct fbc:id="G_ldhA2" fbc:label="ldhA2" fbc:name="ldhA2" />
      <fbc:geneProduct fbc:id="G_ldhA3" fbc:label="ldhA3" fbc:name="ldhA3" />
      <fbc:geneProduct fbc:id="G_leuA" fbc:label="leuA" fbc:name="leuA" />
      <fbc:geneProduct fbc:id="G_leuB1" fbc:label="leuB1" fbc:name="leuB1" />
      <fbc:geneProduct fbc:id="G_leuB2" fbc:label="leuB2" fbc:name="leuB2" />
      <fbc:geneProduct fbc:id="G_leuC" fbc:label="leuC" fbc:name="leuC" />
      <fbc:geneProduct fbc:id="G_leuD" fbc:label="leuD" fbc:name="leuD" />
      <fbc:geneProduct fbc:id="G_livF" fbc:label="livF" fbc:name="livF" />
      <fbc:geneProduct fbc:id="G_livF1" fbc:label="livF1" fbc:name="livF1" />
      <fbc:geneProduct fbc:id="G_livG" fbc:label="livG" fbc:name="livG" />
      <fbc:geneProduct fbc:id="G_livG1" fbc:label="livG1" fbc:name="livG1" />
      <fbc:geneProduct fbc:id="G_livH" fbc:label="livH" fbc:name="livH" />
      <fbc:geneProduct fbc:id="G_livK1" fbc:label="livK1" fbc:name="livK1" />
      <fbc:geneProduct fbc:id="G_livK2" fbc:label="livK2" fbc:name="livK2" />
      <fbc:geneProduct fbc:id="G_livM" fbc:label="livM" fbc:name="livM" />
      <fbc:geneProduct fbc:id="G_livM1" fbc:label="livM1" fbc:name="livM1" />
      <fbc:geneProduct fbc:id="G_livM2" fbc:label="livM2" fbc:name="livM2" />
      <fbc:geneProduct fbc:id="G_lldD" fbc:label="lldD" fbc:name="lldD" />
      <fbc:geneProduct fbc:id="G_lpd" fbc:label="lpd" fbc:name="lpd" />
      <fbc:geneProduct fbc:id="G_lpdA" fbc:label="lpdA" fbc:name="lpdA" />
      <fbc:geneProduct fbc:id="G_lpxA" fbc:label="lpxA" fbc:name="lpxA" />
      <fbc:geneProduct fbc:id="G_lpxB" fbc:label="lpxB" fbc:name="lpxB" />
      <fbc:geneProduct fbc:id="G_lpxC" fbc:label="lpxC" fbc:name="lpxC" />
      <fbc:geneProduct fbc:id="G_lpxD" fbc:label="lpxD" fbc:name="lpxD" />
      <fbc:geneProduct fbc:id="G_lpxK" fbc:label="lpxK" fbc:name="lpxK" />
      <fbc:geneProduct fbc:id="G_ltaA" fbc:label="ltaA" fbc:name="ltaA" />
      <fbc:geneProduct fbc:id="G_luxS" fbc:label="luxS" fbc:name="luxS" />
      <fbc:geneProduct fbc:id="G_lysA" fbc:label="lysA" fbc:name="lysA" />
      <fbc:geneProduct fbc:id="G_lysC2" fbc:label="lysC2" fbc:name="lysC2" />
      <fbc:geneProduct fbc:id="G_lysP" fbc:label="lysP" fbc:name="lysP" />
      <fbc:geneProduct fbc:id="G_malE" fbc:label="malE" fbc:name="malE" />
      <fbc:geneProduct fbc:id="G_malE2" fbc:label="malE2" fbc:name="malE2" />
      <fbc:geneProduct fbc:id="G_malF" fbc:label="malF" fbc:name="malF" />
      <fbc:geneProduct fbc:id="G_malF7" fbc:label="malF7" fbc:name="malF7" />
      <fbc:geneProduct fbc:id="G_malG" fbc:label="malG" fbc:name="malG" />
      <fbc:geneProduct fbc:id="G_malG7" fbc:label="malG7" fbc:name="malG7" />
      <fbc:geneProduct fbc:id="G_malK2" fbc:label="malK2" fbc:name="malK2" />
      <fbc:geneProduct fbc:id="G_malQ" fbc:label="malQ" fbc:name="malQ" />
      <fbc:geneProduct fbc:id="G_malZ" fbc:label="malZ" fbc:name="malZ" />
      <fbc:geneProduct fbc:id="G_manA" fbc:label="manA" fbc:name="manA" />
      <fbc:geneProduct fbc:id="G_manB1" fbc:label="manB1" fbc:name="manB1" />
      <fbc:geneProduct fbc:id="G_manB2" fbc:label="manB2" fbc:name="manB2" />
      <fbc:geneProduct fbc:id="G_manX1" fbc:label="manX1" fbc:name="manX1" />
      <fbc:geneProduct fbc:id="G_manX2" fbc:label="manX2" fbc:name="manX2" />
      <fbc:geneProduct fbc:id="G_manY" fbc:label="manY" fbc:name="manY" />
      <fbc:geneProduct fbc:id="G_manZ" fbc:label="manZ" fbc:name="manZ" />
      <fbc:geneProduct fbc:id="G_mazG" fbc:label="mazG" fbc:name="mazG" />
      <fbc:geneProduct fbc:id="G_mdh" fbc:label="mdh" fbc:name="mdh" />
      <fbc:geneProduct fbc:id="G_melB" fbc:label="melB" fbc:name="melB" />
      <fbc:geneProduct fbc:id="G_menA" fbc:label="menA" fbc:name="menA" />
      <fbc:geneProduct fbc:id="G_menB" fbc:label="menB" fbc:name="menB" />
      <fbc:geneProduct fbc:id="G_menC" fbc:label="menC" fbc:name="menC" />
      <fbc:geneProduct fbc:id="G_menD" fbc:label="menD" fbc:name="menD" />
      <fbc:geneProduct fbc:id="G_menF" fbc:label="menF" fbc:name="menF" />
      <fbc:geneProduct fbc:id="G_metA" fbc:label="metA" fbc:name="metA" />
      <fbc:geneProduct fbc:id="G_metC1" fbc:label="metC1" fbc:name="metC1" />
      <fbc:geneProduct fbc:id="G_metC2" fbc:label="metC2" fbc:name="metC2" />
      <fbc:geneProduct fbc:id="G_metC3" fbc:label="metC3" fbc:name="metC3" />
      <fbc:geneProduct fbc:id="G_metE" fbc:label="metE" fbc:name="metE" />
      <fbc:geneProduct fbc:id="G_metF" fbc:label="metF" fbc:name="metF" />
      <fbc:geneProduct fbc:id="G_metF2" fbc:label="metF2" fbc:name="metF2" />
      <fbc:geneProduct fbc:id="G_metH" fbc:label="metH" fbc:name="metH" />
      <fbc:geneProduct fbc:id="G_metK" fbc:label="metK" fbc:name="metK" />
      <fbc:geneProduct fbc:id="G_metL" fbc:label="metL" fbc:name="metL" />
      <fbc:geneProduct fbc:id="G_metN" fbc:label="metN" fbc:name="metN" />
      <fbc:geneProduct fbc:id="G_metQ" fbc:label="metQ" fbc:name="metQ" />
      <fbc:geneProduct fbc:id="G_mglA4" fbc:label="mglA4" fbc:name="mglA4" />
      <fbc:geneProduct fbc:id="G_mglA7" fbc:label="mglA7" fbc:name="mglA7" />
      <fbc:geneProduct fbc:id="G_mglB" fbc:label="mglB" fbc:name="mglB" />
      <fbc:geneProduct fbc:id="G_mglC" fbc:label="mglC" fbc:name="mglC" />
      <fbc:geneProduct fbc:id="G_mgsA" fbc:label="mgsA" fbc:name="mgsA" />
      <fbc:geneProduct fbc:id="G_mgtA" fbc:label="mgtA" fbc:name="mgtA" />
      <fbc:geneProduct fbc:id="G_mhpC3" fbc:label="mhpC3" fbc:name="mhpC3" />
      <fbc:geneProduct fbc:id="G_mhpD2" fbc:label="mhpD2" fbc:name="mhpD2" />
      <fbc:geneProduct fbc:id="G_mmsB" fbc:label="mmsB" fbc:name="mmsB" />
      <fbc:geneProduct fbc:id="G_mraY" fbc:label="mraY" fbc:name="mraY" />
      <fbc:geneProduct fbc:id="G_mrcB" fbc:label="mrcB" fbc:name="mrcB" />
      <fbc:geneProduct fbc:id="G_msbB" fbc:label="msbB" fbc:name="msbB" />
      <fbc:geneProduct fbc:id="G_mtlA" fbc:label="mtlA" fbc:name="mtlA" />
      <fbc:geneProduct fbc:id="G_mtlD1" fbc:label="mtlD1" fbc:name="mtlD1" />
      <fbc:geneProduct fbc:id="G_mtlD2" fbc:label="mtlD2" fbc:name="mtlD2" />
      <fbc:geneProduct fbc:id="G_mtn" fbc:label="mtn" fbc:name="mtn" />
      <fbc:geneProduct fbc:id="G_mtr" fbc:label="mtr" fbc:name="mtr" />
      <fbc:geneProduct fbc:id="G_murA" fbc:label="murA" fbc:name="murA" />
      <fbc:geneProduct fbc:id="G_murB" fbc:label="murB" fbc:name="murB" />
      <fbc:geneProduct fbc:id="G_murC" fbc:label="murC" fbc:name="murC" />
      <fbc:geneProduct fbc:id="G_murD" fbc:label="murD" fbc:name="murD" />
      <fbc:geneProduct fbc:id="G_murE" fbc:label="murE" fbc:name="murE" />
      <fbc:geneProduct fbc:id="G_murF" fbc:label="murF" fbc:name="murF" />
      <fbc:geneProduct fbc:id="G_murG" fbc:label="murG" fbc:name="murG" />
      <fbc:geneProduct fbc:id="G_murI" fbc:label="murI" fbc:name="murI" />
      <fbc:geneProduct fbc:id="G_nadA" fbc:label="nadA" fbc:name="nadA" />
      <fbc:geneProduct fbc:id="G_nadB" fbc:label="nadB" fbc:name="nadB" />
      <fbc:geneProduct fbc:id="G_nadC" fbc:label="nadC" fbc:name="nadC" />
      <fbc:geneProduct fbc:id="G_nadD" fbc:label="nadD" fbc:name="nadD" />
      <fbc:geneProduct fbc:id="G_nadE" fbc:label="nadE" fbc:name="nadE" />
      <fbc:geneProduct fbc:id="G_nadR" fbc:label="nadR" fbc:name="nadR" />
      <fbc:geneProduct fbc:id="G_nagA" fbc:label="nagA" fbc:name="nagA" />
      <fbc:geneProduct fbc:id="G_nagB" fbc:label="nagB" fbc:name="nagB" />
      <fbc:geneProduct fbc:id="G_nagC1" fbc:label="nagC1" fbc:name="nagC1" />
      <fbc:geneProduct fbc:id="G_nagC4" fbc:label="nagC4" fbc:name="nagC4" />
      <fbc:geneProduct fbc:id="G_nagC7" fbc:label="nagC7" fbc:name="nagC7" />
      <fbc:geneProduct fbc:id="G_nagE" fbc:label="nagE" fbc:name="nagE" />
      <fbc:geneProduct fbc:id="G_nanE" fbc:label="nanE" fbc:name="nanE" />
      <fbc:geneProduct fbc:id="G_nanT" fbc:label="nanT" fbc:name="nanT" />
      <fbc:geneProduct fbc:id="G_napA" fbc:label="napA" fbc:name="napA" />
      <fbc:geneProduct fbc:id="G_ndh" fbc:label="ndh" fbc:name="ndh" />
      <fbc:geneProduct fbc:id="G_ndk" fbc:label="ndk" fbc:name="ndk" />
      <fbc:geneProduct fbc:id="G_nhaA" fbc:label="nhaA" fbc:name="nhaA" />
      <fbc:geneProduct fbc:id="G_nhaB" fbc:label="nhaB" fbc:name="nhaB" />
      <fbc:geneProduct fbc:id="G_nifS" fbc:label="nifS" fbc:name="nifS" />
      <fbc:geneProduct fbc:id="G_nifS2" fbc:label="nifS2" fbc:name="nifS2" />
      <fbc:geneProduct fbc:id="G_nirB" fbc:label="nirB" fbc:name="nirB" />
      <fbc:geneProduct fbc:id="G_nirC" fbc:label="nirC" fbc:name="nirC" />
      <fbc:geneProduct fbc:id="G_nirD" fbc:label="nirD" fbc:name="nirD" />
      <fbc:geneProduct fbc:id="G_nrdA" fbc:label="nrdA" fbc:name="nrdA" />
      <fbc:geneProduct fbc:id="G_nrdD" fbc:label="nrdD" fbc:name="nrdD" />
      <fbc:geneProduct fbc:id="G_nrdE" fbc:label="nrdE" fbc:name="nrdE" />
      <fbc:geneProduct fbc:id="G_nrdF" fbc:label="nrdF" fbc:name="nrdF" />
      <fbc:geneProduct fbc:id="G_nudF" fbc:label="nudF" fbc:name="nudF" />
      <fbc:geneProduct fbc:id="G_nuoA" fbc:label="nuoA" fbc:name="nuoA" />
      <fbc:geneProduct fbc:id="G_nuoB" fbc:label="nuoB" fbc:name="nuoB" />
      <fbc:geneProduct fbc:id="G_nuoD" fbc:label="nuoD" fbc:name="nuoD" />
      <fbc:geneProduct fbc:id="G_nuoE" fbc:label="nuoE" fbc:name="nuoE" />
      <fbc:geneProduct fbc:id="G_nuoF" fbc:label="nuoF" fbc:name="nuoF" />
      <fbc:geneProduct fbc:id="G_nuoG" fbc:label="nuoG" fbc:name="nuoG" />
      <fbc:geneProduct fbc:id="G_nuoH" fbc:label="nuoH" fbc:name="nuoH" />
      <fbc:geneProduct fbc:id="G_nuoI" fbc:label="nuoI" fbc:name="nuoI" />
      <fbc:geneProduct fbc:id="G_nuoJ" fbc:label="nuoJ" fbc:name="nuoJ" />
      <fbc:geneProduct fbc:id="G_nuoK" fbc:label="nuoK" fbc:name="nuoK" />
      <fbc:geneProduct fbc:id="G_nuoL" fbc:label="nuoL" fbc:name="nuoL" />
      <fbc:geneProduct fbc:id="G_nuoM" fbc:label="nuoM" fbc:name="nuoM" />
      <fbc:geneProduct fbc:id="G_nuoN" fbc:label="nuoN" fbc:name="nuoN" />
      <fbc:geneProduct fbc:id="G_nupC1" fbc:label="nupC1" fbc:name="nupC1" />
      <fbc:geneProduct fbc:id="G_nupC2" fbc:label="nupC2" fbc:name="nupC2" />
      <fbc:geneProduct fbc:id="G_ogl" fbc:label="ogl" fbc:name="ogl" />
      <fbc:geneProduct fbc:id="G_pabA" fbc:label="pabA" fbc:name="pabA" />
      <fbc:geneProduct fbc:id="G_pabB" fbc:label="pabB" fbc:name="pabB" />
      <fbc:geneProduct fbc:id="G_pabC" fbc:label="pabC" fbc:name="pabC" />
      <fbc:geneProduct fbc:id="G_panB" fbc:label="panB" fbc:name="panB" />
      <fbc:geneProduct fbc:id="G_panC" fbc:label="panC" fbc:name="panC" />
      <fbc:geneProduct fbc:id="G_panD" fbc:label="panD" fbc:name="panD" />
      <fbc:geneProduct fbc:id="G_panF" fbc:label="panF" fbc:name="panF" />
      <fbc:geneProduct fbc:id="G_pckA" fbc:label="pckA" fbc:name="pckA" />
      <fbc:geneProduct fbc:id="G_pdxA" fbc:label="pdxA" fbc:name="pdxA" />
      <fbc:geneProduct fbc:id="G_pdxB" fbc:label="pdxB" fbc:name="pdxB" />
      <fbc:geneProduct fbc:id="G_pdxH" fbc:label="pdxH" fbc:name="pdxH" />
      <fbc:geneProduct fbc:id="G_pdxJ" fbc:label="pdxJ" fbc:name="pdxJ" />
      <fbc:geneProduct fbc:id="G_pdxY" fbc:label="pdxY" fbc:name="pdxY" />
      <fbc:geneProduct fbc:id="G_pelY" fbc:label="pelY" fbc:name="pelY" />
      <fbc:geneProduct fbc:id="G_pepD1" fbc:label="pepD1" fbc:name="pepD1" />
      <fbc:geneProduct fbc:id="G_pepN" fbc:label="pepN" fbc:name="pepN" />
      <fbc:geneProduct fbc:id="G_pepT" fbc:label="pepT" fbc:name="pepT" />
      <fbc:geneProduct fbc:id="G_pfkA" fbc:label="pfkA" fbc:name="pfkA" />
      <fbc:geneProduct fbc:id="G_pflB" fbc:label="pflB" fbc:name="pflB" />
      <fbc:geneProduct fbc:id="G_pgi" fbc:label="pgi" fbc:name="pgi" />
      <fbc:geneProduct fbc:id="G_pgk" fbc:label="pgk" fbc:name="pgk" />
      <fbc:geneProduct fbc:id="G_pgm" fbc:label="pgm" fbc:name="pgm" />
      <fbc:geneProduct fbc:id="G_pgpA" fbc:label="pgpA" fbc:name="pgpA" />
      <fbc:geneProduct fbc:id="G_pgpB5" fbc:label="pgpB5" fbc:name="pgpB5" />
      <fbc:geneProduct fbc:id="G_pgsA2" fbc:label="pgsA2" fbc:name="pgsA2" />
      <fbc:geneProduct fbc:id="G_pheA" fbc:label="pheA" fbc:name="pheA" />
      <fbc:geneProduct fbc:id="G_pheA2" fbc:label="pheA2" fbc:name="pheA2" />
      <fbc:geneProduct fbc:id="G_phoA" fbc:label="phoA" fbc:name="phoA" />
      <fbc:geneProduct fbc:id="G_pitA" fbc:label="pitA" fbc:name="pitA" />
      <fbc:geneProduct fbc:id="G_pksG" fbc:label="pksG" fbc:name="pksG" />
      <fbc:geneProduct fbc:id="G_pldA" fbc:label="pldA" fbc:name="pldA" />
      <fbc:geneProduct fbc:id="G_pldB2" fbc:label="pldB2" fbc:name="pldB2" />
      <fbc:geneProduct fbc:id="G_plsB" fbc:label="plsB" fbc:name="plsB" />
      <fbc:geneProduct fbc:id="G_plsC2" fbc:label="plsC2" fbc:name="plsC2" />
      <fbc:geneProduct fbc:id="G_pmrF" fbc:label="pmrF" fbc:name="pmrF" />
      <fbc:geneProduct fbc:id="G_pncA" fbc:label="pncA" fbc:name="pncA" />
      <fbc:geneProduct fbc:id="G_pncB" fbc:label="pncB" fbc:name="pncB" />
      <fbc:geneProduct fbc:id="G_pntA" fbc:label="pntA" fbc:name="pntA" />
      <fbc:geneProduct fbc:id="G_pntB" fbc:label="pntB" fbc:name="pntB" />
      <fbc:geneProduct fbc:id="G_pnuC" fbc:label="pnuC" fbc:name="pnuC" />
      <fbc:geneProduct fbc:id="G_potB2" fbc:label="potB2" fbc:name="potB2" />
      <fbc:geneProduct fbc:id="G_potC2" fbc:label="potC2" fbc:name="potC2" />
      <fbc:geneProduct fbc:id="G_potD" fbc:label="potD" fbc:name="potD" />
      <fbc:geneProduct fbc:id="G_potE3" fbc:label="potE3" fbc:name="potE3" />
      <fbc:geneProduct fbc:id="G_potF" fbc:label="potF" fbc:name="potF" />
      <fbc:geneProduct fbc:id="G_potG" fbc:label="potG" fbc:name="potG" />
      <fbc:geneProduct fbc:id="G_potH" fbc:label="potH" fbc:name="potH" />
      <fbc:geneProduct fbc:id="G_potI" fbc:label="potI" fbc:name="potI" />
      <fbc:geneProduct fbc:id="G_poxB" fbc:label="poxB" fbc:name="poxB" />
      <fbc:geneProduct fbc:id="G_ppa" fbc:label="ppa" fbc:name="ppa" />
      <fbc:geneProduct fbc:id="G_ppc" fbc:label="ppc" fbc:name="ppc" />
      <fbc:geneProduct fbc:id="G_ppk" fbc:label="ppk" fbc:name="ppk" />
      <fbc:geneProduct fbc:id="G_ppnK" fbc:label="ppnK" fbc:name="ppnK" />
      <fbc:geneProduct fbc:id="G_ppsA" fbc:label="ppsA" fbc:name="ppsA" />
      <fbc:geneProduct fbc:id="G_ppx" fbc:label="ppx" fbc:name="ppx" />
      <fbc:geneProduct fbc:id="G_prk" fbc:label="prk" fbc:name="prk" />
      <fbc:geneProduct fbc:id="G_proA" fbc:label="proA" fbc:name="proA" />
      <fbc:geneProduct fbc:id="G_proB" fbc:label="proB" fbc:name="proB" />
      <fbc:geneProduct fbc:id="G_proC" fbc:label="proC" fbc:name="proC" />
      <fbc:geneProduct fbc:id="G_proV2" fbc:label="proV2" fbc:name="proV2" />
      <fbc:geneProduct fbc:id="G_proW3" fbc:label="proW3" fbc:name="proW3" />
      <fbc:geneProduct fbc:id="G_proX" fbc:label="proX" fbc:name="proX" />
      <fbc:geneProduct fbc:id="G_prsA" fbc:label="prsA" fbc:name="prsA" />
      <fbc:geneProduct fbc:id="G_psd" fbc:label="psd" fbc:name="psd" />
      <fbc:geneProduct fbc:id="G_pssA" fbc:label="pssA" fbc:name="pssA" />
      <fbc:geneProduct fbc:id="G_pstA" fbc:label="pstA" fbc:name="pstA" />
      <fbc:geneProduct fbc:id="G_pstB1" fbc:label="pstB1" fbc:name="pstB1" />
      <fbc:geneProduct fbc:id="G_pstC" fbc:label="pstC" fbc:name="pstC" />
      <fbc:geneProduct fbc:id="G_pstS1" fbc:label="pstS1" fbc:name="pstS1" />
      <fbc:geneProduct fbc:id="G_pta" fbc:label="pta" fbc:name="pta" />
      <fbc:geneProduct fbc:id="G_ptsA" fbc:label="ptsA" fbc:name="ptsA" />
      <fbc:geneProduct fbc:id="G_ptsG" fbc:label="ptsG" fbc:name="ptsG" />
      <fbc:geneProduct fbc:id="G_ptsH" fbc:label="ptsH" fbc:name="ptsH" />
      <fbc:geneProduct fbc:id="G_ptsI" fbc:label="ptsI" fbc:name="ptsI" />
      <fbc:geneProduct fbc:id="G_ptsO" fbc:label="ptsO" fbc:name="ptsO" />
      <fbc:geneProduct fbc:id="G_ptsP" fbc:label="ptsP" fbc:name="ptsP" />
      <fbc:geneProduct fbc:id="G_purA" fbc:label="purA" fbc:name="purA" />
      <fbc:geneProduct fbc:id="G_purB" fbc:label="purB" fbc:name="purB" />
      <fbc:geneProduct fbc:id="G_purC" fbc:label="purC" fbc:name="purC" />
      <fbc:geneProduct fbc:id="G_purD" fbc:label="purD" fbc:name="purD" />
      <fbc:geneProduct fbc:id="G_purE" fbc:label="purE" fbc:name="purE" />
      <fbc:geneProduct fbc:id="G_purF" fbc:label="purF" fbc:name="purF" />
      <fbc:geneProduct fbc:id="G_purH" fbc:label="purH" fbc:name="purH" />
      <fbc:geneProduct fbc:id="G_purI" fbc:label="purI" fbc:name="purI" />
      <fbc:geneProduct fbc:id="G_purK" fbc:label="purK" fbc:name="purK" />
      <fbc:geneProduct fbc:id="G_purL" fbc:label="purL" fbc:name="purL" />
      <fbc:geneProduct fbc:id="G_purN" fbc:label="purN" fbc:name="purN" />
      <fbc:geneProduct fbc:id="G_purT" fbc:label="purT" fbc:name="purT" />
      <fbc:geneProduct fbc:id="G_purU" fbc:label="purU" fbc:name="purU" />
      <fbc:geneProduct fbc:id="G_putA" fbc:label="putA" fbc:name="putA" />
      <fbc:geneProduct fbc:id="G_putA1" fbc:label="putA1" fbc:name="putA1" />
      <fbc:geneProduct fbc:id="G_putP2" fbc:label="putP2" fbc:name="putP2" />
      <fbc:geneProduct fbc:id="G_putP4" fbc:label="putP4" fbc:name="putP4" />
      <fbc:geneProduct fbc:id="G_pykA" fbc:label="pykA" fbc:name="pykA" />
      <fbc:geneProduct fbc:id="G_pykF" fbc:label="pykF" fbc:name="pykF" />
      <fbc:geneProduct fbc:id="G_pyrB" fbc:label="pyrB" fbc:name="pyrB" />
      <fbc:geneProduct fbc:id="G_pyrC" fbc:label="pyrC" fbc:name="pyrC" />
      <fbc:geneProduct fbc:id="G_pyrD" fbc:label="pyrD" fbc:name="pyrD" />
      <fbc:geneProduct fbc:id="G_pyrE" fbc:label="pyrE" fbc:name="pyrE" />
      <fbc:geneProduct fbc:id="G_pyrF" fbc:label="pyrF" fbc:name="pyrF" />
      <fbc:geneProduct fbc:id="G_pyrG" fbc:label="pyrG" fbc:name="pyrG" />
      <fbc:geneProduct fbc:id="G_pyrH" fbc:label="pyrH" fbc:name="pyrH" />
      <fbc:geneProduct fbc:id="G_pyrI" fbc:label="pyrI" fbc:name="pyrI" />
      <fbc:geneProduct fbc:id="G_racX" fbc:label="racX" fbc:name="racX" />
      <fbc:geneProduct fbc:id="G_rbsD1" fbc:label="rbsD1" fbc:name="rbsD1" />
      <fbc:geneProduct fbc:id="G_rbsK1" fbc:label="rbsK1" fbc:name="rbsK1" />
      <fbc:geneProduct fbc:id="G_rbsK2" fbc:label="rbsK2" fbc:name="rbsK2" />
      <fbc:geneProduct fbc:id="G_rbsK5" fbc:label="rbsK5" fbc:name="rbsK5" />
      <fbc:geneProduct fbc:id="G_relA" fbc:label="relA" fbc:name="relA" />
      <fbc:geneProduct fbc:id="G_rfaC" fbc:label="rfaC" fbc:name="rfaC" />
      <fbc:geneProduct fbc:id="G_rfaD" fbc:label="rfaD" fbc:name="rfaD" />
      <fbc:geneProduct fbc:id="G_rfaE" fbc:label="rfaE" fbc:name="rfaE" />
      <fbc:geneProduct fbc:id="G_rfaF" fbc:label="rfaF" fbc:name="rfaF" />
      <fbc:geneProduct fbc:id="G_rfaQ" fbc:label="rfaQ" fbc:name="rfaQ" />
      <fbc:geneProduct fbc:id="G_rffC" fbc:label="rffC" fbc:name="rffC" />
      <fbc:geneProduct fbc:id="G_rffE" fbc:label="rffE" fbc:name="rffE" />
      <fbc:geneProduct fbc:id="G_rffG" fbc:label="rffG" fbc:name="rffG" />
      <fbc:geneProduct fbc:id="G_rffH" fbc:label="rffH" fbc:name="rffH" />
      <fbc:geneProduct fbc:id="G_rhaA" fbc:label="rhaA" fbc:name="rhaA" />
      <fbc:geneProduct fbc:id="G_rhaB" fbc:label="rhaB" fbc:name="rhaB" />
      <fbc:geneProduct fbc:id="G_rhaD" fbc:label="rhaD" fbc:name="rhaD" />
      <fbc:geneProduct fbc:id="G_rhaT2" fbc:label="rhaT2" fbc:name="rhaT2" />
      <fbc:geneProduct fbc:id="G_ribA" fbc:label="ribA" fbc:name="ribA" />
      <fbc:geneProduct fbc:id="G_ribB" fbc:label="ribB" fbc:name="ribB" />
      <fbc:geneProduct fbc:id="G_ribD" fbc:label="ribD" fbc:name="ribD" />
      <fbc:geneProduct fbc:id="G_ribE" fbc:label="ribE" fbc:name="ribE" />
      <fbc:geneProduct fbc:id="G_ribF" fbc:label="ribF" fbc:name="ribF" />
      <fbc:geneProduct fbc:id="G_ribH" fbc:label="ribH" fbc:name="ribH" />
      <fbc:geneProduct fbc:id="G_rpe" fbc:label="rpe" fbc:name="rpe" />
      <fbc:geneProduct fbc:id="G_rpiA1" fbc:label="rpiA1" fbc:name="rpiA1" />
      <fbc:geneProduct fbc:id="G_rpiA2" fbc:label="rpiA2" fbc:name="rpiA2" />
      <fbc:geneProduct fbc:id="G_rpiB1" fbc:label="rpiB1" fbc:name="rpiB1" />
      <fbc:geneProduct fbc:id="G_sbp" fbc:label="sbp" fbc:name="sbp" />
      <fbc:geneProduct fbc:id="G_sdaA" fbc:label="sdaA" fbc:name="sdaA" />
      <fbc:geneProduct fbc:id="G_sdaC2" fbc:label="sdaC2" fbc:name="sdaC2" />
      <fbc:geneProduct fbc:id="G_sdhA" fbc:label="sdhA" fbc:name="sdhA" />
      <fbc:geneProduct fbc:id="G_sdhB" fbc:label="sdhB" fbc:name="sdhB" />
      <fbc:geneProduct fbc:id="G_sdhC" fbc:label="sdhC" fbc:name="sdhC" />
      <fbc:geneProduct fbc:id="G_sdhD" fbc:label="sdhD" fbc:name="sdhD" />
      <fbc:geneProduct fbc:id="G_selD" fbc:label="selD" fbc:name="selD" />
      <fbc:geneProduct fbc:id="G_serA1" fbc:label="serA1" fbc:name="serA1" />
      <fbc:geneProduct fbc:id="G_serA2" fbc:label="serA2" fbc:name="serA2" />
      <fbc:geneProduct fbc:id="G_serB" fbc:label="serB" fbc:name="serB" />
      <fbc:geneProduct fbc:id="G_serC" fbc:label="serC" fbc:name="serC" />
      <fbc:geneProduct fbc:id="G_sfcA1" fbc:label="sfcA1" fbc:name="sfcA1" />
      <fbc:geneProduct fbc:id="G_sfcA2" fbc:label="sfcA2" fbc:name="sfcA2" />
      <fbc:geneProduct fbc:id="G_sgbK" fbc:label="sgbK" fbc:name="sgbK" />
      <fbc:geneProduct fbc:id="G_sgbU" fbc:label="sgbU" fbc:name="sgbU" />
      <fbc:geneProduct fbc:id="G_sodA" fbc:label="sodA" fbc:name="sodA" />
      <fbc:geneProduct fbc:id="G_sodB" fbc:label="sodB" fbc:name="sodB" />
      <fbc:geneProduct fbc:id="G_sodC" fbc:label="sodC" fbc:name="sodC" />
      <fbc:geneProduct fbc:id="G_solA" fbc:label="solA" fbc:name="solA" />
      <fbc:geneProduct fbc:id="G_speA" fbc:label="speA" fbc:name="speA" />
      <fbc:geneProduct fbc:id="G_speC" fbc:label="speC" fbc:name="speC" />
      <fbc:geneProduct fbc:id="G_speD" fbc:label="speD" fbc:name="speD" />
      <fbc:geneProduct fbc:id="G_speE" fbc:label="speE" fbc:name="speE" />
      <fbc:geneProduct fbc:id="G_speG" fbc:label="speG" fbc:name="speG" />
      <fbc:geneProduct fbc:id="G_spoT" fbc:label="spoT" fbc:name="spoT" />
      <fbc:geneProduct fbc:id="G_sstT" fbc:label="sstT" fbc:name="sstT" />
      <fbc:geneProduct fbc:id="G_sthA" fbc:label="sthA" fbc:name="sthA" />
      <fbc:geneProduct fbc:id="G_sucB" fbc:label="sucB" fbc:name="sucB" />
      <fbc:geneProduct fbc:id="G_sucC" fbc:label="sucC" fbc:name="sucC" />
      <fbc:geneProduct fbc:id="G_sucD" fbc:label="sucD" fbc:name="sucD" />
      <fbc:geneProduct fbc:id="G_suhB" fbc:label="suhB" fbc:name="suhB" />
      <fbc:geneProduct fbc:id="G_surE" fbc:label="surE" fbc:name="surE" />
      <fbc:geneProduct fbc:id="G_talB" fbc:label="talB" fbc:name="talB" />
      <fbc:geneProduct fbc:id="G_tam" fbc:label="tam" fbc:name="tam" />
      <fbc:geneProduct fbc:id="G_tauA" fbc:label="tauA" fbc:name="tauA" />
      <fbc:geneProduct fbc:id="G_tauA2" fbc:label="tauA2" fbc:name="tauA2" />
      <fbc:geneProduct fbc:id="G_tauB" fbc:label="tauB" fbc:name="tauB" />
      <fbc:geneProduct fbc:id="G_tauB2" fbc:label="tauB2" fbc:name="tauB2" />
      <fbc:geneProduct fbc:id="G_tauC1" fbc:label="tauC1" fbc:name="tauC1" />
      <fbc:geneProduct fbc:id="G_tauC2" fbc:label="tauC2" fbc:name="tauC2" />
      <fbc:geneProduct fbc:id="G_tauD" fbc:label="tauD" fbc:name="tauD" />
      <fbc:geneProduct fbc:id="G_tbpA" fbc:label="tbpA" fbc:name="tbpA" />
      <fbc:geneProduct fbc:id="G_tdcB" fbc:label="tdcB" fbc:name="tdcB" />
      <fbc:geneProduct fbc:id="G_tdh" fbc:label="tdh" fbc:name="tdh" />
      <fbc:geneProduct fbc:id="G_tesA" fbc:label="tesA" fbc:name="tesA" />
      <fbc:geneProduct fbc:id="G_tesB" fbc:label="tesB" fbc:name="tesB" />
      <fbc:geneProduct fbc:id="G_thiC" fbc:label="thiC" fbc:name="thiC" />
      <fbc:geneProduct fbc:id="G_thiD" fbc:label="thiD" fbc:name="thiD" />
      <fbc:geneProduct fbc:id="G_thiE" fbc:label="thiE" fbc:name="thiE" />
      <fbc:geneProduct fbc:id="G_thiF" fbc:label="thiF" fbc:name="thiF" />
      <fbc:geneProduct fbc:id="G_thiG" fbc:label="thiG" fbc:name="thiG" />
      <fbc:geneProduct fbc:id="G_thiH" fbc:label="thiH" fbc:name="thiH" />
      <fbc:geneProduct fbc:id="G_thiI" fbc:label="thiI" fbc:name="thiI" />
      <fbc:geneProduct fbc:id="G_thiL" fbc:label="thiL" fbc:name="thiL" />
      <fbc:geneProduct fbc:id="G_thiP" fbc:label="thiP" fbc:name="thiP" />
      <fbc:geneProduct fbc:id="G_thiQ" fbc:label="thiQ" fbc:name="thiQ" />
      <fbc:geneProduct fbc:id="G_thrA" fbc:label="thrA" fbc:name="thrA" />
      <fbc:geneProduct fbc:id="G_thrB" fbc:label="thrB" fbc:name="thrB" />
      <fbc:geneProduct fbc:id="G_thrC" fbc:label="thrC" fbc:name="thrC" />
      <fbc:geneProduct fbc:id="G_thyA" fbc:label="thyA" fbc:name="thyA" />
      <fbc:geneProduct fbc:id="G_tktA1" fbc:label="tktA1" fbc:name="tktA1" />
      <fbc:geneProduct fbc:id="G_tktA2" fbc:label="tktA2" fbc:name="tktA2" />
      <fbc:geneProduct fbc:id="G_tktA3" fbc:label="tktA3" fbc:name="tktA3" />
      <fbc:geneProduct fbc:id="G_tpiA" fbc:label="tpiA" fbc:name="tpiA" />
      <fbc:geneProduct fbc:id="G_treB" fbc:label="treB" fbc:name="treB" />
      <fbc:geneProduct fbc:id="G_treC" fbc:label="treC" fbc:name="treC" />
      <fbc:geneProduct fbc:id="G_trkH" fbc:label="trkH" fbc:name="trkH" />
      <fbc:geneProduct fbc:id="G_trpA" fbc:label="trpA" fbc:name="trpA" />
      <fbc:geneProduct fbc:id="G_trpB" fbc:label="trpB" fbc:name="trpB" />
      <fbc:geneProduct fbc:id="G_trpC" fbc:label="trpC" fbc:name="trpC" />
      <fbc:geneProduct fbc:id="G_trpD" fbc:label="trpD" fbc:name="trpD" />
      <fbc:geneProduct fbc:id="G_trpE2" fbc:label="trpE2" fbc:name="trpE2" />
      <fbc:geneProduct fbc:id="G_trpG" fbc:label="trpG" fbc:name="trpG" />
      <fbc:geneProduct fbc:id="G_trxB" fbc:label="trxB" fbc:name="trxB" />
      <fbc:geneProduct fbc:id="G_tyrA" fbc:label="tyrA" fbc:name="tyrA" />
      <fbc:geneProduct fbc:id="G_tyrB" fbc:label="tyrB" fbc:name="tyrB" />
      <fbc:geneProduct fbc:id="G_tyrP" fbc:label="tyrP" fbc:name="tyrP" />
      <fbc:geneProduct fbc:id="G_ubiA" fbc:label="ubiA" fbc:name="ubiA" />
      <fbc:geneProduct fbc:id="G_ubiB" fbc:label="ubiB" fbc:name="ubiB" />
      <fbc:geneProduct fbc:id="G_ubiC" fbc:label="ubiC" fbc:name="ubiC" />
      <fbc:geneProduct fbc:id="G_ubiE" fbc:label="ubiE" fbc:name="ubiE" />
      <fbc:geneProduct fbc:id="G_ubiF" fbc:label="ubiF" fbc:name="ubiF" />
      <fbc:geneProduct fbc:id="G_ubiG" fbc:label="ubiG" fbc:name="ubiG" />
      <fbc:geneProduct fbc:id="G_ubiH" fbc:label="ubiH" fbc:name="ubiH" />
      <fbc:geneProduct fbc:id="G_ubiX" fbc:label="ubiX" fbc:name="ubiX" />
      <fbc:geneProduct fbc:id="G_udk" fbc:label="udk" fbc:name="udk" />
      <fbc:geneProduct fbc:id="G_udp" fbc:label="udp" fbc:name="udp" />
      <fbc:geneProduct fbc:id="G_ugd" fbc:label="ugd" fbc:name="ugd" />
      <fbc:geneProduct fbc:id="G_ugpA" fbc:label="ugpA" fbc:name="ugpA" />
      <fbc:geneProduct fbc:id="G_ugpB5" fbc:label="ugpB5" fbc:name="ugpB5" />
      <fbc:geneProduct fbc:id="G_ugpC" fbc:label="ugpC" fbc:name="ugpC" />
      <fbc:geneProduct fbc:id="G_ugpE" fbc:label="ugpE" fbc:name="ugpE" />
      <fbc:geneProduct fbc:id="G_ugpQ" fbc:label="ugpQ" fbc:name="ugpQ" />
      <fbc:geneProduct fbc:id="G_upp" fbc:label="upp" fbc:name="upp" />
      <fbc:geneProduct fbc:id="G_uppP" fbc:label="uppP" fbc:name="uppP" />
      <fbc:geneProduct fbc:id="G_uppS" fbc:label="uppS" fbc:name="uppS" />
      <fbc:geneProduct fbc:id="G_uxaA" fbc:label="uxaA" fbc:name="uxaA" />
      <fbc:geneProduct fbc:id="G_uxaB" fbc:label="uxaB" fbc:name="uxaB" />
      <fbc:geneProduct fbc:id="G_uxaC" fbc:label="uxaC" fbc:name="uxaC" />
      <fbc:geneProduct fbc:id="G_uxuA" fbc:label="uxuA" fbc:name="uxuA" />
      <fbc:geneProduct fbc:id="G_wcaG1" fbc:label="wcaG1" fbc:name="wcaG1" />
      <fbc:geneProduct fbc:id="G_wcaG2" fbc:label="wcaG2" fbc:name="wcaG2" />
      <fbc:geneProduct fbc:id="G_wecC" fbc:label="wecC" fbc:name="wecC" />
      <fbc:geneProduct fbc:id="G_wecF1" fbc:label="wecF1" fbc:name="wecF1" />
      <fbc:geneProduct fbc:id="G_wecF2" fbc:label="wecF2" fbc:name="wecF2" />
      <fbc:geneProduct fbc:id="G_wecG" fbc:label="wecG" fbc:name="wecG" />
      <fbc:geneProduct fbc:id="G_xapA" fbc:label="xapA" fbc:name="xapA" />
      <fbc:geneProduct fbc:id="G_xylA" fbc:label="xylA" fbc:name="xylA" />
      <fbc:geneProduct fbc:id="G_xylB1" fbc:label="xylB1" fbc:name="xylB1" />
      <fbc:geneProduct fbc:id="G_xylB2" fbc:label="xylB2" fbc:name="xylB2" />
      <fbc:geneProduct fbc:id="G_xylF" fbc:label="xylF" fbc:name="xylF" />
      <fbc:geneProduct fbc:id="G_ybtE" fbc:label="ybtE" fbc:name="ybtE" />
      <fbc:geneProduct fbc:id="G_ybtS" fbc:label="ybtS" fbc:name="ybtS" />
      <fbc:geneProduct fbc:id="G_ybtU" fbc:label="ybtU" fbc:name="ybtU" />
      <fbc:geneProduct fbc:id="G_yfeA" fbc:label="yfeA" fbc:name="yfeA" />
      <fbc:geneProduct fbc:id="G_yfeB" fbc:label="yfeB" fbc:name="yfeB" />
      <fbc:geneProduct fbc:id="G_yfeC" fbc:label="yfeC" fbc:name="yfeC" />
      <fbc:geneProduct fbc:id="G_yfeD" fbc:label="yfeD" fbc:name="yfeD" />
      <fbc:geneProduct fbc:id="G_ysuJ" fbc:label="ysuJ" fbc:name="ysuJ" />
      <fbc:geneProduct fbc:id="G_zwf" fbc:label="zwf" fbc:name="zwf" />
    </fbc:listOfGeneProducts>
    <listOfReactions>
      <reaction fast="false" id="R_12PPDt" name="S_Propane_1,2_diol_facilitated_transport" reversible="true" fbc:lowerFluxBound="cobra_default_lb" fbc:upperFluxBound="cobra_default_ub">
        <listOfReactants>
          <speciesReference constant="true" species="M_12ppd_S_e" stoichiometry="1" />
        </listOfReactants>
        <listOfProducts>
          <speciesReference constant="true" species="M_12ppd_S_c" stoichiometry="1" />
        </listOfProducts>
        <fbc:geneProductAssociation>
          <fbc:geneProductRef fbc:geneProduct="G_gapfilled" />
        </fbc:geneProductAssociation>
      </reaction>
      <reaction fast="false" id="R_2DGLCNRx" name="2_dehydro_D_gluconate_reductase_(NADH)" reversible="false" fbc:lowerFluxBound="cobra_0_bound" fbc:upperFluxBound="cobra_default_ub">
        <listOfReactants>
          <speciesReference constant="true" species="M_h_c" stoichiometry="1" />
          <speciesReference constant="true" species="M_2dhglcn_c" stoichiometry="1" />
          <speciesReference constant="true" species="M_nadh_c" stoichiometry="1" />
        </listOfReactants>
        <listOfProducts>
          <speciesReference constant="true" species="M_glcn_c" stoichiometry="1" />
          <speciesReference constant="true" species="M_nad_c" stoichiometry="1" />
        </listOfProducts>
        <fbc:geneProductAssociation>
          <fbc:geneProductRef fbc:geneProduct="G_ldhA3" />
        </fbc:geneProductAssociation>
      </reaction>
      <reaction fast="false" id="R_2DGLCNRy" name="2_dehydro_D_gluconate_reductase_(NADPH)" reversible="false" fbc:lowerFluxBound="cobra_0_bound" fbc:upperFluxBound="cobra_default_ub">
        <listOfReactants>
          <speciesReference constant="true" species="M_nadph_c" stoichiometry="1" />
          <speciesReference constant="true" species="M_h_c" stoichiometry="1" />
          <speciesReference constant="true" species="M_2dhglcn_c" stoichiometry="1" />
        </listOfReactants>
        <listOfProducts>
          <speciesReference constant="true" species="M_glcn_c" stoichiometry="1" />
          <speciesReference constant="true" species="M_nadp_c" stoichiometry="1" />
        </listOfProducts>
        <fbc:geneProductAssociation>
          <fbc:geneProductRef fbc:geneProduct="G_ldhA3" />
        </fbc:geneProductAssociation>
      </reaction>
      <reaction fast="false" id="R_2DGULRx" name="2_dehydro_L_gulonate_reductase_(NADH)" reversible="false" fbc:lowerFluxBound="cobra_0_bound" fbc:upperFluxBound="cobra_default_ub">
        <listOfReactants>
          <speciesReference constant="true" species="M_h_c" stoichiometry="1" />
          <speciesReference constant="true" species="M_2dhguln_c" stoichiometry="1" />
          <speciesReference constant="true" species="M_nadh_c" stoichiometry="1" />
        </listOfReactants>
        <listOfProducts>
          <speciesReference constant="true" species="M_nad_c" stoichiometry="1" />
          <speciesReference constant="true" species="M_idon_L_c" stoichiometry="1" />
        </listOfProducts>
        <fbc:geneProductAssociation>
          <fbc:geneProductRef fbc:geneProduct="G_ldhA3" />
        </fbc:geneProductAssociation>
      </reaction>
      <reaction fast="false" id="R_2DGULRy" name="2_dehydro_L_gulonate_reductase_(NADPH)" reversible="false" fbc:lowerFluxBound="cobra_0_bound" fbc:upperFluxBound="cobra_default_ub">
        <listOfReactants>
          <speciesReference constant="true" species="M_nadph_c" stoichiometry="1" />
          <speciesReference constant="true" species="M_h_c" stoichiometry="1" />
          <speciesReference constant="true" species="M_2dhguln_c" stoichiometry="1" />
        </listOfReactants>
        <listOfProducts>
          <speciesReference constant="true" species="M_idon_L_c" stoichiometry="1" />
          <speciesReference constant="true" species="M_nadp_c" stoichiometry="1" />
        </listOfProducts>
        <fbc:geneProductAssociation>
          <fbc:geneProductRef fbc:geneProduct="G_ldhA3" />
        </fbc:geneProductAssociation>
      </reaction>
      <reaction fast="false" id="R_4HTHRS" name="4_Hydroxy_L_threonine_synthase" reversible="false" fbc:lowerFluxBound="cobra_0_bound" fbc:upperFluxBound="cobra_default_ub">
        <listOfReactants>
          <speciesReference constant="true" species="M_h2o_c" stoichiometry="1" />
          <speciesReference constant="true" species="M_phthr_c" stoichiometry="1" />
        </listOfReactants>
        <listOfProducts>
          <speciesReference constant="true" species="M_pi_c" stoichiometry="1" />
          <speciesReference constant="true" species="M_4hthr_c" stoichiometry="1" />
        </listOfProducts>
        <fbc:geneProductAssociation>
          <fbc:geneProductRef fbc:geneProduct="G_thrC" />
        </fbc:geneProductAssociation>
      </reaction>
      <reaction fast="false" id="R_5DGLCNR" name="5_dehydro_D_gluconate_reductase" reversible="true" fbc:lowerFluxBound="cobra_default_lb" fbc:upperFluxBound="cobra_default_ub">
        <listOfReactants>
          <speciesReference constant="true" species="M_5dglcn_c" stoichiometry="1" />
          <speciesReference constant="true" species="M_nadph_c" stoichiometry="1" />
          <speciesReference constant="true" species="M_h_c" stoichiometry="1" />
        </listOfReactants>
        <listOfProducts>
          <speciesReference constant="true" species="M_glcn_c" stoichiometry="1" />
          <speciesReference constant="true" species="M_nadp_c" stoichiometry="1" />
        </listOfProducts>
        <fbc:geneProductAssociation>
          <fbc:geneProductRef fbc:geneProduct="G_idnO" />
        </fbc:geneProductAssociation>
      </reaction>
      <reaction fast="false" id="R_A5PISO" name="arabinose_5_phosphate_isomerase" reversible="true" fbc:lowerFluxBound="cobra_default_lb" fbc:upperFluxBound="cobra_default_ub">
        <listOfReactants>
          <speciesReference constant="true" species="M_ru5p_D_c" stoichiometry="1" />
        </listOfReactants>
        <listOfProducts>
          <speciesReference constant="true" species="M_ara5p_c" stoichiometry="1" />
        </listOfProducts>
        <fbc:geneProductAssociation>
          <fbc:geneProductRef fbc:geneProduct="G_gutQ1" />
        </fbc:geneProductAssociation>
      </reaction>
      <reaction fast="false" id="R_AACPS1" name="acyl_[acyl_carrier_protein]_synthetase_(n_C14:0)" reversible="false" fbc:lowerFluxBound="cobra_0_bound" fbc:upperFluxBound="cobra_default_ub">
        <listOfReactants>
          <speciesReference constant="true" species="M_ACP_c" stoichiometry="1" />
          <speciesReference constant="true" species="M_ttdca_c" stoichiometry="1" />
          <speciesReference constant="true" species="M_atp_c" stoichiometry="1" />
        </listOfReactants>
        <listOfProducts>
          <speciesReference constant="true" species="M_ppi_c" stoichiometry="1" />
          <speciesReference constant="true" species="M_myrsACP_c" stoichiometry="1" />
          <speciesReference constant="true" species="M_amp_c" stoichiometry="1" />
        </listOfProducts>
        <fbc:geneProductAssociation>
          <fbc:geneProductRef fbc:geneProduct="G_aas" />
        </fbc:geneProductAssociation>
      </reaction>
      <reaction fast="false" id="R_AACPS2" name="acyl_[acyl_carrier_protein]_synthetase_(n_C14:1)" reversible="false" fbc:lowerFluxBound="cobra_0_bound" fbc:upperFluxBound="cobra_default_ub">
        <listOfReactants>
          <speciesReference constant="true" species="M_ACP_c" stoichiometry="1" />
          <speciesReference constant="true" species="M_atp_c" stoichiometry="1" />
          <speciesReference constant="true" species="M_ttdcea_c" stoichiometry="1" />
        </listOfReactants>
        <listOfProducts>
          <speciesReference constant="true" species="M_ppi_c" stoichiometry="1" />
          <speciesReference constant="true" species="M_tdeACP_c" stoichiometry="1" />
          <speciesReference constant="true" species="M_amp_c" stoichiometry="1" />
        </listOfProducts>
        <fbc:geneProductAssociation>
          <fbc:geneProductRef fbc:geneProduct="G_aas" />
        </fbc:geneProductAssociation>
      </reaction>
      <reaction fast="false" id="R_AACPS3" name="acyl_[acyl_carrier_protein]_synthetase_(n_C16:0)" reversible="false" fbc:lowerFluxBound="cobra_0_bound" fbc:upperFluxBound="cobra_default_ub">
        <listOfReactants>
          <speciesReference constant="true" species="M_ACP_c" stoichiometry="1" />
          <speciesReference constant="true" species="M_hdca_c" stoichiometry="1" />
          <speciesReference constant="true" species="M_atp_c" stoichiometry="1" />
        </listOfReactants>
        <listOfProducts>
          <speciesReference constant="true" species="M_ppi_c" stoichiometry="1" />
          <speciesReference constant="true" species="M_palmACP_c" stoichiometry="1" />
          <speciesReference constant="true" species="M_amp_c" stoichiometry="1" />
        </listOfProducts>
        <fbc:geneProductAssociation>
          <fbc:geneProductRef fbc:geneProduct="G_aas" />
        </fbc:geneProductAssociation>
      </reaction>
      <reaction fast="false" id="R_AACPS4" name="acyl_[acyl_carrier_protein]_synthetase_(n_C16:1)" reversible="false" fbc:lowerFluxBound="cobra_0_bound" fbc:upperFluxBound="cobra_default_ub">
        <listOfReactants>
          <speciesReference constant="true" species="M_ACP_c" stoichiometry="1" />
          <speciesReference constant="true" species="M_atp_c" stoichiometry="1" />
          <speciesReference constant="true" species="M_hdcea_c" stoichiometry="1" />
        </listOfReactants>
        <listOfProducts>
          <speciesReference constant="true" species="M_ppi_c" stoichiometry="1" />
          <speciesReference constant="true" species="M_hdeACP_c" stoichiometry="1" />
          <speciesReference constant="true" species="M_amp_c" stoichiometry="1" />
        </listOfProducts>
        <fbc:geneProductAssociation>
          <fbc:geneProductRef fbc:geneProduct="G_aas" />
        </fbc:geneProductAssociation>
      </reaction>
      <reaction fast="false" id="R_AACPS5" name="acyl_[acyl_carrier_protein]_synthetase_(n_C18:1)" reversible="false" fbc:lowerFluxBound="cobra_0_bound" fbc:upperFluxBound="cobra_default_ub">
        <listOfReactants>
          <speciesReference constant="true" species="M_ACP_c" stoichiometry="1" />
          <speciesReference constant="true" species="M_ocdcea_c" stoichiometry="1" />
          <speciesReference constant="true" species="M_atp_c" stoichiometry="1" />
        </listOfReactants>
        <listOfProducts>
          <speciesReference constant="true" species="M_octeACP_c" stoichiometry="1" />
          <speciesReference constant="true" species="M_ppi_c" stoichiometry="1" />
          <speciesReference constant="true" species="M_amp_c" stoichiometry="1" />
        </listOfProducts>
        <fbc:geneProductAssociation>
          <fbc:geneProductRef fbc:geneProduct="G_aas" />
        </fbc:geneProductAssociation>
      </reaction>
      <reaction fast="false" id="R_AADDGT" name="dTDP_N_4_acetamido_4,6_dideoxy_D_galactose_transferase" reversible="false" fbc:lowerFluxBound="cobra_0_bound" fbc:upperFluxBound="cobra_default_ub">
        <listOfReactants>
          <speciesReference constant="true" species="M_dtdp4aaddg_c" stoichiometry="1" />
          <speciesReference constant="true" species="M_unagamu_c" stoichiometry="1" />
        </listOfReactants>
        <listOfProducts>
          <speciesReference constant="true" species="M_dtdp_c" stoichiometry="1" />
          <speciesReference constant="true" species="M_h_c" stoichiometry="1" />
          <speciesReference constant="true" species="M_unagamuf_c" stoichiometry="1" />
        </listOfProducts>
        <fbc:geneProductAssociation>
          <fbc:geneProductRef fbc:geneProduct="G_wecF2" />
        </fbc:geneProductAssociation>
      </reaction>
      <reaction fast="false" id="R_AASx5" name="acyl_[acyl_carrier_protein]_synthetase_(n_C12:0)" reversible="false" fbc:lowerFluxBound="cobra_0_bound" fbc:upperFluxBound="cobra_default_ub">
        <listOfReactants>
          <speciesReference constant="true" species="M_ACP_c" stoichiometry="1" />
          <speciesReference constant="true" species="M_atp_c" stoichiometry="1" />
          <speciesReference constant="true" species="M_dodeca_c" stoichiometry="1" />
        </listOfReactants>
        <listOfProducts>
          <speciesReference constant="true" species="M_ppi_c" stoichiometry="1" />
          <speciesReference constant="true" species="M_ddcaACP_c" stoichiometry="1" />
          <speciesReference constant="true" species="M_amp_c" stoichiometry="1" />
        </listOfProducts>
        <fbc:geneProductAssociation>
          <fbc:geneProductRef fbc:geneProduct="G_aas" />
        </fbc:geneProductAssociation>
      </reaction>
      <reaction fast="false" id="R_AASx6" name="acyl_[acyl_carrier_protein]_synthetase_(n_C17:1)" reversible="false" fbc:lowerFluxBound="cobra_0_bound" fbc:upperFluxBound="cobra_default_ub">
        <listOfReactants>
          <speciesReference constant="true" species="M_cychepta_c" stoichiometry="1" />
          <speciesReference constant="true" species="M_atp_c" stoichiometry="1" />
          <speciesReference constant="true" species="M_ACP_c" stoichiometry="1" />
        </listOfReactants>
        <listOfProducts>
          <speciesReference constant="true" species="M_ppi_c" stoichiometry="1" />
          <speciesReference constant="true" species="M_hpdACP_c" stoichiometry="1" />
          <speciesReference constant="true" species="M_amp_c" stoichiometry="1" />
        </listOfProducts>
        <fbc:geneProductAssociation>
          <fbc:geneProductRef fbc:geneProduct="G_aas" />
        </fbc:geneProductAssociation>
      </reaction>
      <reaction fast="false" id="R_AASx7" name="acyl_[acyl_carrier_protein]_synthetase_(n_C18:0)" reversible="false" fbc:lowerFluxBound="cobra_0_bound" fbc:upperFluxBound="cobra_default_ub">
        <listOfReactants>
          <speciesReference constant="true" species="M_ocdca_c" stoichiometry="1" />
          <speciesReference constant="true" species="M_atp_c" stoichiometry="1" />
          <speciesReference constant="true" species="M_ACP_c" stoichiometry="1" />
        </listOfReactants>
        <listOfProducts>
          <speciesReference constant="true" species="M_ppi_c" stoichiometry="1" />
          <speciesReference constant="true" species="M_octesACP_c" stoichiometry="1" />
          <speciesReference constant="true" species="M_amp_c" stoichiometry="1" />
        </listOfProducts>
        <fbc:geneProductAssociation>
          <fbc:geneProductRef fbc:geneProduct="G_aas" />
        </fbc:geneProductAssociation>
      </reaction>
      <reaction fast="false" id="R_AASx8" name="acyl_[acyl_carrier_protein]_synthetase_(n_C14OH)" reversible="false" fbc:lowerFluxBound="cobra_0_bound" fbc:upperFluxBound="cobra_default_ub">
        <listOfReactants>
          <speciesReference constant="true" species="M_3ohttdca_c" stoichiometry="1" />
          <speciesReference constant="true" species="M_ACP_c" stoichiometry="1" />
          <speciesReference constant="true" species="M_atp_c" stoichiometry="1" />
        </listOfReactants>
        <listOfProducts>
          <speciesReference constant="true" species="M_ppi_c" stoichiometry="1" />
          <speciesReference constant="true" species="M_3hmrsACP_c" stoichiometry="1" />
          <speciesReference constant="true" species="M_amp_c" stoichiometry="1" />
        </listOfProducts>
        <fbc:geneProductAssociation>
          <fbc:geneProductRef fbc:geneProduct="G_aas" />
        </fbc:geneProductAssociation>
      </reaction>
      <reaction fast="false" id="R_ABTA" name="4_aminobutyrate_transaminase" reversible="false" fbc:lowerFluxBound="cobra_0_bound" fbc:upperFluxBound="cobra_default_ub">
        <listOfReactants>
          <speciesReference constant="true" species="M_4abut_c" stoichiometry="1" />
          <speciesReference constant="true" species="M_akg_c" stoichiometry="1" />
        </listOfReactants>
        <listOfProducts>
          <speciesReference constant="true" species="M_glu_L_c" stoichiometry="1" />
          <speciesReference constant="true" species="M_sucsal_c" stoichiometry="1" />
        </listOfProducts>
        <fbc:geneProductAssociation>
          <fbc:geneProductRef fbc:geneProduct="G_goaG" />
        </fbc:geneProductAssociation>
      </reaction>
      <reaction fast="false" id="R_ACALDi" name="acetaldehyde_dehydrogenase_(acetylating)" reversible="false" fbc:lowerFluxBound="cobra_0_bound" fbc:upperFluxBound="cobra_default_ub">
        <listOfReactants>
          <speciesReference constant="true" species="M_nad_c" stoichiometry="1" />
          <speciesReference constant="true" species="M_acald_c" stoichiometry="1" />
          <speciesReference constant="true" species="M_coa_c" stoichiometry="1" />
        </listOfReactants>
        <listOfProducts>
          <speciesReference constant="true" species="M_accoa_c" stoichiometry="1" />
          <speciesReference constant="true" species="M_h_c" stoichiometry="1" />
          <speciesReference constant="true" species="M_nadh_c" stoichiometry="1" />
        </listOfProducts>
        <fbc:geneProductAssociation>
          <fbc:geneProductRef fbc:geneProduct="G_adhE" />
        </fbc:geneProductAssociation>
      </reaction>
      <reaction fast="false" id="R_ACALDt" name="acetaldehyde_reversible_transport" reversible="true" fbc:lowerFluxBound="cobra_default_lb" fbc:upperFluxBound="cobra_default_ub">
        <listOfReactants>
          <speciesReference constant="true" species="M_acald_e" stoichiometry="1" />
        </listOfReactants>
        <listOfProducts>
          <speciesReference constant="true" species="M_acald_c" stoichiometry="1" />
        </listOfProducts>
        <fbc:geneProductAssociation>
          <fbc:geneProductRef fbc:geneProduct="G_gapfilled" />
        </fbc:geneProductAssociation>
      </reaction>
      <reaction fast="false" id="R_ACCAx1" name="Acetyl_CoA:carbon_dioxide_ligase" reversible="false" fbc:lowerFluxBound="cobra_0_bound" fbc:upperFluxBound="cobra_default_ub">
        <listOfReactants>
          <speciesReference constant="true" species="M_accoa_c" stoichiometry="1" />
          <speciesReference constant="true" species="M_CoBCoCP_c" stoichiometry="1" />
        </listOfReactants>
        <listOfProducts>
          <speciesReference constant="true" species="M_malcoa_c" stoichiometry="1" />
          <speciesReference constant="true" species="M_BcoCP_c" stoichiometry="1" />
        </listOfProducts>
        <fbc:geneProductAssociation>
          <fbc:geneProductRef fbc:geneProduct="G_accA" />
        </fbc:geneProductAssociation>
      </reaction>
      <reaction fast="false" id="R_ACCOACr" name="acetyl_CoA_carboxylate,_reversible_reaction" reversible="true" fbc:lowerFluxBound="cobra_default_lb" fbc:upperFluxBound="cobra_default_ub">
        <listOfReactants>
          <speciesReference constant="true" species="M_accoa_c" stoichiometry="1" />
          <speciesReference constant="true" species="M_atp_c" stoichiometry="1" />
          <speciesReference constant="true" species="M_hco3_c" stoichiometry="1" />
        </listOfReactants>
        <listOfProducts>
          <speciesReference constant="true" species="M_malcoa_c" stoichiometry="1" />
          <speciesReference constant="true" species="M_h_c" stoichiometry="1" />
          <speciesReference constant="true" species="M_adp_c" stoichiometry="1" />
          <speciesReference constant="true" species="M_pi_c" stoichiometry="1" />
        </listOfProducts>
        <fbc:geneProductAssociation>
          <fbc:and>
            <fbc:geneProductRef fbc:geneProduct="G_accA" />
            <fbc:geneProductRef fbc:geneProduct="G_accB" />
            <fbc:geneProductRef fbc:geneProduct="G_accC2" />
            <fbc:geneProductRef fbc:geneProduct="G_accD" />
          </fbc:and>
        </fbc:geneProductAssociation>
      </reaction>
      <reaction fast="false" id="R_ACEKx2" name="Phosphoric_monoester_hydrolases" reversible="true" fbc:lowerFluxBound="cobra_default_lb" fbc:upperFluxBound="cobra_default_ub">
        <listOfReactants>
          <speciesReference constant="true" species="M_pi_c" stoichiometry="1" />
          <speciesReference constant="true" species="M_h_c" stoichiometry="2" />
          <speciesReference constant="true" species="M_acmana_c" stoichiometry="1" />
        </listOfReactants>
        <listOfProducts>
          <speciesReference constant="true" species="M_h2o_c" stoichiometry="1" />
          <speciesReference constant="true" species="M_acmanap_c" stoichiometry="1" />
        </listOfProducts>
        <fbc:geneProductAssociation>
          <fbc:or>
            <fbc:geneProductRef fbc:geneProduct="G_YP2373" />
            <fbc:geneProductRef fbc:geneProduct="G_aceK" />
          </fbc:or>
        </fbc:geneProductAssociation>
      </reaction>
      <reaction fast="false" id="R_ACEKx3" name="haloacid_dehalogenase_like_hydrolase" reversible="false" fbc:lowerFluxBound="cobra_0_bound" fbc:upperFluxBound="cobra_default_ub">
        <listOfReactants>
          <speciesReference constant="true" species="M_h2o_c" stoichiometry="1" />
          <speciesReference constant="true" species="M_thmmp_c" stoichiometry="1" />
        </listOfReactants>
        <listOfProducts>
          <speciesReference constant="true" species="M_thm_c" stoichiometry="1" />
          <speciesReference constant="true" species="M_pi_c" stoichiometry="1" />
          <speciesReference constant="true" species="M_h_c" stoichiometry="1" />
        </listOfProducts>
        <fbc:geneProductAssociation>
          <fbc:or>
            <fbc:geneProductRef fbc:geneProduct="G_YP2373" />
            <fbc:geneProductRef fbc:geneProduct="G_aceK" />
          </fbc:or>
        </fbc:geneProductAssociation>
      </reaction>
      <reaction fast="false" id="R_ACGApts" name="N_Acetyl_D_glucosamine_transport_via_PEP:Pyr_PTS" reversible="false" fbc:lowerFluxBound="cobra_0_bound" fbc:upperFluxBound="cobra_default_ub">
        <listOfReactants>
          <speciesReference constant="true" species="M_acgam_e" stoichiometry="1" />
          <speciesReference constant="true" species="M_pep_c" stoichiometry="1" />
        </listOfReactants>
        <listOfProducts>
          <speciesReference constant="true" species="M_pyr_c" stoichiometry="1" />
          <speciesReference constant="true" species="M_acgam6p_c" stoichiometry="1" />
        </listOfProducts>
        <fbc:geneProductAssociation>
          <fbc:and>
            <fbc:geneProductRef fbc:geneProduct="G_nagE" />
            <fbc:geneProductRef fbc:geneProduct="G_ptsH" />
            <fbc:geneProductRef fbc:geneProduct="G_ptsI" />
          </fbc:and>
        </fbc:geneProductAssociation>
      </reaction>
      <reaction fast="false" id="R_ACGK" name="acetylglutamate_kinase" reversible="false" fbc:lowerFluxBound="cobra_0_bound" fbc:upperFluxBound="cobra_default_ub">
        <listOfReactants>
          <speciesReference constant="true" species="M_atp_c" stoichiometry="1" />
          <speciesReference constant="true" species="M_acglu_c" stoichiometry="1" />
        </listOfReactants>
        <listOfProducts>
          <speciesReference constant="true" species="M_adp_c" stoichiometry="1" />
          <speciesReference constant="true" species="M_acg5p_c" stoichiometry="1" />
        </listOfProducts>
        <fbc:geneProductAssociation>
          <fbc:geneProductRef fbc:geneProduct="G_argB" />
        </fbc:geneProductAssociation>
      </reaction>
      <reaction fast="false" id="R_ACGS" name="N_acetylglutamate_synthase" reversible="false" fbc:lowerFluxBound="cobra_0_bound" fbc:upperFluxBound="cobra_default_ub">
        <listOfReactants>
          <speciesReference constant="true" species="M_glu_L_c" stoichiometry="1" />
          <speciesReference constant="true" species="M_accoa_c" stoichiometry="1" />
        </listOfReactants>
        <listOfProducts>
          <speciesReference constant="true" species="M_h_c" stoichiometry="1" />
          <speciesReference constant="true" species="M_acglu_c" stoichiometry="1" />
          <speciesReference constant="true" species="M_coa_c" stoichiometry="1" />
        </listOfProducts>
        <fbc:geneProductAssociation>
          <fbc:geneProductRef fbc:geneProduct="G_argA" />
        </fbc:geneProductAssociation>
      </reaction>
      <reaction fast="false" id="R_ACHBS" name="2_aceto_2_hydroxybutanoate_synthase" reversible="false" fbc:lowerFluxBound="cobra_0_bound" fbc:upperFluxBound="cobra_default_ub">
        <listOfReactants>
          <speciesReference constant="true" species="M_pyr_c" stoichiometry="1" />
          <speciesReference constant="true" species="M_h_c" stoichiometry="1" />
          <speciesReference constant="true" species="M_2obut_c" stoichiometry="1" />
        </listOfReactants>
        <listOfProducts>
          <speciesReference constant="true" species="M_co2_c" stoichiometry="1" />
          <speciesReference constant="true" species="M_2ahbut_c" stoichiometry="1" />
        </listOfProducts>
        <fbc:geneProductAssociation>
          <fbc:or>
            <fbc:and>
              <fbc:geneProductRef fbc:geneProduct="G_aceE" />
              <fbc:geneProductRef fbc:geneProduct="G_ilvB2" />
              <fbc:geneProductRef fbc:geneProduct="G_ilvH" />
            </fbc:and>
            <fbc:and>
              <fbc:geneProductRef fbc:geneProduct="G_aceE" />
              <fbc:geneProductRef fbc:geneProduct="G_ilvB2" />
              <fbc:geneProductRef fbc:geneProduct="G_ilvM" />
            </fbc:and>
            <fbc:and>
              <fbc:geneProductRef fbc:geneProduct="G_aceE" />
              <fbc:geneProductRef fbc:geneProduct="G_ilvB2" />
              <fbc:geneProductRef fbc:geneProduct="G_ilvN" />
            </fbc:and>
            <fbc:and>
              <fbc:geneProductRef fbc:geneProduct="G_aceE" />
              <fbc:geneProductRef fbc:geneProduct="G_ilvG" />
              <fbc:geneProductRef fbc:geneProduct="G_ilvH" />
            </fbc:and>
            <fbc:and>
              <fbc:geneProductRef fbc:geneProduct="G_aceE" />
              <fbc:geneProductRef fbc:geneProduct="G_ilvG" />
              <fbc:geneProductRef fbc:geneProduct="G_ilvM" />
            </fbc:and>
            <fbc:and>
              <fbc:geneProductRef fbc:geneProduct="G_aceE" />
              <fbc:geneProductRef fbc:geneProduct="G_ilvG" />
              <fbc:geneProductRef fbc:geneProduct="G_ilvN" />
            </fbc:and>
            <fbc:and>
              <fbc:geneProductRef fbc:geneProduct="G_aceE" />
              <fbc:geneProductRef fbc:geneProduct="G_ilvI" />
              <fbc:geneProductRef fbc:geneProduct="G_ilvH" />
            </fbc:and>
            <fbc:and>
              <fbc:geneProductRef fbc:geneProduct="G_aceE" />
              <fbc:geneProductRef fbc:geneProduct="G_ilvI" />
              <fbc:geneProductRef fbc:geneProduct="G_ilvM" />
            </fbc:and>
            <fbc:and>
              <fbc:geneProductRef fbc:geneProduct="G_aceE" />
              <fbc:geneProductRef fbc:geneProduct="G_ilvI" />
              <fbc:geneProductRef fbc:geneProduct="G_ilvN" />
            </fbc:and>
          </fbc:or>
        </fbc:geneProductAssociation>
      </reaction>
      <reaction fast="false" id="R_ACKr" name="acetate_kinase" reversible="true" fbc:lowerFluxBound="cobra_default_lb" fbc:upperFluxBound="cobra_default_ub">
        <listOfReactants>
          <speciesReference constant="true" species="M_ac_c" stoichiometry="1" />
          <speciesReference constant="true" species="M_atp_c" stoichiometry="1" />
        </listOfReactants>
        <listOfProducts>
          <speciesReference constant="true" species="M_actp_c" stoichiometry="1" />
          <speciesReference constant="true" species="M_adp_c" stoichiometry="1" />
        </listOfProducts>
        <fbc:geneProductAssociation>
          <fbc:geneProductRef fbc:geneProduct="G_ackA" />
        </fbc:geneProductAssociation>
      </reaction>
      <reaction fast="false" id="R_ACLS" name="acetolactate_synthase" reversible="false" fbc:lowerFluxBound="cobra_0_bound" fbc:upperFluxBound="cobra_default_ub">
        <listOfReactants>
          <speciesReference constant="true" species="M_pyr_c" stoichiometry="2" />
          <speciesReference constant="true" species="M_h_c" stoichiometry="1" />
        </listOfReactants>
        <listOfProducts>
          <speciesReference constant="true" species="M_alac_S_c" stoichiometry="1" />
          <speciesReference constant="true" species="M_co2_c" stoichiometry="1" />
        </listOfProducts>
        <fbc:geneProductAssociation>
          <fbc:or>
            <fbc:and>
              <fbc:geneProductRef fbc:geneProduct="G_aceE" />
              <fbc:geneProductRef fbc:geneProduct="G_ilvB2" />
              <fbc:geneProductRef fbc:geneProduct="G_ilvH" />
            </fbc:and>
            <fbc:and>
              <fbc:geneProductRef fbc:geneProduct="G_aceE" />
              <fbc:geneProductRef fbc:geneProduct="G_ilvB2" />
              <fbc:geneProductRef fbc:geneProduct="G_ilvM" />
            </fbc:and>
            <fbc:and>
              <fbc:geneProductRef fbc:geneProduct="G_aceE" />
              <fbc:geneProductRef fbc:geneProduct="G_ilvB2" />
              <fbc:geneProductRef fbc:geneProduct="G_ilvN" />
            </fbc:and>
            <fbc:and>
              <fbc:geneProductRef fbc:geneProduct="G_aceE" />
              <fbc:geneProductRef fbc:geneProduct="G_ilvG" />
              <fbc:geneProductRef fbc:geneProduct="G_ilvH" />
            </fbc:and>
            <fbc:and>
              <fbc:geneProductRef fbc:geneProduct="G_aceE" />
              <fbc:geneProductRef fbc:geneProduct="G_ilvG" />
              <fbc:geneProductRef fbc:geneProduct="G_ilvM" />
            </fbc:and>
            <fbc:and>
              <fbc:geneProductRef fbc:geneProduct="G_aceE" />
              <fbc:geneProductRef fbc:geneProduct="G_ilvG" />
              <fbc:geneProductRef fbc:geneProduct="G_ilvN" />
            </fbc:and>
            <fbc:and>
              <fbc:geneProductRef fbc:geneProduct="G_aceE" />
              <fbc:geneProductRef fbc:geneProduct="G_ilvI" />
              <fbc:geneProductRef fbc:geneProduct="G_ilvH" />
            </fbc:and>
            <fbc:and>
              <fbc:geneProductRef fbc:geneProduct="G_aceE" />
              <fbc:geneProductRef fbc:geneProduct="G_ilvI" />
              <fbc:geneProductRef fbc:geneProduct="G_ilvM" />
            </fbc:and>
            <fbc:and>
              <fbc:geneProductRef fbc:geneProduct="G_aceE" />
              <fbc:geneProductRef fbc:geneProduct="G_ilvI" />
              <fbc:geneProductRef fbc:geneProduct="G_ilvN" />
            </fbc:and>
          </fbc:or>
        </fbc:geneProductAssociation>
      </reaction>
      <reaction fast="false" id="R_ACMAMUT" name="UDP_N_acetyl_D_mannosaminuronic_acid_transferase" reversible="false" fbc:lowerFluxBound="cobra_0_bound" fbc:upperFluxBound="cobra_default_ub">
        <listOfReactants>
          <speciesReference constant="true" species="M_unaga_c" stoichiometry="1" />
          <speciesReference constant="true" species="M_uacmamu_c" stoichiometry="1" />
        </listOfReactants>
        <listOfProducts>
          <speciesReference constant="true" species="M_udp_c" stoichiometry="1" />
          <speciesReference constant="true" species="M_unagamu_c" stoichiometry="1" />
          <speciesReference constant="true" species="M_h_c" stoichiometry="1" />
        </listOfProducts>
        <fbc:geneProductAssociation>
          <fbc:geneProductRef fbc:geneProduct="G_wecG" />
        </fbc:geneProductAssociation>
      </reaction>
      <reaction fast="false" id="R_ACMANApts" name="N_acetyl_D_mannosamine_transport_via_PTS" reversible="false" fbc:lowerFluxBound="cobra_0_bound" fbc:upperFluxBound="cobra_default_ub">
        <listOfReactants>
          <speciesReference constant="true" species="M_pep_c" stoichiometry="1" />
          <speciesReference constant="true" species="M_acmana_e" stoichiometry="1" />
        </listOfReactants>
        <listOfProducts>
          <speciesReference constant="true" species="M_pyr_c" stoichiometry="1" />
          <speciesReference constant="true" species="M_acmanap_c" stoichiometry="1" />
        </listOfProducts>
        <fbc:geneProductAssociation>
          <fbc:and>
            <fbc:geneProductRef fbc:geneProduct="G_manX1" />
            <fbc:geneProductRef fbc:geneProduct="G_manY" />
            <fbc:geneProductRef fbc:geneProduct="G_manZ" />
            <fbc:geneProductRef fbc:geneProduct="G_ptsH" />
            <fbc:geneProductRef fbc:geneProduct="G_ptsI" />
          </fbc:and>
        </fbc:geneProductAssociation>
      </reaction>
      <reaction fast="false" id="R_ACNAMt2" name="N_acetylneuraminate_proton_symport" reversible="false" fbc:lowerFluxBound="cobra_0_bound" fbc:upperFluxBound="cobra_default_ub">
        <listOfReactants>
          <speciesReference constant="true" species="M_acnam_e" stoichiometry="1" />
          <speciesReference constant="true" species="M_h_e" stoichiometry="1" />
        </listOfReactants>
        <listOfProducts>
          <speciesReference constant="true" species="M_h_c" stoichiometry="1" />
          <speciesReference constant="true" species="M_acnam_c" stoichiometry="1" />
        </listOfProducts>
        <fbc:geneProductAssociation>
          <fbc:geneProductRef fbc:geneProduct="G_nanT" />
        </fbc:geneProductAssociation>
      </reaction>
      <reaction fast="false" id="R_ACNML" name="N_Acetylneuraminate_lyase" reversible="true" fbc:lowerFluxBound="cobra_default_lb" fbc:upperFluxBound="cobra_default_ub">
        <listOfReactants>
          <speciesReference constant="true" species="M_acnam_c" stoichiometry="1" />
        </listOfReactants>
        <listOfProducts>
          <speciesReference constant="true" species="M_pyr_c" stoichiometry="1" />
          <speciesReference constant="true" species="M_acmana_c" stoichiometry="1" />
        </listOfProducts>
        <fbc:geneProductAssociation>
          <fbc:geneProductRef fbc:geneProduct="G_dapA1" />
        </fbc:geneProductAssociation>
      </reaction>
      <reaction fast="false" id="R_ACOATA" name="Acetyl_CoA_ACP_transacylase" reversible="true" fbc:lowerFluxBound="cobra_default_lb" fbc:upperFluxBound="cobra_default_ub">
        <listOfReactants>
          <speciesReference constant="true" species="M_accoa_c" stoichiometry="1" />
          <speciesReference constant="true" species="M_ACP_c" stoichiometry="1" />
        </listOfReactants>
        <listOfProducts>
          <speciesReference constant="true" species="M_coa_c" stoichiometry="1" />
          <speciesReference constant="true" species="M_acACP_c" stoichiometry="1" />
        </listOfProducts>
        <fbc:geneProductAssociation>
          <fbc:geneProductRef fbc:geneProduct="G_gapfilled" />
        </fbc:geneProductAssociation>
      </reaction>
      <reaction fast="false" id="R_ACODA" name="acetylornithine_deacetylase" reversible="false" fbc:lowerFluxBound="cobra_0_bound" fbc:upperFluxBound="cobra_default_ub">
        <listOfReactants>
          <speciesReference constant="true" species="M_h2o_c" stoichiometry="1" />
          <speciesReference constant="true" species="M_acorn_c" stoichiometry="1" />
        </listOfReactants>
        <listOfProducts>
          <speciesReference constant="true" species="M_ac_c" stoichiometry="1" />
          <speciesReference constant="true" species="M_orn_c" stoichiometry="1" />
        </listOfProducts>
        <fbc:geneProductAssociation>
          <fbc:geneProductRef fbc:geneProduct="G_argE2" />
        </fbc:geneProductAssociation>
      </reaction>
      <reaction fast="false" id="R_ACONMT" name="Trans_aconitate_methyltransferase" reversible="false" fbc:lowerFluxBound="cobra_0_bound" fbc:upperFluxBound="cobra_default_ub">
        <listOfReactants>
          <speciesReference constant="true" species="M_acon_T_c" stoichiometry="1" />
          <speciesReference constant="true" species="M_amet_c" stoichiometry="1" />
        </listOfReactants>
        <listOfProducts>
          <speciesReference constant="true" species="M_aconm_c" stoichiometry="1" />
          <speciesReference constant="true" species="M_ahcys_c" stoichiometry="1" />
        </listOfProducts>
        <fbc:geneProductAssociation>
          <fbc:geneProductRef fbc:geneProduct="G_tam" />
        </fbc:geneProductAssociation>
      </reaction>
      <reaction fast="false" id="R_ACONT" name="aconitase" reversible="true" fbc:lowerFluxBound="cobra_default_lb" fbc:upperFluxBound="cobra_default_ub">
        <listOfReactants>
          <speciesReference constant="true" species="M_cit_c" stoichiometry="1" />
        </listOfReactants>
        <listOfProducts>
          <speciesReference constant="true" species="M_icit_c" stoichiometry="1" />
        </listOfProducts>
        <fbc:geneProductAssociation>
          <fbc:or>
            <fbc:geneProductRef fbc:geneProduct="G_acnA" />
            <fbc:geneProductRef fbc:geneProduct="G_acnB" />
          </fbc:or>
        </fbc:geneProductAssociation>
      </reaction>
      <reaction fast="false" id="R_ACOTA" name="acetylornithine_transaminase" reversible="true" fbc:lowerFluxBound="cobra_default_lb" fbc:upperFluxBound="cobra_default_ub">
        <listOfReactants>
          <speciesReference constant="true" species="M_acorn_c" stoichiometry="1" />
          <speciesReference constant="true" species="M_akg_c" stoichiometry="1" />
        </listOfReactants>
        <listOfProducts>
          <speciesReference constant="true" species="M_glu_L_c" stoichiometry="1" />
          <speciesReference constant="true" species="M_acg5sa_c" stoichiometry="1" />
        </listOfProducts>
        <fbc:geneProductAssociation>
          <fbc:geneProductRef fbc:geneProduct="G_YP0172" />
        </fbc:geneProductAssociation>
      </reaction>
      <reaction fast="false" id="R_ACPS1" name="acyl_carrier_protein_synthase" reversible="false" fbc:lowerFluxBound="cobra_0_bound" fbc:upperFluxBound="cobra_default_ub">
        <listOfReactants>
          <speciesReference constant="true" species="M_coa_c" stoichiometry="1" />
          <speciesReference constant="true" species="M_apoACP_c" stoichiometry="1" />
        </listOfReactants>
        <listOfProducts>
          <speciesReference constant="true" species="M_ACP_c" stoichiometry="1" />
          <speciesReference constant="true" species="M_h_c" stoichiometry="1" />
          <speciesReference constant="true" species="M_pap_c" stoichiometry="1" />
        </listOfProducts>
        <fbc:geneProductAssociation>
          <fbc:geneProductRef fbc:geneProduct="G_acpS" />
        </fbc:geneProductAssociation>
      </reaction>
      <reaction fast="false" id="R_ACS" name="acetyl_CoA_synthetase" reversible="false" fbc:lowerFluxBound="cobra_0_bound" fbc:upperFluxBound="cobra_default_ub">
        <listOfReactants>
          <speciesReference constant="true" species="M_ac_c" stoichiometry="1" />
          <speciesReference constant="true" species="M_atp_c" stoichiometry="1" />
          <speciesReference constant="true" species="M_coa_c" stoichiometry="1" />
        </listOfReactants>
        <listOfProducts>
          <speciesReference constant="true" species="M_ppi_c" stoichiometry="1" />
          <speciesReference constant="true" species="M_accoa_c" stoichiometry="1" />
          <speciesReference constant="true" species="M_amp_c" stoichiometry="1" />
        </listOfProducts>
        <fbc:geneProductAssociation>
          <fbc:geneProductRef fbc:geneProduct="G_acs" />
        </fbc:geneProductAssociation>
      </reaction>
      <reaction fast="false" id="R_ACSx1" name="Propanoate:CoA_ligase_(AMP_forming)" reversible="false" fbc:lowerFluxBound="cobra_0_bound" fbc:upperFluxBound="cobra_default_ub">
        <listOfReactants>
          <speciesReference constant="true" species="M_ppa_c" stoichiometry="1" />
          <speciesReference constant="true" species="M_atp_c" stoichiometry="1" />
          <speciesReference constant="true" species="M_coa_c" stoichiometry="1" />
        </listOfReactants>
        <listOfProducts>
          <speciesReference constant="true" species="M_ppi_c" stoichiometry="1" />
          <speciesReference constant="true" species="M_ppcoa_c" stoichiometry="1" />
          <speciesReference constant="true" species="M_amp_c" stoichiometry="1" />
        </listOfProducts>
        <fbc:geneProductAssociation>
          <fbc:geneProductRef fbc:geneProduct="G_acs" />
        </fbc:geneProductAssociation>
      </reaction>
      <reaction fast="false" id="R_ACt2r" name="acetate_reversible_transport_via_proton_symport" reversible="true" fbc:lowerFluxBound="cobra_default_lb" fbc:upperFluxBound="cobra_default_ub">
        <listOfReactants>
          <speciesReference constant="true" species="M_h_e" stoichiometry="1" />
          <speciesReference constant="true" species="M_ac_e" stoichiometry="1" />
        </listOfReactants>
        <listOfProducts>
          <speciesReference constant="true" species="M_ac_c" stoichiometry="1" />
          <speciesReference constant="true" species="M_h_c" stoichiometry="1" />
        </listOfProducts>
        <fbc:geneProductAssociation>
          <fbc:geneProductRef fbc:geneProduct="G_gapfilled" />
        </fbc:geneProductAssociation>
      </reaction>
      <reaction fast="false" id="R_ADCL" name="4_aminobenzoate_synthase" reversible="false" fbc:lowerFluxBound="cobra_0_bound" fbc:upperFluxBound="cobra_default_ub">
        <listOfReactants>
          <speciesReference constant="true" species="M_4adcho_c" stoichiometry="1" />
        </listOfReactants>
        <listOfProducts>
          <speciesReference constant="true" species="M_pyr_c" stoichiometry="1" />
          <speciesReference constant="true" species="M_h_c" stoichiometry="1" />
          <speciesReference constant="true" species="M_4abz_c" stoichiometry="1" />
        </listOfProducts>
        <fbc:geneProductAssociation>
          <fbc:geneProductRef fbc:geneProduct="G_pabC" />
        </fbc:geneProductAssociation>
      </reaction>
      <reaction fast="false" id="R_ADCS" name="4_amino_4_deoxychorismate_synthase" reversible="false" fbc:lowerFluxBound="cobra_0_bound" fbc:upperFluxBound="cobra_default_ub">
        <listOfReactants>
          <speciesReference constant="true" species="M_gln_L_c" stoichiometry="1" />
          <speciesReference constant="true" species="M_chor_c" stoichiometry="1" />
        </listOfReactants>
        <listOfProducts>
          <speciesReference constant="true" species="M_glu_L_c" stoichiometry="1" />
          <speciesReference constant="true" species="M_4adcho_c" stoichiometry="1" />
        </listOfProducts>
        <fbc:geneProductAssociation>
          <fbc:and>
            <fbc:geneProductRef fbc:geneProduct="G_pabA" />
            <fbc:geneProductRef fbc:geneProduct="G_pabB" />
          </fbc:and>
        </fbc:geneProductAssociation>
      </reaction>
      <reaction fast="false" id="R_ADHEr" name="Acetaldehyde_dehydrogenase" reversible="true" fbc:lowerFluxBound="cobra_default_lb" fbc:upperFluxBound="cobra_default_ub">
        <listOfReactants>
          <speciesReference constant="true" species="M_accoa_c" stoichiometry="1" />
          <speciesReference constant="true" species="M_h_c" stoichiometry="2" />
          <speciesReference constant="true" species="M_nadh_c" stoichiometry="2" />
        </listOfReactants>
        <listOfProducts>
          <speciesReference constant="true" species="M_etoh_c" stoichiometry="1" />
          <speciesReference constant="true" species="M_nad_c" stoichiometry="2" />
          <speciesReference constant="true" species="M_coa_c" stoichiometry="1" />
        </listOfProducts>
        <fbc:geneProductAssociation>
          <fbc:geneProductRef fbc:geneProduct="G_adhE" />
        </fbc:geneProductAssociation>
      </reaction>
      <reaction fast="false" id="R_ADHEx2" name="butyraldehyde:NAD+_oxidoreductase_(CoA_acetylating)" reversible="false" fbc:lowerFluxBound="cobra_0_bound" fbc:upperFluxBound="cobra_default_ub">
        <listOfReactants>
          <speciesReference constant="true" species="M_nad_c" stoichiometry="1" />
          <speciesReference constant="true" species="M_coa_c" stoichiometry="1" />
          <speciesReference constant="true" species="M_btal_c" stoichiometry="1" />
        </listOfReactants>
        <listOfProducts>
          <speciesReference constant="true" species="M_h_c" stoichiometry="1" />
          <speciesReference constant="true" species="M_nadh_c" stoichiometry="1" />
          <speciesReference constant="true" species="M_btcoa_c" stoichiometry="1" />
        </listOfProducts>
        <fbc:geneProductAssociation>
          <fbc:geneProductRef fbc:geneProduct="G_adhE" />
        </fbc:geneProductAssociation>
      </reaction>
      <reaction fast="false" id="R_ADK1" name="adenylate_kinase" reversible="true" fbc:lowerFluxBound="cobra_default_lb" fbc:upperFluxBound="cobra_default_ub">
        <listOfReactants>
          <speciesReference constant="true" species="M_atp_c" stoichiometry="1" />
          <speciesReference constant="true" species="M_amp_c" stoichiometry="1" />
        </listOfReactants>
        <listOfProducts>
          <speciesReference constant="true" species="M_adp_c" stoichiometry="2" />
        </listOfProducts>
        <fbc:geneProductAssociation>
          <fbc:geneProductRef fbc:geneProduct="G_adk" />
        </fbc:geneProductAssociation>
      </reaction>
      <reaction fast="false" id="R_ADK3" name="adentylate_kinase_(GTP)" reversible="true" fbc:lowerFluxBound="cobra_default_lb" fbc:upperFluxBound="cobra_default_ub">
        <listOfReactants>
          <speciesReference constant="true" species="M_gtp_c" stoichiometry="1" />
          <speciesReference constant="true" species="M_amp_c" stoichiometry="1" />
        </listOfReactants>
        <listOfProducts>
          <speciesReference constant="true" species="M_adp_c" stoichiometry="1" />
          <speciesReference constant="true" species="M_gdp_c" stoichiometry="1" />
        </listOfProducts>
        <fbc:geneProductAssociation>
          <fbc:geneProductRef fbc:geneProduct="G_adk" />
        </fbc:geneProductAssociation>
      </reaction>
      <reaction fast="false" id="R_ADK4" name="adentylate_kinase_(ITP)" reversible="true" fbc:lowerFluxBound="cobra_default_lb" fbc:upperFluxBound="cobra_default_ub">
        <listOfReactants>
          <speciesReference constant="true" species="M_itp_c" stoichiometry="1" />
          <speciesReference constant="true" species="M_amp_c" stoichiometry="1" />
        </listOfReactants>
        <listOfProducts>
          <speciesReference constant="true" species="M_adp_c" stoichiometry="1" />
          <speciesReference constant="true" species="M_idp_c" stoichiometry="1" />
        </listOfProducts>
        <fbc:geneProductAssociation>
          <fbc:geneProductRef fbc:geneProduct="G_adk" />
        </fbc:geneProductAssociation>
      </reaction>
      <reaction fast="false" id="R_ADMDCr" name="Adenosylmethionine_decarboxylase" reversible="true" fbc:lowerFluxBound="cobra_default_lb" fbc:upperFluxBound="cobra_default_ub">
        <listOfReactants>
          <speciesReference constant="true" species="M_h_c" stoichiometry="1" />
          <speciesReference constant="true" species="M_amet_c" stoichiometry="1" />
        </listOfReactants>
        <listOfProducts>
          <speciesReference constant="true" species="M_co2_c" stoichiometry="1" />
          <speciesReference constant="true" species="M_ametam_c" stoichiometry="1" />
        </listOfProducts>
        <fbc:geneProductAssociation>
          <fbc:geneProductRef fbc:geneProduct="G_speD" />
        </fbc:geneProductAssociation>
      </reaction>
      <reaction fast="false" id="R_ADNCYC" name="adenylate_cyclase" reversible="false" fbc:lowerFluxBound="cobra_0_bound" fbc:upperFluxBound="cobra_default_ub">
        <listOfReactants>
          <speciesReference constant="true" species="M_atp_c" stoichiometry="1" />
        </listOfReactants>
        <listOfProducts>
          <speciesReference constant="true" species="M_ppi_c" stoichiometry="1" />
          <speciesReference constant="true" species="M_camp_c" stoichiometry="1" />
        </listOfProducts>
        <fbc:geneProductAssociation>
          <fbc:geneProductRef fbc:geneProduct="G_cyaB" />
        </fbc:geneProductAssociation>
      </reaction>
      <reaction fast="false" id="R_ADNt2" name="adenosine_transport_in_via_proton_symport" reversible="false" fbc:lowerFluxBound="cobra_0_bound" fbc:upperFluxBound="cobra_default_ub">
        <listOfReactants>
          <speciesReference constant="true" species="M_adn_e" stoichiometry="1" />
          <speciesReference constant="true" species="M_h_e" stoichiometry="1" />
        </listOfReactants>
        <listOfProducts>
          <speciesReference constant="true" species="M_h_c" stoichiometry="1" />
          <speciesReference constant="true" species="M_adn_c" stoichiometry="1" />
        </listOfProducts>
        <fbc:geneProductAssociation>
          <fbc:or>
            <fbc:geneProductRef fbc:geneProduct="G_nupC1" />
            <fbc:geneProductRef fbc:geneProduct="G_nupC2" />
          </fbc:or>
        </fbc:geneProductAssociation>
      </reaction>
      <reaction fast="false" id="R_ADPT" name="adenine_phosphoribosyltransferase" reversible="false" fbc:lowerFluxBound="cobra_0_bound" fbc:upperFluxBound="cobra_default_ub">
        <listOfReactants>
          <speciesReference constant="true" species="M_prpp_c" stoichiometry="1" />
          <speciesReference constant="true" species="M_ade_c" stoichiometry="1" />
        </listOfReactants>
        <listOfProducts>
          <speciesReference constant="true" species="M_ppi_c" stoichiometry="1" />
          <speciesReference constant="true" species="M_amp_c" stoichiometry="1" />
        </listOfProducts>
        <fbc:geneProductAssociation>
          <fbc:or>
            <fbc:and>
              <fbc:geneProductRef fbc:geneProduct="G_apt1" />
              <fbc:geneProductRef fbc:geneProduct="G_hpt" />
            </fbc:and>
            <fbc:and>
              <fbc:geneProductRef fbc:geneProduct="G_apt2" />
              <fbc:geneProductRef fbc:geneProduct="G_hpt" />
            </fbc:and>
          </fbc:or>
        </fbc:geneProductAssociation>
      </reaction>
      <reaction fast="false" id="R_ADSK" name="adenylyl_sulfate_kinase" reversible="false" fbc:lowerFluxBound="cobra_0_bound" fbc:upperFluxBound="cobra_default_ub">
        <listOfReactants>
          <speciesReference constant="true" species="M_atp_c" stoichiometry="1" />
          <speciesReference constant="true" species="M_aps_c" stoichiometry="1" />
        </listOfReactants>
        <listOfProducts>
          <speciesReference constant="true" species="M_paps_c" stoichiometry="1" />
          <speciesReference constant="true" species="M_h_c" stoichiometry="1" />
          <speciesReference constant="true" species="M_adp_c" stoichiometry="1" />
        </listOfProducts>
        <fbc:geneProductAssociation>
          <fbc:geneProductRef fbc:geneProduct="G_cysC" />
        </fbc:geneProductAssociation>
      </reaction>
      <reaction fast="false" id="R_ADSL1r" name="adenylsuccinate_lyase" reversible="true" fbc:lowerFluxBound="cobra_default_lb" fbc:upperFluxBound="cobra_default_ub">
        <listOfReactants>
          <speciesReference constant="true" species="M_dcamp_c" stoichiometry="1" />
        </listOfReactants>
        <listOfProducts>
          <speciesReference constant="true" species="M_fum_c" stoichiometry="1" />
          <speciesReference constant="true" species="M_amp_c" stoichiometry="1" />
        </listOfProducts>
        <fbc:geneProductAssociation>
          <fbc:geneProductRef fbc:geneProduct="G_purB" />
        </fbc:geneProductAssociation>
      </reaction>
      <reaction fast="false" id="R_ADSL2r" name="adenylosuccinate_lyase" reversible="true" fbc:lowerFluxBound="cobra_default_lb" fbc:upperFluxBound="cobra_default_ub">
        <listOfReactants>
          <speciesReference constant="true" species="M_25aics_c" stoichiometry="1" />
        </listOfReactants>
        <listOfProducts>
          <speciesReference constant="true" species="M_fum_c" stoichiometry="1" />
          <speciesReference constant="true" species="M_aicar_c" stoichiometry="1" />
        </listOfProducts>
        <fbc:geneProductAssociation>
          <fbc:geneProductRef fbc:geneProduct="G_purB" />
        </fbc:geneProductAssociation>
      </reaction>
      <reaction fast="false" id="R_ADSS" name="adenylosuccinate_synthase" reversible="false" fbc:lowerFluxBound="cobra_0_bound" fbc:upperFluxBound="cobra_default_ub">
        <listOfReactants>
          <speciesReference constant="true" species="M_gtp_c" stoichiometry="1" />
          <speciesReference constant="true" species="M_asp_L_c" stoichiometry="1" />
          <speciesReference constant="true" species="M_imp_c" stoichiometry="1" />
        </listOfReactants>
        <listOfProducts>
          <speciesReference constant="true" species="M_dcamp_c" stoichiometry="1" />
          <speciesReference constant="true" species="M_pi_c" stoichiometry="1" />
          <speciesReference constant="true" species="M_h_c" stoichiometry="2" />
          <speciesReference constant="true" species="M_gdp_c" stoichiometry="1" />
        </listOfProducts>
        <fbc:geneProductAssociation>
          <fbc:geneProductRef fbc:geneProduct="G_purA" />
        </fbc:geneProductAssociation>
      </reaction>
      <reaction fast="false" id="R_AGDC" name="N_acetylglucosamine_6_phosphate_deacetylase" reversible="false" fbc:lowerFluxBound="cobra_0_bound" fbc:upperFluxBound="cobra_default_ub">
        <listOfReactants>
          <speciesReference constant="true" species="M_h2o_c" stoichiometry="1" />
          <speciesReference constant="true" species="M_acgam6p_c" stoichiometry="1" />
        </listOfReactants>
        <listOfProducts>
          <speciesReference constant="true" species="M_ac_c" stoichiometry="1" />
          <speciesReference constant="true" species="M_gam6p_c" stoichiometry="1" />
        </listOfProducts>
        <fbc:geneProductAssociation>
          <fbc:geneProductRef fbc:geneProduct="G_nagA" />
        </fbc:geneProductAssociation>
      </reaction>
      <reaction fast="false" id="R_AGMHE" name="ADP_D_glycero_D_manno_heptose_epimerase" reversible="false" fbc:lowerFluxBound="cobra_0_bound" fbc:upperFluxBound="cobra_default_ub">
        <listOfReactants>
          <speciesReference constant="true" species="M_adphep_DD_c" stoichiometry="1" />
        </listOfReactants>
        <listOfProducts>
          <speciesReference constant="true" species="M_adphep_LD_c" stoichiometry="1" />
        </listOfProducts>
        <fbc:geneProductAssociation>
          <fbc:geneProductRef fbc:geneProduct="G_rfaD" />
        </fbc:geneProductAssociation>
      </reaction>
      <reaction fast="false" id="R_AGPR" name="N_acetyl_g_glutamyl_phosphate_reductase" reversible="true" fbc:lowerFluxBound="cobra_default_lb" fbc:upperFluxBound="cobra_default_ub">
        <listOfReactants>
          <speciesReference constant="true" species="M_pi_c" stoichiometry="1" />
          <speciesReference constant="true" species="M_acg5sa_c" stoichiometry="1" />
          <speciesReference constant="true" species="M_nadp_c" stoichiometry="1" />
        </listOfReactants>
        <listOfProducts>
          <speciesReference constant="true" species="M_nadph_c" stoichiometry="1" />
          <speciesReference constant="true" species="M_h_c" stoichiometry="1" />
          <speciesReference constant="true" species="M_acg5p_c" stoichiometry="1" />
        </listOfProducts>
        <fbc:geneProductAssociation>
          <fbc:geneProductRef fbc:geneProduct="G_argC" />
        </fbc:geneProductAssociation>
      </reaction>
      <reaction fast="false" id="R_AHCYSNS" name="S_adenosylhomocysteine_nucleosidase" reversible="false" fbc:lowerFluxBound="cobra_0_bound" fbc:upperFluxBound="cobra_default_ub">
        <listOfReactants>
          <speciesReference constant="true" species="M_h2o_c" stoichiometry="1" />
          <speciesReference constant="true" species="M_ahcys_c" stoichiometry="1" />
        </listOfReactants>
        <listOfProducts>
          <speciesReference constant="true" species="M_ade_c" stoichiometry="1" />
          <speciesReference constant="true" species="M_rhcys_c" stoichiometry="1" />
        </listOfProducts>
        <fbc:geneProductAssociation>
          <fbc:geneProductRef fbc:geneProduct="G_mtn" />
        </fbc:geneProductAssociation>
      </reaction>
      <reaction fast="false" id="R_AICART" name="phosphoribosylaminoimidazolecarboxamide_formyltransferase" reversible="true" fbc:lowerFluxBound="cobra_default_lb" fbc:upperFluxBound="cobra_default_ub">
        <listOfReactants>
          <speciesReference constant="true" species="M_aicar_c" stoichiometry="1" />
          <speciesReference constant="true" species="M_10fthf_c" stoichiometry="1" />
        </listOfReactants>
        <listOfProducts>
          <speciesReference constant="true" species="M_fprica_c" stoichiometry="1" />
          <speciesReference constant="true" species="M_thf_c" stoichiometry="1" />
        </listOfProducts>
        <fbc:geneProductAssociation>
          <fbc:geneProductRef fbc:geneProduct="G_purH" />
        </fbc:geneProductAssociation>
      </reaction>
      <reaction fast="false" id="R_AIRC2" name="phosphoribosylaminoimidazole_carboxylase" reversible="false" fbc:lowerFluxBound="cobra_0_bound" fbc:upperFluxBound="cobra_default_ub">
        <listOfReactants>
          <speciesReference constant="true" species="M_atp_c" stoichiometry="1" />
          <speciesReference constant="true" species="M_air_c" stoichiometry="1" />
          <speciesReference constant="true" species="M_hco3_c" stoichiometry="1" />
        </listOfReactants>
        <listOfProducts>
          <speciesReference constant="true" species="M_pi_c" stoichiometry="1" />
          <speciesReference constant="true" species="M_h_c" stoichiometry="1" />
          <speciesReference constant="true" species="M_adp_c" stoichiometry="1" />
          <speciesReference constant="true" species="M_5caiz_c" stoichiometry="1" />
        </listOfProducts>
        <fbc:geneProductAssociation>
          <fbc:geneProductRef fbc:geneProduct="G_purE" />
        </fbc:geneProductAssociation>
      </reaction>
      <reaction fast="false" id="R_AIRC3" name="phosphoribosylaminoimidazole_carboxylase_(mutase_rxn)" reversible="true" fbc:lowerFluxBound="cobra_default_lb" fbc:upperFluxBound="cobra_default_ub">
        <listOfReactants>
          <speciesReference constant="true" species="M_5aizc_c" stoichiometry="1" />
        </listOfReactants>
        <listOfProducts>
          <speciesReference constant="true" species="M_5caiz_c" stoichiometry="1" />
        </listOfProducts>
        <fbc:geneProductAssociation>
          <fbc:geneProductRef fbc:geneProduct="G_purK" />
        </fbc:geneProductAssociation>
      </reaction>
      <reaction fast="false" id="R_ALAALAr" name="D_alanine_D_alanine_ligase_(reversible)" reversible="true" fbc:lowerFluxBound="cobra_default_lb" fbc:upperFluxBound="cobra_default_ub">
        <listOfReactants>
          <speciesReference constant="true" species="M_ala_D_c" stoichiometry="2" />
          <speciesReference constant="true" species="M_atp_c" stoichiometry="1" />
        </listOfReactants>
        <listOfProducts>
          <speciesReference constant="true" species="M_adp_c" stoichiometry="1" />
          <speciesReference constant="true" species="M_pi_c" stoichiometry="1" />
          <speciesReference constant="true" species="M_h_c" stoichiometry="1" />
          <speciesReference constant="true" species="M_alaala_c" stoichiometry="1" />
        </listOfProducts>
        <fbc:geneProductAssociation>
          <fbc:geneProductRef fbc:geneProduct="G_ddl" />
        </fbc:geneProductAssociation>
      </reaction>
      <reaction fast="false" id="R_ALAR" name="alanine_racemase" reversible="true" fbc:lowerFluxBound="cobra_default_lb" fbc:upperFluxBound="cobra_default_ub">
        <listOfReactants>
          <speciesReference constant="true" species="M_ala_L_c" stoichiometry="1" />
        </listOfReactants>
        <listOfProducts>
          <speciesReference constant="true" species="M_ala_D_c" stoichiometry="1" />
        </listOfProducts>
        <fbc:geneProductAssociation>
          <fbc:geneProductRef fbc:geneProduct="G_alr" />
        </fbc:geneProductAssociation>
      </reaction>
      <reaction fast="false" id="R_ALARi" name="alanine_racemase_(irreversible)" reversible="false" fbc:lowerFluxBound="cobra_0_bound" fbc:upperFluxBound="cobra_default_ub">
        <listOfReactants>
          <speciesReference constant="true" species="M_ala_L_c" stoichiometry="1" />
        </listOfReactants>
        <listOfProducts>
          <speciesReference constant="true" species="M_ala_D_c" stoichiometry="1" />
        </listOfProducts>
        <fbc:geneProductAssociation>
          <fbc:geneProductRef fbc:geneProduct="G_alr" />
        </fbc:geneProductAssociation>
      </reaction>
      <reaction fast="false" id="R_ALAabc" name="L_alanine_transport_via_ABC_system" reversible="false" fbc:lowerFluxBound="cobra_0_bound" fbc:upperFluxBound="cobra_default_ub">
        <listOfReactants>
          <speciesReference constant="true" species="M_h2o_c" stoichiometry="1" />
          <speciesReference constant="true" species="M_atp_c" stoichiometry="1" />
          <speciesReference constant="true" species="M_ala_L_e" stoichiometry="1" />
        </listOfReactants>
        <listOfProducts>
          <speciesReference constant="true" species="M_pi_c" stoichiometry="1" />
          <speciesReference constant="true" species="M_ala_L_c" stoichiometry="1" />
          <speciesReference constant="true" species="M_h_c" stoichiometry="1" />
          <speciesReference constant="true" species="M_adp_c" stoichiometry="1" />
        </listOfProducts>
        <fbc:geneProductAssociation>
          <fbc:or>
            <fbc:and>
              <fbc:geneProductRef fbc:geneProduct="G_livF" />
              <fbc:geneProductRef fbc:geneProduct="G_livG" />
              <fbc:geneProductRef fbc:geneProduct="G_livH" />
              <fbc:geneProductRef fbc:geneProduct="G_livK2" />
              <fbc:geneProductRef fbc:geneProduct="G_livM" />
              <fbc:geneProductRef fbc:geneProduct="G_livK1" />
              <fbc:geneProductRef fbc:geneProduct="G_livM2" />
              <fbc:geneProductRef fbc:geneProduct="G_livG1" />
              <fbc:geneProductRef fbc:geneProduct="G_livF1" />
            </fbc:and>
            <fbc:and>
              <fbc:geneProductRef fbc:geneProduct="G_livF" />
              <fbc:geneProductRef fbc:geneProduct="G_livG" />
              <fbc:geneProductRef fbc:geneProduct="G_livH" />
              <fbc:geneProductRef fbc:geneProduct="G_livK2" />
              <fbc:geneProductRef fbc:geneProduct="G_livM1" />
              <fbc:geneProductRef fbc:geneProduct="G_livK1" />
              <fbc:geneProductRef fbc:geneProduct="G_livM2" />
              <fbc:geneProductRef fbc:geneProduct="G_livG1" />
              <fbc:geneProductRef fbc:geneProduct="G_livF1" />
            </fbc:and>
          </fbc:or>
        </fbc:geneProductAssociation>
      </reaction>
      <reaction fast="false" id="R_ALAt2r" name="L_alanine_reversible_transport_via_proton_symport" reversible="true" fbc:lowerFluxBound="cobra_default_lb" fbc:upperFluxBound="cobra_default_ub">
        <listOfReactants>
          <speciesReference constant="true" species="M_ala_L_e" stoichiometry="1" />
          <speciesReference constant="true" species="M_h_e" stoichiometry="1" />
        </listOfReactants>
        <listOfProducts>
          <speciesReference constant="true" species="M_ala_L_c" stoichiometry="1" />
          <speciesReference constant="true" species="M_h_c" stoichiometry="1" />
        </listOfProducts>
        <fbc:geneProductAssociation>
          <fbc:geneProductRef fbc:geneProduct="G_ansP3" />
        </fbc:geneProductAssociation>
      </reaction>
      <reaction fast="false" id="R_ALCD19" name="alcohol_dehydrogenase_(glycerol)" reversible="true" fbc:lowerFluxBound="cobra_default_lb" fbc:upperFluxBound="cobra_default_ub">
        <listOfReactants>
          <speciesReference constant="true" species="M_h_c" stoichiometry="1" />
          <speciesReference constant="true" species="M_nadh_c" stoichiometry="1" />
          <speciesReference constant="true" species="M_glyald_c" stoichiometry="1" />
        </listOfReactants>
        <listOfProducts>
          <speciesReference constant="true" species="M_glyc_c" stoichiometry="1" />
          <speciesReference constant="true" species="M_nad_c" stoichiometry="1" />
        </listOfProducts>
        <fbc:geneProductAssociation>
          <fbc:or>
            <fbc:geneProductRef fbc:geneProduct="G_adhC" />
            <fbc:geneProductRef fbc:geneProduct="G_adhE" />
          </fbc:or>
        </fbc:geneProductAssociation>
      </reaction>
      <reaction fast="false" id="R_ALTRH" name="altronate_hydrolase" reversible="false" fbc:lowerFluxBound="cobra_0_bound" fbc:upperFluxBound="cobra_default_ub">
        <listOfReactants>
          <speciesReference constant="true" species="M_altrn_c" stoichiometry="1" />
        </listOfReactants>
        <listOfProducts>
          <speciesReference constant="true" species="M_h2o_c" stoichiometry="1" />
          <speciesReference constant="true" species="M_2ddglcn_c" stoichiometry="1" />
        </listOfProducts>
        <fbc:geneProductAssociation>
          <fbc:geneProductRef fbc:geneProduct="G_uxaA" />
        </fbc:geneProductAssociation>
      </reaction>
      <reaction fast="false" id="R_AMALT1" name="Amylomaltase_(maltotriose)" reversible="false" fbc:lowerFluxBound="cobra_0_bound" fbc:upperFluxBound="cobra_default_ub">
        <listOfReactants>
          <speciesReference constant="true" species="M_malttr_c" stoichiometry="1" />
          <speciesReference constant="true" species="M_malt_c" stoichiometry="1" />
        </listOfReactants>
        <listOfProducts>
          <speciesReference constant="true" species="M_maltttr_c" stoichiometry="1" />
          <speciesReference constant="true" species="M_glc_D_c" stoichiometry="1" />
        </listOfProducts>
        <fbc:geneProductAssociation>
          <fbc:geneProductRef fbc:geneProduct="G_malQ" />
        </fbc:geneProductAssociation>
      </reaction>
      <reaction fast="false" id="R_AMALT2" name="Amylomaltase_(maltotetraose)" reversible="false" fbc:lowerFluxBound="cobra_0_bound" fbc:upperFluxBound="cobra_default_ub">
        <listOfReactants>
          <speciesReference constant="true" species="M_malt_c" stoichiometry="1" />
          <speciesReference constant="true" species="M_maltttr_c" stoichiometry="1" />
        </listOfReactants>
        <listOfProducts>
          <speciesReference constant="true" species="M_maltpt_c" stoichiometry="1" />
          <speciesReference constant="true" species="M_glc_D_c" stoichiometry="1" />
        </listOfProducts>
        <fbc:geneProductAssociation>
          <fbc:geneProductRef fbc:geneProduct="G_malQ" />
        </fbc:geneProductAssociation>
      </reaction>
      <reaction fast="false" id="R_AMALT3" name="Amylomaltase_(maltopentaose)" reversible="false" fbc:lowerFluxBound="cobra_0_bound" fbc:upperFluxBound="cobra_default_ub">
        <listOfReactants>
          <speciesReference constant="true" species="M_maltpt_c" stoichiometry="1" />
          <speciesReference constant="true" species="M_malt_c" stoichiometry="1" />
        </listOfReactants>
        <listOfProducts>
          <speciesReference constant="true" species="M_glc_D_c" stoichiometry="1" />
          <speciesReference constant="true" species="M_malthx_c" stoichiometry="1" />
        </listOfProducts>
        <fbc:geneProductAssociation>
          <fbc:geneProductRef fbc:geneProduct="G_malQ" />
        </fbc:geneProductAssociation>
      </reaction>
      <reaction fast="false" id="R_AMALT4" name="Amylomaltase_(maltohexaose)" reversible="false" fbc:lowerFluxBound="cobra_0_bound" fbc:upperFluxBound="cobra_default_ub">
        <listOfReactants>
          <speciesReference constant="true" species="M_malt_c" stoichiometry="1" />
          <speciesReference constant="true" species="M_malthx_c" stoichiometry="1" />
        </listOfReactants>
        <listOfProducts>
          <speciesReference constant="true" species="M_glc_D_c" stoichiometry="1" />
          <speciesReference constant="true" species="M_malthp_c" stoichiometry="1" />
        </listOfProducts>
        <fbc:geneProductAssociation>
          <fbc:geneProductRef fbc:geneProduct="G_malQ" />
        </fbc:geneProductAssociation>
      </reaction>
      <reaction fast="false" id="R_AMANAPE" name="N_acetylmannosamine_6_phoshpate_epimerase" reversible="false" fbc:lowerFluxBound="cobra_0_bound" fbc:upperFluxBound="cobra_default_ub">
        <listOfReactants>
          <speciesReference constant="true" species="M_acmanap_c" stoichiometry="1" />
        </listOfReactants>
        <listOfProducts>
          <speciesReference constant="true" species="M_acgam6p_c" stoichiometry="1" />
        </listOfProducts>
        <fbc:geneProductAssociation>
          <fbc:geneProductRef fbc:geneProduct="G_nanE" />
        </fbc:geneProductAssociation>
      </reaction>
      <reaction fast="false" id="R_AMANK" name="N_acetyl_D_mannosamine_kinase" reversible="false" fbc:lowerFluxBound="cobra_0_bound" fbc:upperFluxBound="cobra_default_ub">
        <listOfReactants>
          <speciesReference constant="true" species="M_acmana_c" stoichiometry="1" />
          <speciesReference constant="true" species="M_atp_c" stoichiometry="1" />
        </listOfReactants>
        <listOfProducts>
          <speciesReference constant="true" species="M_h_c" stoichiometry="1" />
          <speciesReference constant="true" species="M_adp_c" stoichiometry="1" />
          <speciesReference constant="true" species="M_acmanap_c" stoichiometry="1" />
        </listOfProducts>
        <fbc:geneProductAssociation>
          <fbc:geneProductRef fbc:geneProduct="G_nagC7" />
        </fbc:geneProductAssociation>
      </reaction>
      <reaction fast="false" id="R_AMMQT8_2" name="S_adenosylmethione:2_demethylmenaquinone_methyltransferase" reversible="false" fbc:lowerFluxBound="cobra_0_bound" fbc:upperFluxBound="cobra_default_ub">
        <listOfReactants>
          <speciesReference constant="true" species="M_amet_c" stoichiometry="1" />
          <speciesReference constant="true" species="M_2dmmq8_c" stoichiometry="1" />
        </listOfReactants>
        <listOfProducts>
          <speciesReference constant="true" species="M_mqn8_c" stoichiometry="1" />
          <speciesReference constant="true" species="M_h_c" stoichiometry="1" />
          <speciesReference constant="true" species="M_ahcys_c" stoichiometry="1" />
        </listOfProducts>
        <fbc:geneProductAssociation>
          <fbc:geneProductRef fbc:geneProduct="G_ubiE" />
        </fbc:geneProductAssociation>
      </reaction>
      <reaction fast="false" id="R_AMPMS" name="4_amino_2_methyl_5_phosphomethylpyrimidine_synthetase" reversible="false" fbc:lowerFluxBound="cobra_0_bound" fbc:upperFluxBound="cobra_default_ub">
        <listOfReactants>
          <speciesReference constant="true" species="M_h2o_c" stoichiometry="1" />
          <speciesReference constant="true" species="M_air_c" stoichiometry="1" />
        </listOfReactants>
        <listOfProducts>
          <speciesReference constant="true" species="M_for_c" stoichiometry="2" />
          <speciesReference constant="true" species="M_h_c" stoichiometry="4" />
          <speciesReference constant="true" species="M_4ampm_c" stoichiometry="1" />
        </listOfProducts>
        <fbc:geneProductAssociation>
          <fbc:and>
            <fbc:geneProductRef fbc:geneProduct="G_thiC" />
            <fbc:geneProductRef fbc:geneProduct="G_thiD" />
          </fbc:and>
        </fbc:geneProductAssociation>
      </reaction>
      <reaction fast="false" id="R_ANPRT" name="anthranilate_phosphoribosyltransferase" reversible="false" fbc:lowerFluxBound="cobra_0_bound" fbc:upperFluxBound="cobra_default_ub">
        <listOfReactants>
          <speciesReference constant="true" species="M_prpp_c" stoichiometry="1" />
          <speciesReference constant="true" species="M_anth_c" stoichiometry="1" />
        </listOfReactants>
        <listOfProducts>
          <speciesReference constant="true" species="M_ppi_c" stoichiometry="1" />
          <speciesReference constant="true" species="M_pran_c" stoichiometry="1" />
        </listOfProducts>
        <fbc:geneProductAssociation>
          <fbc:geneProductRef fbc:geneProduct="G_trpD" />
        </fbc:geneProductAssociation>
      </reaction>
      <reaction fast="false" id="R_ANS" name="anthranilate_synthase" reversible="false" fbc:lowerFluxBound="cobra_0_bound" fbc:upperFluxBound="cobra_default_ub">
        <listOfReactants>
          <speciesReference constant="true" species="M_gln_L_c" stoichiometry="1" />
          <speciesReference constant="true" species="M_chor_c" stoichiometry="1" />
        </listOfReactants>
        <listOfProducts>
          <speciesReference constant="true" species="M_pyr_c" stoichiometry="1" />
          <speciesReference constant="true" species="M_glu_L_c" stoichiometry="1" />
          <speciesReference constant="true" species="M_h_c" stoichiometry="1" />
          <speciesReference constant="true" species="M_anth_c" stoichiometry="1" />
        </listOfProducts>
        <fbc:geneProductAssociation>
          <fbc:and>
            <fbc:geneProductRef fbc:geneProduct="G_trpE2" />
            <fbc:geneProductRef fbc:geneProduct="G_trpG" />
          </fbc:and>
        </fbc:geneProductAssociation>
      </reaction>
      <reaction fast="false" id="R_AOXSr" name="8_amino_7_oxononanoate_synthase" reversible="true" fbc:lowerFluxBound="cobra_default_lb" fbc:upperFluxBound="cobra_default_ub">
        <listOfReactants>
          <speciesReference constant="true" species="M_ala_L_c" stoichiometry="1" />
          <speciesReference constant="true" species="M_h_c" stoichiometry="1" />
          <speciesReference constant="true" species="M_pmcoa_c" stoichiometry="1" />
        </listOfReactants>
        <listOfProducts>
          <speciesReference constant="true" species="M_co2_c" stoichiometry="1" />
          <speciesReference constant="true" species="M_coa_c" stoichiometry="1" />
          <speciesReference constant="true" species="M_8aonn_c" stoichiometry="1" />
        </listOfProducts>
        <fbc:geneProductAssociation>
          <fbc:geneProductRef fbc:geneProduct="G_bioF" />
        </fbc:geneProductAssociation>
      </reaction>
      <reaction fast="false" id="R_AP4AH" name="Ap4A_hydrolase" reversible="false" fbc:lowerFluxBound="cobra_0_bound" fbc:upperFluxBound="cobra_default_ub">
        <listOfReactants>
          <speciesReference constant="true" species="M_h2o_c" stoichiometry="1" />
          <speciesReference constant="true" species="M_ap4a_c" stoichiometry="1" />
        </listOfReactants>
        <listOfProducts>
          <speciesReference constant="true" species="M_h_c" stoichiometry="2" />
          <speciesReference constant="true" species="M_adp_c" stoichiometry="2" />
        </listOfProducts>
        <fbc:geneProductAssociation>
          <fbc:geneProductRef fbc:geneProduct="G_apaH" />
        </fbc:geneProductAssociation>
      </reaction>
      <reaction fast="false" id="R_AP5AH" name="Ap5A_hydrolase" reversible="false" fbc:lowerFluxBound="cobra_0_bound" fbc:upperFluxBound="cobra_default_ub">
        <listOfReactants>
          <speciesReference constant="true" species="M_h2o_c" stoichiometry="1" />
          <speciesReference constant="true" species="M_ap5a_c" stoichiometry="1" />
        </listOfReactants>
        <listOfProducts>
          <speciesReference constant="true" species="M_atp_c" stoichiometry="1" />
          <speciesReference constant="true" species="M_h_c" stoichiometry="2" />
          <speciesReference constant="true" species="M_adp_c" stoichiometry="1" />
        </listOfProducts>
        <fbc:geneProductAssociation>
          <fbc:geneProductRef fbc:geneProduct="G_apaH" />
        </fbc:geneProductAssociation>
      </reaction>
      <reaction fast="false" id="R_APRAUR" name="5_amino_6_(5_phosphoribosylamino)uracil_reductase" reversible="false" fbc:lowerFluxBound="cobra_0_bound" fbc:upperFluxBound="cobra_default_ub">
        <listOfReactants>
          <speciesReference constant="true" species="M_nadph_c" stoichiometry="1" />
          <speciesReference constant="true" species="M_h_c" stoichiometry="1" />
          <speciesReference constant="true" species="M_5apru_c" stoichiometry="1" />
        </listOfReactants>
        <listOfProducts>
          <speciesReference constant="true" species="M_nadp_c" stoichiometry="1" />
          <speciesReference constant="true" species="M_5aprbu_c" stoichiometry="1" />
        </listOfProducts>
        <fbc:geneProductAssociation>
          <fbc:geneProductRef fbc:geneProduct="G_ribD" />
        </fbc:geneProductAssociation>
      </reaction>
      <reaction fast="false" id="R_APTx1" name="1_(5'_Phosphoribosyl)_5_amino_4_imidazolecarboxamide:pyrophosphate_phosphoribosyltransferase" reversible="true" fbc:lowerFluxBound="cobra_default_lb" fbc:upperFluxBound="cobra_default_ub">
        <listOfReactants>
          <speciesReference constant="true" species="M_ppi_c" stoichiometry="1" />
          <speciesReference constant="true" species="M_aicar_c" stoichiometry="1" />
        </listOfReactants>
        <listOfProducts>
          <speciesReference constant="true" species="M_prpp_c" stoichiometry="1" />
          <speciesReference constant="true" species="M_5a4ica_c" stoichiometry="1" />
        </listOfProducts>
        <fbc:geneProductAssociation>
          <fbc:or>
            <fbc:geneProductRef fbc:geneProduct="G_apt1" />
            <fbc:geneProductRef fbc:geneProduct="G_apt2" />
          </fbc:or>
        </fbc:geneProductAssociation>
      </reaction>
      <reaction fast="false" id="R_ARABx1" name="ATP:D_ribulose_5_phosphotransferase" reversible="false" fbc:lowerFluxBound="cobra_0_bound" fbc:upperFluxBound="cobra_default_ub">
        <listOfReactants>
          <speciesReference constant="true" species="M_atp_c" stoichiometry="1" />
          <speciesReference constant="true" species="M_rbl_D_c" stoichiometry="1" />
        </listOfReactants>
        <listOfProducts>
          <speciesReference constant="true" species="M_ru5p_D_c" stoichiometry="1" />
          <speciesReference constant="true" species="M_h_c" stoichiometry="1" />
          <speciesReference constant="true" species="M_adp_c" stoichiometry="1" />
        </listOfProducts>
        <fbc:geneProductAssociation>
          <fbc:geneProductRef fbc:geneProduct="G_araB1" />
        </fbc:geneProductAssociation>
      </reaction>
      <reaction fast="false" id="R_ARAI" name="L_arabinose_isomerase" reversible="true" fbc:lowerFluxBound="cobra_default_lb" fbc:upperFluxBound="cobra_default_ub">
        <listOfReactants>
          <speciesReference constant="true" species="M_arab_L_c" stoichiometry="1" />
        </listOfReactants>
        <listOfProducts>
          <speciesReference constant="true" species="M_rbl_L_c" stoichiometry="1" />
        </listOfProducts>
        <fbc:geneProductAssociation>
          <fbc:geneProductRef fbc:geneProduct="G_araA" />
        </fbc:geneProductAssociation>
      </reaction>
      <reaction fast="false" id="R_ARBabc" name="L_arabinose_transport_via_ABC_system" reversible="false" fbc:lowerFluxBound="cobra_0_bound" fbc:upperFluxBound="cobra_0_bound">
        <listOfReactants>
          <speciesReference constant="true" species="M_h2o_c" stoichiometry="1" />
          <speciesReference constant="true" species="M_atp_c" stoichiometry="1" />
          <speciesReference constant="true" species="M_arab_L_e" stoichiometry="1" />
        </listOfReactants>
        <listOfProducts>
          <speciesReference constant="true" species="M_arab_L_c" stoichiometry="1" />
          <speciesReference constant="true" species="M_h_c" stoichiometry="1" />
          <speciesReference constant="true" species="M_adp_c" stoichiometry="1" />
          <speciesReference constant="true" species="M_pi_c" stoichiometry="1" />
        </listOfProducts>
        <fbc:geneProductAssociation>
          <fbc:and>
            <fbc:geneProductRef fbc:geneProduct="G_araF" />
            <fbc:geneProductRef fbc:geneProduct="G_araG" />
            <fbc:geneProductRef fbc:geneProduct="G_araH" />
            <fbc:geneProductRef fbc:geneProduct="G_rbsD1" />
          </fbc:and>
        </fbc:geneProductAssociation>
      </reaction>
      <reaction fast="false" id="R_ARGDC" name="arginine_decarboxylase" reversible="false" fbc:lowerFluxBound="cobra_0_bound" fbc:upperFluxBound="cobra_default_ub">
        <listOfReactants>
          <speciesReference constant="true" species="M_arg_L_c" stoichiometry="1" />
          <speciesReference constant="true" species="M_h_c" stoichiometry="1" />
        </listOfReactants>
        <listOfProducts>
          <speciesReference constant="true" species="M_agm_c" stoichiometry="1" />
          <speciesReference constant="true" species="M_co2_c" stoichiometry="1" />
        </listOfProducts>
        <fbc:geneProductAssociation>
          <fbc:or>
            <fbc:geneProductRef fbc:geneProduct="G_adiA" />
            <fbc:geneProductRef fbc:geneProduct="G_speA" />
          </fbc:or>
        </fbc:geneProductAssociation>
      </reaction>
      <reaction fast="false" id="R_ARGORNt7" name="arginine/ornithine_antiporter" reversible="true" fbc:lowerFluxBound="cobra_default_lb" fbc:upperFluxBound="cobra_default_ub">
        <listOfReactants>
          <speciesReference constant="true" species="M_arg_L_e" stoichiometry="1" />
          <speciesReference constant="true" species="M_orn_c" stoichiometry="1" />
        </listOfReactants>
        <listOfProducts>
          <speciesReference constant="true" species="M_orn_e" stoichiometry="1" />
          <speciesReference constant="true" species="M_arg_L_c" stoichiometry="1" />
        </listOfProducts>
        <fbc:geneProductAssociation>
          <fbc:geneProductRef fbc:geneProduct="G_potE3" />
        </fbc:geneProductAssociation>
      </reaction>
      <reaction fast="false" id="R_ARGSL" name="argininosuccinate_lyase" reversible="true" fbc:lowerFluxBound="cobra_default_lb" fbc:upperFluxBound="cobra_default_ub">
        <listOfReactants>
          <speciesReference constant="true" species="M_argsuc_c" stoichiometry="1" />
        </listOfReactants>
        <listOfProducts>
          <speciesReference constant="true" species="M_fum_c" stoichiometry="1" />
          <speciesReference constant="true" species="M_arg_L_c" stoichiometry="1" />
        </listOfProducts>
        <fbc:geneProductAssociation>
          <fbc:geneProductRef fbc:geneProduct="G_argH" />
        </fbc:geneProductAssociation>
      </reaction>
      <reaction fast="false" id="R_ARGSS" name="argininosuccinate_synthase" reversible="false" fbc:lowerFluxBound="cobra_0_bound" fbc:upperFluxBound="cobra_default_ub">
        <listOfReactants>
          <speciesReference constant="true" species="M_citr_L_c" stoichiometry="1" />
          <speciesReference constant="true" species="M_atp_c" stoichiometry="1" />
          <speciesReference constant="true" species="M_asp_L_c" stoichiometry="1" />
        </listOfReactants>
        <listOfProducts>
          <speciesReference constant="true" species="M_ppi_c" stoichiometry="1" />
          <speciesReference constant="true" species="M_argsuc_c" stoichiometry="1" />
          <speciesReference constant="true" species="M_h_c" stoichiometry="1" />
          <speciesReference constant="true" species="M_amp_c" stoichiometry="1" />
        </listOfProducts>
        <fbc:geneProductAssociation>
          <fbc:geneProductRef fbc:geneProduct="G_argG" />
        </fbc:geneProductAssociation>
      </reaction>
      <reaction fast="false" id="R_ARGabc" name="L_arginine_transport_via_ABC_system" reversible="false" fbc:lowerFluxBound="cobra_0_bound" fbc:upperFluxBound="cobra_default_ub">
        <listOfReactants>
          <speciesReference constant="true" species="M_h2o_c" stoichiometry="1" />
          <speciesReference constant="true" species="M_atp_c" stoichiometry="1" />
          <speciesReference constant="true" species="M_arg_L_e" stoichiometry="1" />
        </listOfReactants>
        <listOfProducts>
          <speciesReference constant="true" species="M_pi_c" stoichiometry="1" />
          <speciesReference constant="true" species="M_arg_L_c" stoichiometry="1" />
          <speciesReference constant="true" species="M_h_c" stoichiometry="1" />
          <speciesReference constant="true" species="M_adp_c" stoichiometry="1" />
        </listOfProducts>
        <fbc:geneProductAssociation>
          <fbc:and>
            <fbc:geneProductRef fbc:geneProduct="G_artI3" />
            <fbc:geneProductRef fbc:geneProduct="G_artJ" />
            <fbc:geneProductRef fbc:geneProduct="G_artM" />
            <fbc:geneProductRef fbc:geneProduct="G_artP" />
            <fbc:geneProductRef fbc:geneProduct="G_artQ" />
          </fbc:and>
        </fbc:geneProductAssociation>
      </reaction>
      <reaction fast="false" id="R_AROQ" name="3_Dehydroshikimate_hydro_lyase" reversible="true" fbc:lowerFluxBound="cobra_default_lb" fbc:upperFluxBound="cobra_default_ub">
        <listOfReactants>
          <speciesReference constant="true" species="M_3dhsk_c" stoichiometry="1" />
        </listOfReactants>
        <listOfProducts>
          <speciesReference constant="true" species="M_h2o_c" stoichiometry="1" />
          <speciesReference constant="true" species="M_34dhb_c" stoichiometry="1" />
        </listOfProducts>
        <fbc:geneProductAssociation>
          <fbc:geneProductRef fbc:geneProduct="G_aroQ" />
        </fbc:geneProductAssociation>
      </reaction>
      <reaction fast="false" id="R_ASAD" name="aspartate_semialdehyde_dehydrogenase" reversible="true" fbc:lowerFluxBound="cobra_default_lb" fbc:upperFluxBound="cobra_default_ub">
        <listOfReactants>
          <speciesReference constant="true" species="M_pi_c" stoichiometry="1" />
          <speciesReference constant="true" species="M_nadp_c" stoichiometry="1" />
          <speciesReference constant="true" species="M_aspsa_c" stoichiometry="1" />
        </listOfReactants>
        <listOfProducts>
          <speciesReference constant="true" species="M_nadph_c" stoichiometry="1" />
          <speciesReference constant="true" species="M_h_c" stoichiometry="1" />
          <speciesReference constant="true" species="M_4pasp_c" stoichiometry="1" />
        </listOfProducts>
        <fbc:geneProductAssociation>
          <fbc:or>
            <fbc:geneProductRef fbc:geneProduct="G_asd1" />
            <fbc:geneProductRef fbc:geneProduct="G_asd2" />
          </fbc:or>
        </fbc:geneProductAssociation>
      </reaction>
      <reaction fast="false" id="R_ASNN" name="L_asparaginase" reversible="false" fbc:lowerFluxBound="cobra_0_bound" fbc:upperFluxBound="cobra_default_ub">
        <listOfReactants>
          <speciesReference constant="true" species="M_asn_L_c" stoichiometry="1" />
          <speciesReference constant="true" species="M_h2o_c" stoichiometry="1" />
        </listOfReactants>
        <listOfProducts>
          <speciesReference constant="true" species="M_asp_L_c" stoichiometry="1" />
          <speciesReference constant="true" species="M_nh4_c" stoichiometry="1" />
        </listOfProducts>
        <fbc:geneProductAssociation>
          <fbc:or>
            <fbc:geneProductRef fbc:geneProduct="G_ansA" />
            <fbc:geneProductRef fbc:geneProduct="G_ansB" />
          </fbc:or>
        </fbc:geneProductAssociation>
      </reaction>
      <reaction fast="false" id="R_ASNS1" name="asparagine_synthase_(glutamine_hydrolysing)" reversible="false" fbc:lowerFluxBound="cobra_0_bound" fbc:upperFluxBound="cobra_default_ub">
        <listOfReactants>
          <speciesReference constant="true" species="M_h2o_c" stoichiometry="1" />
          <speciesReference constant="true" species="M_gln_L_c" stoichiometry="1" />
          <speciesReference constant="true" species="M_atp_c" stoichiometry="1" />
          <speciesReference constant="true" species="M_asp_L_c" stoichiometry="1" />
        </listOfReactants>
        <listOfProducts>
          <speciesReference constant="true" species="M_asn_L_c" stoichiometry="1" />
          <speciesReference constant="true" species="M_glu_L_c" stoichiometry="1" />
          <speciesReference constant="true" species="M_h_c" stoichiometry="1" />
          <speciesReference constant="true" species="M_ppi_c" stoichiometry="1" />
          <speciesReference constant="true" species="M_amp_c" stoichiometry="1" />
        </listOfProducts>
        <fbc:geneProductAssociation>
          <fbc:geneProductRef fbc:geneProduct="G_asnB" />
        </fbc:geneProductAssociation>
      </reaction>
      <reaction fast="false" id="R_ASNS2" name="asparagine_synthetase" reversible="false" fbc:lowerFluxBound="cobra_0_bound" fbc:upperFluxBound="cobra_default_ub">
        <listOfReactants>
          <speciesReference constant="true" species="M_atp_c" stoichiometry="1" />
          <speciesReference constant="true" species="M_asp_L_c" stoichiometry="1" />
          <speciesReference constant="true" species="M_nh4_c" stoichiometry="1" />
        </listOfReactants>
        <listOfProducts>
          <speciesReference constant="true" species="M_asn_L_c" stoichiometry="1" />
          <speciesReference constant="true" species="M_ppi_c" stoichiometry="1" />
          <speciesReference constant="true" species="M_h_c" stoichiometry="1" />
          <speciesReference constant="true" species="M_amp_c" stoichiometry="1" />
        </listOfProducts>
        <fbc:geneProductAssociation>
          <fbc:geneProductRef fbc:geneProduct="G_asnA" />
        </fbc:geneProductAssociation>
      </reaction>
      <reaction fast="false" id="R_ASNabc" name="L_asparagine_transport_via_ABC_system" reversible="false" fbc:lowerFluxBound="cobra_0_bound" fbc:upperFluxBound="cobra_default_ub">
        <listOfReactants>
          <speciesReference constant="true" species="M_h2o_c" stoichiometry="1" />
          <speciesReference constant="true" species="M_atp_c" stoichiometry="1" />
          <speciesReference constant="true" species="M_asn_L_e" stoichiometry="1" />
        </listOfReactants>
        <listOfProducts>
          <speciesReference constant="true" species="M_asn_L_c" stoichiometry="1" />
          <speciesReference constant="true" species="M_pi_c" stoichiometry="1" />
          <speciesReference constant="true" species="M_h_c" stoichiometry="1" />
          <speciesReference constant="true" species="M_adp_c" stoichiometry="1" />
        </listOfProducts>
        <fbc:geneProductAssociation>
          <fbc:or>
            <fbc:and>
              <fbc:geneProductRef fbc:geneProduct="G_glnQ1" />
              <fbc:geneProductRef fbc:geneProduct="G_artI2" />
              <fbc:geneProductRef fbc:geneProduct="G_artM1" />
            </fbc:and>
            <fbc:and>
              <fbc:geneProductRef fbc:geneProduct="G_glnQ1" />
              <fbc:geneProductRef fbc:geneProduct="G_artI2" />
              <fbc:geneProductRef fbc:geneProduct="G_artM2" />
            </fbc:and>
          </fbc:or>
        </fbc:geneProductAssociation>
      </reaction>
      <reaction fast="false" id="R_ASNt2r" name="L_asparagine_reversible_transport_via_proton_symport" reversible="true" fbc:lowerFluxBound="cobra_default_lb" fbc:upperFluxBound="cobra_default_ub">
        <listOfReactants>
          <speciesReference constant="true" species="M_h_e" stoichiometry="1" />
          <speciesReference constant="true" species="M_asn_L_e" stoichiometry="1" />
        </listOfReactants>
        <listOfProducts>
          <speciesReference constant="true" species="M_asn_L_c" stoichiometry="1" />
          <speciesReference constant="true" species="M_h_c" stoichiometry="1" />
        </listOfProducts>
        <fbc:geneProductAssociation>
          <fbc:or>
            <fbc:geneProductRef fbc:geneProduct="G_ansP3" />
            <fbc:geneProductRef fbc:geneProduct="G_ansP2" />
          </fbc:or>
        </fbc:geneProductAssociation>
      </reaction>
      <reaction fast="false" id="R_ASP1DC" name="aspartate_1_decarboxylase" reversible="false" fbc:lowerFluxBound="cobra_0_bound" fbc:upperFluxBound="cobra_default_ub">
        <listOfReactants>
          <speciesReference constant="true" species="M_h_c" stoichiometry="1" />
          <speciesReference constant="true" species="M_asp_L_c" stoichiometry="1" />
        </listOfReactants>
        <listOfProducts>
          <speciesReference constant="true" species="M_ala_B_c" stoichiometry="1" />
          <speciesReference constant="true" species="M_co2_c" stoichiometry="1" />
        </listOfProducts>
        <fbc:geneProductAssociation>
          <fbc:geneProductRef fbc:geneProduct="G_panD" />
        </fbc:geneProductAssociation>
      </reaction>
      <reaction fast="false" id="R_ASPCT" name="aspartate_carbamoyltransferase" reversible="false" fbc:lowerFluxBound="cobra_0_bound" fbc:upperFluxBound="cobra_default_ub">
        <listOfReactants>
          <speciesReference constant="true" species="M_cbp_c" stoichiometry="1" />
          <speciesReference constant="true" species="M_asp_L_c" stoichiometry="1" />
        </listOfReactants>
        <listOfProducts>
          <speciesReference constant="true" species="M_pi_c" stoichiometry="1" />
          <speciesReference constant="true" species="M_h_c" stoichiometry="1" />
          <speciesReference constant="true" species="M_cbasp_c" stoichiometry="1" />
        </listOfProducts>
        <fbc:geneProductAssociation>
          <fbc:and>
            <fbc:geneProductRef fbc:geneProduct="G_pyrB" />
            <fbc:geneProductRef fbc:geneProduct="G_pyrI" />
          </fbc:and>
        </fbc:geneProductAssociation>
      </reaction>
      <reaction fast="false" id="R_ASPCx3" name="L_Cysteine:2_oxoglutarate_aminotransferase" reversible="true" fbc:lowerFluxBound="cobra_default_lb" fbc:upperFluxBound="cobra_default_ub">
        <listOfReactants>
          <speciesReference constant="true" species="M_glu_L_c" stoichiometry="1" />
          <speciesReference constant="true" species="M_mpyr_c" stoichiometry="1" />
        </listOfReactants>
        <listOfProducts>
          <speciesReference constant="true" species="M_akg_c" stoichiometry="1" />
          <speciesReference constant="true" species="M_cys_L_c" stoichiometry="1" />
        </listOfProducts>
        <fbc:geneProductAssociation>
          <fbc:geneProductRef fbc:geneProduct="G_aspC" />
        </fbc:geneProductAssociation>
      </reaction>
      <reaction fast="false" id="R_ASPCx4" name="L_Cysteate:2_oxoglutarate_aminotransferase" reversible="true" fbc:lowerFluxBound="cobra_default_lb" fbc:upperFluxBound="cobra_default_ub">
        <listOfReactants>
          <speciesReference constant="true" species="M_akg_c" stoichiometry="1" />
          <speciesReference constant="true" species="M_sala_c" stoichiometry="1" />
        </listOfReactants>
        <listOfProducts>
          <speciesReference constant="true" species="M_glu_L_c" stoichiometry="1" />
          <speciesReference constant="true" species="M_spyr_c" stoichiometry="1" />
        </listOfProducts>
        <fbc:geneProductAssociation>
          <fbc:geneProductRef fbc:geneProduct="G_aspC" />
        </fbc:geneProductAssociation>
      </reaction>
      <reaction fast="false" id="R_ASPCx5" name="L_Cysteate:2_oxoglutarate_aminotransferase" reversible="true" fbc:lowerFluxBound="cobra_default_lb" fbc:upperFluxBound="cobra_default_ub">
        <listOfReactants>
          <speciesReference constant="true" species="M_akg_c" stoichiometry="1" />
          <speciesReference constant="true" species="M_siala_c" stoichiometry="1" />
        </listOfReactants>
        <listOfProducts>
          <speciesReference constant="true" species="M_glu_L_c" stoichiometry="1" />
          <speciesReference constant="true" species="M_sipyr_c" stoichiometry="1" />
        </listOfProducts>
        <fbc:geneProductAssociation>
          <fbc:geneProductRef fbc:geneProduct="G_aspC" />
        </fbc:geneProductAssociation>
      </reaction>
      <reaction fast="false" id="R_ASPCx6" name="L_erythro_4_Hydroxyglutamate:2_oxoglutarate_aminotransferase" reversible="false" fbc:lowerFluxBound="cobra_0_bound" fbc:upperFluxBound="cobra_default_ub">
        <listOfReactants>
          <speciesReference constant="true" species="M_akg_c" stoichiometry="1" />
          <speciesReference constant="true" species="M_e4ohg_L_c" stoichiometry="1" />
        </listOfReactants>
        <listOfProducts>
          <speciesReference constant="true" species="M_glu_L_c" stoichiometry="1" />
          <speciesReference constant="true" species="M_4h2oxo_c" stoichiometry="1" />
        </listOfProducts>
        <fbc:geneProductAssociation>
          <fbc:geneProductRef fbc:geneProduct="G_aspC" />
        </fbc:geneProductAssociation>
      </reaction>
      <reaction fast="false" id="R_ASPK" name="aspartate_kinase" reversible="true" fbc:lowerFluxBound="cobra_default_lb" fbc:upperFluxBound="cobra_default_ub">
        <listOfReactants>
          <speciesReference constant="true" species="M_atp_c" stoichiometry="1" />
          <speciesReference constant="true" species="M_asp_L_c" stoichiometry="1" />
        </listOfReactants>
        <listOfProducts>
          <speciesReference constant="true" species="M_4pasp_c" stoichiometry="1" />
          <speciesReference constant="true" species="M_adp_c" stoichiometry="1" />
        </listOfProducts>
        <fbc:geneProductAssociation>
          <fbc:or>
            <fbc:geneProductRef fbc:geneProduct="G_lysC2" />
            <fbc:geneProductRef fbc:geneProduct="G_metL" />
            <fbc:geneProductRef fbc:geneProduct="G_thrA" />
          </fbc:or>
        </fbc:geneProductAssociation>
      </reaction>
      <reaction fast="false" id="R_ASPO3" name="L_aspartate_oxidase" reversible="false" fbc:lowerFluxBound="cobra_0_bound" fbc:upperFluxBound="cobra_default_ub">
        <listOfReactants>
          <speciesReference constant="true" species="M_asp_L_c" stoichiometry="1" />
          <speciesReference constant="true" species="M_q8_c" stoichiometry="1" />
        </listOfReactants>
        <listOfProducts>
          <speciesReference constant="true" species="M_iasp_c" stoichiometry="1" />
          <speciesReference constant="true" species="M_q8h2_c" stoichiometry="1" />
        </listOfProducts>
        <fbc:geneProductAssociation>
          <fbc:geneProductRef fbc:geneProduct="G_nadB" />
        </fbc:geneProductAssociation>
      </reaction>
      <reaction fast="false" id="R_ASPO4" name="L_aspartate_oxidase" reversible="false" fbc:lowerFluxBound="cobra_0_bound" fbc:upperFluxBound="cobra_default_ub">
        <listOfReactants>
          <speciesReference constant="true" species="M_mqn8_c" stoichiometry="1" />
          <speciesReference constant="true" species="M_asp_L_c" stoichiometry="1" />
        </listOfReactants>
        <listOfProducts>
          <speciesReference constant="true" species="M_mql8_c" stoichiometry="1" />
          <speciesReference constant="true" species="M_iasp_c" stoichiometry="1" />
        </listOfProducts>
        <fbc:geneProductAssociation>
          <fbc:geneProductRef fbc:geneProduct="G_nadB" />
        </fbc:geneProductAssociation>
      </reaction>
      <reaction fast="false" id="R_ASPO5" name="L_aspartate_oxidase" reversible="false" fbc:lowerFluxBound="cobra_0_bound" fbc:upperFluxBound="cobra_default_ub">
        <listOfReactants>
          <speciesReference constant="true" species="M_fum_c" stoichiometry="1" />
          <speciesReference constant="true" species="M_asp_L_c" stoichiometry="1" />
        </listOfReactants>
        <listOfProducts>
          <speciesReference constant="true" species="M_succ_c" stoichiometry="1" />
          <speciesReference constant="true" species="M_iasp_c" stoichiometry="1" />
        </listOfProducts>
        <fbc:geneProductAssociation>
          <fbc:geneProductRef fbc:geneProduct="G_nadB" />
        </fbc:geneProductAssociation>
      </reaction>
      <reaction fast="false" id="R_ASPO6" name="L_aspartate_oxidase" reversible="false" fbc:lowerFluxBound="cobra_0_bound" fbc:upperFluxBound="cobra_default_ub">
        <listOfReactants>
          <speciesReference constant="true" species="M_o2_c" stoichiometry="1" />
          <speciesReference constant="true" species="M_asp_L_c" stoichiometry="1" />
        </listOfReactants>
        <listOfProducts>
          <speciesReference constant="true" species="M_iasp_c" stoichiometry="1" />
          <speciesReference constant="true" species="M_h2o2_c" stoichiometry="1" />
        </listOfProducts>
        <fbc:geneProductAssociation>
          <fbc:geneProductRef fbc:geneProduct="G_nadB" />
        </fbc:geneProductAssociation>
      </reaction>
      <reaction fast="false" id="R_ASPT" name="L_aspartase" reversible="false" fbc:lowerFluxBound="cobra_0_bound" fbc:upperFluxBound="cobra_0_bound">
        <listOfReactants>
          <speciesReference constant="true" species="M_asp_L_c" stoichiometry="1" />
        </listOfReactants>
        <listOfProducts>
          <speciesReference constant="true" species="M_fum_c" stoichiometry="1" />
          <speciesReference constant="true" species="M_nh4_c" stoichiometry="1" />
        </listOfProducts>
        <fbc:geneProductAssociation>
          <fbc:geneProductRef fbc:geneProduct="G_aspA" />
        </fbc:geneProductAssociation>
      </reaction>
      <reaction fast="false" id="R_ASPTA" name="aspartate_transaminase" reversible="true" fbc:lowerFluxBound="cobra_default_lb" fbc:upperFluxBound="cobra_default_ub">
        <listOfReactants>
          <speciesReference constant="true" species="M_akg_c" stoichiometry="1" />
          <speciesReference constant="true" species="M_asp_L_c" stoichiometry="1" />
        </listOfReactants>
        <listOfProducts>
          <speciesReference constant="true" species="M_glu_L_c" stoichiometry="1" />
          <speciesReference constant="true" species="M_oaa_c" stoichiometry="1" />
        </listOfProducts>
        <fbc:geneProductAssociation>
          <fbc:geneProductRef fbc:geneProduct="G_aspC" />
        </fbc:geneProductAssociation>
      </reaction>
      <reaction fast="false" id="R_ASPabc" name="L_aspartate_transport_via_ABC_system" reversible="false" fbc:lowerFluxBound="cobra_0_bound" fbc:upperFluxBound="cobra_default_ub">
        <listOfReactants>
          <speciesReference constant="true" species="M_asp_L_e" stoichiometry="1" />
          <speciesReference constant="true" species="M_h2o_c" stoichiometry="1" />
          <speciesReference constant="true" species="M_atp_c" stoichiometry="1" />
        </listOfReactants>
        <listOfProducts>
          <speciesReference constant="true" species="M_pi_c" stoichiometry="1" />
          <speciesReference constant="true" species="M_h_c" stoichiometry="1" />
          <speciesReference constant="true" species="M_adp_c" stoichiometry="1" />
          <speciesReference constant="true" species="M_asp_L_c" stoichiometry="1" />
        </listOfProducts>
        <fbc:geneProductAssociation>
          <fbc:and>
            <fbc:geneProductRef fbc:geneProduct="G_glnH1" />
            <fbc:geneProductRef fbc:geneProduct="G_gltJ1" />
            <fbc:geneProductRef fbc:geneProduct="G_gltK" />
            <fbc:geneProductRef fbc:geneProduct="G_gltL" />
          </fbc:and>
        </fbc:geneProductAssociation>
      </reaction>
      <reaction fast="false" id="R_ASPt2" name="L_aspartate_transport_in_via_proton_symport" reversible="false" fbc:lowerFluxBound="cobra_0_bound" fbc:upperFluxBound="cobra_default_ub">
        <listOfReactants>
          <speciesReference constant="true" species="M_asp_L_e" stoichiometry="1" />
          <speciesReference constant="true" species="M_h_e" stoichiometry="1" />
        </listOfReactants>
        <listOfProducts>
          <speciesReference constant="true" species="M_h_c" stoichiometry="1" />
          <speciesReference constant="true" species="M_asp_L_c" stoichiometry="1" />
        </listOfProducts>
        <fbc:geneProductAssociation>
          <fbc:geneProductRef fbc:geneProduct="G_gltP" />
        </fbc:geneProductAssociation>
      </reaction>
      <reaction fast="false" id="R_ASPt2_2" name="Aspartate_transport_via_proton_symport_(2_H)" reversible="false" fbc:lowerFluxBound="cobra_0_bound" fbc:upperFluxBound="cobra_default_ub">
        <listOfReactants>
          <speciesReference constant="true" species="M_asp_L_e" stoichiometry="1" />
          <speciesReference constant="true" species="M_h_e" stoichiometry="2" />
        </listOfReactants>
        <listOfProducts>
          <speciesReference constant="true" species="M_h_c" stoichiometry="2" />
          <speciesReference constant="true" species="M_asp_L_c" stoichiometry="1" />
        </listOfProducts>
        <fbc:geneProductAssociation>
          <fbc:geneProductRef fbc:geneProduct="G_gltP" />
        </fbc:geneProductAssociation>
      </reaction>
      <reaction fast="false" id="R_ASPt2_3" name="L_asparate_transport_via_proton_symport_(3_H)" reversible="false" fbc:lowerFluxBound="cobra_0_bound" fbc:upperFluxBound="cobra_default_ub">
        <listOfReactants>
          <speciesReference constant="true" species="M_asp_L_e" stoichiometry="1" />
          <speciesReference constant="true" species="M_h_e" stoichiometry="3" />
        </listOfReactants>
        <listOfProducts>
          <speciesReference constant="true" species="M_h_c" stoichiometry="3" />
          <speciesReference constant="true" species="M_asp_L_c" stoichiometry="1" />
        </listOfProducts>
        <fbc:geneProductAssociation>
          <fbc:geneProductRef fbc:geneProduct="G_dcuA" />
        </fbc:geneProductAssociation>
      </reaction>
      <reaction fast="false" id="R_AST" name="Arginine_succinyltransferase" reversible="true" fbc:lowerFluxBound="cobra_default_lb" fbc:upperFluxBound="cobra_default_ub">
        <listOfReactants>
          <speciesReference constant="true" species="M_arg_L_c" stoichiometry="1" />
          <speciesReference constant="true" species="M_succoa_c" stoichiometry="1" />
        </listOfReactants>
        <listOfProducts>
          <speciesReference constant="true" species="M_sucarg_c" stoichiometry="1" />
          <speciesReference constant="true" species="M_h_c" stoichiometry="1" />
          <speciesReference constant="true" species="M_coa_c" stoichiometry="1" />
        </listOfProducts>
        <fbc:geneProductAssociation>
          <fbc:geneProductRef fbc:geneProduct="G_astA" />
        </fbc:geneProductAssociation>
      </reaction>
      <reaction fast="false" id="R_ATPM" name="ATP_maintenance_requirement" reversible="false" fbc:lowerFluxBound="R_ATPM_lower_bound" fbc:upperFluxBound="R_ATPM_upper_bound">
        <listOfReactants>
          <speciesReference constant="true" species="M_h2o_c" stoichiometry="1" />
          <speciesReference constant="true" species="M_atp_c" stoichiometry="1" />
        </listOfReactants>
        <listOfProducts>
          <speciesReference constant="true" species="M_pi_c" stoichiometry="1" />
          <speciesReference constant="true" species="M_h_c" stoichiometry="1" />
          <speciesReference constant="true" species="M_adp_c" stoichiometry="1" />
        </listOfProducts>
        <fbc:geneProductAssociation>
          <fbc:geneProductRef fbc:geneProduct="G_atpM" />
        </fbc:geneProductAssociation>
      </reaction>
      <reaction fast="false" id="R_ATPPRT" name="ATP_phosphoribosyltransferase" reversible="false" fbc:lowerFluxBound="cobra_0_bound" fbc:upperFluxBound="cobra_default_ub">
        <listOfReactants>
          <speciesReference constant="true" species="M_prpp_c" stoichiometry="1" />
          <speciesReference constant="true" species="M_atp_c" stoichiometry="1" />
        </listOfReactants>
        <listOfProducts>
          <speciesReference constant="true" species="M_ppi_c" stoichiometry="1" />
          <speciesReference constant="true" species="M_prbatp_c" stoichiometry="1" />
        </listOfProducts>
        <fbc:geneProductAssociation>
          <fbc:geneProductRef fbc:geneProduct="G_hisG" />
        </fbc:geneProductAssociation>
      </reaction>
      <reaction fast="false" id="R_ATPS4r" name="ATP_synthase_(four_protons_for_one_ATP)" reversible="true" fbc:lowerFluxBound="cobra_default_lb" fbc:upperFluxBound="cobra_default_ub">
        <listOfReactants>
          <speciesReference constant="true" species="M_pi_c" stoichiometry="1" />
          <speciesReference constant="true" species="M_adp_c" stoichiometry="1" />
          <speciesReference constant="true" species="M_h_e" stoichiometry="4" />
        </listOfReactants>
        <listOfProducts>
          <speciesReference constant="true" species="M_h2o_c" stoichiometry="1" />
          <speciesReference constant="true" species="M_h_c" stoichiometry="3" />
          <speciesReference constant="true" species="M_atp_c" stoichiometry="1" />
        </listOfProducts>
        <fbc:geneProductAssociation>
          <fbc:and>
            <fbc:geneProductRef fbc:geneProduct="G_atpA" />
            <fbc:geneProductRef fbc:geneProduct="G_atpB" />
            <fbc:geneProductRef fbc:geneProduct="G_atpC" />
            <fbc:geneProductRef fbc:geneProduct="G_atpD" />
            <fbc:geneProductRef fbc:geneProduct="G_atpE" />
            <fbc:geneProductRef fbc:geneProduct="G_atpF" />
            <fbc:geneProductRef fbc:geneProduct="G_atpG" />
            <fbc:geneProductRef fbc:geneProduct="G_atpH" />
          </fbc:and>
        </fbc:geneProductAssociation>
      </reaction>
      <reaction fast="false" id="R_BETA" name="Choline:(acceptor)_1_oxidoreductase" reversible="false" fbc:lowerFluxBound="cobra_0_bound" fbc:upperFluxBound="cobra_default_ub">
        <listOfReactants>
          <speciesReference constant="true" species="M_fad_c" stoichiometry="1" />
          <speciesReference constant="true" species="M_chol_c" stoichiometry="1" />
        </listOfReactants>
        <listOfProducts>
          <speciesReference constant="true" species="M_fadh2_c" stoichiometry="1" />
          <speciesReference constant="true" species="M_betald_c" stoichiometry="1" />
        </listOfProducts>
        <fbc:geneProductAssociation>
          <fbc:geneProductRef fbc:geneProduct="G_betA" />
        </fbc:geneProductAssociation>
      </reaction>
      <reaction fast="false" id="R_BETALDHx" name="betaine_aldehyde_dehydrogenase" reversible="false" fbc:lowerFluxBound="cobra_0_bound" fbc:upperFluxBound="cobra_default_ub">
        <listOfReactants>
          <speciesReference constant="true" species="M_h2o_c" stoichiometry="1" />
          <speciesReference constant="true" species="M_nad_c" stoichiometry="1" />
          <speciesReference constant="true" species="M_betald_c" stoichiometry="1" />
        </listOfReactants>
        <listOfProducts>
          <speciesReference constant="true" species="M_glyb_c" stoichiometry="1" />
          <speciesReference constant="true" species="M_h_c" stoichiometry="2" />
          <speciesReference constant="true" species="M_nadh_c" stoichiometry="1" />
        </listOfProducts>
        <fbc:geneProductAssociation>
          <fbc:geneProductRef fbc:geneProduct="G_betB" />
        </fbc:geneProductAssociation>
      </reaction>
      <reaction fast="false" id="R_BETALDHy" name="betaine_aldehyde_dehydrogenase" reversible="false" fbc:lowerFluxBound="cobra_0_bound" fbc:upperFluxBound="cobra_default_ub">
        <listOfReactants>
          <speciesReference constant="true" species="M_h2o_c" stoichiometry="1" />
          <speciesReference constant="true" species="M_nadp_c" stoichiometry="1" />
          <speciesReference constant="true" species="M_betald_c" stoichiometry="1" />
        </listOfReactants>
        <listOfProducts>
          <speciesReference constant="true" species="M_nadph_c" stoichiometry="1" />
          <speciesReference constant="true" species="M_h_c" stoichiometry="2" />
          <speciesReference constant="true" species="M_glyb_c" stoichiometry="1" />
        </listOfProducts>
        <fbc:geneProductAssociation>
          <fbc:geneProductRef fbc:geneProduct="G_betB" />
        </fbc:geneProductAssociation>
      </reaction>
      <reaction fast="false" id="R_BETAx1" name="Choline:(acceptor)_1_oxidoreductase" reversible="false" fbc:lowerFluxBound="cobra_0_bound" fbc:upperFluxBound="cobra_default_ub">
        <listOfReactants>
          <speciesReference constant="true" species="M_h2o_c" stoichiometry="1" />
          <speciesReference constant="true" species="M_fad_c" stoichiometry="1" />
          <speciesReference constant="true" species="M_betald_c" stoichiometry="1" />
        </listOfReactants>
        <listOfProducts>
          <speciesReference constant="true" species="M_glyb_c" stoichiometry="1" />
          <speciesReference constant="true" species="M_h_c" stoichiometry="1" />
          <speciesReference constant="true" species="M_fadh2_c" stoichiometry="1" />
        </listOfProducts>
        <fbc:geneProductAssociation>
          <fbc:geneProductRef fbc:geneProduct="G_betA" />
        </fbc:geneProductAssociation>
      </reaction>
      <reaction fast="false" id="R_BGABx1" name="Galactan_galactohydrolase" reversible="false" fbc:lowerFluxBound="cobra_0_bound" fbc:upperFluxBound="cobra_default_ub">
        <listOfReactants>
          <speciesReference constant="true" species="M_h2o_c" stoichiometry="1" />
          <speciesReference constant="true" species="M_galac_c" stoichiometry="0.02" />
        </listOfReactants>
        <listOfProducts>
          <speciesReference constant="true" species="M_gal_c" stoichiometry="1" />
        </listOfProducts>
        <fbc:geneProductAssociation>
          <fbc:or>
            <fbc:geneProductRef fbc:geneProduct="G_bgaB" />
            <fbc:geneProductRef fbc:geneProduct="G_lacZ" />
          </fbc:or>
        </fbc:geneProductAssociation>
      </reaction>
      <reaction fast="false" id="R_BGABx2" name="3_Ketolactose_galactohydrolase" reversible="true" fbc:lowerFluxBound="cobra_default_lb" fbc:upperFluxBound="cobra_default_ub">
        <listOfReactants>
          <speciesReference constant="true" species="M_h2o_c" stoichiometry="1" />
          <speciesReference constant="true" species="M_3klac_c" stoichiometry="1" />
        </listOfReactants>
        <listOfProducts>
          <speciesReference constant="true" species="M_3kbgal_c" stoichiometry="1" />
          <speciesReference constant="true" species="M_glc_D_c" stoichiometry="1" />
        </listOfProducts>
        <fbc:geneProductAssociation>
          <fbc:or>
            <fbc:geneProductRef fbc:geneProduct="G_bgaB" />
            <fbc:geneProductRef fbc:geneProduct="G_lacZ" />
          </fbc:or>
        </fbc:geneProductAssociation>
      </reaction>
      <reaction fast="false" id="R_BGABx3" name="beta_D_Galactosyl_1,4_beta_D_glucosylceramide_galactohydrolase" reversible="false" fbc:lowerFluxBound="cobra_0_bound" fbc:upperFluxBound="cobra_default_ub">
        <listOfReactants>
          <speciesReference constant="true" species="M_h2o_c" stoichiometry="1" />
          <speciesReference constant="true" species="M_lcerad_c" stoichiometry="1" />
        </listOfReactants>
        <listOfProducts>
          <speciesReference constant="true" species="M_gcerad_c" stoichiometry="1" />
          <speciesReference constant="true" species="M_gal_bD_c" stoichiometry="1" />
        </listOfProducts>
        <fbc:geneProductAssociation>
          <fbc:or>
            <fbc:geneProductRef fbc:geneProduct="G_bgaB" />
            <fbc:geneProductRef fbc:geneProduct="G_lacZ" />
          </fbc:or>
        </fbc:geneProductAssociation>
      </reaction>
      <reaction fast="false" id="R_BGLA" name="Salicin_6_phosphate_glucohydrolase" reversible="false" fbc:lowerFluxBound="cobra_0_bound" fbc:upperFluxBound="cobra_default_ub">
        <listOfReactants>
          <speciesReference constant="true" species="M_h2o_c" stoichiometry="1" />
          <speciesReference constant="true" species="M_sal6p_c" stoichiometry="1" />
        </listOfReactants>
        <listOfProducts>
          <speciesReference constant="true" species="M_g6p_c" stoichiometry="1" />
          <speciesReference constant="true" species="M_saloh_c" stoichiometry="1" />
        </listOfProducts>
        <fbc:geneProductAssociation>
          <fbc:geneProductRef fbc:geneProduct="G_bglA" />
        </fbc:geneProductAssociation>
      </reaction>
      <reaction fast="false" id="R_BIRA" name="Biotin:apo_[carboxylase]_ligase_(AMP_forming)" reversible="false" fbc:lowerFluxBound="cobra_0_bound" fbc:upperFluxBound="cobra_default_ub">
        <listOfReactants>
          <speciesReference constant="true" species="M_btn_c" stoichiometry="1" />
          <speciesReference constant="true" species="M_h_c" stoichiometry="2" />
          <speciesReference constant="true" species="M_atp_c" stoichiometry="1" />
        </listOfReactants>
        <listOfProducts>
          <speciesReference constant="true" species="M_ppi_c" stoichiometry="1" />
          <speciesReference constant="true" species="M_b5amp_c" stoichiometry="1" />
        </listOfProducts>
        <fbc:geneProductAssociation>
          <fbc:geneProductRef fbc:geneProduct="G_birA" />
        </fbc:geneProductAssociation>
      </reaction>
      <reaction fast="false" id="R_BIRAx1" name="Biotinyl_5'_AMP:apo_[carboxylase]_ligase_(AMP_forming)" reversible="false" fbc:lowerFluxBound="cobra_0_bound" fbc:upperFluxBound="cobra_default_ub">
        <listOfReactants>
          <speciesReference constant="true" species="M_b5amp_c" stoichiometry="1" />
          <speciesReference constant="true" species="M_prot_c" stoichiometry="1" />
        </listOfReactants>
        <listOfProducts>
          <speciesReference constant="true" species="M_BcoCP_c" stoichiometry="1" />
          <speciesReference constant="true" species="M_amp_c" stoichiometry="1" />
        </listOfProducts>
        <fbc:geneProductAssociation>
          <fbc:geneProductRef fbc:geneProduct="G_birA" />
        </fbc:geneProductAssociation>
      </reaction>
      <reaction fast="false" id="R_BSORx" name="Biotin_sulfoxide_reductase" reversible="false" fbc:lowerFluxBound="cobra_0_bound" fbc:upperFluxBound="cobra_default_ub">
        <listOfReactants>
          <speciesReference constant="true" species="M_h_c" stoichiometry="1" />
          <speciesReference constant="true" species="M_nadh_c" stoichiometry="1" />
          <speciesReference constant="true" species="M_btnso_c" stoichiometry="1" />
        </listOfReactants>
        <listOfProducts>
          <speciesReference constant="true" species="M_h2o_c" stoichiometry="1" />
          <speciesReference constant="true" species="M_btn_c" stoichiometry="1" />
          <speciesReference constant="true" species="M_nad_c" stoichiometry="1" />
        </listOfProducts>
        <fbc:geneProductAssociation>
          <fbc:geneProductRef fbc:geneProduct="G_bisC" />
        </fbc:geneProductAssociation>
      </reaction>
      <reaction fast="false" id="R_BSORy" name="Biotin_sulfoxide_reductase" reversible="false" fbc:lowerFluxBound="cobra_0_bound" fbc:upperFluxBound="cobra_default_ub">
        <listOfReactants>
          <speciesReference constant="true" species="M_nadph_c" stoichiometry="1" />
          <speciesReference constant="true" species="M_h_c" stoichiometry="1" />
          <speciesReference constant="true" species="M_btnso_c" stoichiometry="1" />
        </listOfReactants>
        <listOfProducts>
          <speciesReference constant="true" species="M_h2o_c" stoichiometry="1" />
          <speciesReference constant="true" species="M_btn_c" stoichiometry="1" />
          <speciesReference constant="true" species="M_nadp_c" stoichiometry="1" />
        </listOfProducts>
        <fbc:geneProductAssociation>
          <fbc:geneProductRef fbc:geneProduct="G_bisC" />
        </fbc:geneProductAssociation>
      </reaction>
      <reaction fast="false" id="R_BTS2" name="biotin_synthase_(ala_L_producing)" reversible="true" fbc:lowerFluxBound="cobra_default_lb" fbc:upperFluxBound="cobra_default_ub">
        <listOfReactants>
          <speciesReference constant="true" species="M_dtbt_c" stoichiometry="1" />
          <speciesReference constant="true" species="M_cys_L_c" stoichiometry="1" />
        </listOfReactants>
        <listOfProducts>
          <speciesReference constant="true" species="M_btn_c" stoichiometry="1" />
          <speciesReference constant="true" species="M_ala_L_c" stoichiometry="1" />
          <speciesReference constant="true" species="M_h_c" stoichiometry="2" />
        </listOfProducts>
        <fbc:geneProductAssociation>
          <fbc:geneProductRef fbc:geneProduct="G_bioB" />
        </fbc:geneProductAssociation>
      </reaction>
      <reaction fast="false" id="R_BTUE" name="Glutathione:hydrogen_peroxide_oxidoreductase" reversible="false" fbc:lowerFluxBound="cobra_0_bound" fbc:upperFluxBound="cobra_default_ub">
        <listOfReactants>
          <speciesReference constant="true" species="M_gthrd_c" stoichiometry="2" />
          <speciesReference constant="true" species="M_h2o2_c" stoichiometry="1" />
        </listOfReactants>
        <listOfProducts>
          <speciesReference constant="true" species="M_h2o_c" stoichiometry="2" />
          <speciesReference constant="true" species="M_gthox_c" stoichiometry="1" />
        </listOfProducts>
        <fbc:geneProductAssociation>
          <fbc:geneProductRef fbc:geneProduct="G_btuE" />
        </fbc:geneProductAssociation>
      </reaction>
      <reaction fast="false" id="R_BTURx2" name="ATP:cob(I)yrinic_acid_a,c_diamide_Cobeta_adenosyltransferase" reversible="false" fbc:lowerFluxBound="cobra_0_bound" fbc:upperFluxBound="cobra_default_ub">
        <listOfReactants>
          <speciesReference constant="true" species="M_h_c" stoichiometry="2" />
          <speciesReference constant="true" species="M_atp_c" stoichiometry="1" />
          <speciesReference constant="true" species="M_co1da_c" stoichiometry="1" />
        </listOfReactants>
        <listOfProducts>
          <speciesReference constant="true" species="M_adcoda_c" stoichiometry="1" />
          <speciesReference constant="true" species="M_pppi_c" stoichiometry="1" />
        </listOfProducts>
        <fbc:geneProductAssociation>
          <fbc:geneProductRef fbc:geneProduct="G_btuR" />
        </fbc:geneProductAssociation>
      </reaction>
      <reaction fast="false" id="R_C120SN" name="Fatty_acid_biosynthesis_(n_C12:0)" reversible="false" fbc:lowerFluxBound="cobra_0_bound" fbc:upperFluxBound="cobra_default_ub">
        <listOfReactants>
          <speciesReference constant="true" species="M_actACP_c" stoichiometry="1" />
          <speciesReference constant="true" species="M_nadph_c" stoichiometry="10" />
          <speciesReference constant="true" species="M_h_c" stoichiometry="14" />
          <speciesReference constant="true" species="M_malACP_c" stoichiometry="4" />
        </listOfReactants>
        <listOfProducts>
          <speciesReference constant="true" species="M_h2o_c" stoichiometry="5" />
          <speciesReference constant="true" species="M_ACP_c" stoichiometry="4" />
          <speciesReference constant="true" species="M_co2_c" stoichiometry="4" />
          <speciesReference constant="true" species="M_nadp_c" stoichiometry="10" />
          <speciesReference constant="true" species="M_ddcaACP_c" stoichiometry="1" />
        </listOfProducts>
        <fbc:geneProductAssociation>
          <fbc:geneProductRef fbc:geneProduct="G_gapfilled" />
        </fbc:geneProductAssociation>
      </reaction>
      <reaction fast="false" id="R_C140SN" name="Fatty_acid_biosynthesis_(n_C14:0)" reversible="false" fbc:lowerFluxBound="cobra_0_bound" fbc:upperFluxBound="cobra_default_ub">
        <listOfReactants>
          <speciesReference constant="true" species="M_actACP_c" stoichiometry="1" />
          <speciesReference constant="true" species="M_nadph_c" stoichiometry="12" />
          <speciesReference constant="true" species="M_h_c" stoichiometry="17" />
          <speciesReference constant="true" species="M_malACP_c" stoichiometry="5" />
        </listOfReactants>
        <listOfProducts>
          <speciesReference constant="true" species="M_h2o_c" stoichiometry="6" />
          <speciesReference constant="true" species="M_ACP_c" stoichiometry="5" />
          <speciesReference constant="true" species="M_myrsACP_c" stoichiometry="1" />
          <speciesReference constant="true" species="M_nadp_c" stoichiometry="12" />
          <speciesReference constant="true" species="M_co2_c" stoichiometry="5" />
        </listOfProducts>
        <fbc:geneProductAssociation>
          <fbc:geneProductRef fbc:geneProduct="G_gapfilled" />
        </fbc:geneProductAssociation>
      </reaction>
      <reaction fast="false" id="R_C141SN" name="Fatty_acid_biosynthesis_(n_C14:1)" reversible="false" fbc:lowerFluxBound="cobra_0_bound" fbc:upperFluxBound="cobra_default_ub">
        <listOfReactants>
          <speciesReference constant="true" species="M_actACP_c" stoichiometry="1" />
          <speciesReference constant="true" species="M_nadph_c" stoichiometry="11" />
          <speciesReference constant="true" species="M_h_c" stoichiometry="16" />
          <speciesReference constant="true" species="M_malACP_c" stoichiometry="5" />
        </listOfReactants>
        <listOfProducts>
          <speciesReference constant="true" species="M_h2o_c" stoichiometry="6" />
          <speciesReference constant="true" species="M_ACP_c" stoichiometry="5" />
          <speciesReference constant="true" species="M_tdeACP_c" stoichiometry="1" />
          <speciesReference constant="true" species="M_nadp_c" stoichiometry="11" />
          <speciesReference constant="true" species="M_co2_c" stoichiometry="5" />
        </listOfProducts>
        <fbc:geneProductAssociation>
          <fbc:geneProductRef fbc:geneProduct="G_gapfilled" />
        </fbc:geneProductAssociation>
      </reaction>
      <reaction fast="false" id="R_C160SN" name="Fatty_acid_biosynthesis_(n_C16:0)" reversible="false" fbc:lowerFluxBound="cobra_0_bound" fbc:upperFluxBound="cobra_default_ub">
        <listOfReactants>
          <speciesReference constant="true" species="M_actACP_c" stoichiometry="1" />
          <speciesReference constant="true" species="M_nadph_c" stoichiometry="14" />
          <speciesReference constant="true" species="M_h_c" stoichiometry="20" />
          <speciesReference constant="true" species="M_malACP_c" stoichiometry="6" />
        </listOfReactants>
        <listOfProducts>
          <speciesReference constant="true" species="M_h2o_c" stoichiometry="7" />
          <speciesReference constant="true" species="M_ACP_c" stoichiometry="6" />
          <speciesReference constant="true" species="M_co2_c" stoichiometry="6" />
          <speciesReference constant="true" species="M_nadp_c" stoichiometry="14" />
          <speciesReference constant="true" species="M_palmACP_c" stoichiometry="1" />
        </listOfProducts>
        <fbc:geneProductAssociation>
          <fbc:geneProductRef fbc:geneProduct="G_gapfilled" />
        </fbc:geneProductAssociation>
      </reaction>
      <reaction fast="false" id="R_C161SN" name="Fatty_acid_biosynthesis_(n_C16:1)" reversible="false" fbc:lowerFluxBound="cobra_0_bound" fbc:upperFluxBound="cobra_default_ub">
        <listOfReactants>
          <speciesReference constant="true" species="M_actACP_c" stoichiometry="1" />
          <speciesReference constant="true" species="M_nadph_c" stoichiometry="13" />
          <speciesReference constant="true" species="M_h_c" stoichiometry="19" />
          <speciesReference constant="true" species="M_malACP_c" stoichiometry="6" />
        </listOfReactants>
        <listOfProducts>
          <speciesReference constant="true" species="M_h2o_c" stoichiometry="7" />
          <speciesReference constant="true" species="M_ACP_c" stoichiometry="6" />
          <speciesReference constant="true" species="M_co2_c" stoichiometry="6" />
          <speciesReference constant="true" species="M_nadp_c" stoichiometry="13" />
          <speciesReference constant="true" species="M_hdeACP_c" stoichiometry="1" />
        </listOfProducts>
        <fbc:geneProductAssociation>
          <fbc:geneProductRef fbc:geneProduct="G_gapfilled" />
        </fbc:geneProductAssociation>
      </reaction>
      <reaction fast="false" id="R_C181SN" name="Fatty_acid_biosynthesis_(n_C18:1)" reversible="false" fbc:lowerFluxBound="cobra_0_bound" fbc:upperFluxBound="cobra_default_ub">
        <listOfReactants>
          <speciesReference constant="true" species="M_actACP_c" stoichiometry="1" />
          <speciesReference constant="true" species="M_nadph_c" stoichiometry="15" />
          <speciesReference constant="true" species="M_h_c" stoichiometry="22" />
          <speciesReference constant="true" species="M_malACP_c" stoichiometry="7" />
        </listOfReactants>
        <listOfProducts>
          <speciesReference constant="true" species="M_octeACP_c" stoichiometry="1" />
          <speciesReference constant="true" species="M_h2o_c" stoichiometry="8" />
          <speciesReference constant="true" species="M_co2_c" stoichiometry="7" />
          <speciesReference constant="true" species="M_nadp_c" stoichiometry="15" />
          <speciesReference constant="true" species="M_ACP_c" stoichiometry="7" />
        </listOfProducts>
        <fbc:geneProductAssociation>
          <fbc:geneProductRef fbc:geneProduct="G_gapfilled" />
        </fbc:geneProductAssociation>
      </reaction>
      <reaction fast="false" id="R_CAT" name="catalase" reversible="false" fbc:lowerFluxBound="cobra_0_bound" fbc:upperFluxBound="cobra_default_ub">
        <listOfReactants>
          <speciesReference constant="true" species="M_h2o2_c" stoichiometry="2" />
        </listOfReactants>
        <listOfProducts>
          <speciesReference constant="true" species="M_h2o_c" stoichiometry="2" />
          <speciesReference constant="true" species="M_o2_c" stoichiometry="1" />
        </listOfProducts>
        <fbc:geneProductAssociation>
          <fbc:or>
            <fbc:geneProductRef fbc:geneProduct="G_katA" />
            <fbc:geneProductRef fbc:geneProduct="G_katG" />
          </fbc:or>
        </fbc:geneProductAssociation>
      </reaction>
      <reaction fast="false" id="R_CBIAT" name="Cobinamide_adenyltransferase" reversible="true" fbc:lowerFluxBound="cobra_default_lb" fbc:upperFluxBound="cobra_default_ub">
        <listOfReactants>
          <speciesReference constant="true" species="M_h2o_c" stoichiometry="1" />
          <speciesReference constant="true" species="M_cbi_c" stoichiometry="1" />
          <speciesReference constant="true" species="M_atp_c" stoichiometry="1" />
        </listOfReactants>
        <listOfProducts>
          <speciesReference constant="true" species="M_ppi_c" stoichiometry="1" />
          <speciesReference constant="true" species="M_pi_c" stoichiometry="1" />
          <speciesReference constant="true" species="M_adocbi_c" stoichiometry="1" />
        </listOfProducts>
        <fbc:geneProductAssociation>
          <fbc:geneProductRef fbc:geneProduct="G_btuR" />
        </fbc:geneProductAssociation>
      </reaction>
      <reaction fast="false" id="R_CBL1abc" name="Cob(1)alamin_transport_via_ABC_system" reversible="false" fbc:lowerFluxBound="cobra_0_bound" fbc:upperFluxBound="cobra_default_ub">
        <listOfReactants>
          <speciesReference constant="true" species="M_h2o_c" stoichiometry="1" />
          <speciesReference constant="true" species="M_cbl1_e" stoichiometry="1" />
          <speciesReference constant="true" species="M_atp_c" stoichiometry="1" />
        </listOfReactants>
        <listOfProducts>
          <speciesReference constant="true" species="M_cbl1_c" stoichiometry="1" />
          <speciesReference constant="true" species="M_h_c" stoichiometry="1" />
          <speciesReference constant="true" species="M_adp_c" stoichiometry="1" />
          <speciesReference constant="true" species="M_pi_c" stoichiometry="1" />
        </listOfProducts>
        <fbc:geneProductAssociation>
          <fbc:and>
            <fbc:geneProductRef fbc:geneProduct="G_btuB" />
            <fbc:geneProductRef fbc:geneProduct="G_btuC2" />
            <fbc:geneProductRef fbc:geneProduct="G_btuD" />
            <fbc:geneProductRef fbc:geneProduct="G_fecB1" />
          </fbc:and>
        </fbc:geneProductAssociation>
      </reaction>
      <reaction fast="false" id="R_CBLAT" name="cob(I)alamin_adenosyltransferase" reversible="true" fbc:lowerFluxBound="cobra_default_lb" fbc:upperFluxBound="cobra_default_ub">
        <listOfReactants>
          <speciesReference constant="true" species="M_h2o_c" stoichiometry="1" />
          <speciesReference constant="true" species="M_cbl1_c" stoichiometry="1" />
          <speciesReference constant="true" species="M_atp_c" stoichiometry="1" />
        </listOfReactants>
        <listOfProducts>
          <speciesReference constant="true" species="M_ppi_c" stoichiometry="1" />
          <speciesReference constant="true" species="M_pi_c" stoichiometry="1" />
          <speciesReference constant="true" species="M_adocbl_c" stoichiometry="1" />
        </listOfProducts>
        <fbc:geneProductAssociation>
          <fbc:geneProductRef fbc:geneProduct="G_btuR" />
        </fbc:geneProductAssociation>
      </reaction>
      <reaction fast="false" id="R_CBPS" name="carbamoyl_phosphate_synthase_(glutamine_hydrolysing)" reversible="false" fbc:lowerFluxBound="cobra_0_bound" fbc:upperFluxBound="cobra_default_ub">
        <listOfReactants>
          <speciesReference constant="true" species="M_h2o_c" stoichiometry="1" />
          <speciesReference constant="true" species="M_gln_L_c" stoichiometry="1" />
          <speciesReference constant="true" species="M_atp_c" stoichiometry="2" />
          <speciesReference constant="true" species="M_hco3_c" stoichiometry="1" />
        </listOfReactants>
        <listOfProducts>
          <speciesReference constant="true" species="M_cbp_c" stoichiometry="1" />
          <speciesReference constant="true" species="M_pi_c" stoichiometry="1" />
          <speciesReference constant="true" species="M_h_c" stoichiometry="2" />
          <speciesReference constant="true" species="M_adp_c" stoichiometry="2" />
          <speciesReference constant="true" species="M_glu_L_c" stoichiometry="1" />
        </listOfProducts>
        <fbc:geneProductAssociation>
          <fbc:and>
            <fbc:geneProductRef fbc:geneProduct="G_carA" />
            <fbc:geneProductRef fbc:geneProduct="G_carB" />
          </fbc:and>
        </fbc:geneProductAssociation>
      </reaction>
      <reaction fast="false" id="R_CDH" name="CDP_Diacylglycerol_pyrophostatase" reversible="false" fbc:lowerFluxBound="cobra_0_bound" fbc:upperFluxBound="cobra_default_ub">
        <listOfReactants>
          <speciesReference constant="true" species="M_h2o_c" stoichiometry="1" />
          <speciesReference constant="true" species="M_cdpdag1_c" stoichiometry="1" />
        </listOfReactants>
        <listOfProducts>
          <speciesReference constant="true" species="M_phosa_c" stoichiometry="1" />
          <speciesReference constant="true" species="M_h_c" stoichiometry="3" />
          <speciesReference constant="true" species="M_cmp_c" stoichiometry="1" />
        </listOfProducts>
        <fbc:geneProductAssociation>
          <fbc:geneProductRef fbc:geneProduct="G_cdh" />
        </fbc:geneProductAssociation>
      </reaction>
      <reaction fast="false" id="R_CDPMEK" name="4_(cytidine_5'_diphospho)_2_C_methyl_D_erythritol_kinase" reversible="false" fbc:lowerFluxBound="cobra_0_bound" fbc:upperFluxBound="cobra_default_ub">
        <listOfReactants>
          <speciesReference constant="true" species="M_4c2me_c" stoichiometry="1" />
          <speciesReference constant="true" species="M_atp_c" stoichiometry="1" />
        </listOfReactants>
        <listOfProducts>
          <speciesReference constant="true" species="M_h_c" stoichiometry="1" />
          <speciesReference constant="true" species="M_adp_c" stoichiometry="1" />
          <speciesReference constant="true" species="M_2p4c2me_c" stoichiometry="1" />
        </listOfProducts>
        <fbc:geneProductAssociation>
          <fbc:geneProductRef fbc:geneProduct="G_ipk" />
        </fbc:geneProductAssociation>
      </reaction>
      <reaction fast="false" id="R_CDSA" name="CDP_Diacylglycerol_synthetase" reversible="true" fbc:lowerFluxBound="cobra_default_lb" fbc:upperFluxBound="cobra_default_ub">
        <listOfReactants>
          <speciesReference constant="true" species="M_phosa_c" stoichiometry="1" />
          <speciesReference constant="true" species="M_ctp_c" stoichiometry="1" />
          <speciesReference constant="true" species="M_h_c" stoichiometry="2" />
        </listOfReactants>
        <listOfProducts>
          <speciesReference constant="true" species="M_ppi_c" stoichiometry="1" />
          <speciesReference constant="true" species="M_cdpdag1_c" stoichiometry="1" />
        </listOfProducts>
        <fbc:geneProductAssociation>
          <fbc:or>
            <fbc:geneProductRef fbc:geneProduct="G_cdsA" />
            <fbc:geneProductRef fbc:geneProduct="G_cdsA1" />
          </fbc:or>
        </fbc:geneProductAssociation>
      </reaction>
      <reaction fast="false" id="R_CELB" name="Cellobiose_transport_via_PEP:Pyr_PTS" reversible="false" fbc:lowerFluxBound="cobra_0_bound" fbc:upperFluxBound="cobra_default_ub">
        <listOfReactants>
          <speciesReference constant="true" species="M_pep_c" stoichiometry="1" />
          <speciesReference constant="true" species="M_celli_e" stoichiometry="1" />
        </listOfReactants>
        <listOfProducts>
          <speciesReference constant="true" species="M_pyr_c" stoichiometry="1" />
          <speciesReference constant="true" species="M_cellip_c" stoichiometry="1" />
        </listOfProducts>
        <fbc:geneProductAssociation>
          <fbc:and>
            <fbc:geneProductRef fbc:geneProduct="G_celA" />
            <fbc:geneProductRef fbc:geneProduct="G_celB" />
            <fbc:geneProductRef fbc:geneProduct="G_celC" />
            <fbc:geneProductRef fbc:geneProduct="G_ptsH" />
            <fbc:geneProductRef fbc:geneProduct="G_ptsI" />
          </fbc:and>
        </fbc:geneProductAssociation>
      </reaction>
      <reaction fast="false" id="R_CHLabc" name="choline_transport_via_ABC_system" reversible="false" fbc:lowerFluxBound="cobra_0_bound" fbc:upperFluxBound="cobra_default_ub">
        <listOfReactants>
          <speciesReference constant="true" species="M_h2o_c" stoichiometry="1" />
          <speciesReference constant="true" species="M_chol_e" stoichiometry="1" />
          <speciesReference constant="true" species="M_atp_c" stoichiometry="1" />
        </listOfReactants>
        <listOfProducts>
          <speciesReference constant="true" species="M_pi_c" stoichiometry="1" />
          <speciesReference constant="true" species="M_h_c" stoichiometry="1" />
          <speciesReference constant="true" species="M_adp_c" stoichiometry="1" />
          <speciesReference constant="true" species="M_chol_c" stoichiometry="1" />
        </listOfProducts>
        <fbc:geneProductAssociation>
          <fbc:and>
            <fbc:geneProductRef fbc:geneProduct="G_proV2" />
            <fbc:geneProductRef fbc:geneProduct="G_proW3" />
            <fbc:geneProductRef fbc:geneProduct="G_proX" />
          </fbc:and>
        </fbc:geneProductAssociation>
      </reaction>
      <reaction fast="false" id="R_CHLt2r" name="choline_transport_via_proton_symport,_reversible" reversible="true" fbc:lowerFluxBound="cobra_default_lb" fbc:upperFluxBound="cobra_default_ub">
        <listOfReactants>
          <speciesReference constant="true" species="M_chol_e" stoichiometry="1" />
          <speciesReference constant="true" species="M_h_e" stoichiometry="1" />
        </listOfReactants>
        <listOfProducts>
          <speciesReference constant="true" species="M_h_c" stoichiometry="1" />
          <speciesReference constant="true" species="M_chol_c" stoichiometry="1" />
        </listOfProducts>
        <fbc:geneProductAssociation>
          <fbc:geneProductRef fbc:geneProduct="G_betT2" />
        </fbc:geneProductAssociation>
      </reaction>
      <reaction fast="false" id="R_CHORM" name="chorismate_mutase" reversible="false" fbc:lowerFluxBound="cobra_0_bound" fbc:upperFluxBound="cobra_default_ub">
        <listOfReactants>
          <speciesReference constant="true" species="M_chor_c" stoichiometry="1" />
        </listOfReactants>
        <listOfProducts>
          <speciesReference constant="true" species="M_pphn_c" stoichiometry="1" />
        </listOfProducts>
        <fbc:geneProductAssociation>
          <fbc:or>
            <fbc:geneProductRef fbc:geneProduct="G_pheA" />
            <fbc:geneProductRef fbc:geneProduct="G_pheA2" />
            <fbc:geneProductRef fbc:geneProduct="G_tyrA" />
          </fbc:or>
        </fbc:geneProductAssociation>
      </reaction>
      <reaction fast="false" id="R_CHORS" name="chorismate_synthase" reversible="false" fbc:lowerFluxBound="cobra_0_bound" fbc:upperFluxBound="cobra_default_ub">
        <listOfReactants>
          <speciesReference constant="true" species="M_3psme_c" stoichiometry="1" />
        </listOfReactants>
        <listOfProducts>
          <speciesReference constant="true" species="M_pi_c" stoichiometry="1" />
          <speciesReference constant="true" species="M_chor_c" stoichiometry="1" />
        </listOfProducts>
        <fbc:geneProductAssociation>
          <fbc:geneProductRef fbc:geneProduct="G_aroC" />
        </fbc:geneProductAssociation>
      </reaction>
      <reaction fast="false" id="R_CHRPL" name="Chorismate_pyruvate_lyase" reversible="false" fbc:lowerFluxBound="cobra_0_bound" fbc:upperFluxBound="cobra_default_ub">
        <listOfReactants>
          <speciesReference constant="true" species="M_chor_c" stoichiometry="1" />
        </listOfReactants>
        <listOfProducts>
          <speciesReference constant="true" species="M_pyr_c" stoichiometry="1" />
          <speciesReference constant="true" species="M_4hbz_c" stoichiometry="1" />
        </listOfProducts>
        <fbc:geneProductAssociation>
          <fbc:geneProductRef fbc:geneProduct="G_ubiC" />
        </fbc:geneProductAssociation>
      </reaction>
      <reaction fast="false" id="R_CITL" name="Citrate_lyase" reversible="false" fbc:lowerFluxBound="cobra_0_bound" fbc:upperFluxBound="cobra_default_ub">
        <listOfReactants>
          <speciesReference constant="true" species="M_cit_c" stoichiometry="1" />
        </listOfReactants>
        <listOfProducts>
          <speciesReference constant="true" species="M_ac_c" stoichiometry="1" />
          <speciesReference constant="true" species="M_oaa_c" stoichiometry="1" />
        </listOfProducts>
        <fbc:geneProductAssociation>
          <fbc:geneProductRef fbc:geneProduct="G_citE2" />
        </fbc:geneProductAssociation>
      </reaction>
      <reaction fast="false" id="R_CLS" name="Cardiolipin_synthesis" reversible="true" fbc:lowerFluxBound="cobra_default_lb" fbc:upperFluxBound="cobra_default_ub">
        <listOfReactants>
          <speciesReference constant="true" species="M_pg_c" stoichiometry="2" />
        </listOfReactants>
        <listOfProducts>
          <speciesReference constant="true" species="M_clpn_c" stoichiometry="1" />
          <speciesReference constant="true" species="M_glyc_c" stoichiometry="1" />
        </listOfProducts>
        <fbc:geneProductAssociation>
          <fbc:geneProductRef fbc:geneProduct="G_cls" />
        </fbc:geneProductAssociation>
      </reaction>
      <reaction fast="false" id="R_CLSx1" name="cardiolipin_synthase" reversible="true" fbc:lowerFluxBound="cobra_default_lb" fbc:upperFluxBound="cobra_default_ub">
        <listOfReactants>
          <speciesReference constant="true" species="M_cdpdag1_c" stoichiometry="1" />
          <speciesReference constant="true" species="M_pg_c" stoichiometry="1" />
        </listOfReactants>
        <listOfProducts>
          <speciesReference constant="true" species="M_clpn_c" stoichiometry="1" />
          <speciesReference constant="true" species="M_h_c" stoichiometry="2" />
          <speciesReference constant="true" species="M_cmp_c" stoichiometry="1" />
        </listOfProducts>
        <fbc:geneProductAssociation>
          <fbc:geneProductRef fbc:geneProduct="G_cls" />
        </fbc:geneProductAssociation>
      </reaction>
      <reaction fast="false" id="R_CO2t" name="CO2_transporter_via_diffusion" reversible="true" fbc:lowerFluxBound="cobra_default_lb" fbc:upperFluxBound="cobra_default_ub">
        <listOfReactants>
          <speciesReference constant="true" species="M_co2_e" stoichiometry="1" />
        </listOfReactants>
        <listOfProducts>
          <speciesReference constant="true" species="M_co2_c" stoichiometry="1" />
        </listOfProducts>
      </reaction>
      <reaction fast="false" id="R_COAAx1" name="ATP:pantothenate_4'_phosphotransferase" reversible="true" fbc:lowerFluxBound="cobra_default_lb" fbc:upperFluxBound="cobra_default_ub">
        <listOfReactants>
          <speciesReference constant="true" species="M_pant_c" stoichiometry="1" />
          <speciesReference constant="true" species="M_atp_c" stoichiometry="1" />
        </listOfReactants>
        <listOfProducts>
          <speciesReference constant="true" species="M_h_c" stoichiometry="1" />
          <speciesReference constant="true" species="M_adp_c" stoichiometry="1" />
          <speciesReference constant="true" species="M_pan4p_c" stoichiometry="1" />
        </listOfProducts>
        <fbc:geneProductAssociation>
          <fbc:geneProductRef fbc:geneProduct="G_coaA" />
        </fbc:geneProductAssociation>
      </reaction>
      <reaction fast="false" id="R_COAAx2" name="ATP:pantothenate_4'_phosphotransferase" reversible="true" fbc:lowerFluxBound="cobra_default_lb" fbc:upperFluxBound="cobra_default_ub">
        <listOfReactants>
          <speciesReference constant="true" species="M_atp_c" stoichiometry="1" />
          <speciesReference constant="true" species="M_petcys_c" stoichiometry="1" />
        </listOfReactants>
        <listOfProducts>
          <speciesReference constant="true" species="M_h_c" stoichiometry="1" />
          <speciesReference constant="true" species="M_adp_c" stoichiometry="1" />
          <speciesReference constant="true" species="M_4ppcys_c" stoichiometry="1" />
        </listOfProducts>
        <fbc:geneProductAssociation>
          <fbc:geneProductRef fbc:geneProduct="G_coaA" />
        </fbc:geneProductAssociation>
      </reaction>
      <reaction fast="false" id="R_COBB" name="Maleamate_aminase" reversible="false" fbc:lowerFluxBound="cobra_0_bound" fbc:upperFluxBound="cobra_default_ub">
        <listOfReactants>
          <speciesReference constant="true" species="M_nh4_c" stoichiometry="1" />
          <speciesReference constant="true" species="M_malem_c" stoichiometry="1" />
        </listOfReactants>
        <listOfProducts>
          <speciesReference constant="true" species="M_h2o_c" stoichiometry="1" />
          <speciesReference constant="true" species="M_h_c" stoichiometry="4" />
          <speciesReference constant="true" species="M_male_c" stoichiometry="1" />
        </listOfProducts>
        <fbc:geneProductAssociation>
          <fbc:geneProductRef fbc:geneProduct="G_cobB" />
        </fbc:geneProductAssociation>
      </reaction>
      <reaction fast="false" id="R_COBBx1" name="(R)_pantetheine_amidohydrolase" reversible="true" fbc:lowerFluxBound="cobra_default_lb" fbc:upperFluxBound="cobra_default_ub">
        <listOfReactants>
          <speciesReference constant="true" species="M_pnto_R_c" stoichiometry="1" />
          <speciesReference constant="true" species="M_mercm_c" stoichiometry="1" />
        </listOfReactants>
        <listOfProducts>
          <speciesReference constant="true" species="M_h2o_c" stoichiometry="1" />
          <speciesReference constant="true" species="M_pant_c" stoichiometry="1" />
        </listOfProducts>
        <fbc:geneProductAssociation>
          <fbc:geneProductRef fbc:geneProduct="G_cobB" />
        </fbc:geneProductAssociation>
      </reaction>
      <reaction fast="false" id="R_CODAx1" name="5_Methylcytosine_aminohydrolase" reversible="false" fbc:lowerFluxBound="cobra_0_bound" fbc:upperFluxBound="cobra_default_ub">
        <listOfReactants>
          <speciesReference constant="true" species="M_h2o_c" stoichiometry="1" />
          <speciesReference constant="true" species="M_5mcsn_c" stoichiometry="1" />
          <speciesReference constant="true" species="M_h_c" stoichiometry="1" />
        </listOfReactants>
        <listOfProducts>
          <speciesReference constant="true" species="M_thym_c" stoichiometry="1" />
          <speciesReference constant="true" species="M_nh4_c" stoichiometry="1" />
        </listOfProducts>
        <fbc:geneProductAssociation>
          <fbc:geneProductRef fbc:geneProduct="G_codA" />
        </fbc:geneProductAssociation>
      </reaction>
      <reaction fast="false" id="R_CPDB" name="2',3'_Cyclic_AMP_3'_nucleotidohydrolase" reversible="false" fbc:lowerFluxBound="cobra_0_bound" fbc:upperFluxBound="cobra_default_ub">
        <listOfReactants>
          <speciesReference constant="true" species="M_h2o_c" stoichiometry="1" />
          <speciesReference constant="true" species="M_23camp_c" stoichiometry="1" />
        </listOfReactants>
        <listOfProducts>
          <speciesReference constant="true" species="M_h_c" stoichiometry="1" />
          <speciesReference constant="true" species="M_3amp_c" stoichiometry="1" />
        </listOfProducts>
        <fbc:geneProductAssociation>
          <fbc:geneProductRef fbc:geneProduct="G_cpdB" />
        </fbc:geneProductAssociation>
      </reaction>
      <reaction fast="false" id="R_CPDBx1" name="2',3'_Cyclic_AMP_3'_nucleotidohydrolase" reversible="false" fbc:lowerFluxBound="cobra_0_bound" fbc:upperFluxBound="cobra_default_ub">
        <listOfReactants>
          <speciesReference constant="true" species="M_23cgmp_c" stoichiometry="1" />
          <speciesReference constant="true" species="M_h2o_c" stoichiometry="1" />
        </listOfReactants>
        <listOfProducts>
          <speciesReference constant="true" species="M_h_c" stoichiometry="1" />
          <speciesReference constant="true" species="M_3gmp_c" stoichiometry="1" />
        </listOfProducts>
        <fbc:geneProductAssociation>
          <fbc:geneProductRef fbc:geneProduct="G_cpdB" />
        </fbc:geneProductAssociation>
      </reaction>
      <reaction fast="false" id="R_CPDBx2" name="2',3'_Cyclic_UMP_3'_nucleotidohydrolase" reversible="false" fbc:lowerFluxBound="cobra_0_bound" fbc:upperFluxBound="cobra_default_ub">
        <listOfReactants>
          <speciesReference constant="true" species="M_h2o_c" stoichiometry="1" />
          <speciesReference constant="true" species="M_23cump_c" stoichiometry="1" />
        </listOfReactants>
        <listOfProducts>
          <speciesReference constant="true" species="M_3ump_c" stoichiometry="1" />
          <speciesReference constant="true" species="M_h_c" stoichiometry="1" />
        </listOfProducts>
        <fbc:geneProductAssociation>
          <fbc:geneProductRef fbc:geneProduct="G_cpdB" />
        </fbc:geneProductAssociation>
      </reaction>
      <reaction fast="false" id="R_CPDBx3" name="2',3'_Cyclic_CMP_3'_nucleotidohydrolase" reversible="false" fbc:lowerFluxBound="cobra_0_bound" fbc:upperFluxBound="cobra_default_ub">
        <listOfReactants>
          <speciesReference constant="true" species="M_h2o_c" stoichiometry="1" />
          <speciesReference constant="true" species="M_23ccmp_c" stoichiometry="1" />
        </listOfReactants>
        <listOfProducts>
          <speciesReference constant="true" species="M_h_c" stoichiometry="1" />
          <speciesReference constant="true" species="M_3cmp_c" stoichiometry="1" />
        </listOfProducts>
        <fbc:geneProductAssociation>
          <fbc:geneProductRef fbc:geneProduct="G_cpdB" />
        </fbc:geneProductAssociation>
      </reaction>
      <reaction fast="false" id="R_CPPPGO" name="coproporphyrinogen_oxidase_(O2_required)" reversible="false" fbc:lowerFluxBound="cobra_0_bound" fbc:upperFluxBound="cobra_default_ub">
        <listOfReactants>
          <speciesReference constant="true" species="M_o2_c" stoichiometry="1" />
          <speciesReference constant="true" species="M_h_c" stoichiometry="2" />
          <speciesReference constant="true" species="M_cpppg3_c" stoichiometry="1" />
        </listOfReactants>
        <listOfProducts>
          <speciesReference constant="true" species="M_h2o_c" stoichiometry="2" />
          <speciesReference constant="true" species="M_co2_c" stoichiometry="2" />
          <speciesReference constant="true" species="M_pppg9_c" stoichiometry="1" />
        </listOfProducts>
        <fbc:geneProductAssociation>
          <fbc:geneProductRef fbc:geneProduct="G_hemF" />
        </fbc:geneProductAssociation>
      </reaction>
      <reaction fast="false" id="R_CRNt7" name="Carnitine/butyrobetaine_antiporter" reversible="false" fbc:lowerFluxBound="cobra_0_bound" fbc:upperFluxBound="cobra_default_ub">
        <listOfReactants>
          <speciesReference constant="true" species="M_gbbtn_c" stoichiometry="1" />
          <speciesReference constant="true" species="M_crn_e" stoichiometry="1" />
        </listOfReactants>
        <listOfProducts>
          <speciesReference constant="true" species="M_crn_c" stoichiometry="1" />
          <speciesReference constant="true" species="M_gbbtn_e" stoichiometry="1" />
        </listOfProducts>
        <fbc:geneProductAssociation>
          <fbc:geneProductRef fbc:geneProduct="G_betT2" />
        </fbc:geneProductAssociation>
      </reaction>
      <reaction fast="false" id="R_CS" name="citrate_synthase" reversible="false" fbc:lowerFluxBound="cobra_0_bound" fbc:upperFluxBound="cobra_default_ub">
        <listOfReactants>
          <speciesReference constant="true" species="M_h2o_c" stoichiometry="1" />
          <speciesReference constant="true" species="M_accoa_c" stoichiometry="1" />
          <speciesReference constant="true" species="M_oaa_c" stoichiometry="1" />
        </listOfReactants>
        <listOfProducts>
          <speciesReference constant="true" species="M_h_c" stoichiometry="1" />
          <speciesReference constant="true" species="M_cit_c" stoichiometry="1" />
          <speciesReference constant="true" species="M_coa_c" stoichiometry="1" />
        </listOfProducts>
        <fbc:geneProductAssociation>
          <fbc:geneProductRef fbc:geneProduct="G_gltA" />
        </fbc:geneProductAssociation>
      </reaction>
      <reaction fast="false" id="R_CSND" name="Cytosine_deaminase" reversible="false" fbc:lowerFluxBound="cobra_0_bound" fbc:upperFluxBound="cobra_default_ub">
        <listOfReactants>
          <speciesReference constant="true" species="M_h2o_c" stoichiometry="1" />
          <speciesReference constant="true" species="M_csn_c" stoichiometry="1" />
          <speciesReference constant="true" species="M_h_c" stoichiometry="1" />
        </listOfReactants>
        <listOfProducts>
          <speciesReference constant="true" species="M_ura_c" stoichiometry="1" />
          <speciesReference constant="true" species="M_nh4_c" stoichiometry="1" />
        </listOfProducts>
        <fbc:geneProductAssociation>
          <fbc:geneProductRef fbc:geneProduct="G_codA" />
        </fbc:geneProductAssociation>
      </reaction>
      <reaction fast="false" id="R_CSNt2" name="cytosine_transport_in_via_proton_symport" reversible="false" fbc:lowerFluxBound="cobra_0_bound" fbc:upperFluxBound="cobra_default_ub">
        <listOfReactants>
          <speciesReference constant="true" species="M_h_e" stoichiometry="1" />
          <speciesReference constant="true" species="M_csn_e" stoichiometry="1" />
        </listOfReactants>
        <listOfProducts>
          <speciesReference constant="true" species="M_csn_c" stoichiometry="1" />
          <speciesReference constant="true" species="M_h_c" stoichiometry="1" />
        </listOfProducts>
        <fbc:geneProductAssociation>
          <fbc:geneProductRef fbc:geneProduct="G_fUI1" />
        </fbc:geneProductAssociation>
      </reaction>
      <reaction fast="false" id="R_CTPS2" name="CTP_synthase_(glutamine)" reversible="false" fbc:lowerFluxBound="cobra_0_bound" fbc:upperFluxBound="cobra_default_ub">
        <listOfReactants>
          <speciesReference constant="true" species="M_h2o_c" stoichiometry="1" />
          <speciesReference constant="true" species="M_utp_c" stoichiometry="1" />
          <speciesReference constant="true" species="M_gln_L_c" stoichiometry="1" />
          <speciesReference constant="true" species="M_atp_c" stoichiometry="1" />
        </listOfReactants>
        <listOfProducts>
          <speciesReference constant="true" species="M_glu_L_c" stoichiometry="1" />
          <speciesReference constant="true" species="M_pi_c" stoichiometry="1" />
          <speciesReference constant="true" species="M_ctp_c" stoichiometry="1" />
          <speciesReference constant="true" species="M_h_c" stoichiometry="2" />
          <speciesReference constant="true" species="M_adp_c" stoichiometry="1" />
        </listOfProducts>
        <fbc:geneProductAssociation>
          <fbc:geneProductRef fbc:geneProduct="G_pyrG" />
        </fbc:geneProductAssociation>
      </reaction>
      <reaction fast="false" id="R_CYABx1" name="GTP_pyrophosphate_lyase_(cyclizing)" reversible="false" fbc:lowerFluxBound="cobra_0_bound" fbc:upperFluxBound="cobra_default_ub">
        <listOfReactants>
          <speciesReference constant="true" species="M_gtp_c" stoichiometry="1" />
        </listOfReactants>
        <listOfProducts>
          <speciesReference constant="true" species="M_ppi_c" stoichiometry="1" />
          <speciesReference constant="true" species="M_cgmp_c" stoichiometry="1" />
        </listOfProducts>
        <fbc:geneProductAssociation>
          <fbc:geneProductRef fbc:geneProduct="G_cyaB" />
        </fbc:geneProductAssociation>
      </reaction>
      <reaction fast="false" id="R_CYANST" name="Cyanide_sulfurtransferase" reversible="false" fbc:lowerFluxBound="cobra_0_bound" fbc:upperFluxBound="cobra_default_ub">
        <listOfReactants>
          <speciesReference constant="true" species="M_tsul_c" stoichiometry="1" />
          <speciesReference constant="true" species="M_cyan_c" stoichiometry="1" />
        </listOfReactants>
        <listOfProducts>
          <speciesReference constant="true" species="M_so3_c" stoichiometry="1" />
          <speciesReference constant="true" species="M_tcynt_c" stoichiometry="1" />
          <speciesReference constant="true" species="M_h_c" stoichiometry="1" />
        </listOfProducts>
        <fbc:geneProductAssociation>
          <fbc:geneProductRef fbc:geneProduct="G_glpE" />
        </fbc:geneProductAssociation>
      </reaction>
      <reaction fast="false" id="R_CYSCx1" name="ATP:adenylylsulfate_3'_phosphotransferase" reversible="false" fbc:lowerFluxBound="cobra_0_bound" fbc:upperFluxBound="cobra_default_ub">
        <listOfReactants>
          <speciesReference constant="true" species="M_asel_c" stoichiometry="1" />
          <speciesReference constant="true" species="M_h_c" stoichiometry="1" />
          <speciesReference constant="true" species="M_atp_c" stoichiometry="1" />
        </listOfReactants>
        <listOfProducts>
          <speciesReference constant="true" species="M_3pase_c" stoichiometry="1" />
          <speciesReference constant="true" species="M_adp_c" stoichiometry="1" />
        </listOfProducts>
        <fbc:geneProductAssociation>
          <fbc:geneProductRef fbc:geneProduct="G_cysC" />
        </fbc:geneProductAssociation>
      </reaction>
      <reaction fast="false" id="R_CYSJ" name="hydrogen_sulfide:NADP+_oxidoreductase" reversible="false" fbc:lowerFluxBound="cobra_0_bound" fbc:upperFluxBound="cobra_default_ub">
        <listOfReactants>
          <speciesReference constant="true" species="M_h2o_c" stoichiometry="2" />
          <speciesReference constant="true" species="M_seln_c" stoichiometry="1" />
          <speciesReference constant="true" species="M_nadp_c" stoichiometry="3" />
        </listOfReactants>
        <listOfProducts>
          <speciesReference constant="true" species="M_selt_c" stoichiometry="1" />
          <speciesReference constant="true" species="M_h_c" stoichiometry="4" />
          <speciesReference constant="true" species="M_nadph_c" stoichiometry="3" />
        </listOfProducts>
        <fbc:geneProductAssociation>
          <fbc:and>
            <fbc:geneProductRef fbc:geneProduct="G_cysI" />
            <fbc:geneProductRef fbc:geneProduct="G_cysJ" />
          </fbc:and>
        </fbc:geneProductAssociation>
      </reaction>
      <reaction fast="false" id="R_CYSNx1" name="ATP:sulfate_adenylyltransferase" reversible="true" fbc:lowerFluxBound="cobra_default_lb" fbc:upperFluxBound="cobra_default_ub">
        <listOfReactants>
          <speciesReference constant="true" species="M_h_c" stoichiometry="1" />
          <speciesReference constant="true" species="M_atp_c" stoichiometry="1" />
          <speciesReference constant="true" species="M_sela_c" stoichiometry="1" />
        </listOfReactants>
        <listOfProducts>
          <speciesReference constant="true" species="M_ppi_c" stoichiometry="1" />
          <speciesReference constant="true" species="M_asel_c" stoichiometry="1" />
        </listOfProducts>
        <fbc:geneProductAssociation>
          <fbc:geneProductRef fbc:geneProduct="G_cysN" />
        </fbc:geneProductAssociation>
      </reaction>
      <reaction fast="false" id="R_CYSS" name="cysteine_synthase" reversible="false" fbc:lowerFluxBound="cobra_0_bound" fbc:upperFluxBound="cobra_default_ub">
        <listOfReactants>
          <speciesReference constant="true" species="M_h2s_c" stoichiometry="1" />
          <speciesReference constant="true" species="M_acser_c" stoichiometry="1" />
        </listOfReactants>
        <listOfProducts>
          <speciesReference constant="true" species="M_ac_c" stoichiometry="1" />
          <speciesReference constant="true" species="M_h_c" stoichiometry="1" />
          <speciesReference constant="true" species="M_cys_L_c" stoichiometry="1" />
        </listOfProducts>
        <fbc:geneProductAssociation>
          <fbc:or>
[truncated: 815,836 more chars]
