# Supplementary material for: Do genome-scale models need exact solvers or clearer standards?
Source: Mol Syst Biol. 2015 Oct 14;11(10):831. doi: 10.15252/msb.20156157 (PMC4631202; doi:10.15252/msb.20156157)
Supplement: Supplementary file 2 — Dataset EV1 [file msb0011-0831-sd2.zip › m_model_collection-master/sbml3/iAO358.xml]

<?xml version='1.0' encoding='UTF-8'?>
<sbml xmlns:fbc="http://www.sbml.org/sbml/level3/version1/fbc/version2" level="3" sboTerm="SBO:0000624" version="1" xmlns="http://www.sbml.org/sbml/level3/version1/core" fbc:required="false">
  <model id="iAO358" fbc:strict="true">
    <listOfUnitDefinitions>
      <unitDefinition id="mmol_per_gDW_per_hr">
        <listOfUnits>
          <unit exponent="1" kind="mole" multiplier="1" scale="-3" />
          <unit exponent="-1" kind="gram" multiplier="1" scale="0" />
          <unit exponent="-1" kind="second" multiplier="3600" scale="0" />
        </listOfUnits>
      </unitDefinition>
    </listOfUnitDefinitions>
    <fbc:listOfObjectives fbc:activeObjective="obj">
      <fbc:objective fbc:id="obj" fbc:type="maximize">
        <fbc:listOfFluxObjectives>
          <fbc:fluxObjective fbc:coefficient="1" fbc:reaction="R_added_biomass_sink" />
        </fbc:listOfFluxObjectives>
      </fbc:objective>
    </fbc:listOfObjectives>
    <listOfParameters>
      <parameter constant="true" id="cobra_default_lb" sboTerm="SBO:0000626" units="mmol_per_gDW_per_hr" value="-1000" />
      <parameter constant="true" id="cobra_default_ub" sboTerm="SBO:0000626" units="mmol_per_gDW_per_hr" value="1000" />
      <parameter constant="true" id="cobra_0_bound" sboTerm="SBO:0000626" units="mmol_per_gDW_per_hr" value="0" />
    </listOfParameters>
    <listOfCompartments>
      <compartment constant="true" id="c" name="Cytoplasm" />
      <compartment constant="true" id="b" name="External" />
      <compartment constant="true" id="e" name="Extracellular" />
    </listOfCompartments>
    <listOfSpecies>
      <species boundaryCondition="false" compartment="c" constant="false" hasOnlySubstanceUnits="false" id="M_1" name="(glycerol phosphate)(16)" fbc:charge="0" />
      <species boundaryCondition="false" compartment="c" constant="false" hasOnlySubstanceUnits="false" id="M_2" name="(R)-5-diphosphomevalonate" fbc:charge="0" />
      <species boundaryCondition="false" compartment="c" constant="false" hasOnlySubstanceUnits="false" id="M_3" name="(R)-5-phosphomevalonate" fbc:charge="0" />
      <species boundaryCondition="false" compartment="c" constant="false" hasOnlySubstanceUnits="false" id="M_4" name="(R)-mevalonate" fbc:charge="0" />
      <species boundaryCondition="false" compartment="c" constant="false" hasOnlySubstanceUnits="false" id="M_5" name="(R)-pantoate" fbc:charge="0" />
      <species boundaryCondition="false" compartment="c" constant="false" hasOnlySubstanceUnits="false" id="M_6" name="(R,R)-butane-2,3-diol" fbc:charge="0" />
      <species boundaryCondition="false" compartment="c" constant="false" hasOnlySubstanceUnits="false" id="M_7" name="(S)-3-hydroxy-3-methylglutaryl-CoA" fbc:charge="0" />
      <species boundaryCondition="false" compartment="c" constant="false" hasOnlySubstanceUnits="false" id="M_8" name="(S)-dihydroorotate" fbc:charge="0" />
      <species boundaryCondition="false" compartment="c" constant="false" hasOnlySubstanceUnits="false" id="M_9" name="(S)-lactate" fbc:charge="0" />
      <species boundaryCondition="false" compartment="c" constant="false" hasOnlySubstanceUnits="false" id="M_10" name="(S)-malate" fbc:charge="0" />
      <species boundaryCondition="false" compartment="c" constant="false" hasOnlySubstanceUnits="false" id="M_11" name="1-(2-carboxyphenylamino)-1-deoxy-D-ribulose 5-phosphate" fbc:charge="0" />
      <species boundaryCondition="false" compartment="c" constant="false" hasOnlySubstanceUnits="false" id="M_12" name="1-(5-phospho-D-ribosyl)-AMP" fbc:charge="0" />
      <species boundaryCondition="false" compartment="c" constant="false" hasOnlySubstanceUnits="false" id="M_13" name="1-(5-phospho-D-ribosyl)-ATP" fbc:charge="0" />
      <species boundaryCondition="false" compartment="c" constant="false" hasOnlySubstanceUnits="false" id="M_14" name="1-(5-phosphoribosyl)-4-(N-succino-carboxamide)- 5-aminoimidazole" fbc:charge="0" />
      <species boundaryCondition="false" compartment="c" constant="false" hasOnlySubstanceUnits="false" id="M_15" name="1-(5-phosphoribosyl)-5-amino-4-imidazolecarboxylate" fbc:charge="0" />
      <species boundaryCondition="false" compartment="c" constant="false" hasOnlySubstanceUnits="false" id="M_16" name="1-(5-phosphoribosyl)-5-aminoimidazole" fbc:charge="0" />
      <species boundaryCondition="false" compartment="c" constant="false" hasOnlySubstanceUnits="false" id="M_17" name="1-(indol-3-yl)glycerol 3-phosphate" fbc:charge="0" />
      <species boundaryCondition="false" compartment="c" constant="false" hasOnlySubstanceUnits="false" id="M_18" name="1,4-beta-D-xylan" fbc:charge="0" />
      <species boundaryCondition="false" compartment="c" constant="false" hasOnlySubstanceUnits="false" id="M_19" name="1,4-dihydroxy-2-naphthoate" fbc:charge="0" />
      <species boundaryCondition="false" compartment="c" constant="false" hasOnlySubstanceUnits="false" id="M_20" name="10-formyltetrahydrofolate" fbc:charge="0" />
      <species boundaryCondition="false" compartment="c" constant="false" hasOnlySubstanceUnits="false" id="M_21" name="11,12-methylene-octadecanoyl-[acp]" fbc:charge="0" />
      <species boundaryCondition="false" compartment="c" constant="false" hasOnlySubstanceUnits="false" id="M_355" name="1-hydroxy-butane-2-one" fbc:charge="0" />
      <species boundaryCondition="false" compartment="c" constant="false" hasOnlySubstanceUnits="false" id="M_22" name="1-pyrroline-5-carboxylate" fbc:charge="0" />
      <species boundaryCondition="false" compartment="c" constant="false" hasOnlySubstanceUnits="false" id="M_23" name="2-(hydroxymethyl)phenol" fbc:charge="0" />
      <species boundaryCondition="false" compartment="c" constant="false" hasOnlySubstanceUnits="false" id="M_24" name="2,3,4,5-tetrahydropyridine-2-carboxylate" fbc:charge="0" />
      <species boundaryCondition="false" compartment="c" constant="false" hasOnlySubstanceUnits="false" id="M_25" name="2,3-dihydrodipicolinate" fbc:charge="0" />
      <species boundaryCondition="false" compartment="c" constant="false" hasOnlySubstanceUnits="false" id="M_26" name="2,3-dihydroxy-3-methylbutanoate" fbc:charge="0" />
      <species boundaryCondition="false" compartment="c" constant="false" hasOnlySubstanceUnits="false" id="M_27" name="2,3-dihydroxy-3-methylpentanoate" fbc:charge="0" />
      <species boundaryCondition="false" compartment="c" constant="false" hasOnlySubstanceUnits="false" id="M_28" name="2,5-diamino-6-hydroxy-4-(5-phosphoribosylamino)pyrimidine" fbc:charge="0" />
      <species boundaryCondition="false" compartment="c" constant="false" hasOnlySubstanceUnits="false" id="M_29" name="2-aceto-2-hydroxybutanoate" fbc:charge="0" />
      <species boundaryCondition="false" compartment="c" constant="false" hasOnlySubstanceUnits="false" id="M_30" name="2-acetoin" fbc:charge="0" />
      <species boundaryCondition="false" compartment="c" constant="false" hasOnlySubstanceUnits="false" id="M_31" name="2-acetolactate" fbc:charge="0" />
      <species boundaryCondition="false" compartment="c" constant="false" hasOnlySubstanceUnits="false" id="M_32" name="2-amino-4-hydroxy-6-(erythro-1,2,3-trihydroxypropyl)dihydropteridine" fbc:charge="0" />
      <species boundaryCondition="false" compartment="c" constant="false" hasOnlySubstanceUnits="false" id="M_33" name="2-amino-4-hydroxy-6-(erythro-1,2,3-trihydroxypropyl)dihydropteridine triphosphate" fbc:charge="0" />
      <species boundaryCondition="false" compartment="c" constant="false" hasOnlySubstanceUnits="false" id="M_34" name="2-amino-4-hydroxy-6-hydroxymethyl-7,8-dihydropteridine" fbc:charge="0" />
      <species boundaryCondition="false" compartment="c" constant="false" hasOnlySubstanceUnits="false" id="M_35" name="2-amino-4-hydroxy-6-hydroxymethyl-7,8-dihydropteridine diphosphate" fbc:charge="0" />
      <species boundaryCondition="false" compartment="c" constant="false" hasOnlySubstanceUnits="false" id="M_36" name="2-dehydro-3-deoxy-D-arabino-heptonate 7-phosphate" fbc:charge="0" />
      <species boundaryCondition="false" compartment="c" constant="false" hasOnlySubstanceUnits="false" id="M_37" name="2-dehydro-3-deoxy-D-gluconate" fbc:charge="0" />
      <species boundaryCondition="false" compartment="c" constant="false" hasOnlySubstanceUnits="false" id="M_38" name="2-dehydro-3-deoxy-D-gluconate 6-phosphate" fbc:charge="0" />
      <species boundaryCondition="false" compartment="c" constant="false" hasOnlySubstanceUnits="false" id="M_39" name="2-dehydropantoate" fbc:charge="0" />
      <species boundaryCondition="false" compartment="c" constant="false" hasOnlySubstanceUnits="false" id="M_40" name="2-demethyl menaquinone" fbc:charge="0" />
      <species boundaryCondition="false" compartment="c" constant="false" hasOnlySubstanceUnits="false" id="M_41" name="2-deoxy-D-ribose 1-phosphate" fbc:charge="0" />
      <species boundaryCondition="false" compartment="c" constant="false" hasOnlySubstanceUnits="false" id="M_42" name="2-deoxy-D-ribose 5-phosphate" fbc:charge="0" />
      <species boundaryCondition="false" compartment="c" constant="false" hasOnlySubstanceUnits="false" id="M_43" name="2-isopropylmalate" fbc:charge="0" />
      <species boundaryCondition="false" compartment="c" constant="false" hasOnlySubstanceUnits="false" id="M_44" name="2-isopropylmaleate" fbc:charge="0" />
      <species boundaryCondition="false" compartment="c" constant="false" hasOnlySubstanceUnits="false" id="M_45" name="2-nitro-1-butanol" fbc:charge="0" />
      <species boundaryCondition="false" compartment="c" constant="false" hasOnlySubstanceUnits="false" id="M_46" name="2-nitropropane" fbc:charge="0" />
      <species boundaryCondition="false" compartment="c" constant="false" hasOnlySubstanceUnits="false" id="M_47" name="2-oxo-3-hexenodiote" fbc:charge="0" />
      <species boundaryCondition="false" compartment="c" constant="false" hasOnlySubstanceUnits="false" id="M_48" name="2-oxo-4-hexenediote" fbc:charge="0" />
      <species boundaryCondition="false" compartment="c" constant="false" hasOnlySubstanceUnits="false" id="M_49" name="2-oxobutanoate" fbc:charge="0" />
      <species boundaryCondition="false" compartment="c" constant="false" hasOnlySubstanceUnits="false" id="M_50" name="2-oxoglutarate" fbc:charge="0" />
      <species boundaryCondition="false" compartment="c" constant="false" hasOnlySubstanceUnits="false" id="M_51" name="2-phospho-D-glycerate" fbc:charge="0" />
      <species boundaryCondition="false" compartment="c" constant="false" hasOnlySubstanceUnits="false" id="M_52" name="2-succinyl-6-hydroxy-2,4-cyclohexadiene-1-carboxylate" fbc:charge="0" />
      <species boundaryCondition="false" compartment="c" constant="false" hasOnlySubstanceUnits="false" id="M_53" name="2-succinylbenzoate" fbc:charge="0" />
      <species boundaryCondition="false" compartment="c" constant="false" hasOnlySubstanceUnits="false" id="M_54" name="2-succinylbenzoyl-CoA" fbc:charge="0" />
      <species boundaryCondition="false" compartment="c" constant="false" hasOnlySubstanceUnits="false" id="M_55" name="3-(imidazol-4-yl)-2-oxopropyl phosphate" fbc:charge="0" />
      <species boundaryCondition="false" compartment="c" constant="false" hasOnlySubstanceUnits="false" id="M_56" name="3-dehydroquinate" fbc:charge="0" />
      <species boundaryCondition="false" compartment="c" constant="false" hasOnlySubstanceUnits="false" id="M_57" name="3-hydroxy-butane-2-one" fbc:charge="0" />
      <species boundaryCondition="false" compartment="c" constant="false" hasOnlySubstanceUnits="false" id="M_58" name="3-isopropylmalate" fbc:charge="0" />
      <species boundaryCondition="false" compartment="c" constant="false" hasOnlySubstanceUnits="false" id="M_59" name="3-methyl-2-oxobutanoate" fbc:charge="0" />
      <species boundaryCondition="false" compartment="c" constant="false" hasOnlySubstanceUnits="false" id="M_60" name="3-methyl-2-oxopentanoate" fbc:charge="0" />
      <species boundaryCondition="false" compartment="e" constant="false" hasOnlySubstanceUnits="false" id="M_438" name="3MOBext" fbc:charge="0" />
      <species boundaryCondition="false" compartment="e" constant="false" hasOnlySubstanceUnits="false" id="M_439" name="3MOPext" fbc:charge="0" />
      <species boundaryCondition="false" compartment="c" constant="false" hasOnlySubstanceUnits="false" id="M_61" name="3-nitro-2-butanol" fbc:charge="0" />
      <species boundaryCondition="false" compartment="c" constant="false" hasOnlySubstanceUnits="false" id="M_62" name="3-phosphatidylglycerol 1-phosphate" fbc:charge="0" />
      <species boundaryCondition="false" compartment="c" constant="false" hasOnlySubstanceUnits="false" id="M_63" name="3-phosphoadenylyl sulfate" fbc:charge="0" />
      <species boundaryCondition="false" compartment="c" constant="false" hasOnlySubstanceUnits="false" id="M_64" name="3-phospho-D-glycerate" fbc:charge="0" />
      <species boundaryCondition="false" compartment="c" constant="false" hasOnlySubstanceUnits="false" id="M_65" name="3-phospho-D-glyceroyl phosphate" fbc:charge="0" />
      <species boundaryCondition="false" compartment="c" constant="false" hasOnlySubstanceUnits="false" id="M_66" name="3-phosphohydroxypyruvate" fbc:charge="0" />
      <species boundaryCondition="false" compartment="c" constant="false" hasOnlySubstanceUnits="false" id="M_67" name="3-phosphoshikimate" fbc:charge="0" />
      <species boundaryCondition="false" compartment="c" constant="false" hasOnlySubstanceUnits="false" id="M_68" name="4-(1-D-ribitylamino)-5-amino-2,6-dihydroxypyrimidine" fbc:charge="0" />
      <species boundaryCondition="false" compartment="c" constant="false" hasOnlySubstanceUnits="false" id="M_69" name="4-amino-2-methyl-5-diphosphomethylpyrimidine" fbc:charge="0" />
      <species boundaryCondition="false" compartment="c" constant="false" hasOnlySubstanceUnits="false" id="M_70" name="4-amino-2-methyl-5-phosphomethylpyrimidine" fbc:charge="0" />
      <species boundaryCondition="false" compartment="c" constant="false" hasOnlySubstanceUnits="false" id="M_71" name="4-aminobenzoate" fbc:charge="0" />
      <species boundaryCondition="false" compartment="c" constant="false" hasOnlySubstanceUnits="false" id="M_72" name="4-aminobutanoate" fbc:charge="0" />
      <species boundaryCondition="false" compartment="c" constant="false" hasOnlySubstanceUnits="false" id="M_73" name="4-carboxymuconolactone" fbc:charge="0" />
      <species boundaryCondition="false" compartment="c" constant="false" hasOnlySubstanceUnits="false" id="M_74" name="4-hydroxyphenylacetate" fbc:charge="0" />
      <species boundaryCondition="false" compartment="c" constant="false" hasOnlySubstanceUnits="false" id="M_75" name="4-hydroxyphenyllactate" fbc:charge="0" />
      <species boundaryCondition="false" compartment="c" constant="false" hasOnlySubstanceUnits="false" id="M_76" name="4-hydroxyphenylpyruvate" fbc:charge="0" />
      <species boundaryCondition="false" compartment="c" constant="false" hasOnlySubstanceUnits="false" id="M_77" name="4-methyl-2-oxopentanoate" fbc:charge="0" />
      <species boundaryCondition="false" compartment="c" constant="false" hasOnlySubstanceUnits="false" id="M_78" name="4-methyl-5-(2- phosphoethyl)-thiazole" fbc:charge="0" />
      <species boundaryCondition="false" compartment="c" constant="false" hasOnlySubstanceUnits="false" id="M_79" name="4-methyl-5-(2-hydroxyethyl)-thiazole" fbc:charge="0" />
      <species boundaryCondition="false" compartment="c" constant="false" hasOnlySubstanceUnits="false" id="M_80" name="4-methylthio 2-oxobutyrate" fbc:charge="0" />
      <species boundaryCondition="false" compartment="e" constant="false" hasOnlySubstanceUnits="false" id="M_440" name="4MOPext" fbc:charge="0" />
      <species boundaryCondition="false" compartment="c" constant="false" hasOnlySubstanceUnits="false" id="M_81" name="4-phospho-L-aspartate" fbc:charge="0" />
      <species boundaryCondition="false" compartment="c" constant="false" hasOnlySubstanceUnits="false" id="M_82" name="5,10-methenyltetrahydrofolate" fbc:charge="0" />
      <species boundaryCondition="false" compartment="c" constant="false" hasOnlySubstanceUnits="false" id="M_83" name="5,10-methylenetetrahydrofolate" fbc:charge="0" />
      <species boundaryCondition="false" compartment="c" constant="false" hasOnlySubstanceUnits="false" id="M_84" name="5-amino-6-(5-phosphoribitylamino)uracil" fbc:charge="0" />
      <species boundaryCondition="false" compartment="c" constant="false" hasOnlySubstanceUnits="false" id="M_85" name="5-amino-6-(5-phosphoribosylamino)uracil" fbc:charge="0" />
      <species boundaryCondition="false" compartment="c" constant="false" hasOnlySubstanceUnits="false" id="M_86" name="5-dehydroshikimate" fbc:charge="0" />
      <species boundaryCondition="false" compartment="c" constant="false" hasOnlySubstanceUnits="false" id="M_87" name="5-formamido-1-(5-phospho-D-ribosyl)imidazole-4-carboxamide" fbc:charge="0" />
      <species boundaryCondition="false" compartment="c" constant="false" hasOnlySubstanceUnits="false" id="M_88" name="5-methyltetrahydrofolate" fbc:charge="0" />
      <species boundaryCondition="false" compartment="c" constant="false" hasOnlySubstanceUnits="false" id="M_89" name="5-O-(1-carboxyvinyl)-3-phosphoshikimate" fbc:charge="0" />
      <species boundaryCondition="false" compartment="c" constant="false" hasOnlySubstanceUnits="false" id="M_90" name="5-oxo-4,5-dihydrofuran-2-acetate" fbc:charge="0" />
      <species boundaryCondition="false" compartment="c" constant="false" hasOnlySubstanceUnits="false" id="M_91" name="5-phospho-alpha-D-ribose 1-diphosphate" fbc:charge="0" />
      <species boundaryCondition="false" compartment="c" constant="false" hasOnlySubstanceUnits="false" id="M_92" name="5-phospho-beta-D-ribosylamine" fbc:charge="0" />
      <species boundaryCondition="false" compartment="c" constant="false" hasOnlySubstanceUnits="false" id="M_93" name="5'-phosphoribosylformylglycinamide" fbc:charge="0" />
      <species boundaryCondition="false" compartment="c" constant="false" hasOnlySubstanceUnits="false" id="M_94" name="5'-phosphoribosylformylglycinamidine" fbc:charge="0" />
      <species boundaryCondition="false" compartment="c" constant="false" hasOnlySubstanceUnits="false" id="M_95" name="5'-phosphoribosylglycinamide" fbc:charge="0" />
      <species boundaryCondition="false" compartment="c" constant="false" hasOnlySubstanceUnits="false" id="M_96" name="6,7-dimethyl-8-(1-D-ribityl)lumazine" fbc:charge="0" />
      <species boundaryCondition="false" compartment="c" constant="false" hasOnlySubstanceUnits="false" id="M_97" name="6-O-acetyl-beta-D-methylgalactoside" fbc:charge="0" />
      <species boundaryCondition="false" compartment="c" constant="false" hasOnlySubstanceUnits="false" id="M_98" name="6-O-acetyl-beta-D-phenylgalactoside" fbc:charge="0" />
      <species boundaryCondition="false" compartment="c" constant="false" hasOnlySubstanceUnits="false" id="M_99" name="6-O-acetyl-beta-D-thiobutylgalactoside" fbc:charge="0" />
      <species boundaryCondition="false" compartment="c" constant="false" hasOnlySubstanceUnits="false" id="M_100" name="6-O-acetyl-beta-D-thiomethylgalactoside" fbc:charge="0" />
      <species boundaryCondition="false" compartment="c" constant="false" hasOnlySubstanceUnits="false" id="M_101" name="6-phospho-beta-D-glucoside-(1,4)-D-glucose" fbc:charge="0" />
      <species boundaryCondition="false" compartment="c" constant="false" hasOnlySubstanceUnits="false" id="M_102" name="6-phospho-D-gluconate" fbc:charge="0" />
      <species boundaryCondition="false" compartment="e" constant="false" hasOnlySubstanceUnits="false" id="M_441" name="AALDext" fbc:charge="0" />
      <species boundaryCondition="false" compartment="c" constant="false" hasOnlySubstanceUnits="false" id="M_103" name="acetaldehyde" fbc:charge="0" />
      <species boundaryCondition="false" compartment="c" constant="false" hasOnlySubstanceUnits="false" id="M_104" name="acetate" fbc:charge="0" />
      <species boundaryCondition="false" compartment="e" constant="false" hasOnlySubstanceUnits="false" id="M_442" name="ACEText" fbc:charge="0" />
      <species boundaryCondition="false" compartment="c" constant="false" hasOnlySubstanceUnits="false" id="M_105" name="acetoacetyl-CoA" fbc:charge="0" />
      <species boundaryCondition="false" compartment="c" constant="false" hasOnlySubstanceUnits="false" id="M_106" name="acetone" fbc:charge="0" />
      <species boundaryCondition="false" compartment="c" constant="false" hasOnlySubstanceUnits="false" id="M_107" name="acetyl phosphate" fbc:charge="0" />
      <species boundaryCondition="false" compartment="c" constant="false" hasOnlySubstanceUnits="false" id="M_108" name="acetyl-CoA" fbc:charge="0" />
      <species boundaryCondition="false" compartment="c" constant="false" hasOnlySubstanceUnits="false" id="M_109" name="acetyl-maltose" fbc:charge="0" />
      <species boundaryCondition="false" compartment="c" constant="false" hasOnlySubstanceUnits="false" id="M_110" name="acyl-carrier protein" fbc:charge="0" />
      <species boundaryCondition="false" compartment="e" constant="false" hasOnlySubstanceUnits="false" id="M_443" name="ACTNext" fbc:charge="0" />
      <species boundaryCondition="false" compartment="c" constant="false" hasOnlySubstanceUnits="false" id="M_111" name="acyl-[acp]" fbc:charge="0" />
      <species boundaryCondition="false" compartment="c" constant="false" hasOnlySubstanceUnits="false" id="M_112" name="acylglycerol 3-phosphate" fbc:charge="0" />
      <species boundaryCondition="false" compartment="e" constant="false" hasOnlySubstanceUnits="false" id="M_444" name="ADEext" fbc:charge="0" />
      <species boundaryCondition="false" compartment="c" constant="false" hasOnlySubstanceUnits="false" id="M_113" name="adenine" fbc:charge="0" />
      <species boundaryCondition="false" compartment="c" constant="false" hasOnlySubstanceUnits="false" id="M_114" name="adenosine" fbc:charge="0" />
      <species boundaryCondition="false" compartment="c" constant="false" hasOnlySubstanceUnits="false" id="M_115" name="adenosine 3',5'-bisphosphate" fbc:charge="0" />
      <species boundaryCondition="false" compartment="c" constant="false" hasOnlySubstanceUnits="false" id="M_116" name="adenylosuccinate" fbc:charge="0" />
      <species boundaryCondition="false" compartment="c" constant="false" hasOnlySubstanceUnits="false" id="M_117" name="adenylyl sulfate" fbc:charge="0" />
      <species boundaryCondition="false" compartment="c" constant="false" hasOnlySubstanceUnits="false" id="M_118" name="ADP" fbc:charge="0" />
      <species boundaryCondition="false" compartment="c" constant="false" hasOnlySubstanceUnits="false" id="M_119" name="AICAR" fbc:charge="0" />
      <species boundaryCondition="false" compartment="e" constant="false" hasOnlySubstanceUnits="false" id="M_445" name="ALAext" fbc:charge="0" />
      <species boundaryCondition="false" compartment="e" constant="false" hasOnlySubstanceUnits="false" id="M_446" name="ALCTText" fbc:charge="0" />
      <species boundaryCondition="false" compartment="e" constant="false" hasOnlySubstanceUnits="false" id="M_447" name="alpha-dextrin" fbc:charge="0" />
      <species boundaryCondition="false" compartment="c" constant="false" hasOnlySubstanceUnits="false" id="M_120" name="alpha-D-galactose 1-phosphate" fbc:charge="0" />
      <species boundaryCondition="false" compartment="c" constant="false" hasOnlySubstanceUnits="false" id="M_121" name="AMP" fbc:charge="0" />
      <species boundaryCondition="false" compartment="c" constant="false" hasOnlySubstanceUnits="false" id="M_122" name="amylose" fbc:charge="0" />
      <species boundaryCondition="false" compartment="c" constant="false" hasOnlySubstanceUnits="false" id="M_123" name="anthranilate" fbc:charge="0" />
      <species boundaryCondition="false" compartment="c" constant="false" hasOnlySubstanceUnits="false" id="M_124" name="apo-ACP" fbc:charge="0" />
      <species boundaryCondition="false" compartment="e" constant="false" hasOnlySubstanceUnits="false" id="M_448" name="ARBText" fbc:charge="0" />
      <species boundaryCondition="false" compartment="c" constant="false" hasOnlySubstanceUnits="false" id="M_125" name="arbutin 6-phosphate" fbc:charge="0" />
      <species boundaryCondition="false" compartment="e" constant="false" hasOnlySubstanceUnits="false" id="M_449" name="ARGext" fbc:charge="0" />
      <species boundaryCondition="false" compartment="e" constant="false" hasOnlySubstanceUnits="false" id="M_450" name="ASNext" fbc:charge="0" />
      <species boundaryCondition="false" compartment="e" constant="false" hasOnlySubstanceUnits="false" id="M_451" name="ASPext" fbc:charge="0" />
      <species boundaryCondition="false" compartment="c" constant="false" hasOnlySubstanceUnits="false" id="M_126" name="ATP" fbc:charge="0" />
      <species boundaryCondition="false" compartment="e" constant="false" hasOnlySubstanceUnits="false" id="M_452" name="BDOHext" fbc:charge="0" />
      <species boundaryCondition="false" compartment="c" constant="false" hasOnlySubstanceUnits="false" id="M_127" name="beta-D-galactose" fbc:charge="0" />
      <species boundaryCondition="false" compartment="c" constant="false" hasOnlySubstanceUnits="false" id="M_128" name="beta-D-glucose" fbc:charge="0" />
      <species boundaryCondition="false" compartment="c" constant="false" hasOnlySubstanceUnits="false" id="M_129" name="beta-D-glucose 1-phosphate" fbc:charge="0" />
      <species boundaryCondition="false" compartment="c" constant="false" hasOnlySubstanceUnits="false" id="M_130" name="beta-D-glucose 6-phosphate" fbc:charge="0" />
      <species boundaryCondition="false" compartment="c" constant="false" hasOnlySubstanceUnits="false" id="M_131" name="beta-D-methylgalactoside" fbc:charge="0" />
      <species boundaryCondition="false" compartment="c" constant="false" hasOnlySubstanceUnits="false" id="M_132" name="beta-D-phenylgalactoside" fbc:charge="0" />
      <species boundaryCondition="false" compartment="c" constant="false" hasOnlySubstanceUnits="false" id="M_133" name="beta-D-thiobutylgalactoside" fbc:charge="0" />
      <species boundaryCondition="false" compartment="c" constant="false" hasOnlySubstanceUnits="false" id="M_134" name="beta-D-thiomethylgalactoside" fbc:charge="0" />
      <species boundaryCondition="false" compartment="c" constant="false" hasOnlySubstanceUnits="false" id="M_135" name="beta-D-xylose" fbc:charge="0" />
      <species boundaryCondition="false" compartment="c" constant="false" hasOnlySubstanceUnits="false" id="M_136" name="betaine" fbc:charge="0" />
      <species boundaryCondition="false" compartment="c" constant="false" hasOnlySubstanceUnits="false" id="M_137" name="beta-lactose" fbc:charge="0" />
      <species boundaryCondition="false" compartment="c" constant="false" hasOnlySubstanceUnits="false" id="M_138" name="beta-L-arabinose" fbc:charge="0" />
      <species boundaryCondition="false" compartment="c" constant="false" hasOnlySubstanceUnits="false" id="M_139" name="beta-maltose" fbc:charge="0" />
      <species boundaryCondition="false" compartment="e" constant="false" hasOnlySubstanceUnits="false" id="M_453" name="BEText" fbc:charge="0" />
      <species boundaryCondition="false" compartment="c" constant="false" hasOnlySubstanceUnits="false" id="M_140" name="BIOMASS" fbc:charge="0" />
      <species boundaryCondition="false" compartment="e" constant="false" hasOnlySubstanceUnits="false" id="M_454" name="BIOText" fbc:charge="0" />
      <species boundaryCondition="false" compartment="c" constant="false" hasOnlySubstanceUnits="false" id="M_141" name="biotin" fbc:charge="0" />
      <species boundaryCondition="false" compartment="e" constant="false" hasOnlySubstanceUnits="false" id="M_455" name="C140ext" fbc:charge="0" />
      <species boundaryCondition="false" compartment="e" constant="false" hasOnlySubstanceUnits="false" id="M_456" name="C160ext" fbc:charge="0" />
      <species boundaryCondition="false" compartment="e" constant="false" hasOnlySubstanceUnits="false" id="M_457" name="C180ext" fbc:charge="0" />
      <species boundaryCondition="false" compartment="c" constant="false" hasOnlySubstanceUnits="false" id="M_142" name="carbamoyl phosphate" fbc:charge="0" />
      <species boundaryCondition="false" compartment="c" constant="false" hasOnlySubstanceUnits="false" id="M_143" name="cardiolipin" fbc:charge="0" fbc:chemicalFormula="C13H18O17P2R4" />
      <species boundaryCondition="false" compartment="c" constant="false" hasOnlySubstanceUnits="false" id="M_144" name="CDP" fbc:charge="0" />
      <species boundaryCondition="false" compartment="c" constant="false" hasOnlySubstanceUnits="false" id="M_145" name="CDP-acylglycerol" fbc:charge="0" />
      <species boundaryCondition="false" compartment="c" constant="false" hasOnlySubstanceUnits="false" id="M_146" name="CDP-diacylglycerol" fbc:charge="0" />
      <species boundaryCondition="false" compartment="c" constant="false" hasOnlySubstanceUnits="false" id="M_147" name="CDP-glycerol" fbc:charge="0" />
      <species boundaryCondition="false" compartment="e" constant="false" hasOnlySubstanceUnits="false" id="M_458" name="CELBext" fbc:charge="0" />
      <species boundaryCondition="false" compartment="c" constant="false" hasOnlySubstanceUnits="false" id="M_148" name="cellobiose" fbc:charge="0" />
      <species boundaryCondition="false" compartment="c" constant="false" hasOnlySubstanceUnits="false" id="M_149" name="cellobiose 6-phoshate" fbc:charge="0" />
      <species boundaryCondition="false" compartment="e" constant="false" hasOnlySubstanceUnits="false" id="M_459" name="CHOext" fbc:charge="0" />
      <species boundaryCondition="false" compartment="c" constant="false" hasOnlySubstanceUnits="false" id="M_150" name="choline" fbc:charge="0" />
      <species boundaryCondition="false" compartment="c" constant="false" hasOnlySubstanceUnits="false" id="M_151" name="chorismate" fbc:charge="0" />
      <species boundaryCondition="false" compartment="c" constant="false" hasOnlySubstanceUnits="false" id="M_152" name="citrate" fbc:charge="0" />
      <species boundaryCondition="false" compartment="c" constant="false" hasOnlySubstanceUnits="false" id="M_153" name="CMP" fbc:charge="0" />
      <species boundaryCondition="false" compartment="c" constant="false" hasOnlySubstanceUnits="false" id="M_154" name="CO2" fbc:charge="0" />
      <species boundaryCondition="false" compartment="e" constant="false" hasOnlySubstanceUnits="false" id="M_460" name="CO(2)ext" fbc:charge="0" />
      <species boundaryCondition="false" compartment="c" constant="false" hasOnlySubstanceUnits="false" id="M_155" name="coenzyme A" fbc:charge="0" />
      <species boundaryCondition="false" compartment="c" constant="false" hasOnlySubstanceUnits="false" id="M_156" name="CTP" fbc:charge="0" />
      <species boundaryCondition="false" compartment="e" constant="false" hasOnlySubstanceUnits="false" id="M_461" name="CYSext" fbc:charge="0" />
      <species boundaryCondition="false" compartment="c" constant="false" hasOnlySubstanceUnits="false" id="M_157" name="cystathionine" fbc:charge="0" />
      <species boundaryCondition="false" compartment="e" constant="false" hasOnlySubstanceUnits="false" id="M_462" name="CYSText" fbc:charge="0" />
      <species boundaryCondition="false" compartment="c" constant="false" hasOnlySubstanceUnits="false" id="M_158" name="cytidine" fbc:charge="0" />
      <species boundaryCondition="false" compartment="c" constant="false" hasOnlySubstanceUnits="false" id="M_159" name="cytosine" fbc:charge="0" />
      <species boundaryCondition="false" compartment="c" constant="false" hasOnlySubstanceUnits="false" id="M_160" name="dADP" fbc:charge="0" />
      <species boundaryCondition="false" compartment="c" constant="false" hasOnlySubstanceUnits="false" id="M_161" name="D-alanine" fbc:charge="0" />
      <species boundaryCondition="false" compartment="c" constant="false" hasOnlySubstanceUnits="false" id="M_162" name="D-alanyl-D-alanine" fbc:charge="0" />
      <species boundaryCondition="false" compartment="c" constant="false" hasOnlySubstanceUnits="false" id="M_163" name="D-alanyl-D-galactosyl-poly(glycerol phosphate)" fbc:charge="0" />
      <species boundaryCondition="false" compartment="c" constant="false" hasOnlySubstanceUnits="false" id="M_164" name="D-altronatete" fbc:charge="0" />
      <species boundaryCondition="false" compartment="c" constant="false" hasOnlySubstanceUnits="false" id="M_165" name="dAMP" fbc:charge="0" />
      <species boundaryCondition="false" compartment="c" constant="false" hasOnlySubstanceUnits="false" id="M_166" name="D-aspartate" fbc:charge="0" />
      <species boundaryCondition="false" compartment="c" constant="false" hasOnlySubstanceUnits="false" id="M_167" name="dATP" fbc:charge="0" />
      <species boundaryCondition="false" compartment="c" constant="false" hasOnlySubstanceUnits="false" id="M_168" name="dCDP" fbc:charge="0" />
      <species boundaryCondition="false" compartment="c" constant="false" hasOnlySubstanceUnits="false" id="M_169" name="dCMP" fbc:charge="0" />
      <species boundaryCondition="false" compartment="c" constant="false" hasOnlySubstanceUnits="false" id="M_170" name="dCTP" fbc:charge="0" />
      <species boundaryCondition="false" compartment="c" constant="false" hasOnlySubstanceUnits="false" id="M_171" name="deamido-NAD(+)" fbc:charge="0" />
      <species boundaryCondition="false" compartment="c" constant="false" hasOnlySubstanceUnits="false" id="M_172" name="deoxyadenosine" fbc:charge="0" />
      <species boundaryCondition="false" compartment="c" constant="false" hasOnlySubstanceUnits="false" id="M_173" name="deoxycytidine" fbc:charge="0" />
      <species boundaryCondition="false" compartment="c" constant="false" hasOnlySubstanceUnits="false" id="M_174" name="deoxyguanosine" fbc:charge="0" />
      <species boundaryCondition="false" compartment="c" constant="false" hasOnlySubstanceUnits="false" id="M_175" name="deoxyinosine" fbc:charge="0" />
      <species boundaryCondition="false" compartment="c" constant="false" hasOnlySubstanceUnits="false" id="M_176" name="deoxyuridine" fbc:charge="0" />
      <species boundaryCondition="false" compartment="c" constant="false" hasOnlySubstanceUnits="false" id="M_177" name="dephospho-CoA" fbc:charge="0" />
      <species boundaryCondition="false" compartment="c" constant="false" hasOnlySubstanceUnits="false" id="M_178" name="D-erythro-1-(imidazol-4-yl)glycerol 3-phosphate" fbc:charge="0" />
      <species boundaryCondition="false" compartment="c" constant="false" hasOnlySubstanceUnits="false" id="M_179" name="D-erythrose 4-phosphate" fbc:charge="0" />
      <species boundaryCondition="false" compartment="c" constant="false" hasOnlySubstanceUnits="false" id="M_180" name="D-fructose" fbc:charge="0" />
      <species boundaryCondition="false" compartment="c" constant="false" hasOnlySubstanceUnits="false" id="M_181" name="D-fructose 1,6-bisphosphate" fbc:charge="0" />
      <species boundaryCondition="false" compartment="c" constant="false" hasOnlySubstanceUnits="false" id="M_182" name="D-fructose 1-phosphate" fbc:charge="0" />
      <species boundaryCondition="false" compartment="c" constant="false" hasOnlySubstanceUnits="false" id="M_183" name="D-fructose 6-phosphate" fbc:charge="0" />
      <species boundaryCondition="false" compartment="c" constant="false" hasOnlySubstanceUnits="false" id="M_184" name="D-fructuronate" fbc:charge="0" fbc:chemicalFormula="C6H9O7" />
      <species boundaryCondition="false" compartment="c" constant="false" hasOnlySubstanceUnits="false" id="M_185" name="D-galactose" fbc:charge="0" />
      <species boundaryCondition="false" compartment="c" constant="false" hasOnlySubstanceUnits="false" id="M_186" name="D-galactose 6-phosphate" fbc:charge="0" />
      <species boundaryCondition="false" compartment="c" constant="false" hasOnlySubstanceUnits="false" id="M_187" name="D-galacturonate" fbc:charge="0" />
      <species boundaryCondition="false" compartment="c" constant="false" hasOnlySubstanceUnits="false" id="M_188" name="dGDP" fbc:charge="0" />
      <species boundaryCondition="false" compartment="c" constant="false" hasOnlySubstanceUnits="false" id="M_189" name="D-gluconate" fbc:charge="0" />
      <species boundaryCondition="false" compartment="c" constant="false" hasOnlySubstanceUnits="false" id="M_190" name="D-glucono-1,5-lactone 6-phosphate" fbc:charge="0" />
      <species boundaryCondition="false" compartment="c" constant="false" hasOnlySubstanceUnits="false" id="M_191" name="D-glucoronate" fbc:charge="0" />
      <species boundaryCondition="false" compartment="c" constant="false" hasOnlySubstanceUnits="false" id="M_192" name="D-glucosamine 1-phosphate" fbc:charge="0" />
      <species boundaryCondition="false" compartment="c" constant="false" hasOnlySubstanceUnits="false" id="M_193" name="D-glucosamine 6-phosphate" fbc:charge="0" />
      <species boundaryCondition="false" compartment="c" constant="false" hasOnlySubstanceUnits="false" id="M_194" name="D-glucose" fbc:charge="0" fbc:chemicalFormula="C6H12O6" />
      <species boundaryCondition="false" compartment="c" constant="false" hasOnlySubstanceUnits="false" id="M_195" name="D-glucose 1-phosphate" fbc:charge="0" />
      <species boundaryCondition="false" compartment="c" constant="false" hasOnlySubstanceUnits="false" id="M_196" name="D-glucose 6-phosphate" fbc:charge="0" />
      <species boundaryCondition="false" compartment="c" constant="false" hasOnlySubstanceUnits="false" id="M_197" name="D-glucuronate" fbc:charge="0" fbc:chemicalFormula="C6H9O7" />
      <species boundaryCondition="false" compartment="c" constant="false" hasOnlySubstanceUnits="false" id="M_198" name="D-glutamate" fbc:charge="0" />
      <species boundaryCondition="false" compartment="c" constant="false" hasOnlySubstanceUnits="false" id="M_199" name="D-glyceraldehyde 3-phosphate" fbc:charge="0" />
      <species boundaryCondition="false" compartment="c" constant="false" hasOnlySubstanceUnits="false" id="M_200" name="dGMP" fbc:charge="0" />
      <species boundaryCondition="false" compartment="c" constant="false" hasOnlySubstanceUnits="false" id="M_201" name="dGTP" fbc:charge="0" />
      <species boundaryCondition="false" compartment="c" constant="false" hasOnlySubstanceUnits="false" id="M_202" name="diacetyl" fbc:charge="0" />
      <species boundaryCondition="false" compartment="c" constant="false" hasOnlySubstanceUnits="false" id="M_203" name="diacylglycerol" fbc:charge="0" />
      <species boundaryCondition="false" compartment="c" constant="false" hasOnlySubstanceUnits="false" id="M_204" name="diacylglycerol 3-phosphate" fbc:charge="0" />
      <species boundaryCondition="false" compartment="c" constant="false" hasOnlySubstanceUnits="false" id="M_205" name="diglucosyl diacylglycerol" fbc:charge="0" />
      <species boundaryCondition="false" compartment="c" constant="false" hasOnlySubstanceUnits="false" id="M_206" name="dihydrofolate" fbc:charge="0" />
      <species boundaryCondition="false" compartment="c" constant="false" hasOnlySubstanceUnits="false" id="M_207" name="dihydrolipoamide" fbc:charge="0" />
      <species boundaryCondition="false" compartment="c" constant="false" hasOnlySubstanceUnits="false" id="M_208" name="dihydropteroate" fbc:charge="0" />
      <species boundaryCondition="false" compartment="c" constant="false" hasOnlySubstanceUnits="false" id="M_209" name="dimethylallyl diphosphate" fbc:charge="0" />
      <species boundaryCondition="false" compartment="c" constant="false" hasOnlySubstanceUnits="false" id="M_210" name="dipeptide" fbc:charge="0" />
      <species boundaryCondition="false" compartment="c" constant="false" hasOnlySubstanceUnits="false" id="M_211" name="diphosphate" fbc:charge="0" />
      <species boundaryCondition="false" compartment="c" constant="false" hasOnlySubstanceUnits="false" id="M_212" name="D-mannitol 1-phosphate" fbc:charge="0" />
      <species boundaryCondition="false" compartment="c" constant="false" hasOnlySubstanceUnits="false" id="M_213" name="D-mannonate" fbc:charge="0" />
      <species boundaryCondition="false" compartment="c" constant="false" hasOnlySubstanceUnits="false" id="M_214" name="D-mannose 6-phosphate" fbc:charge="0" />
      <species boundaryCondition="false" compartment="c" constant="false" hasOnlySubstanceUnits="false" id="M_215" name="DNA" fbc:charge="0" />
      <species boundaryCondition="false" compartment="e" constant="false" hasOnlySubstanceUnits="false" id="M_463" name="DPEPext" fbc:charge="0" />
      <species boundaryCondition="false" compartment="c" constant="false" hasOnlySubstanceUnits="false" id="M_216" name="D-ribose" fbc:charge="0" />
      <species boundaryCondition="false" compartment="c" constant="false" hasOnlySubstanceUnits="false" id="M_217" name="D-ribose 1-phosphate" fbc:charge="0" />
      <species boundaryCondition="false" compartment="c" constant="false" hasOnlySubstanceUnits="false" id="M_218" name="D-ribose 5-phosphate" fbc:charge="0" />
      <species boundaryCondition="false" compartment="c" constant="false" hasOnlySubstanceUnits="false" id="M_219" name="D-ribulose 5-phosphate" fbc:charge="0" />
      <species boundaryCondition="false" compartment="c" constant="false" hasOnlySubstanceUnits="false" id="M_220" name="D-tagatose 1,6-bisphosphate" fbc:charge="0" />
      <species boundaryCondition="false" compartment="c" constant="false" hasOnlySubstanceUnits="false" id="M_221" name="D-tagatose 6-phosphate" fbc:charge="0" />
      <species boundaryCondition="false" compartment="c" constant="false" hasOnlySubstanceUnits="false" id="M_222" name="D-tagaturonate" fbc:charge="0" />
      <species boundaryCondition="false" compartment="c" constant="false" hasOnlySubstanceUnits="false" id="M_223" name="dTDP" fbc:charge="0" />
      <species boundaryCondition="false" compartment="c" constant="false" hasOnlySubstanceUnits="false" id="M_224" name="dTDP-4-dehydro-6-deoxy-D-glucose" fbc:charge="0" />
      <species boundaryCondition="false" compartment="c" constant="false" hasOnlySubstanceUnits="false" id="M_225" name="dTDP-4-dehydro-6-deoxy-L-mannose" fbc:charge="0" />
      <species boundaryCondition="false" compartment="c" constant="false" hasOnlySubstanceUnits="false" id="M_226" name="dTDP-glucose" fbc:charge="0" />
      <species boundaryCondition="false" compartment="c" constant="false" hasOnlySubstanceUnits="false" id="M_227" name="dTDP-rhamnose" fbc:charge="0" />
      <species boundaryCondition="false" compartment="e" constant="false" hasOnlySubstanceUnits="false" id="M_464" name="DTEPext" fbc:charge="0" />
      <species boundaryCondition="false" compartment="c" constant="false" hasOnlySubstanceUnits="false" id="M_228" name="dTMP" fbc:charge="0" />
      <species boundaryCondition="false" compartment="c" constant="false" hasOnlySubstanceUnits="false" id="M_229" name="dTTP" fbc:charge="0" />
      <species boundaryCondition="false" compartment="e" constant="false" hasOnlySubstanceUnits="false" id="M_465" name="DTYLext" fbc:charge="0" />
      <species boundaryCondition="false" compartment="c" constant="false" hasOnlySubstanceUnits="false" id="M_230" name="dUDP" fbc:charge="0" />
      <species boundaryCondition="false" compartment="c" constant="false" hasOnlySubstanceUnits="false" id="M_231" name="dUMP" fbc:charge="0" />
      <species boundaryCondition="false" compartment="c" constant="false" hasOnlySubstanceUnits="false" id="M_232" name="dUTP" fbc:charge="0" />
      <species boundaryCondition="false" compartment="c" constant="false" hasOnlySubstanceUnits="false" id="M_233" name="D-xylose" fbc:charge="0" />
      <species boundaryCondition="false" compartment="c" constant="false" hasOnlySubstanceUnits="false" id="M_234" name="D-xylulose" fbc:charge="0" />
      <species boundaryCondition="false" compartment="c" constant="false" hasOnlySubstanceUnits="false" id="M_235" name="D-xylulose 5-phosphate" fbc:charge="0" />
      <species boundaryCondition="false" compartment="c" constant="false" hasOnlySubstanceUnits="false" id="M_236" name="ethanol" fbc:charge="0" />
      <species boundaryCondition="false" compartment="e" constant="false" hasOnlySubstanceUnits="false" id="M_466" name="ETOHext" fbc:charge="0" />
      <species boundaryCondition="false" compartment="c" constant="false" hasOnlySubstanceUnits="false" id="M_237" name="FAD" fbc:charge="0" />
      <species boundaryCondition="false" compartment="c" constant="false" hasOnlySubstanceUnits="false" id="M_238" name="FADH(2)" fbc:charge="0" />
      <species boundaryCondition="false" compartment="c" constant="false" hasOnlySubstanceUnits="false" id="M_239" name="FMN" fbc:charge="0" />
      <species boundaryCondition="false" compartment="c" constant="false" hasOnlySubstanceUnits="false" id="M_240" name="folate" fbc:charge="0" />
      <species boundaryCondition="false" compartment="e" constant="false" hasOnlySubstanceUnits="false" id="M_467" name="FOLext" fbc:charge="0" />
      <species boundaryCondition="false" compartment="c" constant="false" hasOnlySubstanceUnits="false" id="M_241" name="formate" fbc:charge="0" />
      <species boundaryCondition="false" compartment="e" constant="false" hasOnlySubstanceUnits="false" id="M_468" name="FORMext" fbc:charge="0" />
      <species boundaryCondition="false" compartment="e" constant="false" hasOnlySubstanceUnits="false" id="M_469" name="FRUText" fbc:charge="0" />
      <species boundaryCondition="false" compartment="c" constant="false" hasOnlySubstanceUnits="false" id="M_242" name="fumarate" fbc:charge="0" />
      <species boundaryCondition="false" compartment="e" constant="false" hasOnlySubstanceUnits="false" id="M_470" name="GABAext" fbc:charge="0" />
      <species boundaryCondition="false" compartment="e" constant="false" hasOnlySubstanceUnits="false" id="M_471" name="GALCext" fbc:charge="0" />
      <species boundaryCondition="false" compartment="c" constant="false" hasOnlySubstanceUnits="false" id="M_243" name="GDP" fbc:charge="0" />
      <species boundaryCondition="false" compartment="c" constant="false" hasOnlySubstanceUnits="false" id="M_244" name="gentobiose" fbc:charge="0" />
      <species boundaryCondition="false" compartment="c" constant="false" hasOnlySubstanceUnits="false" id="M_245" name="geranyl diphosphate" fbc:charge="0" />
      <species boundaryCondition="false" compartment="e" constant="false" hasOnlySubstanceUnits="false" id="M_472" name="GLCNext" fbc:charge="0" />
      <species boundaryCondition="false" compartment="e" constant="false" hasOnlySubstanceUnits="false" id="M_473" name="GLNext" fbc:charge="0" />
      <species boundaryCondition="false" compartment="e" constant="false" hasOnlySubstanceUnits="false" id="M_474" name="GLNText" fbc:charge="0" />
      <species boundaryCondition="false" compartment="e" constant="false" hasOnlySubstanceUnits="false" id="M_475" name="GLUCext" fbc:charge="0" />
      <species boundaryCondition="false" compartment="e" constant="false" hasOnlySubstanceUnits="false" id="M_476" name="GLUext" fbc:charge="0" />
      <species boundaryCondition="false" compartment="e" constant="false" hasOnlySubstanceUnits="false" id="M_477" name="GLUMext" fbc:charge="0" />
      <species boundaryCondition="false" compartment="c" constant="false" hasOnlySubstanceUnits="false" id="M_246" name="glutathione" fbc:charge="0" />
      <species boundaryCondition="false" compartment="e" constant="false" hasOnlySubstanceUnits="false" id="M_478" name="GLYC-3-Pext" fbc:charge="0" />
      <species boundaryCondition="false" compartment="c" constant="false" hasOnlySubstanceUnits="false" id="M_247" name="glycerol" fbc:charge="0" />
      <species boundaryCondition="false" compartment="c" constant="false" hasOnlySubstanceUnits="false" id="M_248" name="glycerol 3-phosphate" fbc:charge="0" />
      <species boundaryCondition="false" compartment="c" constant="false" hasOnlySubstanceUnits="false" id="M_249" name="glycerone phosphate" fbc:charge="0" />
      <species boundaryCondition="false" compartment="e" constant="false" hasOnlySubstanceUnits="false" id="M_479" name="GLYCext" fbc:charge="0" />
      <species boundaryCondition="false" compartment="c" constant="false" hasOnlySubstanceUnits="false" id="M_250" name="glycine" fbc:charge="0" />
      <species boundaryCondition="false" compartment="c" constant="false" hasOnlySubstanceUnits="false" id="M_251" name="glycogen" fbc:charge="0" fbc:chemicalFormula="C6H10O5" />
      <species boundaryCondition="false" compartment="c" constant="false" hasOnlySubstanceUnits="false" id="M_252" name="glycolaldehyde" fbc:charge="0" />
      <species boundaryCondition="false" compartment="e" constant="false" hasOnlySubstanceUnits="false" id="M_480" name="GLYext" fbc:charge="0" />
      <species boundaryCondition="false" compartment="c" constant="false" hasOnlySubstanceUnits="false" id="M_253" name="GMP" fbc:charge="0" />
      <species boundaryCondition="false" compartment="e" constant="false" hasOnlySubstanceUnits="false" id="M_481" name="GNNext" fbc:charge="0" />
      <species boundaryCondition="false" compartment="c" constant="false" hasOnlySubstanceUnits="false" id="M_254" name="GTP" fbc:charge="0" />
      <species boundaryCondition="false" compartment="c" constant="false" hasOnlySubstanceUnits="false" id="M_255" name="guanine" fbc:charge="0" />
      <species boundaryCondition="false" compartment="c" constant="false" hasOnlySubstanceUnits="false" id="M_256" name="guanosine" fbc:charge="0" />
      <species boundaryCondition="false" compartment="c" constant="false" hasOnlySubstanceUnits="false" id="M_257" name="H(+)" fbc:charge="0" />
      <species boundaryCondition="false" compartment="e" constant="false" hasOnlySubstanceUnits="false" id="M_482" name="H(+)ext" fbc:charge="0" />
      <species boundaryCondition="false" compartment="c" constant="false" hasOnlySubstanceUnits="false" id="M_258" name="H2O" fbc:charge="0" />
      <species boundaryCondition="false" compartment="c" constant="false" hasOnlySubstanceUnits="false" id="M_259" name="H2O2" fbc:charge="0" />
      <species boundaryCondition="false" compartment="c" constant="false" hasOnlySubstanceUnits="false" id="M_260" name="H2S" fbc:charge="0" />
      <species boundaryCondition="false" compartment="c" constant="false" hasOnlySubstanceUnits="false" id="M_261" name="H2SO3" fbc:charge="0" />
      <species boundaryCondition="false" compartment="c" constant="false" hasOnlySubstanceUnits="false" id="M_262" name="hexadecanoyl-[acp]" fbc:charge="0" />
      <species boundaryCondition="false" compartment="c" constant="false" hasOnlySubstanceUnits="false" id="M_263" name="hexadecenoyl-[acp]" fbc:charge="0" />
      <species boundaryCondition="false" compartment="e" constant="false" hasOnlySubstanceUnits="false" id="M_483" name="HISext" fbc:charge="0" />
      <species boundaryCondition="false" compartment="e" constant="false" hasOnlySubstanceUnits="false" id="M_484" name="HPAext" fbc:charge="0" />
      <species boundaryCondition="false" compartment="e" constant="false" hasOnlySubstanceUnits="false" id="M_485" name="HPLext" fbc:charge="0" />
      <species boundaryCondition="false" compartment="c" constant="false" hasOnlySubstanceUnits="false" id="M_264" name="hydroquinone" fbc:charge="0" />
      <species boundaryCondition="false" compartment="c" constant="false" hasOnlySubstanceUnits="false" id="M_265" name="hypoxanthine" fbc:charge="0" />
      <species boundaryCondition="false" compartment="e" constant="false" hasOnlySubstanceUnits="false" id="M_486" name="HYXNext" fbc:charge="0" />
      <species boundaryCondition="false" compartment="e" constant="false" hasOnlySubstanceUnits="false" id="M_487" name="I3Aext" fbc:charge="0" />
      <species boundaryCondition="false" compartment="e" constant="false" hasOnlySubstanceUnits="false" id="M_488" name="I3CAext" fbc:charge="0" />
      <species boundaryCondition="false" compartment="e" constant="false" hasOnlySubstanceUnits="false" id="M_489" name="I3Lext" fbc:charge="0" />
      <species boundaryCondition="false" compartment="e" constant="false" hasOnlySubstanceUnits="false" id="M_490" name="ILEext" fbc:charge="0" />
      <species boundaryCondition="false" compartment="c" constant="false" hasOnlySubstanceUnits="false" id="M_266" name="IMP" fbc:charge="0" />
      <species boundaryCondition="false" compartment="c" constant="false" hasOnlySubstanceUnits="false" id="M_267" name="indol" fbc:charge="0" />
      <species boundaryCondition="false" compartment="c" constant="false" hasOnlySubstanceUnits="false" id="M_268" name="indol-3-acetaldehyde" fbc:charge="0" />
      <species boundaryCondition="false" compartment="c" constant="false" hasOnlySubstanceUnits="false" id="M_269" name="indol-3-acetate" fbc:charge="0" />
      <species boundaryCondition="false" compartment="c" constant="false" hasOnlySubstanceUnits="false" id="M_270" name="indol-3-carboxaldehyde" fbc:charge="0" />
      <species boundaryCondition="false" compartment="c" constant="false" hasOnlySubstanceUnits="false" id="M_271" name="indol-3-lactate" fbc:charge="0" />
      <species boundaryCondition="false" compartment="c" constant="false" hasOnlySubstanceUnits="false" id="M_272" name="indol-3-pyruvate" fbc:charge="0" />
      <species boundaryCondition="false" compartment="c" constant="false" hasOnlySubstanceUnits="false" id="M_273" name="inosine" fbc:charge="0" />
      <species boundaryCondition="false" compartment="c" constant="false" hasOnlySubstanceUnits="false" id="M_274" name="isochorismate" fbc:charge="0" />
      <species boundaryCondition="false" compartment="c" constant="false" hasOnlySubstanceUnits="false" id="M_275" name="isocitrate" fbc:charge="0" />
      <species boundaryCondition="false" compartment="c" constant="false" hasOnlySubstanceUnits="false" id="M_276" name="isopentenyl diphosphate" fbc:charge="0" />
      <species boundaryCondition="false" compartment="e" constant="false" hasOnlySubstanceUnits="false" id="M_491" name="LACText" fbc:charge="0" />
      <species boundaryCondition="false" compartment="c" constant="false" hasOnlySubstanceUnits="false" id="M_277" name="lactose" fbc:charge="0" />
      <species boundaryCondition="false" compartment="c" constant="false" hasOnlySubstanceUnits="false" id="M_278" name="lactose 6-phosphate" fbc:charge="0" />
      <species boundaryCondition="false" compartment="c" constant="false" hasOnlySubstanceUnits="false" id="M_279" name="L-alanine" fbc:charge="0" />
      <species boundaryCondition="false" compartment="c" constant="false" hasOnlySubstanceUnits="false" id="M_280" name="L-arabinose" fbc:charge="0" fbc:chemicalFormula="C5H10O5" />
      <species boundaryCondition="false" compartment="c" constant="false" hasOnlySubstanceUnits="false" id="M_281" name="L-arginine" fbc:charge="0" />
      <species boundaryCondition="false" compartment="c" constant="false" hasOnlySubstanceUnits="false" id="M_282" name="L-argininosuccinate" fbc:charge="0" />
      <species boundaryCondition="false" compartment="c" constant="false" hasOnlySubstanceUnits="false" id="M_283" name="L-asparagine" fbc:charge="0" />
      <species boundaryCondition="false" compartment="c" constant="false" hasOnlySubstanceUnits="false" id="M_284" name="L-aspartate" fbc:charge="0" />
      <species boundaryCondition="false" compartment="c" constant="false" hasOnlySubstanceUnits="false" id="M_285" name="L-aspartate 4-semialdehyde" fbc:charge="0" />
      <species boundaryCondition="false" compartment="c" constant="false" hasOnlySubstanceUnits="false" id="M_286" name="L-citrulline" fbc:charge="0" />
      <species boundaryCondition="false" compartment="e" constant="false" hasOnlySubstanceUnits="false" id="M_492" name="LCTText" fbc:charge="0" />
      <species boundaryCondition="false" compartment="c" constant="false" hasOnlySubstanceUnits="false" id="M_287" name="L-cysteine" fbc:charge="0" />
      <species boundaryCondition="false" compartment="e" constant="false" hasOnlySubstanceUnits="false" id="M_493" name="LEUext" fbc:charge="0" />
      <species boundaryCondition="false" compartment="c" constant="false" hasOnlySubstanceUnits="false" id="M_288" name="L-gamma-glutamyl 5-phosphate" fbc:charge="0" />
      <species boundaryCondition="false" compartment="c" constant="false" hasOnlySubstanceUnits="false" id="M_289" name="L-glutamate" fbc:charge="0" />
      <species boundaryCondition="false" compartment="c" constant="false" hasOnlySubstanceUnits="false" id="M_290" name="L-glutamate 5-semialdehyde" fbc:charge="0" />
      <species boundaryCondition="false" compartment="c" constant="false" hasOnlySubstanceUnits="false" id="M_291" name="L-glutamine" fbc:charge="0" />
      <species boundaryCondition="false" compartment="c" constant="false" hasOnlySubstanceUnits="false" id="M_292" name="L-histidine" fbc:charge="0" />
      <species boundaryCondition="false" compartment="c" constant="false" hasOnlySubstanceUnits="false" id="M_293" name="L-histidinol" fbc:charge="0" />
      <species boundaryCondition="false" compartment="c" constant="false" hasOnlySubstanceUnits="false" id="M_294" name="L-histidinol-phosphate" fbc:charge="0" />
      <species boundaryCondition="false" compartment="c" constant="false" hasOnlySubstanceUnits="false" id="M_295" name="L-homocysteine" fbc:charge="0" />
      <species boundaryCondition="false" compartment="c" constant="false" hasOnlySubstanceUnits="false" id="M_296" name="L-homoserine" fbc:charge="0" />
      <species boundaryCondition="false" compartment="c" constant="false" hasOnlySubstanceUnits="false" id="M_297" name="LIP" fbc:charge="0" />
      <species boundaryCondition="false" compartment="c" constant="false" hasOnlySubstanceUnits="false" id="M_298" name="lipoamide" fbc:charge="0" />
      <species boundaryCondition="false" compartment="c" constant="false" hasOnlySubstanceUnits="false" id="M_299" name="L-isoleucine" fbc:charge="0" />
      <species boundaryCondition="false" compartment="c" constant="false" hasOnlySubstanceUnits="false" id="M_300" name="LL-2,6-diaminoheptanedioate" fbc:charge="0" />
      <species boundaryCondition="false" compartment="c" constant="false" hasOnlySubstanceUnits="false" id="M_301" name="L-leucine" fbc:charge="0" />
      <species boundaryCondition="false" compartment="c" constant="false" hasOnlySubstanceUnits="false" id="M_302" name="L-lysine" fbc:charge="0" />
      <species boundaryCondition="false" compartment="c" constant="false" hasOnlySubstanceUnits="false" id="M_303" name="L-methionine" fbc:charge="0" />
      <species boundaryCondition="false" compartment="c" constant="false" hasOnlySubstanceUnits="false" id="M_304" name="L-ornithine" fbc:charge="0" />
      <species boundaryCondition="false" compartment="c" constant="false" hasOnlySubstanceUnits="false" id="M_305" name="L-phenylalanine" fbc:charge="0" />
      <species boundaryCondition="false" compartment="c" constant="false" hasOnlySubstanceUnits="false" id="M_306" name="L-proline" fbc:charge="0" />
      <species boundaryCondition="false" compartment="c" constant="false" hasOnlySubstanceUnits="false" id="M_307" name="L-serine" fbc:charge="0" />
      <species boundaryCondition="false" compartment="c" constant="false" hasOnlySubstanceUnits="false" id="M_308" name="LTA" fbc:charge="0" />
      <species boundaryCondition="false" compartment="c" constant="false" hasOnlySubstanceUnits="false" id="M_309" name="L-threonine" fbc:charge="0" />
      <species boundaryCondition="false" compartment="c" constant="false" hasOnlySubstanceUnits="false" id="M_310" name="L-tryptophan" fbc:charge="0" />
      <species boundaryCondition="false" compartment="c" constant="false" hasOnlySubstanceUnits="false" id="M_311" name="L-tyrosine" fbc:charge="0" />
      <species boundaryCondition="false" compartment="c" constant="false" hasOnlySubstanceUnits="false" id="M_312" name="L-valine" fbc:charge="0" />
      <species boundaryCondition="false" compartment="e" constant="false" hasOnlySubstanceUnits="false" id="M_494" name="LYSext" fbc:charge="0" />
      <species boundaryCondition="false" compartment="c" constant="false" hasOnlySubstanceUnits="false" id="M_313" name="lysophosphatidylglycerol" fbc:charge="0" />
      <species boundaryCondition="false" compartment="c" constant="false" hasOnlySubstanceUnits="false" id="M_314" name="lysophosphatidylglycerol 1-phosphate" fbc:charge="0" />
      <species boundaryCondition="false" compartment="e" constant="false" hasOnlySubstanceUnits="false" id="M_495" name="MALAext" fbc:charge="0" />
      <species boundaryCondition="false" compartment="c" constant="false" hasOnlySubstanceUnits="false" id="M_315" name="malonyl-[acp]" fbc:charge="0" />
      <species boundaryCondition="false" compartment="c" constant="false" hasOnlySubstanceUnits="false" id="M_316" name="malonyl-CoA" fbc:charge="0" />
      <species boundaryCondition="false" compartment="e" constant="false" hasOnlySubstanceUnits="false" id="M_496" name="MALText" fbc:charge="0" />
      <species boundaryCondition="false" compartment="c" constant="false" hasOnlySubstanceUnits="false" id="M_317" name="maltose" fbc:charge="0" />
      <species boundaryCondition="false" compartment="c" constant="false" hasOnlySubstanceUnits="false" id="M_318" name="maltose 6-phosphate" fbc:charge="0" />
      <species boundaryCondition="false" compartment="e" constant="false" hasOnlySubstanceUnits="false" id="M_497" name="MANNext" fbc:charge="0" />
      <species boundaryCondition="false" compartment="c" constant="false" hasOnlySubstanceUnits="false" id="M_319" name="menaquinol" fbc:charge="0" />
      <species boundaryCondition="false" compartment="c" constant="false" hasOnlySubstanceUnits="false" id="M_320" name="menaquinone" fbc:charge="0" />
      <species boundaryCondition="false" compartment="c" constant="false" hasOnlySubstanceUnits="false" id="M_321" name="meso-2,6-diaminoheptanedioate" fbc:charge="0" />
      <species boundaryCondition="false" compartment="e" constant="false" hasOnlySubstanceUnits="false" id="M_498" name="METext" fbc:charge="0" />
      <species boundaryCondition="false" compartment="c" constant="false" hasOnlySubstanceUnits="false" id="M_322" name="methanethiol" fbc:charge="0" />
      <species boundaryCondition="false" compartment="c" constant="false" hasOnlySubstanceUnits="false" id="M_323" name="methional" fbc:charge="0" />
      <species boundaryCondition="false" compartment="e" constant="false" hasOnlySubstanceUnits="false" id="M_499" name="MNTLext" fbc:charge="0" />
      <species boundaryCondition="false" compartment="c" constant="false" hasOnlySubstanceUnits="false" id="M_324" name="monoglucosyl diacylglycerol" fbc:charge="0" />
      <species boundaryCondition="false" compartment="e" constant="false" hasOnlySubstanceUnits="false" id="M_500" name="MTALext" fbc:charge="0" />
      <species boundaryCondition="false" compartment="e" constant="false" hasOnlySubstanceUnits="false" id="M_501" name="MTTLext" fbc:charge="0" />
      <species boundaryCondition="false" compartment="c" constant="false" hasOnlySubstanceUnits="false" id="M_325" name="myristate" fbc:charge="0" />
      <species boundaryCondition="false" compartment="c" constant="false" hasOnlySubstanceUnits="false" id="M_326" name="myristoyl-[acp]" fbc:charge="0" />
      <species boundaryCondition="false" compartment="c" constant="false" hasOnlySubstanceUnits="false" id="M_327" name="N-(5-phospho-beta-D-ribosyl)-anthranilate" fbc:charge="0" />
      <species boundaryCondition="false" compartment="c" constant="false" hasOnlySubstanceUnits="false" id="M_328" name="N-(5'-phospho-D-1'-ribulosylformimino)-5-amino-1-(5''-phosphoribosyl)-4-imidazolecarboxamide" fbc:charge="0" />
      <species boundaryCondition="false" compartment="c" constant="false" hasOnlySubstanceUnits="false" id="M_329" name="N-(5'-phospho-D-ribosylformimino)-5-amino-1-(5''-phosphoribosyl)-4-imidazolecarboxamide" fbc:charge="0" />
      <species boundaryCondition="false" compartment="c" constant="false" hasOnlySubstanceUnits="false" id="M_330" name="N2-acetyl-L-ornithine" fbc:charge="0" />
      <species boundaryCondition="false" compartment="c" constant="false" hasOnlySubstanceUnits="false" id="M_331" name="N5-(L-1-carboxyethyl)-L-ornithine" fbc:charge="0" />
      <species boundaryCondition="false" compartment="c" constant="false" hasOnlySubstanceUnits="false" id="M_332" name="N6-(L-1-carboxyethyl)-L-lysine" fbc:charge="0" />
      <species boundaryCondition="false" compartment="c" constant="false" hasOnlySubstanceUnits="false" id="M_333" name="Na(+)" fbc:charge="0" />
      <species boundaryCondition="false" compartment="e" constant="false" hasOnlySubstanceUnits="false" id="M_502" name="Na(+)ext" fbc:charge="0" />
      <species boundaryCondition="false" compartment="c" constant="false" hasOnlySubstanceUnits="false" id="M_334" name="N-acetyl-5-glutamyl phosphate" fbc:charge="0" />
      <species boundaryCondition="false" compartment="c" constant="false" hasOnlySubstanceUnits="false" id="M_335" name="N-acetyl-alpha-D-glucosamine 1-phosphate" fbc:charge="0" />
      <species boundaryCondition="false" compartment="c" constant="false" hasOnlySubstanceUnits="false" id="M_336" name="N-acetyl-D-glucosamine 6-phosphate" fbc:charge="0" />
      <species boundaryCondition="false" compartment="c" constant="false" hasOnlySubstanceUnits="false" id="M_337" name="N-acetyl-L-glutamate" fbc:charge="0" />
      <species boundaryCondition="false" compartment="c" constant="false" hasOnlySubstanceUnits="false" id="M_338" name="N-acetyl-L-glutamate 5-semialdehyde" fbc:charge="0" />
      <species boundaryCondition="false" compartment="c" constant="false" hasOnlySubstanceUnits="false" id="M_339" name="N-acetylmuramoyl-(N-acetyl-D-glucosamine)-L-alanyl-D-glutamyl-L-lysyl-D-alanyl-D-alanine-diphosphoundecaprenol" fbc:charge="0" />
      <species boundaryCondition="false" compartment="c" constant="false" hasOnlySubstanceUnits="false" id="M_340" name="N-acetylmuramoyl-L-alanyl-D-glutamyl-L-lysyl-D-alanyl-D-alanine-diphosphoundecaprenol" fbc:charge="0" />
      <species boundaryCondition="false" compartment="c" constant="false" hasOnlySubstanceUnits="false" id="M_341" name="NAD(+)" fbc:charge="0" />
      <species boundaryCondition="false" compartment="c" constant="false" hasOnlySubstanceUnits="false" id="M_342" name="NADH" fbc:charge="0" />
      <species boundaryCondition="false" compartment="c" constant="false" hasOnlySubstanceUnits="false" id="M_343" name="NADP(+)" fbc:charge="0" />
      <species boundaryCondition="false" compartment="c" constant="false" hasOnlySubstanceUnits="false" id="M_344" name="NADPH" fbc:charge="0" />
      <species boundaryCondition="false" compartment="c" constant="false" hasOnlySubstanceUnits="false" id="M_345" name="N-carbamoyl-L-aspartate" fbc:charge="0" />
      <species boundaryCondition="false" compartment="c" constant="false" hasOnlySubstanceUnits="false" id="M_346" name="NH3" fbc:charge="0" />
      <species boundaryCondition="false" compartment="e" constant="false" hasOnlySubstanceUnits="false" id="M_503" name="NH(3)ext" fbc:charge="0" />
      <species boundaryCondition="false" compartment="e" constant="false" hasOnlySubstanceUnits="false" id="M_504" name="NICOext" fbc:charge="0" />
      <species boundaryCondition="false" compartment="c" constant="false" hasOnlySubstanceUnits="false" id="M_347" name="nicotinamide" fbc:charge="0" />
      <species boundaryCondition="false" compartment="c" constant="false" hasOnlySubstanceUnits="false" id="M_348" name="nicotinamide ribonucleotide" fbc:charge="0" />
      <species boundaryCondition="false" compartment="c" constant="false" hasOnlySubstanceUnits="false" id="M_349" name="nicotinate" fbc:charge="0" />
      <species boundaryCondition="false" compartment="c" constant="false" hasOnlySubstanceUnits="false" id="M_350" name="nicotinate ribonucleotide" fbc:charge="0" />
      <species boundaryCondition="false" compartment="c" constant="false" hasOnlySubstanceUnits="false" id="M_351" name="nitrite" fbc:charge="0" />
      <species boundaryCondition="false" compartment="c" constant="false" hasOnlySubstanceUnits="false" id="M_352" name="N-succinyl-L-2-amino-6-oxoheptanedioate" fbc:charge="0" />
      <species boundaryCondition="false" compartment="c" constant="false" hasOnlySubstanceUnits="false" id="M_353" name="N-succinyl-LL-2,6-diaminoheptanedioate" fbc:charge="0" />
      <species boundaryCondition="false" compartment="c" constant="false" hasOnlySubstanceUnits="false" id="M_354" name="O2" fbc:charge="0" />
      <species boundaryCondition="false" compartment="e" constant="false" hasOnlySubstanceUnits="false" id="M_505" name="O(2)ext" fbc:charge="0" />
      <species boundaryCondition="false" compartment="c" constant="false" hasOnlySubstanceUnits="false" id="M_356" name="O-acetyl-L-homoserine" fbc:charge="0" />
      <species boundaryCondition="false" compartment="c" constant="false" hasOnlySubstanceUnits="false" id="M_357" name="O-acetyl-L-serine" fbc:charge="0" />
      <species boundaryCondition="false" compartment="c" constant="false" hasOnlySubstanceUnits="false" id="M_358" name="octadecanoyl-[acp]" fbc:charge="0" />
      <species boundaryCondition="false" compartment="c" constant="false" hasOnlySubstanceUnits="false" id="M_359" name="octadecenoyl-[acp]" fbc:charge="0" />
      <species boundaryCondition="false" compartment="c" constant="false" hasOnlySubstanceUnits="false" id="M_360" name="oligopeptide" fbc:charge="0" />
      <species boundaryCondition="false" compartment="e" constant="false" hasOnlySubstanceUnits="false" id="M_506" name="OPEPext" fbc:charge="0" />
      <species boundaryCondition="false" compartment="c" constant="false" hasOnlySubstanceUnits="false" id="M_361" name="O-phospho-L-homoserine" fbc:charge="0" />
      <species boundaryCondition="false" compartment="e" constant="false" hasOnlySubstanceUnits="false" id="M_507" name="ORNext" fbc:charge="0" />
      <species boundaryCondition="false" compartment="c" constant="false" hasOnlySubstanceUnits="false" id="M_362" name="orotate" fbc:charge="0" />
      <species boundaryCondition="false" compartment="c" constant="false" hasOnlySubstanceUnits="false" id="M_363" name="orotidine 5-phosphate" fbc:charge="0" />
      <species boundaryCondition="false" compartment="c" constant="false" hasOnlySubstanceUnits="false" id="M_364" name="O-succinyl-L-homoserine" fbc:charge="0" />
      <species boundaryCondition="false" compartment="c" constant="false" hasOnlySubstanceUnits="false" id="M_365" name="oxaloacetate" fbc:charge="0" />
      <species boundaryCondition="false" compartment="c" constant="false" hasOnlySubstanceUnits="false" id="M_366" name="oxidized glutathione" fbc:charge="0" />
      <species boundaryCondition="false" compartment="c" constant="false" hasOnlySubstanceUnits="false" id="M_367" name="oxidized thioredoxin" fbc:charge="0" />
      <species boundaryCondition="false" compartment="e" constant="false" hasOnlySubstanceUnits="false" id="M_508" name="PACText" fbc:charge="0" />
      <species boundaryCondition="false" compartment="c" constant="false" hasOnlySubstanceUnits="false" id="M_368" name="palmitate" fbc:charge="0" />
      <species boundaryCondition="false" compartment="e" constant="false" hasOnlySubstanceUnits="false" id="M_509" name="PANext" fbc:charge="0" />
      <species boundaryCondition="false" compartment="c" constant="false" hasOnlySubstanceUnits="false" id="M_369" name="pantetheine 4'-phosphate" fbc:charge="0" />
      <species boundaryCondition="false" compartment="c" constant="false" hasOnlySubstanceUnits="false" id="M_370" name="pantothenate" fbc:charge="0" />
      <species boundaryCondition="false" compartment="c" constant="false" hasOnlySubstanceUnits="false" id="M_371" name="PG" fbc:charge="0" />
      <species boundaryCondition="false" compartment="e" constant="false" hasOnlySubstanceUnits="false" id="M_510" name="PHEext" fbc:charge="0" />
      <species boundaryCondition="false" compartment="c" constant="false" hasOnlySubstanceUnits="false" id="M_372" name="phenylacetaldehyde" fbc:charge="0" />
      <species boundaryCondition="false" compartment="c" constant="false" hasOnlySubstanceUnits="false" id="M_373" name="phenylacetate" fbc:charge="0" />
      <species boundaryCondition="false" compartment="c" constant="false" hasOnlySubstanceUnits="false" id="M_374" name="phenyllactate" fbc:charge="0" />
      <species boundaryCondition="false" compartment="c" constant="false" hasOnlySubstanceUnits="false" id="M_375" name="phenylpyruvate" fbc:charge="0" />
      <species boundaryCondition="false" compartment="c" constant="false" hasOnlySubstanceUnits="false" id="M_376" name="phosphate" fbc:charge="0" />
      <species boundaryCondition="false" compartment="c" constant="false" hasOnlySubstanceUnits="false" id="M_377" name="phosphatidylglycerol" fbc:charge="0" fbc:chemicalFormula="C8H13O10PR2" />
      <species boundaryCondition="false" compartment="c" constant="false" hasOnlySubstanceUnits="false" id="M_378" name="phosphoenolpyruvate" fbc:charge="0" />
      <species boundaryCondition="false" compartment="c" constant="false" hasOnlySubstanceUnits="false" id="M_379" name="phosphoserine" fbc:charge="0" />
      <species boundaryCondition="false" compartment="e" constant="false" hasOnlySubstanceUnits="false" id="M_511" name="Piext" fbc:charge="0" />
      <species boundaryCondition="false" compartment="e" constant="false" hasOnlySubstanceUnits="false" id="M_512" name="PLCText" fbc:charge="0" />
      <species boundaryCondition="false" compartment="c" constant="false" hasOnlySubstanceUnits="false" id="M_380" name="p-nitrophenol" fbc:charge="0" />
      <species boundaryCondition="false" compartment="c" constant="false" hasOnlySubstanceUnits="false" id="M_381" name="p-Nitrophenyl-beta-D-glucopyranoside" fbc:charge="0" />
      <species boundaryCondition="false" compartment="c" constant="false" hasOnlySubstanceUnits="false" id="M_382" name="POLYS" fbc:charge="0" />
      <species boundaryCondition="false" compartment="e" constant="false" hasOnlySubstanceUnits="false" id="M_513" name="PPiext" fbc:charge="0" />
      <species boundaryCondition="false" compartment="c" constant="false" hasOnlySubstanceUnits="false" id="M_383" name="prephenate-phe" fbc:charge="0" />
      <species boundaryCondition="false" compartment="c" constant="false" hasOnlySubstanceUnits="false" id="M_384" name="prephenate-tyr" fbc:charge="0" />
      <species boundaryCondition="false" compartment="e" constant="false" hasOnlySubstanceUnits="false" id="M_514" name="PROext" fbc:charge="0" />
      <species boundaryCondition="false" compartment="c" constant="false" hasOnlySubstanceUnits="false" id="M_385" name="PROT" fbc:charge="0" />
      <species boundaryCondition="false" compartment="c" constant="false" hasOnlySubstanceUnits="false" id="M_386" name="putrescine" fbc:charge="0" />
      <species boundaryCondition="false" compartment="e" constant="false" hasOnlySubstanceUnits="false" id="M_515" name="PUTRext" fbc:charge="0" />
      <species boundaryCondition="false" compartment="e" constant="false" hasOnlySubstanceUnits="false" id="M_516" name="PYRext" fbc:charge="0" />
      <species boundaryCondition="false" compartment="c" constant="false" hasOnlySubstanceUnits="false" id="M_387" name="pyrodal" fbc:charge="0" />
      <species boundaryCondition="false" compartment="e" constant="false" hasOnlySubstanceUnits="false" id="M_517" name="PYROext" fbc:charge="0" />
      <species boundaryCondition="false" compartment="c" constant="false" hasOnlySubstanceUnits="false" id="M_388" name="pyruvate" fbc:charge="0" />
      <species boundaryCondition="false" compartment="c" constant="false" hasOnlySubstanceUnits="false" id="M_389" name="reduced thioredoxin" fbc:charge="0" />
      <species boundaryCondition="false" compartment="e" constant="false" hasOnlySubstanceUnits="false" id="M_518" name="RIBext" fbc:charge="0" />
      <species boundaryCondition="false" compartment="e" constant="false" hasOnlySubstanceUnits="false" id="M_519" name="RIBFext" fbc:charge="0" />
      <species boundaryCondition="false" compartment="c" constant="false" hasOnlySubstanceUnits="false" id="M_390" name="riboflavin" fbc:charge="0" />
      <species boundaryCondition="false" compartment="c" constant="false" hasOnlySubstanceUnits="false" id="M_391" name="RNA" fbc:charge="0" />
      <species boundaryCondition="false" compartment="c" constant="false" hasOnlySubstanceUnits="false" id="M_392" name="S-acetyldihydrolipoamide" fbc:charge="0" />
      <species boundaryCondition="false" compartment="c" constant="false" hasOnlySubstanceUnits="false" id="M_393" name="S-adenosyl-L-homocysteine" fbc:charge="0" />
      <species boundaryCondition="false" compartment="c" constant="false" hasOnlySubstanceUnits="false" id="M_394" name="S-adenosyl-L-methionine" fbc:charge="0" />
      <species boundaryCondition="false" compartment="e" constant="false" hasOnlySubstanceUnits="false" id="M_520" name="SALCext" fbc:charge="0" />
      <species boundaryCondition="false" compartment="c" constant="false" hasOnlySubstanceUnits="false" id="M_395" name="salicin 6-phosphate" fbc:charge="0" />
      <species boundaryCondition="false" compartment="c" constant="false" hasOnlySubstanceUnits="false" id="M_396" name="sedoheptulose 7-phosphate" fbc:charge="0" />
      <species boundaryCondition="false" compartment="e" constant="false" hasOnlySubstanceUnits="false" id="M_521" name="SERext" fbc:charge="0" />
      <species boundaryCondition="false" compartment="c" constant="false" hasOnlySubstanceUnits="false" id="M_397" name="shikimate" fbc:charge="0" />
      <species boundaryCondition="false" compartment="e" constant="false" hasOnlySubstanceUnits="false" id="M_522" name="SLFext" fbc:charge="0" />
      <species boundaryCondition="false" compartment="c" constant="false" hasOnlySubstanceUnits="false" id="M_399" name="spermidine" fbc:charge="0" />
      <species boundaryCondition="false" compartment="e" constant="false" hasOnlySubstanceUnits="false" id="M_523" name="SPRMext" fbc:charge="0" />
      <species boundaryCondition="false" compartment="c" constant="false" hasOnlySubstanceUnits="false" id="M_400" name="stearate" fbc:charge="0" />
      <species boundaryCondition="false" compartment="c" constant="false" hasOnlySubstanceUnits="false" id="M_401" name="succinate" fbc:charge="0" />
      <species boundaryCondition="false" compartment="c" constant="false" hasOnlySubstanceUnits="false" id="M_402" name="succinyl-CoA" fbc:charge="0" />
      <species boundaryCondition="false" compartment="e" constant="false" hasOnlySubstanceUnits="false" id="M_524" name="SUCRext" fbc:charge="0" />
      <species boundaryCondition="false" compartment="c" constant="false" hasOnlySubstanceUnits="false" id="M_403" name="sucrose" fbc:charge="0" />
      <species boundaryCondition="false" compartment="c" constant="false" hasOnlySubstanceUnits="false" id="M_404" name="sucrose 6-phosphate" fbc:charge="0" />
      <species boundaryCondition="false" compartment="c" constant="false" hasOnlySubstanceUnits="false" id="M_405" name="sulfate" fbc:charge="0" />
      <species boundaryCondition="false" compartment="c" constant="false" hasOnlySubstanceUnits="false" id="M_406" name="superoxide" fbc:charge="0" />
      <species boundaryCondition="false" compartment="c" constant="false" hasOnlySubstanceUnits="false" id="M_407" name="tetradecenoyl-[acp]" fbc:charge="0" />
      <species boundaryCondition="false" compartment="c" constant="false" hasOnlySubstanceUnits="false" id="M_408" name="tetrahydrofolate" fbc:charge="0" />
      <species boundaryCondition="false" compartment="c" constant="false" hasOnlySubstanceUnits="false" id="M_409" name="thiamin" fbc:charge="0" />
      <species boundaryCondition="false" compartment="c" constant="false" hasOnlySubstanceUnits="false" id="M_410" name="thiamin monophosphate" fbc:charge="0" />
      <species boundaryCondition="false" compartment="e" constant="false" hasOnlySubstanceUnits="false" id="M_525" name="THIext" fbc:charge="0" />
      <species boundaryCondition="false" compartment="e" constant="false" hasOnlySubstanceUnits="false" id="M_526" name="THRext" fbc:charge="0" />
      <species boundaryCondition="false" compartment="c" constant="false" hasOnlySubstanceUnits="false" id="M_411" name="thymidine" fbc:charge="0" />
      <species boundaryCondition="false" compartment="c" constant="false" hasOnlySubstanceUnits="false" id="M_412" name="thymine" fbc:charge="0" />
      <species boundaryCondition="false" compartment="e" constant="false" hasOnlySubstanceUnits="false" id="M_527" name="TPEPext" fbc:charge="0" />
      <species boundaryCondition="false" compartment="c" constant="false" hasOnlySubstanceUnits="false" id="M_413" name="trans,trans-farnesyl diphosphate" fbc:charge="0" />
      <species boundaryCondition="false" compartment="c" constant="false" hasOnlySubstanceUnits="false" id="M_414" name="trans-heptaprenyl diphosphate" fbc:charge="0" />
      <species boundaryCondition="false" compartment="c" constant="false" hasOnlySubstanceUnits="false" id="M_415" name="trehalose 6-phosphate" fbc:charge="0" />
      <species boundaryCondition="false" compartment="e" constant="false" hasOnlySubstanceUnits="false" id="M_528" name="TRHLext" fbc:charge="0" />
      <species boundaryCondition="false" compartment="c" constant="false" hasOnlySubstanceUnits="false" id="M_416" name="tripeptide" fbc:charge="0" />
      <species boundaryCondition="false" compartment="e" constant="false" hasOnlySubstanceUnits="false" id="M_529" name="TRPext" fbc:charge="0" />
      <species boundaryCondition="false" compartment="e" constant="false" hasOnlySubstanceUnits="false" id="M_530" name="TYRext" fbc:charge="0" />
      <species boundaryCondition="false" compartment="c" constant="false" hasOnlySubstanceUnits="false" id="M_417" name="UDP" fbc:charge="0" />
      <species boundaryCondition="false" compartment="c" constant="false" hasOnlySubstanceUnits="false" id="M_418" name="UDP-galactose" fbc:charge="0" />
      <species boundaryCondition="false" compartment="c" constant="false" hasOnlySubstanceUnits="false" id="M_419" name="UDP-glucose" fbc:charge="0" />
      <species boundaryCondition="false" compartment="c" constant="false" hasOnlySubstanceUnits="false" id="M_420" name="UDP-N-acetyl-3-O-(1-carboxyvinyl)-D-glucosamine" fbc:charge="0" />
      <species boundaryCondition="false" compartment="c" constant="false" hasOnlySubstanceUnits="false" id="M_421" name="UDP-N-acetyl-D-glucosamine" fbc:charge="0" />
      <species boundaryCondition="false" compartment="c" constant="false" hasOnlySubstanceUnits="false" id="M_422" name="UDP-N-acetylmuramate" fbc:charge="0" />
      <species boundaryCondition="false" compartment="c" constant="false" hasOnlySubstanceUnits="false" id="M_423" name="UDP-N-acetylmuramoyl-L-alanine" fbc:charge="0" />
      <species boundaryCondition="false" compartment="c" constant="false" hasOnlySubstanceUnits="false" id="M_424" name="UDP-N-acetylmuramoyl-L-alanyl-D-glutamate" fbc:charge="0" />
      <species boundaryCondition="false" compartment="c" constant="false" hasOnlySubstanceUnits="false" id="M_425" name="UDP-N-acetylmuramoyl-L-alanyl-D-glutamyl-L-lysine" fbc:charge="0" />
      <species boundaryCondition="false" compartment="c" constant="false" hasOnlySubstanceUnits="false" id="M_426" name="UDP-N-acetylmuramoyl-L-alanyl-D-glutamyl-L-lysyl-D-alanyl-D-alanine" fbc:charge="0" />
      <species boundaryCondition="false" compartment="c" constant="false" hasOnlySubstanceUnits="false" id="M_427" name="UMP" fbc:charge="0" />
      <species boundaryCondition="false" compartment="c" constant="false" hasOnlySubstanceUnits="false" id="M_428" name="undecaprenol" fbc:charge="0" />
      <species boundaryCondition="false" compartment="c" constant="false" hasOnlySubstanceUnits="false" id="M_429" name="undecaprenyl diphosphate" fbc:charge="0" />
      <species boundaryCondition="false" compartment="c" constant="false" hasOnlySubstanceUnits="false" id="M_430" name="undecaprenyl phosphate" fbc:charge="0" />
      <species boundaryCondition="false" compartment="c" constant="false" hasOnlySubstanceUnits="false" id="M_431" name="uracil" fbc:charge="0" />
      <species boundaryCondition="false" compartment="e" constant="false" hasOnlySubstanceUnits="false" id="M_531" name="URAext" fbc:charge="0" />
      <species boundaryCondition="false" compartment="c" constant="false" hasOnlySubstanceUnits="false" id="M_432" name="uridine" fbc:charge="0" />
      <species boundaryCondition="false" compartment="c" constant="false" hasOnlySubstanceUnits="false" id="M_433" name="UTP" fbc:charge="0" />
      <species boundaryCondition="false" compartment="e" constant="false" hasOnlySubstanceUnits="false" id="M_532" name="VALext" fbc:charge="0" />
      <species boundaryCondition="false" compartment="e" constant="false" hasOnlySubstanceUnits="false" id="M_533" name="XANext" fbc:charge="0" />
      <species boundaryCondition="false" compartment="c" constant="false" hasOnlySubstanceUnits="false" id="M_434" name="xanthine" fbc:charge="0" />
      <species boundaryCondition="false" compartment="c" constant="false" hasOnlySubstanceUnits="false" id="M_435" name="xanthosine" fbc:charge="0" />
      <species boundaryCondition="false" compartment="c" constant="false" hasOnlySubstanceUnits="false" id="M_436" name="XMP" fbc:charge="0" />
      <species boundaryCondition="false" compartment="e" constant="false" hasOnlySubstanceUnits="false" id="M_534" name="XYLANext" fbc:charge="0" />
      <species boundaryCondition="false" compartment="e" constant="false" hasOnlySubstanceUnits="false" id="M_535" name="XYLext" fbc:charge="0" />
      <species boundaryCondition="false" compartment="c" constant="false" hasOnlySubstanceUnits="false" id="M_437" name="xylobiose" fbc:charge="0" />
    </listOfSpecies>
    <listOfReactions>
      <reaction fast="false" id="R_glk_1" name="glk" reversible="false" fbc:lowerFluxBound="cobra_0_bound" fbc:upperFluxBound="cobra_default_ub">
        <listOfReactants>
          <speciesReference constant="true" species="M_126" stoichiometry="1" />
          <speciesReference constant="true" species="M_194" stoichiometry="1" />
        </listOfReactants>
        <listOfProducts>
          <speciesReference constant="true" species="M_118" stoichiometry="1" />
          <speciesReference constant="true" species="M_196" stoichiometry="1" />
        </listOfProducts>
      </reaction>
      <reaction fast="false" id="R_pgiA_1" name="pgiA" reversible="true" fbc:lowerFluxBound="cobra_default_lb" fbc:upperFluxBound="cobra_default_ub">
        <listOfReactants>
          <speciesReference constant="true" species="M_196" stoichiometry="1" />
        </listOfReactants>
        <listOfProducts>
          <speciesReference constant="true" species="M_183" stoichiometry="1" />
        </listOfProducts>
      </reaction>
      <reaction fast="false" id="R_pfk_1" name="pfk" reversible="false" fbc:lowerFluxBound="cobra_0_bound" fbc:upperFluxBound="cobra_default_ub">
        <listOfReactants>
          <speciesReference constant="true" species="M_126" stoichiometry="1" />
          <speciesReference constant="true" species="M_183" stoichiometry="1" />
        </listOfReactants>
        <listOfProducts>
          <speciesReference constant="true" species="M_118" stoichiometry="1" />
          <speciesReference constant="true" species="M_181" stoichiometry="1" />
        </listOfProducts>
      </reaction>
      <reaction fast="false" id="R_fbp_1" name="fbp" reversible="false" fbc:lowerFluxBound="cobra_0_bound" fbc:upperFluxBound="cobra_default_ub">
        <listOfReactants>
          <speciesReference constant="true" species="M_258" stoichiometry="1" />
          <speciesReference constant="true" species="M_181" stoichiometry="1" />
        </listOfReactants>
        <listOfProducts>
          <speciesReference constant="true" species="M_376" stoichiometry="1" />
          <speciesReference constant="true" species="M_183" stoichiometry="1" />
        </listOfProducts>
      </reaction>
      <reaction fast="false" id="R_fbaA_1" name="fbaA" reversible="true" fbc:lowerFluxBound="cobra_default_lb" fbc:upperFluxBound="cobra_default_ub">
        <listOfReactants>
          <speciesReference constant="true" species="M_181" stoichiometry="1" />
        </listOfReactants>
        <listOfProducts>
          <speciesReference constant="true" species="M_249" stoichiometry="1" />
          <speciesReference constant="true" species="M_199" stoichiometry="1" />
        </listOfProducts>
      </reaction>
      <reaction fast="false" id="R_tpiA_1" name="tpiA" reversible="true" fbc:lowerFluxBound="cobra_default_lb" fbc:upperFluxBound="cobra_default_ub">
        <listOfReactants>
          <speciesReference constant="true" species="M_249" stoichiometry="1" />
        </listOfReactants>
        <listOfProducts>
          <speciesReference constant="true" species="M_199" stoichiometry="1" />
        </listOfProducts>
      </reaction>
      <reaction fast="false" id="R_gapA_1" name="gapA" reversible="true" fbc:lowerFluxBound="cobra_default_lb" fbc:upperFluxBound="cobra_default_ub">
        <listOfReactants>
          <speciesReference constant="true" species="M_376" stoichiometry="1" />
          <speciesReference constant="true" species="M_199" stoichiometry="1" />
          <speciesReference constant="true" species="M_341" stoichiometry="1" />
        </listOfReactants>
        <listOfProducts>
          <speciesReference constant="true" species="M_342" stoichiometry="1" />
          <speciesReference constant="true" species="M_65" stoichiometry="1" />
          <speciesReference constant="true" species="M_257" stoichiometry="1" />
        </listOfProducts>
      </reaction>
      <reaction fast="false" id="R_gapB_1" name="gapB" reversible="true" fbc:lowerFluxBound="cobra_default_lb" fbc:upperFluxBound="cobra_default_ub">
        <listOfReactants>
          <speciesReference constant="true" species="M_376" stoichiometry="1" />
          <speciesReference constant="true" species="M_199" stoichiometry="1" />
          <speciesReference constant="true" species="M_341" stoichiometry="1" />
        </listOfReactants>
        <listOfProducts>
          <speciesReference constant="true" species="M_342" stoichiometry="1" />
          <speciesReference constant="true" species="M_65" stoichiometry="1" />
          <speciesReference constant="true" species="M_257" stoichiometry="1" />
        </listOfProducts>
      </reaction>
      <reaction fast="false" id="R_pgk_1" name="pgk" reversible="true" fbc:lowerFluxBound="cobra_default_lb" fbc:upperFluxBound="cobra_default_ub">
        <listOfReactants>
          <speciesReference constant="true" species="M_118" stoichiometry="1" />
          <speciesReference constant="true" species="M_65" stoichiometry="1" />
        </listOfReactants>
        <listOfProducts>
          <speciesReference constant="true" species="M_126" stoichiometry="1" />
          <speciesReference constant="true" species="M_64" stoichiometry="1" />
        </listOfProducts>
      </reaction>
      <reaction fast="false" id="R_pgmB_1" name="pgmB" reversible="true" fbc:lowerFluxBound="cobra_default_lb" fbc:upperFluxBound="cobra_default_ub">
        <listOfReactants>
          <speciesReference constant="true" species="M_129" stoichiometry="1" />
        </listOfReactants>
        <listOfProducts>
          <speciesReference constant="true" species="M_130" stoichiometry="1" />
        </listOfProducts>
      </reaction>
      <reaction fast="false" id="R_pmg_1" name="pmg" reversible="true" fbc:lowerFluxBound="cobra_default_lb" fbc:upperFluxBound="cobra_default_ub">
        <listOfReactants>
          <speciesReference constant="true" species="M_64" stoichiometry="1" />
        </listOfReactants>
        <listOfProducts>
          <speciesReference constant="true" species="M_51" stoichiometry="1" />
        </listOfProducts>
      </reaction>
      <reaction fast="false" id="R_yjhF_1" name="yjhF" reversible="true" fbc:lowerFluxBound="cobra_default_lb" fbc:upperFluxBound="cobra_default_ub">
        <listOfReactants>
          <speciesReference constant="true" species="M_64" stoichiometry="1" />
        </listOfReactants>
        <listOfProducts>
          <speciesReference constant="true" species="M_51" stoichiometry="1" />
        </listOfProducts>
      </reaction>
      <reaction fast="false" id="R_yrjI_1" name="yrjI" reversible="true" fbc:lowerFluxBound="cobra_default_lb" fbc:upperFluxBound="cobra_default_ub">
        <listOfReactants>
          <speciesReference constant="true" species="M_64" stoichiometry="1" />
        </listOfReactants>
        <listOfProducts>
          <speciesReference constant="true" species="M_51" stoichiometry="1" />
        </listOfProducts>
      </reaction>
      <reaction fast="false" id="R_enoA_1" name="enoA" reversible="true" fbc:lowerFluxBound="cobra_default_lb" fbc:upperFluxBound="cobra_default_ub">
        <listOfReactants>
          <speciesReference constant="true" species="M_51" stoichiometry="1" />
        </listOfReactants>
        <listOfProducts>
          <speciesReference constant="true" species="M_258" stoichiometry="1" />
          <speciesReference constant="true" species="M_378" stoichiometry="1" />
        </listOfProducts>
      </reaction>
      <reaction fast="false" id="R_enoB_1" name="enoB" reversible="true" fbc:lowerFluxBound="cobra_default_lb" fbc:upperFluxBound="cobra_default_ub">
        <listOfReactants>
          <speciesReference constant="true" species="M_51" stoichiometry="1" />
        </listOfReactants>
        <listOfProducts>
          <speciesReference constant="true" species="M_258" stoichiometry="1" />
          <speciesReference constant="true" species="M_378" stoichiometry="1" />
        </listOfProducts>
      </reaction>
      <reaction fast="false" id="R_pyk_1" name="pyk" reversible="false" fbc:lowerFluxBound="cobra_0_bound" fbc:upperFluxBound="cobra_default_ub">
        <listOfReactants>
          <speciesReference constant="true" species="M_118" stoichiometry="1" />
          <speciesReference constant="true" species="M_378" stoichiometry="1" />
        </listOfReactants>
        <listOfProducts>
          <speciesReference constant="true" species="M_126" stoichiometry="1" />
          <speciesReference constant="true" species="M_388" stoichiometry="1" />
        </listOfProducts>
      </reaction>
      <reaction fast="false" id="R_xylM_1" name="xylM" reversible="true" fbc:lowerFluxBound="cobra_default_lb" fbc:upperFluxBound="cobra_default_ub">
        <listOfReactants>
          <speciesReference constant="true" species="M_194" stoichiometry="1" />
        </listOfReactants>
        <listOfProducts>
          <speciesReference constant="true" species="M_128" stoichiometry="1" />
        </listOfProducts>
      </reaction>
      <reaction fast="false" id="R_xylM_2" name="xylM" reversible="true" fbc:lowerFluxBound="cobra_default_lb" fbc:upperFluxBound="cobra_default_ub">
        <listOfReactants>
          <speciesReference constant="true" species="M_233" stoichiometry="1" />
        </listOfReactants>
        <listOfProducts>
          <speciesReference constant="true" species="M_135" stoichiometry="1" />
        </listOfProducts>
      </reaction>
      <reaction fast="false" id="R_xylM_3" name="xylM" reversible="true" fbc:lowerFluxBound="cobra_default_lb" fbc:upperFluxBound="cobra_default_ub">
        <listOfReactants>
          <speciesReference constant="true" species="M_280" stoichiometry="1" />
        </listOfReactants>
        <listOfProducts>
          <speciesReference constant="true" species="M_138" stoichiometry="1" />
        </listOfProducts>
      </reaction>
      <reaction fast="false" id="R_xylM_4" name="xylM" reversible="true" fbc:lowerFluxBound="cobra_default_lb" fbc:upperFluxBound="cobra_default_ub">
        <listOfReactants>
          <speciesReference constant="true" species="M_277" stoichiometry="1" />
        </listOfReactants>
        <listOfProducts>
          <speciesReference constant="true" species="M_137" stoichiometry="1" />
        </listOfProducts>
      </reaction>
      <reaction fast="false" id="R_xylM_5" name="xylM" reversible="true" fbc:lowerFluxBound="cobra_default_lb" fbc:upperFluxBound="cobra_default_ub">
        <listOfReactants>
          <speciesReference constant="true" species="M_317" stoichiometry="1" />
        </listOfReactants>
        <listOfProducts>
          <speciesReference constant="true" species="M_139" stoichiometry="1" />
        </listOfProducts>
      </reaction>
      <reaction fast="false" id="R_bglA_1" name="bglA" reversible="false" fbc:lowerFluxBound="cobra_0_bound" fbc:upperFluxBound="cobra_default_ub">
        <listOfReactants>
          <speciesReference constant="true" species="M_258" stoichiometry="1" />
          <speciesReference constant="true" species="M_101" stoichiometry="1" />
        </listOfReactants>
        <listOfProducts>
          <speciesReference constant="true" species="M_196" stoichiometry="1" />
          <speciesReference constant="true" species="M_194" stoichiometry="1" />
        </listOfProducts>
      </reaction>
      <reaction fast="false" id="R_bglA_2" name="bglA" reversible="false" fbc:lowerFluxBound="cobra_0_bound" fbc:upperFluxBound="cobra_default_ub">
        <listOfReactants>
          <speciesReference constant="true" species="M_395" stoichiometry="1" />
          <speciesReference constant="true" species="M_258" stoichiometry="1" />
        </listOfReactants>
        <listOfProducts>
          <speciesReference constant="true" species="M_23" stoichiometry="1" />
          <speciesReference constant="true" species="M_130" stoichiometry="1" />
        </listOfProducts>
      </reaction>
      <reaction fast="false" id="R_bglA_3" name="bglA" reversible="false" fbc:lowerFluxBound="cobra_0_bound" fbc:upperFluxBound="cobra_default_ub">
        <listOfReactants>
          <speciesReference constant="true" species="M_125" stoichiometry="1" />
          <speciesReference constant="true" species="M_258" stoichiometry="1" />
        </listOfReactants>
        <listOfProducts>
          <speciesReference constant="true" species="M_264" stoichiometry="1" />
          <speciesReference constant="true" species="M_130" stoichiometry="1" />
        </listOfProducts>
      </reaction>
      <reaction fast="false" id="R_zwf_1" name="zwf" reversible="true" fbc:lowerFluxBound="cobra_default_lb" fbc:upperFluxBound="cobra_default_ub">
        <listOfReactants>
          <speciesReference constant="true" species="M_343" stoichiometry="1" />
          <speciesReference constant="true" species="M_196" stoichiometry="1" />
        </listOfReactants>
        <listOfProducts>
          <speciesReference constant="true" species="M_257" stoichiometry="1" />
          <speciesReference constant="true" species="M_190" stoichiometry="1" />
          <speciesReference constant="true" species="M_344" stoichiometry="1" />
        </listOfProducts>
      </reaction>
      <reaction fast="false" id="R_unk_1" name="unk" reversible="false" fbc:lowerFluxBound="cobra_0_bound" fbc:upperFluxBound="cobra_default_ub">
        <listOfReactants>
          <speciesReference constant="true" species="M_190" stoichiometry="1" />
          <speciesReference constant="true" species="M_258" stoichiometry="1" />
        </listOfReactants>
        <listOfProducts>
          <speciesReference constant="true" species="M_102" stoichiometry="1" />
        </listOfProducts>
      </reaction>
      <reaction fast="false" id="R_gnd_1" name="gnd" reversible="false" fbc:lowerFluxBound="cobra_0_bound" fbc:upperFluxBound="cobra_default_ub">
        <listOfReactants>
          <speciesReference constant="true" species="M_343" stoichiometry="1" />
          <speciesReference constant="true" species="M_102" stoichiometry="1" />
        </listOfReactants>
        <listOfProducts>
          <speciesReference constant="true" species="M_219" stoichiometry="1" />
          <speciesReference constant="true" species="M_257" stoichiometry="1" />
          <speciesReference constant="true" species="M_154" stoichiometry="1" />
          <speciesReference constant="true" species="M_344" stoichiometry="1" />
        </listOfProducts>
      </reaction>
      <reaction fast="false" id="R_gntZ_1" name="gntZ" reversible="false" fbc:lowerFluxBound="cobra_0_bound" fbc:upperFluxBound="cobra_default_ub">
        <listOfReactants>
          <speciesReference constant="true" species="M_343" stoichiometry="1" />
          <speciesReference constant="true" species="M_102" stoichiometry="1" />
        </listOfReactants>
        <listOfProducts>
          <speciesReference constant="true" species="M_219" stoichiometry="1" />
          <speciesReference constant="true" species="M_257" stoichiometry="1" />
          <speciesReference constant="true" species="M_154" stoichiometry="1" />
          <speciesReference constant="true" species="M_344" stoichiometry="1" />
        </listOfProducts>
      </reaction>
      <reaction fast="false" id="R_rpe_1" name="rpe" reversible="true" fbc:lowerFluxBound="cobra_default_lb" fbc:upperFluxBound="cobra_default_ub">
        <listOfReactants>
          <speciesReference constant="true" species="M_219" stoichiometry="1" />
        </listOfReactants>
        <listOfProducts>
          <speciesReference constant="true" species="M_235" stoichiometry="1" />
        </listOfProducts>
      </reaction>
      <reaction fast="false" id="R_rpiA_1" name="rpiA" reversible="true" fbc:lowerFluxBound="cobra_default_lb" fbc:upperFluxBound="cobra_default_ub">
        <listOfReactants>
          <speciesReference constant="true" species="M_219" stoichiometry="1" />
        </listOfReactants>
        <listOfProducts>
          <speciesReference constant="true" species="M_218" stoichiometry="1" />
        </listOfProducts>
      </reaction>
      <reaction fast="false" id="R_tkt_1" name="tkt" reversible="true" fbc:lowerFluxBound="cobra_default_lb" fbc:upperFluxBound="cobra_default_ub">
        <listOfReactants>
          <speciesReference constant="true" species="M_218" stoichiometry="1" />
          <speciesReference constant="true" species="M_235" stoichiometry="1" />
        </listOfReactants>
        <listOfProducts>
          <speciesReference constant="true" species="M_199" stoichiometry="1" />
          <speciesReference constant="true" species="M_396" stoichiometry="1" />
        </listOfProducts>
      </reaction>
      <reaction fast="false" id="R_unk_2" name="unk" reversible="true" fbc:lowerFluxBound="cobra_default_lb" fbc:upperFluxBound="cobra_default_ub">
        <listOfReactants>
          <speciesReference constant="true" species="M_199" stoichiometry="1" />
          <speciesReference constant="true" species="M_396" stoichiometry="1" />
        </listOfReactants>
        <listOfProducts>
          <speciesReference constant="true" species="M_179" stoichiometry="1" />
          <speciesReference constant="true" species="M_183" stoichiometry="1" />
        </listOfProducts>
      </reaction>
      <reaction fast="false" id="R_tkt_2" name="tkt" reversible="true" fbc:lowerFluxBound="cobra_default_lb" fbc:upperFluxBound="cobra_default_ub">
        <listOfReactants>
          <speciesReference constant="true" species="M_179" stoichiometry="1" />
          <speciesReference constant="true" species="M_235" stoichiometry="1" />
        </listOfReactants>
        <listOfProducts>
          <speciesReference constant="true" species="M_199" stoichiometry="1" />
          <speciesReference constant="true" species="M_183" stoichiometry="1" />
        </listOfProducts>
      </reaction>
      <reaction fast="false" id="R_deoB_1" name="deoB" reversible="true" fbc:lowerFluxBound="cobra_default_lb" fbc:upperFluxBound="cobra_default_ub">
        <listOfReactants>
          <speciesReference constant="true" species="M_41" stoichiometry="1" />
        </listOfReactants>
        <listOfProducts>
          <speciesReference constant="true" species="M_42" stoichiometry="1" />
        </listOfProducts>
      </reaction>
      <reaction fast="false" id="R_deoC_1" name="deoC" reversible="true" fbc:lowerFluxBound="cobra_default_lb" fbc:upperFluxBound="cobra_default_ub">
        <listOfReactants>
          <speciesReference constant="true" species="M_42" stoichiometry="1" />
        </listOfReactants>
        <listOfProducts>
          <speciesReference constant="true" species="M_199" stoichiometry="1" />
          <speciesReference constant="true" species="M_103" stoichiometry="1" />
        </listOfProducts>
      </reaction>
      <reaction fast="false" id="R_rbsK_2" name="rbsK" reversible="false" fbc:lowerFluxBound="cobra_0_bound" fbc:upperFluxBound="cobra_default_ub">
        <listOfReactants>
          <speciesReference constant="true" species="M_126" stoichiometry="1" />
          <speciesReference constant="true" species="M_216" stoichiometry="1" />
        </listOfReactants>
        <listOfProducts>
          <speciesReference constant="true" species="M_218" stoichiometry="1" />
          <speciesReference constant="true" species="M_118" stoichiometry="1" />
        </listOfProducts>
      </reaction>
      <reaction fast="false" id="R_deoB_2" name="deoB" reversible="true" fbc:lowerFluxBound="cobra_default_lb" fbc:upperFluxBound="cobra_default_ub">
        <listOfReactants>
          <speciesReference constant="true" species="M_218" stoichiometry="1" />
        </listOfReactants>
        <listOfProducts>
          <speciesReference constant="true" species="M_217" stoichiometry="1" />
        </listOfProducts>
      </reaction>
      <reaction fast="false" id="R_prsB_1" name="prsB" reversible="false" fbc:lowerFluxBound="cobra_0_bound" fbc:upperFluxBound="cobra_default_ub">
        <listOfReactants>
          <speciesReference constant="true" species="M_218" stoichiometry="1" />
          <speciesReference constant="true" species="M_126" stoichiometry="1" />
        </listOfReactants>
        <listOfProducts>
          <speciesReference constant="true" species="M_91" stoichiometry="1" />
          <speciesReference constant="true" species="M_121" stoichiometry="1" />
        </listOfProducts>
      </reaction>
      <reaction fast="false" id="R_prsA_1" name="prsA" reversible="false" fbc:lowerFluxBound="cobra_0_bound" fbc:upperFluxBound="cobra_default_ub">
        <listOfReactants>
          <speciesReference constant="true" species="M_218" stoichiometry="1" />
          <speciesReference constant="true" species="M_167" stoichiometry="1" />
        </listOfReactants>
        <listOfProducts>
          <speciesReference constant="true" species="M_91" stoichiometry="1" />
          <speciesReference constant="true" species="M_165" stoichiometry="1" />
        </listOfProducts>
      </reaction>
      <reaction fast="false" id="R_gntK_1" name="gntK" reversible="false" fbc:lowerFluxBound="cobra_0_bound" fbc:upperFluxBound="cobra_default_ub">
        <listOfReactants>
          <speciesReference constant="true" species="M_126" stoichiometry="1" />
          <speciesReference constant="true" species="M_189" stoichiometry="1" />
        </listOfReactants>
        <listOfProducts>
          <speciesReference constant="true" species="M_118" stoichiometry="1" />
          <speciesReference constant="true" species="M_102" stoichiometry="1" />
        </listOfProducts>
      </reaction>
      <reaction fast="false" id="R_ldh_1" name="ldh" reversible="true" fbc:lowerFluxBound="cobra_default_lb" fbc:upperFluxBound="cobra_default_ub">
        <listOfReactants>
          <speciesReference constant="true" species="M_342" stoichiometry="1" />
          <speciesReference constant="true" species="M_257" stoichiometry="1" />
          <speciesReference constant="true" species="M_388" stoichiometry="1" />
        </listOfReactants>
        <listOfProducts>
          <speciesReference constant="true" species="M_9" stoichiometry="1" />
          <speciesReference constant="true" species="M_341" stoichiometry="1" />
        </listOfProducts>
      </reaction>
      <reaction fast="false" id="R_ldhB_1" name="ldhB" reversible="true" fbc:lowerFluxBound="cobra_default_lb" fbc:upperFluxBound="cobra_default_ub">
        <listOfReactants>
          <speciesReference constant="true" species="M_342" stoichiometry="1" />
          <speciesReference constant="true" species="M_257" stoichiometry="1" />
          <speciesReference constant="true" species="M_388" stoichiometry="1" />
        </listOfReactants>
        <listOfProducts>
          <speciesReference constant="true" species="M_9" stoichiometry="1" />
          <speciesReference constant="true" species="M_341" stoichiometry="1" />
        </listOfProducts>
      </reaction>
      <reaction fast="false" id="R_ldhX_1" name="ldhX" reversible="true" fbc:lowerFluxBound="cobra_default_lb" fbc:upperFluxBound="cobra_default_ub">
        <listOfReactants>
          <speciesReference constant="true" species="M_342" stoichiometry="1" />
          <speciesReference constant="true" species="M_257" stoichiometry="1" />
          <speciesReference constant="true" species="M_388" stoichiometry="1" />
        </listOfReactants>
        <listOfProducts>
          <speciesReference constant="true" species="M_9" stoichiometry="1" />
          <speciesReference constant="true" species="M_341" stoichiometry="1" />
        </listOfProducts>
      </reaction>
      <reaction fast="false" id="R_pfl_1" name="pfl" reversible="true" fbc:lowerFluxBound="cobra_default_lb" fbc:upperFluxBound="cobra_default_ub">
        <listOfReactants>
          <speciesReference constant="true" species="M_155" stoichiometry="1" />
          <speciesReference constant="true" species="M_388" stoichiometry="1" />
        </listOfReactants>
        <listOfProducts>
          <speciesReference constant="true" species="M_241" stoichiometry="1" />
          <speciesReference constant="true" species="M_108" stoichiometry="1" />
        </listOfProducts>
      </reaction>
      <reaction fast="false" id="R_pdhA_1" name="pdhA" reversible="false" fbc:lowerFluxBound="cobra_0_bound" fbc:upperFluxBound="cobra_default_ub">
        <listOfReactants>
          <speciesReference constant="true" species="M_298" stoichiometry="1" />
          <speciesReference constant="true" species="M_388" stoichiometry="1" />
        </listOfReactants>
        <listOfProducts>
          <speciesReference constant="true" species="M_154" stoichiometry="1" />
          <speciesReference constant="true" species="M_392" stoichiometry="1" />
        </listOfProducts>
      </reaction>
      <reaction fast="false" id="R_pdhB_1" name="pdhB" reversible="false" fbc:lowerFluxBound="cobra_0_bound" fbc:upperFluxBound="cobra_default_ub">
        <listOfReactants>
          <speciesReference constant="true" species="M_298" stoichiometry="1" />
          <speciesReference constant="true" species="M_388" stoichiometry="1" />
        </listOfReactants>
        <listOfProducts>
          <speciesReference constant="true" species="M_154" stoichiometry="1" />
          <speciesReference constant="true" species="M_392" stoichiometry="1" />
        </listOfProducts>
      </reaction>
      <reaction fast="false" id="R_pdhC_1" name="pdhC" reversible="false" fbc:lowerFluxBound="cobra_0_bound" fbc:upperFluxBound="cobra_default_ub">
        <listOfReactants>
          <speciesReference constant="true" species="M_155" stoichiometry="1" />
          <speciesReference constant="true" species="M_392" stoichiometry="1" />
        </listOfReactants>
        <listOfProducts>
          <speciesReference constant="true" species="M_207" stoichiometry="1" />
          <speciesReference constant="true" species="M_108" stoichiometry="1" />
        </listOfProducts>
      </reaction>
      <reaction fast="false" id="R_pdhD_1" name="pdhD" reversible="false" fbc:lowerFluxBound="cobra_0_bound" fbc:upperFluxBound="cobra_default_ub">
        <listOfReactants>
          <speciesReference constant="true" species="M_207" stoichiometry="1" />
          <speciesReference constant="true" species="M_341" stoichiometry="1" />
        </listOfReactants>
        <listOfProducts>
          <speciesReference constant="true" species="M_342" stoichiometry="1" />
          <speciesReference constant="true" species="M_298" stoichiometry="1" />
          <speciesReference constant="true" species="M_257" stoichiometry="1" />
        </listOfProducts>
      </reaction>
      <reaction fast="false" id="R_adhE_1" name="adhE" reversible="true" fbc:lowerFluxBound="cobra_default_lb" fbc:upperFluxBound="cobra_default_ub">
        <listOfReactants>
          <speciesReference constant="true" species="M_342" stoichiometry="1" />
          <speciesReference constant="true" species="M_108" stoichiometry="1" />
        </listOfReactants>
        <listOfProducts>
          <speciesReference constant="true" species="M_155" stoichiometry="1" />
          <speciesReference constant="true" species="M_341" stoichiometry="1" />
          <speciesReference constant="true" species="M_103" stoichiometry="1" />
        </listOfProducts>
      </reaction>
      <reaction fast="false" id="R_adhA_1" name="adhA" reversible="true" fbc:lowerFluxBound="cobra_default_lb" fbc:upperFluxBound="cobra_default_ub">
        <listOfReactants>
          <speciesReference constant="true" species="M_342" stoichiometry="1" />
          <speciesReference constant="true" species="M_257" stoichiometry="1" />
          <speciesReference constant="true" species="M_103" stoichiometry="1" />
        </listOfReactants>
        <listOfProducts>
          <speciesReference constant="true" species="M_341" stoichiometry="1" />
          <speciesReference constant="true" species="M_236" stoichiometry="1" />
        </listOfProducts>
      </reaction>
      <reaction fast="false" id="R_adhA_1_dup" name="adhA" reversible="false" fbc:lowerFluxBound="cobra_0_bound" fbc:upperFluxBound="cobra_default_ub">
        <listOfReactants>
          <speciesReference constant="true" species="M_342" stoichiometry="1" />
          <speciesReference constant="true" species="M_257" stoichiometry="1" />
          <speciesReference constant="true" species="M_103" stoichiometry="1" />
        </listOfReactants>
        <listOfProducts>
          <speciesReference constant="true" species="M_341" stoichiometry="1" />
          <speciesReference constant="true" species="M_236" stoichiometry="1" />
        </listOfProducts>
      </reaction>
      <reaction fast="false" id="R_pta_1" name="pta" reversible="true" fbc:lowerFluxBound="cobra_default_lb" fbc:upperFluxBound="cobra_default_ub">
        <listOfReactants>
          <speciesReference constant="true" species="M_376" stoichiometry="1" />
          <speciesReference constant="true" species="M_108" stoichiometry="1" />
        </listOfReactants>
        <listOfProducts>
          <speciesReference constant="true" species="M_155" stoichiometry="1" />
          <speciesReference constant="true" species="M_107" stoichiometry="1" />
        </listOfProducts>
      </reaction>
      <reaction fast="false" id="R_ackA2_1" name="ackA2" reversible="true" fbc:lowerFluxBound="cobra_default_lb" fbc:upperFluxBound="cobra_default_ub">
        <listOfReactants>
          <speciesReference constant="true" species="M_118" stoichiometry="1" />
          <speciesReference constant="true" species="M_107" stoichiometry="1" />
        </listOfReactants>
        <listOfProducts>
          <speciesReference constant="true" species="M_104" stoichiometry="1" />
          <speciesReference constant="true" species="M_126" stoichiometry="1" />
        </listOfProducts>
      </reaction>
      <reaction fast="false" id="R_ackA1_1" name="ackA1" reversible="true" fbc:lowerFluxBound="cobra_default_lb" fbc:upperFluxBound="cobra_default_ub">
        <listOfReactants>
          <speciesReference constant="true" species="M_118" stoichiometry="1" />
          <speciesReference constant="true" species="M_107" stoichiometry="1" />
        </listOfReactants>
        <listOfProducts>
          <speciesReference constant="true" species="M_104" stoichiometry="1" />
          <speciesReference constant="true" species="M_126" stoichiometry="1" />
        </listOfProducts>
      </reaction>
      <reaction fast="false" id="R_ackA2_1_dup" name="ackA2" reversible="false" fbc:lowerFluxBound="cobra_0_bound" fbc:upperFluxBound="cobra_default_ub">
        <listOfReactants>
          <speciesReference constant="true" species="M_118" stoichiometry="1" />
          <speciesReference constant="true" species="M_107" stoichiometry="1" />
        </listOfReactants>
        <listOfProducts>
          <speciesReference constant="true" species="M_104" stoichiometry="1" />
          <speciesReference constant="true" species="M_126" stoichiometry="1" />
        </listOfProducts>
      </reaction>
      <reaction fast="false" id="R_ackA1_1_dup" name="ackA1" reversible="false" fbc:lowerFluxBound="cobra_0_bound" fbc:upperFluxBound="cobra_default_ub">
        <listOfReactants>
          <speciesReference constant="true" species="M_118" stoichiometry="1" />
          <speciesReference constant="true" species="M_107" stoichiometry="1" />
        </listOfReactants>
        <listOfProducts>
          <speciesReference constant="true" species="M_104" stoichiometry="1" />
          <speciesReference constant="true" species="M_126" stoichiometry="1" />
        </listOfProducts>
      </reaction>
      <reaction fast="false" id="R_noxC_1" name="noxC" reversible="false" fbc:lowerFluxBound="cobra_0_bound" fbc:upperFluxBound="cobra_default_ub">
        <listOfReactants>
          <speciesReference constant="true" species="M_342" stoichiometry="1" />
          <speciesReference constant="true" species="M_257" stoichiometry="1" />
          <speciesReference constant="true" species="M_354" stoichiometry="0.5" />
        </listOfReactants>
        <listOfProducts>
          <speciesReference constant="true" species="M_341" stoichiometry="1" />
          <speciesReference constant="true" species="M_258" stoichiometry="1" />
        </listOfProducts>
      </reaction>
      <reaction fast="false" id="R_noxD_1" name="noxD" reversible="false" fbc:lowerFluxBound="cobra_0_bound" fbc:upperFluxBound="cobra_default_ub">
        <listOfReactants>
          <speciesReference constant="true" species="M_342" stoichiometry="1" />
          <speciesReference constant="true" species="M_257" stoichiometry="1" />
          <speciesReference constant="true" species="M_354" stoichiometry="0.5" />
        </listOfReactants>
        <listOfProducts>
          <speciesReference constant="true" species="M_341" stoichiometry="1" />
          <speciesReference constant="true" species="M_258" stoichiometry="1" />
        </listOfProducts>
      </reaction>
      <reaction fast="false" id="R_noxE_1" name="noxE" reversible="false" fbc:lowerFluxBound="cobra_0_bound" fbc:upperFluxBound="cobra_default_ub">
        <listOfReactants>
          <speciesReference constant="true" species="M_342" stoichiometry="1" />
          <speciesReference constant="true" species="M_257" stoichiometry="1" />
          <speciesReference constant="true" species="M_354" stoichiometry="0.5" />
        </listOfReactants>
        <listOfProducts>
          <speciesReference constant="true" species="M_341" stoichiometry="1" />
          <speciesReference constant="true" species="M_258" stoichiometry="1" />
        </listOfProducts>
      </reaction>
      <reaction fast="false" id="R_poxL_1" name="poxL" reversible="false" fbc:lowerFluxBound="cobra_0_bound" fbc:upperFluxBound="cobra_default_ub">
        <listOfReactants>
          <speciesReference constant="true" species="M_376" stoichiometry="1" />
          <speciesReference constant="true" species="M_258" stoichiometry="1" />
          <speciesReference constant="true" species="M_354" stoichiometry="1" />
          <speciesReference constant="true" species="M_388" stoichiometry="1" />
        </listOfReactants>
        <listOfProducts>
          <speciesReference constant="true" species="M_154" stoichiometry="1" />
          <speciesReference constant="true" species="M_107" stoichiometry="1" />
          <speciesReference constant="true" species="M_259" stoichiometry="1" />
        </listOfProducts>
      </reaction>
      <reaction fast="false" id="R_noxA_1" name="noxA" reversible="false" fbc:lowerFluxBound="cobra_0_bound" fbc:upperFluxBound="cobra_default_ub">
        <listOfReactants>
          <speciesReference constant="true" species="M_342" stoichiometry="1" />
          <speciesReference constant="true" species="M_257" stoichiometry="1" />
          <speciesReference constant="true" species="M_354" stoichiometry="1" />
        </listOfReactants>
        <listOfProducts>
          <speciesReference constant="true" species="M_341" stoichiometry="1" />
          <speciesReference constant="true" species="M_259" stoichiometry="1" />
        </listOfProducts>
      </reaction>
      <reaction fast="false" id="R_noxB_1" name="noxB" reversible="false" fbc:lowerFluxBound="cobra_0_bound" fbc:upperFluxBound="cobra_default_ub">
        <listOfReactants>
          <speciesReference constant="true" species="M_342" stoichiometry="1" />
          <speciesReference constant="true" species="M_257" stoichiometry="1" />
          <speciesReference constant="true" species="M_354" stoichiometry="1" />
        </listOfReactants>
        <listOfProducts>
          <speciesReference constant="true" species="M_341" stoichiometry="1" />
          <speciesReference constant="true" species="M_259" stoichiometry="1" />
        </listOfProducts>
      </reaction>
      <reaction fast="false" id="R_mleS_1" name="mleS" reversible="false" fbc:lowerFluxBound="cobra_0_bound" fbc:upperFluxBound="cobra_default_ub">
        <listOfReactants>
          <speciesReference constant="true" species="M_10" stoichiometry="1" />
        </listOfReactants>
        <listOfProducts>
          <speciesReference constant="true" species="M_9" stoichiometry="1" />
          <speciesReference constant="true" species="M_154" stoichiometry="1" />
        </listOfProducts>
      </reaction>
      <reaction fast="false" id="R_mae_1" name="mae" reversible="false" fbc:lowerFluxBound="cobra_0_bound" fbc:upperFluxBound="cobra_default_ub">
        <listOfReactants>
          <speciesReference constant="true" species="M_341" stoichiometry="1" />
          <speciesReference constant="true" species="M_10" stoichiometry="1" />
        </listOfReactants>
        <listOfProducts>
          <speciesReference constant="true" species="M_342" stoichiometry="1" />
          <speciesReference constant="true" species="M_154" stoichiometry="1" />
          <speciesReference constant="true" species="M_388" stoichiometry="1" />
        </listOfProducts>
      </reaction>
      <reaction fast="false" id="R_pycA_1" name="pycA" reversible="true" fbc:lowerFluxBound="cobra_default_lb" fbc:upperFluxBound="cobra_default_ub">
        <listOfReactants>
          <speciesReference constant="true" species="M_126" stoichiometry="1" />
          <speciesReference constant="true" species="M_154" stoichiometry="1" />
          <speciesReference constant="true" species="M_388" stoichiometry="1" />
        </listOfReactants>
        <listOfProducts>
          <speciesReference constant="true" species="M_376" stoichiometry="1" />
          <speciesReference constant="true" species="M_118" stoichiometry="1" />
          <speciesReference constant="true" species="M_365" stoichiometry="1" />
        </listOfProducts>
      </reaction>
      <reaction fast="false" id="R_DIPHOS" name="DIPHOS" reversible="false" fbc:lowerFluxBound="cobra_0_bound" fbc:upperFluxBound="cobra_default_ub">
        <listOfReactants>
          <speciesReference constant="true" species="M_211" stoichiometry="1" />
        </listOfReactants>
        <listOfProducts>
          <speciesReference constant="true" species="M_376" stoichiometry="2" />
        </listOfProducts>
      </reaction>
      <reaction fast="false" id="R_gltA_1" name="gltA" reversible="true" fbc:lowerFluxBound="cobra_default_lb" fbc:upperFluxBound="cobra_default_ub">
        <listOfReactants>
          <speciesReference constant="true" species="M_108" stoichiometry="1" />
          <speciesReference constant="true" species="M_258" stoichiometry="1" />
          <speciesReference constant="true" species="M_365" stoichiometry="1" />
        </listOfReactants>
        <listOfProducts>
          <speciesReference constant="true" species="M_155" stoichiometry="1" />
          <speciesReference constant="true" species="M_152" stoichiometry="1" />
        </listOfProducts>
      </reaction>
      <reaction fast="false" id="R_citB_1" name="citB" reversible="true" fbc:lowerFluxBound="cobra_default_lb" fbc:upperFluxBound="cobra_default_ub">
        <listOfReactants>
          <speciesReference constant="true" species="M_152" stoichiometry="1" />
        </listOfReactants>
        <listOfProducts>
          <speciesReference constant="true" species="M_275" stoichiometry="1" />
        </listOfProducts>
      </reaction>
      <reaction fast="false" id="R_icd_1" name="icd" reversible="false" fbc:lowerFluxBound="cobra_0_bound" fbc:upperFluxBound="cobra_default_ub">
        <listOfReactants>
          <speciesReference constant="true" species="M_343" stoichiometry="1" />
          <speciesReference constant="true" species="M_275" stoichiometry="1" />
        </listOfReactants>
        <listOfProducts>
          <speciesReference constant="true" species="M_154" stoichiometry="1" />
          <speciesReference constant="true" species="M_257" stoichiometry="1" />
          <speciesReference constant="true" species="M_344" stoichiometry="1" />
          <speciesReference constant="true" species="M_50" stoichiometry="1" />
        </listOfProducts>
      </reaction>
      <reaction fast="false" id="R_frdC_1" name="frdC" reversible="true" fbc:lowerFluxBound="cobra_default_lb" fbc:upperFluxBound="cobra_default_ub">
        <listOfReactants>
          <speciesReference constant="true" species="M_401" stoichiometry="1" />
          <speciesReference constant="true" species="M_237" stoichiometry="1" />
        </listOfReactants>
        <listOfProducts>
          <speciesReference constant="true" species="M_242" stoichiometry="1" />
          <speciesReference constant="true" species="M_238" stoichiometry="1" />
        </listOfProducts>
      </reaction>
      <reaction fast="false" id="R_unk_4" name="unk" reversible="false" fbc:lowerFluxBound="cobra_0_bound" fbc:upperFluxBound="cobra_default_ub">
        <listOfReactants>
          <speciesReference constant="true" species="M_155" stoichiometry="1" />
          <speciesReference constant="true" species="M_341" stoichiometry="1" />
          <speciesReference constant="true" species="M_50" stoichiometry="1" />
        </listOfReactants>
        <listOfProducts>
          <speciesReference constant="true" species="M_342" stoichiometry="1" />
          <speciesReference constant="true" species="M_154" stoichiometry="1" />
          <speciesReference constant="true" species="M_257" stoichiometry="1" />
          <speciesReference constant="true" species="M_402" stoichiometry="1" />
        </listOfProducts>
      </reaction>
      <reaction fast="false" id="R_unk_5" name="unk" reversible="true" fbc:lowerFluxBound="cobra_default_lb" fbc:upperFluxBound="cobra_default_ub">
        <listOfReactants>
          <speciesReference constant="true" species="M_376" stoichiometry="1" />
          <speciesReference constant="true" species="M_118" stoichiometry="1" />
          <speciesReference constant="true" species="M_402" stoichiometry="1" />
        </listOfReactants>
        <listOfProducts>
          <speciesReference constant="true" species="M_401" stoichiometry="1" />
          <speciesReference constant="true" species="M_126" stoichiometry="1" />
          <speciesReference constant="true" species="M_155" stoichiometry="1" />
        </listOfProducts>
      </reaction>
      <reaction fast="false" id="R_unk_6" name="unk" reversible="true" fbc:lowerFluxBound="cobra_default_lb" fbc:upperFluxBound="cobra_default_ub">
        <listOfReactants>
          <speciesReference constant="true" species="M_242" stoichiometry="1" />
          <speciesReference constant="true" species="M_258" stoichiometry="1" />
        </listOfReactants>
        <listOfProducts>
          <speciesReference constant="true" species="M_10" stoichiometry="1" />
        </listOfProducts>
      </reaction>
      <reaction fast="false" id="R_unk_7" name="unk" reversible="true" fbc:lowerFluxBound="cobra_default_lb" fbc:upperFluxBound="cobra_default_ub">
        <listOfReactants>
          <speciesReference constant="true" species="M_341" stoichiometry="1" />
          <speciesReference constant="true" species="M_10" stoichiometry="1" />
        </listOfReactants>
        <listOfProducts>
          <speciesReference constant="true" species="M_342" stoichiometry="1" />
          <speciesReference constant="true" species="M_257" stoichiometry="1" />
          <speciesReference constant="true" species="M_365" stoichiometry="1" />
        </listOfProducts>
      </reaction>
      <reaction fast="false" id="R_uxaC_1" name="uxaC" reversible="true" fbc:lowerFluxBound="cobra_default_lb" fbc:upperFluxBound="cobra_default_ub">
        <listOfReactants>
          <speciesReference constant="true" species="M_197" stoichiometry="1" />
        </listOfReactants>
        <listOfProducts>
          <speciesReference constant="true" species="M_184" stoichiometry="1" />
        </listOfProducts>
      </reaction>
      <reaction fast="false" id="R_uxaC_2" name="uxaC" reversible="true" fbc:lowerFluxBound="cobra_default_lb" fbc:upperFluxBound="cobra_default_ub">
        <listOfReactants>
          <speciesReference constant="true" species="M_187" stoichiometry="1" />
        </listOfReactants>
        <listOfProducts>
          <speciesReference constant="true" species="M_222" stoichiometry="1" />
        </listOfProducts>
      </reaction>
      <reaction fast="false" id="R_uxuB_1" name="uxuB" reversible="true" fbc:lowerFluxBound="cobra_default_lb" fbc:upperFluxBound="cobra_default_ub">
        <listOfReactants>
          <speciesReference constant="true" species="M_184" stoichiometry="1" />
          <speciesReference constant="true" species="M_342" stoichiometry="1" />
          <speciesReference constant="true" species="M_257" stoichiometry="1" />
        </listOfReactants>
        <listOfProducts>
          <speciesReference constant="true" species="M_213" stoichiometry="1" />
          <speciesReference constant="true" species="M_341" stoichiometry="1" />
        </listOfProducts>
      </reaction>
      <reaction fast="false" id="R_uxuB_2" name="uxuB" reversible="true" fbc:lowerFluxBound="cobra_default_lb" fbc:upperFluxBound="cobra_default_ub">
        <listOfReactants>
          <speciesReference constant="true" species="M_342" stoichiometry="1" />
          <speciesReference constant="true" species="M_257" stoichiometry="1" />
          <speciesReference constant="true" species="M_222" stoichiometry="1" />
        </listOfReactants>
        <listOfProducts>
          <speciesReference constant="true" species="M_341" stoichiometry="1" />
          <speciesReference constant="true" species="M_164" stoichiometry="1" />
        </listOfProducts>
      </reaction>
      <reaction fast="false" id="R_uxuA_1" name="uxuA" reversible="true" fbc:lowerFluxBound="cobra_default_lb" fbc:upperFluxBound="cobra_default_ub">
        <listOfReactants>
          <speciesReference constant="true" species="M_213" stoichiometry="1" />
        </listOfReactants>
        <listOfProducts>
          <speciesReference constant="true" species="M_37" stoichiometry="1" />
          <speciesReference constant="true" species="M_258" stoichiometry="1" />
        </listOfProducts>
      </reaction>
      <reaction fast="false" id="R_kdgK_1" name="kdgK" reversible="true" fbc:lowerFluxBound="cobra_default_lb" fbc:upperFluxBound="cobra_default_ub">
        <listOfReactants>
          <speciesReference constant="true" species="M_126" stoichiometry="1" />
          <speciesReference constant="true" species="M_37" stoichiometry="1" />
        </listOfReactants>
        <listOfProducts>
          <speciesReference constant="true" species="M_118" stoichiometry="1" />
          <speciesReference constant="true" species="M_38" stoichiometry="1" />
        </listOfProducts>
      </reaction>
      <reaction fast="false" id="R_kdgA_1" name="kdgA" reversible="true" fbc:lowerFluxBound="cobra_default_lb" fbc:upperFluxBound="cobra_default_ub">
        <listOfReactants>
          <speciesReference constant="true" species="M_38" stoichiometry="1" />
        </listOfReactants>
        <listOfProducts>
          <speciesReference constant="true" species="M_199" stoichiometry="1" />
          <speciesReference constant="true" species="M_388" stoichiometry="1" />
        </listOfProducts>
      </reaction>
      <reaction fast="false" id="R_xylA_1" name="xylA" reversible="false" fbc:lowerFluxBound="cobra_0_bound" fbc:upperFluxBound="cobra_default_ub">
        <listOfReactants>
          <speciesReference constant="true" species="M_233" stoichiometry="1" />
        </listOfReactants>
        <listOfProducts>
          <speciesReference constant="true" species="M_234" stoichiometry="1" />
        </listOfProducts>
      </reaction>
      <reaction fast="false" id="R_xylB_1" name="xylB" reversible="false" fbc:lowerFluxBound="cobra_0_bound" fbc:upperFluxBound="cobra_default_ub">
        <listOfReactants>
          <speciesReference constant="true" species="M_126" stoichiometry="1" />
          <speciesReference constant="true" species="M_234" stoichiometry="1" />
        </listOfReactants>
        <listOfProducts>
          <speciesReference constant="true" species="M_118" stoichiometry="1" />
          <speciesReference constant="true" species="M_235" stoichiometry="1" />
        </listOfProducts>
      </reaction>
      <reaction fast="false" id="R_pfk_2" name="pfk" reversible="true" fbc:lowerFluxBound="cobra_default_lb" fbc:upperFluxBound="cobra_default_ub">
        <listOfReactants>
          <speciesReference constant="true" species="M_126" stoichiometry="1" />
          <speciesReference constant="true" species="M_182" stoichiometry="1" />
        </listOfReactants>
        <listOfProducts>
          <speciesReference constant="true" species="M_118" stoichiometry="1" />
          <speciesReference constant="true" species="M_181" stoichiometry="1" />
        </listOfProducts>
      </reaction>
      <reaction fast="false" id="R_mtlD_1" name="mtlD" reversible="true" fbc:lowerFluxBound="cobra_default_lb" fbc:upperFluxBound="cobra_default_ub">
        <listOfReactants>
          <speciesReference constant="true" species="M_212" stoichiometry="1" />
          <speciesReference constant="true" species="M_341" stoichiometry="1" />
        </listOfReactants>
        <listOfProducts>
          <speciesReference constant="true" species="M_342" stoichiometry="1" />
          <speciesReference constant="true" species="M_183" stoichiometry="1" />
        </listOfProducts>
      </reaction>
      <reaction fast="false" id="R_pmi_1" name="pmi" reversible="true" fbc:lowerFluxBound="cobra_default_lb" fbc:upperFluxBound="cobra_default_ub">
        <listOfReactants>
          <speciesReference constant="true" species="M_214" stoichiometry="1" />
        </listOfReactants>
        <listOfProducts>
          <speciesReference constant="true" species="M_183" stoichiometry="1" />
        </listOfProducts>
      </reaction>
      <reaction fast="false" id="R_scrK_1" name="scrK" reversible="true" fbc:lowerFluxBound="cobra_default_lb" fbc:upperFluxBound="cobra_default_ub">
        <listOfReactants>
          <speciesReference constant="true" species="M_126" stoichiometry="1" />
          <speciesReference constant="true" species="M_180" stoichiometry="1" />
        </listOfReactants>
        <listOfProducts>
          <speciesReference constant="true" species="M_118" stoichiometry="1" />
          <speciesReference constant="true" species="M_183" stoichiometry="1" />
        </listOfProducts>
      </reaction>
      <reaction fast="false" id="R_galM_1" name="galM" reversible="true" fbc:lowerFluxBound="cobra_default_lb" fbc:upperFluxBound="cobra_default_ub">
        <listOfReactants>
          <speciesReference constant="true" species="M_185" stoichiometry="1" />
        </listOfReactants>
        <listOfProducts>
          <speciesReference constant="true" species="M_127" stoichiometry="1" />
        </listOfProducts>
      </reaction>
      <reaction fast="false" id="R_galK_1" name="galK" reversible="false" fbc:lowerFluxBound="cobra_0_bound" fbc:upperFluxBound="cobra_default_ub">
        <listOfReactants>
          <speciesReference constant="true" species="M_126" stoichiometry="1" />
          <speciesReference constant="true" species="M_185" stoichiometry="1" />
        </listOfReactants>
        <listOfProducts>
          <speciesReference constant="true" species="M_118" stoichiometry="1" />
          <speciesReference constant="true" species="M_120" stoichiometry="1" />
        </listOfProducts>
      </reaction>
      <reaction fast="false" id="R_galT_1" name="galT" reversible="false" fbc:lowerFluxBound="cobra_0_bound" fbc:upperFluxBound="cobra_default_ub">
        <listOfReactants>
          <speciesReference constant="true" species="M_433" stoichiometry="1" />
          <speciesReference constant="true" species="M_120" stoichiometry="1" />
        </listOfReactants>
        <listOfProducts>
          <speciesReference constant="true" species="M_211" stoichiometry="1" />
          <speciesReference constant="true" species="M_418" stoichiometry="1" />
        </listOfProducts>
      </reaction>
      <reaction fast="false" id="R_galE_1" name="galE" reversible="true" fbc:lowerFluxBound="cobra_default_lb" fbc:upperFluxBound="cobra_default_ub">
        <listOfReactants>
          <speciesReference constant="true" species="M_418" stoichiometry="1" />
        </listOfReactants>
        <listOfProducts>
          <speciesReference constant="true" species="M_419" stoichiometry="1" />
        </listOfProducts>
      </reaction>
      <reaction fast="false" id="R_ycbD_1" name="ycbD" reversible="true" fbc:lowerFluxBound="cobra_default_lb" fbc:upperFluxBound="cobra_default_ub">
        <listOfReactants>
          <speciesReference constant="true" species="M_418" stoichiometry="1" />
        </listOfReactants>
        <listOfProducts>
          <speciesReference constant="true" species="M_419" stoichiometry="1" />
        </listOfProducts>
      </reaction>
      <reaction fast="false" id="R_hasC_1" name="hasC" reversible="true" fbc:lowerFluxBound="cobra_default_lb" fbc:upperFluxBound="cobra_default_ub">
        <listOfReactants>
          <speciesReference constant="true" species="M_433" stoichiometry="1" />
          <speciesReference constant="true" species="M_195" stoichiometry="1" />
        </listOfReactants>
        <listOfProducts>
          <speciesReference constant="true" species="M_211" stoichiometry="1" />
          <speciesReference constant="true" species="M_419" stoichiometry="1" />
        </listOfProducts>
      </reaction>
      <reaction fast="false" id="R_femD_1" name="femD" reversible="true" fbc:lowerFluxBound="cobra_default_lb" fbc:upperFluxBound="cobra_default_ub">
        <listOfReactants>
          <speciesReference constant="true" species="M_195" stoichiometry="1" />
        </listOfReactants>
        <listOfProducts>
          <speciesReference constant="true" species="M_196" stoichiometry="1" />
        </listOfProducts>
      </reaction>
      <reaction fast="false" id="R_unk_10" name="unk" reversible="true" fbc:lowerFluxBound="cobra_default_lb" fbc:upperFluxBound="cobra_default_ub">
        <listOfReactants>
          <speciesReference constant="true" species="M_186" stoichiometry="1" />
        </listOfReactants>
        <listOfProducts>
          <speciesReference constant="true" species="M_221" stoichiometry="1" />
        </listOfProducts>
      </reaction>
      <reaction fast="false" id="R_lacC_1" name="lacC" reversible="true" fbc:lowerFluxBound="cobra_default_lb" fbc:upperFluxBound="cobra_default_ub">
        <listOfReactants>
          <speciesReference constant="true" species="M_221" stoichiometry="1" />
          <speciesReference constant="true" species="M_126" stoichiometry="1" />
        </listOfReactants>
        <listOfProducts>
          <speciesReference constant="true" species="M_220" stoichiometry="1" />
          <speciesReference constant="true" species="M_118" stoichiometry="1" />
        </listOfProducts>
      </reaction>
      <reaction fast="false" id="R_unk_11" name="unk" reversible="true" fbc:lowerFluxBound="cobra_default_lb" fbc:upperFluxBound="cobra_default_ub">
        <listOfReactants>
          <speciesReference constant="true" species="M_220" stoichiometry="1" />
        </listOfReactants>
        <listOfProducts>
          <speciesReference constant="true" species="M_199" stoichiometry="1" />
          <speciesReference constant="true" species="M_249" stoichiometry="1" />
        </listOfProducts>
      </reaction>
      <reaction fast="false" id="R_lacZ_1" name="lacZ" reversible="false" fbc:lowerFluxBound="cobra_0_bound" fbc:upperFluxBound="cobra_default_ub">
        <listOfReactants>
          <speciesReference constant="true" species="M_277" stoichiometry="1" />
        </listOfReactants>
        <listOfProducts>
          <speciesReference constant="true" species="M_185" stoichiometry="1" />
          <speciesReference constant="true" species="M_194" stoichiometry="1" />
        </listOfProducts>
      </reaction>
      <reaction fast="false" id="R_lacG_1" name="lacG" reversible="false" fbc:lowerFluxBound="cobra_0_bound" fbc:upperFluxBound="cobra_default_ub">
        <listOfReactants>
          <speciesReference constant="true" species="M_278" stoichiometry="1" />
        </listOfReactants>
        <listOfProducts>
          <speciesReference constant="true" species="M_186" stoichiometry="1" />
          <speciesReference constant="true" species="M_194" stoichiometry="1" />
        </listOfProducts>
      </reaction>
      <reaction fast="false" id="R_aldB_1" name="aldB" reversible="true" fbc:lowerFluxBound="cobra_default_lb" fbc:upperFluxBound="cobra_default_ub">
        <listOfReactants>
          <speciesReference constant="true" species="M_31" stoichiometry="1" />
        </listOfReactants>
        <listOfProducts>
          <speciesReference constant="true" species="M_154" stoichiometry="1" />
          <speciesReference constant="true" species="M_30" stoichiometry="1" />
        </listOfProducts>
      </reaction>
      <reaction fast="false" id="R_butB_1" name="butB" reversible="true" fbc:lowerFluxBound="cobra_default_lb" fbc:upperFluxBound="cobra_default_ub">
        <listOfReactants>
          <speciesReference constant="true" species="M_342" stoichiometry="1" />
          <speciesReference constant="true" species="M_257" stoichiometry="1" />
          <speciesReference constant="true" species="M_30" stoichiometry="1" />
        </listOfReactants>
        <listOfProducts>
          <speciesReference constant="true" species="M_341" stoichiometry="1" />
          <speciesReference constant="true" species="M_6" stoichiometry="1" />
        </listOfProducts>
      </reaction>
      <reaction fast="false" id="R_chem_1" name="chem" reversible="false" fbc:lowerFluxBound="cobra_0_bound" fbc:upperFluxBound="cobra_default_ub">
        <listOfReactants>
          <speciesReference constant="true" species="M_31" stoichiometry="1" />
          <speciesReference constant="true" species="M_354" stoichiometry="1" />
        </listOfReactants>
        <listOfProducts>
          <speciesReference constant="true" species="M_154" stoichiometry="1" />
          <speciesReference constant="true" species="M_202" stoichiometry="1" />
        </listOfProducts>
      </reaction>
      <reaction fast="false" id="R_butA_1" name="butA" reversible="false" fbc:lowerFluxBound="cobra_0_bound" fbc:upperFluxBound="cobra_default_ub">
        <listOfReactants>
          <speciesReference constant="true" species="M_342" stoichiometry="1" />
          <speciesReference constant="true" species="M_257" stoichiometry="1" />
          <speciesReference constant="true" species="M_202" stoichiometry="1" />
        </listOfReactants>
        <listOfProducts>
          <speciesReference constant="true" species="M_341" stoichiometry="1" />
          <speciesReference constant="true" species="M_30" stoichiometry="1" />
        </listOfProducts>
      </reaction>
      <reaction fast="false" id="R_citE_1" name="citE" reversible="false" fbc:lowerFluxBound="cobra_0_bound" fbc:upperFluxBound="cobra_default_ub">
        <listOfReactants>
          <speciesReference constant="true" species="M_152" stoichiometry="1" />
        </listOfReactants>
        <listOfProducts>
          <speciesReference constant="true" species="M_104" stoichiometry="1" />
          <speciesReference constant="true" species="M_365" stoichiometry="1" />
        </listOfProducts>
      </reaction>
      <reaction fast="false" id="R_unk_16" name="unk" reversible="false" fbc:lowerFluxBound="cobra_0_bound" fbc:upperFluxBound="cobra_default_ub">
        <listOfReactants>
          <speciesReference constant="true" species="M_365" stoichiometry="1" />
        </listOfReactants>
        <listOfProducts>
          <speciesReference constant="true" species="M_154" stoichiometry="1" />
          <speciesReference constant="true" species="M_388" stoichiometry="1" />
        </listOfProducts>
      </reaction>
      <reaction fast="false" id="R_xynB_1" name="xynB" reversible="true" fbc:lowerFluxBound="cobra_default_lb" fbc:upperFluxBound="cobra_default_ub">
        <listOfReactants>
          <speciesReference constant="true" species="M_258" stoichiometry="1" />
          <speciesReference constant="true" species="M_18" stoichiometry="1" />
        </listOfReactants>
        <listOfProducts>
          <speciesReference constant="true" species="M_233" stoichiometry="2" />
        </listOfProducts>
      </reaction>
      <reaction fast="false" id="R_xynB_2" name="xynB" reversible="true" fbc:lowerFluxBound="cobra_default_lb" fbc:upperFluxBound="cobra_default_ub">
        <listOfReactants>
          <speciesReference constant="true" species="M_258" stoichiometry="1" />
          <speciesReference constant="true" species="M_437" stoichiometry="1" />
        </listOfReactants>
        <listOfProducts>
          <speciesReference constant="true" species="M_233" stoichiometry="2" />
        </listOfProducts>
      </reaction>
      <reaction fast="false" id="R_unk_61" name="unk" reversible="false" fbc:lowerFluxBound="cobra_0_bound" fbc:upperFluxBound="cobra_default_ub">
        <listOfReactants>
          <speciesReference constant="true" species="M_254" stoichiometry="1" />
          <speciesReference constant="true" species="M_126" stoichiometry="1" />
          <speciesReference constant="true" species="M_405" stoichiometry="1" />
        </listOfReactants>
        <listOfProducts>
          <speciesReference constant="true" species="M_243" stoichiometry="1" />
          <speciesReference constant="true" species="M_211" stoichiometry="1" />
          <speciesReference constant="true" species="M_117" stoichiometry="1" />
          <speciesReference constant="true" species="M_376" stoichiometry="1" />
        </listOfProducts>
      </reaction>
      <reaction fast="false" id="R_unk_62" name="unk" reversible="false" fbc:lowerFluxBound="cobra_0_bound" fbc:upperFluxBound="cobra_default_ub">
        <listOfReactants>
          <speciesReference constant="true" species="M_126" stoichiometry="1" />
          <speciesReference constant="true" species="M_117" stoichiometry="1" />
        </listOfReactants>
        <listOfProducts>
          <speciesReference constant="true" species="M_118" stoichiometry="1" />
          <speciesReference constant="true" species="M_63" stoichiometry="1" />
        </listOfProducts>
      </reaction>
      <reaction fast="false" id="R_unk_63" name="unk" reversible="false" fbc:lowerFluxBound="cobra_0_bound" fbc:upperFluxBound="cobra_default_ub">
        <listOfReactants>
          <speciesReference constant="true" species="M_63" stoichiometry="1" />
          <speciesReference constant="true" species="M_389" stoichiometry="1" />
        </listOfReactants>
        <listOfProducts>
          <speciesReference constant="true" species="M_261" stoichiometry="1" />
          <speciesReference constant="true" species="M_115" stoichiometry="1" />
          <speciesReference constant="true" species="M_367" stoichiometry="1" />
        </listOfProducts>
      </reaction>
      <reaction fast="false" id="R_unk_64" name="unk" reversible="true" fbc:lowerFluxBound="cobra_default_lb" fbc:upperFluxBound="cobra_default_ub">
        <listOfReactants>
          <speciesReference constant="true" species="M_261" stoichiometry="1" />
          <speciesReference constant="true" species="M_344" stoichiometry="3" />
        </listOfReactants>
        <listOfProducts>
          <speciesReference constant="true" species="M_343" stoichiometry="3" />
          <speciesReference constant="true" species="M_258" stoichiometry="3" />
          <speciesReference constant="true" species="M_260" stoichiometry="1" />
        </listOfProducts>
      </reaction>
      <reaction fast="false" id="R_gltB_1" name="gltB" reversible="true" fbc:lowerFluxBound="cobra_default_lb" fbc:upperFluxBound="cobra_default_ub">
        <listOfReactants>
          <speciesReference constant="true" species="M_343" stoichiometry="1" />
          <speciesReference constant="true" species="M_289" stoichiometry="2" />
        </listOfReactants>
        <listOfProducts>
          <speciesReference constant="true" species="M_291" stoichiometry="1" />
          <speciesReference constant="true" species="M_50" stoichiometry="1" />
          <speciesReference constant="true" species="M_344" stoichiometry="1" />
        </listOfProducts>
      </reaction>
      <reaction fast="false" id="R_gltD_1" name="gltD" reversible="true" fbc:lowerFluxBound="cobra_default_lb" fbc:upperFluxBound="cobra_default_ub">
        <listOfReactants>
          <speciesReference constant="true" species="M_343" stoichiometry="1" />
          <speciesReference constant="true" species="M_289" stoichiometry="2" />
        </listOfReactants>
        <listOfProducts>
          <speciesReference constant="true" species="M_291" stoichiometry="1" />
          <speciesReference constant="true" species="M_50" stoichiometry="1" />
          <speciesReference constant="true" species="M_344" stoichiometry="1" />
        </listOfProducts>
      </reaction>
      <reaction fast="false" id="R_carB_1" name="carB" reversible="false" fbc:lowerFluxBound="cobra_0_bound" fbc:upperFluxBound="cobra_default_ub">
        <listOfReactants>
          <speciesReference constant="true" species="M_126" stoichiometry="2" />
          <speciesReference constant="true" species="M_291" stoichiometry="1" />
          <speciesReference constant="true" species="M_154" stoichiometry="1" />
          <speciesReference constant="true" species="M_258" stoichiometry="1" />
        </listOfReactants>
        <listOfProducts>
          <speciesReference constant="true" species="M_376" stoichiometry="1" />
          <speciesReference constant="true" species="M_142" stoichiometry="1" />
          <speciesReference constant="true" species="M_118" stoichiometry="2" />
          <speciesReference constant="true" species="M_289" stoichiometry="1" />
        </listOfProducts>
      </reaction>
      <reaction fast="false" id="R_carA_1" name="carA" reversible="false" fbc:lowerFluxBound="cobra_0_bound" fbc:upperFluxBound="cobra_default_ub">
        <listOfReactants>
          <speciesReference constant="true" species="M_126" stoichiometry="2" />
          <speciesReference constant="true" species="M_291" stoichiometry="1" />
          <speciesReference constant="true" species="M_154" stoichiometry="1" />
          <speciesReference constant="true" species="M_258" stoichiometry="1" />
        </listOfReactants>
        <listOfProducts>
          <speciesReference constant="true" species="M_376" stoichiometry="1" />
          <speciesReference constant="true" species="M_142" stoichiometry="1" />
          <speciesReference constant="true" species="M_118" stoichiometry="2" />
          <speciesReference constant="true" species="M_289" stoichiometry="1" />
        </listOfProducts>
      </reaction>
      <reaction fast="false" id="R_glmS_1" name="glmS" reversible="true" fbc:lowerFluxBound="cobra_default_lb" fbc:upperFluxBound="cobra_default_ub">
        <listOfReactants>
          <speciesReference constant="true" species="M_291" stoichiometry="1" />
          <speciesReference constant="true" species="M_183" stoichiometry="1" />
        </listOfReactants>
        <listOfProducts>
          <speciesReference constant="true" species="M_193" stoichiometry="1" />
          <speciesReference constant="true" species="M_289" stoichiometry="1" />
        </listOfProducts>
      </reaction>
      <reaction fast="false" id="R_glnA_1" name="glnA" reversible="false" fbc:lowerFluxBound="cobra_0_bound" fbc:upperFluxBound="cobra_default_ub">
        <listOfReactants>
          <speciesReference constant="true" species="M_126" stoichiometry="1" />
          <speciesReference constant="true" species="M_346" stoichiometry="1" />
          <speciesReference constant="true" species="M_289" stoichiometry="1" />
        </listOfReactants>
        <listOfProducts>
          <speciesReference constant="true" species="M_376" stoichiometry="1" />
          <speciesReference constant="true" species="M_118" stoichiometry="1" />
          <speciesReference constant="true" species="M_291" stoichiometry="1" />
        </listOfProducts>
      </reaction>
      <reaction fast="false" id="R_gadB_1" name="gadB" reversible="false" fbc:lowerFluxBound="cobra_0_bound" fbc:upperFluxBound="cobra_default_ub">
        <listOfReactants>
          <speciesReference constant="true" species="M_289" stoichiometry="1" />
        </listOfReactants>
        <listOfProducts>
          <speciesReference constant="true" species="M_154" stoichiometry="1" />
          <speciesReference constant="true" species="M_72" stoichiometry="1" />
        </listOfProducts>
      </reaction>
      <reaction fast="false" id="R_nadE_1" name="nadE" reversible="false" fbc:lowerFluxBound="cobra_0_bound" fbc:upperFluxBound="cobra_default_ub">
        <listOfReactants>
          <speciesReference constant="true" species="M_126" stoichiometry="1" />
          <speciesReference constant="true" species="M_291" stoichiometry="1" />
          <speciesReference constant="true" species="M_258" stoichiometry="1" />
          <speciesReference constant="true" species="M_171" stoichiometry="1" />
        </listOfReactants>
        <listOfProducts>
          <speciesReference constant="true" species="M_211" stoichiometry="1" />
          <speciesReference constant="true" species="M_341" stoichiometry="1" />
          <speciesReference constant="true" species="M_289" stoichiometry="1" />
          <speciesReference constant="true" species="M_121" stoichiometry="1" />
        </listOfProducts>
      </reaction>
      <reaction fast="false" id="R_aspB_1" name="aspB" reversible="true" fbc:lowerFluxBound="cobra_default_lb" fbc:upperFluxBound="cobra_default_ub">
        <listOfReactants>
          <speciesReference constant="true" species="M_365" stoichiometry="1" />
          <speciesReference constant="true" species="M_289" stoichiometry="1" />
        </listOfReactants>
        <listOfProducts>
          <speciesReference constant="true" species="M_284" stoichiometry="1" />
          <speciesReference constant="true" species="M_50" stoichiometry="1" />
        </listOfProducts>
      </reaction>
      <reaction fast="false" id="R_aspC_1" name="aspC" reversible="true" fbc:lowerFluxBound="cobra_default_lb" fbc:upperFluxBound="cobra_default_ub">
        <listOfReactants>
          <speciesReference constant="true" species="M_365" stoichiometry="1" />
          <speciesReference constant="true" species="M_289" stoichiometry="1" />
        </listOfReactants>
        <listOfProducts>
          <speciesReference constant="true" species="M_284" stoichiometry="1" />
          <speciesReference constant="true" species="M_50" stoichiometry="1" />
        </listOfProducts>
      </reaction>
      <reaction fast="false" id="R_ansB_1" name="ansB" reversible="false" fbc:lowerFluxBound="cobra_0_bound" fbc:upperFluxBound="cobra_default_ub">
        <listOfReactants>
          <speciesReference constant="true" species="M_283" stoichiometry="1" />
          <speciesReference constant="true" species="M_258" stoichiometry="1" />
        </listOfReactants>
        <listOfProducts>
          <speciesReference constant="true" species="M_284" stoichiometry="1" />
          <speciesReference constant="true" species="M_346" stoichiometry="1" />
        </listOfProducts>
      </reaction>
      <reaction fast="false" id="R_asnB_1" name="asnB" reversible="false" fbc:lowerFluxBound="cobra_0_bound" fbc:upperFluxBound="cobra_default_ub">
        <listOfReactants>
          <speciesReference constant="true" species="M_126" stoichiometry="1" />
          <speciesReference constant="true" species="M_291" stoichiometry="1" />
          <speciesReference constant="true" species="M_284" stoichiometry="1" />
        </listOfReactants>
        <listOfProducts>
          <speciesReference constant="true" species="M_211" stoichiometry="1" />
          <speciesReference constant="true" species="M_283" stoichiometry="1" />
          <speciesReference constant="true" species="M_289" stoichiometry="1" />
          <speciesReference constant="true" species="M_121" stoichiometry="1" />
        </listOfProducts>
      </reaction>
      <reaction fast="false" id="R_asnH_1" name="asnH" reversible="false" fbc:lowerFluxBound="cobra_0_bound" fbc:upperFluxBound="cobra_default_ub">
        <listOfReactants>
          <speciesReference constant="true" species="M_126" stoichiometry="1" />
          <speciesReference constant="true" species="M_291" stoichiometry="1" />
          <speciesReference constant="true" species="M_284" stoichiometry="1" />
        </listOfReactants>
        <listOfProducts>
          <speciesReference constant="true" species="M_211" stoichiometry="1" />
          <speciesReference constant="true" species="M_283" stoichiometry="1" />
          <speciesReference constant="true" species="M_289" stoichiometry="1" />
          <speciesReference constant="true" species="M_121" stoichiometry="1" />
        </listOfProducts>
      </reaction>
      <reaction fast="false" id="R_racD_1" name="racD" reversible="true" fbc:lowerFluxBound="cobra_default_lb" fbc:upperFluxBound="cobra_default_ub">
        <listOfReactants>
          <speciesReference constant="true" species="M_284" stoichiometry="1" />
        </listOfReactants>
        <listOfProducts>
          <speciesReference constant="true" species="M_166" stoichiometry="1" />
        </listOfProducts>
      </reaction>
      <reaction fast="false" id="R_unk_18" name="unk" reversible="false" fbc:lowerFluxBound="cobra_0_bound" fbc:upperFluxBound="cobra_default_ub">
        <listOfReactants>
          <speciesReference constant="true" species="M_388" stoichiometry="1" />
          <speciesReference constant="true" species="M_289" stoichiometry="1" />
        </listOfReactants>
        <listOfProducts>
          <speciesReference constant="true" species="M_50" stoichiometry="1" />
          <speciesReference constant="true" species="M_279" stoichiometry="1" />
        </listOfProducts>
      </reaction>
      <reaction fast="false" id="R_dal_1" name="dal" reversible="true" fbc:lowerFluxBound="cobra_default_lb" fbc:upperFluxBound="cobra_default_ub">
        <listOfReactants>
          <speciesReference constant="true" species="M_279" stoichiometry="1" />
        </listOfReactants>
        <listOfProducts>
          <speciesReference constant="true" species="M_161" stoichiometry="1" />
        </listOfProducts>
      </reaction>
      <reaction fast="false" id="R_serA_1" name="serA" reversible="true" fbc:lowerFluxBound="cobra_default_lb" fbc:upperFluxBound="cobra_default_ub">
        <listOfReactants>
          <speciesReference constant="true" species="M_64" stoichiometry="1" />
          <speciesReference constant="true" species="M_341" stoichiometry="1" />
        </listOfReactants>
        <listOfProducts>
          <speciesReference constant="true" species="M_66" stoichiometry="1" />
          <speciesReference constant="true" species="M_342" stoichiometry="1" />
        </listOfProducts>
      </reaction>
      <reaction fast="false" id="R_serC_1" name="serC" reversible="true" fbc:lowerFluxBound="cobra_default_lb" fbc:upperFluxBound="cobra_default_ub">
        <listOfReactants>
          <speciesReference constant="true" species="M_50" stoichiometry="1" />
          <speciesReference constant="true" species="M_379" stoichiometry="1" />
        </listOfReactants>
        <listOfProducts>
          <speciesReference constant="true" species="M_66" stoichiometry="1" />
          <speciesReference constant="true" species="M_289" stoichiometry="1" />
        </listOfProducts>
      </reaction>
      <reaction fast="false" id="R_serB_1" name="serB" reversible="true" fbc:lowerFluxBound="cobra_default_lb" fbc:upperFluxBound="cobra_default_ub">
        <listOfReactants>
          <speciesReference constant="true" species="M_258" stoichiometry="1" />
          <speciesReference constant="true" species="M_379" stoichiometry="1" />
        </listOfReactants>
        <listOfProducts>
          <speciesReference constant="true" species="M_307" stoichiometry="1" />
          <speciesReference constant="true" species="M_376" stoichiometry="1" />
        </listOfProducts>
      </reaction>
      <reaction fast="false" id="R_sdaB_1" name="sdaB" reversible="false" fbc:lowerFluxBound="cobra_0_bound" fbc:upperFluxBound="cobra_default_ub">
        <listOfReactants>
          <speciesReference constant="true" species="M_307" stoichiometry="1" />
        </listOfReactants>
        <listOfProducts>
          <speciesReference constant="true" species="M_346" stoichiometry="1" />
          <speciesReference constant="true" species="M_388" stoichiometry="1" />
        </listOfProducts>
      </reaction>
      <reaction fast="false" id="R_sdaA_1" name="sdaA" reversible="false" fbc:lowerFluxBound="cobra_0_bound" fbc:upperFluxBound="cobra_default_ub">
        <listOfReactants>
          <speciesReference constant="true" species="M_307" stoichiometry="1" />
        </listOfReactants>
        <listOfProducts>
          <speciesReference constant="true" species="M_346" stoichiometry="1" />
          <speciesReference constant="true" species="M_388" stoichiometry="1" />
        </listOfProducts>
      </reaction>
      <reaction fast="false" id="R_glyA_1" name="glyA" reversible="true" fbc:lowerFluxBound="cobra_default_lb" fbc:upperFluxBound="cobra_default_ub">
        <listOfReactants>
          <speciesReference constant="true" species="M_258" stoichiometry="1" />
          <speciesReference constant="true" species="M_250" stoichiometry="1" />
          <speciesReference constant="true" species="M_83" stoichiometry="1" />
        </listOfReactants>
        <listOfProducts>
          <speciesReference constant="true" species="M_408" stoichiometry="1" />
          <speciesReference constant="true" species="M_307" stoichiometry="1" />
        </listOfProducts>
      </reaction>
      <reaction fast="false" id="R_unk_19" name="unk" reversible="true" fbc:lowerFluxBound="cobra_default_lb" fbc:upperFluxBound="cobra_default_ub">
        <listOfReactants>
          <speciesReference constant="true" species="M_309" stoichiometry="1" />
        </listOfReactants>
        <listOfProducts>
          <speciesReference constant="true" species="M_250" stoichiometry="1" />
          <speciesReference constant="true" species="M_103" stoichiometry="1" />
        </listOfProducts>
      </reaction>
      <reaction fast="false" id="R_thrA_1" name="thrA" reversible="false" fbc:lowerFluxBound="cobra_0_bound" fbc:upperFluxBound="cobra_default_ub">
        <listOfReactants>
          <speciesReference constant="true" species="M_126" stoichiometry="1" />
          <speciesReference constant="true" species="M_284" stoichiometry="1" />
        </listOfReactants>
        <listOfProducts>
          <speciesReference constant="true" species="M_118" stoichiometry="1" />
          <speciesReference constant="true" species="M_81" stoichiometry="1" />
        </listOfProducts>
      </reaction>
      <reaction fast="false" id="R_asd_1" name="asd" reversible="true" fbc:lowerFluxBound="cobra_default_lb" fbc:upperFluxBound="cobra_default_ub">
        <listOfReactants>
          <speciesReference constant="true" species="M_81" stoichiometry="1" />
          <speciesReference constant="true" species="M_344" stoichiometry="1" />
        </listOfReactants>
        <listOfProducts>
          <speciesReference constant="true" species="M_376" stoichiometry="1" />
          <speciesReference constant="true" species="M_285" stoichiometry="1" />
          <speciesReference constant="true" species="M_343" stoichiometry="1" />
        </listOfProducts>
      </reaction>
      <reaction fast="false" id="R_hom_1" name="hom" reversible="true" fbc:lowerFluxBound="cobra_default_lb" fbc:upperFluxBound="cobra_default_ub">
        <listOfReactants>
          <speciesReference constant="true" species="M_285" stoichiometry="1" />
          <speciesReference constant="true" species="M_344" stoichiometry="1" />
        </listOfReactants>
        <listOfProducts>
          <speciesReference constant="true" species="M_343" stoichiometry="1" />
          <speciesReference constant="true" species="M_296" stoichiometry="1" />
        </listOfProducts>
      </reaction>
      <reaction fast="false" id="R_thrB_1" name="thrB" reversible="true" fbc:lowerFluxBound="cobra_default_lb" fbc:upperFluxBound="cobra_default_ub">
        <listOfReactants>
          <speciesReference constant="true" species="M_126" stoichiometry="1" />
          <speciesReference constant="true" species="M_296" stoichiometry="1" />
        </listOfReactants>
        <listOfProducts>
          <speciesReference constant="true" species="M_361" stoichiometry="1" />
          <speciesReference constant="true" species="M_118" stoichiometry="1" />
        </listOfProducts>
      </reaction>
      <reaction fast="false" id="R_thrC_1" name="thrC" reversible="true" fbc:lowerFluxBound="cobra_default_lb" fbc:upperFluxBound="cobra_default_ub">
        <listOfReactants>
          <speciesReference constant="true" species="M_361" stoichiometry="1" />
          <speciesReference constant="true" species="M_258" stoichiometry="1" />
        </listOfReactants>
        <listOfProducts>
          <speciesReference constant="true" species="M_376" stoichiometry="1" />
          <speciesReference constant="true" species="M_309" stoichiometry="1" />
        </listOfProducts>
      </reaction>
      <reaction fast="false" id="R_metA_1" name="metA" reversible="true" fbc:lowerFluxBound="cobra_default_lb" fbc:upperFluxBound="cobra_default_ub">
        <listOfReactants>
          <speciesReference constant="true" species="M_402" stoichiometry="1" />
          <speciesReference constant="true" species="M_296" stoichiometry="1" />
        </listOfReactants>
        <listOfProducts>
          <speciesReference constant="true" species="M_155" stoichiometry="1" />
          <speciesReference constant="true" species="M_364" stoichiometry="1" />
        </listOfProducts>
      </reaction>
      <reaction fast="false" id="R_metB1_1" name="metB1" reversible="true" fbc:lowerFluxBound="cobra_default_lb" fbc:upperFluxBound="cobra_default_ub">
        <listOfReactants>
          <speciesReference constant="true" species="M_287" stoichiometry="1" />
          <speciesReference constant="true" species="M_364" stoichiometry="1" />
        </listOfReactants>
        <listOfProducts>
          <speciesReference constant="true" species="M_157" stoichiometry="1" />
          <speciesReference constant="true" species="M_401" stoichiometry="1" />
        </listOfProducts>
      </reaction>
      <reaction fast="false" id="R_metB2_1" name="metB2" reversible="true" fbc:lowerFluxBound="cobra_default_lb" fbc:upperFluxBound="cobra_default_ub">
        <listOfReactants>
          <speciesReference constant="true" species="M_287" stoichiometry="1" />
          <speciesReference constant="true" species="M_364" stoichiometry="1" />
        </listOfReactants>
        <listOfProducts>
          <speciesReference constant="true" species="M_157" stoichiometry="1" />
          <speciesReference constant="true" species="M_401" stoichiometry="1" />
        </listOfProducts>
      </reaction>
      <reaction fast="false" id="R_metC_1" name="metC" reversible="false" fbc:lowerFluxBound="cobra_0_bound" fbc:upperFluxBound="cobra_default_ub">
        <listOfReactants>
          <speciesReference constant="true" species="M_157" stoichiometry="1" />
          <speciesReference constant="true" species="M_258" stoichiometry="1" />
        </listOfReactants>
        <listOfProducts>
          <speciesReference constant="true" species="M_346" stoichiometry="1" />
          <speciesReference constant="true" species="M_295" stoichiometry="1" />
          <speciesReference constant="true" species="M_388" stoichiometry="1" />
        </listOfProducts>
      </reaction>
      <reaction fast="false" id="R_metE_1" name="metE" reversible="true" fbc:lowerFluxBound="cobra_default_lb" fbc:upperFluxBound="cobra_default_ub">
        <listOfReactants>
          <speciesReference constant="true" species="M_88" stoichiometry="1" />
          <speciesReference constant="true" species="M_295" stoichiometry="1" />
        </listOfReactants>
        <listOfProducts>
          <speciesReference constant="true" species="M_408" stoichiometry="1" />
          <speciesReference constant="true" species="M_303" stoichiometry="1" />
        </listOfProducts>
      </reaction>
      <reaction fast="false" id="R_metK_1" name="metK" reversible="false" fbc:lowerFluxBound="cobra_0_bound" fbc:upperFluxBound="cobra_default_ub">
        <listOfReactants>
          <speciesReference constant="true" species="M_126" stoichiometry="1" />
          <speciesReference constant="true" species="M_258" stoichiometry="1" />
          <speciesReference constant="true" species="M_303" stoichiometry="1" />
        </listOfReactants>
        <listOfProducts>
          <speciesReference constant="true" species="M_211" stoichiometry="1" />
          <speciesReference constant="true" species="M_394" stoichiometry="1" />
          <speciesReference constant="true" species="M_376" stoichiometry="1" />
        </listOfProducts>
      </reaction>
      <reaction fast="false" id="R_unk_20" name="unk" reversible="true" fbc:lowerFluxBound="cobra_default_lb" fbc:upperFluxBound="cobra_default_ub">
        <listOfReactants>
          <speciesReference constant="true" species="M_258" stoichiometry="1" />
          <speciesReference constant="true" species="M_393" stoichiometry="1" />
        </listOfReactants>
        <listOfProducts>
          <speciesReference constant="true" species="M_295" stoichiometry="1" />
          <speciesReference constant="true" species="M_114" stoichiometry="1" />
        </listOfProducts>
      </reaction>
      <reaction fast="false" id="R_unk_21" name="unk" reversible="false" fbc:lowerFluxBound="cobra_0_bound" fbc:upperFluxBound="cobra_default_ub">
        <listOfReactants>
          <speciesReference constant="true" species="M_258" stoichiometry="1" />
          <speciesReference constant="true" species="M_303" stoichiometry="1" />
        </listOfReactants>
        <listOfProducts>
          <speciesReference constant="true" species="M_49" stoichiometry="1" />
          <speciesReference constant="true" species="M_346" stoichiometry="1" />
          <speciesReference constant="true" species="M_322" stoichiometry="1" />
        </listOfProducts>
      </reaction>
      <reaction fast="false" id="R_unk_22" name="unk" reversible="true" fbc:lowerFluxBound="cobra_default_lb" fbc:upperFluxBound="cobra_default_ub">
        <listOfReactants>
          <speciesReference constant="true" species="M_50" stoichiometry="1" />
          <speciesReference constant="true" species="M_303" stoichiometry="1" />
        </listOfReactants>
        <listOfProducts>
          <speciesReference constant="true" species="M_80" stoichiometry="1" />
          <speciesReference constant="true" species="M_289" stoichiometry="1" />
        </listOfProducts>
      </reaction>
      <reaction fast="false" id="R_unk_23" name="unk" reversible="false" fbc:lowerFluxBound="cobra_0_bound" fbc:upperFluxBound="cobra_default_ub">
        <listOfReactants>
          <speciesReference constant="true" species="M_80" stoichiometry="1" />
        </listOfReactants>
        <listOfProducts>
          <speciesReference constant="true" species="M_154" stoichiometry="1" />
          <speciesReference constant="true" species="M_323" stoichiometry="1" />
        </listOfProducts>
      </reaction>
      <reaction fast="false" id="R_unk_24" name="unk" reversible="true" fbc:lowerFluxBound="cobra_default_lb" fbc:upperFluxBound="cobra_default_ub">
        <listOfReactants>
          <speciesReference constant="true" species="M_303" stoichiometry="1" />
          <speciesReference constant="true" species="M_77" stoichiometry="1" />
        </listOfReactants>
        <listOfProducts>
          <speciesReference constant="true" species="M_80" stoichiometry="1" />
          <speciesReference constant="true" species="M_301" stoichiometry="1" />
        </listOfProducts>
      </reaction>
      <reaction fast="false" id="R_unk_25" name="unk" reversible="true" fbc:lowerFluxBound="cobra_default_lb" fbc:upperFluxBound="cobra_default_ub">
        <listOfReactants>
          <speciesReference constant="true" species="M_303" stoichiometry="1" />
          <speciesReference constant="true" species="M_60" stoichiometry="1" />
        </listOfReactants>
        <listOfProducts>
          <speciesReference constant="true" species="M_299" stoichiometry="1" />
          <speciesReference constant="true" species="M_80" stoichiometry="1" />
        </listOfProducts>
      </reaction>
      <reaction fast="false" id="R_unk_26" name="unk" reversible="true" fbc:lowerFluxBound="cobra_default_lb" fbc:upperFluxBound="cobra_default_ub">
        <listOfReactants>
          <speciesReference constant="true" species="M_375" stoichiometry="1" />
          <speciesReference constant="true" species="M_303" stoichiometry="1" />
        </listOfReactants>
        <listOfProducts>
          <speciesReference constant="true" species="M_305" stoichiometry="1" />
          <speciesReference constant="true" species="M_80" stoichiometry="1" />
        </listOfProducts>
      </reaction>
      <reaction fast="false" id="R_unk_27" name="unk" reversible="true" fbc:lowerFluxBound="cobra_default_lb" fbc:upperFluxBound="cobra_default_ub">
        <listOfReactants>
          <speciesReference constant="true" species="M_303" stoichiometry="1" />
          <speciesReference constant="true" species="M_76" stoichiometry="1" />
        </listOfReactants>
        <listOfProducts>
          <speciesReference constant="true" species="M_311" stoichiometry="1" />
          <speciesReference constant="true" species="M_80" stoichiometry="1" />
        </listOfProducts>
      </reaction>
      <reaction fast="false" id="R_unk_28" name="unk" reversible="true" fbc:lowerFluxBound="cobra_default_lb" fbc:upperFluxBound="cobra_default_ub">
        <listOfReactants>
          <speciesReference constant="true" species="M_272" stoichiometry="1" />
          <speciesReference constant="true" species="M_303" stoichiometry="1" />
        </listOfReactants>
        <listOfProducts>
          <speciesReference constant="true" species="M_80" stoichiometry="1" />
          <speciesReference constant="true" species="M_310" stoichiometry="1" />
        </listOfProducts>
      </reaction>
      <reaction fast="false" id="R_cysE_1" name="cysE" reversible="true" fbc:lowerFluxBound="cobra_default_lb" fbc:upperFluxBound="cobra_default_ub">
        <listOfReactants>
          <speciesReference constant="true" species="M_307" stoichiometry="1" />
          <speciesReference constant="true" species="M_108" stoichiometry="1" />
        </listOfReactants>
        <listOfProducts>
          <speciesReference constant="true" species="M_155" stoichiometry="1" />
          <speciesReference constant="true" species="M_357" stoichiometry="1" />
        </listOfProducts>
      </reaction>
      <reaction fast="false" id="R_cysK_1" name="cysK" reversible="false" fbc:lowerFluxBound="cobra_0_bound" fbc:upperFluxBound="cobra_default_ub">
        <listOfReactants>
          <speciesReference constant="true" species="M_260" stoichiometry="1" />
          <speciesReference constant="true" species="M_357" stoichiometry="1" />
        </listOfReactants>
        <listOfProducts>
          <speciesReference constant="true" species="M_287" stoichiometry="1" />
          <speciesReference constant="true" species="M_104" stoichiometry="1" />
        </listOfProducts>
      </reaction>
      <reaction fast="false" id="R_cysM_1" name="cysM" reversible="false" fbc:lowerFluxBound="cobra_0_bound" fbc:upperFluxBound="cobra_default_ub">
        <listOfReactants>
          <speciesReference constant="true" species="M_260" stoichiometry="1" />
          <speciesReference constant="true" species="M_357" stoichiometry="1" />
        </listOfReactants>
        <listOfProducts>
          <speciesReference constant="true" species="M_287" stoichiometry="1" />
          <speciesReference constant="true" species="M_104" stoichiometry="1" />
        </listOfProducts>
      </reaction>
      <reaction fast="false" id="R_cysD_1" name="cysD" reversible="false" fbc:lowerFluxBound="cobra_0_bound" fbc:upperFluxBound="cobra_default_ub">
        <listOfReactants>
          <speciesReference constant="true" species="M_322" stoichiometry="1" />
          <speciesReference constant="true" species="M_356" stoichiometry="1" />
        </listOfReactants>
        <listOfProducts>
          <speciesReference constant="true" species="M_104" stoichiometry="1" />
          <speciesReference constant="true" species="M_303" stoichiometry="1" />
        </listOfProducts>
      </reaction>
      <reaction fast="false" id="R_cysD_2" name="cysD" reversible="false" fbc:lowerFluxBound="cobra_0_bound" fbc:upperFluxBound="cobra_default_ub">
        <listOfReactants>
          <speciesReference constant="true" species="M_260" stoichiometry="1" />
          <speciesReference constant="true" species="M_356" stoichiometry="1" />
        </listOfReactants>
        <listOfProducts>
          <speciesReference constant="true" species="M_104" stoichiometry="1" />
          <speciesReference constant="true" species="M_295" stoichiometry="1" />
        </listOfProducts>
      </reaction>
      <reaction fast="false" id="R_unk_29" name="unk" reversible="false" fbc:lowerFluxBound="cobra_0_bound" fbc:upperFluxBound="cobra_default_ub">
        <listOfReactants>
          <speciesReference constant="true" species="M_157" stoichiometry="1" />
          <speciesReference constant="true" species="M_258" stoichiometry="1" />
        </listOfReactants>
        <listOfProducts>
          <speciesReference constant="true" species="M_287" stoichiometry="1" />
          <speciesReference constant="true" species="M_49" stoichiometry="1" />
          <speciesReference constant="true" species="M_346" stoichiometry="1" />
        </listOfProducts>
      </reaction>
      <reaction fast="false" id="R_unk_30" name="unk" reversible="false" fbc:lowerFluxBound="cobra_0_bound" fbc:upperFluxBound="cobra_default_ub">
        <listOfReactants>
          <speciesReference constant="true" species="M_307" stoichiometry="1" />
          <speciesReference constant="true" species="M_295" stoichiometry="1" />
        </listOfReactants>
        <listOfProducts>
          <speciesReference constant="true" species="M_157" stoichiometry="1" />
          <speciesReference constant="true" species="M_258" stoichiometry="1" />
        </listOfProducts>
      </reaction>
      <reaction fast="false" id="R_bcaT_1" name="bcaT" reversible="true" fbc:lowerFluxBound="cobra_default_lb" fbc:upperFluxBound="cobra_default_ub">
        <listOfReactants>
          <speciesReference constant="true" species="M_50" stoichiometry="1" />
          <speciesReference constant="true" species="M_312" stoichiometry="1" />
        </listOfReactants>
        <listOfProducts>
          <speciesReference constant="true" species="M_59" stoichiometry="1" />
          <speciesReference constant="true" species="M_289" stoichiometry="1" />
        </listOfProducts>
      </reaction>
      <reaction fast="false" id="R_bcaT_2" name="bcaT" reversible="true" fbc:lowerFluxBound="cobra_default_lb" fbc:upperFluxBound="cobra_default_ub">
        <listOfReactants>
          <speciesReference constant="true" species="M_299" stoichiometry="1" />
          <speciesReference constant="true" species="M_50" stoichiometry="1" />
        </listOfReactants>
        <listOfProducts>
          <speciesReference constant="true" species="M_289" stoichiometry="1" />
          <speciesReference constant="true" species="M_60" stoichiometry="1" />
        </listOfProducts>
      </reaction>
      <reaction fast="false" id="R_bcaT_3" name="bcaT" reversible="true" fbc:lowerFluxBound="cobra_default_lb" fbc:upperFluxBound="cobra_default_ub">
        <listOfReactants>
          <speciesReference constant="true" species="M_50" stoichiometry="1" />
          <speciesReference constant="true" species="M_301" stoichiometry="1" />
        </listOfReactants>
        <listOfProducts>
          <speciesReference constant="true" species="M_77" stoichiometry="1" />
          <speciesReference constant="true" species="M_289" stoichiometry="1" />
        </listOfProducts>
      </reaction>
      <reaction fast="false" id="R_ilvA_1" name="ilvA" reversible="false" fbc:lowerFluxBound="cobra_0_bound" fbc:upperFluxBound="cobra_default_ub">
        <listOfReactants>
          <speciesReference constant="true" species="M_309" stoichiometry="1" />
        </listOfReactants>
        <listOfProducts>
          <speciesReference constant="true" species="M_49" stoichiometry="1" />
          <speciesReference constant="true" species="M_346" stoichiometry="1" />
        </listOfProducts>
      </reaction>
      <reaction fast="false" id="R_ilvB_1" name="ilvB" reversible="false" fbc:lowerFluxBound="cobra_0_bound" fbc:upperFluxBound="cobra_default_ub">
        <listOfReactants>
          <speciesReference constant="true" species="M_388" stoichiometry="2" />
        </listOfReactants>
        <listOfProducts>
          <speciesReference constant="true" species="M_154" stoichiometry="1" />
          <speciesReference constant="true" species="M_31" stoichiometry="1" />
        </listOfProducts>
      </reaction>
      <reaction fast="false" id="R_als_1" name="als" reversible="false" fbc:lowerFluxBound="cobra_0_bound" fbc:upperFluxBound="cobra_default_ub">
        <listOfReactants>
          <speciesReference constant="true" species="M_388" stoichiometry="2" />
        </listOfReactants>
        <listOfProducts>
          <speciesReference constant="true" species="M_154" stoichiometry="1" />
          <speciesReference constant="true" species="M_31" stoichiometry="1" />
        </listOfProducts>
      </reaction>
      <reaction fast="false" id="R_ilvN_1" name="ilvN" reversible="false" fbc:lowerFluxBound="cobra_0_bound" fbc:upperFluxBound="cobra_default_ub">
        <listOfReactants>
          <speciesReference constant="true" species="M_388" stoichiometry="2" />
        </listOfReactants>
        <listOfProducts>
          <speciesReference constant="true" species="M_154" stoichiometry="1" />
          <speciesReference constant="true" species="M_31" stoichiometry="1" />
        </listOfProducts>
      </reaction>
      <reaction fast="false" id="R_ilvB_2" name="ilvB" reversible="false" fbc:lowerFluxBound="cobra_0_bound" fbc:upperFluxBound="cobra_default_ub">
        <listOfReactants>
          <speciesReference constant="true" species="M_49" stoichiometry="1" />
          <speciesReference constant="true" species="M_388" stoichiometry="1" />
        </listOfReactants>
        <listOfProducts>
          <speciesReference constant="true" species="M_154" stoichiometry="1" />
          <speciesReference constant="true" species="M_29" stoichiometry="1" />
        </listOfProducts>
      </reaction>
      <reaction fast="false" id="R_ilvC_1" name="ilvC" reversible="true" fbc:lowerFluxBound="cobra_default_lb" fbc:upperFluxBound="cobra_default_ub">
        <listOfReactants>
          <speciesReference constant="true" species="M_257" stoichiometry="1" />
          <speciesReference constant="true" species="M_31" stoichiometry="1" />
          <speciesReference constant="true" species="M_344" stoichiometry="1" />
        </listOfReactants>
        <listOfProducts>
          <speciesReference constant="true" species="M_343" stoichiometry="1" />
          <speciesReference constant="true" species="M_26" stoichiometry="1" />
        </listOfProducts>
      </reaction>
      <reaction fast="false" id="R_ilvC_2" name="ilvC" reversible="true" fbc:lowerFluxBound="cobra_default_lb" fbc:upperFluxBound="cobra_default_ub">
        <listOfReactants>
          <speciesReference constant="true" species="M_29" stoichiometry="1" />
          <speciesReference constant="true" species="M_257" stoichiometry="1" />
          <speciesReference constant="true" species="M_344" stoichiometry="1" />
        </listOfReactants>
        <listOfProducts>
          <speciesReference constant="true" species="M_343" stoichiometry="1" />
          <speciesReference constant="true" species="M_27" stoichiometry="1" />
        </listOfProducts>
      </reaction>
      <reaction fast="false" id="R_ilvD_1" name="ilvD" reversible="false" fbc:lowerFluxBound="cobra_0_bound" fbc:upperFluxBound="cobra_default_ub">
        <listOfReactants>
          <speciesReference constant="true" species="M_26" stoichiometry="1" />
        </listOfReactants>
        <listOfProducts>
          <speciesReference constant="true" species="M_59" stoichiometry="1" />
          <speciesReference constant="true" species="M_258" stoichiometry="1" />
        </listOfProducts>
      </reaction>
      <reaction fast="false" id="R_ilvD_2" name="ilvD" reversible="false" fbc:lowerFluxBound="cobra_0_bound" fbc:upperFluxBound="cobra_default_ub">
        <listOfReactants>
          <speciesReference constant="true" species="M_27" stoichiometry="1" />
        </listOfReactants>
        <listOfProducts>
          <speciesReference constant="true" species="M_258" stoichiometry="1" />
          <speciesReference constant="true" species="M_60" stoichiometry="1" />
        </listOfProducts>
      </reaction>
      <reaction fast="false" id="R_leuA_1" name="leuA" reversible="false" fbc:lowerFluxBound="cobra_0_bound" fbc:upperFluxBound="cobra_default_ub">
        <listOfReactants>
          <speciesReference constant="true" species="M_258" stoichiometry="1" />
          <speciesReference constant="true" species="M_59" stoichiometry="1" />
          <speciesReference constant="true" species="M_108" stoichiometry="1" />
        </listOfReactants>
        <listOfProducts>
          <speciesReference constant="true" species="M_155" stoichiometry="1" />
          <speciesReference constant="true" species="M_43" stoichiometry="1" />
        </listOfProducts>
      </reaction>
      <reaction fast="false" id="R_leuC_1" name="leuC" reversible="true" fbc:lowerFluxBound="cobra_default_lb" fbc:upperFluxBound="cobra_default_ub">
        <listOfReactants>
          <speciesReference constant="true" species="M_258" stoichiometry="1" />
          <speciesReference constant="true" species="M_44" stoichiometry="1" />
        </listOfReactants>
        <listOfProducts>
          <speciesReference constant="true" species="M_58" stoichiometry="1" />
        </listOfProducts>
      </reaction>
      <reaction fast="false" id="R_leuD_1" name="leuD" reversible="true" fbc:lowerFluxBound="cobra_default_lb" fbc:upperFluxBound="cobra_default_ub">
        <listOfReactants>
          <speciesReference constant="true" species="M_258" stoichiometry="1" />
          <speciesReference constant="true" species="M_44" stoichiometry="1" />
        </listOfReactants>
        <listOfProducts>
          <speciesReference constant="true" species="M_43" stoichiometry="1" />
        </listOfProducts>
      </reaction>
      <reaction fast="false" id="R_leuB_1" name="leuB" reversible="false" fbc:lowerFluxBound="cobra_0_bound" fbc:upperFluxBound="cobra_default_ub">
        <listOfReactants>
          <speciesReference constant="true" species="M_341" stoichiometry="1" />
          <speciesReference constant="true" species="M_58" stoichiometry="1" />
        </listOfReactants>
        <listOfProducts>
          <speciesReference constant="true" species="M_342" stoichiometry="1" />
          <speciesReference constant="true" species="M_154" stoichiometry="1" />
          <speciesReference constant="true" species="M_77" stoichiometry="1" />
        </listOfProducts>
      </reaction>
      <reaction fast="false" id="R_dapA_1" name="dapA" reversible="false" fbc:lowerFluxBound="cobra_0_bound" fbc:upperFluxBound="cobra_default_ub">
        <listOfReactants>
          <speciesReference constant="true" species="M_285" stoichiometry="1" />
          <speciesReference constant="true" species="M_388" stoichiometry="1" />
        </listOfReactants>
        <listOfProducts>
          <speciesReference constant="true" species="M_258" stoichiometry="2" />
          <speciesReference constant="true" species="M_25" stoichiometry="1" />
        </listOfProducts>
      </reaction>
      <reaction fast="false" id="R_dapB_1" name="dapB" reversible="false" fbc:lowerFluxBound="cobra_0_bound" fbc:upperFluxBound="cobra_default_ub">
        <listOfReactants>
          <speciesReference constant="true" species="M_257" stoichiometry="1" />
          <speciesReference constant="true" species="M_344" stoichiometry="1" />
          <speciesReference constant="true" species="M_25" stoichiometry="1" />
        </listOfReactants>
        <listOfProducts>
          <speciesReference constant="true" species="M_343" stoichiometry="1" />
          <speciesReference constant="true" species="M_24" stoichiometry="1" />
        </listOfProducts>
      </reaction>
      <reaction fast="false" id="R_ychH_1" name="ychH" reversible="false" fbc:lowerFluxBound="cobra_0_bound" fbc:upperFluxBound="cobra_default_ub">
        <listOfReactants>
          <speciesReference constant="true" species="M_402" stoichiometry="1" />
          <speciesReference constant="true" species="M_24" stoichiometry="1" />
        </listOfReactants>
        <listOfProducts>
          <speciesReference constant="true" species="M_155" stoichiometry="1" />
          <speciesReference constant="true" species="M_352" stoichiometry="1" />
        </listOfProducts>
      </reaction>
      <reaction fast="false" id="R_unk_31" name="unk" reversible="true" fbc:lowerFluxBound="cobra_default_lb" fbc:upperFluxBound="cobra_default_ub">
        <listOfReactants>
          <speciesReference constant="true" species="M_352" stoichiometry="1" />
          <speciesReference constant="true" species="M_289" stoichiometry="1" />
        </listOfReactants>
        <listOfProducts>
          <speciesReference constant="true" species="M_353" stoichiometry="1" />
          <speciesReference constant="true" species="M_50" stoichiometry="1" />
        </listOfProducts>
      </reaction>
      <reaction fast="false" id="R_pepV_1" name="pepV" reversible="false" fbc:lowerFluxBound="cobra_0_bound" fbc:upperFluxBound="cobra_default_ub">
        <listOfReactants>
          <speciesReference constant="true" species="M_353" stoichiometry="1" />
          <speciesReference constant="true" species="M_258" stoichiometry="1" />
        </listOfReactants>
        <listOfProducts>
          <speciesReference constant="true" species="M_401" stoichiometry="1" />
          <speciesReference constant="true" species="M_300" stoichiometry="1" />
        </listOfProducts>
      </reaction>
      <reaction fast="false" id="R_unk_32" name="unk" reversible="true" fbc:lowerFluxBound="cobra_default_lb" fbc:upperFluxBound="cobra_default_ub">
        <listOfReactants>
          <speciesReference constant="true" species="M_300" stoichiometry="1" />
        </listOfReactants>
        <listOfProducts>
          <speciesReference constant="true" species="M_321" stoichiometry="1" />
        </listOfProducts>
      </reaction>
      <reaction fast="false" id="R_lysA_1" name="lysA" reversible="false" fbc:lowerFluxBound="cobra_0_bound" fbc:upperFluxBound="cobra_default_ub">
        <listOfReactants>
          <speciesReference constant="true" species="M_321" stoichiometry="1" />
        </listOfReactants>
        <listOfProducts>
          <speciesReference constant="true" species="M_154" stoichiometry="1" />
          <speciesReference constant="true" species="M_302" stoichiometry="1" />
        </listOfProducts>
      </reaction>
      <reaction fast="false" id="R_argJ_1" name="argJ" reversible="false" fbc:lowerFluxBound="cobra_0_bound" fbc:upperFluxBound="cobra_default_ub">
        <listOfReactants>
          <speciesReference constant="true" species="M_108" stoichiometry="1" />
          <speciesReference constant="true" species="M_289" stoichiometry="1" />
        </listOfReactants>
        <listOfProducts>
          <speciesReference constant="true" species="M_155" stoichiometry="1" />
          <speciesReference constant="true" species="M_337" stoichiometry="1" />
        </listOfProducts>
      </reaction>
      <reaction fast="false" id="R_argB_1" name="argB" reversible="false" fbc:lowerFluxBound="cobra_0_bound" fbc:upperFluxBound="cobra_default_ub">
        <listOfReactants>
          <speciesReference constant="true" species="M_126" stoichiometry="1" />
          <speciesReference constant="true" species="M_337" stoichiometry="1" />
        </listOfReactants>
        <listOfProducts>
          <speciesReference constant="true" species="M_118" stoichiometry="1" />
          <speciesReference constant="true" species="M_334" stoichiometry="1" />
        </listOfProducts>
      </reaction>
      <reaction fast="false" id="R_argC_1" name="argC" reversible="true" fbc:lowerFluxBound="cobra_default_lb" fbc:upperFluxBound="cobra_default_ub">
        <listOfReactants>
          <speciesReference constant="true" species="M_257" stoichiometry="1" />
          <speciesReference constant="true" species="M_344" stoichiometry="1" />
          <speciesReference constant="true" species="M_334" stoichiometry="1" />
        </listOfReactants>
        <listOfProducts>
          <speciesReference constant="true" species="M_343" stoichiometry="1" />
          <speciesReference constant="true" species="M_338" stoichiometry="1" />
          <speciesReference constant="true" species="M_376" stoichiometry="1" />
        </listOfProducts>
      </reaction>
      <reaction fast="false" id="R_argD_1" name="argD" reversible="true" fbc:lowerFluxBound="cobra_default_lb" fbc:upperFluxBound="cobra_default_ub">
        <listOfReactants>
          <speciesReference constant="true" species="M_338" stoichiometry="1" />
          <speciesReference constant="true" species="M_289" stoichiometry="1" />
        </listOfReactants>
        <listOfProducts>
          <speciesReference constant="true" species="M_330" stoichiometry="1" />
          <speciesReference constant="true" species="M_50" stoichiometry="1" />
        </listOfProducts>
      </reaction>
      <reaction fast="false" id="R_argE_1" name="argE" reversible="false" fbc:lowerFluxBound="cobra_0_bound" fbc:upperFluxBound="cobra_default_ub">
        <listOfReactants>
          <speciesReference constant="true" species="M_330" stoichiometry="1" />
          <speciesReference constant="true" species="M_258" stoichiometry="1" />
        </listOfReactants>
        <listOfProducts>
          <speciesReference constant="true" species="M_104" stoichiometry="1" />
          <speciesReference constant="true" species="M_304" stoichiometry="1" />
        </listOfProducts>
      </reaction>
      <reaction fast="false" id="R_argJ_2" name="argJ" reversible="false" fbc:lowerFluxBound="cobra_0_bound" fbc:upperFluxBound="cobra_default_ub">
        <listOfReactants>
          <speciesReference constant="true" species="M_330" stoichiometry="1" />
          <speciesReference constant="true" species="M_289" stoichiometry="1" />
        </listOfReactants>
        <listOfProducts>
          <speciesReference constant="true" species="M_304" stoichiometry="1" />
          <speciesReference constant="true" species="M_337" stoichiometry="1" />
        </listOfProducts>
      </reaction>
      <reaction fast="false" id="R_argF_1" name="argF" reversible="true" fbc:lowerFluxBound="cobra_default_lb" fbc:upperFluxBound="cobra_default_ub">
        <listOfReactants>
          <speciesReference constant="true" species="M_304" stoichiometry="1" />
          <speciesReference constant="true" species="M_142" stoichiometry="1" />
        </listOfReactants>
        <listOfProducts>
          <speciesReference constant="true" species="M_376" stoichiometry="1" />
          <speciesReference constant="true" species="M_286" stoichiometry="1" />
        </listOfProducts>
      </reaction>
      <reaction fast="false" id="R_argG_1" name="argG" reversible="false" fbc:lowerFluxBound="cobra_0_bound" fbc:upperFluxBound="cobra_default_ub">
        <listOfReactants>
          <speciesReference constant="true" species="M_126" stoichiometry="1" />
          <speciesReference constant="true" species="M_286" stoichiometry="1" />
          <speciesReference constant="true" species="M_284" stoichiometry="1" />
        </listOfReactants>
        <listOfProducts>
          <speciesReference constant="true" species="M_211" stoichiometry="1" />
          <speciesReference constant="true" species="M_282" stoichiometry="1" />
          <speciesReference constant="true" species="M_121" stoichiometry="1" />
        </listOfProducts>
      </reaction>
      <reaction fast="false" id="R_argH_1" name="argH" reversible="true" fbc:lowerFluxBound="cobra_default_lb" fbc:upperFluxBound="cobra_default_ub">
        <listOfReactants>
          <speciesReference constant="true" species="M_282" stoichiometry="1" />
        </listOfReactants>
        <listOfProducts>
          <speciesReference constant="true" species="M_242" stoichiometry="1" />
          <speciesReference constant="true" species="M_281" stoichiometry="1" />
        </listOfProducts>
      </reaction>
      <reaction fast="false" id="R_arcA_1" name="arcA" reversible="false" fbc:lowerFluxBound="cobra_0_bound" fbc:upperFluxBound="cobra_default_ub">
        <listOfReactants>
          <speciesReference constant="true" species="M_258" stoichiometry="1" />
          <speciesReference constant="true" species="M_281" stoichiometry="1" />
        </listOfReactants>
        <listOfProducts>
          <speciesReference constant="true" species="M_286" stoichiometry="1" />
          <speciesReference constant="true" species="M_346" stoichiometry="1" />
        </listOfProducts>
      </reaction>
      <reaction fast="false" id="R_arcC3_1" name="arcC3" reversible="true" fbc:lowerFluxBound="cobra_default_lb" fbc:upperFluxBound="cobra_default_ub">
        <listOfReactants>
          <speciesReference constant="true" species="M_142" stoichiometry="1" />
          <speciesReference constant="true" species="M_118" stoichiometry="1" />
        </listOfReactants>
        <listOfProducts>
          <speciesReference constant="true" species="M_126" stoichiometry="1" />
          <speciesReference constant="true" species="M_154" stoichiometry="1" />
          <speciesReference constant="true" species="M_346" stoichiometry="1" />
        </listOfProducts>
      </reaction>
      <reaction fast="false" id="R_arcC2_1" name="arcC2" reversible="true" fbc:lowerFluxBound="cobra_default_lb" fbc:upperFluxBound="cobra_default_ub">
        <listOfReactants>
          <speciesReference constant="true" species="M_142" stoichiometry="1" />
          <speciesReference constant="true" species="M_118" stoichiometry="1" />
        </listOfReactants>
        <listOfProducts>
          <speciesReference constant="true" species="M_126" stoichiometry="1" />
          <speciesReference constant="true" species="M_154" stoichiometry="1" />
          <speciesReference constant="true" species="M_346" stoichiometry="1" />
        </listOfProducts>
      </reaction>
      <reaction fast="false" id="R_arcC1_1" name="arcC1" reversible="true" fbc:lowerFluxBound="cobra_default_lb" fbc:upperFluxBound="cobra_default_ub">
        <listOfReactants>
          <speciesReference constant="true" species="M_142" stoichiometry="1" />
          <speciesReference constant="true" species="M_118" stoichiometry="1" />
        </listOfReactants>
        <listOfProducts>
          <speciesReference constant="true" species="M_126" stoichiometry="1" />
          <speciesReference constant="true" species="M_154" stoichiometry="1" />
          <speciesReference constant="true" species="M_346" stoichiometry="1" />
        </listOfProducts>
      </reaction>
      <reaction fast="false" id="R_proB_1" name="proB" reversible="false" fbc:lowerFluxBound="cobra_0_bound" fbc:upperFluxBound="cobra_default_ub">
        <listOfReactants>
          <speciesReference constant="true" species="M_126" stoichiometry="1" />
          <speciesReference constant="true" species="M_289" stoichiometry="1" />
        </listOfReactants>
        <listOfProducts>
          <speciesReference constant="true" species="M_118" stoichiometry="1" />
          <speciesReference constant="true" species="M_288" stoichiometry="1" />
        </listOfProducts>
      </reaction>
      <reaction fast="false" id="R_proA_1" name="proA" reversible="true" fbc:lowerFluxBound="cobra_default_lb" fbc:upperFluxBound="cobra_default_ub">
        <listOfReactants>
          <speciesReference constant="true" species="M_257" stoichiometry="1" />
          <speciesReference constant="true" species="M_344" stoichiometry="1" />
          <speciesReference constant="true" species="M_288" stoichiometry="1" />
        </listOfReactants>
        <listOfProducts>
          <speciesReference constant="true" species="M_290" stoichiometry="1" />
          <speciesReference constant="true" species="M_376" stoichiometry="1" />
          <speciesReference constant="true" species="M_343" stoichiometry="1" />
        </listOfProducts>
      </reaction>
      <reaction fast="false" id="R_chem_2" name="chem" reversible="true" fbc:lowerFluxBound="cobra_default_lb" fbc:upperFluxBound="cobra_default_ub">
        <listOfReactants>
          <speciesReference constant="true" species="M_290" stoichiometry="1" />
        </listOfReactants>
        <listOfProducts>
          <speciesReference constant="true" species="M_22" stoichiometry="1" />
        </listOfProducts>
      </reaction>
      <reaction fast="false" id="R_proC_1" name="proC" reversible="true" fbc:lowerFluxBound="cobra_default_lb" fbc:upperFluxBound="cobra_default_ub">
        <listOfReactants>
          <speciesReference constant="true" species="M_22" stoichiometry="1" />
          <speciesReference constant="true" species="M_257" stoichiometry="1" />
          <speciesReference constant="true" species="M_344" stoichiometry="1" />
        </listOfReactants>
        <listOfProducts>
          <speciesReference constant="true" species="M_306" stoichiometry="1" />
          <speciesReference constant="true" species="M_343" stoichiometry="1" />
        </listOfProducts>
      </reaction>
      <reaction fast="false" id="R_hisG_1" name="hisG" reversible="true" fbc:lowerFluxBound="cobra_default_lb" fbc:upperFluxBound="cobra_default_ub">
        <listOfReactants>
          <speciesReference constant="true" species="M_126" stoichiometry="1" />
          <speciesReference constant="true" species="M_91" stoichiometry="1" />
        </listOfReactants>
        <listOfProducts>
          <speciesReference constant="true" species="M_211" stoichiometry="1" />
          <speciesReference constant="true" species="M_13" stoichiometry="1" />
        </listOfProducts>
      </reaction>
      <reaction fast="false" id="R_hisI_1" name="hisI" reversible="false" fbc:lowerFluxBound="cobra_0_bound" fbc:upperFluxBound="cobra_default_ub">
        <listOfReactants>
          <speciesReference constant="true" species="M_13" stoichiometry="1" />
          <speciesReference constant="true" species="M_258" stoichiometry="1" />
        </listOfReactants>
        <listOfProducts>
          <speciesReference constant="true" species="M_211" stoichiometry="1" />
          <speciesReference constant="true" species="M_12" stoichiometry="1" />
        </listOfProducts>
      </reaction>
      <reaction fast="false" id="R_hisI_2" name="hisI" reversible="false" fbc:lowerFluxBound="cobra_0_bound" fbc:upperFluxBound="cobra_default_ub">
        <listOfReactants>
          <speciesReference constant="true" species="M_258" stoichiometry="1" />
          <speciesReference constant="true" species="M_12" stoichiometry="1" />
        </listOfReactants>
        <listOfProducts>
          <speciesReference constant="true" species="M_329" stoichiometry="1" />
        </listOfProducts>
      </reaction>
      <reaction fast="false" id="R_hisA_1" name="hisA" reversible="false" fbc:lowerFluxBound="cobra_0_bound" fbc:upperFluxBound="cobra_default_ub">
        <listOfReactants>
          <speciesReference constant="true" species="M_329" stoichiometry="1" />
        </listOfReactants>
        <listOfProducts>
          <speciesReference constant="true" species="M_328" stoichiometry="1" />
        </listOfProducts>
      </reaction>
      <reaction fast="false" id="R_hisH_1" name="hisH" reversible="true" fbc:lowerFluxBound="cobra_default_lb" fbc:upperFluxBound="cobra_default_ub">
        <listOfReactants>
          <speciesReference constant="true" species="M_291" stoichiometry="1" />
          <speciesReference constant="true" species="M_328" stoichiometry="1" />
        </listOfReactants>
        <listOfProducts>
          <speciesReference constant="true" species="M_178" stoichiometry="1" />
          <speciesReference constant="true" species="M_119" stoichiometry="1" />
          <speciesReference constant="true" species="M_289" stoichiometry="1" />
        </listOfProducts>
      </reaction>
      <reaction fast="false" id="R_hisB_1" name="hisB" reversible="false" fbc:lowerFluxBound="cobra_0_bound" fbc:upperFluxBound="cobra_default_ub">
        <listOfReactants>
          <speciesReference constant="true" species="M_178" stoichiometry="1" />
        </listOfReactants>
        <listOfProducts>
          <speciesReference constant="true" species="M_258" stoichiometry="1" />
          <speciesReference constant="true" species="M_55" stoichiometry="1" />
        </listOfProducts>
      </reaction>
      <reaction fast="false" id="R_hisC_1" name="hisC" reversible="true" fbc:lowerFluxBound="cobra_default_lb" fbc:upperFluxBound="cobra_default_ub">
        <listOfReactants>
          <speciesReference constant="true" species="M_55" stoichiometry="1" />
          <speciesReference constant="true" species="M_289" stoichiometry="1" />
        </listOfReactants>
        <listOfProducts>
          <speciesReference constant="true" species="M_50" stoichiometry="1" />
          <speciesReference constant="true" species="M_294" stoichiometry="1" />
        </listOfProducts>
      </reaction>
      <reaction fast="false" id="R_hisK_1" name="hisK" reversible="false" fbc:lowerFluxBound="cobra_0_bound" fbc:upperFluxBound="cobra_default_ub">
        <listOfReactants>
          <speciesReference constant="true" species="M_294" stoichiometry="1" />
          <speciesReference constant="true" species="M_258" stoichiometry="1" />
        </listOfReactants>
        <listOfProducts>
          <speciesReference constant="true" species="M_376" stoichiometry="1" />
          <speciesReference constant="true" species="M_293" stoichiometry="1" />
        </listOfProducts>
      </reaction>
      <reaction fast="false" id="R_hisD_1" name="hisD" reversible="false" fbc:lowerFluxBound="cobra_0_bound" fbc:upperFluxBound="cobra_default_ub">
        <listOfReactants>
          <speciesReference constant="true" species="M_341" stoichiometry="2" />
          <speciesReference constant="true" species="M_293" stoichiometry="1" />
          <speciesReference constant="true" species="M_258" stoichiometry="1" />
        </listOfReactants>
        <listOfProducts>
          <speciesReference constant="true" species="M_342" stoichiometry="2" />
          <speciesReference constant="true" species="M_292" stoichiometry="1" />
          <speciesReference constant="true" species="M_257" stoichiometry="3" />
        </listOfProducts>
      </reaction>
      <reaction fast="false" id="R_araT_1" name="araT" reversible="true" fbc:lowerFluxBound="cobra_default_lb" fbc:upperFluxBound="cobra_default_ub">
        <listOfReactants>
          <speciesReference constant="true" species="M_289" stoichiometry="1" />
          <speciesReference constant="true" species="M_76" stoichiometry="1" />
        </listOfReactants>
        <listOfProducts>
          <speciesReference constant="true" species="M_50" stoichiometry="1" />
          <speciesReference constant="true" species="M_311" stoichiometry="1" />
        </listOfProducts>
      </reaction>
      <reaction fast="false" id="R_araT_2" name="araT" reversible="true" fbc:lowerFluxBound="cobra_default_lb" fbc:upperFluxBound="cobra_default_ub">
        <listOfReactants>
          <speciesReference constant="true" species="M_311" stoichiometry="1" />
          <speciesReference constant="true" species="M_77" stoichiometry="1" />
        </listOfReactants>
        <listOfProducts>
          <speciesReference constant="true" species="M_301" stoichiometry="1" />
          <speciesReference constant="true" species="M_76" stoichiometry="1" />
        </listOfProducts>
      </reaction>
      <reaction fast="false" id="R_araT_3" name="araT" reversible="true" fbc:lowerFluxBound="cobra_default_lb" fbc:upperFluxBound="cobra_default_ub">
        <listOfReactants>
          <speciesReference constant="true" species="M_311" stoichiometry="1" />
          <speciesReference constant="true" species="M_60" stoichiometry="1" />
        </listOfReactants>
        <listOfProducts>
          <speciesReference constant="true" species="M_299" stoichiometry="1" />
          <speciesReference constant="true" species="M_76" stoichiometry="1" />
        </listOfProducts>
      </reaction>
      <reaction fast="false" id="R_araT_4" name="araT" reversible="true" fbc:lowerFluxBound="cobra_default_lb" fbc:upperFluxBound="cobra_default_ub">
        <listOfReactants>
          <speciesReference constant="true" species="M_375" stoichiometry="1" />
          <speciesReference constant="true" species="M_311" stoichiometry="1" />
        </listOfReactants>
        <listOfProducts>
          <speciesReference constant="true" species="M_305" stoichiometry="1" />
          <speciesReference constant="true" species="M_76" stoichiometry="1" />
        </listOfProducts>
      </reaction>
      <reaction fast="false" id="R_araT_5" name="araT" reversible="true" fbc:lowerFluxBound="cobra_default_lb" fbc:upperFluxBound="cobra_default_ub">
        <listOfReactants>
          <speciesReference constant="true" species="M_80" stoichiometry="1" />
          <speciesReference constant="true" species="M_311" stoichiometry="1" />
        </listOfReactants>
        <listOfProducts>
          <speciesReference constant="true" species="M_303" stoichiometry="1" />
          <speciesReference constant="true" species="M_76" stoichiometry="1" />
        </listOfProducts>
      </reaction>
      <reaction fast="false" id="R_araT_6" name="araT" reversible="true" fbc:lowerFluxBound="cobra_default_lb" fbc:upperFluxBound="cobra_default_ub">
        <listOfReactants>
          <speciesReference constant="true" species="M_311" stoichiometry="1" />
          <speciesReference constant="true" species="M_272" stoichiometry="1" />
        </listOfReactants>
        <listOfProducts>
          <speciesReference constant="true" species="M_310" stoichiometry="1" />
          <speciesReference constant="true" species="M_76" stoichiometry="1" />
        </listOfProducts>
      </reaction>
      <reaction fast="false" id="R_unk_33" name="unk" reversible="true" fbc:lowerFluxBound="cobra_default_lb" fbc:upperFluxBound="cobra_default_ub">
        <listOfReactants>
          <speciesReference constant="true" species="M_342" stoichiometry="1" />
          <speciesReference constant="true" species="M_76" stoichiometry="1" />
        </listOfReactants>
        <listOfProducts>
          <speciesReference constant="true" species="M_341" stoichiometry="1" />
          <speciesReference constant="true" species="M_75" stoichiometry="1" />
        </listOfProducts>
      </reaction>
      <reaction fast="false" id="R_unk_34" name="unk" reversible="false" fbc:lowerFluxBound="cobra_0_bound" fbc:upperFluxBound="cobra_default_ub">
        <listOfReactants>
          <speciesReference constant="true" species="M_354" stoichiometry="0.5" />
          <speciesReference constant="true" species="M_76" stoichiometry="1" />
        </listOfReactants>
        <listOfProducts>
          <speciesReference constant="true" species="M_154" stoichiometry="1" />
          <speciesReference constant="true" species="M_74" stoichiometry="1" />
        </listOfProducts>
      </reaction>
      <reaction fast="false" id="R_araT_7" name="araT" reversible="true" fbc:lowerFluxBound="cobra_default_lb" fbc:upperFluxBound="cobra_default_ub">
        <listOfReactants>
          <speciesReference constant="true" species="M_375" stoichiometry="1" />
          <speciesReference constant="true" species="M_289" stoichiometry="1" />
        </listOfReactants>
        <listOfProducts>
          <speciesReference constant="true" species="M_305" stoichiometry="1" />
          <speciesReference constant="true" species="M_50" stoichiometry="1" />
        </listOfProducts>
      </reaction>
      <reaction fast="false" id="R_araT_8" name="araT" reversible="true" fbc:lowerFluxBound="cobra_default_lb" fbc:upperFluxBound="cobra_default_ub">
        <listOfReactants>
          <speciesReference constant="true" species="M_305" stoichiometry="1" />
          <speciesReference constant="true" species="M_77" stoichiometry="1" />
        </listOfReactants>
        <listOfProducts>
          <speciesReference constant="true" species="M_375" stoichiometry="1" />
          <speciesReference constant="true" species="M_301" stoichiometry="1" />
        </listOfProducts>
      </reaction>
      <reaction fast="false" id="R_araT_9" name="araT" reversible="true" fbc:lowerFluxBound="cobra_default_lb" fbc:upperFluxBound="cobra_default_ub">
        <listOfReactants>
          <speciesReference constant="true" species="M_305" stoichiometry="1" />
          <speciesReference constant="true" species="M_60" stoichiometry="1" />
        </listOfReactants>
        <listOfProducts>
          <speciesReference constant="true" species="M_299" stoichiometry="1" />
          <speciesReference constant="true" species="M_375" stoichiometry="1" />
        </listOfProducts>
      </reaction>
      <reaction fast="false" id="R_araT_10" name="araT" reversible="true" fbc:lowerFluxBound="cobra_default_lb" fbc:upperFluxBound="cobra_default_ub">
        <listOfReactants>
          <speciesReference constant="true" species="M_305" stoichiometry="1" />
          <speciesReference constant="true" species="M_272" stoichiometry="1" />
        </listOfReactants>
        <listOfProducts>
          <speciesReference constant="true" species="M_375" stoichiometry="1" />
          <speciesReference constant="true" species="M_310" stoichiometry="1" />
        </listOfProducts>
      </reaction>
      <reaction fast="false" id="R_araT_11" name="araT" reversible="true" fbc:lowerFluxBound="cobra_default_lb" fbc:upperFluxBound="cobra_default_ub">
        <listOfReactants>
          <speciesReference constant="true" species="M_305" stoichiometry="1" />
          <speciesReference constant="true" species="M_80" stoichiometry="1" />
        </listOfReactants>
        <listOfProducts>
          <speciesReference constant="true" species="M_375" stoichiometry="1" />
          <speciesReference constant="true" species="M_303" stoichiometry="1" />
        </listOfProducts>
      </reaction>
      <reaction fast="false" id="R_araT_12" name="araT" reversible="true" fbc:lowerFluxBound="cobra_default_lb" fbc:upperFluxBound="cobra_default_ub">
        <listOfReactants>
          <speciesReference constant="true" species="M_305" stoichiometry="1" />
          <speciesReference constant="true" species="M_76" stoichiometry="1" />
        </listOfReactants>
        <listOfProducts>
          <speciesReference constant="true" species="M_375" stoichiometry="1" />
          <speciesReference constant="true" species="M_311" stoichiometry="1" />
        </listOfProducts>
      </reaction>
      <reaction fast="false" id="R_unk_35" name="unk" reversible="false" fbc:lowerFluxBound="cobra_0_bound" fbc:upperFluxBound="cobra_default_ub">
        <listOfReactants>
          <speciesReference constant="true" species="M_342" stoichiometry="1" />
          <speciesReference constant="true" species="M_375" stoichiometry="1" />
          <speciesReference constant="true" species="M_257" stoichiometry="1" />
        </listOfReactants>
        <listOfProducts>
          <speciesReference constant="true" species="M_341" stoichiometry="1" />
          <speciesReference constant="true" species="M_374" stoichiometry="1" />
        </listOfProducts>
      </reaction>
      <reaction fast="false" id="R_pdc_1" name="pdc" reversible="false" fbc:lowerFluxBound="cobra_0_bound" fbc:upperFluxBound="cobra_default_ub">
        <listOfReactants>
          <speciesReference constant="true" species="M_375" stoichiometry="1" />
        </listOfReactants>
        <listOfProducts>
          <speciesReference constant="true" species="M_154" stoichiometry="1" />
          <speciesReference constant="true" species="M_372" stoichiometry="1" />
        </listOfProducts>
      </reaction>
      <reaction fast="false" id="R_unk_37" name="unk" reversible="false" fbc:lowerFluxBound="cobra_0_bound" fbc:upperFluxBound="cobra_default_ub">
        <listOfReactants>
          <speciesReference constant="true" species="M_341" stoichiometry="1" />
          <speciesReference constant="true" species="M_258" stoichiometry="1" />
          <speciesReference constant="true" species="M_372" stoichiometry="1" />
        </listOfReactants>
        <listOfProducts>
          <speciesReference constant="true" species="M_342" stoichiometry="1" />
          <speciesReference constant="true" species="M_257" stoichiometry="1" />
          <speciesReference constant="true" species="M_373" stoichiometry="1" />
        </listOfProducts>
      </reaction>
      <reaction fast="false" id="R_araT_13" name="araT" reversible="true" fbc:lowerFluxBound="cobra_default_lb" fbc:upperFluxBound="cobra_default_ub">
        <listOfReactants>
          <speciesReference constant="true" species="M_50" stoichiometry="1" />
          <speciesReference constant="true" species="M_310" stoichiometry="1" />
        </listOfReactants>
        <listOfProducts>
          <speciesReference constant="true" species="M_272" stoichiometry="1" />
          <speciesReference constant="true" species="M_289" stoichiometry="1" />
        </listOfProducts>
      </reaction>
      <reaction fast="false" id="R_araT_14" name="araT" reversible="true" fbc:lowerFluxBound="cobra_default_lb" fbc:upperFluxBound="cobra_default_ub">
        <listOfReactants>
          <speciesReference constant="true" species="M_310" stoichiometry="1" />
          <speciesReference constant="true" species="M_77" stoichiometry="1" />
        </listOfReactants>
        <listOfProducts>
          <speciesReference constant="true" species="M_272" stoichiometry="1" />
          <speciesReference constant="true" species="M_301" stoichiometry="1" />
        </listOfProducts>
      </reaction>
      <reaction fast="false" id="R_araT_15" name="araT" reversible="true" fbc:lowerFluxBound="cobra_default_lb" fbc:upperFluxBound="cobra_default_ub">
        <listOfReactants>
          <speciesReference constant="true" species="M_310" stoichiometry="1" />
          <speciesReference constant="true" species="M_60" stoichiometry="1" />
        </listOfReactants>
        <listOfProducts>
          <speciesReference constant="true" species="M_299" stoichiometry="1" />
          <speciesReference constant="true" species="M_272" stoichiometry="1" />
        </listOfProducts>
      </reaction>
      <reaction fast="false" id="R_araT_16" name="araT" reversible="true" fbc:lowerFluxBound="cobra_default_lb" fbc:upperFluxBound="cobra_default_ub">
        <listOfReactants>
          <speciesReference constant="true" species="M_375" stoichiometry="1" />
          <speciesReference constant="true" species="M_310" stoichiometry="1" />
        </listOfReactants>
        <listOfProducts>
          <speciesReference constant="true" species="M_305" stoichiometry="1" />
          <speciesReference constant="true" species="M_272" stoichiometry="1" />
        </listOfProducts>
      </reaction>
      <reaction fast="false" id="R_araT_17" name="araT" reversible="true" fbc:lowerFluxBound="cobra_default_lb" fbc:upperFluxBound="cobra_default_ub">
        <listOfReactants>
          <speciesReference constant="true" species="M_80" stoichiometry="1" />
          <speciesReference constant="true" species="M_310" stoichiometry="1" />
        </listOfReactants>
        <listOfProducts>
          <speciesReference constant="true" species="M_303" stoichiometry="1" />
          <speciesReference constant="true" species="M_76" stoichiometry="1" />
        </listOfProducts>
      </reaction>
      <reaction fast="false" id="R_araT_18" name="araT" reversible="true" fbc:lowerFluxBound="cobra_default_lb" fbc:upperFluxBound="cobra_default_ub">
        <listOfReactants>
          <speciesReference constant="true" species="M_310" stoichiometry="1" />
          <speciesReference constant="true" species="M_76" stoichiometry="1" />
        </listOfReactants>
        <listOfProducts>
          <speciesReference constant="true" species="M_311" stoichiometry="1" />
          <speciesReference constant="true" species="M_272" stoichiometry="1" />
        </listOfProducts>
      </reaction>
      <reaction fast="false" id="R_ipd_1" name="ipd" reversible="false" fbc:lowerFluxBound="cobra_0_bound" fbc:upperFluxBound="cobra_default_ub">
        <listOfReactants>
          <speciesReference constant="true" species="M_272" stoichiometry="1" />
        </listOfReactants>
        <listOfProducts>
          <speciesReference constant="true" species="M_154" stoichiometry="1" />
          <speciesReference constant="true" species="M_268" stoichiometry="1" />
        </listOfProducts>
      </reaction>
      <reaction fast="false" id="R_unk_39" name="unk" reversible="false" fbc:lowerFluxBound="cobra_0_bound" fbc:upperFluxBound="cobra_default_ub">
        <listOfReactants>
          <speciesReference constant="true" species="M_341" stoichiometry="1" />
          <speciesReference constant="true" species="M_258" stoichiometry="1" />
          <speciesReference constant="true" species="M_268" stoichiometry="1" />
        </listOfReactants>
        <listOfProducts>
          <speciesReference constant="true" species="M_342" stoichiometry="1" />
          <speciesReference constant="true" species="M_257" stoichiometry="1" />
          <speciesReference constant="true" species="M_269" stoichiometry="1" />
        </listOfProducts>
      </reaction>
      <reaction fast="false" id="R_unk_40" name="unk" reversible="false" fbc:lowerFluxBound="cobra_0_bound" fbc:upperFluxBound="cobra_default_ub">
        <listOfReactants>
          <speciesReference constant="true" species="M_342" stoichiometry="1" />
          <speciesReference constant="true" species="M_257" stoichiometry="1" />
          <speciesReference constant="true" species="M_272" stoichiometry="1" />
        </listOfReactants>
        <listOfProducts>
          <speciesReference constant="true" species="M_341" stoichiometry="1" />
          <speciesReference constant="true" species="M_271" stoichiometry="1" />
        </listOfProducts>
      </reaction>
      <reaction fast="false" id="R_aroF_1" name="aroF" reversible="false" fbc:lowerFluxBound="cobra_0_bound" fbc:upperFluxBound="cobra_default_ub">
        <listOfReactants>
          <speciesReference constant="true" species="M_179" stoichiometry="1" />
          <speciesReference constant="true" species="M_258" stoichiometry="1" />
          <speciesReference constant="true" species="M_378" stoichiometry="1" />
        </listOfReactants>
        <listOfProducts>
          <speciesReference constant="true" species="M_376" stoichiometry="1" />
          <speciesReference constant="true" species="M_36" stoichiometry="1" />
        </listOfProducts>
      </reaction>
      <reaction fast="false" id="R_aroH_1" name="aroH" reversible="false" fbc:lowerFluxBound="cobra_0_bound" fbc:upperFluxBound="cobra_default_ub">
        <listOfReactants>
          <speciesReference constant="true" species="M_179" stoichiometry="1" />
          <speciesReference constant="true" species="M_258" stoichiometry="1" />
          <speciesReference constant="true" species="M_378" stoichiometry="1" />
        </listOfReactants>
        <listOfProducts>
          <speciesReference constant="true" species="M_376" stoichiometry="1" />
          <speciesReference constant="true" species="M_36" stoichiometry="1" />
        </listOfProducts>
      </reaction>
      <reaction fast="false" id="R_aroB_1" name="aroB" reversible="false" fbc:lowerFluxBound="cobra_0_bound" fbc:upperFluxBound="cobra_default_ub">
        <listOfReactants>
          <speciesReference constant="true" species="M_36" stoichiometry="1" />
        </listOfReactants>
        <listOfProducts>
          <speciesReference constant="true" species="M_376" stoichiometry="1" />
          <speciesReference constant="true" species="M_56" stoichiometry="1" />
        </listOfProducts>
      </reaction>
      <reaction fast="false" id="R_aroD_1" name="aroD" reversible="true" fbc:lowerFluxBound="cobra_default_lb" fbc:upperFluxBound="cobra_default_ub">
        <listOfReactants>
          <speciesReference constant="true" species="M_56" stoichiometry="1" />
        </listOfReactants>
        <listOfProducts>
          <speciesReference constant="true" species="M_86" stoichiometry="1" />
          <speciesReference constant="true" species="M_258" stoichiometry="1" />
        </listOfProducts>
      </reaction>
      <reaction fast="false" id="R_aroE_1" name="aroE" reversible="true" fbc:lowerFluxBound="cobra_default_lb" fbc:upperFluxBound="cobra_default_ub">
        <listOfReactants>
          <speciesReference constant="true" species="M_86" stoichiometry="1" />
          <speciesReference constant="true" species="M_257" stoichiometry="1" />
          <speciesReference constant="true" species="M_344" stoichiometry="1" />
        </listOfReactants>
        <listOfProducts>
          <speciesReference constant="true" species="M_343" stoichiometry="1" />
          <speciesReference constant="true" species="M_397" stoichiometry="1" />
        </listOfProducts>
      </reaction>
      <reaction fast="false" id="R_aroK_1" name="aroK" reversible="false" fbc:lowerFluxBound="cobra_0_bound" fbc:upperFluxBound="cobra_default_ub">
        <listOfReactants>
          <speciesReference constant="true" species="M_126" stoichiometry="1" />
          <speciesReference constant="true" species="M_397" stoichiometry="1" />
          <speciesReference constant="true" species="M_257" stoichiometry="1" />
        </listOfReactants>
        <listOfProducts>
          <speciesReference constant="true" species="M_67" stoichiometry="1" />
          <speciesReference constant="true" species="M_118" stoichiometry="1" />
        </listOfProducts>
      </reaction>
      <reaction fast="false" id="R_aroA_1" name="aroA" reversible="true" fbc:lowerFluxBound="cobra_default_lb" fbc:upperFluxBound="cobra_default_ub">
        <listOfReactants>
          <speciesReference constant="true" species="M_67" stoichiometry="1" />
          <speciesReference constant="true" species="M_378" stoichiometry="1" />
        </listOfReactants>
        <listOfProducts>
          <speciesReference constant="true" species="M_376" stoichiometry="1" />
          <speciesReference constant="true" species="M_89" stoichiometry="1" />
        </listOfProducts>
      </reaction>
      <reaction fast="false" id="R_aroC_1" name="aroC" reversible="false" fbc:lowerFluxBound="cobra_0_bound" fbc:upperFluxBound="cobra_default_ub">
        <listOfReactants>
          <speciesReference constant="true" species="M_89" stoichiometry="1" />
        </listOfReactants>
        <listOfProducts>
          <speciesReference constant="true" species="M_376" stoichiometry="1" />
          <speciesReference constant="true" species="M_151" stoichiometry="1" />
        </listOfProducts>
      </reaction>
      <reaction fast="false" id="R_trpE_1" name="trpE" reversible="false" fbc:lowerFluxBound="cobra_0_bound" fbc:upperFluxBound="cobra_default_ub">
        <listOfReactants>
          <speciesReference constant="true" species="M_346" stoichiometry="1" />
          <speciesReference constant="true" species="M_151" stoichiometry="1" />
        </listOfReactants>
        <listOfProducts>
          <speciesReference constant="true" species="M_123" stoichiometry="1" />
          <speciesReference constant="true" species="M_388" stoichiometry="1" />
        </listOfProducts>
      </reaction>
      <reaction fast="false" id="R_trpG_1" name="trpG" reversible="false" fbc:lowerFluxBound="cobra_0_bound" fbc:upperFluxBound="cobra_default_ub">
        <listOfReactants>
          <speciesReference constant="true" species="M_291" stoichiometry="1" />
          <speciesReference constant="true" species="M_151" stoichiometry="1" />
        </listOfReactants>
        <listOfProducts>
          <speciesReference constant="true" species="M_257" stoichiometry="1" />
          <speciesReference constant="true" species="M_388" stoichiometry="1" />
          <speciesReference constant="true" species="M_123" stoichiometry="1" />
          <speciesReference constant="true" species="M_289" stoichiometry="1" />
        </listOfProducts>
      </reaction>
      <reaction fast="false" id="R_trpD_1" name="trpD" reversible="true" fbc:lowerFluxBound="cobra_default_lb" fbc:upperFluxBound="cobra_default_ub">
        <listOfReactants>
          <speciesReference constant="true" species="M_123" stoichiometry="1" />
          <speciesReference constant="true" species="M_91" stoichiometry="1" />
        </listOfReactants>
        <listOfProducts>
          <speciesReference constant="true" species="M_211" stoichiometry="1" />
          <speciesReference constant="true" species="M_327" stoichiometry="1" />
        </listOfProducts>
      </reaction>
      <reaction fast="false" id="R_trpF_1" name="trpF" reversible="false" fbc:lowerFluxBound="cobra_0_bound" fbc:upperFluxBound="cobra_default_ub">
        <listOfReactants>
          <speciesReference constant="true" species="M_327" stoichiometry="1" />
        </listOfReactants>
        <listOfProducts>
          <speciesReference constant="true" species="M_11" stoichiometry="1" />
        </listOfProducts>
      </reaction>
      <reaction fast="false" id="R_trpC_1" name="trpC" reversible="false" fbc:lowerFluxBound="cobra_0_bound" fbc:upperFluxBound="cobra_default_ub">
        <listOfReactants>
          <speciesReference constant="true" species="M_11" stoichiometry="1" />
        </listOfReactants>
        <listOfProducts>
          <speciesReference constant="true" species="M_17" stoichiometry="1" />
          <speciesReference constant="true" species="M_154" stoichiometry="1" />
          <speciesReference constant="true" species="M_258" stoichiometry="1" />
        </listOfProducts>
      </reaction>
      <reaction fast="false" id="R_trpA_1" name="trpA" reversible="true" fbc:lowerFluxBound="cobra_default_lb" fbc:upperFluxBound="cobra_default_ub">
        <listOfReactants>
          <speciesReference constant="true" species="M_17" stoichiometry="1" />
          <speciesReference constant="true" species="M_307" stoichiometry="1" />
        </listOfReactants>
        <listOfProducts>
          <speciesReference constant="true" species="M_199" stoichiometry="1" />
          <speciesReference constant="true" species="M_258" stoichiometry="1" />
          <speciesReference constant="true" species="M_310" stoichiometry="1" />
        </listOfProducts>
      </reaction>
      <reaction fast="false" id="R_trpB_1" name="trpB" reversible="true" fbc:lowerFluxBound="cobra_default_lb" fbc:upperFluxBound="cobra_default_ub">
        <listOfReactants>
          <speciesReference constant="true" species="M_307" stoichiometry="1" />
          <speciesReference constant="true" species="M_267" stoichiometry="1" />
        </listOfReactants>
        <listOfProducts>
          <speciesReference constant="true" species="M_258" stoichiometry="1" />
          <speciesReference constant="true" species="M_310" stoichiometry="1" />
        </listOfProducts>
      </reaction>
      <reaction fast="false" id="R_ywiC_1" name="ywiC" reversible="true" fbc:lowerFluxBound="cobra_default_lb" fbc:upperFluxBound="cobra_default_ub">
        <listOfReactants>
          <speciesReference constant="true" species="M_151" stoichiometry="1" />
        </listOfReactants>
        <listOfProducts>
          <speciesReference constant="true" species="M_383" stoichiometry="1" />
        </listOfProducts>
      </reaction>
      <reaction fast="false" id="R_pheA_1" name="pheA" reversible="true" fbc:lowerFluxBound="cobra_default_lb" fbc:upperFluxBound="cobra_default_ub">
        <listOfReactants>
          <speciesReference constant="true" species="M_383" stoichiometry="1" />
        </listOfReactants>
        <listOfProducts>
          <speciesReference constant="true" species="M_375" stoichiometry="1" />
          <speciesReference constant="true" species="M_154" stoichiometry="1" />
          <speciesReference constant="true" species="M_258" stoichiometry="1" />
        </listOfProducts>
      </reaction>
      <reaction fast="false" id="R_ywiC_2" name="ywiC" reversible="true" fbc:lowerFluxBound="cobra_default_lb" fbc:upperFluxBound="cobra_default_ub">
        <listOfReactants>
          <speciesReference constant="true" species="M_151" stoichiometry="1" />
        </listOfReactants>
        <listOfProducts>
          <speciesReference constant="true" species="M_384" stoichiometry="1" />
        </listOfProducts>
      </reaction>
      <reaction fast="false" id="R_tyrA_1" name="tyrA" reversible="true" fbc:lowerFluxBound="cobra_default_lb" fbc:upperFluxBound="cobra_default_ub">
        <listOfReactants>
          <speciesReference constant="true" species="M_384" stoichiometry="1" />
          <speciesReference constant="true" species="M_341" stoichiometry="1" />
        </listOfReactants>
        <listOfProducts>
          <speciesReference constant="true" species="M_342" stoichiometry="1" />
          <speciesReference constant="true" species="M_257" stoichiometry="1" />
          <speciesReference constant="true" species="M_154" stoichiometry="1" />
          <speciesReference constant="true" species="M_76" stoichiometry="1" />
        </listOfProducts>
      </reaction>
      <reaction fast="false" id="R_purF_1" name="purF" reversible="false" fbc:lowerFluxBound="cobra_0_bound" fbc:upperFluxBound="cobra_default_ub">
        <listOfReactants>
          <speciesReference constant="true" species="M_291" stoichiometry="1" />
          <speciesReference constant="true" species="M_258" stoichiometry="1" />
          <speciesReference constant="true" species="M_91" stoichiometry="1" />
        </listOfReactants>
        <listOfProducts>
          <speciesReference constant="true" species="M_211" stoichiometry="1" />
          <speciesReference constant="true" species="M_92" stoichiometry="1" />
          <speciesReference constant="true" species="M_289" stoichiometry="1" />
        </listOfProducts>
      </reaction>
      <reaction fast="false" id="R_purD_1" name="purD" reversible="true" fbc:lowerFluxBound="cobra_default_lb" fbc:upperFluxBound="cobra_default_ub">
        <listOfReactants>
          <speciesReference constant="true" species="M_126" stoichiometry="1" />
          <speciesReference constant="true" species="M_250" stoichiometry="1" />
          <speciesReference constant="true" species="M_92" stoichiometry="1" />
        </listOfReactants>
        <listOfProducts>
          <speciesReference constant="true" species="M_376" stoichiometry="1" />
          <speciesReference constant="true" species="M_95" stoichiometry="1" />
          <speciesReference constant="true" species="M_118" stoichiometry="1" />
        </listOfProducts>
      </reaction>
      <reaction fast="false" id="R_purN_1" name="purN" reversible="false" fbc:lowerFluxBound="cobra_0_bound" fbc:upperFluxBound="cobra_default_ub">
        <listOfReactants>
          <speciesReference constant="true" species="M_20" stoichiometry="1" />
          <speciesReference constant="true" species="M_95" stoichiometry="1" />
        </listOfReactants>
        <listOfProducts>
          <speciesReference constant="true" species="M_408" stoichiometry="1" />
          <speciesReference constant="true" species="M_93" stoichiometry="1" />
        </listOfProducts>
      </reaction>
      <reaction fast="false" id="R_purL_1" name="purL" reversible="false" fbc:lowerFluxBound="cobra_0_bound" fbc:upperFluxBound="cobra_default_ub">
        <listOfReactants>
          <speciesReference constant="true" species="M_258" stoichiometry="1" />
          <speciesReference constant="true" species="M_291" stoichiometry="1" />
          <speciesReference constant="true" species="M_93" stoichiometry="1" />
          <speciesReference constant="true" species="M_126" stoichiometry="1" />
        </listOfReactants>
        <listOfProducts>
          <speciesReference constant="true" species="M_376" stoichiometry="1" />
          <speciesReference constant="true" species="M_118" stoichiometry="1" />
          <speciesReference constant="true" species="M_94" stoichiometry="1" />
          <speciesReference constant="true" species="M_289" stoichiometry="1" />
        </listOfProducts>
      </reaction>
      <reaction fast="false" id="R_purQ_1" name="purQ" reversible="false" fbc:lowerFluxBound="cobra_0_bound" fbc:upperFluxBound="cobra_default_ub">
        <listOfReactants>
          <speciesReference constant="true" species="M_258" stoichiometry="1" />
          <speciesReference constant="true" species="M_291" stoichiometry="1" />
          <speciesReference constant="true" species="M_93" stoichiometry="1" />
          <speciesReference constant="true" species="M_126" stoichiometry="1" />
        </listOfReactants>
        <listOfProducts>
          <speciesReference constant="true" species="M_376" stoichiometry="1" />
          <speciesReference constant="true" species="M_118" stoichiometry="1" />
          <speciesReference constant="true" species="M_94" stoichiometry="1" />
          <speciesReference constant="true" species="M_289" stoichiometry="1" />
        </listOfProducts>
      </reaction>
      <reaction fast="false" id="R_purM_1" name="purM" reversible="false" fbc:lowerFluxBound="cobra_0_bound" fbc:upperFluxBound="cobra_default_ub">
        <listOfReactants>
          <speciesReference constant="true" species="M_126" stoichiometry="1" />
          <speciesReference constant="true" species="M_94" stoichiometry="1" />
        </listOfReactants>
        <listOfProducts>
          <speciesReference constant="true" species="M_16" stoichiometry="1" />
          <speciesReference constant="true" species="M_118" stoichiometry="1" />
          <speciesReference constant="true" species="M_376" stoichiometry="1" />
        </listOfProducts>
      </reaction>
      <reaction fast="false" id="R_purE_1" name="purE" reversible="true" fbc:lowerFluxBound="cobra_default_lb" fbc:upperFluxBound="cobra_default_ub">
        <listOfReactants>
          <speciesReference constant="true" species="M_16" stoichiometry="1" />
          <speciesReference constant="true" species="M_154" stoichiometry="1" />
        </listOfReactants>
        <listOfProducts>
          <speciesReference constant="true" species="M_15" stoichiometry="1" />
        </listOfProducts>
      </reaction>
      <reaction fast="false" id="R_purK_1" name="purK" reversible="true" fbc:lowerFluxBound="cobra_default_lb" fbc:upperFluxBound="cobra_default_ub">
        <listOfReactants>
          <speciesReference constant="true" species="M_16" stoichiometry="1" />
          <speciesReference constant="true" species="M_154" stoichiometry="1" />
        </listOfReactants>
        <listOfProducts>
          <speciesReference constant="true" species="M_15" stoichiometry="1" />
        </listOfProducts>
      </reaction>
      <reaction fast="false" id="R_purC_1" name="purC" reversible="true" fbc:lowerFluxBound="cobra_default_lb" fbc:upperFluxBound="cobra_default_ub">
        <listOfReactants>
          <speciesReference constant="true" species="M_126" stoichiometry="1" />
          <speciesReference constant="true" species="M_15" stoichiometry="1" />
          <speciesReference constant="true" species="M_284" stoichiometry="1" />
        </listOfReactants>
        <listOfProducts>
          <speciesReference constant="true" species="M_376" stoichiometry="1" />
          <speciesReference constant="true" species="M_118" stoichiometry="1" />
          <speciesReference constant="true" species="M_14" stoichiometry="1" />
        </listOfProducts>
      </reaction>
      <reaction fast="false" id="R_purB_1" name="purB" reversible="true" fbc:lowerFluxBound="cobra_default_lb" fbc:upperFluxBound="cobra_default_ub">
        <listOfReactants>
          <speciesReference constant="true" species="M_14" stoichiometry="1" />
        </listOfReactants>
        <listOfProducts>
          <speciesReference constant="true" species="M_242" stoichiometry="1" />
          <speciesReference constant="true" species="M_119" stoichiometry="1" />
        </listOfProducts>
      </reaction>
      <reaction fast="false" id="R_purH_1" name="purH" reversible="false" fbc:lowerFluxBound="cobra_0_bound" fbc:upperFluxBound="cobra_default_ub">
        <listOfReactants>
          <speciesReference constant="true" species="M_119" stoichiometry="1" />
          <speciesReference constant="true" species="M_20" stoichiometry="1" />
        </listOfReactants>
        <listOfProducts>
          <speciesReference constant="true" species="M_408" stoichiometry="1" />
          <speciesReference constant="true" species="M_87" stoichiometry="1" />
        </listOfProducts>
      </reaction>
      <reaction fast="false" id="R_purH_2" name="purH" reversible="true" fbc:lowerFluxBound="cobra_default_lb" fbc:upperFluxBound="cobra_default_ub">
        <listOfReactants>
          <speciesReference constant="true" species="M_87" stoichiometry="1" />
        </listOfReactants>
        <listOfProducts>
          <speciesReference constant="true" species="M_266" stoichiometry="1" />
          <speciesReference constant="true" species="M_258" stoichiometry="1" />
        </listOfProducts>
      </reaction>
      <reaction fast="false" id="R_purA_1" name="purA" reversible="true" fbc:lowerFluxBound="cobra_default_lb" fbc:upperFluxBound="cobra_default_ub">
        <listOfReactants>
          <speciesReference constant="true" species="M_254" stoichiometry="1" />
          <speciesReference constant="true" species="M_284" stoichiometry="1" />
          <speciesReference constant="true" species="M_266" stoichiometry="1" />
        </listOfReactants>
        <listOfProducts>
          <speciesReference constant="true" species="M_243" stoichiometry="1" />
          <speciesReference constant="true" species="M_376" stoichiometry="1" />
          <speciesReference constant="true" species="M_116" stoichiometry="1" />
        </listOfProducts>
      </reaction>
      <reaction fast="false" id="R_purB_2" name="purB" reversible="true" fbc:lowerFluxBound="cobra_default_lb" fbc:upperFluxBound="cobra_default_ub">
        <listOfReactants>
          <speciesReference constant="true" species="M_116" stoichiometry="1" />
        </listOfReactants>
        <listOfProducts>
          <speciesReference constant="true" species="M_242" stoichiometry="1" />
          <speciesReference constant="true" species="M_121" stoichiometry="1" />
        </listOfProducts>
      </reaction>
      <reaction fast="false" id="R_adk_1" name="adk" reversible="true" fbc:lowerFluxBound="cobra_default_lb" fbc:upperFluxBound="cobra_default_ub">
        <listOfReactants>
          <speciesReference constant="true" species="M_126" stoichiometry="1" />
          <speciesReference constant="true" species="M_121" stoichiometry="1" />
        </listOfReactants>
        <listOfProducts>
          <speciesReference constant="true" species="M_118" stoichiometry="2" />
        </listOfProducts>
      </reaction>
      <reaction fast="false" id="R_adk_2" name="adk" reversible="true" fbc:lowerFluxBound="cobra_default_lb" fbc:upperFluxBound="cobra_default_ub">
        <listOfReactants>
          <speciesReference constant="true" species="M_126" stoichiometry="1" />
          <speciesReference constant="true" species="M_165" stoichiometry="1" />
        </listOfReactants>
        <listOfProducts>
          <speciesReference constant="true" species="M_160" stoichiometry="1" />
          <speciesReference constant="true" species="M_118" stoichiometry="1" />
        </listOfProducts>
      </reaction>
      <reaction fast="false" id="R_ADPk_2" name="ADPk" reversible="true" fbc:lowerFluxBound="cobra_default_lb" fbc:upperFluxBound="cobra_default_ub">
        <listOfReactants>
          <speciesReference constant="true" species="M_126" stoichiometry="1" />
          <speciesReference constant="true" species="M_160" stoichiometry="1" />
        </listOfReactants>
        <listOfProducts>
          <speciesReference constant="true" species="M_118" stoichiometry="1" />
          <speciesReference constant="true" species="M_167" stoichiometry="1" />
        </listOfProducts>
      </reaction>
      <reaction fast="false" id="R_guaB_1" name="guaB" reversible="false" fbc:lowerFluxBound="cobra_0_bound" fbc:upperFluxBound="cobra_default_ub">
        <listOfReactants>
          <speciesReference constant="true" species="M_341" stoichiometry="1" />
          <speciesReference constant="true" species="M_266" stoichiometry="1" />
          <speciesReference constant="true" species="M_258" stoichiometry="1" />
        </listOfReactants>
        <listOfProducts>
          <speciesReference constant="true" species="M_342" stoichiometry="1" />
          <speciesReference constant="true" species="M_257" stoichiometry="1" />
          <speciesReference constant="true" species="M_436" stoichiometry="1" />
        </listOfProducts>
      </reaction>
      <reaction fast="false" id="R_guaA_1" name="guaA" reversible="false" fbc:lowerFluxBound="cobra_0_bound" fbc:upperFluxBound="cobra_default_ub">
        <listOfReactants>
          <speciesReference constant="true" species="M_126" stoichiometry="1" />
          <speciesReference constant="true" species="M_291" stoichiometry="1" />
          <speciesReference constant="true" species="M_258" stoichiometry="1" />
          <speciesReference constant="true" species="M_436" stoichiometry="1" />
        </listOfReactants>
        <listOfProducts>
          <speciesReference constant="true" species="M_211" stoichiometry="1" />
          <speciesReference constant="true" species="M_253" stoichiometry="1" />
          <speciesReference constant="true" species="M_289" stoichiometry="1" />
          <speciesReference constant="true" species="M_121" stoichiometry="1" />
        </listOfProducts>
      </reaction>
      <reaction fast="false" id="R_guaC_1" name="guaC" reversible="false" fbc:lowerFluxBound="cobra_0_bound" fbc:upperFluxBound="cobra_default_ub">
        <listOfReactants>
          <speciesReference constant="true" species="M_344" stoichiometry="1" />
          <speciesReference constant="true" species="M_253" stoichiometry="1" />
        </listOfReactants>
        <listOfProducts>
          <speciesReference constant="true" species="M_266" stoichiometry="1" />
          <speciesReference constant="true" species="M_343" stoichiometry="1" />
          <speciesReference constant="true" species="M_257" stoichiometry="1" />
          <speciesReference constant="true" species="M_346" stoichiometry="1" />
        </listOfProducts>
      </reaction>
      <reaction fast="false" id="R_hprT_1" name="hprT" reversible="true" fbc:lowerFluxBound="cobra_default_lb" fbc:upperFluxBound="cobra_default_ub">
        <listOfReactants>
          <speciesReference constant="true" species="M_211" stoichiometry="1" />
          <speciesReference constant="true" species="M_266" stoichiometry="1" />
        </listOfReactants>
        <listOfProducts>
          <speciesReference constant="true" species="M_265" stoichiometry="1" />
          <speciesReference constant="true" species="M_91" stoichiometry="1" />
        </listOfProducts>
      </reaction>
      <reaction fast="false" id="R_hpt_1" name="hpt" reversible="true" fbc:lowerFluxBound="cobra_default_lb" fbc:upperFluxBound="cobra_default_ub">
        <listOfReactants>
          <speciesReference constant="true" species="M_211" stoichiometry="1" />
          <speciesReference constant="true" species="M_266" stoichiometry="1" />
        </listOfReactants>
        <listOfProducts>
          <speciesReference constant="true" species="M_265" stoichiometry="1" />
          <speciesReference constant="true" species="M_91" stoichiometry="1" />
        </listOfProducts>
      </reaction>
      <reaction fast="false" id="R_hprT_2" name="hprT" reversible="true" fbc:lowerFluxBound="cobra_default_lb" fbc:upperFluxBound="cobra_default_ub">
        <listOfReactants>
          <speciesReference constant="true" species="M_211" stoichiometry="1" />
          <speciesReference constant="true" species="M_253" stoichiometry="1" />
        </listOfReactants>
        <listOfProducts>
          <speciesReference constant="true" species="M_255" stoichiometry="1" />
          <speciesReference constant="true" species="M_91" stoichiometry="1" />
        </listOfProducts>
      </reaction>
      <reaction fast="false" id="R_hpt_2" name="hpt" reversible="true" fbc:lowerFluxBound="cobra_default_lb" fbc:upperFluxBound="cobra_default_ub">
        <listOfReactants>
          <speciesReference constant="true" species="M_211" stoichiometry="1" />
          <speciesReference constant="true" species="M_253" stoichiometry="1" />
        </listOfReactants>
        <listOfProducts>
          <speciesReference constant="true" species="M_255" stoichiometry="1" />
          <speciesReference constant="true" species="M_91" stoichiometry="1" />
        </listOfProducts>
      </reaction>
      <reaction fast="false" id="R_gmk_1" name="gmk" reversible="true" fbc:lowerFluxBound="cobra_default_lb" fbc:upperFluxBound="cobra_default_ub">
        <listOfReactants>
          <speciesReference constant="true" species="M_126" stoichiometry="1" />
          <speciesReference constant="true" species="M_253" stoichiometry="1" />
        </listOfReactants>
        <listOfProducts>
          <speciesReference constant="true" species="M_243" stoichiometry="1" />
          <speciesReference constant="true" species="M_118" stoichiometry="1" />
        </listOfProducts>
      </reaction>
      <reaction fast="false" id="R_gmk_2" name="gmk" reversible="true" fbc:lowerFluxBound="cobra_default_lb" fbc:upperFluxBound="cobra_default_ub">
        <listOfReactants>
          <speciesReference constant="true" species="M_126" stoichiometry="1" />
          <speciesReference constant="true" species="M_200" stoichiometry="1" />
        </listOfReactants>
        <listOfProducts>
          <speciesReference constant="true" species="M_118" stoichiometry="1" />
          <speciesReference constant="true" species="M_188" stoichiometry="1" />
        </listOfProducts>
      </reaction>
      <reaction fast="false" id="R_GDPk_1" name="GDPk" reversible="true" fbc:lowerFluxBound="cobra_default_lb" fbc:upperFluxBound="cobra_default_ub">
        <listOfReactants>
          <speciesReference constant="true" species="M_243" stoichiometry="1" />
          <speciesReference constant="true" species="M_126" stoichiometry="1" />
        </listOfReactants>
        <listOfProducts>
          <speciesReference constant="true" species="M_254" stoichiometry="1" />
          <speciesReference constant="true" species="M_118" stoichiometry="1" />
        </listOfProducts>
      </reaction>
      <reaction fast="false" id="R_GDPk_2" name="GDPk" reversible="true" fbc:lowerFluxBound="cobra_default_lb" fbc:upperFluxBound="cobra_default_ub">
        <listOfReactants>
          <speciesReference constant="true" species="M_126" stoichiometry="1" />
          <speciesReference constant="true" species="M_188" stoichiometry="1" />
        </listOfReactants>
        <listOfProducts>
          <speciesReference constant="true" species="M_118" stoichiometry="1" />
          <speciesReference constant="true" species="M_201" stoichiometry="1" />
        </listOfProducts>
      </reaction>
      <reaction fast="false" id="R_nrdE_1" name="nrdE" reversible="false" fbc:lowerFluxBound="cobra_0_bound" fbc:upperFluxBound="cobra_default_ub">
        <listOfReactants>
          <speciesReference constant="true" species="M_118" stoichiometry="1" />
          <speciesReference constant="true" species="M_389" stoichiometry="1" />
        </listOfReactants>
        <listOfProducts>
          <speciesReference constant="true" species="M_160" stoichiometry="1" />
          <speciesReference constant="true" species="M_258" stoichiometry="1" />
          <speciesReference constant="true" species="M_367" stoichiometry="1" />
        </listOfProducts>
      </reaction>
      <reaction fast="false" id="R_nrdF_1" name="nrdF" reversible="false" fbc:lowerFluxBound="cobra_0_bound" fbc:upperFluxBound="cobra_default_ub">
        <listOfReactants>
          <speciesReference constant="true" species="M_118" stoichiometry="1" />
          <speciesReference constant="true" species="M_389" stoichiometry="1" />
        </listOfReactants>
        <listOfProducts>
          <speciesReference constant="true" species="M_160" stoichiometry="1" />
          <speciesReference constant="true" species="M_258" stoichiometry="1" />
          <speciesReference constant="true" species="M_367" stoichiometry="1" />
        </listOfProducts>
      </reaction>
      <reaction fast="false" id="R_nrdE_2" name="nrdE" reversible="false" fbc:lowerFluxBound="cobra_0_bound" fbc:upperFluxBound="cobra_default_ub">
        <listOfReactants>
          <speciesReference constant="true" species="M_243" stoichiometry="1" />
          <speciesReference constant="true" species="M_389" stoichiometry="1" />
        </listOfReactants>
        <listOfProducts>
          <speciesReference constant="true" species="M_188" stoichiometry="1" />
          <speciesReference constant="true" species="M_258" stoichiometry="1" />
          <speciesReference constant="true" species="M_367" stoichiometry="1" />
        </listOfProducts>
      </reaction>
      <reaction fast="false" id="R_nrdF_2" name="nrdF" reversible="false" fbc:lowerFluxBound="cobra_0_bound" fbc:upperFluxBound="cobra_default_ub">
        <listOfReactants>
          <speciesReference constant="true" species="M_243" stoichiometry="1" />
          <speciesReference constant="true" species="M_389" stoichiometry="1" />
        </listOfReactants>
        <listOfProducts>
          <speciesReference constant="true" species="M_188" stoichiometry="1" />
          <speciesReference constant="true" species="M_258" stoichiometry="1" />
          <speciesReference constant="true" species="M_367" stoichiometry="1" />
        </listOfProducts>
      </reaction>
      <reaction fast="false" id="R_nrdD_1" name="nrdD" reversible="false" fbc:lowerFluxBound="cobra_0_bound" fbc:upperFluxBound="cobra_default_ub">
        <listOfReactants>
          <speciesReference constant="true" species="M_126" stoichiometry="1" />
          <speciesReference constant="true" species="M_389" stoichiometry="1" />
        </listOfReactants>
        <listOfProducts>
          <speciesReference constant="true" species="M_258" stoichiometry="1" />
          <speciesReference constant="true" species="M_167" stoichiometry="1" />
          <speciesReference constant="true" species="M_367" stoichiometry="1" />
        </listOfProducts>
      </reaction>
      <reaction fast="false" id="R_nrdD_2" name="nrdD" reversible="false" fbc:lowerFluxBound="cobra_0_bound" fbc:upperFluxBound="cobra_default_ub">
        <listOfReactants>
          <speciesReference constant="true" species="M_254" stoichiometry="1" />
          <speciesReference constant="true" species="M_389" stoichiometry="1" />
        </listOfReactants>
        <listOfProducts>
          <speciesReference constant="true" species="M_258" stoichiometry="1" />
          <speciesReference constant="true" species="M_201" stoichiometry="1" />
          <speciesReference constant="true" species="M_367" stoichiometry="1" />
        </listOfProducts>
      </reaction>
      <reaction fast="false" id="R_deoD_1" name="deoD" reversible="true" fbc:lowerFluxBound="cobra_default_lb" fbc:upperFluxBound="cobra_default_ub">
        <listOfReactants>
          <speciesReference constant="true" species="M_376" stoichiometry="1" />
          <speciesReference constant="true" species="M_256" stoichiometry="1" />
        </listOfReactants>
        <listOfProducts>
          <speciesReference constant="true" species="M_255" stoichiometry="1" />
          <speciesReference constant="true" species="M_217" stoichiometry="1" />
        </listOfProducts>
      </reaction>
      <reaction fast="false" id="R_deoD_2" name="deoD" reversible="true" fbc:lowerFluxBound="cobra_default_lb" fbc:upperFluxBound="cobra_default_ub">
        <listOfReactants>
          <speciesReference constant="true" species="M_376" stoichiometry="1" />
          <speciesReference constant="true" species="M_273" stoichiometry="1" />
        </listOfReactants>
        <listOfProducts>
          <speciesReference constant="true" species="M_265" stoichiometry="1" />
          <speciesReference constant="true" species="M_217" stoichiometry="1" />
        </listOfProducts>
      </reaction>
      <reaction fast="false" id="R_deoD_3" name="deoD" reversible="true" fbc:lowerFluxBound="cobra_default_lb" fbc:upperFluxBound="cobra_default_ub">
        <listOfReactants>
          <speciesReference constant="true" species="M_376" stoichiometry="1" />
          <speciesReference constant="true" species="M_174" stoichiometry="1" />
        </listOfReactants>
        <listOfProducts>
          <speciesReference constant="true" species="M_255" stoichiometry="1" />
          <speciesReference constant="true" species="M_217" stoichiometry="1" />
        </listOfProducts>
      </reaction>
      <reaction fast="false" id="R_deoD_4" name="deoD" reversible="true" fbc:lowerFluxBound="cobra_default_lb" fbc:upperFluxBound="cobra_default_ub">
        <listOfReactants>
          <speciesReference constant="true" species="M_376" stoichiometry="1" />
          <speciesReference constant="true" species="M_175" stoichiometry="1" />
        </listOfReactants>
        <listOfProducts>
          <speciesReference constant="true" species="M_265" stoichiometry="1" />
          <speciesReference constant="true" species="M_217" stoichiometry="1" />
        </listOfProducts>
      </reaction>
      <reaction fast="false" id="R_deoD_5" name="deoD" reversible="true" fbc:lowerFluxBound="cobra_default_lb" fbc:upperFluxBound="cobra_default_ub">
        <listOfReactants>
          <speciesReference constant="true" species="M_376" stoichiometry="1" />
          <speciesReference constant="true" species="M_435" stoichiometry="1" />
        </listOfReactants>
        <listOfProducts>
          <speciesReference constant="true" species="M_434" stoichiometry="1" />
          <speciesReference constant="true" species="M_217" stoichiometry="1" />
        </listOfProducts>
      </reaction>
      <reaction fast="false" id="R_apt_1" name="apt" reversible="true" fbc:lowerFluxBound="cobra_default_lb" fbc:upperFluxBound="cobra_default_ub">
        <listOfReactants>
          <speciesReference constant="true" species="M_113" stoichiometry="1" />
          <speciesReference constant="true" species="M_91" stoichiometry="1" />
        </listOfReactants>
        <listOfProducts>
          <speciesReference constant="true" species="M_211" stoichiometry="1" />
          <speciesReference constant="true" species="M_121" stoichiometry="1" />
        </listOfProducts>
      </reaction>
      <reaction fast="false" id="R_dukB_1" name="dukB" reversible="false" fbc:lowerFluxBound="cobra_0_bound" fbc:upperFluxBound="cobra_default_ub">
        <listOfReactants>
          <speciesReference constant="true" species="M_126" stoichiometry="1" />
          <speciesReference constant="true" species="M_174" stoichiometry="1" />
        </listOfReactants>
        <listOfProducts>
          <speciesReference constant="true" species="M_118" stoichiometry="1" />
          <speciesReference constant="true" species="M_200" stoichiometry="1" />
        </listOfProducts>
      </reaction>
      <reaction fast="false" id="R_dukA_1" name="dukA" reversible="false" fbc:lowerFluxBound="cobra_0_bound" fbc:upperFluxBound="cobra_default_ub">
        <listOfReactants>
          <speciesReference constant="true" species="M_126" stoichiometry="1" />
          <speciesReference constant="true" species="M_174" stoichiometry="1" />
        </listOfReactants>
        <listOfProducts>
          <speciesReference constant="true" species="M_118" stoichiometry="1" />
          <speciesReference constant="true" species="M_200" stoichiometry="1" />
        </listOfProducts>
      </reaction>
      <reaction fast="false" id="R_dukB_2" name="dukB" reversible="false" fbc:lowerFluxBound="cobra_0_bound" fbc:upperFluxBound="cobra_default_ub">
        <listOfReactants>
          <speciesReference constant="true" species="M_126" stoichiometry="1" />
          <speciesReference constant="true" species="M_172" stoichiometry="1" />
        </listOfReactants>
        <listOfProducts>
          <speciesReference constant="true" species="M_118" stoichiometry="1" />
          <speciesReference constant="true" species="M_165" stoichiometry="1" />
        </listOfProducts>
      </reaction>
      <reaction fast="false" id="R_dukA_2" name="dukA" reversible="false" fbc:lowerFluxBound="cobra_0_bound" fbc:upperFluxBound="cobra_default_ub">
        <listOfReactants>
          <speciesReference constant="true" species="M_126" stoichiometry="1" />
          <speciesReference constant="true" species="M_172" stoichiometry="1" />
        </listOfReactants>
        <listOfProducts>
          <speciesReference constant="true" species="M_118" stoichiometry="1" />
          <speciesReference constant="true" species="M_165" stoichiometry="1" />
        </listOfProducts>
      </reaction>
      <reaction fast="false" id="R_add_1" name="add" reversible="false" fbc:lowerFluxBound="cobra_0_bound" fbc:upperFluxBound="cobra_default_ub">
        <listOfReactants>
          <speciesReference constant="true" species="M_258" stoichiometry="1" />
          <speciesReference constant="true" species="M_114" stoichiometry="1" />
        </listOfReactants>
        <listOfProducts>
          <speciesReference constant="true" species="M_346" stoichiometry="1" />
          <speciesReference constant="true" species="M_273" stoichiometry="1" />
        </listOfProducts>
      </reaction>
      <reaction fast="false" id="R_add_2" name="add" reversible="false" fbc:lowerFluxBound="cobra_0_bound" fbc:upperFluxBound="cobra_default_ub">
        <listOfReactants>
          <speciesReference constant="true" species="M_172" stoichiometry="1" />
          <speciesReference constant="true" species="M_258" stoichiometry="1" />
        </listOfReactants>
        <listOfProducts>
          <speciesReference constant="true" species="M_175" stoichiometry="1" />
          <speciesReference constant="true" species="M_346" stoichiometry="1" />
        </listOfProducts>
      </reaction>
      <reaction fast="false" id="R_xpt_1" name="xpt" reversible="true" fbc:lowerFluxBound="cobra_default_lb" fbc:upperFluxBound="cobra_default_ub">
        <listOfReactants>
          <speciesReference constant="true" species="M_434" stoichiometry="1" />
          <speciesReference constant="true" species="M_91" stoichiometry="1" />
        </listOfReactants>
        <listOfProducts>
          <speciesReference constant="true" species="M_211" stoichiometry="1" />
          <speciesReference constant="true" species="M_436" stoichiometry="1" />
        </listOfProducts>
      </reaction>
      <reaction fast="false" id="R_unk_65" name="unk" reversible="false" fbc:lowerFluxBound="cobra_0_bound" fbc:upperFluxBound="cobra_default_ub">
        <listOfReactants>
          <speciesReference constant="true" species="M_115" stoichiometry="1" />
        </listOfReactants>
        <listOfProducts>
          <speciesReference constant="true" species="M_376" stoichiometry="1" />
          <speciesReference constant="true" species="M_121" stoichiometry="1" />
        </listOfProducts>
      </reaction>
      <reaction fast="false" id="R_pyrB_1" name="pyrB" reversible="true" fbc:lowerFluxBound="cobra_default_lb" fbc:upperFluxBound="cobra_default_ub">
        <listOfReactants>
          <speciesReference constant="true" species="M_142" stoichiometry="1" />
          <speciesReference constant="true" species="M_284" stoichiometry="1" />
        </listOfReactants>
        <listOfProducts>
          <speciesReference constant="true" species="M_376" stoichiometry="1" />
          <speciesReference constant="true" species="M_345" stoichiometry="1" />
        </listOfProducts>
      </reaction>
      <reaction fast="false" id="R_pyrC_1" name="pyrC" reversible="true" fbc:lowerFluxBound="cobra_default_lb" fbc:upperFluxBound="cobra_default_ub">
        <listOfReactants>
          <speciesReference constant="true" species="M_345" stoichiometry="1" />
        </listOfReactants>
        <listOfProducts>
          <speciesReference constant="true" species="M_8" stoichiometry="1" />
          <speciesReference constant="true" species="M_258" stoichiometry="1" />
        </listOfProducts>
      </reaction>
      <reaction fast="false" id="R_pydB_1" name="pydB" reversible="false" fbc:lowerFluxBound="cobra_0_bound" fbc:upperFluxBound="cobra_default_ub">
        <listOfReactants>
          <speciesReference constant="true" species="M_8" stoichiometry="1" />
          <speciesReference constant="true" species="M_354" stoichiometry="1" />
        </listOfReactants>
        <listOfProducts>
          <speciesReference constant="true" species="M_362" stoichiometry="1" />
          <speciesReference constant="true" species="M_259" stoichiometry="1" />
        </listOfProducts>
      </reaction>
      <reaction fast="false" id="R_pydB_2" name="pydB" reversible="true" fbc:lowerFluxBound="cobra_default_lb" fbc:upperFluxBound="cobra_default_ub">
        <listOfReactants>
          <speciesReference constant="true" species="M_341" stoichiometry="1" />
          <speciesReference constant="true" species="M_8" stoichiometry="1" />
        </listOfReactants>
        <listOfProducts>
          <speciesReference constant="true" species="M_342" stoichiometry="1" />
          <speciesReference constant="true" species="M_362" stoichiometry="1" />
          <speciesReference constant="true" species="M_257" stoichiometry="1" />
        </listOfProducts>
      </reaction>
      <reaction fast="false" id="R_pydA_1" name="pydA" reversible="false" fbc:lowerFluxBound="cobra_0_bound" fbc:upperFluxBound="cobra_default_ub">
        <listOfReactants>
          <speciesReference constant="true" species="M_8" stoichiometry="1" />
          <speciesReference constant="true" species="M_354" stoichiometry="1" />
        </listOfReactants>
        <listOfProducts>
          <speciesReference constant="true" species="M_362" stoichiometry="1" />
          <speciesReference constant="true" species="M_259" stoichiometry="1" />
        </listOfProducts>
      </reaction>
      <reaction fast="false" id="R_pyrE_1" name="pyrE" reversible="true" fbc:lowerFluxBound="cobra_default_lb" fbc:upperFluxBound="cobra_default_ub">
        <listOfReactants>
          <speciesReference constant="true" species="M_362" stoichiometry="1" />
          <speciesReference constant="true" species="M_91" stoichiometry="1" />
        </listOfReactants>
        <listOfProducts>
          <speciesReference constant="true" species="M_211" stoichiometry="1" />
          <speciesReference constant="true" species="M_363" stoichiometry="1" />
        </listOfProducts>
      </reaction>
      <reaction fast="false" id="R_pyrF_1" name="pyrF" reversible="false" fbc:lowerFluxBound="cobra_0_bound" fbc:upperFluxBound="cobra_default_ub">
        <listOfReactants>
          <speciesReference constant="true" species="M_363" stoichiometry="1" />
        </listOfReactants>
        <listOfProducts>
          <speciesReference constant="true" species="M_427" stoichiometry="1" />
          <speciesReference constant="true" species="M_154" stoichiometry="1" />
        </listOfProducts>
      </reaction>
      <reaction fast="false" id="R_pyrH_1" name="pyrH" reversible="true" fbc:lowerFluxBound="cobra_default_lb" fbc:upperFluxBound="cobra_default_ub">
        <listOfReactants>
          <speciesReference constant="true" species="M_126" stoichiometry="1" />
          <speciesReference constant="true" species="M_427" stoichiometry="1" />
        </listOfReactants>
        <listOfProducts>
          <speciesReference constant="true" species="M_118" stoichiometry="1" />
          <speciesReference constant="true" species="M_417" stoichiometry="1" />
        </listOfProducts>
      </reaction>
      <reaction fast="false" id="R_tmk_2" name="tmk" reversible="true" fbc:lowerFluxBound="cobra_default_lb" fbc:upperFluxBound="cobra_default_ub">
        <listOfReactants>
          <speciesReference constant="true" species="M_126" stoichiometry="1" />
          <speciesReference constant="true" species="M_231" stoichiometry="1" />
        </listOfReactants>
        <listOfProducts>
          <speciesReference constant="true" species="M_230" stoichiometry="1" />
          <speciesReference constant="true" species="M_118" stoichiometry="1" />
        </listOfProducts>
      </reaction>
      <reaction fast="false" id="R_yeaB_2" name="yeaB" reversible="true" fbc:lowerFluxBound="cobra_default_lb" fbc:upperFluxBound="cobra_default_ub">
        <listOfReactants>
          <speciesReference constant="true" species="M_126" stoichiometry="1" />
          <speciesReference constant="true" species="M_231" stoichiometry="1" />
        </listOfReactants>
        <listOfProducts>
          <speciesReference constant="true" species="M_230" stoichiometry="1" />
          <speciesReference constant="true" species="M_118" stoichiometry="1" />
        </listOfProducts>
      </reaction>
      <reaction fast="false" id="R_UDPk_1" name="UDPk" reversible="true" fbc:lowerFluxBound="cobra_default_lb" fbc:upperFluxBound="cobra_default_ub">
        <listOfReactants>
          <speciesReference constant="true" species="M_126" stoichiometry="1" />
          <speciesReference constant="true" species="M_417" stoichiometry="1" />
        </listOfReactants>
        <listOfProducts>
          <speciesReference constant="true" species="M_118" stoichiometry="1" />
          <speciesReference constant="true" species="M_433" stoichiometry="1" />
        </listOfProducts>
      </reaction>
      <reaction fast="false" id="R_UDPk_2" name="UDPk" reversible="false" fbc:lowerFluxBound="cobra_0_bound" fbc:upperFluxBound="cobra_default_ub">
        <listOfReactants>
          <speciesReference constant="true" species="M_126" stoichiometry="1" />
          <speciesReference constant="true" species="M_230" stoichiometry="1" />
        </listOfReactants>
        <listOfProducts>
          <speciesReference constant="true" species="M_232" stoichiometry="1" />
          <speciesReference constant="true" species="M_118" stoichiometry="1" />
        </listOfProducts>
      </reaction>
      <reaction fast="false" id="R_pyrG_2" name="pyrG" reversible="false" fbc:lowerFluxBound="cobra_0_bound" fbc:upperFluxBound="cobra_default_ub">
        <listOfReactants>
          <speciesReference constant="true" species="M_126" stoichiometry="1" />
          <speciesReference constant="true" species="M_291" stoichiometry="1" />
          <speciesReference constant="true" species="M_433" stoichiometry="1" />
        </listOfReactants>
        <listOfProducts>
          <speciesReference constant="true" species="M_156" stoichiometry="1" />
          <speciesReference constant="true" species="M_118" stoichiometry="1" />
          <speciesReference constant="true" species="M_289" stoichiometry="1" />
          <speciesReference constant="true" species="M_376" stoichiometry="1" />
        </listOfProducts>
      </reaction>
      <reaction fast="false" id="R_CDPk_1" name="CDPk" reversible="true" fbc:lowerFluxBound="cobra_default_lb" fbc:upperFluxBound="cobra_default_ub">
        <listOfReactants>
          <speciesReference constant="true" species="M_126" stoichiometry="1" />
          <speciesReference constant="true" species="M_144" stoichiometry="1" />
        </listOfReactants>
        <listOfProducts>
          <speciesReference constant="true" species="M_156" stoichiometry="1" />
          <speciesReference constant="true" species="M_118" stoichiometry="1" />
        </listOfProducts>
      </reaction>
      <reaction fast="false" id="R_CDPk_2" name="CDPk" reversible="true" fbc:lowerFluxBound="cobra_default_lb" fbc:upperFluxBound="cobra_default_ub">
        <listOfReactants>
          <speciesReference constant="true" species="M_126" stoichiometry="1" />
          <speciesReference constant="true" species="M_168" stoichiometry="1" />
        </listOfReactants>
        <listOfProducts>
          <speciesReference constant="true" species="M_170" stoichiometry="1" />
          <speciesReference constant="true" species="M_118" stoichiometry="1" />
        </listOfProducts>
      </reaction>
      <reaction fast="false" id="R_cmk_1" name="cmk" reversible="true" fbc:lowerFluxBound="cobra_default_lb" fbc:upperFluxBound="cobra_default_ub">
        <listOfReactants>
          <speciesReference constant="true" species="M_126" stoichiometry="1" />
          <speciesReference constant="true" species="M_153" stoichiometry="1" />
        </listOfReactants>
        <listOfProducts>
          <speciesReference constant="true" species="M_118" stoichiometry="1" />
          <speciesReference constant="true" species="M_144" stoichiometry="1" />
        </listOfProducts>
      </reaction>
      <reaction fast="false" id="R_cmk_2" name="cmk" reversible="true" fbc:lowerFluxBound="cobra_default_lb" fbc:upperFluxBound="cobra_default_ub">
        <listOfReactants>
          <speciesReference constant="true" species="M_126" stoichiometry="1" />
          <speciesReference constant="true" species="M_169" stoichiometry="1" />
        </listOfReactants>
        <listOfProducts>
          <speciesReference constant="true" species="M_168" stoichiometry="1" />
          <speciesReference constant="true" species="M_118" stoichiometry="1" />
        </listOfProducts>
      </reaction>
      <reaction fast="false" id="R_nrdE_3" name="nrdE" reversible="false" fbc:lowerFluxBound="cobra_0_bound" fbc:upperFluxBound="cobra_default_ub">
        <listOfReactants>
          <speciesReference constant="true" species="M_144" stoichiometry="1" />
          <speciesReference constant="true" species="M_389" stoichiometry="1" />
        </listOfReactants>
        <listOfProducts>
          <speciesReference constant="true" species="M_168" stoichiometry="1" />
          <speciesReference constant="true" species="M_258" stoichiometry="1" />
          <speciesReference constant="true" species="M_367" stoichiometry="1" />
        </listOfProducts>
      </reaction>
      <reaction fast="false" id="R_nrdF_3" name="nrdF" reversible="false" fbc:lowerFluxBound="cobra_0_bound" fbc:upperFluxBound="cobra_default_ub">
        <listOfReactants>
          <speciesReference constant="true" species="M_144" stoichiometry="1" />
          <speciesReference constant="true" species="M_389" stoichiometry="1" />
        </listOfReactants>
        <listOfProducts>
          <speciesReference constant="true" species="M_168" stoichiometry="1" />
          <speciesReference constant="true" species="M_258" stoichiometry="1" />
          <speciesReference constant="true" species="M_367" stoichiometry="1" />
        </listOfProducts>
      </reaction>
      <reaction fast="false" id="R_nrdE_4" name="nrdE" reversible="false" fbc:lowerFluxBound="cobra_0_bound" fbc:upperFluxBound="cobra_default_ub">
        <listOfReactants>
          <speciesReference constant="true" species="M_417" stoichiometry="1" />
          <speciesReference constant="true" species="M_389" stoichiometry="1" />
        </listOfReactants>
        <listOfProducts>
          <speciesReference constant="true" species="M_230" stoichiometry="1" />
          <speciesReference constant="true" species="M_258" stoichiometry="1" />
          <speciesReference constant="true" species="M_367" stoichiometry="1" />
        </listOfProducts>
      </reaction>
      <reaction fast="false" id="R_nrdF_4" name="nrdF" reversible="false" fbc:lowerFluxBound="cobra_0_bound" fbc:upperFluxBound="cobra_default_ub">
        <listOfReactants>
          <speciesReference constant="true" species="M_417" stoichiometry="1" />
          <speciesReference constant="true" species="M_389" stoichiometry="1" />
        </listOfReactants>
        <listOfProducts>
          <speciesReference constant="true" species="M_230" stoichiometry="1" />
          <speciesReference constant="true" species="M_258" stoichiometry="1" />
          <speciesReference constant="true" species="M_367" stoichiometry="1" />
        </listOfProducts>
      </reaction>
      <reaction fast="false" id="R_nrdD_3" name="nrdD" reversible="false" fbc:lowerFluxBound="cobra_0_bound" fbc:upperFluxBound="cobra_default_ub">
        <listOfReactants>
          <speciesReference constant="true" species="M_156" stoichiometry="1" />
          <speciesReference constant="true" species="M_389" stoichiometry="1" />
        </listOfReactants>
        <listOfProducts>
          <speciesReference constant="true" species="M_170" stoichiometry="1" />
          <speciesReference constant="true" species="M_258" stoichiometry="1" />
          <speciesReference constant="true" species="M_367" stoichiometry="1" />
        </listOfProducts>
      </reaction>
      <reaction fast="false" id="R_nrdD_4" name="nrdD" reversible="false" fbc:lowerFluxBound="cobra_0_bound" fbc:upperFluxBound="cobra_default_ub">
        <listOfReactants>
          <speciesReference constant="true" species="M_433" stoichiometry="1" />
          <speciesReference constant="true" species="M_389" stoichiometry="1" />
        </listOfReactants>
        <listOfProducts>
          <speciesReference constant="true" species="M_232" stoichiometry="1" />
          <speciesReference constant="true" species="M_258" stoichiometry="1" />
          <speciesReference constant="true" species="M_367" stoichiometry="1" />
        </listOfProducts>
      </reaction>
      <reaction fast="false" id="R_trxB2_1" name="trxB2" reversible="false" fbc:lowerFluxBound="cobra_0_bound" fbc:upperFluxBound="cobra_default_ub">
        <listOfReactants>
          <speciesReference constant="true" species="M_344" stoichiometry="1" />
          <speciesReference constant="true" species="M_367" stoichiometry="1" />
        </listOfReactants>
        <listOfProducts>
          <speciesReference constant="true" species="M_343" stoichiometry="1" />
          <speciesReference constant="true" species="M_389" stoichiometry="1" />
        </listOfProducts>
      </reaction>
      <reaction fast="false" id="R_trxB1_1" name="trxB1" reversible="false" fbc:lowerFluxBound="cobra_0_bound" fbc:upperFluxBound="cobra_default_ub">
        <listOfReactants>
          <speciesReference constant="true" species="M_344" stoichiometry="1" />
          <speciesReference constant="true" species="M_367" stoichiometry="1" />
        </listOfReactants>
        <listOfProducts>
          <speciesReference constant="true" species="M_343" stoichiometry="1" />
          <speciesReference constant="true" species="M_389" stoichiometry="1" />
        </listOfProducts>
      </reaction>
      <reaction fast="false" id="R_dcdA_1" name="dcdA" reversible="false" fbc:lowerFluxBound="cobra_0_bound" fbc:upperFluxBound="cobra_default_ub">
        <listOfReactants>
          <speciesReference constant="true" species="M_169" stoichiometry="1" />
          <speciesReference constant="true" species="M_258" stoichiometry="1" />
        </listOfReactants>
        <listOfProducts>
          <speciesReference constant="true" species="M_231" stoichiometry="1" />
          <speciesReference constant="true" species="M_346" stoichiometry="1" />
        </listOfProducts>
      </reaction>
      <reaction fast="false" id="R_udk_1" name="udk" reversible="false" fbc:lowerFluxBound="cobra_0_bound" fbc:upperFluxBound="cobra_default_ub">
        <listOfReactants>
          <speciesReference constant="true" species="M_126" stoichiometry="1" />
          <speciesReference constant="true" species="M_432" stoichiometry="1" />
        </listOfReactants>
        <listOfProducts>
          <speciesReference constant="true" species="M_427" stoichiometry="1" />
          <speciesReference constant="true" species="M_118" stoichiometry="1" />
        </listOfProducts>
      </reaction>
      <reaction fast="false" id="R_udk_2" name="udk" reversible="false" fbc:lowerFluxBound="cobra_0_bound" fbc:upperFluxBound="cobra_default_ub">
        <listOfReactants>
          <speciesReference constant="true" species="M_126" stoichiometry="1" />
          <speciesReference constant="true" species="M_158" stoichiometry="1" />
        </listOfReactants>
        <listOfProducts>
          <speciesReference constant="true" species="M_118" stoichiometry="1" />
          <speciesReference constant="true" species="M_153" stoichiometry="1" />
        </listOfProducts>
      </reaction>
      <reaction fast="false" id="R_udk_3" name="udk" reversible="false" fbc:lowerFluxBound="cobra_0_bound" fbc:upperFluxBound="cobra_default_ub">
        <listOfReactants>
          <speciesReference constant="true" species="M_126" stoichiometry="1" />
          <speciesReference constant="true" species="M_176" stoichiometry="1" />
        </listOfReactants>
        <listOfProducts>
          <speciesReference constant="true" species="M_118" stoichiometry="1" />
          <speciesReference constant="true" species="M_231" stoichiometry="1" />
        </listOfProducts>
      </reaction>
      <reaction fast="false" id="R_udk_4" name="udk" reversible="false" fbc:lowerFluxBound="cobra_0_bound" fbc:upperFluxBound="cobra_default_ub">
        <listOfReactants>
          <speciesReference constant="true" species="M_126" stoichiometry="1" />
          <speciesReference constant="true" species="M_173" stoichiometry="1" />
        </listOfReactants>
        <listOfProducts>
          <speciesReference constant="true" species="M_169" stoichiometry="1" />
          <speciesReference constant="true" species="M_118" stoichiometry="1" />
        </listOfProducts>
      </reaction>
      <reaction fast="false" id="R_cdd_1" name="cdd" reversible="false" fbc:lowerFluxBound="cobra_0_bound" fbc:upperFluxBound="cobra_default_ub">
        <listOfReactants>
          <speciesReference constant="true" species="M_258" stoichiometry="1" />
          <speciesReference constant="true" species="M_158" stoichiometry="1" />
        </listOfReactants>
        <listOfProducts>
          <speciesReference constant="true" species="M_432" stoichiometry="1" />
          <speciesReference constant="true" species="M_346" stoichiometry="1" />
        </listOfProducts>
      </reaction>
      <reaction fast="false" id="R_cdd_2" name="cdd" reversible="false" fbc:lowerFluxBound="cobra_0_bound" fbc:upperFluxBound="cobra_default_ub">
        <listOfReactants>
          <speciesReference constant="true" species="M_173" stoichiometry="1" />
          <speciesReference constant="true" species="M_258" stoichiometry="1" />
        </listOfReactants>
        <listOfProducts>
          <speciesReference constant="true" species="M_346" stoichiometry="1" />
          <speciesReference constant="true" species="M_176" stoichiometry="1" />
        </listOfProducts>
      </reaction>
      <reaction fast="false" id="R_udp_1" name="udp" reversible="true" fbc:lowerFluxBound="cobra_default_lb" fbc:upperFluxBound="cobra_default_ub">
        <listOfReactants>
          <speciesReference constant="true" species="M_376" stoichiometry="1" />
          <speciesReference constant="true" species="M_432" stoichiometry="1" />
        </listOfReactants>
        <listOfProducts>
          <speciesReference constant="true" species="M_431" stoichiometry="1" />
          <speciesReference constant="true" species="M_217" stoichiometry="1" />
        </listOfProducts>
      </reaction>
      <reaction fast="false" id="R_udp_2" name="udp" reversible="true" fbc:lowerFluxBound="cobra_default_lb" fbc:upperFluxBound="cobra_default_ub">
        <listOfReactants>
          <speciesReference constant="true" species="M_376" stoichiometry="1" />
          <speciesReference constant="true" species="M_176" stoichiometry="1" />
        </listOfReactants>
        <listOfProducts>
          <speciesReference constant="true" species="M_431" stoichiometry="1" />
          <speciesReference constant="true" species="M_217" stoichiometry="1" />
        </listOfProducts>
      </reaction>
      <reaction fast="false" id="R_upp_1" name="upp" reversible="true" fbc:lowerFluxBound="cobra_default_lb" fbc:upperFluxBound="cobra_default_ub">
        <listOfReactants>
          <speciesReference constant="true" species="M_431" stoichiometry="1" />
          <speciesReference constant="true" species="M_91" stoichiometry="1" />
        </listOfReactants>
        <listOfProducts>
          <speciesReference constant="true" species="M_427" stoichiometry="1" />
          <speciesReference constant="true" species="M_211" stoichiometry="1" />
        </listOfProducts>
      </reaction>
      <reaction fast="false" id="R_pdp_1" name="pdp" reversible="true" fbc:lowerFluxBound="cobra_default_lb" fbc:upperFluxBound="cobra_default_ub">
        <listOfReactants>
          <speciesReference constant="true" species="M_376" stoichiometry="1" />
          <speciesReference constant="true" species="M_158" stoichiometry="1" />
        </listOfReactants>
        <listOfProducts>
          <speciesReference constant="true" species="M_159" stoichiometry="1" />
          <speciesReference constant="true" species="M_217" stoichiometry="1" />
        </listOfProducts>
      </reaction>
      <reaction fast="false" id="R_pdp_2" name="pdp" reversible="true" fbc:lowerFluxBound="cobra_default_lb" fbc:upperFluxBound="cobra_default_ub">
        <listOfReactants>
          <speciesReference constant="true" species="M_376" stoichiometry="1" />
          <speciesReference constant="true" species="M_173" stoichiometry="1" />
        </listOfReactants>
        <listOfProducts>
          <speciesReference constant="true" species="M_159" stoichiometry="1" />
          <speciesReference constant="true" species="M_217" stoichiometry="1" />
        </listOfProducts>
      </reaction>
      <reaction fast="false" id="R_pdp_3" name="pdp" reversible="true" fbc:lowerFluxBound="cobra_default_lb" fbc:upperFluxBound="cobra_default_ub">
        <listOfReactants>
          <speciesReference constant="true" species="M_376" stoichiometry="1" />
          <speciesReference constant="true" species="M_411" stoichiometry="1" />
        </listOfReactants>
        <listOfProducts>
          <speciesReference constant="true" species="M_412" stoichiometry="1" />
          <speciesReference constant="true" species="M_217" stoichiometry="1" />
        </listOfProducts>
      </reaction>
      <reaction fast="false" id="R_nrdE_3_dup" name="nrdE" reversible="false" fbc:lowerFluxBound="cobra_0_bound" fbc:upperFluxBound="cobra_default_ub">
        <listOfReactants>
          <speciesReference constant="true" species="M_144" stoichiometry="1" />
          <speciesReference constant="true" species="M_389" stoichiometry="1" />
        </listOfReactants>
        <listOfProducts>
          <speciesReference constant="true" species="M_168" stoichiometry="1" />
          <speciesReference constant="true" species="M_258" stoichiometry="1" />
          <speciesReference constant="true" species="M_367" stoichiometry="1" />
        </listOfProducts>
      </reaction>
      <reaction fast="false" id="R_nrdF_3_dup" name="nrdF" reversible="false" fbc:lowerFluxBound="cobra_0_bound" fbc:upperFluxBound="cobra_default_ub">
        <listOfReactants>
          <speciesReference constant="true" species="M_144" stoichiometry="1" />
          <speciesReference constant="true" species="M_389" stoichiometry="1" />
        </listOfReactants>
        <listOfProducts>
          <speciesReference constant="true" species="M_168" stoichiometry="1" />
          <speciesReference constant="true" species="M_258" stoichiometry="1" />
          <speciesReference constant="true" species="M_367" stoichiometry="1" />
        </listOfProducts>
      </reaction>
      <reaction fast="false" id="R_nrdE_4_dup" name="nrdE" reversible="false" fbc:lowerFluxBound="cobra_0_bound" fbc:upperFluxBound="cobra_default_ub">
        <listOfReactants>
          <speciesReference constant="true" species="M_417" stoichiometry="1" />
          <speciesReference constant="true" species="M_389" stoichiometry="1" />
        </listOfReactants>
        <listOfProducts>
          <speciesReference constant="true" species="M_230" stoichiometry="1" />
          <speciesReference constant="true" species="M_258" stoichiometry="1" />
          <speciesReference constant="true" species="M_367" stoichiometry="1" />
        </listOfProducts>
      </reaction>
      <reaction fast="false" id="R_nrdF_4_dup" name="nrdF" reversible="false" fbc:lowerFluxBound="cobra_0_bound" fbc:upperFluxBound="cobra_default_ub">
        <listOfReactants>
          <speciesReference constant="true" species="M_417" stoichiometry="1" />
          <speciesReference constant="true" species="M_389" stoichiometry="1" />
        </listOfReactants>
        <listOfProducts>
          <speciesReference constant="true" species="M_230" stoichiometry="1" />
          <speciesReference constant="true" species="M_258" stoichiometry="1" />
          <speciesReference constant="true" species="M_367" stoichiometry="1" />
        </listOfProducts>
      </reaction>
      <reaction fast="false" id="R_nrdD_3_dup" name="nrdD" reversible="false" fbc:lowerFluxBound="cobra_0_bound" fbc:upperFluxBound="cobra_default_ub">
        <listOfReactants>
          <speciesReference constant="true" species="M_156" stoichiometry="1" />
          <speciesReference constant="true" species="M_389" stoichiometry="1" />
        </listOfReactants>
        <listOfProducts>
          <speciesReference constant="true" species="M_170" stoichiometry="1" />
          <speciesReference constant="true" species="M_258" stoichiometry="1" />
          <speciesReference constant="true" species="M_367" stoichiometry="1" />
        </listOfProducts>
      </reaction>
      <reaction fast="false" id="R_nrdD_4_dup" name="nrdD" reversible="false" fbc:lowerFluxBound="cobra_0_bound" fbc:upperFluxBound="cobra_default_ub">
        <listOfReactants>
          <speciesReference constant="true" species="M_433" stoichiometry="1" />
          <speciesReference constant="true" species="M_389" stoichiometry="1" />
        </listOfReactants>
        <listOfProducts>
          <speciesReference constant="true" species="M_232" stoichiometry="1" />
          <speciesReference constant="true" species="M_258" stoichiometry="1" />
          <speciesReference constant="true" species="M_367" stoichiometry="1" />
        </listOfProducts>
      </reaction>
      <reaction fast="false" id="R_dut_1" name="dut" reversible="false" fbc:lowerFluxBound="cobra_0_bound" fbc:upperFluxBound="cobra_default_ub">
        <listOfReactants>
          <speciesReference constant="true" species="M_232" stoichiometry="1" />
          <speciesReference constant="true" species="M_258" stoichiometry="1" />
        </listOfReactants>
        <listOfProducts>
          <speciesReference constant="true" species="M_211" stoichiometry="1" />
          <speciesReference constant="true" species="M_231" stoichiometry="1" />
        </listOfProducts>
      </reaction>
      <reaction fast="false" id="R_thyA_1" name="thyA" reversible="true" fbc:lowerFluxBound="cobra_default_lb" fbc:upperFluxBound="cobra_default_ub">
        <listOfReactants>
          <speciesReference constant="true" species="M_231" stoichiometry="1" />
          <speciesReference constant="true" species="M_83" stoichiometry="1" />
        </listOfReactants>
        <listOfProducts>
          <speciesReference constant="true" species="M_206" stoichiometry="1" />
          <speciesReference constant="true" species="M_228" stoichiometry="1" />
        </listOfProducts>
      </reaction>
      <reaction fast="false" id="R_yfiG_1" name="yfiG" reversible="false" fbc:lowerFluxBound="cobra_0_bound" fbc:upperFluxBound="cobra_default_ub">
        <listOfReactants>
          <speciesReference constant="true" species="M_126" stoichiometry="1" />
          <speciesReference constant="true" species="M_411" stoichiometry="1" />
        </listOfReactants>
        <listOfProducts>
          <speciesReference constant="true" species="M_228" stoichiometry="1" />
          <speciesReference constant="true" species="M_118" stoichiometry="1" />
        </listOfProducts>
      </reaction>
      <reaction fast="false" id="R_tmk_1" name="tmk" reversible="true" fbc:lowerFluxBound="cobra_default_lb" fbc:upperFluxBound="cobra_default_ub">
        <listOfReactants>
          <speciesReference constant="true" species="M_126" stoichiometry="1" />
          <speciesReference constant="true" species="M_228" stoichiometry="1" />
        </listOfReactants>
        <listOfProducts>
          <speciesReference constant="true" species="M_223" stoichiometry="1" />
          <speciesReference constant="true" species="M_118" stoichiometry="1" />
        </listOfProducts>
      </reaction>
      <reaction fast="false" id="R_yeaB_1" name="yeaB" reversible="true" fbc:lowerFluxBound="cobra_default_lb" fbc:upperFluxBound="cobra_default_ub">
        <listOfReactants>
          <speciesReference constant="true" species="M_126" stoichiometry="1" />
          <speciesReference constant="true" species="M_228" stoichiometry="1" />
        </listOfReactants>
        <listOfProducts>
          <speciesReference constant="true" species="M_223" stoichiometry="1" />
          <speciesReference constant="true" species="M_118" stoichiometry="1" />
        </listOfProducts>
      </reaction>
      <reaction fast="false" id="R_TDPk_1" name="TDPk" reversible="true" fbc:lowerFluxBound="cobra_default_lb" fbc:upperFluxBound="cobra_default_ub">
        <listOfReactants>
          <speciesReference constant="true" species="M_126" stoichiometry="1" />
          <speciesReference constant="true" species="M_223" stoichiometry="1" />
        </listOfReactants>
        <listOfProducts>
          <speciesReference constant="true" species="M_229" stoichiometry="1" />
          <speciesReference constant="true" species="M_118" stoichiometry="1" />
        </listOfProducts>
      </reaction>
      <reaction fast="false" id="R_nucA_1" name="nucA" reversible="false" fbc:lowerFluxBound="cobra_0_bound" fbc:upperFluxBound="cobra_default_ub">
        <listOfReactants>
          <speciesReference constant="true" species="M_258" stoichiometry="1" />
          <speciesReference constant="true" species="M_121" stoichiometry="1" />
        </listOfReactants>
        <listOfProducts>
          <speciesReference constant="true" species="M_376" stoichiometry="1" />
          <speciesReference constant="true" species="M_114" stoichiometry="1" />
        </listOfProducts>
      </reaction>
      <reaction fast="false" id="R_nucA_2" name="nucA" reversible="false" fbc:lowerFluxBound="cobra_0_bound" fbc:upperFluxBound="cobra_default_ub">
        <listOfReactants>
          <speciesReference constant="true" species="M_266" stoichiometry="1" />
          <speciesReference constant="true" species="M_258" stoichiometry="1" />
        </listOfReactants>
        <listOfProducts>
          <speciesReference constant="true" species="M_376" stoichiometry="1" />
          <speciesReference constant="true" species="M_273" stoichiometry="1" />
        </listOfProducts>
      </reaction>
      <reaction fast="false" id="R_nucA_3" name="nucA" reversible="false" fbc:lowerFluxBound="cobra_0_bound" fbc:upperFluxBound="cobra_default_ub">
        <listOfReactants>
          <speciesReference constant="true" species="M_258" stoichiometry="1" />
          <speciesReference constant="true" species="M_436" stoichiometry="1" />
        </listOfReactants>
        <listOfProducts>
          <speciesReference constant="true" species="M_376" stoichiometry="1" />
          <speciesReference constant="true" species="M_435" stoichiometry="1" />
        </listOfProducts>
      </reaction>
      <reaction fast="false" id="R_nucA_4" name="nucA" reversible="false" fbc:lowerFluxBound="cobra_0_bound" fbc:upperFluxBound="cobra_default_ub">
        <listOfReactants>
          <speciesReference constant="true" species="M_258" stoichiometry="1" />
          <speciesReference constant="true" species="M_253" stoichiometry="1" />
        </listOfReactants>
        <listOfProducts>
          <speciesReference constant="true" species="M_376" stoichiometry="1" />
          <speciesReference constant="true" species="M_256" stoichiometry="1" />
        </listOfProducts>
      </reaction>
      <reaction fast="false" id="R_nucA_5" name="nucA" reversible="false" fbc:lowerFluxBound="cobra_0_bound" fbc:upperFluxBound="cobra_default_ub">
        <listOfReactants>
          <speciesReference constant="true" species="M_153" stoichiometry="1" />
          <speciesReference constant="true" species="M_258" stoichiometry="1" />
        </listOfReactants>
        <listOfProducts>
          <speciesReference constant="true" species="M_376" stoichiometry="1" />
          <speciesReference constant="true" species="M_158" stoichiometry="1" />
        </listOfProducts>
      </reaction>
      <reaction fast="false" id="R_nucA_6" name="nucA" reversible="false" fbc:lowerFluxBound="cobra_0_bound" fbc:upperFluxBound="cobra_default_ub">
        <listOfReactants>
          <speciesReference constant="true" species="M_427" stoichiometry="1" />
          <speciesReference constant="true" species="M_258" stoichiometry="1" />
        </listOfReactants>
        <listOfProducts>
          <speciesReference constant="true" species="M_376" stoichiometry="1" />
          <speciesReference constant="true" species="M_432" stoichiometry="1" />
        </listOfProducts>
      </reaction>
      <reaction fast="false" id="R_nucA_7" name="nucA" reversible="false" fbc:lowerFluxBound="cobra_0_bound" fbc:upperFluxBound="cobra_default_ub">
        <listOfReactants>
          <speciesReference constant="true" species="M_228" stoichiometry="1" />
          <speciesReference constant="true" species="M_258" stoichiometry="1" />
        </listOfReactants>
        <listOfProducts>
          <speciesReference constant="true" species="M_376" stoichiometry="1" />
          <speciesReference constant="true" species="M_411" stoichiometry="1" />
        </listOfProducts>
      </reaction>
      <reaction fast="false" id="R_nucA_8" name="nucA" reversible="false" fbc:lowerFluxBound="cobra_0_bound" fbc:upperFluxBound="cobra_default_ub">
        <listOfReactants>
          <speciesReference constant="true" species="M_231" stoichiometry="1" />
          <speciesReference constant="true" species="M_258" stoichiometry="1" />
        </listOfReactants>
        <listOfProducts>
          <speciesReference constant="true" species="M_376" stoichiometry="1" />
          <speciesReference constant="true" species="M_176" stoichiometry="1" />
        </listOfProducts>
      </reaction>
      <reaction fast="false" id="R_nucA_9" name="nucA" reversible="false" fbc:lowerFluxBound="cobra_0_bound" fbc:upperFluxBound="cobra_default_ub">
        <listOfReactants>
          <speciesReference constant="true" species="M_169" stoichiometry="1" />
          <speciesReference constant="true" species="M_258" stoichiometry="1" />
        </listOfReactants>
        <listOfProducts>
          <speciesReference constant="true" species="M_376" stoichiometry="1" />
          <speciesReference constant="true" species="M_173" stoichiometry="1" />
        </listOfProducts>
      </reaction>
      <reaction fast="false" id="R_nucA_10" name="nucA" reversible="false" fbc:lowerFluxBound="cobra_0_bound" fbc:upperFluxBound="cobra_default_ub">
        <listOfReactants>
          <speciesReference constant="true" species="M_258" stoichiometry="1" />
          <speciesReference constant="true" species="M_165" stoichiometry="1" />
        </listOfReactants>
        <listOfProducts>
          <speciesReference constant="true" species="M_376" stoichiometry="1" />
          <speciesReference constant="true" species="M_172" stoichiometry="1" />
        </listOfProducts>
      </reaction>
      <reaction fast="false" id="R_nucA_11" name="nucA" reversible="false" fbc:lowerFluxBound="cobra_0_bound" fbc:upperFluxBound="cobra_default_ub">
        <listOfReactants>
          <speciesReference constant="true" species="M_258" stoichiometry="1" />
          <speciesReference constant="true" species="M_200" stoichiometry="1" />
        </listOfReactants>
        <listOfProducts>
          <speciesReference constant="true" species="M_376" stoichiometry="1" />
          <speciesReference constant="true" species="M_174" stoichiometry="1" />
        </listOfProducts>
      </reaction>
      <reaction fast="false" id="R_rmlA_1" name="rmlA" reversible="true" fbc:lowerFluxBound="cobra_default_lb" fbc:upperFluxBound="cobra_default_ub">
        <listOfReactants>
          <speciesReference constant="true" species="M_229" stoichiometry="1" />
          <speciesReference constant="true" species="M_195" stoichiometry="1" />
        </listOfReactants>
        <listOfProducts>
          <speciesReference constant="true" species="M_211" stoichiometry="1" />
          <speciesReference constant="true" species="M_226" stoichiometry="1" />
        </listOfProducts>
      </reaction>
      <reaction fast="false" id="R_rmlB_1" name="rmlB" reversible="false" fbc:lowerFluxBound="cobra_0_bound" fbc:upperFluxBound="cobra_default_ub">
        <listOfReactants>
          <speciesReference constant="true" species="M_226" stoichiometry="1" />
        </listOfReactants>
        <listOfProducts>
          <speciesReference constant="true" species="M_258" stoichiometry="1" />
          <speciesReference constant="true" species="M_224" stoichiometry="1" />
        </listOfProducts>
      </reaction>
      <reaction fast="false" id="R_cpsM_1" name="cpsM" reversible="false" fbc:lowerFluxBound="cobra_0_bound" fbc:upperFluxBound="cobra_default_ub">
        <listOfReactants>
          <speciesReference constant="true" species="M_224" stoichiometry="1" />
        </listOfReactants>
        <listOfProducts>
          <speciesReference constant="true" species="M_225" stoichiometry="1" />
        </listOfProducts>
      </reaction>
      <reaction fast="false" id="R_rmlC_1" name="rmlC" reversible="true" fbc:lowerFluxBound="cobra_default_lb" fbc:upperFluxBound="cobra_default_ub">
        <listOfReactants>
          <speciesReference constant="true" species="M_257" stoichiometry="1" />
          <speciesReference constant="true" species="M_225" stoichiometry="1" />
          <speciesReference constant="true" species="M_344" stoichiometry="1" />
        </listOfReactants>
        <listOfProducts>
          <speciesReference constant="true" species="M_343" stoichiometry="1" />
          <speciesReference constant="true" species="M_227" stoichiometry="1" />
        </listOfProducts>
      </reaction>
      <reaction fast="false" id="R_bglS_1" name="bglS" reversible="false" fbc:lowerFluxBound="cobra_0_bound" fbc:upperFluxBound="cobra_default_ub">
        <listOfReactants>
          <speciesReference constant="true" species="M_258" stoichiometry="1" />
          <speciesReference constant="true" species="M_244" stoichiometry="1" />
        </listOfReactants>
        <listOfProducts>
          <speciesReference constant="true" species="M_128" stoichiometry="2" />
        </listOfProducts>
      </reaction>
      <reaction fast="false" id="R_bglS_2" name="bglS" reversible="false" fbc:lowerFluxBound="cobra_0_bound" fbc:upperFluxBound="cobra_default_ub">
        <listOfReactants>
          <speciesReference constant="true" species="M_148" stoichiometry="1" />
          <speciesReference constant="true" species="M_258" stoichiometry="1" />
        </listOfReactants>
        <listOfProducts>
          <speciesReference constant="true" species="M_128" stoichiometry="2" />
        </listOfProducts>
      </reaction>
      <reaction fast="false" id="R_trePP_1" name="trePP" reversible="true" fbc:lowerFluxBound="cobra_default_lb" fbc:upperFluxBound="cobra_default_ub">
        <listOfReactants>
          <speciesReference constant="true" species="M_376" stoichiometry="1" />
          <speciesReference constant="true" species="M_415" stoichiometry="1" />
        </listOfReactants>
        <listOfProducts>
          <speciesReference constant="true" species="M_196" stoichiometry="1" />
          <speciesReference constant="true" species="M_129" stoichiometry="1" />
        </listOfProducts>
      </reaction>
      <reaction fast="false" id="R_pgiA_2" name="pgiA" reversible="true" fbc:lowerFluxBound="cobra_default_lb" fbc:upperFluxBound="cobra_default_ub">
        <listOfReactants>
          <speciesReference constant="true" species="M_196" stoichiometry="1" />
        </listOfReactants>
        <listOfProducts>
          <speciesReference constant="true" species="M_130" stoichiometry="1" />
        </listOfProducts>
      </reaction>
      <reaction fast="false" id="R_mapA_1" name="mapA" reversible="false" fbc:lowerFluxBound="cobra_0_bound" fbc:upperFluxBound="cobra_default_ub">
        <listOfReactants>
          <speciesReference constant="true" species="M_376" stoichiometry="1" />
          <speciesReference constant="true" species="M_317" stoichiometry="1" />
        </listOfReactants>
        <listOfProducts>
          <speciesReference constant="true" species="M_194" stoichiometry="1" />
          <speciesReference constant="true" species="M_129" stoichiometry="1" />
        </listOfProducts>
      </reaction>
      <reaction fast="false" id="R_agl_1" name="agl" reversible="false" fbc:lowerFluxBound="cobra_0_bound" fbc:upperFluxBound="cobra_default_ub">
        <listOfReactants>
          <speciesReference constant="true" species="M_317" stoichiometry="1" />
          <speciesReference constant="true" species="M_258" stoichiometry="1" />
        </listOfReactants>
        <listOfProducts>
          <speciesReference constant="true" species="M_194" stoichiometry="2" />
        </listOfProducts>
      </reaction>
      <reaction fast="false" id="R_agl_2" name="agl" reversible="false" fbc:lowerFluxBound="cobra_0_bound" fbc:upperFluxBound="cobra_default_ub">
        <listOfReactants>
          <speciesReference constant="true" species="M_403" stoichiometry="1" />
          <speciesReference constant="true" species="M_258" stoichiometry="1" />
        </listOfReactants>
        <listOfProducts>
          <speciesReference constant="true" species="M_180" stoichiometry="1" />
          <speciesReference constant="true" species="M_194" stoichiometry="1" />
        </listOfProducts>
      </reaction>
      <reaction fast="false" id="R_amyY_1" name="amyY" reversible="false" fbc:lowerFluxBound="cobra_0_bound" fbc:upperFluxBound="cobra_default_ub">
        <listOfReactants>
          <speciesReference constant="true" species="M_258" stoichiometry="1" />
          <speciesReference constant="true" species="M_122" stoichiometry="1" />
        </listOfReactants>
        <listOfProducts>
          <speciesReference constant="true" species="M_317" stoichiometry="1" />
        </listOfProducts>
      </reaction>
      <reaction fast="false" id="R_amyY_2" name="amyY" reversible="false" fbc:lowerFluxBound="cobra_0_bound" fbc:upperFluxBound="cobra_default_ub">
        <listOfReactants>
          <speciesReference constant="true" species="M_258" stoichiometry="1" />
          <speciesReference constant="true" species="M_122" stoichiometry="1" />
        </listOfReactants>
        <listOfProducts>
          <speciesReference constant="true" species="M_447" stoichiometry="1" />
        </listOfProducts>
      </reaction>
      <reaction fast="false" id="R_amyY_3" name="amyY" reversible="false" fbc:lowerFluxBound="cobra_0_bound" fbc:upperFluxBound="cobra_default_ub">
        <listOfReactants>
          <speciesReference constant="true" species="M_258" stoichiometry="1" />
          <speciesReference constant="true" species="M_251" stoichiometry="1" />
        </listOfReactants>
        <listOfProducts>
          <speciesReference constant="true" species="M_317" stoichiometry="1" />
        </listOfProducts>
      </reaction>
      <reaction fast="false" id="R_amyY_4" name="amyY" reversible="false" fbc:lowerFluxBound="cobra_0_bound" fbc:upperFluxBound="cobra_default_ub">
        <listOfReactants>
          <speciesReference constant="true" species="M_258" stoichiometry="1" />
          <speciesReference constant="true" species="M_251" stoichiometry="1" />
        </listOfReactants>
        <listOfProducts>
          <speciesReference constant="true" species="M_447" stoichiometry="1" />
        </listOfProducts>
      </reaction>
      <reaction fast="false" id="R_dexA_1" name="dexA" reversible="false" fbc:lowerFluxBound="cobra_0_bound" fbc:upperFluxBound="cobra_default_ub">
        <listOfReactants>
          <speciesReference constant="true" species="M_447" stoichiometry="1" />
        </listOfReactants>
        <listOfProducts>
          <speciesReference constant="true" species="M_194" stoichiometry="1" />
        </listOfProducts>
      </reaction>
      <reaction fast="false" id="R_nagB_1" name="nagB" reversible="true" fbc:lowerFluxBound="cobra_default_lb" fbc:upperFluxBound="cobra_default_ub">
        <listOfReactants>
          <speciesReference constant="true" species="M_193" stoichiometry="1" />
          <speciesReference constant="true" species="M_258" stoichiometry="1" />
        </listOfReactants>
        <listOfProducts>
          <speciesReference constant="true" species="M_346" stoichiometry="1" />
          <speciesReference constant="true" species="M_183" stoichiometry="1" />
        </listOfProducts>
      </reaction>
      <reaction fast="false" id="R_nagA_1" name="nagA" reversible="true" fbc:lowerFluxBound="cobra_default_lb" fbc:upperFluxBound="cobra_default_ub">
        <listOfReactants>
          <speciesReference constant="true" species="M_258" stoichiometry="1" />
          <speciesReference constant="true" species="M_336" stoichiometry="1" />
        </listOfReactants>
        <listOfProducts>
          <speciesReference constant="true" species="M_104" stoichiometry="1" />
          <speciesReference constant="true" species="M_193" stoichiometry="1" />
        </listOfProducts>
      </reaction>
      <reaction fast="false" id="R_femD_2" name="femD" reversible="true" fbc:lowerFluxBound="cobra_default_lb" fbc:upperFluxBound="cobra_default_ub">
        <listOfReactants>
          <speciesReference constant="true" species="M_192" stoichiometry="1" />
        </listOfReactants>
        <listOfProducts>
          <speciesReference constant="true" species="M_193" stoichiometry="1" />
        </listOfProducts>
      </reaction>
      <reaction fast="false" id="R_glmU_1" name="glmU" reversible="false" fbc:lowerFluxBound="cobra_0_bound" fbc:upperFluxBound="cobra_default_ub">
        <listOfReactants>
          <speciesReference constant="true" species="M_192" stoichiometry="1" />
          <speciesReference constant="true" species="M_108" stoichiometry="1" />
        </listOfReactants>
        <listOfProducts>
          <speciesReference constant="true" species="M_155" stoichiometry="1" />
          <speciesReference constant="true" species="M_335" stoichiometry="1" />
        </listOfProducts>
      </reaction>
      <reaction fast="false" id="R_glmU_2" name="glmU" reversible="true" fbc:lowerFluxBound="cobra_default_lb" fbc:upperFluxBound="cobra_default_ub">
        <listOfReactants>
          <speciesReference constant="true" species="M_433" stoichiometry="1" />
          <speciesReference constant="true" species="M_335" stoichiometry="1" />
        </listOfReactants>
        <listOfProducts>
          <speciesReference constant="true" species="M_211" stoichiometry="1" />
          <speciesReference constant="true" species="M_421" stoichiometry="1" />
        </listOfProducts>
      </reaction>
      <reaction fast="false" id="R_murA1_1" name="murA1" reversible="true" fbc:lowerFluxBound="cobra_default_lb" fbc:upperFluxBound="cobra_default_ub">
        <listOfReactants>
          <speciesReference constant="true" species="M_421" stoichiometry="1" />
          <speciesReference constant="true" species="M_378" stoichiometry="1" />
        </listOfReactants>
        <listOfProducts>
          <speciesReference constant="true" species="M_376" stoichiometry="1" />
          <speciesReference constant="true" species="M_420" stoichiometry="1" />
        </listOfProducts>
      </reaction>
      <reaction fast="false" id="R_murA2_1" name="murA2" reversible="true" fbc:lowerFluxBound="cobra_default_lb" fbc:upperFluxBound="cobra_default_ub">
        <listOfReactants>
          <speciesReference constant="true" species="M_421" stoichiometry="1" />
          <speciesReference constant="true" species="M_378" stoichiometry="1" />
        </listOfReactants>
        <listOfProducts>
          <speciesReference constant="true" species="M_376" stoichiometry="1" />
          <speciesReference constant="true" species="M_420" stoichiometry="1" />
        </listOfProducts>
      </reaction>
      <reaction fast="false" id="R_murB_1" name="murB" reversible="false" fbc:lowerFluxBound="cobra_0_bound" fbc:upperFluxBound="cobra_default_ub">
        <listOfReactants>
          <speciesReference constant="true" species="M_344" stoichiometry="1" />
          <speciesReference constant="true" species="M_420" stoichiometry="1" />
        </listOfReactants>
        <listOfProducts>
          <speciesReference constant="true" species="M_343" stoichiometry="1" />
          <speciesReference constant="true" species="M_422" stoichiometry="1" />
        </listOfProducts>
      </reaction>
      <reaction fast="false" id="R_murC_1" name="murC" reversible="false" fbc:lowerFluxBound="cobra_0_bound" fbc:upperFluxBound="cobra_default_ub">
        <listOfReactants>
          <speciesReference constant="true" species="M_126" stoichiometry="1" />
          <speciesReference constant="true" species="M_422" stoichiometry="1" />
          <speciesReference constant="true" species="M_279" stoichiometry="1" />
        </listOfReactants>
        <listOfProducts>
          <speciesReference constant="true" species="M_423" stoichiometry="1" />
          <speciesReference constant="true" species="M_376" stoichiometry="1" />
          <speciesReference constant="true" species="M_118" stoichiometry="1" />
          <speciesReference constant="true" species="M_258" stoichiometry="1" />
        </listOfProducts>
      </reaction>
      <reaction fast="false" id="R_murD_1" name="murD" reversible="false" fbc:lowerFluxBound="cobra_0_bound" fbc:upperFluxBound="cobra_default_ub">
        <listOfReactants>
          <speciesReference constant="true" species="M_126" stoichiometry="1" />
          <speciesReference constant="true" species="M_198" stoichiometry="1" />
          <speciesReference constant="true" species="M_423" stoichiometry="1" />
        </listOfReactants>
        <listOfProducts>
          <speciesReference constant="true" species="M_376" stoichiometry="1" />
          <speciesReference constant="true" species="M_424" stoichiometry="1" />
          <speciesReference constant="true" species="M_118" stoichiometry="1" />
          <speciesReference constant="true" species="M_258" stoichiometry="1" />
        </listOfProducts>
      </reaction>
      <reaction fast="false" id="R_murE_1" name="murE" reversible="false" fbc:lowerFluxBound="cobra_0_bound" fbc:upperFluxBound="cobra_default_ub">
        <listOfReactants>
          <speciesReference constant="true" species="M_126" stoichiometry="1" />
          <speciesReference constant="true" species="M_424" stoichiometry="1" />
          <speciesReference constant="true" species="M_302" stoichiometry="1" />
        </listOfReactants>
        <listOfProducts>
          <speciesReference constant="true" species="M_376" stoichiometry="1" />
          <speciesReference constant="true" species="M_425" stoichiometry="1" />
          <speciesReference constant="true" species="M_118" stoichiometry="1" />
          <speciesReference constant="true" species="M_258" stoichiometry="1" />
        </listOfProducts>
      </reaction>
      <reaction fast="false" id="R_ddl_1" name="ddl" reversible="false" fbc:lowerFluxBound="cobra_0_bound" fbc:upperFluxBound="cobra_default_ub">
        <listOfReactants>
          <speciesReference constant="true" species="M_126" stoichiometry="1" />
          <speciesReference constant="true" species="M_161" stoichiometry="2" />
        </listOfReactants>
        <listOfProducts>
          <speciesReference constant="true" species="M_162" stoichiometry="1" />
          <speciesReference constant="true" species="M_376" stoichiometry="1" />
          <speciesReference constant="true" species="M_118" stoichiometry="1" />
        </listOfProducts>
      </reaction>
      <reaction fast="false" id="R_murF_1" name="murF" reversible="false" fbc:lowerFluxBound="cobra_0_bound" fbc:upperFluxBound="cobra_default_ub">
        <listOfReactants>
          <speciesReference constant="true" species="M_162" stoichiometry="1" />
          <speciesReference constant="true" species="M_126" stoichiometry="1" />
          <speciesReference constant="true" species="M_425" stoichiometry="1" />
        </listOfReactants>
        <listOfProducts>
          <speciesReference constant="true" species="M_376" stoichiometry="1" />
          <speciesReference constant="true" species="M_118" stoichiometry="1" />
          <speciesReference constant="true" species="M_258" stoichiometry="1" />
          <speciesReference constant="true" species="M_426" stoichiometry="1" />
        </listOfProducts>
      </reaction>
      <reaction fast="false" id="R_murI_1" name="murI" reversible="true" fbc:lowerFluxBound="cobra_default_lb" fbc:upperFluxBound="cobra_default_ub">
        <listOfReactants>
          <speciesReference constant="true" species="M_289" stoichiometry="1" />
        </listOfReactants>
        <listOfProducts>
          <speciesReference constant="true" species="M_198" stoichiometry="1" />
        </listOfProducts>
      </reaction>
      <reaction fast="false" id="R_mraY_1" name="mraY" reversible="false" fbc:lowerFluxBound="cobra_0_bound" fbc:upperFluxBound="cobra_default_ub">
        <listOfReactants>
          <speciesReference constant="true" species="M_430" stoichiometry="1" />
          <speciesReference constant="true" species="M_426" stoichiometry="1" />
        </listOfReactants>
        <listOfProducts>
          <speciesReference constant="true" species="M_427" stoichiometry="1" />
          <speciesReference constant="true" species="M_340" stoichiometry="1" />
        </listOfProducts>
      </reaction>
      <reaction fast="false" id="R_murG_1" name="murG" reversible="false" fbc:lowerFluxBound="cobra_0_bound" fbc:upperFluxBound="cobra_default_ub">
        <listOfReactants>
          <speciesReference constant="true" species="M_340" stoichiometry="1" />
          <speciesReference constant="true" species="M_421" stoichiometry="1" />
        </listOfReactants>
        <listOfProducts>
          <speciesReference constant="true" species="M_339" stoichiometry="1" />
          <speciesReference constant="true" species="M_417" stoichiometry="1" />
        </listOfProducts>
      </reaction>
      <reaction fast="false" id="R_lump_1" name="lump" reversible="false" fbc:lowerFluxBound="cobra_0_bound" fbc:upperFluxBound="cobra_default_ub">
        <listOfReactants>
          <speciesReference constant="true" species="M_339" stoichiometry="1" />
          <speciesReference constant="true" species="M_166" stoichiometry="1" />
        </listOfReactants>
        <listOfProducts>
          <speciesReference constant="true" species="M_429" stoichiometry="1" />
          <speciesReference constant="true" species="M_371" stoichiometry="1" />
          <speciesReference constant="true" species="M_279" stoichiometry="1" />
        </listOfProducts>
      </reaction>
      <reaction fast="false" id="R_unk_42" name="unk" reversible="false" fbc:lowerFluxBound="cobra_0_bound" fbc:upperFluxBound="cobra_default_ub">
        <listOfReactants>
          <speciesReference constant="true" species="M_258" stoichiometry="1" />
          <speciesReference constant="true" species="M_429" stoichiometry="1" />
        </listOfReactants>
        <listOfProducts>
          <speciesReference constant="true" species="M_430" stoichiometry="1" />
          <speciesReference constant="true" species="M_376" stoichiometry="1" />
        </listOfProducts>
      </reaction>
      <reaction fast="false" id="R_bacA_1" name="bacA" reversible="true" fbc:lowerFluxBound="cobra_default_lb" fbc:upperFluxBound="cobra_default_ub">
        <listOfReactants>
          <speciesReference constant="true" species="M_126" stoichiometry="1" />
          <speciesReference constant="true" species="M_428" stoichiometry="1" />
        </listOfReactants>
        <listOfProducts>
          <speciesReference constant="true" species="M_430" stoichiometry="1" />
          <speciesReference constant="true" species="M_118" stoichiometry="1" />
        </listOfProducts>
      </reaction>
      <reaction fast="false" id="R_accA_1" name="accA" reversible="false" fbc:lowerFluxBound="cobra_0_bound" fbc:upperFluxBound="cobra_default_ub">
        <listOfReactants>
          <speciesReference constant="true" species="M_126" stoichiometry="1" />
          <speciesReference constant="true" species="M_154" stoichiometry="1" />
          <speciesReference constant="true" species="M_108" stoichiometry="1" />
        </listOfReactants>
        <listOfProducts>
          <speciesReference constant="true" species="M_316" stoichiometry="1" />
          <speciesReference constant="true" species="M_376" stoichiometry="1" />
          <speciesReference constant="true" species="M_118" stoichiometry="1" />
        </listOfProducts>
      </reaction>
      <reaction fast="false" id="R_accB_1" name="accB" reversible="false" fbc:lowerFluxBound="cobra_0_bound" fbc:upperFluxBound="cobra_default_ub">
        <listOfReactants>
          <speciesReference constant="true" species="M_126" stoichiometry="1" />
          <speciesReference constant="true" species="M_154" stoichiometry="1" />
          <speciesReference constant="true" species="M_108" stoichiometry="1" />
        </listOfReactants>
        <listOfProducts>
          <speciesReference constant="true" species="M_316" stoichiometry="1" />
          <speciesReference constant="true" species="M_376" stoichiometry="1" />
          <speciesReference constant="true" species="M_118" stoichiometry="1" />
        </listOfProducts>
      </reaction>
      <reaction fast="false" id="R_accD_1" name="accD" reversible="false" fbc:lowerFluxBound="cobra_0_bound" fbc:upperFluxBound="cobra_default_ub">
        <listOfReactants>
          <speciesReference constant="true" species="M_126" stoichiometry="1" />
          <speciesReference constant="true" species="M_154" stoichiometry="1" />
          <speciesReference constant="true" species="M_108" stoichiometry="1" />
        </listOfReactants>
        <listOfProducts>
          <speciesReference constant="true" species="M_316" stoichiometry="1" />
          <speciesReference constant="true" species="M_376" stoichiometry="1" />
          <speciesReference constant="true" species="M_118" stoichiometry="1" />
        </listOfProducts>
      </reaction>
      <reaction fast="false" id="R_fabD_1" name="fabD" reversible="true" fbc:lowerFluxBound="cobra_default_lb" fbc:upperFluxBound="cobra_default_ub">
        <listOfReactants>
          <speciesReference constant="true" species="M_110" stoichiometry="1" />
          <speciesReference constant="true" species="M_316" stoichiometry="1" />
        </listOfReactants>
        <listOfProducts>
          <speciesReference constant="true" species="M_315" stoichiometry="1" />
          <speciesReference constant="true" species="M_155" stoichiometry="1" />
        </listOfProducts>
      </reaction>
      <reaction fast="false" id="R_fabH_1" name="fabH" reversible="true" fbc:lowerFluxBound="cobra_default_lb" fbc:upperFluxBound="cobra_default_ub">
        <listOfReactants>
          <speciesReference constant="true" species="M_110" stoichiometry="1" />
          <speciesReference constant="true" species="M_108" stoichiometry="1" />
        </listOfReactants>
        <listOfProducts>
          <speciesReference constant="true" species="M_155" stoichiometry="1" />
          <speciesReference constant="true" species="M_111" stoichiometry="1" />
        </listOfProducts>
      </reaction>
      <reaction fast="false" id="R_c140s_1" name="c140s" reversible="false" fbc:lowerFluxBound="cobra_0_bound" fbc:upperFluxBound="cobra_default_ub">
        <listOfReactants>
          <speciesReference constant="true" species="M_315" stoichiometry="6" />
          <speciesReference constant="true" species="M_111" stoichiometry="1" />
          <speciesReference constant="true" species="M_257" stoichiometry="12" />
          <speciesReference constant="true" species="M_344" stoichiometry="12" />
        </listOfReactants>
        <listOfProducts>
          <speciesReference constant="true" species="M_343" stoichiometry="12" />
          <speciesReference constant="true" species="M_326" stoichiometry="1" />
          <speciesReference constant="true" species="M_154" stoichiometry="6" />
          <speciesReference constant="true" species="M_258" stoichiometry="6" />
          <speciesReference constant="true" species="M_110" stoichiometry="6" />
        </listOfProducts>
      </reaction>
      <reaction fast="false" id="R_c141s_1" name="c141s" reversible="false" fbc:lowerFluxBound="cobra_0_bound" fbc:upperFluxBound="cobra_default_ub">
        <listOfReactants>
          <speciesReference constant="true" species="M_315" stoichiometry="6" />
          <speciesReference constant="true" species="M_111" stoichiometry="1" />
          <speciesReference constant="true" species="M_257" stoichiometry="11" />
          <speciesReference constant="true" species="M_344" stoichiometry="11" />
        </listOfReactants>
        <listOfProducts>
          <speciesReference constant="true" species="M_343" stoichiometry="11" />
          <speciesReference constant="true" species="M_110" stoichiometry="6" />
          <speciesReference constant="true" species="M_154" stoichiometry="6" />
          <speciesReference constant="true" species="M_258" stoichiometry="6" />
          <speciesReference constant="true" species="M_407" stoichiometry="1" />
        </listOfProducts>
      </reaction>
      <reaction fast="false" id="R_c160s_1" name="c160s" reversible="false" fbc:lowerFluxBound="cobra_0_bound" fbc:upperFluxBound="cobra_default_ub">
        <listOfReactants>
          <speciesReference constant="true" species="M_315" stoichiometry="7" />
          <speciesReference constant="true" species="M_111" stoichiometry="1" />
          <speciesReference constant="true" species="M_257" stoichiometry="14" />
          <speciesReference constant="true" species="M_344" stoichiometry="14" />
        </listOfReactants>
        <listOfProducts>
          <speciesReference constant="true" species="M_343" stoichiometry="14" />
          <speciesReference constant="true" species="M_110" stoichiometry="7" />
          <speciesReference constant="true" species="M_154" stoichiometry="7" />
          <speciesReference constant="true" species="M_258" stoichiometry="7" />
          <speciesReference constant="true" species="M_262" stoichiometry="1" />
        </listOfProducts>
      </reaction>
      <reaction fast="false" id="R_c161s_1" name="c161s" reversible="false" fbc:lowerFluxBound="cobra_0_bound" fbc:upperFluxBound="cobra_default_ub">
        <listOfReactants>
          <speciesReference constant="true" species="M_315" stoichiometry="7" />
          <speciesReference constant="true" species="M_111" stoichiometry="1" />
          <speciesReference constant="true" species="M_257" stoichiometry="13" />
          <speciesReference constant="true" species="M_344" stoichiometry="13" />
        </listOfReactants>
        <listOfProducts>
          <speciesReference constant="true" species="M_343" stoichiometry="13" />
          <speciesReference constant="true" species="M_110" stoichiometry="7" />
          <speciesReference constant="true" species="M_154" stoichiometry="7" />
          <speciesReference constant="true" species="M_258" stoichiometry="7" />
          <speciesReference constant="true" species="M_263" stoichiometry="1" />
        </listOfProducts>
      </reaction>
      <reaction fast="false" id="R_c180s_1" name="c180s" reversible="false" fbc:lowerFluxBound="cobra_0_bound" fbc:upperFluxBound="cobra_default_ub">
        <listOfReactants>
          <speciesReference constant="true" species="M_315" stoichiometry="8" />
          <speciesReference constant="true" species="M_111" stoichiometry="1" />
          <speciesReference constant="true" species="M_257" stoichiometry="16" />
          <speciesReference constant="true" species="M_344" stoichiometry="16" />
        </listOfReactants>
        <listOfProducts>
          <speciesReference constant="true" species="M_358" stoichiometry="1" />
          <speciesReference constant="true" species="M_110" stoichiometry="8" />
          <speciesReference constant="true" species="M_154" stoichiometry="8" />
          <speciesReference constant="true" species="M_258" stoichiometry="8" />
          <speciesReference constant="true" species="M_343" stoichiometry="16" />
        </listOfProducts>
      </reaction>
      <reaction fast="false" id="R_c181s_1" name="c181s" reversible="false" fbc:lowerFluxBound="cobra_0_bound" fbc:upperFluxBound="cobra_default_ub">
        <listOfReactants>
          <speciesReference constant="true" species="M_315" stoichiometry="8" />
          <speciesReference constant="true" species="M_111" stoichiometry="1" />
          <speciesReference constant="true" species="M_257" stoichiometry="15" />
          <speciesReference constant="true" species="M_344" stoichiometry="15" />
        </listOfReactants>
        <listOfProducts>
          <speciesReference constant="true" species="M_359" stoichiometry="1" />
          <speciesReference constant="true" species="M_343" stoichiometry="15" />
          <speciesReference constant="true" species="M_110" stoichiometry="8" />
          <speciesReference constant="true" species="M_154" stoichiometry="8" />
          <speciesReference constant="true" species="M_258" stoichiometry="8" />
        </listOfProducts>
      </reaction>
      <reaction fast="false" id="R_d190s_1" name="d190s" reversible="false" fbc:lowerFluxBound="cobra_0_bound" fbc:upperFluxBound="cobra_default_ub">
        <listOfReactants>
          <speciesReference constant="true" species="M_359" stoichiometry="1" />
        </listOfReactants>
        <listOfProducts>
          <speciesReference constant="true" species="M_21" stoichiometry="1" />
        </listOfProducts>
      </reaction>
      <reaction fast="false" id="R_fadA_1" name="fadA" reversible="true" fbc:lowerFluxBound="cobra_default_lb" fbc:upperFluxBound="cobra_default_ub">
        <listOfReactants>
          <speciesReference constant="true" species="M_108" stoichiometry="2" />
        </listOfReactants>
        <listOfProducts>
          <speciesReference constant="true" species="M_105" stoichiometry="1" />
          <speciesReference constant="true" species="M_155" stoichiometry="1" />
        </listOfProducts>
      </reaction>
      <reaction fast="false" id="R_c140d_1" name="c140d" reversible="false" fbc:lowerFluxBound="cobra_0_bound" fbc:upperFluxBound="cobra_default_ub">
        <listOfReactants>
          <speciesReference constant="true" species="M_126" stoichiometry="1" />
          <speciesReference constant="true" species="M_325" stoichiometry="1" />
          <speciesReference constant="true" species="M_155" stoichiometry="7" />
          <speciesReference constant="true" species="M_341" stoichiometry="7" />
          <speciesReference constant="true" species="M_237" stoichiometry="7" />
        </listOfReactants>
        <listOfProducts>
          <speciesReference constant="true" species="M_257" stoichiometry="7" />
          <speciesReference constant="true" species="M_211" stoichiometry="1" />
          <speciesReference constant="true" species="M_238" stoichiometry="7" />
          <speciesReference constant="true" species="M_108" stoichiometry="7" />
          <speciesReference constant="true" species="M_342" stoichiometry="7" />
          <speciesReference constant="true" species="M_121" stoichiometry="1" />
        </listOfProducts>
      </reaction>
      <reaction fast="false" id="R_c160d_1" name="c160d" reversible="false" fbc:lowerFluxBound="cobra_0_bound" fbc:upperFluxBound="cobra_default_ub">
        <listOfReactants>
          <speciesReference constant="true" species="M_126" stoichiometry="1" />
          <speciesReference constant="true" species="M_368" stoichiometry="1" />
          <speciesReference constant="true" species="M_155" stoichiometry="8" />
          <speciesReference constant="true" species="M_341" stoichiometry="8" />
          <speciesReference constant="true" species="M_237" stoichiometry="8" />
        </listOfReactants>
        <listOfProducts>
          <speciesReference constant="true" species="M_257" stoichiometry="8" />
          <speciesReference constant="true" species="M_211" stoichiometry="1" />
          <speciesReference constant="true" species="M_238" stoichiometry="8" />
          <speciesReference constant="true" species="M_108" stoichiometry="8" />
          <speciesReference constant="true" species="M_342" stoichiometry="8" />
          <speciesReference constant="true" species="M_121" stoichiometry="1" />
        </listOfProducts>
      </reaction>
      <reaction fast="false" id="R_c180d_1" name="c180d" reversible="false" fbc:lowerFluxBound="cobra_0_bound" fbc:upperFluxBound="cobra_default_ub">
        <listOfReactants>
          <speciesReference constant="true" species="M_126" stoichiometry="1" />
          <speciesReference constant="true" species="M_400" stoichiometry="1" />
          <speciesReference constant="true" species="M_155" stoichiometry="9" />
          <speciesReference constant="true" species="M_341" stoichiometry="9" />
          <speciesReference constant="true" species="M_237" stoichiometry="9" />
        </listOfReactants>
        <listOfProducts>
          <speciesReference constant="true" species="M_257" stoichiometry="9" />
          <speciesReference constant="true" species="M_211" stoichiometry="1" />
          <speciesReference constant="true" species="M_238" stoichiometry="9" />
          <speciesReference constant="true" species="M_108" stoichiometry="9" />
          <speciesReference constant="true" species="M_342" stoichiometry="9" />
          <speciesReference constant="true" species="M_121" stoichiometry="1" />
        </listOfProducts>
      </reaction>
      <reaction fast="false" id="R_hmcM_1" name="hmcM" reversible="true" fbc:lowerFluxBound="cobra_default_lb" fbc:upperFluxBound="cobra_default_ub">
        <listOfReactants>
          <speciesReference constant="true" species="M_155" stoichiometry="1" />
          <speciesReference constant="true" species="M_7" stoichiometry="1" />
        </listOfReactants>
        <listOfProducts>
          <speciesReference constant="true" species="M_258" stoichiometry="1" />
          <speciesReference constant="true" species="M_105" stoichiometry="1" />
          <speciesReference constant="true" species="M_108" stoichiometry="1" />
        </listOfProducts>
      </reaction>
      <reaction fast="false" id="R_mvaA_1" name="mvaA" reversible="false" fbc:lowerFluxBound="cobra_0_bound" fbc:upperFluxBound="cobra_default_ub">
        <listOfReactants>
          <speciesReference constant="true" species="M_257" stoichiometry="2" />
          <speciesReference constant="true" species="M_7" stoichiometry="1" />
          <speciesReference constant="true" species="M_344" stoichiometry="2" />
        </listOfReactants>
        <listOfProducts>
          <speciesReference constant="true" species="M_343" stoichiometry="2" />
          <speciesReference constant="true" species="M_155" stoichiometry="1" />
          <speciesReference constant="true" species="M_4" stoichiometry="1" />
        </listOfProducts>
      </reaction>
      <reaction fast="false" id="R_yeaG_1" name="yeaG" reversible="false" fbc:lowerFluxBound="cobra_0_bound" fbc:upperFluxBound="cobra_default_ub">
        <listOfReactants>
          <speciesReference constant="true" species="M_126" stoichiometry="1" />
          <speciesReference constant="true" species="M_4" stoichiometry="1" />
        </listOfReactants>
        <listOfProducts>
          <speciesReference constant="true" species="M_3" stoichiometry="1" />
          <speciesReference constant="true" species="M_118" stoichiometry="1" />
        </listOfProducts>
      </reaction>
      <reaction fast="false" id="R_yebA_1" name="yebA" reversible="false" fbc:lowerFluxBound="cobra_0_bound" fbc:upperFluxBound="cobra_default_ub">
        <listOfReactants>
          <speciesReference constant="true" species="M_3" stoichiometry="1" />
          <speciesReference constant="true" species="M_126" stoichiometry="1" />
        </listOfReactants>
        <listOfProducts>
          <speciesReference constant="true" species="M_2" stoichiometry="1" />
          <speciesReference constant="true" species="M_118" stoichiometry="1" />
        </listOfProducts>
      </reaction>
      <reaction fast="false" id="R_yeaH_1" name="yeaH" reversible="false" fbc:lowerFluxBound="cobra_0_bound" fbc:upperFluxBound="cobra_default_ub">
        <listOfReactants>
          <speciesReference constant="true" species="M_126" stoichiometry="1" />
          <speciesReference constant="true" species="M_2" stoichiometry="1" />
        </listOfReactants>
        <listOfProducts>
          <speciesReference constant="true" species="M_276" stoichiometry="1" />
          <speciesReference constant="true" species="M_376" stoichiometry="1" />
          <speciesReference constant="true" species="M_118" stoichiometry="1" />
          <speciesReference constant="true" species="M_154" stoichiometry="1" />
        </listOfProducts>
      </reaction>
      <reaction fast="false" id="R_yebB_1" name="yebB" reversible="true" fbc:lowerFluxBound="cobra_default_lb" fbc:upperFluxBound="cobra_default_ub">
        <listOfReactants>
          <speciesReference constant="true" species="M_276" stoichiometry="1" />
        </listOfReactants>
        <listOfProducts>
          <speciesReference constant="true" species="M_209" stoichiometry="1" />
        </listOfProducts>
      </reaction>
      <reaction fast="false" id="R_ispA_1" name="ispA" reversible="false" fbc:lowerFluxBound="cobra_0_bound" fbc:upperFluxBound="cobra_default_ub">
        <listOfReactants>
          <speciesReference constant="true" species="M_276" stoichiometry="1" />
          <speciesReference constant="true" species="M_209" stoichiometry="1" />
        </listOfReactants>
        <listOfProducts>
          <speciesReference constant="true" species="M_211" stoichiometry="1" />
          <speciesReference constant="true" species="M_245" stoichiometry="1" />
        </listOfProducts>
      </reaction>
      <reaction fast="false" id="R_ispA_2" name="ispA" reversible="false" fbc:lowerFluxBound="cobra_0_bound" fbc:upperFluxBound="cobra_default_ub">
        <listOfReactants>
          <speciesReference constant="true" species="M_276" stoichiometry="1" />
          <speciesReference constant="true" species="M_245" stoichiometry="1" />
        </listOfReactants>
        <listOfProducts>
          <speciesReference constant="true" species="M_413" stoichiometry="1" />
          <speciesReference constant="true" species="M_211" stoichiometry="1" />
        </listOfProducts>
      </reaction>
      <reaction fast="false" id="R_uppS_1" name="uppS" reversible="false" fbc:lowerFluxBound="cobra_0_bound" fbc:upperFluxBound="cobra_default_ub">
        <listOfReactants>
          <speciesReference constant="true" species="M_276" stoichiometry="8" />
          <speciesReference constant="true" species="M_413" stoichiometry="1" />
        </listOfReactants>
        <listOfProducts>
          <speciesReference constant="true" species="M_211" stoichiometry="8" />
          <speciesReference constant="true" species="M_429" stoichiometry="1" />
        </listOfProducts>
      </reaction>
      <reaction fast="false" id="R_ispB_1" name="ispB" reversible="false" fbc:lowerFluxBound="cobra_0_bound" fbc:upperFluxBound="cobra_default_ub">
        <listOfReactants>
          <speciesReference constant="true" species="M_276" stoichiometry="4" />
          <speciesReference constant="true" species="M_413" stoichiometry="1" />
        </listOfReactants>
        <listOfProducts>
          <speciesReference constant="true" species="M_211" stoichiometry="4" />
          <speciesReference constant="true" species="M_414" stoichiometry="1" />
        </listOfProducts>
      </reaction>
      <reaction fast="false" id="R_preA_1" name="preA" reversible="false" fbc:lowerFluxBound="cobra_0_bound" fbc:upperFluxBound="cobra_default_ub">
        <listOfReactants>
          <speciesReference constant="true" species="M_276" stoichiometry="4" />
          <speciesReference constant="true" species="M_413" stoichiometry="1" />
        </listOfReactants>
        <listOfProducts>
          <speciesReference constant="true" species="M_211" stoichiometry="4" />
          <speciesReference constant="true" species="M_414" stoichiometry="1" />
        </listOfProducts>
      </reaction>
      <reaction fast="false" id="R_gpdA_1" name="gpdA" reversible="true" fbc:lowerFluxBound="cobra_default_lb" fbc:upperFluxBound="cobra_default_ub">
        <listOfReactants>
          <speciesReference constant="true" species="M_249" stoichiometry="1" />
          <speciesReference constant="true" species="M_257" stoichiometry="1" />
          <speciesReference constant="true" species="M_344" stoichiometry="1" />
        </listOfReactants>
        <listOfProducts>
          <speciesReference constant="true" species="M_343" stoichiometry="1" />
          <speciesReference constant="true" species="M_248" stoichiometry="1" />
        </listOfProducts>
      </reaction>
      <reaction fast="false" id="R_unk_43" name="unk" reversible="false" fbc:lowerFluxBound="cobra_0_bound" fbc:upperFluxBound="cobra_default_ub">
        <listOfReactants>
          <speciesReference constant="true" species="M_359" stoichiometry="0.4359" />
          <speciesReference constant="true" species="M_358" stoichiometry="0.0116" />
          <speciesReference constant="true" species="M_248" stoichiometry="1" />
          <speciesReference constant="true" species="M_407" stoichiometry="0.0061" />
          <speciesReference constant="true" species="M_326" stoichiometry="0.0913" />
          <speciesReference constant="true" species="M_21" stoichiometry="0.1341" />
          <speciesReference constant="true" species="M_263" stoichiometry="0.027" />
          <speciesReference constant="true" species="M_262" stoichiometry="0.2941" />
        </listOfReactants>
        <listOfProducts>
          <speciesReference constant="true" species="M_112" stoichiometry="1" />
          <speciesReference constant="true" species="M_110" stoichiometry="1" />
        </listOfProducts>
      </reaction>
      <reaction fast="false" id="R_unk_44" name="unk" reversible="false" fbc:lowerFluxBound="cobra_0_bound" fbc:upperFluxBound="cobra_default_ub">
        <listOfReactants>
          <speciesReference constant="true" species="M_359" stoichiometry="0.8718" />
          <speciesReference constant="true" species="M_358" stoichiometry="0.0231" />
          <speciesReference constant="true" species="M_248" stoichiometry="1" />
          <speciesReference constant="true" species="M_407" stoichiometry="0.0121" />
          <speciesReference constant="true" species="M_326" stoichiometry="0.1825" />
          <speciesReference constant="true" species="M_21" stoichiometry="0.2682" />
          <speciesReference constant="true" species="M_263" stoichiometry="0.0539" />
          <speciesReference constant="true" species="M_262" stoichiometry="0.5883" />
        </listOfReactants>
        <listOfProducts>
          <speciesReference constant="true" species="M_110" stoichiometry="2" />
          <speciesReference constant="true" species="M_204" stoichiometry="1" />
        </listOfProducts>
      </reaction>
      <reaction fast="false" id="R_cdsA_1" name="cdsA" reversible="true" fbc:lowerFluxBound="cobra_default_lb" fbc:upperFluxBound="cobra_default_ub">
        <listOfReactants>
          <speciesReference constant="true" species="M_156" stoichiometry="1" />
          <speciesReference constant="true" species="M_204" stoichiometry="1" />
        </listOfReactants>
        <listOfProducts>
          <speciesReference constant="true" species="M_211" stoichiometry="1" />
          <speciesReference constant="true" species="M_146" stoichiometry="1" />
        </listOfProducts>
      </reaction>
      <reaction fast="false" id="R_cdsA_2" name="cdsA" reversible="true" fbc:lowerFluxBound="cobra_default_lb" fbc:upperFluxBound="cobra_default_ub">
        <listOfReactants>
          <speciesReference constant="true" species="M_156" stoichiometry="1" />
          <speciesReference constant="true" species="M_112" stoichiometry="1" />
        </listOfReactants>
        <listOfProducts>
          <speciesReference constant="true" species="M_211" stoichiometry="1" />
          <speciesReference constant="true" species="M_145" stoichiometry="1" />
        </listOfProducts>
      </reaction>
      <reaction fast="false" id="R_pgsA_1" name="pgsA" reversible="true" fbc:lowerFluxBound="cobra_default_lb" fbc:upperFluxBound="cobra_default_ub">
        <listOfReactants>
          <speciesReference constant="true" species="M_248" stoichiometry="1" />
          <speciesReference constant="true" species="M_146" stoichiometry="1" />
        </listOfReactants>
        <listOfProducts>
          <speciesReference constant="true" species="M_153" stoichiometry="1" />
          <speciesReference constant="true" species="M_62" stoichiometry="1" />
        </listOfProducts>
      </reaction>
      <reaction fast="false" id="R_pgsA_2" name="pgsA" reversible="true" fbc:lowerFluxBound="cobra_default_lb" fbc:upperFluxBound="cobra_default_ub">
        <listOfReactants>
          <speciesReference constant="true" species="M_248" stoichiometry="1" />
          <speciesReference constant="true" species="M_145" stoichiometry="1" />
        </listOfReactants>
        <listOfProducts>
          <speciesReference constant="true" species="M_314" stoichiometry="1" />
          <speciesReference constant="true" species="M_153" stoichiometry="1" />
        </listOfProducts>
      </reaction>
      <reaction fast="false" id="R_unk_45a" name="unk" reversible="false" fbc:lowerFluxBound="cobra_0_bound" fbc:upperFluxBound="cobra_default_ub">
        <listOfReactants>
          <speciesReference constant="true" species="M_62" stoichiometry="1" />
          <speciesReference constant="true" species="M_258" stoichiometry="1" />
        </listOfReactants>
        <listOfProducts>
          <speciesReference constant="true" species="M_377" stoichiometry="1" />
          <speciesReference constant="true" species="M_376" stoichiometry="1" />
        </listOfProducts>
      </reaction>
      <reaction fast="false" id="R_unk_45b" name="unk" reversible="false" fbc:lowerFluxBound="cobra_0_bound" fbc:upperFluxBound="cobra_default_ub">
        <listOfReactants>
          <speciesReference constant="true" species="M_314" stoichiometry="1" />
          <speciesReference constant="true" species="M_258" stoichiometry="1" />
        </listOfReactants>
        <listOfProducts>
          <speciesReference constant="true" species="M_376" stoichiometry="1" />
          <speciesReference constant="true" species="M_313" stoichiometry="1" />
        </listOfProducts>
      </reaction>
      <reaction fast="false" id="R_clsB_1" name="clsB" reversible="true" fbc:lowerFluxBound="cobra_default_lb" fbc:upperFluxBound="cobra_default_ub">
        <listOfReactants>
          <speciesReference constant="true" species="M_377" stoichiometry="2" />
        </listOfReactants>
        <listOfProducts>
          <speciesReference constant="true" species="M_143" stoichiometry="1" />
          <speciesReference constant="true" species="M_247" stoichiometry="1" />
        </listOfProducts>
      </reaction>
      <reaction fast="false" id="R_clsA_1" name="clsA" reversible="true" fbc:lowerFluxBound="cobra_default_lb" fbc:upperFluxBound="cobra_default_ub">
        <listOfReactants>
          <speciesReference constant="true" species="M_377" stoichiometry="2" />
        </listOfReactants>
        <listOfProducts>
          <speciesReference constant="true" species="M_143" stoichiometry="1" />
          <speciesReference constant="true" species="M_247" stoichiometry="1" />
        </listOfProducts>
      </reaction>
      <reaction fast="false" id="R_glpK_1" name="glpK" reversible="false" fbc:lowerFluxBound="cobra_0_bound" fbc:upperFluxBound="cobra_default_ub">
        <listOfReactants>
          <speciesReference constant="true" species="M_126" stoichiometry="1" />
          <speciesReference constant="true" species="M_247" stoichiometry="1" />
        </listOfReactants>
        <listOfProducts>
          <speciesReference constant="true" species="M_118" stoichiometry="1" />
          <speciesReference constant="true" species="M_248" stoichiometry="1" />
        </listOfProducts>
      </reaction>
      <reaction fast="false" id="R_dgkA_1" name="dgkA" reversible="false" fbc:lowerFluxBound="cobra_0_bound" fbc:upperFluxBound="cobra_default_ub">
        <listOfReactants>
          <speciesReference constant="true" species="M_126" stoichiometry="1" />
          <speciesReference constant="true" species="M_203" stoichiometry="1" />
        </listOfReactants>
        <listOfProducts>
          <speciesReference constant="true" species="M_118" stoichiometry="1" />
          <speciesReference constant="true" species="M_204" stoichiometry="1" />
        </listOfProducts>
      </reaction>
      <reaction fast="false" id="R_unk_45" name="unk" reversible="false" fbc:lowerFluxBound="cobra_0_bound" fbc:upperFluxBound="cobra_default_ub">
        <listOfReactants>
          <speciesReference constant="true" species="M_204" stoichiometry="1" />
          <speciesReference constant="true" species="M_258" stoichiometry="1" />
        </listOfReactants>
        <listOfProducts>
          <speciesReference constant="true" species="M_376" stoichiometry="1" />
          <speciesReference constant="true" species="M_203" stoichiometry="1" />
        </listOfProducts>
      </reaction>
      <reaction fast="false" id="R_unk_46" name="unk" reversible="false" fbc:lowerFluxBound="cobra_0_bound" fbc:upperFluxBound="cobra_default_ub">
        <listOfReactants>
          <speciesReference constant="true" species="M_419" stoichiometry="1" />
          <speciesReference constant="true" species="M_203" stoichiometry="1" />
        </listOfReactants>
        <listOfProducts>
          <speciesReference constant="true" species="M_324" stoichiometry="1" />
          <speciesReference constant="true" species="M_417" stoichiometry="1" />
        </listOfProducts>
      </reaction>
      <reaction fast="false" id="R_unk_47" name="unk" reversible="false" fbc:lowerFluxBound="cobra_0_bound" fbc:upperFluxBound="cobra_default_ub">
        <listOfReactants>
          <speciesReference constant="true" species="M_324" stoichiometry="1" />
          <speciesReference constant="true" species="M_419" stoichiometry="1" />
        </listOfReactants>
        <listOfProducts>
          <speciesReference constant="true" species="M_205" stoichiometry="1" />
          <speciesReference constant="true" species="M_417" stoichiometry="1" />
        </listOfProducts>
      </reaction>
      <reaction fast="false" id="R_lump_2" name="lump" reversible="false" fbc:lowerFluxBound="cobra_0_bound" fbc:upperFluxBound="cobra_default_ub">
        <listOfReactants>
          <speciesReference constant="true" species="M_377" stoichiometry="15" />
          <speciesReference constant="true" species="M_248" stoichiometry="1" />
          <speciesReference constant="true" species="M_258" stoichiometry="15" />
        </listOfReactants>
        <listOfProducts>
          <speciesReference constant="true" species="M_1" stoichiometry="1" />
          <speciesReference constant="true" species="M_203" stoichiometry="15" />
        </listOfProducts>
      </reaction>
      <reaction fast="false" id="R_lump_3" name="lump" reversible="false" fbc:lowerFluxBound="cobra_0_bound" fbc:upperFluxBound="cobra_default_ub">
        <listOfReactants>
          <speciesReference constant="true" species="M_418" stoichiometry="9.76" />
          <speciesReference constant="true" species="M_161" stoichiometry="6.08" />
          <speciesReference constant="true" species="M_1" stoichiometry="1" />
        </listOfReactants>
        <listOfProducts>
          <speciesReference constant="true" species="M_163" stoichiometry="1" />
          <speciesReference constant="true" species="M_417" stoichiometry="9.76" />
        </listOfProducts>
      </reaction>
      <reaction fast="false" id="R_lump_4" name="lump" reversible="false" fbc:lowerFluxBound="cobra_0_bound" fbc:upperFluxBound="cobra_default_ub">
        <listOfReactants>
          <speciesReference constant="true" species="M_163" stoichiometry="1" />
          <speciesReference constant="true" species="M_205" stoichiometry="1" />
        </listOfReactants>
        <listOfProducts>
          <speciesReference constant="true" species="M_258" stoichiometry="1" />
          <speciesReference constant="true" species="M_308" stoichiometry="1" />
        </listOfProducts>
      </reaction>
      <reaction fast="false" id="R_bPOLYS" name="bPOLYS" reversible="false" fbc:lowerFluxBound="cobra_0_bound" fbc:upperFluxBound="cobra_default_ub">
        <listOfReactants>
          <speciesReference constant="true" species="M_418" stoichiometry="1" />
          <speciesReference constant="true" species="M_419" stoichiometry="5.5" />
          <speciesReference constant="true" species="M_227" stoichiometry="5.6" />
        </listOfReactants>
        <listOfProducts>
          <speciesReference constant="true" species="M_223" stoichiometry="5.6" />
          <speciesReference constant="true" species="M_382" stoichiometry="1" />
          <speciesReference constant="true" species="M_417" stoichiometry="6.5" />
        </listOfProducts>
      </reaction>
      <reaction fast="false" id="R_tagD2_1" name="tagD2" reversible="false" fbc:lowerFluxBound="cobra_0_bound" fbc:upperFluxBound="cobra_default_ub">
        <listOfReactants>
          <speciesReference constant="true" species="M_156" stoichiometry="1" />
          <speciesReference constant="true" species="M_248" stoichiometry="1" />
        </listOfReactants>
        <listOfProducts>
          <speciesReference constant="true" species="M_211" stoichiometry="1" />
          <speciesReference constant="true" species="M_147" stoichiometry="1" />
        </listOfProducts>
      </reaction>
      <reaction fast="false" id="R_tagD1_1" name="tagD1" reversible="false" fbc:lowerFluxBound="cobra_0_bound" fbc:upperFluxBound="cobra_default_ub">
        <listOfReactants>
          <speciesReference constant="true" species="M_156" stoichiometry="1" />
          <speciesReference constant="true" species="M_248" stoichiometry="1" />
        </listOfReactants>
        <listOfProducts>
          <speciesReference constant="true" species="M_211" stoichiometry="1" />
          <speciesReference constant="true" species="M_147" stoichiometry="1" />
        </listOfProducts>
      </reaction>
      <reaction fast="false" id="R_thiD_1" name="thiD" reversible="false" fbc:lowerFluxBound="cobra_0_bound" fbc:upperFluxBound="cobra_default_ub">
        <listOfReactants>
          <speciesReference constant="true" species="M_126" stoichiometry="1" />
          <speciesReference constant="true" species="M_70" stoichiometry="1" />
        </listOfReactants>
        <listOfProducts>
          <speciesReference constant="true" species="M_118" stoichiometry="1" />
          <speciesReference constant="true" species="M_69" stoichiometry="1" />
        </listOfProducts>
      </reaction>
      <reaction fast="false" id="R_thiD_2" name="thiD" reversible="false" fbc:lowerFluxBound="cobra_0_bound" fbc:upperFluxBound="cobra_default_ub">
        <listOfReactants>
          <speciesReference constant="true" species="M_126" stoichiometry="1" />
          <speciesReference constant="true" species="M_70" stoichiometry="1" />
        </listOfReactants>
        <listOfProducts>
          <speciesReference constant="true" species="M_118" stoichiometry="1" />
          <speciesReference constant="true" species="M_69" stoichiometry="1" />
        </listOfProducts>
      </reaction>
      <reaction fast="false" id="R_thiM_1" name="thiM" reversible="false" fbc:lowerFluxBound="cobra_0_bound" fbc:upperFluxBound="cobra_default_ub">
        <listOfReactants>
          <speciesReference constant="true" species="M_79" stoichiometry="1" />
          <speciesReference constant="true" species="M_126" stoichiometry="1" />
        </listOfReactants>
        <listOfProducts>
          <speciesReference constant="true" species="M_78" stoichiometry="1" />
          <speciesReference constant="true" species="M_118" stoichiometry="1" />
        </listOfProducts>
      </reaction>
      <reaction fast="false" id="R_thiE_1" name="thiE" reversible="false" fbc:lowerFluxBound="cobra_0_bound" fbc:upperFluxBound="cobra_default_ub">
        <listOfReactants>
          <speciesReference constant="true" species="M_78" stoichiometry="1" />
          <speciesReference constant="true" species="M_69" stoichiometry="1" />
        </listOfReactants>
        <listOfProducts>
          <speciesReference constant="true" species="M_211" stoichiometry="1" />
          <speciesReference constant="true" species="M_410" stoichiometry="1" />
        </listOfProducts>
      </reaction>
      <reaction fast="false" id="R_ribA_1" name="ribA" reversible="false" fbc:lowerFluxBound="cobra_0_bound" fbc:upperFluxBound="cobra_default_ub">
        <listOfReactants>
          <speciesReference constant="true" species="M_254" stoichiometry="1" />
          <speciesReference constant="true" species="M_258" stoichiometry="3" />
        </listOfReactants>
        <listOfProducts>
          <speciesReference constant="true" species="M_211" stoichiometry="1" />
          <speciesReference constant="true" species="M_28" stoichiometry="1" />
          <speciesReference constant="true" species="M_241" stoichiometry="1" />
        </listOfProducts>
      </reaction>
      <reaction fast="false" id="R_ribG_1" name="ribG" reversible="false" fbc:lowerFluxBound="cobra_0_bound" fbc:upperFluxBound="cobra_default_ub">
        <listOfReactants>
          <speciesReference constant="true" species="M_28" stoichiometry="1" />
          <speciesReference constant="true" species="M_258" stoichiometry="1" />
        </listOfReactants>
        <listOfProducts>
          <speciesReference constant="true" species="M_85" stoichiometry="1" />
          <speciesReference constant="true" species="M_346" stoichiometry="1" />
        </listOfProducts>
      </reaction>
      <reaction fast="false" id="R_ribG_2" name="ribG" reversible="false" fbc:lowerFluxBound="cobra_0_bound" fbc:upperFluxBound="cobra_default_ub">
        <listOfReactants>
          <speciesReference constant="true" species="M_85" stoichiometry="1" />
          <speciesReference constant="true" species="M_257" stoichiometry="1" />
          <speciesReference constant="true" species="M_344" stoichiometry="1" />
        </listOfReactants>
        <listOfProducts>
          <speciesReference constant="true" species="M_84" stoichiometry="1" />
          <speciesReference constant="true" species="M_343" stoichiometry="1" />
        </listOfProducts>
      </reaction>
      <reaction fast="false" id="R_ribB_1" name="ribB" reversible="false" fbc:lowerFluxBound="cobra_0_bound" fbc:upperFluxBound="cobra_default_ub">
        <listOfReactants>
          <speciesReference constant="true" species="M_84" stoichiometry="1" />
          <speciesReference constant="true" species="M_68" stoichiometry="1" />
        </listOfReactants>
        <listOfProducts>
          <speciesReference constant="true" species="M_376" stoichiometry="1" />
          <speciesReference constant="true" species="M_96" stoichiometry="2" />
        </listOfProducts>
      </reaction>
      <reaction fast="false" id="R_ribH_1" name="ribH" reversible="false" fbc:lowerFluxBound="cobra_0_bound" fbc:upperFluxBound="cobra_default_ub">
        <listOfReactants>
          <speciesReference constant="true" species="M_96" stoichiometry="2" />
        </listOfReactants>
        <listOfProducts>
          <speciesReference constant="true" species="M_390" stoichiometry="1" />
          <speciesReference constant="true" species="M_68" stoichiometry="1" />
        </listOfProducts>
      </reaction>
      <reaction fast="false" id="R_ribC_1" name="ribC" reversible="false" fbc:lowerFluxBound="cobra_0_bound" fbc:upperFluxBound="cobra_default_ub">
        <listOfReactants>
          <speciesReference constant="true" species="M_126" stoichiometry="1" />
          <speciesReference constant="true" species="M_390" stoichiometry="1" />
        </listOfReactants>
        <listOfProducts>
          <speciesReference constant="true" species="M_118" stoichiometry="1" />
          <speciesReference constant="true" species="M_239" stoichiometry="1" />
        </listOfProducts>
      </reaction>
      <reaction fast="false" id="R_ribC_2" name="ribC" reversible="false" fbc:lowerFluxBound="cobra_0_bound" fbc:upperFluxBound="cobra_default_ub">
        <listOfReactants>
          <speciesReference constant="true" species="M_126" stoichiometry="1" />
          <speciesReference constant="true" species="M_239" stoichiometry="1" />
        </listOfReactants>
        <listOfProducts>
          <speciesReference constant="true" species="M_211" stoichiometry="1" />
          <speciesReference constant="true" species="M_237" stoichiometry="1" />
        </listOfProducts>
      </reaction>
      <reaction fast="false" id="R_unk_53" name="unk" reversible="false" fbc:lowerFluxBound="cobra_0_bound" fbc:upperFluxBound="cobra_default_ub">
        <listOfReactants>
          <speciesReference constant="true" species="M_126" stoichiometry="1" />
          <speciesReference constant="true" species="M_347" stoichiometry="1" />
          <speciesReference constant="true" species="M_216" stoichiometry="1" />
        </listOfReactants>
        <listOfProducts>
          <speciesReference constant="true" species="M_348" stoichiometry="1" />
          <speciesReference constant="true" species="M_118" stoichiometry="1" />
          <speciesReference constant="true" species="M_258" stoichiometry="1" />
        </listOfProducts>
      </reaction>
      <reaction fast="false" id="R_ylaE_1" name="ylaE" reversible="false" fbc:lowerFluxBound="cobra_0_bound" fbc:upperFluxBound="cobra_default_ub">
        <listOfReactants>
          <speciesReference constant="true" species="M_126" stoichiometry="1" />
          <speciesReference constant="true" species="M_348" stoichiometry="1" />
        </listOfReactants>
        <listOfProducts>
          <speciesReference constant="true" species="M_211" stoichiometry="1" />
          <speciesReference constant="true" species="M_341" stoichiometry="1" />
        </listOfProducts>
      </reaction>
      <reaction fast="false" id="R_ppnK_1" name="ppnK" reversible="false" fbc:lowerFluxBound="cobra_0_bound" fbc:upperFluxBound="cobra_default_ub">
        <listOfReactants>
          <speciesReference constant="true" species="M_126" stoichiometry="1" />
          <speciesReference constant="true" species="M_341" stoichiometry="1" />
        </listOfReactants>
        <listOfProducts>
          <speciesReference constant="true" species="M_343" stoichiometry="1" />
          <speciesReference constant="true" species="M_118" stoichiometry="1" />
        </listOfProducts>
      </reaction>
      <reaction fast="false" id="R_unk_54" name="unk" reversible="false" fbc:lowerFluxBound="cobra_0_bound" fbc:upperFluxBound="cobra_default_ub">
        <listOfReactants>
          <speciesReference constant="true" species="M_343" stoichiometry="1" />
          <speciesReference constant="true" species="M_258" stoichiometry="1" />
        </listOfReactants>
        <listOfProducts>
          <speciesReference constant="true" species="M_376" stoichiometry="1" />
          <speciesReference constant="true" species="M_341" stoichiometry="1" />
        </listOfProducts>
      </reaction>
      <reaction fast="false" id="R_unk_55" name="unk" reversible="false" fbc:lowerFluxBound="cobra_0_bound" fbc:upperFluxBound="cobra_default_ub">
        <listOfReactants>
          <speciesReference constant="true" species="M_258" stoichiometry="1" />
          <speciesReference constant="true" species="M_347" stoichiometry="1" />
        </listOfReactants>
        <listOfProducts>
          <speciesReference constant="true" species="M_349" stoichiometry="1" />
          <speciesReference constant="true" species="M_346" stoichiometry="1" />
        </listOfProducts>
      </reaction>
      <reaction fast="false" id="R_unk_56" name="unk" reversible="false" fbc:lowerFluxBound="cobra_0_bound" fbc:upperFluxBound="cobra_default_ub">
        <listOfReactants>
          <speciesReference constant="true" species="M_349" stoichiometry="1" />
          <speciesReference constant="true" species="M_91" stoichiometry="1" />
        </listOfReactants>
        <listOfProducts>
          <speciesReference constant="true" species="M_211" stoichiometry="1" />
          <speciesReference constant="true" species="M_350" stoichiometry="1" />
        </listOfProducts>
      </reaction>
      <reaction fast="false" id="R_ylaE_2" name="ylaE" reversible="true" fbc:lowerFluxBound="cobra_default_lb" fbc:upperFluxBound="cobra_default_ub">
        <listOfReactants>
          <speciesReference constant="true" species="M_126" stoichiometry="1" />
          <speciesReference constant="true" species="M_350" stoichiometry="1" />
        </listOfReactants>
        <listOfProducts>
          <speciesReference constant="true" species="M_171" stoichiometry="1" />
          <speciesReference constant="true" species="M_211" stoichiometry="1" />
        </listOfProducts>
      </reaction>
      <reaction fast="false" id="R_panE_1" name="panE" reversible="true" fbc:lowerFluxBound="cobra_default_lb" fbc:upperFluxBound="cobra_default_ub">
        <listOfReactants>
          <speciesReference constant="true" species="M_343" stoichiometry="1" />
          <speciesReference constant="true" species="M_5" stoichiometry="1" />
        </listOfReactants>
        <listOfProducts>
          <speciesReference constant="true" species="M_39" stoichiometry="1" />
          <speciesReference constant="true" species="M_344" stoichiometry="1" />
        </listOfProducts>
      </reaction>
      <reaction fast="false" id="R_coaA_1" name="coaA" reversible="false" fbc:lowerFluxBound="cobra_0_bound" fbc:upperFluxBound="cobra_default_ub">
        <listOfReactants>
          <speciesReference constant="true" species="M_126" stoichiometry="1" />
          <speciesReference constant="true" species="M_370" stoichiometry="1" />
        </listOfReactants>
        <listOfProducts>
          <speciesReference constant="true" species="M_369" stoichiometry="1" />
          <speciesReference constant="true" species="M_118" stoichiometry="1" />
        </listOfProducts>
      </reaction>
      <reaction fast="false" id="R_kdtB_1" name="kdtB" reversible="true" fbc:lowerFluxBound="cobra_default_lb" fbc:upperFluxBound="cobra_default_ub">
        <listOfReactants>
          <speciesReference constant="true" species="M_126" stoichiometry="1" />
          <speciesReference constant="true" species="M_369" stoichiometry="1" />
        </listOfReactants>
        <listOfProducts>
          <speciesReference constant="true" species="M_211" stoichiometry="1" />
          <speciesReference constant="true" species="M_177" stoichiometry="1" />
        </listOfProducts>
      </reaction>
      <reaction fast="false" id="R_yggA_1" name="yggA" reversible="false" fbc:lowerFluxBound="cobra_0_bound" fbc:upperFluxBound="cobra_default_ub">
        <listOfReactants>
          <speciesReference constant="true" species="M_126" stoichiometry="1" />
          <speciesReference constant="true" species="M_177" stoichiometry="1" />
        </listOfReactants>
        <listOfProducts>
          <speciesReference constant="true" species="M_155" stoichiometry="1" />
          <speciesReference constant="true" species="M_118" stoichiometry="1" />
        </listOfProducts>
      </reaction>
      <reaction fast="false" id="R_acpS_1" name="acpS" reversible="true" fbc:lowerFluxBound="cobra_default_lb" fbc:upperFluxBound="cobra_default_ub">
        <listOfReactants>
          <speciesReference constant="true" species="M_155" stoichiometry="1" />
          <speciesReference constant="true" species="M_124" stoichiometry="1" />
        </listOfReactants>
        <listOfProducts>
          <speciesReference constant="true" species="M_110" stoichiometry="1" />
          <speciesReference constant="true" species="M_115" stoichiometry="1" />
        </listOfProducts>
      </reaction>
      <reaction fast="false" id="R_acpD_1" name="acpD" reversible="true" fbc:lowerFluxBound="cobra_default_lb" fbc:upperFluxBound="cobra_default_ub">
        <listOfReactants>
          <speciesReference constant="true" species="M_110" stoichiometry="1" />
          <speciesReference constant="true" species="M_258" stoichiometry="1" />
        </listOfReactants>
        <listOfProducts>
          <speciesReference constant="true" species="M_369" stoichiometry="1" />
          <speciesReference constant="true" species="M_124" stoichiometry="1" />
        </listOfProducts>
      </reaction>
      <reaction fast="false" id="R_ydiD_1" name="ydiD" reversible="true" fbc:lowerFluxBound="cobra_default_lb" fbc:upperFluxBound="cobra_default_ub">
        <listOfReactants>
          <speciesReference constant="true" species="M_110" stoichiometry="1" />
          <speciesReference constant="true" species="M_258" stoichiometry="1" />
        </listOfReactants>
        <listOfProducts>
          <speciesReference constant="true" species="M_369" stoichiometry="1" />
          <speciesReference constant="true" species="M_124" stoichiometry="1" />
        </listOfProducts>
      </reaction>
      <reaction fast="false" id="R_acpS_1_dup" name="acpS" reversible="true" fbc:lowerFluxBound="cobra_default_lb" fbc:upperFluxBound="cobra_default_ub">
        <listOfReactants>
          <speciesReference constant="true" species="M_155" stoichiometry="1" />
        </listOfReactants>
        <listOfProducts>
          <speciesReference constant="true" species="M_110" stoichiometry="1" />
          <speciesReference constant="true" species="M_115" stoichiometry="1" />
        </listOfProducts>
      </reaction>
      <reaction fast="false" id="R_acpD_1_dup" name="acpD" reversible="true" fbc:lowerFluxBound="cobra_default_lb" fbc:upperFluxBound="cobra_default_ub">
        <listOfReactants>
          <speciesReference constant="true" species="M_110" stoichiometry="1" />
          <speciesReference constant="true" species="M_258" stoichiometry="1" />
        </listOfReactants>
        <listOfProducts>
          <speciesReference constant="true" species="M_369" stoichiometry="1" />
        </listOfProducts>
      </reaction>
      <reaction fast="false" id="R_ydiD_1_dup" name="ydiD" reversible="true" fbc:lowerFluxBound="cobra_default_lb" fbc:upperFluxBound="cobra_default_ub">
        <listOfReactants>
          <speciesReference constant="true" species="M_110" stoichiometry="1" />
          <speciesReference constant="true" species="M_258" stoichiometry="1" />
        </listOfReactants>
        <listOfProducts>
          <speciesReference constant="true" species="M_369" stoichiometry="1" />
        </listOfProducts>
      </reaction>
      <reaction fast="false" id="R_folE_1" name="folE" reversible="false" fbc:lowerFluxBound="cobra_0_bound" fbc:upperFluxBound="cobra_default_ub">
        <listOfReactants>
          <speciesReference constant="true" species="M_254" stoichiometry="1" />
          <speciesReference constant="true" species="M_258" stoichiometry="2" />
        </listOfReactants>
        <listOfProducts>
          <speciesReference constant="true" species="M_241" stoichiometry="1" />
          <speciesReference constant="true" species="M_33" stoichiometry="1" />
        </listOfProducts>
      </reaction>
      <reaction fast="false" id="R_unk_49" name="unk" reversible="false" fbc:lowerFluxBound="cobra_0_bound" fbc:upperFluxBound="cobra_default_ub">
        <listOfReactants>
          <speciesReference constant="true" species="M_258" stoichiometry="3" />
          <speciesReference constant="true" species="M_33" stoichiometry="1" />
        </listOfReactants>
        <listOfProducts>
          <speciesReference constant="true" species="M_376" stoichiometry="3" />
          <speciesReference constant="true" species="M_32" stoichiometry="1" />
        </listOfProducts>
      </reaction>
      <reaction fast="false" id="R_folB_1" name="folB" reversible="false" fbc:lowerFluxBound="cobra_0_bound" fbc:upperFluxBound="cobra_default_ub">
        <listOfReactants>
          <speciesReference constant="true" species="M_32" stoichiometry="1" />
        </listOfReactants>
        <listOfProducts>
          <speciesReference constant="true" species="M_34" stoichiometry="1" />
          <speciesReference constant="true" species="M_252" stoichiometry="1" />
        </listOfProducts>
      </reaction>
      <reaction fast="false" id="R_folE_2" name="folE" reversible="false" fbc:lowerFluxBound="cobra_0_bound" fbc:upperFluxBound="cobra_default_ub">
        <listOfReactants>
          <speciesReference constant="true" species="M_126" stoichiometry="1" />
          <speciesReference constant="true" species="M_34" stoichiometry="1" />
        </listOfReactants>
        <listOfProducts>
          <speciesReference constant="true" species="M_35" stoichiometry="1" />
          <speciesReference constant="true" species="M_121" stoichiometry="1" />
        </listOfProducts>
      </reaction>
      <reaction fast="false" id="R_pabB_1" name="pabB" reversible="false" fbc:lowerFluxBound="cobra_0_bound" fbc:upperFluxBound="cobra_default_ub">
        <listOfReactants>
          <speciesReference constant="true" species="M_291" stoichiometry="1" />
          <speciesReference constant="true" species="M_151" stoichiometry="1" />
        </listOfReactants>
        <listOfProducts>
          <speciesReference constant="true" species="M_71" stoichiometry="1" />
          <speciesReference constant="true" species="M_289" stoichiometry="1" />
          <speciesReference constant="true" species="M_388" stoichiometry="1" />
        </listOfProducts>
      </reaction>
      <reaction fast="false" id="R_pabA_1" name="pabA" reversible="false" fbc:lowerFluxBound="cobra_0_bound" fbc:upperFluxBound="cobra_default_ub">
        <listOfReactants>
          <speciesReference constant="true" species="M_291" stoichiometry="1" />
          <speciesReference constant="true" species="M_151" stoichiometry="1" />
        </listOfReactants>
        <listOfProducts>
          <speciesReference constant="true" species="M_71" stoichiometry="1" />
          <speciesReference constant="true" species="M_289" stoichiometry="1" />
          <speciesReference constant="true" species="M_388" stoichiometry="1" />
        </listOfProducts>
      </reaction>
      <reaction fast="false" id="R_folP_1" name="folP" reversible="false" fbc:lowerFluxBound="cobra_0_bound" fbc:upperFluxBound="cobra_default_ub">
        <listOfReactants>
          <speciesReference constant="true" species="M_35" stoichiometry="1" />
          <speciesReference constant="true" species="M_71" stoichiometry="1" />
        </listOfReactants>
        <listOfProducts>
          <speciesReference constant="true" species="M_211" stoichiometry="1" />
          <speciesReference constant="true" species="M_208" stoichiometry="1" />
        </listOfProducts>
      </reaction>
      <reaction fast="false" id="R_folC_1" name="folC" reversible="false" fbc:lowerFluxBound="cobra_0_bound" fbc:upperFluxBound="cobra_default_ub">
        <listOfReactants>
          <speciesReference constant="true" species="M_126" stoichiometry="1" />
          <speciesReference constant="true" species="M_289" stoichiometry="1" />
          <speciesReference constant="true" species="M_208" stoichiometry="1" />
        </listOfReactants>
        <listOfProducts>
          <speciesReference constant="true" species="M_206" stoichiometry="1" />
          <speciesReference constant="true" species="M_118" stoichiometry="1" />
          <speciesReference constant="true" species="M_376" stoichiometry="1" />
        </listOfProducts>
      </reaction>
      <reaction fast="false" id="R_dfrA_1" name="dfrA" reversible="false" fbc:lowerFluxBound="cobra_0_bound" fbc:upperFluxBound="cobra_default_ub">
        <listOfReactants>
          <speciesReference constant="true" species="M_206" stoichiometry="1" />
          <speciesReference constant="true" species="M_257" stoichiometry="1" />
          <speciesReference constant="true" species="M_344" stoichiometry="1" />
        </listOfReactants>
        <listOfProducts>
          <speciesReference constant="true" species="M_408" stoichiometry="1" />
          <speciesReference constant="true" species="M_343" stoichiometry="1" />
        </listOfProducts>
      </reaction>
      <reaction fast="false" id="R_dfrA_2" name="dfrA" reversible="true" fbc:lowerFluxBound="cobra_default_lb" fbc:upperFluxBound="cobra_default_ub">
        <listOfReactants>
          <speciesReference constant="true" species="M_240" stoichiometry="1" />
          <speciesReference constant="true" species="M_257" stoichiometry="1" />
          <speciesReference constant="true" species="M_344" stoichiometry="1" />
        </listOfReactants>
        <listOfProducts>
          <speciesReference constant="true" species="M_206" stoichiometry="1" />
          <speciesReference constant="true" species="M_343" stoichiometry="1" />
        </listOfProducts>
      </reaction>
      <reaction fast="false" id="R_fhs_1" name="fhs" reversible="true" fbc:lowerFluxBound="cobra_default_lb" fbc:upperFluxBound="cobra_default_ub">
        <listOfReactants>
          <speciesReference constant="true" species="M_126" stoichiometry="1" />
          <speciesReference constant="true" species="M_408" stoichiometry="1" />
          <speciesReference constant="true" species="M_241" stoichiometry="1" />
        </listOfReactants>
        <listOfProducts>
          <speciesReference constant="true" species="M_376" stoichiometry="1" />
          <speciesReference constant="true" species="M_20" stoichiometry="1" />
          <speciesReference constant="true" species="M_118" stoichiometry="1" />
        </listOfProducts>
      </reaction>
      <reaction fast="false" id="R_folD_1" name="folD" reversible="true" fbc:lowerFluxBound="cobra_default_lb" fbc:upperFluxBound="cobra_default_ub">
        <listOfReactants>
          <speciesReference constant="true" species="M_258" stoichiometry="1" />
          <speciesReference constant="true" species="M_82" stoichiometry="1" />
        </listOfReactants>
        <listOfProducts>
          <speciesReference constant="true" species="M_20" stoichiometry="1" />
        </listOfProducts>
      </reaction>
      <reaction fast="false" id="R_folD_2" name="folD" reversible="true" fbc:lowerFluxBound="cobra_default_lb" fbc:upperFluxBound="cobra_default_ub">
        <listOfReactants>
          <speciesReference constant="true" species="M_343" stoichiometry="1" />
          <speciesReference constant="true" species="M_83" stoichiometry="1" />
        </listOfReactants>
        <listOfProducts>
          <speciesReference constant="true" species="M_344" stoichiometry="1" />
          <speciesReference constant="true" species="M_82" stoichiometry="1" />
        </listOfProducts>
      </reaction>
      <reaction fast="false" id="R_metF_1" name="metF" reversible="false" fbc:lowerFluxBound="cobra_0_bound" fbc:upperFluxBound="cobra_default_ub">
        <listOfReactants>
          <speciesReference constant="true" species="M_238" stoichiometry="1" />
          <speciesReference constant="true" species="M_83" stoichiometry="1" />
        </listOfReactants>
        <listOfProducts>
          <speciesReference constant="true" species="M_88" stoichiometry="1" />
          <speciesReference constant="true" species="M_237" stoichiometry="1" />
        </listOfProducts>
      </reaction>
      <reaction fast="false" id="R_menD_1" name="menD" reversible="false" fbc:lowerFluxBound="cobra_0_bound" fbc:upperFluxBound="cobra_default_ub">
        <listOfReactants>
          <speciesReference constant="true" species="M_274" stoichiometry="1" />
          <speciesReference constant="true" species="M_50" stoichiometry="1" />
        </listOfReactants>
        <listOfProducts>
          <speciesReference constant="true" species="M_52" stoichiometry="1" />
          <speciesReference constant="true" species="M_154" stoichiometry="1" />
          <speciesReference constant="true" species="M_388" stoichiometry="1" />
        </listOfProducts>
      </reaction>
      <reaction fast="false" id="R_menF_1" name="menF" reversible="true" fbc:lowerFluxBound="cobra_default_lb" fbc:upperFluxBound="cobra_default_ub">
        <listOfReactants>
          <speciesReference constant="true" species="M_151" stoichiometry="1" />
        </listOfReactants>
        <listOfProducts>
          <speciesReference constant="true" species="M_274" stoichiometry="1" />
        </listOfProducts>
      </reaction>
      <reaction fast="false" id="R_menC_1" name="menC" reversible="false" fbc:lowerFluxBound="cobra_0_bound" fbc:upperFluxBound="cobra_default_ub">
        <listOfReactants>
          <speciesReference constant="true" species="M_52" stoichiometry="1" />
        </listOfReactants>
        <listOfProducts>
          <speciesReference constant="true" species="M_53" stoichiometry="1" />
          <speciesReference constant="true" species="M_258" stoichiometry="1" />
        </listOfProducts>
      </reaction>
      <reaction fast="false" id="R_menE_1" name="menE" reversible="false" fbc:lowerFluxBound="cobra_0_bound" fbc:upperFluxBound="cobra_default_ub">
        <listOfReactants>
          <speciesReference constant="true" species="M_53" stoichiometry="1" />
          <speciesReference constant="true" species="M_126" stoichiometry="1" />
          <speciesReference constant="true" species="M_155" stoichiometry="1" />
        </listOfReactants>
        <listOfProducts>
          <speciesReference constant="true" species="M_211" stoichiometry="1" />
          <speciesReference constant="true" species="M_54" stoichiometry="1" />
          <speciesReference constant="true" species="M_121" stoichiometry="1" />
        </listOfProducts>
      </reaction>
      <reaction fast="false" id="R_menB_1" name="menB" reversible="false" fbc:lowerFluxBound="cobra_0_bound" fbc:upperFluxBound="cobra_default_ub">
        <listOfReactants>
          <speciesReference constant="true" species="M_54" stoichiometry="1" />
        </listOfReactants>
        <listOfProducts>
          <speciesReference constant="true" species="M_155" stoichiometry="1" />
          <speciesReference constant="true" species="M_19" stoichiometry="1" />
        </listOfProducts>
      </reaction>
      <reaction fast="false" id="R_menA_1" name="menA" reversible="false" fbc:lowerFluxBound="cobra_0_bound" fbc:upperFluxBound="cobra_default_ub">
        <listOfReactants>
          <speciesReference constant="true" species="M_19" stoichiometry="1" />
          <speciesReference constant="true" species="M_414" stoichiometry="1" />
        </listOfReactants>
        <listOfProducts>
          <speciesReference constant="true" species="M_40" stoichiometry="1" />
          <speciesReference constant="true" species="M_211" stoichiometry="1" />
          <speciesReference constant="true" species="M_154" stoichiometry="1" />
        </listOfProducts>
      </reaction>
      <reaction fast="false" id="R_ubiE_1" name="ubiE" reversible="false" fbc:lowerFluxBound="cobra_0_bound" fbc:upperFluxBound="cobra_default_ub">
        <listOfReactants>
          <speciesReference constant="true" species="M_40" stoichiometry="1" />
          <speciesReference constant="true" species="M_394" stoichiometry="1" />
        </listOfReactants>
        <listOfProducts>
          <speciesReference constant="true" species="M_319" stoichiometry="1" />
          <speciesReference constant="true" species="M_393" stoichiometry="1" />
        </listOfProducts>
      </reaction>
      <reaction fast="false" id="R_unk_48" name="unk" reversible="true" fbc:lowerFluxBound="cobra_default_lb" fbc:upperFluxBound="cobra_default_ub">
        <listOfReactants>
          <speciesReference constant="true" species="M_319" stoichiometry="1" />
        </listOfReactants>
        <listOfProducts>
          <speciesReference constant="true" species="M_257" stoichiometry="2" />
          <speciesReference constant="true" species="M_320" stoichiometry="1" />
        </listOfProducts>
      </reaction>
      <reaction fast="false" id="R_gshR_1" name="gshR" reversible="false" fbc:lowerFluxBound="cobra_0_bound" fbc:upperFluxBound="cobra_default_ub">
        <listOfReactants>
          <speciesReference constant="true" species="M_366" stoichiometry="1" />
          <speciesReference constant="true" species="M_344" stoichiometry="1" />
        </listOfReactants>
        <listOfProducts>
          <speciesReference constant="true" species="M_343" stoichiometry="1" />
          <speciesReference constant="true" species="M_246" stoichiometry="2" />
        </listOfProducts>
      </reaction>
      <reaction fast="false" id="R_gpo_1" name="gpo" reversible="false" fbc:lowerFluxBound="cobra_0_bound" fbc:upperFluxBound="cobra_default_ub">
        <listOfReactants>
          <speciesReference constant="true" species="M_246" stoichiometry="2" />
          <speciesReference constant="true" species="M_259" stoichiometry="1" />
        </listOfReactants>
        <listOfProducts>
          <speciesReference constant="true" species="M_258" stoichiometry="2" />
          <speciesReference constant="true" species="M_366" stoichiometry="1" />
        </listOfProducts>
      </reaction>
      <reaction fast="false" id="R_bglH_1" name="bglH" reversible="false" fbc:lowerFluxBound="cobra_0_bound" fbc:upperFluxBound="cobra_default_ub">
        <listOfReactants>
          <speciesReference constant="true" species="M_148" stoichiometry="1" />
          <speciesReference constant="true" species="M_258" stoichiometry="1" />
        </listOfReactants>
        <listOfProducts>
          <speciesReference constant="true" species="M_128" stoichiometry="2" />
        </listOfProducts>
      </reaction>
      <reaction fast="false" id="R_bglH_2" name="bglH" reversible="false" fbc:lowerFluxBound="cobra_0_bound" fbc:upperFluxBound="cobra_default_ub">
        <listOfReactants>
          <speciesReference constant="true" species="M_258" stoichiometry="1" />
          <speciesReference constant="true" species="M_381" stoichiometry="1" />
        </listOfReactants>
        <listOfProducts>
          <speciesReference constant="true" species="M_380" stoichiometry="1" />
          <speciesReference constant="true" species="M_128" stoichiometry="1" />
        </listOfProducts>
      </reaction>
      <reaction fast="false" id="R_thgA_1" name="thgA" reversible="false" fbc:lowerFluxBound="cobra_0_bound" fbc:upperFluxBound="cobra_default_ub">
        <listOfReactants>
          <speciesReference constant="true" species="M_108" stoichiometry="1" />
          <speciesReference constant="true" species="M_131" stoichiometry="1" />
        </listOfReactants>
        <listOfProducts>
          <speciesReference constant="true" species="M_97" stoichiometry="1" />
          <speciesReference constant="true" species="M_155" stoichiometry="1" />
        </listOfProducts>
      </reaction>
      <reaction fast="false" id="R_thgA_2" name="thgA" reversible="false" fbc:lowerFluxBound="cobra_0_bound" fbc:upperFluxBound="cobra_default_ub">
        <listOfReactants>
          <speciesReference constant="true" species="M_108" stoichiometry="1" />
          <speciesReference constant="true" species="M_132" stoichiometry="1" />
        </listOfReactants>
        <listOfProducts>
          <speciesReference constant="true" species="M_155" stoichiometry="1" />
          <speciesReference constant="true" species="M_98" stoichiometry="1" />
        </listOfProducts>
      </reaction>
      <reaction fast="false" id="R_thgA_3" name="thgA" reversible="false" fbc:lowerFluxBound="cobra_0_bound" fbc:upperFluxBound="cobra_default_ub">
        <listOfReactants>
          <speciesReference constant="true" species="M_108" stoichiometry="1" />
          <speciesReference constant="true" species="M_133" stoichiometry="1" />
        </listOfReactants>
        <listOfProducts>
          <speciesReference constant="true" species="M_155" stoichiometry="1" />
          <speciesReference constant="true" species="M_99" stoichiometry="1" />
        </listOfProducts>
      </reaction>
      <reaction fast="false" id="R_thgA_4" name="thgA" reversible="false" fbc:lowerFluxBound="cobra_0_bound" fbc:upperFluxBound="cobra_default_ub">
        <listOfReactants>
          <speciesReference constant="true" species="M_134" stoichiometry="1" />
          <speciesReference constant="true" species="M_108" stoichiometry="1" />
        </listOfReactants>
        <listOfProducts>
          <speciesReference constant="true" species="M_155" stoichiometry="1" />
          <speciesReference constant="true" species="M_100" stoichiometry="1" />
        </listOfProducts>
      </reaction>
      <reaction fast="false" id="R_maa_1" name="maa" reversible="true" fbc:lowerFluxBound="cobra_default_lb" fbc:upperFluxBound="cobra_default_ub">
        <listOfReactants>
          <speciesReference constant="true" species="M_317" stoichiometry="1" />
          <speciesReference constant="true" species="M_108" stoichiometry="1" />
        </listOfReactants>
        <listOfProducts>
          <speciesReference constant="true" species="M_155" stoichiometry="1" />
          <speciesReference constant="true" species="M_109" stoichiometry="1" />
        </listOfProducts>
      </reaction>
      <reaction fast="false" id="R_yseE_1" name="yseE" reversible="false" fbc:lowerFluxBound="cobra_0_bound" fbc:upperFluxBound="cobra_default_ub">
        <listOfReactants>
          <speciesReference constant="true" species="M_354" stoichiometry="1" />
          <speciesReference constant="true" species="M_46" stoichiometry="2" />
        </listOfReactants>
        <listOfProducts>
          <speciesReference constant="true" species="M_351" stoichiometry="2" />
          <speciesReference constant="true" species="M_106" stoichiometry="2" />
        </listOfProducts>
      </reaction>
      <reaction fast="false" id="R_yseE_2" name="yseE" reversible="false" fbc:lowerFluxBound="cobra_0_bound" fbc:upperFluxBound="cobra_default_ub">
        <listOfReactants>
          <speciesReference constant="true" species="M_354" stoichiometry="1" />
          <speciesReference constant="true" species="M_45" stoichiometry="2" />
        </listOfReactants>
        <listOfProducts>
          <speciesReference constant="true" species="M_351" stoichiometry="2" />
          <speciesReference constant="true" species="M_355" stoichiometry="2" />
        </listOfProducts>
      </reaction>
      <reaction fast="false" id="R_yseE_3" name="yseE" reversible="false" fbc:lowerFluxBound="cobra_0_bound" fbc:upperFluxBound="cobra_default_ub">
        <listOfReactants>
          <speciesReference constant="true" species="M_354" stoichiometry="1" />
          <speciesReference constant="true" species="M_61" stoichiometry="1" />
        </listOfReactants>
        <listOfProducts>
          <speciesReference constant="true" species="M_351" stoichiometry="2" />
          <speciesReference constant="true" species="M_57" stoichiometry="2" />
        </listOfProducts>
      </reaction>
      <reaction fast="false" id="R_pcaC_1" name="pcaC" reversible="false" fbc:lowerFluxBound="cobra_0_bound" fbc:upperFluxBound="cobra_default_ub">
        <listOfReactants>
          <speciesReference constant="true" species="M_73" stoichiometry="1" />
        </listOfReactants>
        <listOfProducts>
          <speciesReference constant="true" species="M_154" stoichiometry="1" />
          <speciesReference constant="true" species="M_90" stoichiometry="1" />
        </listOfProducts>
      </reaction>
      <reaction fast="false" id="R_sodA_1" name="sodA" reversible="false" fbc:lowerFluxBound="cobra_0_bound" fbc:upperFluxBound="cobra_default_ub">
        <listOfReactants>
          <speciesReference constant="true" species="M_257" stoichiometry="2" />
          <speciesReference constant="true" species="M_406" stoichiometry="2" />
        </listOfReactants>
        <listOfProducts>
          <speciesReference constant="true" species="M_259" stoichiometry="1" />
          <speciesReference constant="true" species="M_354" stoichiometry="1" />
        </listOfProducts>
      </reaction>
      <reaction fast="false" id="R_ceo_1" name="ceo" reversible="false" fbc:lowerFluxBound="cobra_0_bound" fbc:upperFluxBound="cobra_default_ub">
        <listOfReactants>
          <speciesReference constant="true" species="M_304" stoichiometry="1" />
          <speciesReference constant="true" species="M_344" stoichiometry="1" />
          <speciesReference constant="true" species="M_388" stoichiometry="1" />
        </listOfReactants>
        <listOfProducts>
          <speciesReference constant="true" species="M_343" stoichiometry="1" />
          <speciesReference constant="true" species="M_331" stoichiometry="1" />
          <speciesReference constant="true" species="M_258" stoichiometry="1" />
        </listOfProducts>
[truncated: 152,392 more chars]
