# Supplementary material for: Do genome-scale models need exact solvers or clearer standards?
Source: Mol Syst Biol. 2015 Oct 14;11(10):831. doi: 10.15252/msb.20156157 (PMC4631202; doi:10.15252/msb.20156157)
Supplement: Supplementary file 2 — Dataset EV1 [file msb0011-0831-sd2.zip › m_model_collection-master/sbml3/iBsu1103.xml]

<?xml version='1.0' encoding='UTF-8'?>
<sbml xmlns:fbc="http://www.sbml.org/sbml/level3/version1/fbc/version2" level="3" sboTerm="SBO:0000624" version="1" xmlns="http://www.sbml.org/sbml/level3/version1/core" fbc:required="false">
  <model id="iBsu1103" fbc:strict="true">
    <listOfUnitDefinitions>
      <unitDefinition id="mmol_per_gDW_per_hr">
        <listOfUnits>
          <unit exponent="1" kind="mole" multiplier="1" scale="-3" />
          <unit exponent="-1" kind="gram" multiplier="1" scale="0" />
          <unit exponent="-1" kind="second" multiplier="3600" scale="0" />
        </listOfUnits>
      </unitDefinition>
    </listOfUnitDefinitions>
    <fbc:listOfObjectives fbc:activeObjective="obj">
      <fbc:objective fbc:id="obj" fbc:type="maximize">
        <fbc:listOfFluxObjectives>
          <fbc:fluxObjective fbc:coefficient="1" fbc:reaction="R_bio00006" />
        </fbc:listOfFluxObjectives>
      </fbc:objective>
    </fbc:listOfObjectives>
    <listOfParameters>
      <parameter constant="true" id="cobra_default_lb" sboTerm="SBO:0000626" units="mmol_per_gDW_per_hr" value="-10000" />
      <parameter constant="true" id="cobra_default_ub" sboTerm="SBO:0000626" units="mmol_per_gDW_per_hr" value="10000" />
      <parameter constant="true" id="cobra_0_bound" sboTerm="SBO:0000626" units="mmol_per_gDW_per_hr" value="0" />
    </listOfParameters>
    <listOfCompartments>
      <compartment constant="true" id="Cytosol" name="" />
      <compartment constant="true" id="Extracellular" name="" />
    </listOfCompartments>
    <listOfSpecies>
      <species boundaryCondition="false" compartment="Cytosol" constant="false" hasOnlySubstanceUnits="false" id="M_cpd03113_c" name="(S)-3-Hydroxyhexadecanoyl-CoA_C37H63N7O18P3S" fbc:charge="-3" />
      <species boundaryCondition="false" compartment="Cytosol" constant="false" hasOnlySubstanceUnits="false" id="M_cpd00939_c" name="4-Amino-5-hydroxymethyl-2-methylpyrimidine_C6H9N3O" fbc:charge="0" />
      <species boundaryCondition="false" compartment="Extracellular" constant="false" hasOnlySubstanceUnits="false" id="M_cpd01055_e" name="D-Allose_C6H12O6" fbc:charge="0" />
      <species boundaryCondition="false" compartment="Cytosol" constant="false" hasOnlySubstanceUnits="false" id="M_cpd01055_c" name="D-Allose_C6H12O6" fbc:charge="0" />
      <species boundaryCondition="false" compartment="Cytosol" constant="false" hasOnlySubstanceUnits="false" id="M_cpd11478_c" name="(3R)-3-Hydroxybutanoyl-[acyl-carrier_protein]_C15H27N2O9PRS" fbc:charge="-1" />
      <species boundaryCondition="false" compartment="Extracellular" constant="false" hasOnlySubstanceUnits="false" id="M_cpd00226_e" name="Hypoxanthine_C5H4N4O" fbc:charge="0" />
      <species boundaryCondition="false" compartment="Cytosol" constant="false" hasOnlySubstanceUnits="false" id="M_cpd00226_c" name="Hypoxanthine_C5H4N4O" fbc:charge="0" />
      <species boundaryCondition="false" compartment="Cytosol" constant="false" hasOnlySubstanceUnits="false" id="M_cpd15775_c" name="Stearoyllipoteichoic_acid (n=24), linked, D-alanine substituted_C195H360N24O159P24" fbc:charge="-24" />
      <species boundaryCondition="false" compartment="Cytosol" constant="false" hasOnlySubstanceUnits="false" id="M_cpd02820_c" name="UDP-N-acetyl-3-(1-carboxyvinyl)-D-glucosamine_C20H26N3O19P2" fbc:charge="-3" />
      <species boundaryCondition="false" compartment="Cytosol" constant="false" hasOnlySubstanceUnits="false" id="M_cpd00348_c" name="alpha-D-Galactose_1-phosphate_C6H12O9P" fbc:charge="-1" />
      <species boundaryCondition="false" compartment="Cytosol" constant="false" hasOnlySubstanceUnits="false" id="M_cpd00094_c" name="2-Oxobutanoate_C4H5O3" fbc:charge="-1" />
      <species boundaryCondition="false" compartment="Cytosol" constant="false" hasOnlySubstanceUnits="false" id="M_cpd15699_c" name="Dianteisopentadecanoylphosphatidylethanolamine_C35H70NO8P" fbc:charge="0" />
      <species boundaryCondition="false" compartment="Cytosol" constant="false" hasOnlySubstanceUnits="false" id="M_cpd10547_c" name="Benzo[a]pyrene-7,8-oxide_C20H12O" fbc:charge="0" />
      <species boundaryCondition="false" compartment="Cytosol" constant="false" hasOnlySubstanceUnits="false" id="M_cpd15796_c" name="Isotetradecanoylcardiolipin_(B. subtilis)_C65H124O17P2" fbc:charge="-2" />
      <species boundaryCondition="false" compartment="Cytosol" constant="false" hasOnlySubstanceUnits="false" id="M_cpd11566_c" name="14-methyl-3-oxo-pentadecanoyl-ACP_C27H49N2O9PRS" fbc:charge="-1" />
      <species boundaryCondition="false" compartment="Cytosol" constant="false" hasOnlySubstanceUnits="false" id="M_cpd03662_c" name="1-Butanol_C4H10O" fbc:charge="0" />
      <species boundaryCondition="false" compartment="Cytosol" constant="false" hasOnlySubstanceUnits="false" id="M_cpd11560_c" name="10-methyl-trans-undec-2-enoyl-ACP_C23H41N2O8PRS" fbc:charge="-1" />
      <species boundaryCondition="false" compartment="Extracellular" constant="false" hasOnlySubstanceUnits="false" id="M_cpd02241_e" name="D-Mannosamine_C6H14NO5" fbc:charge="1" />
      <species boundaryCondition="false" compartment="Cytosol" constant="false" hasOnlySubstanceUnits="false" id="M_cpd02241_c" name="D-Mannosamine_C6H14NO5" fbc:charge="1" />
      <species boundaryCondition="false" compartment="Cytosol" constant="false" hasOnlySubstanceUnits="false" id="M_cpd15748_c" name="Stearoyllipoteichoic_acid (n=24), linked, unsubstituted_C123H240O135P24" fbc:charge="-24" />
      <species boundaryCondition="false" compartment="Cytosol" constant="false" hasOnlySubstanceUnits="false" id="M_cpd15388_c" name="L-alanine-L-glutamate_C8H13N2O5" fbc:charge="-1" />
      <species boundaryCondition="false" compartment="Cytosol" constant="false" hasOnlySubstanceUnits="false" id="M_cpd02968_c" name="UDP-N-acetylmuramoyl-L-alanyl-D-glutamyl-6-carboxy-L-lysyl-D-alanyl-_D-alanine_C41H61N9O28P2" fbc:charge="-4" />
      <species boundaryCondition="false" compartment="Cytosol" constant="false" hasOnlySubstanceUnits="false" id="M_cpd00434_c" name="4-Aminobutanal_C4H10NO" fbc:charge="1" />
      <species boundaryCondition="false" compartment="Cytosol" constant="false" hasOnlySubstanceUnits="false" id="M_cpd03698_c" name="Salicin_6-phosphate_C13H18O10P" fbc:charge="-1" />
      <species boundaryCondition="false" compartment="Cytosol" constant="false" hasOnlySubstanceUnits="false" id="M_cpd11552_c" name="6-methyl-trans-hept-2-enoyl-ACP_C19H33N2O8PRS" fbc:charge="-1" />
      <species boundaryCondition="false" compartment="Extracellular" constant="false" hasOnlySubstanceUnits="false" id="M_cpd00076_e" name="Sucrose_C12H22O11" fbc:charge="0" />
      <species boundaryCondition="false" compartment="Cytosol" constant="false" hasOnlySubstanceUnits="false" id="M_cpd00076_c" name="Sucrose_C12H22O11" fbc:charge="0" />
      <species boundaryCondition="false" compartment="Cytosol" constant="false" hasOnlySubstanceUnits="false" id="M_cpd15733_c" name="Diglucosyl-1,2_diisotetradecanoylglycerol_C43H80O15" fbc:charge="0" />
      <species boundaryCondition="false" compartment="Cytosol" constant="false" hasOnlySubstanceUnits="false" id="M_cpd00361_c" name="Acetoin_C4H8O2" fbc:charge="0" />
      <species boundaryCondition="false" compartment="Cytosol" constant="false" hasOnlySubstanceUnits="false" id="M_cpd15672_c" name="1-anteisoheptadecanoyl-sn-glycerol_3-phosphate_C20H40O7P" fbc:charge="-1" />
      <species boundaryCondition="false" compartment="Cytosol" constant="false" hasOnlySubstanceUnits="false" id="M_cpd01716_c" name="3-Dehydroshikimate_C7H7O5" fbc:charge="-1" />
      <species boundaryCondition="false" compartment="Cytosol" constant="false" hasOnlySubstanceUnits="false" id="M_cpd08288_c" name="2-Phospho-4-(cytidine_5'-diphospho)-2-C-methyl-D-erythritol_C14H23N3O17P3" fbc:charge="-3" />
      <species boundaryCondition="false" compartment="Cytosol" constant="false" hasOnlySubstanceUnits="false" id="M_cpd02045_c" name="1-Hydroxy-2-naphthoate_C11H7O3" fbc:charge="-1" />
      <species boundaryCondition="false" compartment="Cytosol" constant="false" hasOnlySubstanceUnits="false" id="M_cpd11440_c" name="fa6_C16H31O2" fbc:charge="-1" />
      <species boundaryCondition="false" compartment="Extracellular" constant="false" hasOnlySubstanceUnits="false" id="M_cpd03198_e" name="Melibiose_C12H22O11" fbc:charge="0" />
      <species boundaryCondition="false" compartment="Cytosol" constant="false" hasOnlySubstanceUnits="false" id="M_cpd03198_c" name="Melibiose_C12H22O11" fbc:charge="0" />
      <species boundaryCondition="false" compartment="Extracellular" constant="false" hasOnlySubstanceUnits="false" id="M_cpd00009_e" name="Orthophosphate_HO4P" fbc:charge="-2" />
      <species boundaryCondition="false" compartment="Cytosol" constant="false" hasOnlySubstanceUnits="false" id="M_cpd00009_c" name="Orthophosphate_HO4P" fbc:charge="-2" />
      <species boundaryCondition="false" compartment="Extracellular" constant="false" hasOnlySubstanceUnits="false" id="M_cpd00637_e" name="D-Methionine_C5H11NO2S" fbc:charge="0" />
      <species boundaryCondition="false" compartment="Cytosol" constant="false" hasOnlySubstanceUnits="false" id="M_cpd00637_c" name="D-Methionine_C5H11NO2S" fbc:charge="0" />
      <species boundaryCondition="false" compartment="Extracellular" constant="false" hasOnlySubstanceUnits="false" id="M_cpd01981_e" name="5-Methylthio-D-ribose_C6H12O4S" fbc:charge="0" />
      <species boundaryCondition="false" compartment="Cytosol" constant="false" hasOnlySubstanceUnits="false" id="M_cpd01981_c" name="5-Methylthio-D-ribose_C6H12O4S" fbc:charge="0" />
      <species boundaryCondition="false" compartment="Cytosol" constant="false" hasOnlySubstanceUnits="false" id="M_cpd11436_c" name="fa3_C15H29O2" fbc:charge="-1" />
      <species boundaryCondition="false" compartment="Extracellular" constant="false" hasOnlySubstanceUnits="false" id="M_cpd10515_e" name="Fe2+_Fe" fbc:charge="2" />
      <species boundaryCondition="false" compartment="Cytosol" constant="false" hasOnlySubstanceUnits="false" id="M_cpd10515_c" name="Fe2+_Fe" fbc:charge="2" />
      <species boundaryCondition="false" compartment="Cytosol" constant="false" hasOnlySubstanceUnits="false" id="M_cpd15712_c" name="Triglucosyl-1,2_diisotetradecanoylglycerol_C49H90O20" fbc:charge="0" />
      <species boundaryCondition="false" compartment="Cytosol" constant="false" hasOnlySubstanceUnits="false" id="M_cpd03577_c" name="(3R)-3-Methyl-2-oxopentanoic_acid_C6H9O3" fbc:charge="-1" />
      <species boundaryCondition="false" compartment="Cytosol" constant="false" hasOnlySubstanceUnits="false" id="M_cpd11497_c" name="4-methyl-3-hydroxy-hexanoyl-ACP_C18H33N2O9PRS" fbc:charge="-1" />
      <species boundaryCondition="false" compartment="Cytosol" constant="false" hasOnlySubstanceUnits="false" id="M_cpd14955_c" name="Lipoyl-AMP_C18H25N5O8PS2" fbc:charge="-1" />
      <species boundaryCondition="false" compartment="Cytosol" constant="false" hasOnlySubstanceUnits="false" id="M_cpd11556_c" name="8-methyl-trans-non-2-enoyl-ACP_C21H37N2O8PRS" fbc:charge="-1" />
      <species boundaryCondition="false" compartment="Cytosol" constant="false" hasOnlySubstanceUnits="false" id="M_cpd03530_c" name="L-4-Hydroxyglutamate_semialdehyde_C5H9NO4" fbc:charge="0" />
      <species boundaryCondition="false" compartment="Cytosol" constant="false" hasOnlySubstanceUnits="false" id="M_cpd11541_c" name="15-methyl-3-oxo-hexa-decanoyl-ACP_C28H51N2O9PRS" fbc:charge="-1" />
      <species boundaryCondition="false" compartment="Cytosol" constant="false" hasOnlySubstanceUnits="false" id="M_cpd00791_c" name="Protoporphyrinogen_IX_C34H38N4O4" fbc:charge="-2" />
      <species boundaryCondition="false" compartment="Extracellular" constant="false" hasOnlySubstanceUnits="false" id="M_cpd05190_e" name="L-Djenkolic_acid_C7H14N2O4S2" fbc:charge="0" />
      <species boundaryCondition="false" compartment="Cytosol" constant="false" hasOnlySubstanceUnits="false" id="M_cpd05190_c" name="L-Djenkolic_acid_C7H14N2O4S2" fbc:charge="0" />
      <species boundaryCondition="false" compartment="Cytosol" constant="false" hasOnlySubstanceUnits="false" id="M_cpd15702_c" name="1,2-Dianteisoheptadecanoyl-sn-glycerol_C37H72O5" fbc:charge="0" />
      <species boundaryCondition="false" compartment="Cytosol" constant="false" hasOnlySubstanceUnits="false" id="M_cpd11484_c" name="(3R)-3-Hydroxytetradecanoyl-[acyl-carrier_protein]_C25H47N2O9PRS" fbc:charge="-1" />
      <species boundaryCondition="false" compartment="Cytosol" constant="false" hasOnlySubstanceUnits="false" id="M_cpd11505_c" name="8-methyl-3-hydroxy-decanoyl-ACP_C22H41N2O9PRS" fbc:charge="-1" />
      <species boundaryCondition="false" compartment="Cytosol" constant="false" hasOnlySubstanceUnits="false" id="M_cpd00112_c" name="CMP-N-acetylneuraminate_C20H29N4O16P" fbc:charge="-2" />
      <species boundaryCondition="false" compartment="Cytosol" constant="false" hasOnlySubstanceUnits="false" id="M_cpd04135_c" name="Chloroacetic_acid_C2H2O2Cl" fbc:charge="-1" />
      <species boundaryCondition="false" compartment="Cytosol" constant="false" hasOnlySubstanceUnits="false" id="M_cpd15782_c" name="Palmitoyllysylphophatidylglycerol_C44H88N2O11P" fbc:charge="1" />
      <species boundaryCondition="false" compartment="Cytosol" constant="false" hasOnlySubstanceUnits="false" id="M_cpd15769_c" name="Isotetradecanoyllipoteichoic_acid (n=24), linked, N-acetyl-D-glucosamine_C307H536N24O255P24" fbc:charge="-24" />
      <species boundaryCondition="false" compartment="Cytosol" constant="false" hasOnlySubstanceUnits="false" id="M_cpd02552_c" name="N-Acetyl-L-glutamate_5-phosphate_C7H10NO8P" fbc:charge="-2" />
      <species boundaryCondition="false" compartment="Cytosol" constant="false" hasOnlySubstanceUnits="false" id="M_cpd02566_c" name="2,3-Dihydro-2,3-dihydroxybenzoate_C7H7O4" fbc:charge="-1" />
      <species boundaryCondition="false" compartment="Cytosol" constant="false" hasOnlySubstanceUnits="false" id="M_cpd00890_c" name="UDP-N-acetylmuramoyl-L-alanine_C23H33N4O20P2" fbc:charge="-3" />
      <species boundaryCondition="false" compartment="Extracellular" constant="false" hasOnlySubstanceUnits="false" id="M_cpd15471_e" name="gamma-butyrobetaine_C7H15NO2" fbc:charge="0" />
      <species boundaryCondition="false" compartment="Cytosol" constant="false" hasOnlySubstanceUnits="false" id="M_cpd15471_c" name="gamma-butyrobetaine_C7H15NO2" fbc:charge="0" />
      <species boundaryCondition="false" compartment="Cytosol" constant="false" hasOnlySubstanceUnits="false" id="M_cpd08367_c" name="(2R)-3-Sulfolactate_C3H4O6S" fbc:charge="-2" />
      <species boundaryCondition="false" compartment="Cytosol" constant="false" hasOnlySubstanceUnits="false" id="M_cpd15761_c" name="Isopentadecanoyllipoteichoic_acid (n=24), linked, glucose substituted_C261H468O255P24" fbc:charge="-24" />
      <species boundaryCondition="false" compartment="Cytosol" constant="false" hasOnlySubstanceUnits="false" id="M_cpd11510_c" name="10-methyl-trans-dodec-2-enoyl-ACP_C24H43N2O8PRS" fbc:charge="-1" />
      <species boundaryCondition="false" compartment="Extracellular" constant="false" hasOnlySubstanceUnits="false" id="M_cpd00421_e" name="Triphosphate_HO10P3" fbc:charge="-4" />
      <species boundaryCondition="false" compartment="Cytosol" constant="false" hasOnlySubstanceUnits="false" id="M_cpd00421_c" name="Triphosphate_HO10P3" fbc:charge="-4" />
      <species boundaryCondition="false" compartment="Cytosol" constant="false" hasOnlySubstanceUnits="false" id="M_cpd11527_c" name="7-methyl-trans-oct-2-enoyl-ACP_C20H35N2O8PRS" fbc:charge="-1" />
      <species boundaryCondition="false" compartment="Cytosol" constant="false" hasOnlySubstanceUnits="false" id="M_cpd00368_c" name="D-Lyxose_C5H10O5" fbc:charge="0" />
      <species boundaryCondition="false" compartment="Cytosol" constant="false" hasOnlySubstanceUnits="false" id="M_cpd15705_c" name="1,2-Dianteisopentadecanoyl-sn-glycerol_C33H64O5" fbc:charge="0" />
      <species boundaryCondition="false" compartment="Cytosol" constant="false" hasOnlySubstanceUnits="false" id="M_cpd06227_c" name="Tetrahydrofolyl-[Glu](2)_C24H27N8O9" fbc:charge="-3" />
      <species boundaryCondition="false" compartment="Cytosol" constant="false" hasOnlySubstanceUnits="false" id="M_cpd00211_c" name="Butanoic_acid_C4H7O2" fbc:charge="-1" />
      <species boundaryCondition="false" compartment="Cytosol" constant="false" hasOnlySubstanceUnits="false" id="M_cpd15661_c" name="45(Phosphoglyceryl)-N-Acetyl-beta-D-mannosaminyl-1,4-N-acetyl-D-glucosaminyldiphosphoundecaprenol_C206H386N2O242P47" fbc:charge="-47" />
      <species boundaryCondition="false" compartment="Extracellular" constant="false" hasOnlySubstanceUnits="false" id="M_cpd03048_e" name="2-Hydroxyethanesulfonate_C2H5O4S" fbc:charge="-1" />
      <species boundaryCondition="false" compartment="Cytosol" constant="false" hasOnlySubstanceUnits="false" id="M_cpd03048_c" name="2-Hydroxyethanesulfonate_C2H5O4S" fbc:charge="-1" />
      <species boundaryCondition="false" compartment="Extracellular" constant="false" hasOnlySubstanceUnits="false" id="M_cpd00132_e" name="L-Asparagine_C4H8N2O3" fbc:charge="0" />
      <species boundaryCondition="false" compartment="Cytosol" constant="false" hasOnlySubstanceUnits="false" id="M_cpd00132_c" name="L-Asparagine_C4H8N2O3" fbc:charge="0" />
      <species boundaryCondition="false" compartment="Cytosol" constant="false" hasOnlySubstanceUnits="false" id="M_cpd00087_c" name="Tetrahydrofolate_C19H21N7O6" fbc:charge="-2" />
      <species boundaryCondition="false" compartment="Cytosol" constant="false" hasOnlySubstanceUnits="false" id="M_cpd15720_c" name="Dianteisopentadecanoylphosphatidylglycerophosphate_C36H70O13P2" fbc:charge="-2" />
      <species boundaryCondition="false" compartment="Cytosol" constant="false" hasOnlySubstanceUnits="false" id="M_cpd02345_c" name="(S)-4-Amino-5-oxopentanoate_C5H9NO3" fbc:charge="0" />
      <species boundaryCondition="false" compartment="Cytosol" constant="false" hasOnlySubstanceUnits="false" id="M_cpd02636_c" name="5-(2-Hydroxyethyl)-4-methylthiazole_C6H9NOS" fbc:charge="0" />
      <species boundaryCondition="false" compartment="Cytosol" constant="false" hasOnlySubstanceUnits="false" id="M_cpd02229_c" name="Undecaprenyl_diphosphate_C55H90O7P2" fbc:charge="-2" />
      <species boundaryCondition="false" compartment="Extracellular" constant="false" hasOnlySubstanceUnits="false" id="M_cpd03884_e" name="D-Psicose_C6H12O6" fbc:charge="0" />
      <species boundaryCondition="false" compartment="Cytosol" constant="false" hasOnlySubstanceUnits="false" id="M_cpd03884_c" name="D-Psicose_C6H12O6" fbc:charge="0" />
      <species boundaryCondition="false" compartment="Cytosol" constant="false" hasOnlySubstanceUnits="false" id="M_cpd00530_c" name="XTP_C10H12N4O15P3" fbc:charge="-3" />
      <species boundaryCondition="false" compartment="Cytosol" constant="false" hasOnlySubstanceUnits="false" id="M_cpd00042_c" name="Glutathione_C10H16N3O6S" fbc:charge="-1" />
      <species boundaryCondition="false" compartment="Cytosol" constant="false" hasOnlySubstanceUnits="false" id="M_cpd00390_c" name="CDP-glucose_C15H23N3O16P2" fbc:charge="-2" />
      <species boundaryCondition="false" compartment="Extracellular" constant="false" hasOnlySubstanceUnits="false" id="M_cpd00207_e" name="Guanine_C5H5N5O" fbc:charge="0" />
      <species boundaryCondition="false" compartment="Cytosol" constant="false" hasOnlySubstanceUnits="false" id="M_cpd00207_c" name="Guanine_C5H5N5O" fbc:charge="0" />
      <species boundaryCondition="false" compartment="Cytosol" constant="false" hasOnlySubstanceUnits="false" id="M_cpd02494_c" name="(2,3-Dihydroxybenzoyl)adenylate_C17H17N5O10P" fbc:charge="-1" />
      <species boundaryCondition="false" compartment="Cytosol" constant="false" hasOnlySubstanceUnits="false" id="M_cpd00077_c" name="Catechol_C6H6O2" fbc:charge="0" />
      <species boundaryCondition="false" compartment="Cytosol" constant="false" hasOnlySubstanceUnits="false" id="M_cpd02016_c" name="N-Ribosylnicotinamide_C11H15N2O5" fbc:charge="1" />
      <species boundaryCondition="false" compartment="Cytosol" constant="false" hasOnlySubstanceUnits="false" id="M_cpd03861_c" name="L-Xylulose_1-phosphate_C5H10O8P" fbc:charge="-1" />
      <species boundaryCondition="false" compartment="Cytosol" constant="false" hasOnlySubstanceUnits="false" id="M_cpd03120_c" name="(S)-Hydroxyoctanoyl-CoA_C29H47N7O18P3S" fbc:charge="-3" />
      <species boundaryCondition="false" compartment="Cytosol" constant="false" hasOnlySubstanceUnits="false" id="M_cpd03123_c" name="3-Oxohexanoyl-CoA_C27H41N7O18P3S" fbc:charge="-3" />
      <species boundaryCondition="false" compartment="Cytosol" constant="false" hasOnlySubstanceUnits="false" id="M_cpd00650_c" name="Crotonoyl-CoA_C25H37N7O17P3S" fbc:charge="-3" />
      <species boundaryCondition="false" compartment="Extracellular" constant="false" hasOnlySubstanceUnits="false" id="M_cpd00393_e" name="Folate_C19H17N7O6" fbc:charge="-2" />
      <species boundaryCondition="false" compartment="Cytosol" constant="false" hasOnlySubstanceUnits="false" id="M_cpd00393_c" name="Folate_C19H17N7O6" fbc:charge="-2" />
      <species boundaryCondition="false" compartment="Cytosol" constant="false" hasOnlySubstanceUnits="false" id="M_cpd00037_c" name="UDP-N-acetyl-D-glucosamine_C17H25N3O17P2" fbc:charge="-2" />
      <species boundaryCondition="false" compartment="Cytosol" constant="false" hasOnlySubstanceUnits="false" id="M_cpd00206_c" name="dCMP_C9H13N3O7P" fbc:charge="-1" />
      <species boundaryCondition="false" compartment="Extracellular" constant="false" hasOnlySubstanceUnits="false" id="M_cpd00700_e" name="Adenosine_2'-phosphate_C10H13N5O7P" fbc:charge="-1" />
      <species boundaryCondition="false" compartment="Cytosol" constant="false" hasOnlySubstanceUnits="false" id="M_cpd00700_c" name="Adenosine_2'-phosphate_C10H13N5O7P" fbc:charge="-1" />
      <species boundaryCondition="false" compartment="Extracellular" constant="false" hasOnlySubstanceUnits="false" id="M_cpd08376_e" name="2-(beta-D-Glucosyl)-sn-glycerol_C9H18O8" fbc:charge="0" />
      <species boundaryCondition="false" compartment="Cytosol" constant="false" hasOnlySubstanceUnits="false" id="M_cpd08376_c" name="2-(beta-D-Glucosyl)-sn-glycerol_C9H18O8" fbc:charge="0" />
      <species boundaryCondition="false" compartment="Cytosol" constant="false" hasOnlySubstanceUnits="false" id="M_cpd15687_c" name="CDP-1,2-dianteisopentadecanoylglycerol_C42H75N3O15P2" fbc:charge="-2" />
      <species boundaryCondition="false" compartment="Cytosol" constant="false" hasOnlySubstanceUnits="false" id="M_cpd00299_c" name="dUMP_C9H12N2O8P" fbc:charge="-1" />
      <species boundaryCondition="false" compartment="Extracellular" constant="false" hasOnlySubstanceUnits="false" id="M_cpd11590_e" name="met-L-ala-L_C8H15N2O3S" fbc:charge="-1" />
      <species boundaryCondition="false" compartment="Cytosol" constant="false" hasOnlySubstanceUnits="false" id="M_cpd11590_c" name="met-L-ala-L_C8H15N2O3S" fbc:charge="-1" />
      <species boundaryCondition="false" compartment="Cytosol" constant="false" hasOnlySubstanceUnits="false" id="M_cpd15679_c" name="1,2-diisotetradecanoyl-sn-glycerol_3-phosphate_C31H60O8P" fbc:charge="-1" />
      <species boundaryCondition="false" compartment="Cytosol" constant="false" hasOnlySubstanceUnits="false" id="M_cpd01932_c" name="Naphthalene-1,2-diol_C10H8O2" fbc:charge="0" />
      <species boundaryCondition="false" compartment="Cytosol" constant="false" hasOnlySubstanceUnits="false" id="M_cpd00296_c" name="dGMP_C10H13N5O7P" fbc:charge="-1" />
      <species boundaryCondition="false" compartment="Cytosol" constant="false" hasOnlySubstanceUnits="false" id="M_cpd00843_c" name="2-Hydroxy-3-oxopropanoate_C3H3O4" fbc:charge="-1" />
      <species boundaryCondition="false" compartment="Cytosol" constant="false" hasOnlySubstanceUnits="false" id="M_cpd15719_c" name="Diisopentadecanoylphosphatidylglycerophosphate_C36H70O13P2" fbc:charge="-2" />
      <species boundaryCondition="false" compartment="Cytosol" constant="false" hasOnlySubstanceUnits="false" id="M_cpd03702_c" name="2',3'-Cyclic_GMP_C10H11N5O7P" fbc:charge="-1" />
      <species boundaryCondition="false" compartment="Extracellular" constant="false" hasOnlySubstanceUnits="false" id="M_cpd00117_e" name="D-Alanine_C3H7NO2" fbc:charge="0" />
      <species boundaryCondition="false" compartment="Cytosol" constant="false" hasOnlySubstanceUnits="false" id="M_cpd00117_c" name="D-Alanine_C3H7NO2" fbc:charge="0" />
      <species boundaryCondition="false" compartment="Extracellular" constant="false" hasOnlySubstanceUnits="false" id="M_cpd00142_e" name="Acetoacetate_C4H5O3" fbc:charge="-1" />
      <species boundaryCondition="false" compartment="Cytosol" constant="false" hasOnlySubstanceUnits="false" id="M_cpd00142_c" name="Acetoacetate_C4H5O3" fbc:charge="-1" />
      <species boundaryCondition="false" compartment="Cytosol" constant="false" hasOnlySubstanceUnits="false" id="M_cpd00388_c" name="Allantoate_C4H7N4O4" fbc:charge="-1" />
      <species boundaryCondition="false" compartment="Cytosol" constant="false" hasOnlySubstanceUnits="false" id="M_cpd15723_c" name="Dianteisoheptadecanoylphosphatidylglycerol_C40H78O10P" fbc:charge="-1" />
      <species boundaryCondition="false" compartment="Cytosol" constant="false" hasOnlySubstanceUnits="false" id="M_cpd11549_c" name="4-methyl-pentanoyl-ACP_C17H31N2O8PRS" fbc:charge="-1" />
      <species boundaryCondition="false" compartment="Cytosol" constant="false" hasOnlySubstanceUnits="false" id="M_cpd02791_c" name="S-Methyl-5-thio-D-ribulose_1-phosphate_C6H12O7PS" fbc:charge="-1" />
      <species boundaryCondition="false" compartment="Extracellular" constant="false" hasOnlySubstanceUnits="false" id="M_cpd00176_e" name="2-Dehydro-3-deoxy-D-gluconate_C6H9O6" fbc:charge="-1" />
      <species boundaryCondition="false" compartment="Cytosol" constant="false" hasOnlySubstanceUnits="false" id="M_cpd00176_c" name="2-Dehydro-3-deoxy-D-gluconate_C6H9O6" fbc:charge="-1" />
      <species boundaryCondition="false" compartment="Cytosol" constant="false" hasOnlySubstanceUnits="false" id="M_cpd09791_c" name="3-Methylsalicylate_C8H7O3" fbc:charge="-1" />
      <species boundaryCondition="false" compartment="Extracellular" constant="false" hasOnlySubstanceUnits="false" id="M_cpd00065_e" name="L-Tryptophan_C11H12N2O2" fbc:charge="0" />
      <species boundaryCondition="false" compartment="Cytosol" constant="false" hasOnlySubstanceUnits="false" id="M_cpd00065_c" name="L-Tryptophan_C11H12N2O2" fbc:charge="0" />
      <species boundaryCondition="false" compartment="Cytosol" constant="false" hasOnlySubstanceUnits="false" id="M_cpd03130_c" name="trans-Oct-2-enoyl-CoA_C29H45N7O17P3S" fbc:charge="-3" />
      <species boundaryCondition="false" compartment="Cytosol" constant="false" hasOnlySubstanceUnits="false" id="M_cpd03524_c" name="10-Formyltetrahydrofolyl_L-glutamate_C25H27N8O10" fbc:charge="-3" />
      <species boundaryCondition="false" compartment="Extracellular" constant="false" hasOnlySubstanceUnits="false" id="M_cpd00285_e" name="Ethanolamine_phosphate_C2H8NO4P" fbc:charge="0" />
      <species boundaryCondition="false" compartment="Cytosol" constant="false" hasOnlySubstanceUnits="false" id="M_cpd00285_c" name="Ethanolamine_phosphate_C2H8NO4P" fbc:charge="0" />
      <species boundaryCondition="false" compartment="Extracellular" constant="false" hasOnlySubstanceUnits="false" id="M_cpd11591_e" name="Gly-Met_C7H14N2O3S" fbc:charge="0" />
      <species boundaryCondition="false" compartment="Cytosol" constant="false" hasOnlySubstanceUnits="false" id="M_cpd11591_c" name="Gly-Met_C7H14N2O3S" fbc:charge="0" />
      <species boundaryCondition="false" compartment="Cytosol" constant="false" hasOnlySubstanceUnits="false" id="M_cpd00151_c" name="Thymine_C5H6N2O2" fbc:charge="0" />
      <species boundaryCondition="false" compartment="Cytosol" constant="false" hasOnlySubstanceUnits="false" id="M_cpd11466_c" name="Tetradecanoyl-[acp]_C25H47N2O8PRS" fbc:charge="-1" />
      <species boundaryCondition="false" compartment="Cytosol" constant="false" hasOnlySubstanceUnits="false" id="M_cpd00050_c" name="FMN_C17H20N4O9P" fbc:charge="-1" />
      <species boundaryCondition="false" compartment="Cytosol" constant="false" hasOnlySubstanceUnits="false" id="M_cpd00231_c" name="Dihydrobiopterin_C9H13N5O3" fbc:charge="0" />
      <species boundaryCondition="false" compartment="Cytosol" constant="false" hasOnlySubstanceUnits="false" id="M_cpd11420_c" name="trdox_C6H7NO2R2S2" fbc:charge="0" />
      <species boundaryCondition="false" compartment="Cytosol" constant="false" hasOnlySubstanceUnits="false" id="M_cpd00357_c" name="dTTP_C10H14N2O14P3" fbc:charge="-3" />
      <species boundaryCondition="false" compartment="Cytosol" constant="false" hasOnlySubstanceUnits="false" id="M_cpd00110_c" name="Ferrocytochrome_c_C42H52FeN8O6S2" fbc:charge="4" />
      <species boundaryCondition="false" compartment="Extracellular" constant="false" hasOnlySubstanceUnits="false" id="M_cpd11596_e" name="butanesulfonate_C4H9O3S" fbc:charge="-1" />
      <species boundaryCondition="false" compartment="Cytosol" constant="false" hasOnlySubstanceUnits="false" id="M_cpd11596_c" name="butanesulfonate_C4H9O3S" fbc:charge="-1" />
      <species boundaryCondition="false" compartment="Cytosol" constant="false" hasOnlySubstanceUnits="false" id="M_cpd15676_c" name="1-isohexadecanoyl-sn-glycerol_3-phosphate_C19H38O7P" fbc:charge="-1" />
      <species boundaryCondition="false" compartment="Cytosol" constant="false" hasOnlySubstanceUnits="false" id="M_cpd12848_c" name="Holo-[carboxylase]_C17H27N5O4R2S" fbc:charge="0" />
      <species boundaryCondition="false" compartment="Cytosol" constant="false" hasOnlySubstanceUnits="false" id="M_cpd00782_c" name="6-Carboxyhexanoyl-CoA_C28H42N7O19P3S" fbc:charge="-4" />
      <species boundaryCondition="false" compartment="Cytosol" constant="false" hasOnlySubstanceUnits="false" id="M_cpd00221_c" name="(R)-Lactate_C3H5O3" fbc:charge="-1" />
      <species boundaryCondition="false" compartment="Cytosol" constant="false" hasOnlySubstanceUnits="false" id="M_cpd00103_c" name="5-Phospho-alpha-D-ribose_1-diphosphate_C5H10O14P3" fbc:charge="-3" />
      <species boundaryCondition="false" compartment="Cytosol" constant="false" hasOnlySubstanceUnits="false" id="M_cpd00190_c" name="beta-D-Glucose_C6H12O6" fbc:charge="0" />
      <species boundaryCondition="false" compartment="Cytosol" constant="false" hasOnlySubstanceUnits="false" id="M_cpd00397_c" name="L-Ribulose_C5H10O5" fbc:charge="0" />
      <species boundaryCondition="false" compartment="Cytosol" constant="false" hasOnlySubstanceUnits="false" id="M_cpd11534_c" name="11-methyl-3-hydroxy-dodecanoyl-ACP_C24H45N2O9PRS" fbc:charge="-1" />
      <species boundaryCondition="false" compartment="Cytosol" constant="false" hasOnlySubstanceUnits="false" id="M_cpd15737_c" name="Monoglucosyl-1,2_dipalmitoylglycerol_C41H78O10" fbc:charge="0" />
      <species boundaryCondition="false" compartment="Cytosol" constant="false" hasOnlySubstanceUnits="false" id="M_cpd02851_c" name="1-(5'-Phosphoribosyl)-5-amino-4-imidazolecarboxamide_C9H14N4O8P" fbc:charge="-1" />
      <species boundaryCondition="false" compartment="Cytosol" constant="false" hasOnlySubstanceUnits="false" id="M_cpd00168_c" name="2,3-Dihydroxybenzoate_C7H5O4" fbc:charge="-1" />
      <species boundaryCondition="false" compartment="Cytosol" constant="false" hasOnlySubstanceUnits="false" id="M_cpd03118_c" name="(S)-Hydroxydecanoyl-CoA_C31H51N7O18P3S" fbc:charge="-3" />
      <species boundaryCondition="false" compartment="Extracellular" constant="false" hasOnlySubstanceUnits="false" id="M_cpd08305_e" name="Crotono-betaine_C8H16NO" fbc:charge="1" />
      <species boundaryCondition="false" compartment="Cytosol" constant="false" hasOnlySubstanceUnits="false" id="M_cpd08305_c" name="Crotono-betaine_C8H16NO" fbc:charge="1" />
      <species boundaryCondition="false" compartment="Cytosol" constant="false" hasOnlySubstanceUnits="false" id="M_cpd12227_c" name="L-Glutamyl-tRNA(Glu)_C15H19N6O6R" fbc:charge="0" />
      <species boundaryCondition="false" compartment="Cytosol" constant="false" hasOnlySubstanceUnits="false" id="M_cpd00449_c" name="Dihydrolipoamide_C8H17NOS2" fbc:charge="0" />
      <species boundaryCondition="false" compartment="Cytosol" constant="false" hasOnlySubstanceUnits="false" id="M_cpd03361_c" name="Tetrahydropteridine_C6H8N4" fbc:charge="0" />
      <species boundaryCondition="false" compartment="Cytosol" constant="false" hasOnlySubstanceUnits="false" id="M_cpd00032_c" name="Oxaloacetate_C4H2O5" fbc:charge="-2" />
      <species boundaryCondition="false" compartment="Extracellular" constant="false" hasOnlySubstanceUnits="false" id="M_cpd00540_e" name="Betaine_C5H11NO2" fbc:charge="0" />
      <species boundaryCondition="false" compartment="Cytosol" constant="false" hasOnlySubstanceUnits="false" id="M_cpd00540_c" name="Betaine_C5H11NO2" fbc:charge="0" />
      <species boundaryCondition="false" compartment="Extracellular" constant="false" hasOnlySubstanceUnits="false" id="M_cpd01293_e" name="5-Oxoproline_C5H6NO3" fbc:charge="-1" />
      <species boundaryCondition="false" compartment="Cytosol" constant="false" hasOnlySubstanceUnits="false" id="M_cpd01293_c" name="5-Oxoproline_C5H6NO3" fbc:charge="-1" />
      <species boundaryCondition="false" compartment="Extracellular" constant="false" hasOnlySubstanceUnits="false" id="M_cpd00139_e" name="Glycolate_C2H3O3" fbc:charge="-1" />
      <species boundaryCondition="false" compartment="Cytosol" constant="false" hasOnlySubstanceUnits="false" id="M_cpd00139_c" name="Glycolate_C2H3O3" fbc:charge="-1" />
      <species boundaryCondition="false" compartment="Cytosol" constant="false" hasOnlySubstanceUnits="false" id="M_cpd15762_c" name="Anteisopentadecanoyllipoteichoic_acid (n=24), linked, glucose substituted_C261H468O255P24" fbc:charge="-24" />
      <species boundaryCondition="false" compartment="Cytosol" constant="false" hasOnlySubstanceUnits="false" id="M_cpd04122_c" name="Aminoacetaldehyde_C2H6NO" fbc:charge="1" />
      <species boundaryCondition="false" compartment="Cytosol" constant="false" hasOnlySubstanceUnits="false" id="M_cpd15692_c" name="Diisopentadecanoylphosphatidylserine_C36H68NO10P" fbc:charge="-2" />
      <species boundaryCondition="false" compartment="Cytosol" constant="false" hasOnlySubstanceUnits="false" id="M_cpd02826_c" name="2-(Formamido)-N1-(5'-phosphoribosyl)acetamidine_C8H16N3O8P" fbc:charge="0" />
      <species boundaryCondition="false" compartment="Cytosol" constant="false" hasOnlySubstanceUnits="false" id="M_cpd11519_c" name="14-methyl-hexa-decanoyl-ACP_C28H53N2O8PRS" fbc:charge="-1" />
      <species boundaryCondition="false" compartment="Extracellular" constant="false" hasOnlySubstanceUnits="false" id="M_cpd07061_e" name="Stachydrine_C7H13NO2" fbc:charge="0" />
      <species boundaryCondition="false" compartment="Cytosol" constant="false" hasOnlySubstanceUnits="false" id="M_cpd07061_c" name="Stachydrine_C7H13NO2" fbc:charge="0" />
      <species boundaryCondition="false" compartment="Cytosol" constant="false" hasOnlySubstanceUnits="false" id="M_cpd14553_c" name="Heme_C_C40H44FeN6O8S2" fbc:charge="-2" />
      <species boundaryCondition="false" compartment="Cytosol" constant="false" hasOnlySubstanceUnits="false" id="M_cpd15756_c" name="Myristoyllipoteichoic_acid (n=24), linked, glucose substituted_C259H464O255P24" fbc:charge="-24" />
      <species boundaryCondition="false" compartment="Extracellular" constant="false" hasOnlySubstanceUnits="false" id="M_cpd11587_e" name="Ala-Gln_C8H15N3O4" fbc:charge="0" />
      <species boundaryCondition="false" compartment="Cytosol" constant="false" hasOnlySubstanceUnits="false" id="M_cpd11587_c" name="Ala-Gln_C8H15N3O4" fbc:charge="0" />
      <species boundaryCondition="false" compartment="Cytosol" constant="false" hasOnlySubstanceUnits="false" id="M_cpd03646_c" name="gamma-Glutamyl-beta-aminopropiononitrile_C8H13N3O3" fbc:charge="0" />
      <species boundaryCondition="false" compartment="Extracellular" constant="false" hasOnlySubstanceUnits="false" id="M_cpd02274_e" name="Methyl_beta-D-galactoside_C7H14O6" fbc:charge="0" />
      <species boundaryCondition="false" compartment="Cytosol" constant="false" hasOnlySubstanceUnits="false" id="M_cpd02274_c" name="Methyl_beta-D-galactoside_C7H14O6" fbc:charge="0" />
      <species boundaryCondition="false" compartment="Cytosol" constant="false" hasOnlySubstanceUnits="false" id="M_cpd00233_c" name="Tetrahydrobiopterin_C9H15N5O3" fbc:charge="0" />
      <species boundaryCondition="false" compartment="Extracellular" constant="false" hasOnlySubstanceUnits="false" id="M_cpd11599_e" name="3-aminobutanoic_acid_C4H9NO2" fbc:charge="0" />
      <species boundaryCondition="false" compartment="Cytosol" constant="false" hasOnlySubstanceUnits="false" id="M_cpd11599_c" name="3-aminobutanoic_acid_C4H9NO2" fbc:charge="0" />
      <species boundaryCondition="false" compartment="Cytosol" constant="false" hasOnlySubstanceUnits="false" id="M_cpd08286_c" name="2-C-Methyl-D-erythritol_4-phosphate_C5H12O7P" fbc:charge="-1" />
      <species boundaryCondition="false" compartment="Cytosol" constant="false" hasOnlySubstanceUnits="false" id="M_cpd03115_c" name="(S)-3-Hydroxytetradecanoyl-CoA_C35H59N7O18P3S" fbc:charge="-3" />
      <species boundaryCondition="false" compartment="Cytosol" constant="false" hasOnlySubstanceUnits="false" id="M_cpd02964_c" name="UDP-N-acetylmuramoyl-L-alanyl-D-gamma-glutamyl-meso-2,6-_diaminopimelate_C35H51N7O26P2" fbc:charge="-4" />
      <species boundaryCondition="false" compartment="Cytosol" constant="false" hasOnlySubstanceUnits="false" id="M_cpd06707_c" name="Benzamide_C7H7NO" fbc:charge="0" />
      <species boundaryCondition="false" compartment="Cytosol" constant="false" hasOnlySubstanceUnits="false" id="M_cpd01647_c" name="2-Phenylacetamide_C8H9NO" fbc:charge="0" />
      <species boundaryCondition="false" compartment="Cytosol" constant="false" hasOnlySubstanceUnits="false" id="M_cpd01133_c" name="Stachyose_C24H42O21" fbc:charge="0" />
      <species boundaryCondition="false" compartment="Cytosol" constant="false" hasOnlySubstanceUnits="false" id="M_cpd03125_c" name="trans-Hex-2-enoyl-CoA_C27H41N7O17P3S" fbc:charge="-3" />
      <species boundaryCondition="false" compartment="Extracellular" constant="false" hasOnlySubstanceUnits="false" id="M_cpd00185_e" name="D-Arabinose_C5H10O5" fbc:charge="0" />
      <species boundaryCondition="false" compartment="Cytosol" constant="false" hasOnlySubstanceUnits="false" id="M_cpd00185_c" name="D-Arabinose_C5H10O5" fbc:charge="0" />
      <species boundaryCondition="false" compartment="Cytosol" constant="false" hasOnlySubstanceUnits="false" id="M_cpd03847_c" name="Tetradecanoic_acid_C14H27O2" fbc:charge="-1" />
      <species boundaryCondition="false" compartment="Cytosol" constant="false" hasOnlySubstanceUnits="false" id="M_cpd11568_c" name="14-methyl-trans-pentadec-2-enoyl-ACP_C27H49N2O8PRS" fbc:charge="-1" />
      <species boundaryCondition="false" compartment="Cytosol" constant="false" hasOnlySubstanceUnits="false" id="M_cpd02182_c" name="(R)-S-Lactoylglutathione_C13H20N3O8S" fbc:charge="-1" />
      <species boundaryCondition="false" compartment="Cytosol" constant="false" hasOnlySubstanceUnits="false" id="M_cpd15307_c" name="1,2-Diacyl-sn-glycerol_ditetradecanoyl_C31H60O5" fbc:charge="0" />
      <species boundaryCondition="false" compartment="Cytosol" constant="false" hasOnlySubstanceUnits="false" id="M_cpd02484_c" name="1D-myo-Inositol_3-phosphate_C6H12O9P" fbc:charge="-1" />
      <species boundaryCondition="false" compartment="Cytosol" constant="false" hasOnlySubstanceUnits="false" id="M_cpd00343_c" name="N-Carbamoyl-L-aspartate_C5H6N2O5" fbc:charge="-2" />
      <species boundaryCondition="false" compartment="Cytosol" constant="false" hasOnlySubstanceUnits="false" id="M_cpd00805_c" name="D-Tagatose_6-phosphate_C6H12O9P" fbc:charge="-1" />
      <species boundaryCondition="false" compartment="Cytosol" constant="false" hasOnlySubstanceUnits="false" id="M_cpd10497_c" name="1-Nitronaphthalene-5,6-oxide_C10H7NO3" fbc:charge="0" />
      <species boundaryCondition="false" compartment="Cytosol" constant="false" hasOnlySubstanceUnits="false" id="M_cpd00346_c" name="L-Aspartate_4-semialdehyde_C4H7NO3" fbc:charge="0" />
      <species boundaryCondition="false" compartment="Cytosol" constant="false" hasOnlySubstanceUnits="false" id="M_cpd00800_c" name="8-Amino-7-oxononanoate_C9H17NO3" fbc:charge="0" />
      <species boundaryCondition="false" compartment="Extracellular" constant="false" hasOnlySubstanceUnits="false" id="M_cpd01553_e" name="Salicyl_alcohol_C7H8O2" fbc:charge="0" />
      <species boundaryCondition="false" compartment="Cytosol" constant="false" hasOnlySubstanceUnits="false" id="M_cpd01553_c" name="Salicyl_alcohol_C7H8O2" fbc:charge="0" />
      <species boundaryCondition="false" compartment="Cytosol" constant="false" hasOnlySubstanceUnits="false" id="M_cpd11573_c" name="Octodecanoyl-ACP_C29H55N2O8PRS" fbc:charge="-1" />
      <species boundaryCondition="false" compartment="Cytosol" constant="false" hasOnlySubstanceUnits="false" id="M_cpd15728_c" name="Diglucosyl-1,2_dipalmitoylglycerol_C47H88O15" fbc:charge="0" />
      <species boundaryCondition="false" compartment="Cytosol" constant="false" hasOnlySubstanceUnits="false" id="M_cpd00807_c" name="L-Histidinol_phosphate_C6H12N3O4P" fbc:charge="0" />
      <species boundaryCondition="false" compartment="Cytosol" constant="false" hasOnlySubstanceUnits="false" id="M_cpd15704_c" name="1,2-Diisopentadecanoyl-sn-glycerol_C33H64O5" fbc:charge="0" />
      <species boundaryCondition="false" compartment="Cytosol" constant="false" hasOnlySubstanceUnits="false" id="M_cpd02754_c" name="2-Protocatechoylphloroglucinolcarboxylate_C14H9O8" fbc:charge="-1" />
      <species boundaryCondition="false" compartment="Cytosol" constant="false" hasOnlySubstanceUnits="false" id="M_cpd00096_c" name="CDP_C9H13N3O11P2" fbc:charge="-2" />
      <species boundaryCondition="false" compartment="Cytosol" constant="false" hasOnlySubstanceUnits="false" id="M_cpd11528_c" name="7-methyl-octanoyl-ACP_C20H37N2O8PRS" fbc:charge="-1" />
      <species boundaryCondition="false" compartment="Extracellular" constant="false" hasOnlySubstanceUnits="false" id="M_cpd00041_e" name="L-Aspartate_C4H6NO4" fbc:charge="-1" />
      <species boundaryCondition="false" compartment="Cytosol" constant="false" hasOnlySubstanceUnits="false" id="M_cpd00041_c" name="L-Aspartate_C4H6NO4" fbc:charge="-1" />
      <species boundaryCondition="false" compartment="Extracellular" constant="false" hasOnlySubstanceUnits="false" id="M_cpd00108_e" name="D-Galactose_C6H12O6" fbc:charge="0" />
      <species boundaryCondition="false" compartment="Cytosol" constant="false" hasOnlySubstanceUnits="false" id="M_cpd00108_c" name="D-Galactose_C6H12O6" fbc:charge="0" />
      <species boundaryCondition="false" compartment="Cytosol" constant="false" hasOnlySubstanceUnits="false" id="M_cpd08636_c" name="(S)-4,5-dihydroxypentan-2,3-dione_C5H8O4" fbc:charge="0" />
      <species boundaryCondition="false" compartment="Cytosol" constant="false" hasOnlySubstanceUnits="false" id="M_cpd02439_c" name="2-Dehydro-3-deoxy-D-glucarate_C6H6O7" fbc:charge="-2" />
      <species boundaryCondition="false" compartment="Cytosol" constant="false" hasOnlySubstanceUnits="false" id="M_cpd00837_c" name="S-Adenosylmethioninamine_C14H24N6O3S" fbc:charge="2" />
      <species boundaryCondition="false" compartment="Cytosol" constant="false" hasOnlySubstanceUnits="false" id="M_cpd01419_c" name="Ureidoglycine_C3H7N3O3" fbc:charge="0" />
      <species boundaryCondition="false" compartment="Cytosol" constant="false" hasOnlySubstanceUnits="false" id="M_cpd00523_c" name="alpha,alpha'-Trehalose_6-phosphate_C12H22O14P" fbc:charge="-1" />
      <species boundaryCondition="false" compartment="Cytosol" constant="false" hasOnlySubstanceUnits="false" id="M_cpd00258_c" name="D-Ribulose_C5H10O5" fbc:charge="0" />
      <species boundaryCondition="false" compartment="Cytosol" constant="false" hasOnlySubstanceUnits="false" id="M_cpd02678_c" name="5'-Phosphoribosyl-N-formylglycinamide_C8H14N2O9P" fbc:charge="-1" />
      <species boundaryCondition="false" compartment="Cytosol" constant="false" hasOnlySubstanceUnits="false" id="M_cpd15309_c" name="1,2-Diacyl-sn-glycerol_dihexadecanoyl_C35H68O5" fbc:charge="0" />
      <species boundaryCondition="false" compartment="Cytosol" constant="false" hasOnlySubstanceUnits="false" id="M_cpd11475_c" name="trans-Dec-2-enoyl-[acp]_C21H37N2O8PRS" fbc:charge="-1" />
      <species boundaryCondition="false" compartment="Cytosol" constant="false" hasOnlySubstanceUnits="false" id="M_cpd02733_c" name="3alpha,12alpha-Dihydroxy-5beta-cholanate_C24H39O4" fbc:charge="-1" />
      <species boundaryCondition="false" compartment="Cytosol" constant="false" hasOnlySubstanceUnits="false" id="M_cpd10484_c" name="(1S,2R)-Naphthalene_1,2-oxide_C10H8O" fbc:charge="0" />
      <species boundaryCondition="false" compartment="Cytosol" constant="false" hasOnlySubstanceUnits="false" id="M_cpd03540_c" name="Leukotriene_D4_C25H39N2O6S" fbc:charge="-1" />
      <species boundaryCondition="false" compartment="Cytosol" constant="false" hasOnlySubstanceUnits="false" id="M_cpd01974_c" name="4-Hydroxy-L-glutamate_C5H8NO5" fbc:charge="-1" />
      <species boundaryCondition="false" compartment="Cytosol" constant="false" hasOnlySubstanceUnits="false" id="M_cpd03488_c" name="Undecaprenyl-diphospho-N-acetylmuramoyl-(N-acetylglucosamine)-L-_alanyl-D-glutaminyl-L-lysyl-D-alanyl-D-alanine_C94H155N9O25P2" fbc:charge="-2" />
      <species boundaryCondition="false" compartment="Extracellular" constant="false" hasOnlySubstanceUnits="false" id="M_cpd00119_e" name="L-Histidine_C6H9N3O2" fbc:charge="0" />
      <species boundaryCondition="false" compartment="Cytosol" constant="false" hasOnlySubstanceUnits="false" id="M_cpd00119_c" name="L-Histidine_C6H9N3O2" fbc:charge="0" />
      <species boundaryCondition="false" compartment="Extracellular" constant="false" hasOnlySubstanceUnits="false" id="M_cpd00314_e" name="Mannitol_C6H14O6" fbc:charge="0" />
      <species boundaryCondition="false" compartment="Cytosol" constant="false" hasOnlySubstanceUnits="false" id="M_cpd00314_c" name="Mannitol_C6H14O6" fbc:charge="0" />
      <species boundaryCondition="false" compartment="Cytosol" constant="false" hasOnlySubstanceUnits="false" id="M_cpd00868_c" name="3-(4-Hydroxyphenyl)pyruvate_C9H7O4" fbc:charge="-1" />
      <species boundaryCondition="false" compartment="Cytosol" constant="false" hasOnlySubstanceUnits="false" id="M_cpd11621_c" name="Oxidized_ferredoxin_Fe2R4S6" fbc:charge="6" />
      <species boundaryCondition="false" compartment="Cytosol" constant="false" hasOnlySubstanceUnits="false" id="M_cpd00134_c" name="Palmitoyl-CoA_C37H63N7O17P3S" fbc:charge="-3" />
      <species boundaryCondition="false" compartment="Cytosol" constant="false" hasOnlySubstanceUnits="false" id="M_cpd00599_c" name="Salicylate_C7H5O3" fbc:charge="-1" />
      <species boundaryCondition="false" compartment="Extracellular" constant="false" hasOnlySubstanceUnits="false" id="M_cpd00154_e" name="D-Xylose_C5H10O5" fbc:charge="0" />
      <species boundaryCondition="false" compartment="Cytosol" constant="false" hasOnlySubstanceUnits="false" id="M_cpd00154_c" name="D-Xylose_C5H10O5" fbc:charge="0" />
      <species boundaryCondition="false" compartment="Cytosol" constant="false" hasOnlySubstanceUnits="false" id="M_cpd14957_c" name="Apoprotein_H3NR" fbc:charge="1" />
      <species boundaryCondition="false" compartment="Extracellular" constant="false" hasOnlySubstanceUnits="false" id="M_cpd00129_e" name="L-Proline_C5H8NO2" fbc:charge="-1" />
      <species boundaryCondition="false" compartment="Cytosol" constant="false" hasOnlySubstanceUnits="false" id="M_cpd00129_c" name="L-Proline_C5H8NO2" fbc:charge="-1" />
      <species boundaryCondition="false" compartment="Cytosol" constant="false" hasOnlySubstanceUnits="false" id="M_cpd00666_c" name="(R,R)-Tartaric_acid_C4H4O6" fbc:charge="-2" />
      <species boundaryCondition="false" compartment="Cytosol" constant="false" hasOnlySubstanceUnits="false" id="M_cpd00238_c" name="Sedoheptulose_7-phosphate_C7H14O10P" fbc:charge="-1" />
      <species boundaryCondition="false" compartment="Cytosol" constant="false" hasOnlySubstanceUnits="false" id="M_cpd00260_c" name="Isocitrate_C6H5O7" fbc:charge="-3" />
      <species boundaryCondition="false" compartment="Cytosol" constant="false" hasOnlySubstanceUnits="false" id="M_cpd02701_c" name="S-Adenosyl-4-methylthio-2-oxobutanoate_C15H19N5O6S" fbc:charge="0" />
      <species boundaryCondition="false" compartment="Cytosol" constant="false" hasOnlySubstanceUnits="false" id="M_cpd00533_c" name="dCDP_C9H13N3O10P2" fbc:charge="-2" />
      <species boundaryCondition="false" compartment="Extracellular" constant="false" hasOnlySubstanceUnits="false" id="M_cpd08023_e" name="Methanesulfonic_acid_CH3O3S" fbc:charge="-1" />
      <species boundaryCondition="false" compartment="Cytosol" constant="false" hasOnlySubstanceUnits="false" id="M_cpd08023_c" name="Methanesulfonic_acid_CH3O3S" fbc:charge="-1" />
      <species boundaryCondition="false" compartment="Extracellular" constant="false" hasOnlySubstanceUnits="false" id="M_cpd00432_e" name="meso-Tartaric_acid_C4H4O6" fbc:charge="-2" />
      <species boundaryCondition="false" compartment="Cytosol" constant="false" hasOnlySubstanceUnits="false" id="M_cpd00432_c" name="meso-Tartaric_acid_C4H4O6" fbc:charge="-2" />
      <species boundaryCondition="false" compartment="Cytosol" constant="false" hasOnlySubstanceUnits="false" id="M_cpd15714_c" name="Triglucosyl-1,2_dianteisopentadecanoylglycerol_C51H94O20" fbc:charge="0" />
      <species boundaryCondition="false" compartment="Cytosol" constant="false" hasOnlySubstanceUnits="false" id="M_cpd11538_c" name="13-methyl-3-hydroxy-tetra-decanoyl-ACP_C26H49N2O9PRS" fbc:charge="-1" />
      <species boundaryCondition="false" compartment="Extracellular" constant="false" hasOnlySubstanceUnits="false" id="M_cpd11584_e" name="Ala-His_C9H14N4O3" fbc:charge="0" />
      <species boundaryCondition="false" compartment="Cytosol" constant="false" hasOnlySubstanceUnits="false" id="M_cpd11584_c" name="Ala-His_C9H14N4O3" fbc:charge="0" />
      <species boundaryCondition="false" compartment="Cytosol" constant="false" hasOnlySubstanceUnits="false" id="M_cpd00858_c" name="L-Glutamate_5-semialdehyde_C5H9NO3" fbc:charge="0" />
      <species boundaryCondition="false" compartment="Cytosol" constant="false" hasOnlySubstanceUnits="false" id="M_cpd11476_c" name="Hexadecanoyl-[acp]_C27H51N2O8PRS" fbc:charge="-1" />
      <species boundaryCondition="false" compartment="Cytosol" constant="false" hasOnlySubstanceUnits="false" id="M_cpd15668_c" name="glycerol_teichoic acid (n=45), linked, D-ala substituted_C326H584N55O304P46R" fbc:charge="-48" />
      <species boundaryCondition="false" compartment="Cytosol" constant="false" hasOnlySubstanceUnits="false" id="M_cpd00832_c" name="N-Acetyl-D-galactosamine_C8H15NO6" fbc:charge="0" />
      <species boundaryCondition="false" compartment="Cytosol" constant="false" hasOnlySubstanceUnits="false" id="M_cpd02060_c" name="2-trans-Dodecenoyl-CoA_C33H53N7O17P3S" fbc:charge="-3" />
      <species boundaryCondition="false" compartment="Cytosol" constant="false" hasOnlySubstanceUnits="false" id="M_cpd02775_c" name="4-Amino-2-methyl-5-phosphomethylpyrimidine_C6H9N3O4P" fbc:charge="-1" />
      <species boundaryCondition="false" compartment="Cytosol" constant="false" hasOnlySubstanceUnits="false" id="M_cpd02591_c" name="all-trans-Pentaprenyl_diphosphate_C25H42O7P2" fbc:charge="-2" />
      <species boundaryCondition="false" compartment="Cytosol" constant="false" hasOnlySubstanceUnits="false" id="M_cpd02884_c" name="1-(5'-Phosphoribosyl)-5-formamido-4-imidazolecarboxamide_C10H14N4O9P" fbc:charge="-1" />
      <species boundaryCondition="false" compartment="Cytosol" constant="false" hasOnlySubstanceUnits="false" id="M_cpd15557_c" name="phosphatidylserine_dioctadecanoyl_C42H80NO10P" fbc:charge="-2" />
      <species boundaryCondition="false" compartment="Cytosol" constant="false" hasOnlySubstanceUnits="false" id="M_cpd11451_c" name="mql7_C46H66O2" fbc:charge="0" />
      <species boundaryCondition="false" compartment="Cytosol" constant="false" hasOnlySubstanceUnits="false" id="M_cpd00481_c" name="2-Methylpropanoyl-CoA_C25H39N7O17P3S" fbc:charge="-3" />
      <species boundaryCondition="false" compartment="Extracellular" constant="false" hasOnlySubstanceUnits="false" id="M_cpd00182_e" name="Adenosine_C10H13N5O4" fbc:charge="0" />
      <species boundaryCondition="false" compartment="Cytosol" constant="false" hasOnlySubstanceUnits="false" id="M_cpd00182_c" name="Adenosine_C10H13N5O4" fbc:charge="0" />
      <species boundaryCondition="false" compartment="Cytosol" constant="false" hasOnlySubstanceUnits="false" id="M_cpd11480_c" name="(R)-3-Hydroxydodecanoyl-[acp]_C23H43N2O9PRS" fbc:charge="-1" />
      <species boundaryCondition="false" compartment="Extracellular" constant="false" hasOnlySubstanceUnits="false" id="M_cpd11592_e" name="gly-glu-L_C7H11N2O5" fbc:charge="-1" />
      <species boundaryCondition="false" compartment="Cytosol" constant="false" hasOnlySubstanceUnits="false" id="M_cpd11592_c" name="gly-glu-L_C7H11N2O5" fbc:charge="-1" />
      <species boundaryCondition="false" compartment="Extracellular" constant="false" hasOnlySubstanceUnits="false" id="M_cpd00381_e" name="L-Cystine_C6H12N2O4S2" fbc:charge="0" />
      <species boundaryCondition="false" compartment="Cytosol" constant="false" hasOnlySubstanceUnits="false" id="M_cpd00381_c" name="L-Cystine_C6H12N2O4S2" fbc:charge="0" />
      <species boundaryCondition="false" compartment="Cytosol" constant="false" hasOnlySubstanceUnits="false" id="M_cpd15735_c" name="Diglucosyl-1,2_dianteisopentadecanoylglycerol_C45H84O15" fbc:charge="0" />
      <species boundaryCondition="false" compartment="Cytosol" constant="false" hasOnlySubstanceUnits="false" id="M_cpd15717_c" name="Dianteisoheptadecanoylphosphatidylglycerophosphate_C40H78O13P2" fbc:charge="-2" />
      <species boundaryCondition="false" compartment="Cytosol" constant="false" hasOnlySubstanceUnits="false" id="M_cpd02197_c" name="5-Formyltetrahydrofolate_C20H21N7O7" fbc:charge="-2" />
      <species boundaryCondition="false" compartment="Extracellular" constant="false" hasOnlySubstanceUnits="false" id="M_cpd00209_e" name="Nitrate_NO3" fbc:charge="-1" />
      <species boundaryCondition="false" compartment="Cytosol" constant="false" hasOnlySubstanceUnits="false" id="M_cpd00209_c" name="Nitrate_NO3" fbc:charge="-1" />
      <species boundaryCondition="false" compartment="Cytosol" constant="false" hasOnlySubstanceUnits="false" id="M_cpd00289_c" name="Geranylgeranyl_diphosphate_C20H34O7P2" fbc:charge="-2" />
      <species boundaryCondition="false" compartment="Cytosol" constant="false" hasOnlySubstanceUnits="false" id="M_cpd00330_c" name="Dihydrofolate_C19H19N7O6" fbc:charge="-2" />
      <species boundaryCondition="false" compartment="Cytosol" constant="false" hasOnlySubstanceUnits="false" id="M_cpd11521_c" name="5-methyl-3-oxo-hexanoyl-ACP_C18H31N2O9PRS" fbc:charge="-1" />
      <species boundaryCondition="false" compartment="Extracellular" constant="false" hasOnlySubstanceUnits="false" id="M_cpd00091_e" name="UMP_C9H12N2O9P" fbc:charge="-1" />
      <species boundaryCondition="false" compartment="Cytosol" constant="false" hasOnlySubstanceUnits="false" id="M_cpd00091_c" name="UMP_C9H12N2O9P" fbc:charge="-1" />
      <species boundaryCondition="false" compartment="Extracellular" constant="false" hasOnlySubstanceUnits="false" id="M_cpd00485_e" name="D-Mannose_1-phosphate_C6H12O9P" fbc:charge="-1" />
      <species boundaryCondition="false" compartment="Cytosol" constant="false" hasOnlySubstanceUnits="false" id="M_cpd00485_c" name="D-Mannose_1-phosphate_C6H12O9P" fbc:charge="-1" />
      <species boundaryCondition="false" compartment="Extracellular" constant="false" hasOnlySubstanceUnits="false" id="M_cpd00085_e" name="beta-Alanine_C3H7NO2" fbc:charge="0" />
      <species boundaryCondition="false" compartment="Cytosol" constant="false" hasOnlySubstanceUnits="false" id="M_cpd00085_c" name="beta-Alanine_C3H7NO2" fbc:charge="0" />
      <species boundaryCondition="false" compartment="Cytosol" constant="false" hasOnlySubstanceUnits="false" id="M_cpd00074_c" name="Sulfur_S" fbc:charge="0" />
      <species boundaryCondition="false" compartment="Extracellular" constant="false" hasOnlySubstanceUnits="false" id="M_cpd00266_e" name="L-Carnitine_C7H15NO3" fbc:charge="0" />
      <species boundaryCondition="false" compartment="Cytosol" constant="false" hasOnlySubstanceUnits="false" id="M_cpd00266_c" name="L-Carnitine_C7H15NO3" fbc:charge="0" />
      <species boundaryCondition="false" compartment="Cytosol" constant="false" hasOnlySubstanceUnits="false" id="M_cpd11531_c" name="9-methyl-trans-dec-2-enoyl-ACP_C22H39N2O8PRS" fbc:charge="-1" />
      <species boundaryCondition="false" compartment="Extracellular" constant="false" hasOnlySubstanceUnits="false" id="M_cpd11589_e" name="gly-asp-L_C6H9N2O5" fbc:charge="-1" />
      <species boundaryCondition="false" compartment="Cytosol" constant="false" hasOnlySubstanceUnits="false" id="M_cpd11589_c" name="gly-asp-L_C6H9N2O5" fbc:charge="-1" />
      <species boundaryCondition="false" compartment="Cytosol" constant="false" hasOnlySubstanceUnits="false" id="M_cpd00403_c" name="D-Mannonate_C6H11O7" fbc:charge="-1" />
      <species boundaryCondition="false" compartment="Cytosol" constant="false" hasOnlySubstanceUnits="false" id="M_cpd11490_c" name="3-Oxooctanoyl-[acp]_C19H33N2O9PRS" fbc:charge="-1" />
      <species boundaryCondition="false" compartment="Cytosol" constant="false" hasOnlySubstanceUnits="false" id="M_cpd15767_c" name="Isoheptadecanoyllipoteichoic_acid (n=24), linked, N-acetyl-D-glucosamine_C313H548N24O255P24" fbc:charge="-24" />
      <species boundaryCondition="false" compartment="Cytosol" constant="false" hasOnlySubstanceUnits="false" id="M_cpd00897_c" name="CDP-4-dehydro-6-deoxy-D-glucose_C15H21N3O15P2" fbc:charge="-2" />
      <species boundaryCondition="false" compartment="Cytosol" constant="false" hasOnlySubstanceUnits="false" id="M_cpd04652_c" name="2-Oxo-5-methyl-cis-muconate_C7H6O5" fbc:charge="-2" />
      <species boundaryCondition="false" compartment="Extracellular" constant="false" hasOnlySubstanceUnits="false" id="M_cpd00082_e" name="D-Fructose_C6H12O6" fbc:charge="0" />
      <species boundaryCondition="false" compartment="Cytosol" constant="false" hasOnlySubstanceUnits="false" id="M_cpd00082_c" name="D-Fructose_C6H12O6" fbc:charge="0" />
      <species boundaryCondition="false" compartment="Cytosol" constant="false" hasOnlySubstanceUnits="false" id="M_cpd00616_c" name="L-Arogenate_C10H12NO5" fbc:charge="-1" />
      <species boundaryCondition="false" compartment="Cytosol" constant="false" hasOnlySubstanceUnits="false" id="M_cpd11468_c" name="Dodecanoyl-[acyl-carrier_protein]_C23H43N2O8PRS" fbc:charge="-1" />
      <species boundaryCondition="false" compartment="Cytosol" constant="false" hasOnlySubstanceUnits="false" id="M_cpd11517_c" name="14-methyl-3-hydroxy-hexa-decanoyl-ACP_C28H53N2O9PRS" fbc:charge="-1" />
      <species boundaryCondition="false" compartment="Cytosol" constant="false" hasOnlySubstanceUnits="false" id="M_cpd00153_c" name="Benzoate_C7H5O2" fbc:charge="-1" />
      <species boundaryCondition="false" compartment="Cytosol" constant="false" hasOnlySubstanceUnits="false" id="M_cpd02394_c" name="5'-Phosphoribosylglycinamide_C7H15N2O8P" fbc:charge="0" />
      <species boundaryCondition="false" compartment="Cytosol" constant="false" hasOnlySubstanceUnits="false" id="M_cpd15331_c" name="1-tetradecanoyl-sn-glycerol_3-phosphate_C17H34O7P" fbc:charge="-1" />
      <species boundaryCondition="false" compartment="Cytosol" constant="false" hasOnlySubstanceUnits="false" id="M_cpd00251_c" name="ADP-ribose_C15H21N5O14P2" fbc:charge="-2" />
      <species boundaryCondition="false" compartment="Cytosol" constant="false" hasOnlySubstanceUnits="false" id="M_cpd01270_c" name="flavin_mononucleotide reduced_C17H22N4O9P" fbc:charge="-1" />
      <species boundaryCondition="false" compartment="Extracellular" constant="false" hasOnlySubstanceUnits="false" id="M_cpd00161_e" name="L-Threonine_C4H9NO3" fbc:charge="0" />
      <species boundaryCondition="false" compartment="Cytosol" constant="false" hasOnlySubstanceUnits="false" id="M_cpd00161_c" name="L-Threonine_C4H9NO3" fbc:charge="0" />
      <species boundaryCondition="false" compartment="Cytosol" constant="false" hasOnlySubstanceUnits="false" id="M_cpd11543_c" name="15-methyl-trans-hexa-dec-2-enoyl-ACP_C28H51N2O8PRS" fbc:charge="-1" />
      <species boundaryCondition="false" compartment="Cytosol" constant="false" hasOnlySubstanceUnits="false" id="M_cpd00689_c" name="Porphobilinogen_C10H13N2O4" fbc:charge="-1" />
      <species boundaryCondition="false" compartment="Cytosol" constant="false" hasOnlySubstanceUnits="false" id="M_cpd15788_c" name="Isopentadecanoyllysylphophatidylglycerol_C42H84N2O11P" fbc:charge="1" />
      <species boundaryCondition="false" compartment="Cytosol" constant="false" hasOnlySubstanceUnits="false" id="M_cpd15745_c" name="Monoglucosyl-1,2_diisohexadecanoylglycerol_C41H78O10" fbc:charge="0" />
      <species boundaryCondition="false" compartment="Cytosol" constant="false" hasOnlySubstanceUnits="false" id="M_cpd15274_c" name="Octadecenoyl-CoA_C39H65N7O17P3S" fbc:charge="-3" />
      <species boundaryCondition="false" compartment="Cytosol" constant="false" hasOnlySubstanceUnits="false" id="M_cpd02882_c" name="4-(1-D-Ribitylamino)-5-amino-2,6-dihydroxypyrimidine_C9H16N4O6" fbc:charge="0" />
      <species boundaryCondition="false" compartment="Cytosol" constant="false" hasOnlySubstanceUnits="false" id="M_cpd15607_c" name="Heme_D_C34H28FeN4O10" fbc:charge="-4" />
      <species boundaryCondition="false" compartment="Cytosol" constant="false" hasOnlySubstanceUnits="false" id="M_cpd00842_c" name="(S)-3-Hydroxybutanoyl-CoA_C25H39N7O18P3S" fbc:charge="-3" />
      <species boundaryCondition="false" compartment="Cytosol" constant="false" hasOnlySubstanceUnits="false" id="M_cpd02740_c" name="Guanosine_3'-diphosphate 5'-triphosphate_C10H13N5O20P5" fbc:charge="-5" />
      <species boundaryCondition="false" compartment="Cytosol" constant="false" hasOnlySubstanceUnits="false" id="M_cpd00290_c" name="D-Fructose_1,6-bisphosphate_C6H12O12P2" fbc:charge="-2" />
      <species boundaryCondition="false" compartment="Cytosol" constant="false" hasOnlySubstanceUnits="false" id="M_cpd00497_c" name="Xanthosine_5'-phosphate_C10H12N4O9P" fbc:charge="-1" />
      <species boundaryCondition="false" compartment="Cytosol" constant="false" hasOnlySubstanceUnits="false" id="M_cpd00408_c" name="(R)-Pantoate_C6H11O4" fbc:charge="-1" />
      <species boundaryCondition="false" compartment="Cytosol" constant="false" hasOnlySubstanceUnits="false" id="M_cpd00908_c" name="sn-glycero-3-Phosphoethanolamine_C5H14NO6P" fbc:charge="0" />
      <species boundaryCondition="false" compartment="Cytosol" constant="false" hasOnlySubstanceUnits="false" id="M_cpd00642_c" name="L-Rhamnulose_C6H12O5" fbc:charge="0" />
      <species boundaryCondition="false" compartment="Cytosol" constant="false" hasOnlySubstanceUnits="false" id="M_cpd14698_c" name="3-Methyl-1-hydroxybutyl-ThPP_C17H27N4O8P2S" fbc:charge="-1" />
      <species boundaryCondition="false" compartment="Cytosol" constant="false" hasOnlySubstanceUnits="false" id="M_cpd15385_c" name="L-alanine-D-glutamate_C8H13N2O5" fbc:charge="-1" />
      <species boundaryCondition="false" compartment="Cytosol" constant="false" hasOnlySubstanceUnits="false" id="M_cpd15674_c" name="1-isopentadecanoyl-sn-glycerol_3-phosphate_C18H36O7P" fbc:charge="-1" />
      <species boundaryCondition="false" compartment="Extracellular" constant="false" hasOnlySubstanceUnits="false" id="M_cpd00034_e" name="Zinc_Zn" fbc:charge="2" />
      <species boundaryCondition="false" compartment="Cytosol" constant="false" hasOnlySubstanceUnits="false" id="M_cpd00034_c" name="Zinc_Zn" fbc:charge="2" />
      <species boundaryCondition="false" compartment="Cytosol" constant="false" hasOnlySubstanceUnits="false" id="M_cpd00946_c" name="N-Acetyl-D-glucosaminyldiphosphoundecaprenol_C63H103NO12P2" fbc:charge="-2" />
      <species boundaryCondition="false" compartment="Cytosol" constant="false" hasOnlySubstanceUnits="false" id="M_cpd00014_c" name="UDP_C9H12N2O12P2" fbc:charge="-2" />
      <species boundaryCondition="false" compartment="Cytosol" constant="false" hasOnlySubstanceUnits="false" id="M_cpd11502_c" name="6-methyl-trans-oct-2-enoyl-ACP_C20H35N2O8PRS" fbc:charge="-1" />
      <species boundaryCondition="false" compartment="Cytosol" constant="false" hasOnlySubstanceUnits="false" id="M_cpd00626_c" name="dTDP-glucose_C16H24N2O16P2" fbc:charge="-2" />
      <species boundaryCondition="false" compartment="Cytosol" constant="false" hasOnlySubstanceUnits="false" id="M_cpd00123_c" name="3-Methyl-2-oxobutanoic_acid_C5H7O3" fbc:charge="-1" />
      <species boundaryCondition="false" compartment="Cytosol" constant="false" hasOnlySubstanceUnits="false" id="M_cpd00086_c" name="Propanoyl-CoA_C24H37N7O17P3S" fbc:charge="-3" />
      <species boundaryCondition="false" compartment="Cytosol" constant="false" hasOnlySubstanceUnits="false" id="M_cpd15790_c" name="Isohexadecanoyllysylphophatidylglycerol_C44H88N2O11P" fbc:charge="1" />
      <species boundaryCondition="false" compartment="Extracellular" constant="false" hasOnlySubstanceUnits="false" id="M_cpd01991_e" name="Cytidine_2'-phosphate_C9H13N3O8P" fbc:charge="-1" />
      <species boundaryCondition="false" compartment="Cytosol" constant="false" hasOnlySubstanceUnits="false" id="M_cpd01991_c" name="Cytidine_2'-phosphate_C9H13N3O8P" fbc:charge="-1" />
      <species boundaryCondition="false" compartment="Cytosol" constant="false" hasOnlySubstanceUnits="false" id="M_cpd00712_c" name="2-Dehydropantoate_C6H9O4" fbc:charge="-1" />
      <species boundaryCondition="false" compartment="Extracellular" constant="false" hasOnlySubstanceUnits="false" id="M_cpd00007_e" name="Oxygen_O2" fbc:charge="0" />
      <species boundaryCondition="false" compartment="Cytosol" constant="false" hasOnlySubstanceUnits="false" id="M_cpd00007_c" name="Oxygen_O2" fbc:charge="0" />
      <species boundaryCondition="false" compartment="Cytosol" constant="false" hasOnlySubstanceUnits="false" id="M_cpd09801_c" name="2-Methylnaphthalene_C11H10" fbc:charge="0" />
      <species boundaryCondition="false" compartment="Cytosol" constant="false" hasOnlySubstanceUnits="false" id="M_cpd03200_c" name="D-Gal_alpha 1-6D-Gal alpha 1-&gt;6D-Glucose_C18H32O16" fbc:charge="0" />
      <species boundaryCondition="false" compartment="Cytosol" constant="false" hasOnlySubstanceUnits="false" id="M_cpd11465_c" name="But-2-enoyl-[acyl-carrier_protein]_C15H25N2O8PRS" fbc:charge="-1" />
      <species boundaryCondition="false" compartment="Cytosol" constant="false" hasOnlySubstanceUnits="false" id="M_cpd11536_c" name="11-methyl-dodecanoyl-ACP_C24H45N2O8PRS" fbc:charge="-1" />
      <species boundaryCondition="false" compartment="Cytosol" constant="false" hasOnlySubstanceUnits="false" id="M_cpd08210_c" name="4-Amino-4-deoxychorismate_C10H10NO5" fbc:charge="-1" />
      <species boundaryCondition="false" compartment="Cytosol" constant="false" hasOnlySubstanceUnits="false" id="M_cpd01155_c" name="Cadaverine_C5H16N2" fbc:charge="2" />
      <species boundaryCondition="false" compartment="Cytosol" constant="false" hasOnlySubstanceUnits="false" id="M_cpd01831_c" name="Imidazole-4-acetate_C5H5N2O2" fbc:charge="-1" />
      <species boundaryCondition="false" compartment="Extracellular" constant="false" hasOnlySubstanceUnits="false" id="M_cpd00300_e" name="Urate_C5H4N4O3" fbc:charge="0" />
      <species boundaryCondition="false" compartment="Cytosol" constant="false" hasOnlySubstanceUnits="false" id="M_cpd00300_c" name="Urate_C5H4N4O3" fbc:charge="0" />
      <species boundaryCondition="false" compartment="Cytosol" constant="false" hasOnlySubstanceUnits="false" id="M_cpd03191_c" name="D-Glucuronate_1-phosphate_C6H9O10P" fbc:charge="-2" />
      <species boundaryCondition="false" compartment="Cytosol" constant="false" hasOnlySubstanceUnits="false" id="M_cpd02920_c" name="2-Amino-7,8-dihydro-4-hydroxy-6-(diphosphooxymethyl)pteridine_C7H9N5O8P2" fbc:charge="-2" />
      <species boundaryCondition="false" compartment="Cytosol" constant="false" hasOnlySubstanceUnits="false" id="M_cpd00283_c" name="Geranyl_diphosphate_C10H18O7P2" fbc:charge="-2" />
      <species boundaryCondition="false" compartment="Cytosol" constant="false" hasOnlySubstanceUnits="false" id="M_cpd00760_c" name="2-Methylbutanoyl-CoA_C26H41N7O17P3S" fbc:charge="-3" />
      <species boundaryCondition="false" compartment="Extracellular" constant="false" hasOnlySubstanceUnits="false" id="M_cpd11598_e" name="Antimonite_Sb" fbc:charge="0" />
      <species boundaryCondition="false" compartment="Cytosol" constant="false" hasOnlySubstanceUnits="false" id="M_cpd11598_c" name="Antimonite_Sb" fbc:charge="0" />
      <species boundaryCondition="false" compartment="Cytosol" constant="false" hasOnlySubstanceUnits="false" id="M_cpd01324_c" name="L-Histidinal_C6H10N3O" fbc:charge="1" />
      <species boundaryCondition="false" compartment="Cytosol" constant="false" hasOnlySubstanceUnits="false" id="M_cpd01772_c" name="2-Succinylbenzoate_C11H8O5" fbc:charge="-2" />
      <species boundaryCondition="false" compartment="Cytosol" constant="false" hasOnlySubstanceUnits="false" id="M_cpd02074_c" name="6-Amino-2-oxohexanoate_C6H11NO3" fbc:charge="0" />
      <species boundaryCondition="false" compartment="Cytosol" constant="false" hasOnlySubstanceUnits="false" id="M_cpd15755_c" name="Palmitoyllipoteichoic_acid (n=24), linked, glucose substituted_C263H472O255P24" fbc:charge="-24" />
      <species boundaryCondition="false" compartment="Cytosol" constant="false" hasOnlySubstanceUnits="false" id="M_cpd15789_c" name="Anteisopentadecanoyllysylphophatidylglycerol_C42H84N2O11P" fbc:charge="1" />
      <species boundaryCondition="false" compartment="Cytosol" constant="false" hasOnlySubstanceUnits="false" id="M_cpd15764_c" name="Palmitoyllipoteichoic_acid (n=24), linked, N-acetyl-D-glucosamine_C311H544N24O255P24" fbc:charge="-24" />
      <species boundaryCondition="false" compartment="Extracellular" constant="false" hasOnlySubstanceUnits="false" id="M_cpd00794_e" name="alpha,alpha-Trehalose_C12H22O11" fbc:charge="0" />
      <species boundaryCondition="false" compartment="Cytosol" constant="false" hasOnlySubstanceUnits="false" id="M_cpd00794_c" name="alpha,alpha-Trehalose_C12H22O11" fbc:charge="0" />
      <species boundaryCondition="false" compartment="Cytosol" constant="false" hasOnlySubstanceUnits="false" id="M_cpd03494_c" name="Undecaprenyl-diphospho-N-acetylmuramoyl-L-alanyl-D-glutamyl-meso-_2,6-diaminopimeloyl-D-alanyl-D-alanine_C87H139N7O23P2" fbc:charge="-4" />
      <species boundaryCondition="false" compartment="Cytosol" constant="false" hasOnlySubstanceUnits="false" id="M_cpd00052_c" name="CTP_C9H13N3O14P3" fbc:charge="-3" />
      <species boundaryCondition="false" compartment="Extracellular" constant="false" hasOnlySubstanceUnits="false" id="M_cpd00224_e" name="L-Arabinose_C5H10O5" fbc:charge="0" />
      <species boundaryCondition="false" compartment="Cytosol" constant="false" hasOnlySubstanceUnits="false" id="M_cpd00224_c" name="L-Arabinose_C5H10O5" fbc:charge="0" />
      <species boundaryCondition="false" compartment="Cytosol" constant="false" hasOnlySubstanceUnits="false" id="M_cpd11313_c" name="Heme_O_C49H56FeN4O5" fbc:charge="-2" />
      <species boundaryCondition="false" compartment="Cytosol" constant="false" hasOnlySubstanceUnits="false" id="M_cpd11487_c" name="3-Oxodecanoyl-[acp]_C21H37N2O9PRS" fbc:charge="-1" />
      <species boundaryCondition="false" compartment="Cytosol" constant="false" hasOnlySubstanceUnits="false" id="M_cpd15327_c" name="1-hexadecanoyl-sn-glycerol_3-phosphate_C19H38O7P" fbc:charge="-1" />
      <species boundaryCondition="false" compartment="Cytosol" constant="false" hasOnlySubstanceUnits="false" id="M_cpd03279_c" name="Deoxyinosine_C10H12N4O4" fbc:charge="0" />
      <species boundaryCondition="false" compartment="Cytosol" constant="false" hasOnlySubstanceUnits="false" id="M_cpd00424_c" name="Cystathionine_C7H14N2O4S" fbc:charge="0" />
      <species boundaryCondition="false" compartment="Cytosol" constant="false" hasOnlySubstanceUnits="false" id="M_cpd02508_c" name="5-Dehydro-4-deoxy-D-glucuronate_C6H7O6" fbc:charge="-1" />
      <species boundaryCondition="false" compartment="Cytosol" constant="false" hasOnlySubstanceUnits="false" id="M_cpd00425_c" name="Dimethylamine_C2H8N" fbc:charge="1" />
      <species boundaryCondition="false" compartment="Cytosol" constant="false" hasOnlySubstanceUnits="false" id="M_cpd15703_c" name="1,2-Diisotetradecanoyl-sn-glycerol_C31H60O5" fbc:charge="0" />
      <species boundaryCondition="false" compartment="Cytosol" constant="false" hasOnlySubstanceUnits="false" id="M_cpd02893_c" name="1-(5-Phospho-D-ribosyl)-5-amino-4-imidazolecarboxylate_C9H13N3O9P" fbc:charge="-1" />
      <species boundaryCondition="false" compartment="Cytosol" constant="false" hasOnlySubstanceUnits="false" id="M_cpd15390_c" name="N-Acetyl-D-galactosamine_1-phosphate_C8H15NO9P" fbc:charge="-1" />
      <species boundaryCondition="false" compartment="Cytosol" constant="false" hasOnlySubstanceUnits="false" id="M_cpd11529_c" name="9-methyl-3-oxo-decanoyl-ACP_C22H39N2O9PRS" fbc:charge="-1" />
      <species boundaryCondition="false" compartment="Cytosol" constant="false" hasOnlySubstanceUnits="false" id="M_cpd00437_c" name="D-Tagaturonate_C6H9O7" fbc:charge="-1" />
      <species boundaryCondition="false" compartment="Cytosol" constant="false" hasOnlySubstanceUnits="false" id="M_cpd15533_c" name="phosphatidylethanolamine_dioctadecanoyl_C41H82NO8P" fbc:charge="0" />
      <species boundaryCondition="false" compartment="Extracellular" constant="false" hasOnlySubstanceUnits="false" id="M_cpd00367_e" name="Cytidine_C9H13N3O5" fbc:charge="0" />
      <species boundaryCondition="false" compartment="Cytosol" constant="false" hasOnlySubstanceUnits="false" id="M_cpd00367_c" name="Cytidine_C9H13N3O5" fbc:charge="0" />
      <species boundaryCondition="false" compartment="Cytosol" constant="false" hasOnlySubstanceUnits="false" id="M_cpd11564_c" name="12-methyl-trans-tridec-2-enoyl-ACP_C25H45N2O8PRS" fbc:charge="-1" />
      <species boundaryCondition="false" compartment="Cytosol" constant="false" hasOnlySubstanceUnits="false" id="M_cpd15800_c" name="Lipid_composition of B. subtilis_" fbc:charge="10000000" />
      <species boundaryCondition="false" compartment="Cytosol" constant="false" hasOnlySubstanceUnits="false" id="M_cpd00802_c" name="D-Fructose_1-phosphate_C6H12O9P" fbc:charge="-1" />
      <species boundaryCondition="false" compartment="Cytosol" constant="false" hasOnlySubstanceUnits="false" id="M_cpd01620_c" name="Precorrin_2_C42H40N4O16" fbc:charge="-8" />
      <species boundaryCondition="false" compartment="Cytosol" constant="false" hasOnlySubstanceUnits="false" id="M_cpd00202_c" name="Dimethylallyl_diphosphate_C5H10O7P2" fbc:charge="-2" />
      <species boundaryCondition="false" compartment="Cytosol" constant="false" hasOnlySubstanceUnits="false" id="M_cpd00809_c" name="O-Phospho-L-homoserine_C4H9NO6P" fbc:charge="-1" />
      <species boundaryCondition="false" compartment="Cytosol" constant="false" hasOnlySubstanceUnits="false" id="M_cpd00491_c" name="D-Mannitol_1-phosphate_C6H14O9P" fbc:charge="-1" />
      <species boundaryCondition="false" compartment="Cytosol" constant="false" hasOnlySubstanceUnits="false" id="M_cpd00658_c" name="Isochorismate_C10H8O6" fbc:charge="-2" />
      <species boundaryCondition="false" compartment="Cytosol" constant="false" hasOnlySubstanceUnits="false" id="M_cpd00203_c" name="3-Phospho-D-glyceroyl_phosphate_C3H6O10P2" fbc:charge="-2" />
      <species boundaryCondition="false" compartment="Extracellular" constant="false" hasOnlySubstanceUnits="false" id="M_cpd00035_e" name="L-Alanine_C3H7NO2" fbc:charge="0" />
      <species boundaryCondition="false" compartment="Cytosol" constant="false" hasOnlySubstanceUnits="false" id="M_cpd00035_c" name="L-Alanine_C3H7NO2" fbc:charge="0" />
      <species boundaryCondition="false" compartment="Cytosol" constant="false" hasOnlySubstanceUnits="false" id="M_cpd02611_c" name="N-Acetyl-D-glucosamine_1-phosphate_C8H15NO9P" fbc:charge="-1" />
      <species boundaryCondition="false" compartment="Extracellular" constant="false" hasOnlySubstanceUnits="false" id="M_cpd00137_e" name="Citrate_C6H5O7" fbc:charge="-3" />
      <species boundaryCondition="false" compartment="Cytosol" constant="false" hasOnlySubstanceUnits="false" id="M_cpd00137_c" name="Citrate_C6H5O7" fbc:charge="-3" />
      <species boundaryCondition="false" compartment="Cytosol" constant="false" hasOnlySubstanceUnits="false" id="M_cpd11544_c" name="15-methyl-hexa-decanoyl-ACP_C28H53N2O8PRS" fbc:charge="-1" />
      <species boundaryCondition="false" compartment="Cytosol" constant="false" hasOnlySubstanceUnits="false" id="M_cpd15423_c" name="CDP-1,2-ditetradecanoylglycerol_C40H71N3O15P2" fbc:charge="-2" />
      <species boundaryCondition="false" compartment="Cytosol" constant="false" hasOnlySubstanceUnits="false" id="M_cpd03697_c" name="Arbutin_6-phosphate_C12H16O10P" fbc:charge="-1" />
      <species boundaryCondition="false" compartment="Extracellular" constant="false" hasOnlySubstanceUnits="false" id="M_cpd01012_e" name="Cadmium_Cd" fbc:charge="2" />
      <species boundaryCondition="false" compartment="Cytosol" constant="false" hasOnlySubstanceUnits="false" id="M_cpd01012_c" name="Cadmium_Cd" fbc:charge="2" />
      <species boundaryCondition="false" compartment="Cytosol" constant="false" hasOnlySubstanceUnits="false" id="M_cpd15791_c" name="Palmitoylcardiolipin_(B. subtilis)_C73H140O17P2" fbc:charge="-2" />
      <species boundaryCondition="false" compartment="Cytosol" constant="false" hasOnlySubstanceUnits="false" id="M_cpd15727_c" name="Diisohexadecanoylphosphatidylglycerol_C38H74O10P" fbc:charge="-1" />
      <species boundaryCondition="false" compartment="Extracellular" constant="false" hasOnlySubstanceUnits="false" id="M_cpd11574_e" name="Molybdate_H2MoO4" fbc:charge="0" />
      <species boundaryCondition="false" compartment="Cytosol" constant="false" hasOnlySubstanceUnits="false" id="M_cpd11574_c" name="Molybdate_H2MoO4" fbc:charge="0" />
      <species boundaryCondition="false" compartment="Cytosol" constant="false" hasOnlySubstanceUnits="false" id="M_cpd11464_c" name="Butyryl-[acp]_C15H27N2O8PRS" fbc:charge="-1" />
      <species boundaryCondition="false" compartment="Cytosol" constant="false" hasOnlySubstanceUnits="false" id="M_cpd00810_c" name="Orotidine_5'-phosphate_C10H11N2O11P" fbc:charge="-2" />
      <species boundaryCondition="false" compartment="Cytosol" constant="false" hasOnlySubstanceUnits="false" id="M_cpd15555_c" name="phosphatidylserine_dihexadecanoyl_C38H72NO10P" fbc:charge="-2" />
      <species boundaryCondition="false" compartment="Extracellular" constant="false" hasOnlySubstanceUnits="false" id="M_cpd00386_e" name="(R)-Malate_C4H4O5" fbc:charge="-2" />
      <species boundaryCondition="false" compartment="Cytosol" constant="false" hasOnlySubstanceUnits="false" id="M_cpd00386_c" name="(R)-Malate_C4H4O5" fbc:charge="-2" />
      <species boundaryCondition="false" compartment="Cytosol" constant="false" hasOnlySubstanceUnits="false" id="M_cpd00931_c" name="5-Amino-6-(5'-phosphoribosylamino)uracil_C9H14N4O9P" fbc:charge="-1" />
      <species boundaryCondition="false" compartment="Cytosol" constant="false" hasOnlySubstanceUnits="false" id="M_cpd01441_c" name="Acetyl-maltose_C14H24O12" fbc:charge="0" />
      <species boundaryCondition="false" compartment="Cytosol" constant="false" hasOnlySubstanceUnits="false" id="M_cpd01923_c" name="N-Acetylmuramoyl-Ala_C14H23N2O9" fbc:charge="-1" />
      <species boundaryCondition="false" compartment="Cytosol" constant="false" hasOnlySubstanceUnits="false" id="M_cpd11542_c" name="15-methyl-3-hydroxy-hexa-decanoyl-ACP_C28H53N2O9PRS" fbc:charge="-1" />
      <species boundaryCondition="false" compartment="Cytosol" constant="false" hasOnlySubstanceUnits="false" id="M_cpd02720_c" name="5-Amino-6-(5'-phosphoribitylamino)uracil_C9H16N4O9P" fbc:charge="-1" />
      <species boundaryCondition="false" compartment="Cytosol" constant="false" hasOnlySubstanceUnits="false" id="M_cpd11501_c" name="6-methyl-3-hydroxy-octanoyl-ACP_C20H37N2O9PRS" fbc:charge="-1" />
      <species boundaryCondition="false" compartment="Cytosol" constant="false" hasOnlySubstanceUnits="false" id="M_cpd01662_c" name="Butanoylphosphate_C4H8O5P" fbc:charge="-1" />
      <species boundaryCondition="false" compartment="Cytosol" constant="false" hasOnlySubstanceUnits="false" id="M_cpd09844_c" name="(3S)-3-Hydroxyadipyl-CoA_C27H40N7O20P3S" fbc:charge="-4" />
      <species boundaryCondition="false" compartment="Cytosol" constant="false" hasOnlySubstanceUnits="false" id="M_cpd00525_c" name="UDP-N-acetylmuramoyl-L-alanyl-D-glutamate_C28H39N5O23P2" fbc:charge="-4" />
      <species boundaryCondition="false" compartment="Cytosol" constant="false" hasOnlySubstanceUnits="false" id="M_cpd11493_c" name="Acyl-carrier_protein_C11H21N2O7PRS" fbc:charge="-1" />
      <species boundaryCondition="false" compartment="Cytosol" constant="false" hasOnlySubstanceUnits="false" id="M_cpd04242_c" name="2-Deoxy-5-keto-D-gluconic_acid_C6H9O6" fbc:charge="-1" />
      <species boundaryCondition="false" compartment="Extracellular" constant="false" hasOnlySubstanceUnits="false" id="M_cpd11581_e" name="gly-asn-L_C6H11N3O4" fbc:charge="0" />
      <species boundaryCondition="false" compartment="Cytosol" constant="false" hasOnlySubstanceUnits="false" id="M_cpd11581_c" name="gly-asn-L_C6H11N3O4" fbc:charge="0" />
      <species boundaryCondition="false" compartment="Cytosol" constant="false" hasOnlySubstanceUnits="false" id="M_cpd00764_c" name="7,8-Diaminononanoate_C9H21N2O2" fbc:charge="1" />
      <species boundaryCondition="false" compartment="Cytosol" constant="false" hasOnlySubstanceUnits="false" id="M_cpd03129_c" name="trans-Dec-2-enoyl-CoA_C31H49N7O17P3S" fbc:charge="-3" />
      <species boundaryCondition="false" compartment="Cytosol" constant="false" hasOnlySubstanceUnits="false" id="M_cpd02201_c" name="D-4'-Phosphopantothenate_C9H16NO8P" fbc:charge="-2" />
      <species boundaryCondition="false" compartment="Extracellular" constant="false" hasOnlySubstanceUnits="false" id="M_cpd00396_e" name="L-Rhamnose_C6H12O5" fbc:charge="0" />
      <species boundaryCondition="false" compartment="Cytosol" constant="false" hasOnlySubstanceUnits="false" id="M_cpd00396_c" name="L-Rhamnose_C6H12O5" fbc:charge="0" />
      <species boundaryCondition="false" compartment="Cytosol" constant="false" hasOnlySubstanceUnits="false" id="M_cpd00327_c" name="Stearoyl-CoA_C39H67N7O17P3S" fbc:charge="-3" />
      <species boundaryCondition="false" compartment="Cytosol" constant="false" hasOnlySubstanceUnits="false" id="M_cpd15771_c" name="Anteisopentadecanoyllipoteichoic_acid (n=24), linked, N-acetyl-D-glucosamine_C309H540N24O255P24" fbc:charge="-24" />
      <species boundaryCondition="false" compartment="Cytosol" constant="false" hasOnlySubstanceUnits="false" id="M_cpd11533_c" name="11-methyl-3-oxo-dodecanoyl-ACP_C24H43N2O9PRS" fbc:charge="-1" />
      <species boundaryCondition="false" compartment="Extracellular" constant="false" hasOnlySubstanceUnits="false" id="M_cpd00249_e" name="Uridine_C9H12N2O6" fbc:charge="0" />
      <species boundaryCondition="false" compartment="Cytosol" constant="false" hasOnlySubstanceUnits="false" id="M_cpd00249_c" name="Uridine_C9H12N2O6" fbc:charge="0" />
      <species boundaryCondition="false" compartment="Extracellular" constant="false" hasOnlySubstanceUnits="false" id="M_cpd00971_e" name="Sodium_Na" fbc:charge="1" />
      <species boundaryCondition="false" compartment="Cytosol" constant="false" hasOnlySubstanceUnits="false" id="M_cpd00971_c" name="Sodium_Na" fbc:charge="1" />
      <species boundaryCondition="false" compartment="Cytosol" constant="false" hasOnlySubstanceUnits="false" id="M_cpd02125_c" name="2-Methylbut-2-enoyl-CoA_C26H39N7O17P3S" fbc:charge="-3" />
      <species boundaryCondition="false" compartment="Cytosol" constant="false" hasOnlySubstanceUnits="false" id="M_cpd01298_c" name="Aminoacetone_C3H8NO" fbc:charge="1" />
      <species boundaryCondition="false" compartment="Extracellular" constant="false" hasOnlySubstanceUnits="false" id="M_cpd11594_e" name="Dextrin_C36H62O31" fbc:charge="0" />
      <species boundaryCondition="false" compartment="Cytosol" constant="false" hasOnlySubstanceUnits="false" id="M_cpd11594_c" name="Dextrin_C36H62O31" fbc:charge="0" />
      <species boundaryCondition="false" compartment="Cytosol" constant="false" hasOnlySubstanceUnits="false" id="M_cpd02158_c" name="N1,N12-Diacetylspermine_C14H32N4O2" fbc:charge="2" />
      <species boundaryCondition="false" compartment="Cytosol" constant="false" hasOnlySubstanceUnits="false" id="M_cpd02021_c" name="2-Succinylbenzoyl-CoA_C32H40N7O20P3S" fbc:charge="-4" />
      <species boundaryCondition="false" compartment="Extracellular" constant="false" hasOnlySubstanceUnits="false" id="M_cpd00098_e" name="Choline_C5H14NO" fbc:charge="1" />
      <species boundaryCondition="false" compartment="Cytosol" constant="false" hasOnlySubstanceUnits="false" id="M_cpd00098_c" name="Choline_C5H14NO" fbc:charge="1" />
      <species boundaryCondition="false" compartment="Extracellular" constant="false" hasOnlySubstanceUnits="false" id="M_cpd00654_e" name="Deoxycytidine_C9H13N3O4" fbc:charge="0" />
      <species boundaryCondition="false" compartment="Cytosol" constant="false" hasOnlySubstanceUnits="false" id="M_cpd00654_c" name="Deoxycytidine_C9H13N3O4" fbc:charge="0" />
      <species boundaryCondition="false" compartment="Cytosol" constant="false" hasOnlySubstanceUnits="false" id="M_cpd01977_c" name="4-Phospho-L-aspartate_C4H7NO7P" fbc:charge="-1" />
      <species boundaryCondition="false" compartment="Cytosol" constant="false" hasOnlySubstanceUnits="false" id="M_cpd11431_c" name="fa11_C17H33O2" fbc:charge="-1" />
      <species boundaryCondition="false" compartment="Cytosol" constant="false" hasOnlySubstanceUnits="false" id="M_cpd01150_c" name="Acrylamide_C3H5NO" fbc:charge="0" />
      <species boundaryCondition="false" compartment="Extracellular" constant="false" hasOnlySubstanceUnits="false" id="M_cpd00106_e" name="Fumarate_C4H2O4" fbc:charge="-2" />
      <species boundaryCondition="false" compartment="Cytosol" constant="false" hasOnlySubstanceUnits="false" id="M_cpd00106_c" name="Fumarate_C4H2O4" fbc:charge="-2" />
      <species boundaryCondition="false" compartment="Cytosol" constant="false" hasOnlySubstanceUnits="false" id="M_cpd15710_c" name="Triglucosyl-1,2_diisoheptadecanoylglycerol_C55H102O20" fbc:charge="0" />
      <species boundaryCondition="false" compartment="Cytosol" constant="false" hasOnlySubstanceUnits="false" id="M_cpd15694_c" name="Diisohexadecanoylphosphatidylserine_C38H72NO10P" fbc:charge="-2" />
      <species boundaryCondition="false" compartment="Extracellular" constant="false" hasOnlySubstanceUnits="false" id="M_cpd00060_e" name="L-Methionine_C5H11NO2S" fbc:charge="0" />
      <species boundaryCondition="false" compartment="Cytosol" constant="false" hasOnlySubstanceUnits="false" id="M_cpd00060_c" name="L-Methionine_C5H11NO2S" fbc:charge="0" />
      <species boundaryCondition="false" compartment="Extracellular" constant="false" hasOnlySubstanceUnits="false" id="M_cpd00048_e" name="Sulfate_O4S" fbc:charge="-2" />
      <species boundaryCondition="false" compartment="Cytosol" constant="false" hasOnlySubstanceUnits="false" id="M_cpd00048_c" name="Sulfate_O4S" fbc:charge="-2" />
      <species boundaryCondition="false" compartment="Cytosol" constant="false" hasOnlySubstanceUnits="false" id="M_cpd11255_c" name="1,2-Dihydroxy-5-(methylthio)pent-1-en-3-one_C6H9O3S" fbc:charge="-1" />
      <species boundaryCondition="false" compartment="Cytosol" constant="false" hasOnlySubstanceUnits="false" id="M_cpd11508_c" name="10-methyl-3-oxo-dodecanoyl-ACP_C24H43N2O9PRS" fbc:charge="-1" />
      <species boundaryCondition="false" compartment="Extracellular" constant="false" hasOnlySubstanceUnits="false" id="M_cpd01415_e" name="Thioglycolate_C2H3O2S" fbc:charge="-1" />
      <species boundaryCondition="false" compartment="Cytosol" constant="false" hasOnlySubstanceUnits="false" id="M_cpd01415_c" name="Thioglycolate_C2H3O2S" fbc:charge="-1" />
      <species boundaryCondition="false" compartment="Cytosol" constant="false" hasOnlySubstanceUnits="false" id="M_cpd02012_c" name="N-Formyl-L-methionine_C6H10NO3S" fbc:charge="-1" />
      <species boundaryCondition="false" compartment="Cytosol" constant="false" hasOnlySubstanceUnits="false" id="M_cpd03124_c" name="Hexanoyl-CoA_C27H43N7O17P3S" fbc:charge="-3" />
      <species boundaryCondition="false" compartment="Cytosol" constant="false" hasOnlySubstanceUnits="false" id="M_cpd00292_c" name="(S)-3-Hydroxy-3-methylglutaryl-CoA_C27H40N7O20P3S" fbc:charge="-4" />
      <species boundaryCondition="false" compartment="Cytosol" constant="false" hasOnlySubstanceUnits="false" id="M_cpd00731_c" name="D-Alanyl-D-alanine_C6H12N2O3" fbc:charge="0" />
      <species boundaryCondition="false" compartment="Cytosol" constant="false" hasOnlySubstanceUnits="false" id="M_cpd11482_c" name="(3R)-3-Hydroxydecanoyl-[acyl-carrier_protein]_C21H39N2O9PRS" fbc:charge="-1" />
      <species boundaryCondition="false" compartment="Cytosol" constant="false" hasOnlySubstanceUnits="false" id="M_cpd15740_c" name="Monoglucosyl-1,2_diisoheptadecanoylglycerol_C43H82O10" fbc:charge="0" />
      <species boundaryCondition="false" compartment="Extracellular" constant="false" hasOnlySubstanceUnits="false" id="M_cpd00186_e" name="D-Glutamate_C5H8NO4" fbc:charge="-1" />
      <species boundaryCondition="false" compartment="Cytosol" constant="false" hasOnlySubstanceUnits="false" id="M_cpd00186_c" name="D-Glutamate_C5H8NO4" fbc:charge="-1" />
      <species boundaryCondition="false" compartment="Cytosol" constant="false" hasOnlySubstanceUnits="false" id="M_cpd15743_c" name="Monoglucosyl-1,2_diisopentadecanoylglycerol_C39H74O10" fbc:charge="0" />
      <species boundaryCondition="false" compartment="Cytosol" constant="false" hasOnlySubstanceUnits="false" id="M_cpd03245_c" name="Glycodeoxycholate_C26H42NO5" fbc:charge="-1" />
      <species boundaryCondition="false" compartment="Cytosol" constant="false" hasOnlySubstanceUnits="false" id="M_cpd15798_c" name="Anteisopentadecanoylcardiolipin_(B. subtilis)_C69H132O17P2" fbc:charge="-2" />
      <species boundaryCondition="false" compartment="Cytosol" constant="false" hasOnlySubstanceUnits="false" id="M_cpd12884_c" name="Penicilloic_acid_C9H11N2O5RS" fbc:charge="-2" />
      <species boundaryCondition="false" compartment="Cytosol" constant="false" hasOnlySubstanceUnits="false" id="M_cpd11562_c" name="12-methyl-3-oxo-tridecanoyl-ACP_C25H45N2O9PRS" fbc:charge="-1" />
      <species boundaryCondition="false" compartment="Extracellular" constant="false" hasOnlySubstanceUnits="false" id="M_cpd00024_e" name="2-Oxoglutarate_C5H4O5" fbc:charge="-2" />
      <species boundaryCondition="false" compartment="Cytosol" constant="false" hasOnlySubstanceUnits="false" id="M_cpd00024_c" name="2-Oxoglutarate_C5H4O5" fbc:charge="-2" />
      <species boundaryCondition="false" compartment="Cytosol" constant="false" hasOnlySubstanceUnits="false" id="M_cpd15754_c" name="Isohexadecanoyllipoteichoic_acid (n=24), linked, unsubstituted_C119H232O135P24" fbc:charge="-24" />
      <species boundaryCondition="false" compartment="Extracellular" constant="false" hasOnlySubstanceUnits="false" id="M_cpd00309_e" name="Xanthine_C5H4N4O2" fbc:charge="0" />
      <species boundaryCondition="false" compartment="Cytosol" constant="false" hasOnlySubstanceUnits="false" id="M_cpd00309_c" name="Xanthine_C5H4N4O2" fbc:charge="0" />
      <species boundaryCondition="false" compartment="Cytosol" constant="false" hasOnlySubstanceUnits="false" id="M_cpd15725_c" name="Diisopentadecanoylphosphatidylglycerol_C36H70O10P" fbc:charge="-1" />
      <species boundaryCondition="false" compartment="Cytosol" constant="false" hasOnlySubstanceUnits="false" id="M_cpd00860_c" name="S-Succinyldihydrolipoamide_C12H20NO4S2" fbc:charge="-1" />
      <species boundaryCondition="false" compartment="Extracellular" constant="false" hasOnlySubstanceUnits="false" id="M_cpd05158_e" name="Gentiobiose_C12H22O11" fbc:charge="0" />
      <species boundaryCondition="false" compartment="Cytosol" constant="false" hasOnlySubstanceUnits="false" id="M_cpd05158_c" name="Gentiobiose_C12H22O11" fbc:charge="0" />
      <species boundaryCondition="false" compartment="Cytosol" constant="false" hasOnlySubstanceUnits="false" id="M_cpd00002_c" name="ATP_C10H13N5O13P3" fbc:charge="-3" />
      <species boundaryCondition="false" compartment="Cytosol" constant="false" hasOnlySubstanceUnits="false" id="M_cpd15543_c" name="Phosphatidylglycerophosphate_ditetradecanoyl_C34H66O13P2" fbc:charge="-2" />
      <species boundaryCondition="false" compartment="Cytosol" constant="false" hasOnlySubstanceUnits="false" id="M_cpd11507_c" name="8-methyl-decanoyl-ACP_C22H41N2O8PRS" fbc:charge="-1" />
      <species boundaryCondition="false" compartment="Cytosol" constant="false" hasOnlySubstanceUnits="false" id="M_cpd00869_c" name="4-Methylthio-2-oxobutanoic_acid_C5H7O3S" fbc:charge="-1" />
      <species boundaryCondition="false" compartment="Extracellular" constant="false" hasOnlySubstanceUnits="false" id="M_cpd00254_e" name="Magnesium_Mg" fbc:charge="2" />
      <species boundaryCondition="false" compartment="Cytosol" constant="false" hasOnlySubstanceUnits="false" id="M_cpd00254_c" name="Magnesium_Mg" fbc:charge="2" />
      <species boundaryCondition="false" compartment="Extracellular" constant="false" hasOnlySubstanceUnits="false" id="M_cpd00457_e" name="Choline_phosphate_C5H14NO4P" fbc:charge="0" />
      <species boundaryCondition="false" compartment="Cytosol" constant="false" hasOnlySubstanceUnits="false" id="M_cpd00457_c" name="Choline_phosphate_C5H14NO4P" fbc:charge="0" />
      <species boundaryCondition="false" compartment="Extracellular" constant="false" hasOnlySubstanceUnits="false" id="M_cpd00157_e" name="Glycerone_C3H6O3" fbc:charge="0" />
      <species boundaryCondition="false" compartment="Cytosol" constant="false" hasOnlySubstanceUnits="false" id="M_cpd00157_c" name="Glycerone_C3H6O3" fbc:charge="0" />
      <species boundaryCondition="false" compartment="Cytosol" constant="false" hasOnlySubstanceUnits="false" id="M_cpd01080_c" name="Octadecanoic_acid_C18H35O2" fbc:charge="-1" />
      <species boundaryCondition="false" compartment="Cytosol" constant="false" hasOnlySubstanceUnits="false" id="M_cpd11546_c" name="4-methyl-3-oxo-pentanoyl-ACP_C17H29N2O9PRS" fbc:charge="-1" />
      <species boundaryCondition="false" compartment="Cytosol" constant="false" hasOnlySubstanceUnits="false" id="M_cpd11554_c" name="8-methyl-3-oxo-nonanoyl-ACP_C21H37N2O9PRS" fbc:charge="-1" />
      <species boundaryCondition="false" compartment="Cytosol" constant="false" hasOnlySubstanceUnits="false" id="M_cpd03114_c" name="3-Oxopalmitoyl-CoA_C37H61N7O18P3S" fbc:charge="-3" />
      <species boundaryCondition="false" compartment="Cytosol" constant="false" hasOnlySubstanceUnits="false" id="M_cpd15786_c" name="Anteisoheptadecanoyllysylphophatidylglycerol_C46H92N2O11P" fbc:charge="1" />
      <species boundaryCondition="false" compartment="Extracellular" constant="false" hasOnlySubstanceUnits="false" id="M_cpd11583_e" name="Ala-Leu_C9H18N2O3" fbc:charge="0" />
      <species boundaryCondition="false" compartment="Cytosol" constant="false" hasOnlySubstanceUnits="false" id="M_cpd11583_c" name="Ala-Leu_C9H18N2O3" fbc:charge="0" />
      <species boundaryCondition="false" compartment="Extracellular" constant="false" hasOnlySubstanceUnits="false" id="M_cpd00146_e" name="Carbamoyl_phosphate_CH3NO5P" fbc:charge="-1" />
      <species boundaryCondition="false" compartment="Cytosol" constant="false" hasOnlySubstanceUnits="false" id="M_cpd00146_c" name="Carbamoyl_phosphate_CH3NO5P" fbc:charge="-1" />
      <species boundaryCondition="false" compartment="Cytosol" constant="false" hasOnlySubstanceUnits="false" id="M_cpd00101_c" name="D-Ribose_5-phosphate_C5H10O8P" fbc:charge="-1" />
      <species boundaryCondition="false" compartment="Cytosol" constant="false" hasOnlySubstanceUnits="false" id="M_cpd00214_c" name="Hexadecanoic_acid_C16H31O2" fbc:charge="-1" />
      <species boundaryCondition="false" compartment="Cytosol" constant="false" hasOnlySubstanceUnits="false" id="M_cpd15713_c" name="Triglucosyl-1,2_diisopentadecanoylglycerol_C51H94O20" fbc:charge="0" />
      <species boundaryCondition="false" compartment="Cytosol" constant="false" hasOnlySubstanceUnits="false" id="M_cpd02120_c" name="L-2,3-Dihydrodipicolinate_C7H5NO4" fbc:charge="-2" />
      <species boundaryCondition="false" compartment="Cytosol" constant="false" hasOnlySubstanceUnits="false" id="M_cpd00259_c" name="D-Xylulose_C5H10O5" fbc:charge="0" />
      <species boundaryCondition="false" compartment="Extracellular" constant="false" hasOnlySubstanceUnits="false" id="M_cpd00011_e" name="CO2_CO2" fbc:charge="0" />
      <species boundaryCondition="false" compartment="Cytosol" constant="false" hasOnlySubstanceUnits="false" id="M_cpd00011_c" name="CO2_CO2" fbc:charge="0" />
      <species boundaryCondition="false" compartment="Cytosol" constant="false" hasOnlySubstanceUnits="false" id="M_cpd00095_c" name="Glycerone_phosphate_C3H6O6P" fbc:charge="-1" />
      <species boundaryCondition="false" compartment="Extracellular" constant="false" hasOnlySubstanceUnits="false" id="M_cpd09878_e" name="Sulfoacetate_C2H2O5S" fbc:charge="-2" />
      <species boundaryCondition="false" compartment="Cytosol" constant="false" hasOnlySubstanceUnits="false" id="M_cpd09878_c" name="Sulfoacetate_C2H2O5S" fbc:charge="-2" />
      <species boundaryCondition="false" compartment="Cytosol" constant="false" hasOnlySubstanceUnits="false" id="M_cpd11515_c" name="12-methyl-tetra-decanoyl-ACP_C26H49N2O8PRS" fbc:charge="-1" />
      <species boundaryCondition="false" compartment="Cytosol" constant="false" hasOnlySubstanceUnits="false" id="M_cpd11576_c" name="L-methionine_R-oxide_C5H11NO3S" fbc:charge="0" />
      <species boundaryCondition="false" compartment="Cytosol" constant="false" hasOnlySubstanceUnits="false" id="M_cpd02780_c" name="D-myo-Inositol_1,2,4,5,6-pentakisphosphate_C6H12O21P5" fbc:charge="-5" />
      <species boundaryCondition="false" compartment="Cytosol" constant="false" hasOnlySubstanceUnits="false" id="M_cpd15664_c" name="Cell_wall of B. subtilis_" fbc:charge="10000000" />
      <species boundaryCondition="false" compartment="Extracellular" constant="false" hasOnlySubstanceUnits="false" id="M_cpd00080_e" name="sn-Glycerol_3-phosphate_C3H8O6P" fbc:charge="-1" />
      <species boundaryCondition="false" compartment="Cytosol" constant="false" hasOnlySubstanceUnits="false" id="M_cpd00080_c" name="sn-Glycerol_3-phosphate_C3H8O6P" fbc:charge="-1" />
      <species boundaryCondition="false" compartment="Cytosol" constant="false" hasOnlySubstanceUnits="false" id="M_cpd03492_c" name="Undecaprenyl-diphospho-N-acetylmuramoyl-(N-acetylglucosamine)-L-_alanyl-D-isoglutaminyl-L-lysyl-D-alanyl-D-alanine_C94H155N9O25P2" fbc:charge="-2" />
      <species boundaryCondition="false" compartment="Cytosol" constant="false" hasOnlySubstanceUnits="false" id="M_cpd00906_c" name="all-trans-Hexaprenyl_diphosphate_C30H50O7P2" fbc:charge="-2" />
      <species boundaryCondition="false" compartment="Cytosol" constant="false" hasOnlySubstanceUnits="false" id="M_cpd01335_c" name="Octanoyl-CoA_C29H47N7O17P3S" fbc:charge="-3" />
      <species boundaryCondition="false" compartment="Cytosol" constant="false" hasOnlySubstanceUnits="false" id="M_cpd03572_c" name="(S)-3-Hydroxyisobutyryl-CoA_C25H39N7O18P3S" fbc:charge="-3" />
      <species boundaryCondition="false" compartment="Extracellular" constant="false" hasOnlySubstanceUnits="false" id="M_cpd00222_e" name="D-Gluconic_acid_C6H11O7" fbc:charge="-1" />
      <species boundaryCondition="false" compartment="Cytosol" constant="false" hasOnlySubstanceUnits="false" id="M_cpd00222_c" name="D-Gluconic_acid_C6H11O7" fbc:charge="-1" />
      <species boundaryCondition="false" compartment="Cytosol" constant="false" hasOnlySubstanceUnits="false" id="M_cpd15684_c" name="CDP-1,2-dianteisoheptadecanoylglycerol_C46H83N3O15P2" fbc:charge="-2" />
      <species boundaryCondition="false" compartment="Cytosol" constant="false" hasOnlySubstanceUnits="false" id="M_cpd15666_c" name="Peptidoglycan_polymer (n-1 subunits)_C40H63N8O21R" fbc:charge="-2" />
      <species boundaryCondition="false" compartment="Cytosol" constant="false" hasOnlySubstanceUnits="false" id="M_cpd02605_c" name="(2S)-2-Isopropyl-3-oxosuccinate_C7H8O5" fbc:charge="-2" />
      <species boundaryCondition="false" compartment="Cytosol" constant="false" hasOnlySubstanceUnits="false" id="M_cpd00241_c" name="dGTP_C10H13N5O13P3" fbc:charge="-3" />
      <species boundaryCondition="false" compartment="Cytosol" constant="false" hasOnlySubstanceUnits="false" id="M_cpd00071_c" name="Acetaldehyde_C2H4O" fbc:charge="0" />
      <species boundaryCondition="false" compartment="Extracellular" constant="false" hasOnlySubstanceUnits="false" id="M_cpd00130_e" name="(S)-Malate_C4H4O5" fbc:charge="-2" />
      <species boundaryCondition="false" compartment="Cytosol" constant="false" hasOnlySubstanceUnits="false" id="M_cpd00130_c" name="(S)-Malate_C4H4O5" fbc:charge="-2" />
      <species boundaryCondition="false" compartment="Cytosol" constant="false" hasOnlySubstanceUnits="false" id="M_cpd14699_c" name="[Dihydrolipoyllysine-residue_(2-methylpropanoyl)transferase] S-(3-methylbutanoyl)dihydrolipoyllysine_C13H25NO2S2" fbc:charge="0" />
      <species boundaryCondition="false" compartment="Cytosol" constant="false" hasOnlySubstanceUnits="false" id="M_cpd03451_c" name="2-Succinyl-6-hydroxy-2,4-cyclohexadiene-1-carboxylate_C11H10O6" fbc:charge="-2" />
      <species boundaryCondition="false" compartment="Cytosol" constant="false" hasOnlySubstanceUnits="false" id="M_cpd00342_c" name="N-Acetylornithine_C7H14N2O3" fbc:charge="0" />
      <species boundaryCondition="false" compartment="Extracellular" constant="false" hasOnlySubstanceUnits="false" id="M_cpd00681_e" name="Choline_sulfate_C5H13NO4S" fbc:charge="0" />
      <species boundaryCondition="false" compartment="Cytosol" constant="false" hasOnlySubstanceUnits="false" id="M_cpd00681_c" name="Choline_sulfate_C5H13NO4S" fbc:charge="0" />
      <species boundaryCondition="false" compartment="Cytosol" constant="false" hasOnlySubstanceUnits="false" id="M_cpd02227_c" name="S-Ribosyl-L-homocysteine_C9H17NO6S" fbc:charge="0" />
      <species boundaryCondition="false" compartment="Cytosol" constant="false" hasOnlySubstanceUnits="false" id="M_cpd15731_c" name="Diglucosyl-1,2_diisoheptadecanoylglycerol_C49H92O15" fbc:charge="0" />
      <species boundaryCondition="false" compartment="Extracellular" constant="false" hasOnlySubstanceUnits="false" id="M_cpd00765_e" name="L-Gulono-1,4-lactone_C6H10O6" fbc:charge="0" />
      <species boundaryCondition="false" compartment="Cytosol" constant="false" hasOnlySubstanceUnits="false" id="M_cpd00765_c" name="L-Gulono-1,4-lactone_C6H10O6" fbc:charge="0" />
      <species boundaryCondition="false" compartment="Cytosol" constant="false" hasOnlySubstanceUnits="false" id="M_cpd00349_c" name="D-Sedoheptulose_1,7-bisphosphate_C7H14O13P2" fbc:charge="-2" />
      <species boundaryCondition="false" compartment="Cytosol" constant="false" hasOnlySubstanceUnits="false" id="M_cpd15700_c" name="Diisohexadecanoylphosphatidylethanolamine_C37H74NO8P" fbc:charge="0" />
      <species boundaryCondition="false" compartment="Cytosol" constant="false" hasOnlySubstanceUnits="false" id="M_cpd02030_c" name="Shikimate_3-phosphate_C7H9O8P" fbc:charge="-2" />
      <species boundaryCondition="false" compartment="Cytosol" constant="false" hasOnlySubstanceUnits="false" id="M_cpd00508_c" name="(S)-3-Methyl-2-oxopentanoic_acid_C6H9O3" fbc:charge="-1" />
      <species boundaryCondition="false" compartment="Extracellular" constant="false" hasOnlySubstanceUnits="false" id="M_cpd03805_e" name="2-Deoxy-D-glucose_6-phosphate_C6H12O8P" fbc:charge="-1" />
      <species boundaryCondition="false" compartment="Cytosol" constant="false" hasOnlySubstanceUnits="false" id="M_cpd03805_c" name="2-Deoxy-D-glucose_6-phosphate_C6H12O8P" fbc:charge="-1" />
      <species boundaryCondition="false" compartment="Cytosol" constant="false" hasOnlySubstanceUnits="false" id="M_cpd01567_c" name="(R)(-)-Allantoin_C4H6N4O3" fbc:charge="0" />
      <species boundaryCondition="false" compartment="Cytosol" constant="false" hasOnlySubstanceUnits="false" id="M_cpd11499_c" name="4-methyl-hexanoyl-ACP_C18H33N2O8PRS" fbc:charge="-1" />
      <species boundaryCondition="false" compartment="Cytosol" constant="false" hasOnlySubstanceUnits="false" id="M_cpd00200_c" name="4-Methyl-2-oxopentanoate_C6H9O3" fbc:charge="-1" />
      <species boundaryCondition="false" compartment="Extracellular" constant="false" hasOnlySubstanceUnits="false" id="M_cpd00141_e" name="Propanoate_C3H5O2" fbc:charge="-1" />
      <species boundaryCondition="false" compartment="Cytosol" constant="false" hasOnlySubstanceUnits="false" id="M_cpd00141_c" name="Propanoate_C3H5O2" fbc:charge="-1" />
      <species boundaryCondition="false" compartment="Extracellular" constant="false" hasOnlySubstanceUnits="false" id="M_cpd01665_e" name="D-O-Phosphoserine_C3H7NO6P" fbc:charge="-1" />
      <species boundaryCondition="false" compartment="Cytosol" constant="false" hasOnlySubstanceUnits="false" id="M_cpd01665_c" name="D-O-Phosphoserine_C3H7NO6P" fbc:charge="-1" />
      <species boundaryCondition="false" compartment="Cytosol" constant="false" hasOnlySubstanceUnits="false" id="M_cpd15739_c" name="Monoglucosyl-1,2_distearoylglycerol_C45H86O10" fbc:charge="0" />
      <species boundaryCondition="false" compartment="Extracellular" constant="false" hasOnlySubstanceUnits="false" id="M_cpd11595_e" name="chromate_H2O4Cr" fbc:charge="5" />
      <species boundaryCondition="false" compartment="Cytosol" constant="false" hasOnlySubstanceUnits="false" id="M_cpd11595_c" name="chromate_H2O4Cr" fbc:charge="5" />
      <species boundaryCondition="false" compartment="Cytosol" constant="false" hasOnlySubstanceUnits="false" id="M_cpd15531_c" name="phosphatidylethanolamine_dihexadecanoyl_C37H74NO8P" fbc:charge="0" />
      <species boundaryCondition="false" compartment="Extracellular" constant="false" hasOnlySubstanceUnits="false" id="M_cpd00644_e" name="Pantothenate_C9H16NO5" fbc:charge="-1" />
      <species boundaryCondition="false" compartment="Cytosol" constant="false" hasOnlySubstanceUnits="false" id="M_cpd00644_c" name="Pantothenate_C9H16NO5" fbc:charge="-1" />
      <species boundaryCondition="false" compartment="Cytosol" constant="false" hasOnlySubstanceUnits="false" id="M_cpd01844_c" name="Propanoyl_phosphate_C3H6O5P" fbc:charge="-1" />
      <species boundaryCondition="false" compartment="Cytosol" constant="false" hasOnlySubstanceUnits="false" id="M_cpd02152_c" name="N-(L-Arginino)succinate_C10H17N4O6" fbc:charge="-1" />
      <species boundaryCondition="false" compartment="Cytosol" constant="false" hasOnlySubstanceUnits="false" id="M_cpd03606_c" name="2-Oxo-3-hydroxy-4-phosphobutanoate_C4H5O8P" fbc:charge="-2" />
      <species boundaryCondition="false" compartment="Extracellular" constant="false" hasOnlySubstanceUnits="false" id="M_cpd00018_e" name="AMP_C10H13N5O7P" fbc:charge="-1" />
      <species boundaryCondition="false" compartment="Cytosol" constant="false" hasOnlySubstanceUnits="false" id="M_cpd00018_c" name="AMP_C10H13N5O7P" fbc:charge="-1" />
      <species boundaryCondition="false" compartment="Extracellular" constant="false" hasOnlySubstanceUnits="false" id="M_cpd00988_e" name="3'-AMP_C10H13N5O7P" fbc:charge="-1" />
      <species boundaryCondition="false" compartment="Cytosol" constant="false" hasOnlySubstanceUnits="false" id="M_cpd00988_c" name="3'-AMP_C10H13N5O7P" fbc:charge="-1" />
      <species boundaryCondition="false" compartment="Cytosol" constant="false" hasOnlySubstanceUnits="false" id="M_cpd00171_c" name="D-Ribulose_5-phosphate_C5H10O8P" fbc:charge="-1" />
      <species boundaryCondition="false" compartment="Extracellular" constant="false" hasOnlySubstanceUnits="false" id="M_cpd00415_e" name="p-Benzenediol_C6H6O2" fbc:charge="0" />
      <species boundaryCondition="false" compartment="Cytosol" constant="false" hasOnlySubstanceUnits="false" id="M_cpd00415_c" name="p-Benzenediol_C6H6O2" fbc:charge="0" />
      <species boundaryCondition="false" compartment="Cytosol" constant="false" hasOnlySubstanceUnits="false" id="M_cpd02528_c" name="UDP-4-dehydro-6-deoxy-D-glucose_C15H20N2O16P2" fbc:charge="-2" />
      <species boundaryCondition="false" compartment="Cytosol" constant="false" hasOnlySubstanceUnits="false" id="M_cpd00356_c" name="dCTP_C9H13N3O13P3" fbc:charge="-3" />
      <species boundaryCondition="false" compartment="Cytosol" constant="false" hasOnlySubstanceUnits="false" id="M_cpd11495_c" name="2-methylbutanoyl-ACP_C16H29N2O8PRS" fbc:charge="-1" />
      <species boundaryCondition="false" compartment="Cytosol" constant="false" hasOnlySubstanceUnits="false" id="M_cpd11295_c" name="2,3-Diketo-5-methylthiopentyl-1-phosphate_C6H10O6PS" fbc:charge="-1" />
      <species boundaryCondition="false" compartment="Cytosol" constant="false" hasOnlySubstanceUnits="false" id="M_cpd00532_c" name="O2.-_HO2" fbc:charge="0" />
      <species boundaryCondition="false" compartment="Cytosol" constant="false" hasOnlySubstanceUnits="false" id="M_cpd11522_c" name="5-methyl-3-hydroxy-hexanoyl-ACP_C18H33N2O9PRS" fbc:charge="-1" />
      <species boundaryCondition="false" compartment="Extracellular" constant="false" hasOnlySubstanceUnits="false" id="M_cpd00030_e" name="Manganese_Mn" fbc:charge="2" />
      <species boundaryCondition="false" compartment="Cytosol" constant="false" hasOnlySubstanceUnits="false" id="M_cpd00030_c" name="Manganese_Mn" fbc:charge="2" />
      <species boundaryCondition="false" compartment="Cytosol" constant="false" hasOnlySubstanceUnits="false" id="M_cpd16277_c" name="Fructoselysine_6-phosphate_C12H25N2O10P" fbc:charge="0" />
      <species boundaryCondition="false" compartment="Extracellular" constant="false" hasOnlySubstanceUnits="false" id="M_cpd00311_e" name="Guanosine_C10H13N5O5" fbc:charge="0" />
      <species boundaryCondition="false" compartment="Cytosol" constant="false" hasOnlySubstanceUnits="false" id="M_cpd00311_c" name="Guanosine_C10H13N5O5" fbc:charge="0" />
      <species boundaryCondition="false" compartment="Cytosol" constant="false" hasOnlySubstanceUnits="false" id="M_cpd00125_c" name="5,10-Methylenetetrahydrofolate_C20H21N7O6" fbc:charge="-2" />
      <species boundaryCondition="false" compartment="Cytosol" constant="false" hasOnlySubstanceUnits="false" id="M_cpd15707_c" name="Triglucosyl-1,2_dipalmitoylglycerol_C53H98O20" fbc:charge="0" />
      <species boundaryCondition="false" compartment="Cytosol" constant="false" hasOnlySubstanceUnits="false" id="M_cpd01710_c" name="2-Isopropylmaleate_C7H8O4" fbc:charge="-2" />
      <species boundaryCondition="false" compartment="Cytosol" constant="false" hasOnlySubstanceUnits="false" id="M_cpd02083_c" name="Coproporphyrinogen_III_C36H40N4O8" fbc:charge="-4" />
      <species boundaryCondition="false" compartment="Cytosol" constant="false" hasOnlySubstanceUnits="false" id="M_cpd01695_c" name="Tetradecanoyl-CoA_C35H59N7O17P3S" fbc:charge="-3" />
      <species boundaryCondition="false" compartment="Extracellular" constant="false" hasOnlySubstanceUnits="false" id="M_cpd00870_e" name="4-Trimethylammoniobutanoate_C7H15NO2" fbc:charge="0" />
      <species boundaryCondition="false" compartment="Cytosol" constant="false" hasOnlySubstanceUnits="false" id="M_cpd00870_c" name="4-Trimethylammoniobutanoate_C7H15NO2" fbc:charge="0" />
      <species boundaryCondition="false" compartment="Cytosol" constant="false" hasOnlySubstanceUnits="false" id="M_cpd01157_c" name="Chitobiose_C16H28N2O11" fbc:charge="0" />
      <species boundaryCondition="false" compartment="Cytosol" constant="false" hasOnlySubstanceUnits="false" id="M_cpd00489_c" name="4-Hydroxyphenylacetate_C8H7O3" fbc:charge="-1" />
      <species boundaryCondition="false" compartment="Cytosol" constant="false" hasOnlySubstanceUnits="false" id="M_cpd03127_c" name="trans-Tetradec-2-enoyl-CoA_C35H57N7O17P3S" fbc:charge="-3" />
      <species boundaryCondition="false" compartment="Cytosol" constant="false" hasOnlySubstanceUnits="false" id="M_cpd15688_c" name="CDP-1,2-diisohexadecanoylglycerol_C44H79N3O15P2" fbc:charge="-2" />
      <species boundaryCondition="false" compartment="Cytosol" constant="false" hasOnlySubstanceUnits="false" id="M_cpd00286_c" name="Undecaprenyl_phosphate_C55H90O4P" fbc:charge="-1" />
      <species boundaryCondition="false" compartment="Extracellular" constant="false" hasOnlySubstanceUnits="false" id="M_cpd08306_e" name="Butyro-betaine_C8H18NO" fbc:charge="1" />
      <species boundaryCondition="false" compartment="Cytosol" constant="false" hasOnlySubstanceUnits="false" id="M_cpd08306_c" name="Butyro-betaine_C8H18NO" fbc:charge="1" />
      <species boundaryCondition="false" compartment="Cytosol" constant="false" hasOnlySubstanceUnits="false" id="M_cpd15758_c" name="Isoheptadecanoyllipoteichoic_acid (n=24), linked, glucose substituted_C265H476O255P24" fbc:charge="-24" />
      <species boundaryCondition="false" compartment="Cytosol" constant="false" hasOnlySubstanceUnits="false" id="M_cpd14954_c" name="Protein_N6-(lipoyl)lysine_C8H14NORS2" fbc:charge="0" />
      <species boundaryCondition="false" compartment="Cytosol" constant="false" hasOnlySubstanceUnits="false" id="M_cpd00922_c" name="1,2-Didehydropiperidine-2-carboxylate_C6H8NO2" fbc:charge="-1" />
      <species boundaryCondition="false" compartment="Extracellular" constant="false" hasOnlySubstanceUnits="false" id="M_cpd00652_e" name="D-Galactarate_C6H8O8" fbc:charge="-2" />
      <species boundaryCondition="false" compartment="Cytosol" constant="false" hasOnlySubstanceUnits="false" id="M_cpd00652_c" name="D-Galactarate_C6H8O8" fbc:charge="-2" />
      <species boundaryCondition="false" compartment="Extracellular" constant="false" hasOnlySubstanceUnits="false" id="M_cpd00158_e" name="Cellobiose_C12H22O11" fbc:charge="0" />
      <species boundaryCondition="false" compartment="Cytosol" constant="false" hasOnlySubstanceUnits="false" id="M_cpd00158_c" name="Cellobiose_C12H22O11" fbc:charge="0" />
      <species boundaryCondition="false" compartment="Cytosol" constant="false" hasOnlySubstanceUnits="false" id="M_cpd02921_c" name="1-(5-Phosphoribosyl)-4-(N-succinocarboxamide)-5-aminoimidazole_C13H16N4O12P" fbc:charge="-3" />
      <species boundaryCondition="false" compartment="Cytosol" constant="false" hasOnlySubstanceUnits="false" id="M_cpd15670_c" name="Lipoteichoic_acid content_" fbc:charge="10000000" />
      <species boundaryCondition="false" compartment="Cytosol" constant="false" hasOnlySubstanceUnits="false" id="M_cpd01197_c" name="Nebularine_C10H12N4O4" fbc:charge="0" />
      <species boundaryCondition="false" compartment="Cytosol" constant="false" hasOnlySubstanceUnits="false" id="M_cpd01777_c" name="Phosphoribosyl-AMP_C15H21N5O14P2" fbc:charge="-2" />
      <species boundaryCondition="false" compartment="Cytosol" constant="false" hasOnlySubstanceUnits="false" id="M_cpd00277_c" name="Deoxyguanosine_C10H13N5O4" fbc:charge="0" />
      <species boundaryCondition="false" compartment="Extracellular" constant="false" hasOnlySubstanceUnits="false" id="M_cpd10516_e" name="Fe3+_Fe" fbc:charge="3" />
      <species boundaryCondition="false" compartment="Cytosol" constant="false" hasOnlySubstanceUnits="false" id="M_cpd10516_c" name="Fe3+_Fe" fbc:charge="3" />
      <species boundaryCondition="false" compartment="Cytosol" constant="false" hasOnlySubstanceUnits="false" id="M_cpd11461_c" name="DNA_C15H23O13P2R3" fbc:charge="-2" />
      <species boundaryCondition="false" compartment="Cytosol" constant="false" hasOnlySubstanceUnits="false" id="M_cpd11525_c" name="7-methyl-3-oxo-octanoyl-ACP_C20H35N2O9PRS" fbc:charge="-1" />
      <species boundaryCondition="false" compartment="Cytosol" constant="false" hasOnlySubstanceUnits="false" id="M_cpd03091_c" name="5'-Deoxyadenosine_C10H13N5O3" fbc:charge="0" />
      <species boundaryCondition="false" compartment="Extracellular" constant="false" hasOnlySubstanceUnits="false" id="M_cpd00395_e" name="L-Cysteate_C3H6NO5S" fbc:charge="-1" />
      <species boundaryCondition="false" compartment="Cytosol" constant="false" hasOnlySubstanceUnits="false" id="M_cpd00395_c" name="L-Cysteate_C3H6NO5S" fbc:charge="-1" />
      <species boundaryCondition="false" compartment="Cytosol" constant="false" hasOnlySubstanceUnits="false" id="M_cpd09806_c" name="4-Methylsalicylate_C8H7O3" fbc:charge="-1" />
      <species boundaryCondition="false" compartment="Cytosol" constant="false" hasOnlySubstanceUnits="false" id="M_cpd02124_c" name="2-Methylacetoacetyl-CoA_C26H39N7O18P3S" fbc:charge="-3" />
      <species boundaryCondition="false" compartment="Cytosol" constant="false" hasOnlySubstanceUnits="false" id="M_cpd15690_c" name="Dianteisoheptadecanoylphosphatidylserine_C40H76NO10P" fbc:charge="-2" />
      <species boundaryCondition="false" compartment="Extracellular" constant="false" hasOnlySubstanceUnits="false" id="M_cpd00220_e" name="Riboflavin_C17H20N4O6" fbc:charge="0" />
      <species boundaryCondition="false" compartment="Cytosol" constant="false" hasOnlySubstanceUnits="false" id="M_cpd00220_c" name="Riboflavin_C17H20N4O6" fbc:charge="0" />
      <species boundaryCondition="false" compartment="Extracellular" constant="false" hasOnlySubstanceUnits="false" id="M_cpd00793_e" name="Thiamin_monophosphate_C12H17N4O4PS" fbc:charge="0" />
      <species boundaryCondition="false" compartment="Cytosol" constant="false" hasOnlySubstanceUnits="false" id="M_cpd00793_c" name="Thiamin_monophosphate_C12H17N4O4PS" fbc:charge="0" />
      <species boundaryCondition="false" compartment="Cytosol" constant="false" hasOnlySubstanceUnits="false" id="M_cpd15634_c" name="teichuronic_acid (GlcA + GalNac, 45 repeating unit)_C630H945N45O630P45" fbc:charge="-45" />
      <species boundaryCondition="false" compartment="Cytosol" constant="false" hasOnlySubstanceUnits="false" id="M_cpd00062_c" name="UTP_C9H12N2O15P3" fbc:charge="-3" />
      <species boundaryCondition="false" compartment="Extracellular" constant="false" hasOnlySubstanceUnits="false" id="M_cpd00322_e" name="L-Isoleucine_C6H13NO2" fbc:charge="0" />
      <species boundaryCondition="false" compartment="Cytosol" constant="false" hasOnlySubstanceUnits="false" id="M_cpd00322_c" name="L-Isoleucine_C6H13NO2" fbc:charge="0" />
      <species boundaryCondition="false" compartment="Cytosol" constant="false" hasOnlySubstanceUnits="false" id="M_cpd11735_c" name="Amylose_C30H52O26" fbc:charge="0" />
      <species boundaryCondition="false" compartment="Cytosol" constant="false" hasOnlySubstanceUnits="false" id="M_cpd00668_c" name="2-Acetolactate_C5H7O4" fbc:charge="-1" />
      <species boundaryCondition="false" compartment="Cytosol" constant="false" hasOnlySubstanceUnits="false" id="M_cpd00447_c" name="Betaine_aldehyde_C5H12NO" fbc:charge="1" />
      <species boundaryCondition="false" compartment="Cytosol" constant="false" hasOnlySubstanceUnits="false" id="M_cpd15682_c" name="1,2-diisohexadecanoyl-sn-glycerol_3-phosphate_C35H68O8P" fbc:charge="-1" />
      <species boundaryCondition="false" compartment="Cytosol" constant="false" hasOnlySubstanceUnits="false" id="M_cpd02967_c" name="N-Acetyl-beta-D-mannosaminyl-1,4-N-acetyl-D-_glucosaminyldiphosphoundecaprenol_C71H116N2O17P2" fbc:charge="-2" />
      <species boundaryCondition="false" compartment="Extracellular" constant="false" hasOnlySubstanceUnits="false" id="M_cpd00069_e" name="L-Tyrosine_C9H11NO3" fbc:charge="0" />
      <species boundaryCondition="false" compartment="Cytosol" constant="false" hasOnlySubstanceUnits="false" id="M_cpd00069_c" name="L-Tyrosine_C9H11NO3" fbc:charge="0" />
      <species boundaryCondition="false" compartment="Cytosol" constant="false" hasOnlySubstanceUnits="false" id="M_cpd11572_c" name="trans-Octodec-2-enoyl-ACP_C29H53N2O8PRS" fbc:charge="-1" />
      <species boundaryCondition="false" compartment="Cytosol" constant="false" hasOnlySubstanceUnits="false" id="M_cpd00918_c" name="N-Acetyl-L-glutamate_5-semialdehyde_C7H10NO4" fbc:charge="-1" />
      <species boundaryCondition="false" compartment="Cytosol" constant="false" hasOnlySubstanceUnits="false" id="M_cpd01775_c" name="Phosphoribosyl-ATP_C15H21N5O20P4" fbc:charge="-4" />
      <species boundaryCondition="false" compartment="Cytosol" constant="false" hasOnlySubstanceUnits="false" id="M_cpd00022_c" name="Acetyl-CoA_C23H35N7O17P3S" fbc:charge="-3" />
      <species boundaryCondition="false" compartment="Cytosol" constant="false" hasOnlySubstanceUnits="false" id="M_cpd15715_c" name="Triglucosyl-1,2_diisohexadecanoylglycerol_C53H98O20" fbc:charge="0" />
      <species boundaryCondition="false" compartment="Extracellular" constant="false" hasOnlySubstanceUnits="false" id="M_cpd00063_e" name="Calcium_Ca" fbc:charge="2" />
      <species boundaryCondition="false" compartment="Cytosol" constant="false" hasOnlySubstanceUnits="false" id="M_cpd00063_c" name="Calcium_Ca" fbc:charge="2" />
      <species boundaryCondition="false" compartment="Extracellular" constant="false" hasOnlySubstanceUnits="false" id="M_cpd00046_e" name="CMP_C9H13N3O8P" fbc:charge="-1" />
      <species boundaryCondition="false" compartment="Cytosol" constant="false" hasOnlySubstanceUnits="false" id="M_cpd00046_c" name="CMP_C9H13N3O8P" fbc:charge="-1" />
      <species boundaryCondition="false" compartment="Cytosol" constant="false" hasOnlySubstanceUnits="false" id="M_cpd02685_c" name="N6-Acetyl-LL-2,6-diaminoheptanedioate_C9H15N2O5" fbc:charge="-1" />
      <species boundaryCondition="false" compartment="Extracellular" constant="false" hasOnlySubstanceUnits="false" id="M_cpd00027_e" name="D-Glucose_C6H12O6" fbc:charge="0" />
      <species boundaryCondition="false" compartment="Cytosol" constant="false" hasOnlySubstanceUnits="false" id="M_cpd00027_c" name="D-Glucose_C6H12O6" fbc:charge="0" />
      <species boundaryCondition="false" compartment="Cytosol" constant="false" hasOnlySubstanceUnits="false" id="M_cpd15749_c" name="Isoheptadecanoyllipoteichoic_acid (n=24), linked, unsubstituted_C121H236O135P24" fbc:charge="-24" />
      <species boundaryCondition="false" compartment="Cytosol" constant="false" hasOnlySubstanceUnits="false" id="M_cpd03444_c" name="2-Octaprenylphenol_C46H70O" fbc:charge="0" />
      <species boundaryCondition="false" compartment="Cytosol" constant="false" hasOnlySubstanceUnits="false" id="M_cpd14703_c" name="[Dihydrolipoyllysine-residue_(2-methylpropanoyl)transferase] S-(2-methylbutanoyl)dihydrolipoyllysine_C13H25NO2S2" fbc:charge="0" />
      <species boundaryCondition="false" compartment="Cytosol" constant="false" hasOnlySubstanceUnits="false" id="M_cpd00854_c" name="3,4-Dihydroxyphenylacetate_C8H7O4" fbc:charge="-1" />
      <species boundaryCondition="false" compartment="Cytosol" constant="false" hasOnlySubstanceUnits="false" id="M_cpd03496_c" name="Undecaprenyl-diphospho-N-acetylmuramoyl-(N-acetylglucosamine)-L-_alanyl-D-glutaminyl-meso-2,6-diaminopimeloyl-D-alanyl-D-alanine_C95H154N9O27P2" fbc:charge="-3" />
      <species boundaryCondition="false" compartment="Cytosol" constant="false" hasOnlySubstanceUnits="false" id="M_cpd01693_c" name="Sucrose_6-phosphate_C12H22O14P" fbc:charge="-1" />
      <species boundaryCondition="false" compartment="Cytosol" constant="false" hasOnlySubstanceUnits="false" id="M_cpd02666_c" name="(R)-4'-Phosphopantothenoyl-L-cysteine_C12H21N2O9PS" fbc:charge="-2" />
      <species boundaryCondition="false" compartment="Cytosol" constant="false" hasOnlySubstanceUnits="false" id="M_cpd00003_c" name="NAD+_C21H26N7O14P2" fbc:charge="-1" />
      <species boundaryCondition="false" compartment="Cytosol" constant="false" hasOnlySubstanceUnits="false" id="M_cpd00774_c" name="Uroporphyrinogen_III_C40H36N4O16" fbc:charge="-8" />
      <species boundaryCondition="false" compartment="Extracellular" constant="false" hasOnlySubstanceUnits="false" id="M_cpd01622_e" name="Trimetaphosphate_O9P3" fbc:charge="-3" />
      <species boundaryCondition="false" compartment="Cytosol" constant="false" hasOnlySubstanceUnits="false" id="M_cpd01622_c" name="Trimetaphosphate_O9P3" fbc:charge="-3" />
      <species boundaryCondition="false" compartment="Cytosol" constant="false" hasOnlySubstanceUnits="false" id="M_cpd00957_c" name="2,5-Diamino-6-(5'-phosphoribosylamino)-4-pyrimidineone_C9H15N5O8P" fbc:charge="-1" />
      <species boundaryCondition="false" compartment="Cytosol" constant="false" hasOnlySubstanceUnits="false" id="M_cpd15751_c" name="Isotetradecanoyllipoteichoic_acid (n=24), linked, unsubstituted_C115H224O135P24" fbc:charge="-24" />
      <species boundaryCondition="false" compartment="Cytosol" constant="false" hasOnlySubstanceUnits="false" id="M_cpd15696_c" name="Dianteisoheptadecanoylphosphatidylethanolamine_C39H78NO8P" fbc:charge="0" />
      <species boundaryCondition="false" compartment="Cytosol" constant="false" hasOnlySubstanceUnits="false" id="M_cpd01892_c" name="4-Hydroxybenzoyl-CoA_C28H37N7O18P3S" fbc:charge="-3" />
      <species boundaryCondition="false" compartment="Extracellular" constant="false" hasOnlySubstanceUnits="false" id="M_cpd03724_e" name="Ferrichrome_C27H45FeN9O12" fbc:charge="0" />
      <species boundaryCondition="false" compartment="Cytosol" constant="false" hasOnlySubstanceUnits="false" id="M_cpd03724_c" name="Ferrichrome_C27H45FeN9O12" fbc:charge="0" />
      <species boundaryCondition="false" compartment="Cytosol" constant="false" hasOnlySubstanceUnits="false" id="M_cpd02186_c" name="2-Hydroxy-3-oxosuccinate_C4H2O6" fbc:charge="-2" />
      <species boundaryCondition="false" compartment="Cytosol" constant="false" hasOnlySubstanceUnits="false" id="M_cpd15752_c" name="Isopentadecanoyllipoteichoic_acid (n=24), linked, unsubstituted_C117H228O135P24" fbc:charge="-24" />
      <species boundaryCondition="false" compartment="Cytosol" constant="false" hasOnlySubstanceUnits="false" id="M_cpd00703_c" name="Indole-3-acetate_C10H8NO2" fbc:charge="-1" />
      <species boundaryCondition="false" compartment="Cytosol" constant="false" hasOnlySubstanceUnits="false" id="M_cpd11439_c" name="fa4coa_C36H61N7O17P3S" fbc:charge="-3" />
      <species boundaryCondition="false" compartment="Cytosol" constant="false" hasOnlySubstanceUnits="false" id="M_cpd00217_c" name="Isomaltose_C12H22O11" fbc:charge="0" />
      <species boundaryCondition="false" compartment="Cytosol" constant="false" hasOnlySubstanceUnits="false" id="M_cpd11433_c" name="fa12_C17H33O2" fbc:charge="-1" />
      <species boundaryCondition="false" compartment="Cytosol" constant="false" hasOnlySubstanceUnits="false" id="M_cpd15662_c" name="45(Glucosyl-phosphoglyceryl)-N-Acetyl-beta-D-mannosaminyl-1,4-N-acetyl-D-glucosaminyldiphosphoundecaprenol_C476H836N2O467P47" fbc:charge="-47" />
      <species boundaryCondition="false" compartment="Extracellular" constant="false" hasOnlySubstanceUnits="false" id="M_cpd00307_e" name="Cytosine_C4H5N3O" fbc:charge="0" />
      <species boundaryCondition="false" compartment="Cytosol" constant="false" hasOnlySubstanceUnits="false" id="M_cpd00307_c" name="Cytosine_C4H5N3O" fbc:charge="0" />
      <species boundaryCondition="false" compartment="Cytosol" constant="false" hasOnlySubstanceUnits="false" id="M_cpd00180_c" name="Oxalate_C2O4" fbc:charge="-2" />
      <species boundaryCondition="false" compartment="Cytosol" constant="false" hasOnlySubstanceUnits="false" id="M_cpd15760_c" name="Isotetradecanoyllipoteichoic_acid (n=24), linked, glucose substituted_C259H464O255P24" fbc:charge="-24" />
      <species boundaryCondition="false" compartment="Cytosol" constant="false" hasOnlySubstanceUnits="false" id="M_cpd02711_c" name="2-Dehydro-3-deoxy-6-phospho-D-gluconate_C6H9O9P" fbc:charge="-2" />
      <species boundaryCondition="false" compartment="Cytosol" constant="false" hasOnlySubstanceUnits="false" id="M_cpd00078_c" name="Succinyl-CoA_C25H36N7O19P3S" fbc:charge="-4" />
      <species boundaryCondition="false" compartment="Cytosol" constant="false" hasOnlySubstanceUnits="false" id="M_cpd00797_c" name="(R)-3-Hydroxybutanoate_C4H7O3" fbc:charge="-1" />
      <species boundaryCondition="false" compartment="Cytosol" constant="false" hasOnlySubstanceUnits="false" id="M_cpd02991_c" name="N-(5'-Phospho-D-1'-ribulosylformimino)-5-amino-1-(5''-phospho-D-_ribosyl)-4-imidazolecarboxamide_C15H23N5O15P2" fbc:charge="-2" />
      <species boundaryCondition="false" compartment="Cytosol" constant="false" hasOnlySubstanceUnits="false" id="M_cpd10162_c" name="(R)-3-Hydroxy-3-methyl-2-oxopentanoate_C6H9O4" fbc:charge="-1" />
      <species boundaryCondition="false" compartment="Cytosol" constant="false" hasOnlySubstanceUnits="false" id="M_cpd00834_c" name="Pantetheine_4'-phosphate_C11H22N2O7PS" fbc:charge="-1" />
      <species boundaryCondition="false" compartment="Extracellular" constant="false" hasOnlySubstanceUnits="false" id="M_cpd00216_e" name="Chorismate_C10H8O6" fbc:charge="-2" />
      <species boundaryCondition="false" compartment="Cytosol" constant="false" hasOnlySubstanceUnits="false" id="M_cpd00216_c" name="Chorismate_C10H8O6" fbc:charge="-2" />
      <species boundaryCondition="false" compartment="Cytosol" constant="false" hasOnlySubstanceUnits="false" id="M_cpd00558_c" name="Spermine_C10H30N4" fbc:charge="4" />
      <species boundaryCondition="false" compartment="Cytosol" constant="false" hasOnlySubstanceUnits="false" id="M_cpd00465_c" name="(-)-Ureidoglycolate_C3H5N2O4" fbc:charge="-1" />
      <species boundaryCondition="false" compartment="Cytosol" constant="false" hasOnlySubstanceUnits="false" id="M_cpd00515_c" name="5-Dehydro-4-deoxy-D-glucarate_C6H6O7" fbc:charge="-2" />
      <species boundaryCondition="false" compartment="Cytosol" constant="false" hasOnlySubstanceUnits="false" id="M_cpd00360_c" name="Purine_C5H4N4" fbc:charge="0" />
      <species boundaryCondition="false" compartment="Extracellular" constant="false" hasOnlySubstanceUnits="false" id="M_cpd00417_e" name="L-Arabitol_C5H12O5" fbc:charge="0" />
      <species boundaryCondition="false" compartment="Cytosol" constant="false" hasOnlySubstanceUnits="false" id="M_cpd00417_c" name="L-Arabitol_C5H12O5" fbc:charge="0" />
      <species boundaryCondition="false" compartment="Cytosol" constant="false" hasOnlySubstanceUnits="false" id="M_cpd05191_c" name="3-(Methylthio)propionic_acid_C4H7O2S" fbc:charge="-1" />
      <species boundaryCondition="false" compartment="Cytosol" constant="false" hasOnlySubstanceUnits="false" id="M_cpd00144_c" name="UDP-glucuronate_C15H19N2O18P2" fbc:charge="-3" />
      <species boundaryCondition="false" compartment="Cytosol" constant="false" hasOnlySubstanceUnits="false" id="M_cpd00236_c" name="D-Erythrose_4-phosphate_C4H8O7P" fbc:charge="-1" />
      <species boundaryCondition="false" compartment="Cytosol" constant="false" hasOnlySubstanceUnits="false" id="M_cpd15794_c" name="Isoheptadecanoylcardiolipin_(B. subtilis)_C77H148O17P2" fbc:charge="-2" />
      <species boundaryCondition="false" compartment="Cytosol" constant="false" hasOnlySubstanceUnits="false" id="M_cpd00863_c" name="beta-D-Glucose_6-phosphate_C6H12O9P" fbc:charge="-1" />
      <species boundaryCondition="false" compartment="Cytosol" constant="false" hasOnlySubstanceUnits="false" id="M_cpd03116_c" name="(S)-3-Hydroxydodecanoyl-CoA_C33H55N7O18P3S" fbc:charge="-3" />
      <species boundaryCondition="false" compartment="Cytosol" constant="false" hasOnlySubstanceUnits="false" id="M_cpd11473_c" name="trans-Hex-2-enoyl-[acp]_C17H29N2O8PRS" fbc:charge="-1" />
      <species boundaryCondition="false" compartment="Cytosol" constant="false" hasOnlySubstanceUnits="false" id="M_cpd00295_c" name="dGDP_C10H13N5O10P2" fbc:charge="-2" />
      <species boundaryCondition="false" compartment="Cytosol" constant="false" hasOnlySubstanceUnits="false" id="M_cpd15329_c" name="1-octadecanoyl-sn-glycerol_3-phosphate_C21H42O7P" fbc:charge="-1" />
      <species boundaryCondition="false" compartment="Cytosol" constant="false" hasOnlySubstanceUnits="false" id="M_cpd00334_c" name="(S)-Lactaldehyde_C3H6O2" fbc:charge="0" />
      <species boundaryCondition="false" compartment="Cytosol" constant="false" hasOnlySubstanceUnits="false" id="M_cpd08449_c" name="3-Amino-2-oxopropyl_phosphate_C3H8NO5P" fbc:charge="0" />
      <species boundaryCondition="false" compartment="Cytosol" constant="false" hasOnlySubstanceUnits="false" id="M_cpd15777_c" name="Anteisoheptadecanoyllipoteichoic_acid (n=24), linked, D-alanine substituted_C193H356N24O159P24" fbc:charge="-24" />
      <species boundaryCondition="false" compartment="Cytosol" constant="false" hasOnlySubstanceUnits="false" id="M_cpd00977_c" name="dITP_C10H12N4O13P3" fbc:charge="-3" />
      <species boundaryCondition="false" compartment="Cytosol" constant="false" hasOnlySubstanceUnits="false" id="M_cpd11559_c" name="10-methyl-3-hydroxy-undecanoyl-ACP_C23H43N2O9PRS" fbc:charge="-1" />
      <species boundaryCondition="false" compartment="Cytosol" constant="false" hasOnlySubstanceUnits="false" id="M_cpd03583_c" name="D-arabino-3-Hexulose_6-phosphate_C6H12O9P" fbc:charge="-1" />
      <species boundaryCondition="false" compartment="Cytosol" constant="false" hasOnlySubstanceUnits="false" id="M_cpd00199_c" name="Succinate_semialdehyde_C4H5O3" fbc:charge="-1" />
      <species boundaryCondition="false" compartment="Extracellular" constant="false" hasOnlySubstanceUnits="false" id="M_cpd03701_e" name="Guanosine_3'-phosphate_C10H13N5O8P" fbc:charge="-1" />
      <species boundaryCondition="false" compartment="Cytosol" constant="false" hasOnlySubstanceUnits="false" id="M_cpd03701_c" name="Guanosine_3'-phosphate_C10H13N5O8P" fbc:charge="-1" />
      <species boundaryCondition="false" compartment="Cytosol" constant="false" hasOnlySubstanceUnits="false" id="M_cpd15747_c" name="Myristoyllipoteichoic_acid (n=24), linked, unsubstituted_C115H224O135P24" fbc:charge="-24" />
      <species boundaryCondition="false" compartment="Extracellular" constant="false" hasOnlySubstanceUnits="false" id="M_cpd11578_e" name="hexanesulfonate_C6H13O3S" fbc:charge="-1" />
      <species boundaryCondition="false" compartment="Cytosol" constant="false" hasOnlySubstanceUnits="false" id="M_cpd11578_c" name="hexanesulfonate_C6H13O3S" fbc:charge="-1" />
      <species boundaryCondition="false" compartment="Cytosol" constant="false" hasOnlySubstanceUnits="false" id="M_cpd02371_c" name="D-Tagatose_1,6-bisphosphate_C6H12O12P2" fbc:charge="-2" />
      <species boundaryCondition="false" compartment="Cytosol" constant="false" hasOnlySubstanceUnits="false" id="M_cpd15686_c" name="CDP-1,2-diisopentadecanoylglycerol_C42H75N3O15P2" fbc:charge="-2" />
      <species boundaryCondition="false" compartment="Cytosol" constant="false" hasOnlySubstanceUnits="false" id="M_cpd15526_c" name="1,2-dioctadecanoyl-sn-glycerol_3-phosphate_C39H76O8P" fbc:charge="-1" />
      <species boundaryCondition="false" compartment="Extracellular" constant="false" hasOnlySubstanceUnits="false" id="M_cpd00305_e" name="Thiamin_C12H17N4OS" fbc:charge="1" />
      <species boundaryCondition="false" compartment="Cytosol" constant="false" hasOnlySubstanceUnits="false" id="M_cpd00305_c" name="Thiamin_C12H17N4OS" fbc:charge="1" />
      <species boundaryCondition="false" compartment="Cytosol" constant="false" hasOnlySubstanceUnits="false" id="M_cpd15750_c" name="Anteisoheptadecanoyllipoteichoic_acid (n=24), linked, unsubstituted_C121H236O135P24" fbc:charge="-24" />
      <species boundaryCondition="false" compartment="Cytosol" constant="false" hasOnlySubstanceUnits="false" id="M_cpd02979_c" name="5-(5-Phospho-D-ribosylaminoformimino)-1-(5-phosphoribosyl)-_imidazole-4-carboxamide_C15H23N5O15P2" fbc:charge="-2" />
      <species boundaryCondition="false" compartment="Cytosol" constant="false" hasOnlySubstanceUnits="false" id="M_cpd00066_c" name="L-Phenylalanine_C9H11NO2" fbc:charge="0" />
      <species boundaryCondition="false" compartment="Extracellular" constant="false" hasOnlySubstanceUnits="false" id="M_cpd00298_e" name="dTMP_C10H14N2O8P" fbc:charge="-1" />
      <species boundaryCondition="false" compartment="Cytosol" constant="false" hasOnlySubstanceUnits="false" id="M_cpd00298_c" name="dTMP_C10H14N2O8P" fbc:charge="-1" />
      <species boundaryCondition="false" compartment="Extracellular" constant="false" hasOnlySubstanceUnits="false" id="M_cpd11586_e" name="ala-L-glu-L_C8H13N2O5" fbc:charge="-1" />
      <species boundaryCondition="false" compartment="Cytosol" constant="false" hasOnlySubstanceUnits="false" id="M_cpd11586_c" name="ala-L-glu-L_C8H13N2O5" fbc:charge="-1" />
      <species boundaryCondition="false" compartment="Cytosol" constant="false" hasOnlySubstanceUnits="false" id="M_cpd00143_c" name="Phenylpyruvate_C9H7O3" fbc:charge="-1" />
      <species boundaryCondition="false" compartment="Cytosol" constant="false" hasOnlySubstanceUnits="false" id="M_cpd08625_c" name="5-Hydroxyisourate_C5H4N4O4" fbc:charge="0" />
      <species boundaryCondition="false" compartment="Cytosol" constant="false" hasOnlySubstanceUnits="false" id="M_cpd11312_c" name="Heme_A_C49H54FeN4O6" fbc:charge="-2" />
      <species boundaryCondition="false" compartment="Cytosol" constant="false" hasOnlySubstanceUnits="false" id="M_cpd11620_c" name="Reduced_ferredoxin_Fe2R4S6" fbc:charge="4" />
      <species boundaryCondition="false" compartment="Cytosol" constant="false" hasOnlySubstanceUnits="false" id="M_cpd11606_c" name="Menaquinone_7_C46H64O2" fbc:charge="0" />
      <species boundaryCondition="false" compartment="Cytosol" constant="false" hasOnlySubstanceUnits="false" id="M_cpd11668_c" name="Penicillin_C9H10N2O4RS" fbc:charge="-1" />
      <species boundaryCondition="false" compartment="Extracellular" constant="false" hasOnlySubstanceUnits="false" id="M_cpd11577_e" name="Lanthionine_C6H10N2O4S" fbc:charge="-2" />
      <species boundaryCondition="false" compartment="Cytosol" constant="false" hasOnlySubstanceUnits="false" id="M_cpd11577_c" name="Lanthionine_C6H10N2O4S" fbc:charge="-2" />
      <species boundaryCondition="false" compartment="Cytosol" constant="false" hasOnlySubstanceUnits="false" id="M_cpd02097_c" name="L-Glutamyl_5-phosphate_C5H9NO7P" fbc:charge="-1" />
      <species boundaryCondition="false" compartment="Cytosol" constant="false" hasOnlySubstanceUnits="false" id="M_cpd15721_c" name="Diisohexadecanoylphosphatidylglycerophosphate_C38H74O13P2" fbc:charge="-2" />
      <species boundaryCondition="false" compartment="Cytosol" constant="false" hasOnlySubstanceUnits="false" id="M_cpd03360_c" name="Dihydropteridine_C6H6N4" fbc:charge="0" />
      <species boundaryCondition="false" compartment="Cytosol" constant="false" hasOnlySubstanceUnits="false" id="M_cpd00722_c" name="O-Acetyl-L-serine_C5H9NO4" fbc:charge="0" />
      <species boundaryCondition="false" compartment="Cytosol" constant="false" hasOnlySubstanceUnits="false" id="M_cpd00297_c" name="dTDP_C10H14N2O11P2" fbc:charge="-2" />
      <species boundaryCondition="false" compartment="Cytosol" constant="false" hasOnlySubstanceUnits="false" id="M_cpd00947_c" name="beta-D-Galactosyl-1,4-beta-D-glucosylceramide_C31H56NO13R" fbc:charge="0" />
      <species boundaryCondition="false" compartment="Cytosol" constant="false" hasOnlySubstanceUnits="false" id="M_cpd15596_c" name="Dipicolinate_C7H3NO4" fbc:charge="-2" />
      <species boundaryCondition="false" compartment="Cytosol" constant="false" hasOnlySubstanceUnits="false" id="M_cpd11469_c" name="trans-Dodec-2-enoyl-[acp]_C23H41N2O8PRS" fbc:charge="-1" />
      <species boundaryCondition="false" compartment="Cytosol" constant="false" hasOnlySubstanceUnits="false" id="M_cpd03407_c" name="gamma-Glutamyl-beta-cyanoalanine_C9H12N3O5" fbc:charge="-1" />
      <species boundaryCondition="false" compartment="Cytosol" constant="false" hasOnlySubstanceUnits="false" id="M_cpd11513_c" name="12-methyl-3-hydroxy-tetra-decanoyl-ACP_C26H49N2O9PRS" fbc:charge="-1" />
      <species boundaryCondition="false" compartment="Cytosol" constant="false" hasOnlySubstanceUnits="false" id="M_cpd14700_c" name="2-Methyl-1-hydroxypropyl-ThPP_C16H25N4O8P2S" fbc:charge="-1" />
      <species boundaryCondition="false" compartment="Cytosol" constant="false" hasOnlySubstanceUnits="false" id="M_cpd03187_c" name="Oxalosuccinate_C6H3O7" fbc:charge="-3" />
      <species boundaryCondition="false" compartment="Cytosol" constant="false" hasOnlySubstanceUnits="false" id="M_cpd02090_c" name="Glycerophosphoglycerol_C6H14O8P" fbc:charge="-1" />
      <species boundaryCondition="false" compartment="Extracellular" constant="false" hasOnlySubstanceUnits="false" id="M_cpd00138_e" name="D-Mannose_C6H12O6" fbc:charge="0" />
      <species boundaryCondition="false" compartment="Cytosol" constant="false" hasOnlySubstanceUnits="false" id="M_cpd00138_c" name="D-Mannose_C6H12O6" fbc:charge="0" />
      <species boundaryCondition="false" compartment="Cytosol" constant="false" hasOnlySubstanceUnits="false" id="M_cpd00742_c" name="Urea-1-carboxylate_C2H3N2O3" fbc:charge="-1" />
      <species boundaryCondition="false" compartment="Cytosol" constant="false" hasOnlySubstanceUnits="false" id="M_cpd11535_c" name="11-methyl-trans-dodec-2-enoyl-ACP_C24H43N2O8PRS" fbc:charge="-1" />
      <species boundaryCondition="false" compartment="Cytosol" constant="false" hasOnlySubstanceUnits="false" id="M_cpd12689_c" name="3-Oxotetradecanoyl-CoA_C35H57N7O18P3S" fbc:charge="-3" />
      <species boundaryCondition="false" compartment="Cytosol" constant="false" hasOnlySubstanceUnits="false" id="M_cpd00177_c" name="dADP_C10H13N5O9P2" fbc:charge="-2" />
      <species boundaryCondition="false" compartment="Cytosol" constant="false" hasOnlySubstanceUnits="false" id="M_cpd00769_c" name="N-Formyl-L-aspartate_C5H5NO5" fbc:charge="-2" />
      <species boundaryCondition="false" compartment="Extracellular" constant="false" hasOnlySubstanceUnits="false" id="M_cpd00382_e" name="Raffinose_C18H32O16" fbc:charge="0" />
      <species boundaryCondition="false" compartment="Cytosol" constant="false" hasOnlySubstanceUnits="false" id="M_cpd00382_c" name="Raffinose_C18H32O16" fbc:charge="0" />
      <species boundaryCondition="false" compartment="Extracellular" constant="false" hasOnlySubstanceUnits="false" id="M_cpd00126_e" name="GMP_C10H13N5O8P" fbc:charge="-1" />
      <species boundaryCondition="false" compartment="Cytosol" constant="false" hasOnlySubstanceUnits="false" id="M_cpd00126_c" name="GMP_C10H13N5O8P" fbc:charge="-1" />
      <species boundaryCondition="false" compartment="Cytosol" constant="false" hasOnlySubstanceUnits="false" id="M_cpd11437_c" name="fa3coa_C36H61N7O17P3S" fbc:charge="-3" />
      <species boundaryCondition="false" compartment="Extracellular" constant="false" hasOnlySubstanceUnits="false" id="M_cpd04761_e" name="Ferroxamine_C25H46FeN6O8" fbc:charge="4" />
      <species boundaryCondition="false" compartment="Cytosol" constant="false" hasOnlySubstanceUnits="false" id="M_cpd04761_c" name="Ferroxamine_C25H46FeN6O8" fbc:charge="4" />
      <species boundaryCondition="false" compartment="Cytosol" constant="false" hasOnlySubstanceUnits="false" id="M_cpd00261_c" name="L-Xylulose_C5H10O5" fbc:charge="0" />
      <species boundaryCondition="false" compartment="Cytosol" constant="false" hasOnlySubstanceUnits="false" id="M_cpd02279_c" name="NG,NG-Dimethyl-L-arginine_C8H19N4O2" fbc:charge="1" />
      <species boundaryCondition="false" compartment="Cytosol" constant="false" hasOnlySubstanceUnits="false" id="M_cpd11518_c" name="14-methyl-trans-hexa-dec-2-enoyl-ACP_C28H51N2O8PRS" fbc:charge="-1" />
      <species boundaryCondition="false" compartment="Cytosol" constant="false" hasOnlySubstanceUnits="false" id="M_cpd12115_c" name="alpha-L-Arabinan_C15H26O13" fbc:charge="0" />
      <species boundaryCondition="false" compartment="Cytosol" constant="false" hasOnlySubstanceUnits="false" id="M_cpd15736_c" name="Diglucosyl-1,2_diisohexadecanoylglycerol_C47H88O15" fbc:charge="0" />
      <species boundaryCondition="false" compartment="Cytosol" constant="false" hasOnlySubstanceUnits="false" id="M_cpd01882_c" name="3-Methylbutanoyl-CoA_C26H41N7O17P3S" fbc:charge="-3" />
      <species boundaryCondition="false" compartment="Extracellular" constant="false" hasOnlySubstanceUnits="false" id="M_cpd00284_e" name="6-Phospho-D-gluconate_C6H11O10P" fbc:charge="-2" />
      <species boundaryCondition="false" compartment="Cytosol" constant="false" hasOnlySubstanceUnits="false" id="M_cpd00284_c" name="6-Phospho-D-gluconate_C6H11O10P" fbc:charge="-2" />
      <species boundaryCondition="false" compartment="Cytosol" constant="false" hasOnlySubstanceUnits="false" id="M_cpd00358_c" name="dUTP_C9H12N2O14P3" fbc:charge="-3" />
      <species boundaryCondition="false" compartment="Extracellular" constant="false" hasOnlySubstanceUnits="false" id="M_cpd11597_e" name="ARSENOBETAINE_C5H11O2As" fbc:charge="0" />
      <species boundaryCondition="false" compartment="Cytosol" constant="false" hasOnlySubstanceUnits="false" id="M_cpd11597_c" name="ARSENOBETAINE_C5H11O2As" fbc:charge="0" />
      <species boundaryCondition="false" compartment="Extracellular" constant="false" hasOnlySubstanceUnits="false" id="M_cpd00058_e" name="Copper2_Cu" fbc:charge="2" />
      <species boundaryCondition="false" compartment="Cytosol" constant="false" hasOnlySubstanceUnits="false" id="M_cpd00058_c" name="Copper2_Cu" fbc:charge="2" />
      <species boundaryCondition="false" compartment="Cytosol" constant="false" hasOnlySubstanceUnits="false" id="M_cpd15677_c" name="1,2-diisoheptadecanoyl-sn-glycerol_3-phosphate_C37H72O8P" fbc:charge="-1" />
      <species boundaryCondition="false" compartment="Cytosol" constant="false" hasOnlySubstanceUnits="false" id="M_cpd00193_c" name="Adenylyl_sulfate_C10H12N5O10PS" fbc:charge="-2" />
      <species boundaryCondition="false" compartment="Extracellular" constant="false" hasOnlySubstanceUnits="false" id="M_cpd00169_e" name="3-Phospho-D-glycerate_C3H5O7P" fbc:charge="-2" />
      <species boundaryCondition="false" compartment="Cytosol" constant="false" hasOnlySubstanceUnits="false" id="M_cpd00169_c" name="3-Phospho-D-glycerate_C3H5O7P" fbc:charge="-2" />
      <species boundaryCondition="false" compartment="Cytosol" constant="false" hasOnlySubstanceUnits="false" id="M_cpd00739_c" name="Reduced_riboflavin_C17H22N4O6" fbc:charge="0" />
      <species boundaryCondition="false" compartment="Extracellular" constant="false" hasOnlySubstanceUnits="false" id="M_cpd00541_e" name="Lipoate_C8H13O2S2" fbc:charge="-1" />
      <species boundaryCondition="false" compartment="Cytosol" constant="false" hasOnlySubstanceUnits="false" id="M_cpd00541_c" name="Lipoate_C8H13O2S2" fbc:charge="-1" />
      <species boundaryCondition="false" compartment="Cytosol" constant="false" hasOnlySubstanceUnits="false" id="M_cpd00005_c" name="NADPH_C21H27N7O17P3" fbc:charge="-3" />
      <species boundaryCondition="false" compartment="Cytosol" constant="false" hasOnlySubstanceUnits="false" id="M_cpd11435_c" name="fa1coa_C35H59N7O17P3S" fbc:charge="-3" />
      <species boundaryCondition="false" compartment="Cytosol" constant="false" hasOnlySubstanceUnits="false" id="M_cpd11217_c" name="1,4-Dihydroxy-2-naphthoyl-CoA_C32H39N7O19P3S" fbc:charge="-3" />
      <species boundaryCondition="false" compartment="Cytosol" constant="false" hasOnlySubstanceUnits="false" id="M_cpd00247_c" name="Orotate_C5H3N2O4" fbc:charge="-1" />
      <species boundaryCondition="false" compartment="Cytosol" constant="false" hasOnlySubstanceUnits="false" id="M_cpd00501_c" name="beta-D-Glucose_1-phosphate_C6H12O9P" fbc:charge="-1" />
      <species boundaryCondition="false" compartment="Cytosol" constant="false" hasOnlySubstanceUnits="false" id="M_cpd11486_c" name="3-Oxohexanoyl-[acp]_C17H29N2O9PRS" fbc:charge="-1" />
      <species boundaryCondition="false" compartment="Cytosol" constant="false" hasOnlySubstanceUnits="false" id="M_cpd03119_c" name="3-Oxodecanoyl-CoA_C31H49N7O18P3S" fbc:charge="-3" />
      <species boundaryCondition="false" compartment="Cytosol" constant="false" hasOnlySubstanceUnits="false" id="M_cpd00196_c" name="Acetyl_phosphate_C2H4O5P" fbc:charge="-1" />
      <species boundaryCondition="false" compartment="Extracellular" constant="false" hasOnlySubstanceUnits="false" id="M_cpd00053_e" name="L-Glutamine_C5H10N2O3" fbc:charge="0" />
      <species boundaryCondition="false" compartment="Cytosol" constant="false" hasOnlySubstanceUnits="false" id="M_cpd00053_c" name="L-Glutamine_C5H10N2O3" fbc:charge="0" />
      <species boundaryCondition="false" compartment="Cytosol" constant="false" hasOnlySubstanceUnits="false" id="M_cpd02210_c" name="Indoleglycerol_phosphate_C11H13NO6P" fbc:charge="-1" />
      <species boundaryCondition="false" compartment="Extracellular" constant="false" hasOnlySubstanceUnits="false" id="M_cpd00727_e" name="2-Phosphoglycolate_C2H3O6P" fbc:charge="-2" />
      <species boundaryCondition="false" compartment="Cytosol" constant="false" hasOnlySubstanceUnits="false" id="M_cpd00727_c" name="2-Phosphoglycolate_C2H3O6P" fbc:charge="-2" />
      <species boundaryCondition="false" compartment="Cytosol" constant="false" hasOnlySubstanceUnits="false" id="M_cpd15729_c" name="Diglucosyl-1,2_dimyristoylglycerol_C43H80O15" fbc:charge="0" />
      <species boundaryCondition="false" compartment="Cytosol" constant="false" hasOnlySubstanceUnits="false" id="M_cpd00345_c" name="5-Methyltetrahydrofolate_C20H23N7O6" fbc:charge="-2" />
      <species boundaryCondition="false" compartment="Cytosol" constant="false" hasOnlySubstanceUnits="false" id="M_cpd15681_c" name="1,2-dianteisopentadecanoyl-sn-glycerol_3-phosphate_C33H64O8P" fbc:charge="-1" />
      <species boundaryCondition="false" compartment="Cytosol" constant="false" hasOnlySubstanceUnits="false" id="M_cpd00198_c" name="D-Xylulose_5-phosphate_C5H10O8P" fbc:charge="-1" />
      <species boundaryCondition="false" compartment="Cytosol" constant="false" hasOnlySubstanceUnits="false" id="M_cpd15673_c" name="1-isotetradecanoyl-sn-glycerol_3-phosphate_C17H34O7P" fbc:charge="-1" />
      <species boundaryCondition="false" compartment="Cytosol" constant="false" hasOnlySubstanceUnits="false" id="M_cpd00524_c" name="2,4,6/3,5-Pentahydroxycyclohexanone_C6H10O6" fbc:charge="0" />
      <species boundaryCondition="false" compartment="Cytosol" constant="false" hasOnlySubstanceUnits="false" id="M_cpd00227_c" name="L-Homoserine_C4H9NO3" fbc:charge="0" />
      <species boundaryCondition="false" compartment="Cytosol" constant="false" hasOnlySubstanceUnits="false" id="M_cpd00956_c" name="1-(2-Carboxyphenylamino)-1'-deoxy-D-ribulose_5'-phosphate_C12H14NO9P" fbc:charge="-2" />
      <species boundaryCondition="false" compartment="Cytosol" constant="false" hasOnlySubstanceUnits="false" id="M_cpd11569_c" name="14-methyl-pentadecanoyl-ACP_C27H51N2O8PRS" fbc:charge="-1" />
      <species boundaryCondition="false" compartment="Cytosol" constant="false" hasOnlySubstanceUnits="false" id="M_cpd00521_c" name="dTDP-4-dehydro-6-deoxy-alpha-D-glucose_C16H22N2O15P2" fbc:charge="-2" />
      <species boundaryCondition="false" compartment="Cytosol" constant="false" hasOnlySubstanceUnits="false" id="M_cpd02414_c" name="L-2-Amino-6-oxoheptanedioate_C7H10NO5" fbc:charge="-1" />
      <species boundaryCondition="false" compartment="Extracellular" constant="false" hasOnlySubstanceUnits="false" id="M_cpd01262_e" name="Maltotriose_C18H32O16" fbc:charge="0" />
      <species boundaryCondition="false" compartment="Cytosol" constant="false" hasOnlySubstanceUnits="false" id="M_cpd01262_c" name="Maltotriose_C18H32O16" fbc:charge="0" />
      <species boundaryCondition="false" compartment="Cytosol" constant="false" hasOnlySubstanceUnits="false" id="M_cpd15538_c" name="Phosphatidylglycerol_dihexadecanoyl_C38H74O10P" fbc:charge="-1" />
      <species boundaryCondition="false" compartment="Cytosol" constant="false" hasOnlySubstanceUnits="false" id="M_cpd11526_c" name="7-methyl-3-hydroxy-octanoyl-ACP_C20H37N2O9PRS" fbc:charge="-1" />
      <species boundaryCondition="false" compartment="Cytosol" constant="false" hasOnlySubstanceUnits="false" id="M_cpd00443_c" name="4-Aminobenzoate_C7H6NO2" fbc:charge="-1" />
      <species boundaryCondition="false" compartment="Cytosol" constant="false" hasOnlySubstanceUnits="false" id="M_cpd00428_c" name="Methylglyoxal_C3H4O2" fbc:charge="0" />
      <species boundaryCondition="false" compartment="Extracellular" constant="false" hasOnlySubstanceUnits="false" id="M_cpd03424_e" name="Vitamin_B12_C61H86CoN13O14PR" fbc:charge="6" />
      <species boundaryCondition="false" compartment="Cytosol" constant="false" hasOnlySubstanceUnits="false" id="M_cpd03424_c" name="Vitamin_B12_C61H86CoN13O14PR" fbc:charge="6" />
      <species boundaryCondition="false" compartment="Cytosol" constant="false" hasOnlySubstanceUnits="false" id="M_cpd01982_c" name="5-Phosphoribosylamine_C5H12NO7P" fbc:charge="0" />
      <species boundaryCondition="false" compartment="Extracellular" constant="false" hasOnlySubstanceUnits="false" id="M_cpd00029_e" name="Acetate_C2H3O2" fbc:charge="-1" />
      <species boundaryCondition="false" compartment="Cytosol" constant="false" hasOnlySubstanceUnits="false" id="M_cpd00029_c" name="Acetate_C2H3O2" fbc:charge="-1" />
      <species boundaryCondition="false" compartment="Cytosol" constant="false" hasOnlySubstanceUnits="false" id="M_cpd00683_c" name="Dihydropteroate_C14H13N6O3" fbc:charge="-1" />
      <species boundaryCondition="false" compartment="Cytosol" constant="false" hasOnlySubstanceUnits="false" id="M_cpd11551_c" name="6-methyl-3-hydroxy-heptanoyl-ACP_C19H35N2O9PRS" fbc:charge="-1" />
      <species boundaryCondition="false" compartment="Cytosol" constant="false" hasOnlySubstanceUnits="false" id="M_cpd08289_c" name="1-Deoxy-D-xylulose_5-phosphate_C5H10O7P" fbc:charge="-1" />
      <species boundaryCondition="false" compartment="Cytosol" constant="false" hasOnlySubstanceUnits="false" id="M_cpd15779_c" name="Isopentadecanoyllipoteichoic_acid (n=24), linked, D-alanine substituted_C189H348N24O159P24" fbc:charge="-24" />
      <species boundaryCondition="false" compartment="Cytosol" constant="false" hasOnlySubstanceUnits="false" id="M_cpd11441_c" name="fa6coa_C37H63N7O17P3S" fbc:charge="-3" />
      <species boundaryCondition="false" compartment="Extracellular" constant="false" hasOnlySubstanceUnits="false" id="M_cpd01132_e" name="Puromycin_C22H30N7O5" fbc:charge="1" />
      <species boundaryCondition="false" compartment="Cytosol" constant="false" hasOnlySubstanceUnits="false" id="M_cpd01132_c" name="Puromycin_C22H30N7O5" fbc:charge="1" />
      <species boundaryCondition="false" compartment="Extracellular" constant="false" hasOnlySubstanceUnits="false" id="M_cpd00075_e" name="Nitrite_NO2" fbc:charge="-1" />
      <species boundaryCondition="false" compartment="Cytosol" constant="false" hasOnlySubstanceUnits="false" id="M_cpd00075_c" name="Nitrite_NO2" fbc:charge="-1" />
      <species boundaryCondition="false" compartment="Extracellular" constant="false" hasOnlySubstanceUnits="false" id="M_cpd00013_e" name="NH3_H4N" fbc:charge="1" />
      <species boundaryCondition="false" compartment="Cytosol" constant="false" hasOnlySubstanceUnits="false" id="M_cpd00013_c" name="NH3_H4N" fbc:charge="1" />
      <species boundaryCondition="false" compartment="Extracellular" constant="false" hasOnlySubstanceUnits="false" id="M_cpd00039_e" name="L-Lysine_C6H15N2O2" fbc:charge="1" />
      <species boundaryCondition="false" compartment="Cytosol" constant="false" hasOnlySubstanceUnits="false" id="M_cpd00039_c" name="L-Lysine_C6H15N2O2" fbc:charge="1" />
      <species boundaryCondition="false" compartment="Cytosol" constant="false" hasOnlySubstanceUnits="false" id="M_cpd00885_c" name="myo-Inositol_hexakisphosphate_C6H12O24P6" fbc:charge="-6" />
      <species boundaryCondition="false" compartment="Cytosol" constant="false" hasOnlySubstanceUnits="false" id="M_cpd11459_c" name="tcam_C420H692N30O391P30" fbc:charge="-30" />
      <species boundaryCondition="false" compartment="Cytosol" constant="false" hasOnlySubstanceUnits="false" id="M_cpd15722_c" name="Diisoheptadecanoylphosphatidylglycerol_C40H78O10P" fbc:charge="-1" />
      <species boundaryCondition="false" compartment="Cytosol" constant="false" hasOnlySubstanceUnits="false" id="M_cpd00638_c" name="Deamino-NAD+_C21H24N6O15P2" fbc:charge="-2" />
      <species boundaryCondition="false" compartment="Extracellular" constant="false" hasOnlySubstanceUnits="false" id="M_cpd00244_e" name="Nickel_Ni" fbc:charge="2" />
      <species boundaryCondition="false" compartment="Cytosol" constant="false" hasOnlySubstanceUnits="false" id="M_cpd00244_c" name="Nickel_Ni" fbc:charge="2" />
      <species boundaryCondition="false" compartment="Cytosol" constant="false" hasOnlySubstanceUnits="false" id="M_cpd15701_c" name="1,2-Diisoheptadecanoyl-sn-glycerol_C37H72O5" fbc:charge="0" />
      <species boundaryCondition="false" compartment="Cytosol" constant="false" hasOnlySubstanceUnits="false" id="M_cpd11498_c" name="4-methyl-trans-hex-2-enoyl-ACP_C18H31N2O8PRS" fbc:charge="-1" />
      <species boundaryCondition="false" compartment="Cytosol" constant="false" hasOnlySubstanceUnits="false" id="M_cpd15711_c" name="Triglucosyl-1,2_dianteisoheptadecanoylglycerol_C55H102O20" fbc:charge="0" />
      <species boundaryCondition="false" compartment="Extracellular" constant="false" hasOnlySubstanceUnits="false" id="M_cpd00128_e" name="Adenine_C5H5N5" fbc:charge="0" />
      <species boundaryCondition="false" compartment="Cytosol" constant="false" hasOnlySubstanceUnits="false" id="M_cpd00128_c" name="Adenine_C5H5N5" fbc:charge="0" />
      <species boundaryCondition="false" compartment="Cytosol" constant="false" hasOnlySubstanceUnits="false" id="M_cpd01973_c" name="4-Guanidinobutanamide_C5H13N4O" fbc:charge="1" />
      <species boundaryCondition="false" compartment="Cytosol" constant="false" hasOnlySubstanceUnits="false" id="M_cpd11485_c" name="3-Oxohexadecanoyl-[acp]_C27H49N2O9PRS" fbc:charge="-1" />
      <species boundaryCondition="false" compartment="Cytosol" constant="false" hasOnlySubstanceUnits="false" id="M_cpd16335_c" name="2-Succinyl-5-enolpyruvyl-6-hydroxy-3-cyclohexene-1-carboxylate_C14H13O9" fbc:charge="-3" />
      <species boundaryCondition="false" compartment="Extracellular" constant="false" hasOnlySubstanceUnits="false" id="M_cpd00210_e" name="Taurine_C2H7NO3S" fbc:charge="0" />
      <species boundaryCondition="false" compartment="Cytosol" constant="false" hasOnlySubstanceUnits="false" id="M_cpd00210_c" name="Taurine_C2H7NO3S" fbc:charge="0" />
      <species boundaryCondition="false" compartment="Extracellular" constant="false" hasOnlySubstanceUnits="false" id="M_cpd00738_e" name="phosphoserine_C3H7NO6P" fbc:charge="-1" />
      <species boundaryCondition="false" compartment="Cytosol" constant="false" hasOnlySubstanceUnits="false" id="M_cpd00738_c" name="phosphoserine_C3H7NO6P" fbc:charge="-1" />
      <species boundaryCondition="false" compartment="Cytosol" constant="false" hasOnlySubstanceUnits="false" id="M_cpd00836_c" name="S-Acetyldihydrolipoamide_C10H19NO2S2" fbc:charge="0" />
      <species boundaryCondition="false" compartment="Extracellular" constant="false" hasOnlySubstanceUnits="false" id="M_cpd11580_e" name="Gly-Gln_C7H13N3O4" fbc:charge="0" />
      <species boundaryCondition="false" compartment="Cytosol" constant="false" hasOnlySubstanceUnits="false" id="M_cpd11580_c" name="Gly-Gln_C7H13N3O4" fbc:charge="0" />
      <species boundaryCondition="false" compartment="Extracellular" constant="false" hasOnlySubstanceUnits="false" id="M_cpd00107_e" name="L-Leucine_C6H13NO2" fbc:charge="0" />
      <species boundaryCondition="false" compartment="Cytosol" constant="false" hasOnlySubstanceUnits="false" id="M_cpd00107_c" name="L-Leucine_C6H13NO2" fbc:charge="0" />
      <species boundaryCondition="false" compartment="Cytosol" constant="false" hasOnlySubstanceUnits="false" id="M_cpd11504_c" name="8-methyl-3-oxo-decanoyl-ACP_C22H39N2O9PRS" fbc:charge="-1" />
      <species boundaryCondition="false" compartment="Cytosol" constant="false" hasOnlySubstanceUnits="false" id="M_cpd00133_c" name="Nicotinamide_C6H6N2O" fbc:charge="0" />
      <species boundaryCondition="false" compartment="Cytosol" constant="false" hasOnlySubstanceUnits="false" id="M_cpd00113_c" name="Isopentenyl_diphosphate_C5H10O7P2" fbc:charge="-2" />
      <species boundaryCondition="false" compartment="Cytosol" constant="false" hasOnlySubstanceUnits="false" id="M_cpd15237_c" name="hexadecenoate_C16H29O2" fbc:charge="-1" />
      <species boundaryCondition="false" compartment="Cytosol" constant="false" hasOnlySubstanceUnits="false" id="M_cpd03205_c" name="Phytoene_C40H64" fbc:charge="0" />
      <species boundaryCondition="false" compartment="Cytosol" constant="false" hasOnlySubstanceUnits="false" id="M_cpd11511_c" name="10-methyl-dodecanoyl-ACP_C24H45N2O8PRS" fbc:charge="-1" />
      <species boundaryCondition="false" compartment="Extracellular" constant="false" hasOnlySubstanceUnits="false" id="M_cpd00989_e" name="3'-UMP_C9H12N2O9P" fbc:charge="-1" />
      <species boundaryCondition="false" compartment="Cytosol" constant="false" hasOnlySubstanceUnits="false" id="M_cpd00989_c" name="3'-UMP_C9H12N2O9P" fbc:charge="-1" />
      <species boundaryCondition="false" compartment="Cytosol" constant="false" hasOnlySubstanceUnits="false" id="M_cpd00081_c" name="Sulfite_HO3S" fbc:charge="-1" />
      <species boundaryCondition="false" compartment="Cytosol" constant="false" hasOnlySubstanceUnits="false" id="M_cpd00045_c" name="Adenosine_3',5'-bisphosphate_C10H13N5O10P2" fbc:charge="-2" />
      <species boundaryCondition="false" compartment="Extracellular" constant="false" hasOnlySubstanceUnits="false" id="M_cpd01571_e" name="2',3'-Cyclic_CMP_C9H11N3O7P" fbc:charge="-1" />
      <species boundaryCondition="false" compartment="Cytosol" constant="false" hasOnlySubstanceUnits="false" id="M_cpd01571_c" name="2',3'-Cyclic_CMP_C9H11N3O7P" fbc:charge="-1" />
      <species boundaryCondition="false" compartment="Cytosol" constant="false" hasOnlySubstanceUnits="false" id="M_cpd12370_c" name="Apo-[acyl-carrier-protein]_HOR" fbc:charge="0" />
      <species boundaryCondition="false" compartment="Cytosol" constant="false" hasOnlySubstanceUnits="false" id="M_cpd00116_c" name="Methanol_CH4O" fbc:charge="0" />
      <species boundaryCondition="false" compartment="Cytosol" constant="false" hasOnlySubstanceUnits="false" id="M_cpd15744_c" name="Monoglucosyl-1,2_dianteisopentadecanoylglycerol_C39H74O10" fbc:charge="0" />
      <species boundaryCondition="false" compartment="Cytosol" constant="false" hasOnlySubstanceUnits="false" id="M_cpd00313_c" name="Quercetin_C15H9O7" fbc:charge="-1" />
      <species boundaryCondition="false" compartment="Cytosol" constant="false" hasOnlySubstanceUnits="false" id="M_cpd11470_c" name="Octanoyl-[acp]_C19H35N2O8PRS" fbc:charge="-1" />
      <species boundaryCondition="false" compartment="Cytosol" constant="false" hasOnlySubstanceUnits="false" id="M_cpd11557_c" name="8-methyl-nonanoyl-ACP_C21H39N2O8PRS" fbc:charge="-1" />
      <species boundaryCondition="false" compartment="Cytosol" constant="false" hasOnlySubstanceUnits="false" id="M_cpd00120_c" name="Butanoyl-CoA_C25H39N7O17P3S" fbc:charge="-3" />
      <species boundaryCondition="false" compartment="Cytosol" constant="false" hasOnlySubstanceUnits="false" id="M_cpd15774_c" name="Myristoyllipoteichoic_acid (n=24), linked, D-alanine substituted_C187H342N24O159P24" fbc:charge="-26" />
      <species boundaryCondition="false" compartment="Extracellular" constant="false" hasOnlySubstanceUnits="false" id="M_cpd00363_e" name="Ethanol_C2H6O" fbc:charge="0" />
      <species boundaryCondition="false" compartment="Cytosol" constant="false" hasOnlySubstanceUnits="false" id="M_cpd00363_c" name="Ethanol_C2H6O" fbc:charge="0" />
      <species boundaryCondition="false" compartment="Cytosol" constant="false" hasOnlySubstanceUnits="false" id="M_cpd02168_c" name="Prephytoene_diphosphate_C40H66O7P2" fbc:charge="-2" />
      <species boundaryCondition="false" compartment="Cytosol" constant="false" hasOnlySubstanceUnits="false" id="M_cpd15768_c" name="Anteisoheptadecanoyllipoteichoic_acid (n=24), linked, N-acetyl-D-glucosamine_C313H548N24O255P24" fbc:charge="-24" />
      <species boundaryCondition="false" compartment="Cytosol" constant="false" hasOnlySubstanceUnits="false" id="M_cpd15781_c" name="Isohexadecanoyllipoteichoic_acid (n=24), linked, D-alanine substituted_C191H352N24O159P24" fbc:charge="-24" />
      <species boundaryCondition="false" compartment="Cytosol" constant="false" hasOnlySubstanceUnits="false" id="M_cpd15706_c" name="1,2-Diisohexadecanoyl-sn-glycerol_C35H68O5" fbc:charge="0" />
      <species boundaryCondition="false" compartment="Extracellular" constant="false" hasOnlySubstanceUnits="false" id="M_cpd03727_e" name="Ectoine_C6H10N2O2" fbc:charge="0" />
      <species boundaryCondition="false" compartment="Cytosol" constant="false" hasOnlySubstanceUnits="false" id="M_cpd03727_c" name="Ectoine_C6H10N2O2" fbc:charge="0" />
      <species boundaryCondition="false" compartment="Cytosol" constant="false" hasOnlySubstanceUnits="false" id="M_cpd15757_c" name="Stearoyllipoteichoic_acid (n=24), linked, glucose substituted_C267H480O255P24" fbc:charge="-24" />
      <species boundaryCondition="false" compartment="Cytosol" constant="false" hasOnlySubstanceUnits="false" id="M_cpd02631_c" name="3,5/4-Trihydroxycyclohexa-1,2-dione_C6H8O5" fbc:charge="0" />
      <species boundaryCondition="false" compartment="Cytosol" constant="false" hasOnlySubstanceUnits="false" id="M_cpd02569_c" name="3-Hydroxy-3-methyl-2-oxobutanoic_acid_C5H7O4" fbc:charge="-1" />
      <species boundaryCondition="false" compartment="Cytosol" constant="false" hasOnlySubstanceUnits="false" id="M_cpd02698_c" name="N-Succinyl-LL-2,6-diaminoheptanedioate_C11H16N2O7" fbc:charge="-2" />
      <species boundaryCondition="false" compartment="Cytosol" constant="false" hasOnlySubstanceUnits="false" id="M_cpd03121_c" name="3-Oxooctanoyl-CoA_C29H45N7O18P3S" fbc:charge="-3" />
      <species boundaryCondition="false" compartment="Cytosol" constant="false" hasOnlySubstanceUnits="false" id="M_cpd03656_c" name="GA2_C39H69N2O18R" fbc:charge="0" />
      <species boundaryCondition="false" compartment="Cytosol" constant="false" hasOnlySubstanceUnits="false" id="M_cpd15269_c" name="octadecenoate_C18H33O2" fbc:charge="-1" />
      <species boundaryCondition="false" compartment="Cytosol" constant="false" hasOnlySubstanceUnits="false" id="M_cpd11483_c" name="(3R)-3-Hydroxyoctanoyl-[acyl-carrier_protein]_C19H35N2O9PRS" fbc:charge="-1" />
      <species boundaryCondition="false" compartment="Cytosol" constant="false" hasOnlySubstanceUnits="false" id="M_cpd02140_c" name="Aminoimidazole_ribotide_C8H14N3O7P" fbc:charge="0" />
      <species boundaryCondition="false" compartment="Cytosol" constant="false" hasOnlySubstanceUnits="false" id="M_cpd00932_c" name="5-O-(1-Carboxyvinyl)-3-phosphoshikimate_C10H10O10P" fbc:charge="-3" />
      <species boundaryCondition="false" compartment="Extracellular" constant="false" hasOnlySubstanceUnits="false" id="M_cpd11588_e" name="gly-pro-L_C7H12N2O3" fbc:charge="0" />
      <species boundaryCondition="false" compartment="Cytosol" constant="false" hasOnlySubstanceUnits="false" id="M_cpd11588_c" name="gly-pro-L_C7H12N2O3" fbc:charge="0" />
      <species boundaryCondition="false" compartment="Cytosol" constant="false" hasOnlySubstanceUnits="false" id="M_cpd11537_c" name="13-methyl-3-oxo-tetra-decanoyl-ACP_C26H47N2O9PRS" fbc:charge="-1" />
      <species boundaryCondition="false" compartment="Cytosol" constant="false" hasOnlySubstanceUnits="false" id="M_cpd00213_c" name="Lipoamide_C8H15NOS2" fbc:charge="0" />
      <species boundaryCondition="false" compartment="Extracellular" constant="false" hasOnlySubstanceUnits="false" id="M_cpd01242_e" name="Deoxyribose_C5H10O4" fbc:charge="0" />
      <species boundaryCondition="false" compartment="Cytosol" constant="false" hasOnlySubstanceUnits="false" id="M_cpd01242_c" name="Deoxyribose_C5H10O4" fbc:charge="0" />
      <species boundaryCondition="false" compartment="Cytosol" constant="false" hasOnlySubstanceUnits="false" id="M_cpd11516_c" name="14-methyl-3-oxo-hexa-decanoyl-ACP_C28H51N2O9PRS" fbc:charge="-1" />
      <species boundaryCondition="false" compartment="Extracellular" constant="false" hasOnlySubstanceUnits="false" id="M_cpd00092_e" name="Uracil_C4H4N2O2" fbc:charge="0" />
      <species boundaryCondition="false" compartment="Cytosol" constant="false" hasOnlySubstanceUnits="false" id="M_cpd00092_c" name="Uracil_C4H4N2O2" fbc:charge="0" />
      <species boundaryCondition="false" compartment="Extracellular" constant="false" hasOnlySubstanceUnits="false" id="M_cpd11579_e" name="ethanesulfonate_C2H5O3S" fbc:charge="-1" />
      <species boundaryCondition="false" compartment="Cytosol" constant="false" hasOnlySubstanceUnits="false" id="M_cpd11579_c" name="ethanesulfonate_C2H5O3S" fbc:charge="-1" />
      <species boundaryCondition="false" compartment="Cytosol" constant="false" hasOnlySubstanceUnits="false" id="M_cpd02978_c" name="2-Amino-4-hydroxy-6-(erythro-1,2,3-trihydroxypropyl)dihydropteridine_triphosphate_C9H13N5O13P3" fbc:charge="-3" />
      <species boundaryCondition="false" compartment="Cytosol" constant="false" hasOnlySubstanceUnits="false" id="M_cpd00242_c" name="HCO3-_CHO3" fbc:charge="-1" />
      <species boundaryCondition="false" compartment="Cytosol" constant="false" hasOnlySubstanceUnits="false" id="M_cpd00982_c" name="FADH2_C27H33N9O15P2" fbc:charge="-2" />
      <species boundaryCondition="false" compartment="Cytosol" constant="false" hasOnlySubstanceUnits="false" id="M_cpd11488_c" name="Acetoacetyl-[acp]_C15H25N2O9PRS" fbc:charge="-1" />
      <species boundaryCondition="false" compartment="Cytosol" constant="false" hasOnlySubstanceUnits="false" id="M_cpd11540_c" name="13-methyl-tetra-decanoyl-ACP_C26H49N2O8PRS" fbc:charge="-1" />
      <species boundaryCondition="false" compartment="Cytosol" constant="false" hasOnlySubstanceUnits="false" id="M_cpd02799_c" name="(2S,3R)-3-Hydroxybutane-1,2,3-tricarboxylate_C7H7O7" fbc:charge="-3" />
      <species boundaryCondition="false" compartment="Cytosol" constant="false" hasOnlySubstanceUnits="false" id="M_cpd00387_c" name="ADP-glucose_C16H23N5O15P2" fbc:charge="-2" />
      <species boundaryCondition="false" compartment="Cytosol" constant="false" hasOnlySubstanceUnits="false" id="M_cpd15421_c" name="CDP-1,2-dioctadecanoylglycerol_C48H87N3O15P2" fbc:charge="-2" />
      <species boundaryCondition="false" compartment="Cytosol" constant="false" hasOnlySubstanceUnits="false" id="M_cpd08301_c" name="2-C-Methyl-D-erythritol_2,4-cyclodiphosphate_C5H10O9P2" fbc:charge="-2" />
      <species boundaryCondition="false" compartment="Extracellular" constant="false" hasOnlySubstanceUnits="false" id="M_cpd01171_e" name="Galactitol_C6H14O6" fbc:charge="0" />
      <species boundaryCondition="false" compartment="Cytosol" constant="false" hasOnlySubstanceUnits="false" id="M_cpd01171_c" name="Galactitol_C6H14O6" fbc:charge="0" />
      <species boundaryCondition="false" compartment="Cytosol" constant="false" hasOnlySubstanceUnits="false" id="M_cpd00498_c" name="2-Aceto-2-hydroxybutanoate_C6H9O4" fbc:charge="-1" />
      <species boundaryCondition="false" compartment="Cytosol" constant="false" hasOnlySubstanceUnits="false" id="M_cpd15787_c" name="Isotetradecanoyllysylphophatidylglycerol_C40H80N2O11P" fbc:charge="1" />
      <species boundaryCondition="false" compartment="Cytosol" constant="false" hasOnlySubstanceUnits="false" id="M_cpd01101_c" name="Carbamate_CH2NO2" fbc:charge="-1" />
      <species boundaryCondition="false" compartment="Cytosol" constant="false" hasOnlySubstanceUnits="false" id="M_cpd11496_c" name="4-methyl-3-oxo-hexanoyl-ACP_C18H31N2O9PRS" fbc:charge="-1" />
      <species boundaryCondition="false" compartment="Cytosol" constant="false" hasOnlySubstanceUnits="false" id="M_cpd11430_c" name="fa1_C14H27O2" fbc:charge="-1" />
      <species boundaryCondition="false" compartment="Extracellular" constant="false" hasOnlySubstanceUnits="false" id="M_cpd00162_e" name="Ethanolamine_C2H8NO" fbc:charge="1" />
      <species boundaryCondition="false" compartment="Cytosol" constant="false" hasOnlySubstanceUnits="false" id="M_cpd00162_c" name="Ethanolamine_C2H8NO" fbc:charge="1" />
      <species boundaryCondition="false" compartment="Cytosol" constant="false" hasOnlySubstanceUnits="false" id="M_cpd02625_c" name="L-1-Pyrroline-3-hydroxy-5-carboxylate_C5H6NO3" fbc:charge="-1" />
      <species boundaryCondition="false" compartment="Cytosol" constant="false" hasOnlySubstanceUnits="false" id="M_cpd09027_c" name="5-Hydroxy-2-oxo-4-ureido-2,5-dihydro-1H-imidazole-5-carboxylate_C5H5N4O5" fbc:charge="-1" />
      <species boundaryCondition="false" compartment="Cytosol" constant="false" hasOnlySubstanceUnits="false" id="M_cpd11553_c" name="6-methyl-heptanoyl-ACP_C19H35N2O8PRS" fbc:charge="-1" />
      <species boundaryCondition="false" compartment="Extracellular" constant="false" hasOnlySubstanceUnits="false" id="M_cpd00067_e" name="H+_H" fbc:charge="1" />
      <species boundaryCondition="false" compartment="Cytosol" constant="false" hasOnlySubstanceUnits="false" id="M_cpd00067_c" name="H+_H" fbc:charge="1" />
      <species boundaryCondition="false" compartment="Cytosol" constant="false" hasOnlySubstanceUnits="false" id="M_cpd00055_c" name="Formaldehyde_CH2O" fbc:charge="0" />
      <species boundaryCondition="false" compartment="Extracellular" constant="false" hasOnlySubstanceUnits="false" id="M_cpd04098_e" name="Arsenite_H3O3As" fbc:charge="0" />
      <species boundaryCondition="false" compartment="Cytosol" constant="false" hasOnlySubstanceUnits="false" id="M_cpd04098_c" name="Arsenite_H3O3As" fbc:charge="0" />
      <species boundaryCondition="false" compartment="Cytosol" constant="false" hasOnlySubstanceUnits="false" id="M_cpd15524_c" name="1,2-dihexadecanoyl-sn-glycerol_3-phosphate_C35H68O8P" fbc:charge="-1" />
      <species boundaryCondition="false" compartment="Extracellular" constant="false" hasOnlySubstanceUnits="false" id="M_cpd00281_e" name="4-Aminobutanoate_C4H9NO2" fbc:charge="0" />
      <species boundaryCondition="false" compartment="Cytosol" constant="false" hasOnlySubstanceUnits="false" id="M_cpd00281_c" name="4-Aminobutanoate_C4H9NO2" fbc:charge="0" />
      <species boundaryCondition="false" compartment="Extracellular" constant="false" hasOnlySubstanceUnits="false" id="M_cpd00609_e" name="D-Glucarate_C6H8O8" fbc:charge="-2" />
      <species boundaryCondition="false" compartment="Cytosol" constant="false" hasOnlySubstanceUnits="false" id="M_cpd00609_c" name="D-Glucarate_C6H8O8" fbc:charge="-2" />
      <species boundaryCondition="false" compartment="Cytosol" constant="false" hasOnlySubstanceUnits="false" id="M_cpd00282_c" name="(S)-Dihydroorotate_C5H5N2O4" fbc:charge="-1" />
      <species boundaryCondition="false" compartment="Cytosol" constant="false" hasOnlySubstanceUnits="false" id="M_cpd11421_c" name="trdrd_C6H9NO2R2S2" fbc:charge="0" />
      <species boundaryCondition="false" compartment="Extracellular" constant="false" hasOnlySubstanceUnits="false" id="M_cpd00033_e" name="Glycine_C2H5NO2" fbc:charge="0" />
      <species boundaryCondition="false" compartment="Cytosol" constant="false" hasOnlySubstanceUnits="false" id="M_cpd00033_c" name="Glycine_C2H5NO2" fbc:charge="0" />
      <species boundaryCondition="false" compartment="Extracellular" constant="false" hasOnlySubstanceUnits="false" id="M_cpd03454_e" name="3'-CMP_C9H13N3O8P" fbc:charge="-1" />
      <species boundaryCondition="false" compartment="Cytosol" constant="false" hasOnlySubstanceUnits="false" id="M_cpd03454_c" name="3'-CMP_C9H13N3O8P" fbc:charge="-1" />
      <species boundaryCondition="false" compartment="Cytosol" constant="false" hasOnlySubstanceUnits="false" id="M_cpd00359_c" name="Indole_C8H7N" fbc:charge="0" />
      <species boundaryCondition="false" compartment="Cytosol" constant="false" hasOnlySubstanceUnits="false" id="M_cpd00191_c" name="3-Oxopropanoate_C3H3O3" fbc:charge="-1" />
      <species boundaryCondition="false" compartment="Cytosol" constant="false" hasOnlySubstanceUnits="false" id="M_cpd15783_c" name="Myristoyllysylphophatidylglycerol_C40H80N2O11P" fbc:charge="1" />
      <species boundaryCondition="false" compartment="Cytosol" constant="false" hasOnlySubstanceUnits="false" id="M_cpd03485_c" name="N-Acetyl-D-muramoate_C11H18NO8" fbc:charge="-1" />
      <species boundaryCondition="false" compartment="Cytosol" constant="false" hasOnlySubstanceUnits="false" id="M_cpd11416_c" name="Biomass_" fbc:charge="0" />
      <species boundaryCondition="false" compartment="Cytosol" constant="false" hasOnlySubstanceUnits="false" id="M_cpd02656_c" name="6,7-Dimethyl-8-(1-D-ribityl)lumazine_C13H18N4O6" fbc:charge="0" />
      <species boundaryCondition="false" compartment="Cytosol" constant="false" hasOnlySubstanceUnits="false" id="M_cpd12543_c" name="Carboxybiotin-carboxyl-carrier_protein_C18H26N5O6R2S" fbc:charge="-1" />
      <species boundaryCondition="false" compartment="Cytosol" constant="false" hasOnlySubstanceUnits="false" id="M_cpd00762_c" name="4-Guanidinobutanoate_C5H11N3O2" fbc:charge="0" />
      <species boundaryCondition="false" compartment="Cytosol" constant="false" hasOnlySubstanceUnits="false" id="M_cpd15763_c" name="Isohexadecanoyllipoteichoic_acid (n=24), linked, glucose substituted_C263H472O255P24" fbc:charge="-24" />
      <species boundaryCondition="false" compartment="Cytosol" constant="false" hasOnlySubstanceUnits="false" id="M_cpd15529_c" name="phosphatidylethanolamine_ditetradecanoyl_C33H66NO8P" fbc:charge="0" />
      <species boundaryCondition="false" compartment="Cytosol" constant="false" hasOnlySubstanceUnits="false" id="M_cpd01995_c" name="Deacetylcephalosporin_C_C14H18N3O7S" fbc:charge="-1" />
      <species boundaryCondition="false" compartment="Cytosol" constant="false" hasOnlySubstanceUnits="false" id="M_cpd00152_c" name="Agmatine_C5H16N4" fbc:charge="2" />
      <species boundaryCondition="false" compartment="Cytosol" constant="false" hasOnlySubstanceUnits="false" id="M_cpd00175_c" name="UDP-N-acetyl-D-galactosamine_C17H25N3O17P2" fbc:charge="-2" />
      <species boundaryCondition="false" compartment="Extracellular" constant="false" hasOnlySubstanceUnits="false" id="M_cpd00020_e" name="Pyruvate_C3H3O3" fbc:charge="-1" />
      <species boundaryCondition="false" compartment="Cytosol" constant="false" hasOnlySubstanceUnits="false" id="M_cpd00020_c" name="Pyruvate_C3H3O3" fbc:charge="-1" />
      <species boundaryCondition="false" compartment="Cytosol" constant="false" hasOnlySubstanceUnits="false" id="M_cpd00770_c" name="N-Formyl-L-glutamate_C6H7NO5" fbc:charge="-2" />
      <species boundaryCondition="false" compartment="Cytosol" constant="false" hasOnlySubstanceUnits="false" id="M_cpd02135_c" name="4-Nitrophenyl_phosphate_C6H5NO6P" fbc:charge="-1" />
      <species boundaryCondition="false" compartment="Cytosol" constant="false" hasOnlySubstanceUnits="false" id="M_cpd15675_c" name="1-anteisopentadecanoyl-sn-glycerol_3-phosphate_C18H36O7P" fbc:charge="-1" />
      <species boundaryCondition="false" compartment="Cytosol" constant="false" hasOnlySubstanceUnits="false" id="M_cpd01501_c" name="2-Methylcitrate_C7H7O7" fbc:charge="-3" />
      <species boundaryCondition="false" compartment="Extracellular" constant="false" hasOnlySubstanceUnits="false" id="M_cpd00104_e" name="Biotin_C10H15N2O3S" fbc:charge="-1" />
      <species boundaryCondition="false" compartment="Cytosol" constant="false" hasOnlySubstanceUnits="false" id="M_cpd00104_c" name="Biotin_C10H15N2O3S" fbc:charge="-1" />
      <species boundaryCondition="false" compartment="Cytosol" constant="false" hasOnlySubstanceUnits="false" id="M_cpd01914_c" name="L-Methionine_S-oxide_C5H11NO3S" fbc:charge="0" />
      <species boundaryCondition="false" compartment="Cytosol" constant="false" hasOnlySubstanceUnits="false" id="M_cpd03247_c" name="Glycochenodeoxycholate_C26H42NO5" fbc:charge="-1" />
      <species boundaryCondition="false" compartment="Cytosol" constant="false" hasOnlySubstanceUnits="false" id="M_cpd03671_c" name="alpha-D-Glucosamine_1-phosphate_C6H14NO8P" fbc:charge="0" />
      <species boundaryCondition="false" compartment="Cytosol" constant="false" hasOnlySubstanceUnits="false" id="M_cpd00219_c" name="Prephenate_C10H8O6" fbc:charge="-2" />
      <species boundaryCondition="false" compartment="Cytosol" constant="false" hasOnlySubstanceUnits="false" id="M_cpd02843_c" name="D-erythro-1-(Imidazol-4-yl)glycerol_3-phosphate_C6H10N2O6P" fbc:charge="-1" />
      <species boundaryCondition="false" compartment="Cytosol" constant="false" hasOnlySubstanceUnits="false" id="M_cpd11474_c" name="Decanoyl-[acp]_C21H39N2O8PRS" fbc:charge="-1" />
      <species boundaryCondition="false" compartment="Extracellular" constant="false" hasOnlySubstanceUnits="false" id="M_cpd00184_e" name="Thymidine_C10H14N2O5" fbc:charge="0" />
      <species boundaryCondition="false" compartment="Cytosol" constant="false" hasOnlySubstanceUnits="false" id="M_cpd00184_c" name="Thymidine_C10H14N2O5" fbc:charge="0" />
      <species boundaryCondition="false" compartment="Cytosol" constant="false" hasOnlySubstanceUnits="false" id="M_cpd02700_c" name="S-(2-Methylpropanoyl)-dihydrolipoamide_C12H23NO2S2" fbc:charge="0" />
      <species boundaryCondition="false" compartment="Cytosol" constant="false" hasOnlySubstanceUnits="false" id="M_cpd11462_c" name="mRNA_" fbc:charge="10000000" />
      <species boundaryCondition="false" compartment="Cytosol" constant="false" hasOnlySubstanceUnits="false" id="M_cpd03320_c" name="3-Hydroxyphenylacetate_C8H7O3" fbc:charge="-1" />
      <species boundaryCondition="false" compartment="Cytosol" constant="false" hasOnlySubstanceUnits="false" id="M_cpd02230_c" name="myo-Inositol_4-phosphate_C6H12O9P" fbc:charge="-1" />
      <species boundaryCondition="false" compartment="Cytosol" constant="false" hasOnlySubstanceUnits="false" id="M_cpd00867_c" name="Inositol_1-phosphate_C6H12O9P" fbc:charge="-1" />
      <species boundaryCondition="false" compartment="Cytosol" constant="false" hasOnlySubstanceUnits="false" id="M_cpd10549_c" name="Benzo[a]pyrene-7,8-diol_C20H14O2" fbc:charge="0" />
      <species boundaryCondition="false" compartment="Cytosol" constant="false" hasOnlySubstanceUnits="false" id="M_cpd11520_c" name="3-methylbutanoyl-ACP_C16H29N2O8PRS" fbc:charge="-1" />
      <species boundaryCondition="false" compartment="Cytosol" constant="false" hasOnlySubstanceUnits="false" id="M_cpd03122_c" name="(S)-Hydroxyhexanoyl-CoA_C27H43N7O18P3S" fbc:charge="-3" />
      <species boundaryCondition="false" compartment="Cytosol" constant="false" hasOnlySubstanceUnits="false" id="M_cpd15667_c" name="glycerol_teichoic acid (n=45), linked, unsubstituted_C191H359N10O259P46R" fbc:charge="-48" />
      <species boundaryCondition="false" compartment="Cytosol" constant="false" hasOnlySubstanceUnits="false" id="M_cpd15669_c" name="glycerol_teichoic acid (n=45), linked, glucose substituted_C461H809N10O484P46R" fbc:charge="-48" />
      <species boundaryCondition="false" compartment="Cytosol" constant="false" hasOnlySubstanceUnits="false" id="M_cpd03470_c" name="Iminoaspartate_C4H3NO4" fbc:charge="-2" />
      <species boundaryCondition="false" compartment="Cytosol" constant="false" hasOnlySubstanceUnits="false" id="M_cpd15547_c" name="Phosphatidylglycerophosphate_dioctadecanoyl_C42H82O13P2" fbc:charge="-2" />
      <species boundaryCondition="false" compartment="Cytosol" constant="false" hasOnlySubstanceUnits="false" id="M_cpd15795_c" name="Anteisoheptadecanoylcardiolipin_(B. subtilis)_C77H148O17P2" fbc:charge="-2" />
      <species boundaryCondition="false" compartment="Cytosol" constant="false" hasOnlySubstanceUnits="false" id="M_cpd00755_c" name="Hydroxymethylbilane_C40H38N4O17" fbc:charge="-8" />
      <species boundaryCondition="false" compartment="Cytosol" constant="false" hasOnlySubstanceUnits="false" id="M_cpd03487_c" name="Undecaprenyl-diphospho-N-acetylmuramoyl-(N-acetylglucosamine)-L-_alanyl-D-glutamyl-L-lysyl-D-alanyl-D-alanine_C94H153N8O26P2" fbc:charge="-3" />
      <species boundaryCondition="false" compartment="Cytosol" constant="false" hasOnlySubstanceUnits="false" id="M_cpd15545_c" name="Phosphatidylglycerophosphate_dihexadecanoyl_C38H74O13P2" fbc:charge="-2" />
      <species boundaryCondition="false" compartment="Cytosol" constant="false" hasOnlySubstanceUnits="false" id="M_cpd02498_c" name="2,3-Dihydroxy-3-methylbutanoate_C5H9O4" fbc:charge="-1" />
      <species boundaryCondition="false" compartment="Cytosol" constant="false" hasOnlySubstanceUnits="false" id="M_cpd00808_c" name="L-Ribulose_5-phosphate_C5H10O8P" fbc:charge="-1" />
      <species boundaryCondition="false" compartment="Cytosol" constant="false" hasOnlySubstanceUnits="false" id="M_cpd00519_c" name="(S)-2-Methyl-3-oxopropanoyl-CoA_C25H36N7O19P3S" fbc:charge="-4" />
      <species boundaryCondition="false" compartment="Cytosol" constant="false" hasOnlySubstanceUnits="false" id="M_cpd00477_c" name="N-Acetyl-L-glutamate_C7H9NO5" fbc:charge="-2" />
      <species boundaryCondition="false" compartment="Cytosol" constant="false" hasOnlySubstanceUnits="false" id="M_cpd00135_c" name="L-Homocysteine_C4H9NO2S" fbc:charge="0" />
      <species boundaryCondition="false" compartment="Cytosol" constant="false" hasOnlySubstanceUnits="false" id="M_cpd00976_c" name="dIDP_C10H12N4O10P2" fbc:charge="-2" />
      <species boundaryCondition="false" compartment="Extracellular" constant="false" hasOnlySubstanceUnits="false" id="M_cpd00040_e" name="Glyoxylate_C2HO3" fbc:charge="-1" />
      <species boundaryCondition="false" compartment="Cytosol" constant="false" hasOnlySubstanceUnits="false" id="M_cpd00040_c" name="Glyoxylate_C2HO3" fbc:charge="-1" />
      <species boundaryCondition="false" compartment="Cytosol" constant="false" hasOnlySubstanceUnits="false" id="M_cpd11503_c" name="6-methyl-octanoyl-ACP_C20H37N2O8PRS" fbc:charge="-1" />
      <species boundaryCondition="false" compartment="Cytosol" constant="false" hasOnlySubstanceUnits="false" id="M_cpd15693_c" name="Dianteisopentadecanoylphosphatidylserine_C36H68NO10P" fbc:charge="-2" />
      <species boundaryCondition="false" compartment="Cytosol" constant="false" hasOnlySubstanceUnits="false" id="M_cpd00093_c" name="Anthranilate_C7H6NO2" fbc:charge="-1" />
      <species boundaryCondition="false" compartment="Cytosol" constant="false" hasOnlySubstanceUnits="false" id="M_cpd15536_c" name="Phosphatidylglycerol_ditetradecanoyl_C34H66O10P" fbc:charge="-1" />
      <species boundaryCondition="false" compartment="Cytosol" constant="false" hasOnlySubstanceUnits="false" id="M_cpd08287_c" name="4-(Cytidine_5'-diphospho)-2-C-methyl-D-erythritol_C14H23N3O14P2" fbc:charge="-2" />
      <species boundaryCondition="false" compartment="Cytosol" constant="false" hasOnlySubstanceUnits="false" id="M_cpd15772_c" name="Isohexadecanoyllipoteichoic_acid (n=24), linked, N-acetyl-D-glucosamine_C311H544N24O255P24" fbc:charge="-24" />
      <species boundaryCondition="false" compartment="Cytosol" constant="false" hasOnlySubstanceUnits="false" id="M_cpd03426_c" name="Sirohydrochlorin_C42H38N4O16" fbc:charge="-8" />
      <species boundaryCondition="false" compartment="Cytosol" constant="false" hasOnlySubstanceUnits="false" id="M_cpd10498_c" name="1-Nitro-5,6-dihydroxy-dihydronaphthalene_C10H9NO4" fbc:charge="0" />
      <species boundaryCondition="false" compartment="Cytosol" constant="false" hasOnlySubstanceUnits="false" id="M_cpd15742_c" name="Monoglucosyl-1,2_diisotetradecanoylglycerol_C37H70O10" fbc:charge="0" />
      <species boundaryCondition="false" compartment="Cytosol" constant="false" hasOnlySubstanceUnits="false" id="M_cpd02311_c" name="4-Imidazolone-5-propanoate_C6H7N2O3" fbc:charge="-1" />
      <species boundaryCondition="false" compartment="Cytosol" constant="false" hasOnlySubstanceUnits="false" id="M_cpd00526_c" name="3alpha,7alpha,12alpha-Trihydroxy-5beta-cholanate_C24H39O5" fbc:charge="-1" />
      <species boundaryCondition="false" compartment="Extracellular" constant="false" hasOnlySubstanceUnits="false" id="M_cpd00239_e" name="Hydrogen_sulfide_H2S" fbc:charge="0" />
      <species boundaryCondition="false" compartment="Cytosol" constant="false" hasOnlySubstanceUnits="false" id="M_cpd00239_c" name="Hydrogen_sulfide_H2S" fbc:charge="0" />
      <species boundaryCondition="false" compartment="Extracellular" constant="false" hasOnlySubstanceUnits="false" id="M_cpd00288_e" name="D-Glucosamine_6-phosphate_C6H14NO8P" fbc:charge="0" />
      <species boundaryCondition="false" compartment="Cytosol" constant="false" hasOnlySubstanceUnits="false" id="M_cpd00288_c" name="D-Glucosamine_6-phosphate_C6H14NO8P" fbc:charge="0" />
      <species boundaryCondition="false" compartment="Cytosol" constant="false" hasOnlySubstanceUnits="false" id="M_cpd09812_c" name="4-Hydroxymethylsalicylate_C8H7O4" fbc:charge="-1" />
      <species boundaryCondition="false" compartment="Cytosol" constant="false" hasOnlySubstanceUnits="false" id="M_cpd11492_c" name="Malonyl-[acyl-carrier_protein]_C14H22N2O10PRS" fbc:charge="-2" />
      <species boundaryCondition="false" compartment="Cytosol" constant="false" hasOnlySubstanceUnits="false" id="M_cpd01651_c" name="3-Cyano-L-alanine_C4H6N2O2" fbc:charge="0" />
      <species boundaryCondition="false" compartment="Cytosol" constant="false" hasOnlySubstanceUnits="false" id="M_cpd15611_c" name="hexanal_C6H12O" fbc:charge="0" />
      <species boundaryCondition="false" compartment="Cytosol" constant="false" hasOnlySubstanceUnits="false" id="M_cpd15311_c" name="1,2-Diacyl-sn-glycerol_dioctadecanoyl_C39H76O5" fbc:charge="0" />
      <species boundaryCondition="false" compartment="Cytosol" constant="false" hasOnlySubstanceUnits="false" id="M_cpd00043_c" name="UDP-D-galactose_C15H22N2O17P2" fbc:charge="-2" />
      <species boundaryCondition="false" compartment="Cytosol" constant="false" hasOnlySubstanceUnits="false" id="M_cpd11491_c" name="3-Oxotetradecanoyl-[acp]_C25H45N2O9PRS" fbc:charge="-1" />
      <species boundaryCondition="false" compartment="Extracellular" constant="false" hasOnlySubstanceUnits="false" id="M_cpd00212_e" name="L-Sorbose_C6H12O6" fbc:charge="0" />
      <species boundaryCondition="false" compartment="Cytosol" constant="false" hasOnlySubstanceUnits="false" id="M_cpd00212_c" name="L-Sorbose_C6H12O6" fbc:charge="0" />
      <species boundaryCondition="false" compartment="Cytosol" constant="false" hasOnlySubstanceUnits="false" id="M_cpd02857_c" name="2-Dehydro-3-deoxy-D-arabino-heptonate_7-phosphate_C7H11O10P" fbc:charge="-2" />
      <species boundaryCondition="false" compartment="Extracellular" constant="false" hasOnlySubstanceUnits="false" id="M_cpd00205_e" name="Potassium_K" fbc:charge="1" />
      <species boundaryCondition="false" compartment="Cytosol" constant="false" hasOnlySubstanceUnits="false" id="M_cpd00205_c" name="Potassium_K" fbc:charge="1" />
      <species boundaryCondition="false" compartment="Extracellular" constant="false" hasOnlySubstanceUnits="false" id="M_cpd01048_e" name="Arsenic_acid_HO4As" fbc:charge="-2" />
      <species boundaryCondition="false" compartment="Cytosol" constant="false" hasOnlySubstanceUnits="false" id="M_cpd01048_c" name="Arsenic_acid_HO4As" fbc:charge="-2" />
      <species boundaryCondition="false" compartment="Cytosol" constant="false" hasOnlySubstanceUnits="false" id="M_cpd00229_c" name="Glycolaldehyde_C2H4O2" fbc:charge="0" />
      <species boundaryCondition="false" compartment="Cytosol" constant="false" hasOnlySubstanceUnits="false" id="M_cpd00331_c" name="cis-Aconitate_C6H3O6" fbc:charge="-3" />
      <species boundaryCondition="false" compartment="Extracellular" constant="false" hasOnlySubstanceUnits="false" id="M_cpd00208_e" name="Lactose_C12H22O11" fbc:charge="0" />
      <species boundaryCondition="false" compartment="Cytosol" constant="false" hasOnlySubstanceUnits="false" id="M_cpd00208_c" name="Lactose_C12H22O11" fbc:charge="0" />
      <species boundaryCondition="false" compartment="Cytosol" constant="false" hasOnlySubstanceUnits="false" id="M_cpd01646_c" name="(2S)-2-Isopropylmalate_C7H10O5" fbc:charge="-2" />
      <species boundaryCondition="false" compartment="Extracellular" constant="false" hasOnlySubstanceUnits="false" id="M_cpd00482_e" name="2-Phospho-D-glycerate_C3H5O7P" fbc:charge="-2" />
      <species boundaryCondition="false" compartment="Cytosol" constant="false" hasOnlySubstanceUnits="false" id="M_cpd00482_c" name="2-Phospho-D-glycerate_C3H5O7P" fbc:charge="-2" />
      <species boundaryCondition="false" compartment="Cytosol" constant="false" hasOnlySubstanceUnits="false" id="M_cpd02295_c" name="1,4-Dihydroxy-2-naphthoate_C11H7O4" fbc:charge="-1" />
      <species boundaryCondition="false" compartment="Extracellular" constant="false" hasOnlySubstanceUnits="false" id="M_cpd00155_e" name="Glycogen_C30H52O26" fbc:charge="0" />
      <species boundaryCondition="false" compartment="Cytosol" constant="false" hasOnlySubstanceUnits="false" id="M_cpd00155_c" name="Glycogen_C30H52O26" fbc:charge="0" />
      <species boundaryCondition="false" compartment="Cytosol" constant="false" hasOnlySubstanceUnits="false" id="M_cpd11479_c" name="(R)-3-Hydroxyhexanoyl-[acp]_C17H31N2O9PRS" fbc:charge="-1" />
      <species boundaryCondition="false" compartment="Cytosol" constant="false" hasOnlySubstanceUnits="false" id="M_cpd00344_c" name="N-Formimino-L-glutamate_C6H9N2O4" fbc:charge="-1" />
      <species boundaryCondition="false" compartment="Extracellular" constant="false" hasOnlySubstanceUnits="false" id="M_cpd11593_e" name="ala-L-asp-L_C7H11N2O5" fbc:charge="-1" />
      <species boundaryCondition="false" compartment="Cytosol" constant="false" hasOnlySubstanceUnits="false" id="M_cpd11593_c" name="ala-L-asp-L_C7H11N2O5" fbc:charge="-1" />
      <species boundaryCondition="false" compartment="Cytosol" constant="false" hasOnlySubstanceUnits="false" id="M_cpd15540_c" name="Phosphatidylglycerol_dioctadecanoyl_C42H82O10P" fbc:charge="-1" />
      <species boundaryCondition="false" compartment="Cytosol" constant="false" hasOnlySubstanceUnits="false" id="M_cpd02691_c" name="(2S,3S)-3-Hydroxy-2-methylbutanoyl-CoA_C26H41N7O18P3S" fbc:charge="-3" />
      <species boundaryCondition="false" compartment="Extracellular" constant="false" hasOnlySubstanceUnits="false" id="M_cpd00122_e" name="N-Acetyl-D-glucosamine_C8H15NO6" fbc:charge="0" />
      <species boundaryCondition="false" compartment="Cytosol" constant="false" hasOnlySubstanceUnits="false" id="M_cpd00122_c" name="N-Acetyl-D-glucosamine_C8H15NO6" fbc:charge="0" />
      <species boundaryCondition="false" compartment="Cytosol" constant="false" hasOnlySubstanceUnits="false" id="M_cpd11539_c" name="13-methyl-trans-tetra-dec-2-enoyl-ACP_C26H47N2O8PRS" fbc:charge="-1" />
      <species boundaryCondition="false" compartment="Extracellular" constant="false" hasOnlySubstanceUnits="false" id="M_cpd03535_e" name="L-Arginine_phosphate_C6H14N4O5P" fbc:charge="-1" />
      <species boundaryCondition="false" compartment="Cytosol" constant="false" hasOnlySubstanceUnits="false" id="M_cpd03535_c" name="L-Arginine_phosphate_C6H14N4O5P" fbc:charge="-1" />
      <species boundaryCondition="false" compartment="Cytosol" constant="false" hasOnlySubstanceUnits="false" id="M_cpd00118_c" name="Putrescine_C4H14N2" fbc:charge="2" />
      <species boundaryCondition="false" compartment="Cytosol" constant="false" hasOnlySubstanceUnits="false" id="M_cpd02590_c" name="all-trans-Heptaprenyl_diphosphate_C35H58O7P2" fbc:charge="-2" />
      <species boundaryCondition="false" compartment="Cytosol" constant="false" hasOnlySubstanceUnits="false" id="M_cpd00111_c" name="Glutathione_disulfide_C20H30N6O12S2" fbc:charge="-2" />
      <species boundaryCondition="false" compartment="Extracellular" constant="false" hasOnlySubstanceUnits="false" id="M_cpd15585_e" name="beta-Methylglucoside_C7H14O6" fbc:charge="0" />
      <species boundaryCondition="false" compartment="Cytosol" constant="false" hasOnlySubstanceUnits="false" id="M_cpd15585_c" name="beta-Methylglucoside_C7H14O6" fbc:charge="0" />
      <species boundaryCondition="false" compartment="Cytosol" constant="false" hasOnlySubstanceUnits="false" id="M_cpd02333_c" name="Pyridine-2,3-dicarboxylate_C7H3NO4" fbc:charge="-2" />
      <species boundaryCondition="false" compartment="Cytosol" constant="false" hasOnlySubstanceUnits="false" id="M_cpd00004_c" name="NADH_C21H27N7O14P2" fbc:charge="-2" />
      <species boundaryCondition="false" compartment="Cytosol" constant="false" hasOnlySubstanceUnits="false" id="M_cpd15716_c" name="Diisoheptadecanoylphosphatidylglycerophosphate_C40H78O13P2" fbc:charge="-2" />
      <species boundaryCondition="false" compartment="Cytosol" constant="false" hasOnlySubstanceUnits="false" id="M_cpd11571_c" name="3-Hydroxyoctodecanoyl-ACP_C29H55N2O9PRS" fbc:charge="-1" />
      <species boundaryCondition="false" compartment="Extracellular" constant="false" hasOnlySubstanceUnits="false" id="M_cpd00073_e" name="Urea_CH4N2O" fbc:charge="0" />
      <species boundaryCondition="false" compartment="Cytosol" constant="false" hasOnlySubstanceUnits="false" id="M_cpd00073_c" name="Urea_CH4N2O" fbc:charge="0" />
      <species boundaryCondition="false" compartment="Cytosol" constant="false" hasOnlySubstanceUnits="false" id="M_cpd15766_c" name="Stearoyllipoteichoic_acid (n=24), linked, N-acetyl-D-glucosamine_C315H552N24O255P24" fbc:charge="-24" />
      <species boundaryCondition="false" compartment="Extracellular" constant="false" hasOnlySubstanceUnits="false" id="M_cpd00588_e" name="D-Sorbitol_C6H14O6" fbc:charge="0" />
      <species boundaryCondition="false" compartment="Cytosol" constant="false" hasOnlySubstanceUnits="false" id="M_cpd00588_c" name="D-Sorbitol_C6H14O6" fbc:charge="0" />
      <species boundaryCondition="false" compartment="Cytosol" constant="false" hasOnlySubstanceUnits="false" id="M_cpd02522_c" name="L-2-Aminoadipate_6-semialdehyde_C6H11NO3" fbc:charge="0" />
      <species boundaryCondition="false" compartment="Cytosol" constant="false" hasOnlySubstanceUnits="false" id="M_cpd11530_c" name="9-methyl-3-hydroxy-decanoyl-ACP_C22H41N2O9PRS" fbc:charge="-1" />
      <species boundaryCondition="false" compartment="Cytosol" constant="false" hasOnlySubstanceUnits="false" id="M_cpd11438_c" name="fa4_C15H29O2" fbc:charge="-1" />
      <species boundaryCondition="false" compartment="Cytosol" constant="false" hasOnlySubstanceUnits="false" id="M_cpd15797_c" name="Isopentadecanoylcardiolipin_(B. subtilis)_C69H132O17P2" fbc:charge="-2" />
      <species boundaryCondition="false" compartment="Cytosol" constant="false" hasOnlySubstanceUnits="false" id="M_cpd12139_c" name="Protein_disulfide_C7H9N3O3R2S2" fbc:charge="0" />
      <species boundaryCondition="false" compartment="Cytosol" constant="false" hasOnlySubstanceUnits="false" id="M_cpd15709_c" name="Triglucosyl-1,2_distearoylglycerol_C57H106O20" fbc:charge="0" />
      <species boundaryCondition="false" compartment="Extracellular" constant="false" hasOnlySubstanceUnits="false" id="M_cpd00179_e" name="Maltose_C12H22O11" fbc:charge="0" />
      <species boundaryCondition="false" compartment="Cytosol" constant="false" hasOnlySubstanceUnits="false" id="M_cpd00179_c" name="Maltose_C12H22O11" fbc:charge="0" />
      <species boundaryCondition="false" compartment="Cytosol" constant="false" hasOnlySubstanceUnits="false" id="M_cpd11432_c" name="fa11coa_C38H65N7O17P3S" fbc:charge="-3" />
      <species boundaryCondition="false" compartment="Cytosol" constant="false" hasOnlySubstanceUnits="false" id="M_cpd01747_c" name="Indole-3-acetamide_C10H10N2O" fbc:charge="0" />
      <species boundaryCondition="false" compartment="Cytosol" constant="false" hasOnlySubstanceUnits="false" id="M_cpd00430_c" name="Phenyl_acetate_C8H8O2" fbc:charge="0" />
      <species boundaryCondition="false" compartment="Cytosol" constant="false" hasOnlySubstanceUnits="false" id="M_cpd15770_c" name="Isopentadecanoyllipoteichoic_acid (n=24), linked, N-acetyl-D-glucosamine_C309H540N24O255P24" fbc:charge="-24" />
      <species boundaryCondition="false" compartment="Extracellular" constant="false" hasOnlySubstanceUnits="false" id="M_cpd01947_e" name="(R,R)-Butane-2,3-diol_C4H10O2" fbc:charge="0" />
      <species boundaryCondition="false" compartment="Cytosol" constant="false" hasOnlySubstanceUnits="false" id="M_cpd01947_c" name="(R,R)-Butane-2,3-diol_C4H10O2" fbc:charge="0" />
      <species boundaryCondition="false" compartment="Cytosol" constant="false" hasOnlySubstanceUnits="false" id="M_cpd15584_c" name="alpha-Methyl-D-glucoside_C7H14O6" fbc:charge="0" />
      <species boundaryCondition="false" compartment="Extracellular" constant="false" hasOnlySubstanceUnits="false" id="M_cpd00001_e" name="H2O_H2O" fbc:charge="0" />
      <species boundaryCondition="false" compartment="Cytosol" constant="false" hasOnlySubstanceUnits="false" id="M_cpd00001_c" name="H2O_H2O" fbc:charge="0" />
      <species boundaryCondition="false" compartment="Cytosol" constant="false" hasOnlySubstanceUnits="false" id="M_cpd02961_c" name="2-Amino-4-hydroxy-6-(D-erythro-1,2,3-trihydroxypropyl)-7,8-_dihydropteridine_C9H13N5O4" fbc:charge="0" />
      <species boundaryCondition="false" compartment="Cytosol" constant="false" hasOnlySubstanceUnits="false" id="M_cpd00412_c" name="Deoxyuridine_C9H12N2O5" fbc:charge="0" />
      <species boundaryCondition="false" compartment="Cytosol" constant="false" hasOnlySubstanceUnits="false" id="M_cpd02187_c" name="2-Methylprop-2-enoyl-CoA_C25H37N7O17P3S" fbc:charge="-3" />
      <species boundaryCondition="false" compartment="Cytosol" constant="false" hasOnlySubstanceUnits="false" id="M_cpd00655_c" name="Dephospho-CoA_C21H33N7O13P2S" fbc:charge="-2" />
      <species boundaryCondition="false" compartment="Extracellular" constant="false" hasOnlySubstanceUnits="false" id="M_cpd00276_e" name="D-Glucosamine_C6H14NO5" fbc:charge="1" />
      <species boundaryCondition="false" compartment="Cytosol" constant="false" hasOnlySubstanceUnits="false" id="M_cpd00276_c" name="D-Glucosamine_C6H14NO5" fbc:charge="1" />
      <species boundaryCondition="false" compartment="Cytosol" constant="false" hasOnlySubstanceUnits="false" id="M_cpd03289_c" name="N-Acetyl-L-2-amino-6-oxopimelate_C9H11NO6" fbc:charge="-2" />
      <species boundaryCondition="false" compartment="Cytosol" constant="false" hasOnlySubstanceUnits="false" id="M_cpd15685_c" name="CDP-1,2-diisotetradecanoylglycerol_C40H71N3O15P2" fbc:charge="-2" />
      <species boundaryCondition="false" compartment="Extracellular" constant="false" hasOnlySubstanceUnits="false" id="M_cpd00550_e" name="D-Serine_C3H7NO3" fbc:charge="0" />
      <species boundaryCondition="false" compartment="Cytosol" constant="false" hasOnlySubstanceUnits="false" id="M_cpd00550_c" name="D-Serine_C3H7NO3" fbc:charge="0" />
      <species boundaryCondition="false" compartment="Cytosol" constant="false" hasOnlySubstanceUnits="false" id="M_cpd00352_c" name="2,3,4,5-Tetrahydropyridine-2-carboxylate_C6H8NO2" fbc:charge="-1" />
      <species boundaryCondition="false" compartment="Cytosol" constant="false" hasOnlySubstanceUnits="false" id="M_cpd00861_c" name="UDP-N-acetyl-D-mannosamine_C17H25N3O17P2" fbc:charge="-2" />
      <species boundaryCondition="false" compartment="Extracellular" constant="false" hasOnlySubstanceUnits="false" id="M_cpd00105_e" name="D-Ribose_C5H10O5" fbc:charge="0" />
      <species boundaryCondition="false" compartment="Cytosol" constant="false" hasOnlySubstanceUnits="false" id="M_cpd00105_c" name="D-Ribose_C5H10O5" fbc:charge="0" />
      <species boundaryCondition="false" compartment="Cytosol" constant="false" hasOnlySubstanceUnits="false" id="M_cpd00068_c" name="ITP_C10H12N4O14P3" fbc:charge="-3" />
      <species boundaryCondition="false" compartment="Cytosol" constant="false" hasOnlySubstanceUnits="false" id="M_cpd15695_c" name="Diisoheptadecanoylphosphatidylethanolamine_C39H78NO8P" fbc:charge="0" />
      <species boundaryCondition="false" compartment="Cytosol" constant="false" hasOnlySubstanceUnits="false" id="M_cpd00147_c" name="5'-Methylthioadenosine_C11H15N5O3S" fbc:charge="0" />
      <species boundaryCondition="false" compartment="Cytosol" constant="false" hasOnlySubstanceUnits="false" id="M_cpd11463_c" name="Protein_C4H5N2O3R2" fbc:charge="-1" />
      <species boundaryCondition="false" compartment="Cytosol" constant="false" hasOnlySubstanceUnits="false" id="M_cpd02693_c" name="(2R,3S)-3-Isopropylmalate_C7H10O5" fbc:charge="-2" />
      <species boundaryCondition="false" compartment="Cytosol" constant="false" hasOnlySubstanceUnits="false" id="M_cpd02431_c" name="(S)-1-Pyrroline-5-carboxylate_C5H6NO2" fbc:charge="-1" />
      <species boundaryCondition="false" compartment="Extracellular" constant="false" hasOnlySubstanceUnits="false" id="M_cpd00100_e" name="Glycerol_C3H8O3" fbc:charge="0" />
      <species boundaryCondition="false" compartment="Cytosol" constant="false" hasOnlySubstanceUnits="false" id="M_cpd00100_c" name="Glycerol_C3H8O3" fbc:charge="0" />
      <species boundaryCondition="false" compartment="Cytosol" constant="false" hasOnlySubstanceUnits="false" id="M_cpd00223_c" name="D-Glycerate_C3H5O4" fbc:charge="-1" />
      <species boundaryCondition="false" compartment="Cytosol" constant="false" hasOnlySubstanceUnits="false" id="M_cpd02375_c" name="N6-(1,2-Dicarboxyethyl)-AMP_C14H15N5O11P" fbc:charge="-3" />
      <species boundaryCondition="false" compartment="Cytosol" constant="false" hasOnlySubstanceUnits="false" id="M_cpd04539_c" name="2-Amino-3-oxo-4-phosphonooxybutyrate_C4H7NO7P" fbc:charge="-1" />
      <species boundaryCondition="false" compartment="Cytosol" constant="false" hasOnlySubstanceUnits="false" id="M_cpd02465_c" name="2,3,4,5-Tetrahydrodipicolinate_C7H7NO4" fbc:charge="-2" />
      <species boundaryCondition="false" compartment="Cytosol" constant="false" hasOnlySubstanceUnits="false" id="M_cpd15665_c" name="Peptidoglycan_polymer (n subunits)_C80H125N16O42R" fbc:charge="-4" />
      <species boundaryCondition="false" compartment="Cytosol" constant="false" hasOnlySubstanceUnits="false" id="M_cpd15765_c" name="Myristoyllipoteichoic_acid (n=24), linked, N-acetyl-D-glucosamine_C307H536N24O255P24" fbc:charge="-24" />
      <species boundaryCondition="false" compartment="Cytosol" constant="false" hasOnlySubstanceUnits="false" id="M_cpd03452_c" name="(L-Seryl)adenylate_C13H19N6O9P" fbc:charge="0" />
      <species boundaryCondition="false" compartment="Extracellular" constant="false" hasOnlySubstanceUnits="false" id="M_cpd00012_e" name="Pyrophosphate_H2O7P2" fbc:charge="-2" />
      <species boundaryCondition="false" compartment="Cytosol" constant="false" hasOnlySubstanceUnits="false" id="M_cpd00012_c" name="Pyrophosphate_H2O7P2" fbc:charge="-2" />
      <species boundaryCondition="false" compartment="Extracellular" constant="false" hasOnlySubstanceUnits="false" id="M_cpd00054_e" name="L-Serine_C3H7NO3" fbc:charge="0" />
      <species boundaryCondition="false" compartment="Cytosol" constant="false" hasOnlySubstanceUnits="false" id="M_cpd00054_c" name="L-Serine_C3H7NO3" fbc:charge="0" />
      <species boundaryCondition="false" compartment="Cytosol" constant="false" hasOnlySubstanceUnits="false" id="M_cpd11509_c" name="10-methyl-3-hydroxy-dodecanoyl-ACP_C24H45N2O9PRS" fbc:charge="-1" />
      <species boundaryCondition="false" compartment="Extracellular" constant="false" hasOnlySubstanceUnits="false" id="M_cpd03161_e" name="Phenethylamine_C8H12N" fbc:charge="1" />
      <species boundaryCondition="false" compartment="Cytosol" constant="false" hasOnlySubstanceUnits="false" id="M_cpd03161_c" name="Phenethylamine_C8H12N" fbc:charge="1" />
      <species boundaryCondition="false" compartment="Cytosol" constant="false" hasOnlySubstanceUnits="false" id="M_cpd15776_c" name="Isoheptadecanoyllipoteichoic_acid (n=24), linked, D-alanine substituted_C193H356N24O159P24" fbc:charge="-24" />
      <species boundaryCondition="false" compartment="Cytosol" constant="false" hasOnlySubstanceUnits="false" id="M_cpd02663_c" name="(4S)-4,6-Dihydroxy-2,5-dioxohexanoate_C6H7O6" fbc:charge="-1" />
      <species boundaryCondition="false" compartment="Cytosol" constant="false" hasOnlySubstanceUnits="false" id="M_cpd11514_c" name="12-methyl-trans-tetra-dec-2-enoyl-ACP_C26H47N2O8PRS" fbc:charge="-1" />
      <species boundaryCondition="false" compartment="Extracellular" constant="false" hasOnlySubstanceUnits="false" id="M_cpd00464_e" name="Phenylacetaldehyde_C8H8O" fbc:charge="0" />
      <species boundaryCondition="false" compartment="Cytosol" constant="false" hasOnlySubstanceUnits="false" id="M_cpd00464_c" name="Phenylacetaldehyde_C8H8O" fbc:charge="0" />
      <species boundaryCondition="false" compartment="Cytosol" constant="false" hasOnlySubstanceUnits="false" id="M_cpd00287_c" name="2-Methyl-3-oxopropanoate_C4H5O3" fbc:charge="-1" />
      <species boundaryCondition="false" compartment="Cytosol" constant="false" hasOnlySubstanceUnits="false" id="M_cpd00822_c" name="O-Succinyl-L-homoserine_C8H12NO6" fbc:charge="-1" />
      <species boundaryCondition="false" compartment="Cytosol" constant="false" hasOnlySubstanceUnits="false" id="M_cpd00025_c" name="H2O2_H2O2" fbc:charge="0" />
      <species boundaryCondition="false" compartment="Cytosol" constant="false" hasOnlySubstanceUnits="false" id="M_cpd00293_c" name="N-Acetyl-D-glucosamine_6-phosphate_C8H15NO9P" fbc:charge="-1" />
      <species boundaryCondition="false" compartment="Extracellular" constant="false" hasOnlySubstanceUnits="false" id="M_cpd00121_e" name="myo-Inositol_C6H12O6" fbc:charge="0" />
      <species boundaryCondition="false" compartment="Cytosol" constant="false" hasOnlySubstanceUnits="false" id="M_cpd00121_c" name="myo-Inositol_C6H12O6" fbc:charge="0" />
      <species boundaryCondition="false" compartment="Extracellular" constant="false" hasOnlySubstanceUnits="false" id="M_cpd00531_e" name="Hg2+_Hg" fbc:charge="2" />
      <species boundaryCondition="false" compartment="Cytosol" constant="false" hasOnlySubstanceUnits="false" id="M_cpd00531_c" name="Hg2+_Hg" fbc:charge="2" />
      <species boundaryCondition="false" compartment="Cytosol" constant="false" hasOnlySubstanceUnits="false" id="M_cpd00446_c" name="3',5'-Cyclic_AMP_C10H11N5O6P" fbc:charge="-1" />
      <species boundaryCondition="false" compartment="Cytosol" constant="false" hasOnlySubstanceUnits="false" id="M_cpd00510_c" name="2-Deoxy-D-ribose_5-phosphate_C5H10O7P" fbc:charge="-1" />
      <species boundaryCondition="false" compartment="Cytosol" constant="false" hasOnlySubstanceUnits="false" id="M_cpd03607_c" name="O-Phospho-4-hydroxy-L-threonine_C4H9NO7P" fbc:charge="-1" />
      <species boundaryCondition="false" compartment="Extracellular" constant="false" hasOnlySubstanceUnits="false" id="M_cpd00061_e" name="Phosphoenolpyruvate_C3H3O6P" fbc:charge="-2" />
      <species boundaryCondition="false" compartment="Cytosol" constant="false" hasOnlySubstanceUnits="false" id="M_cpd00061_c" name="Phosphoenolpyruvate_C3H3O6P" fbc:charge="-2" />
      <species boundaryCondition="false" compartment="Extracellular" constant="false" hasOnlySubstanceUnits="false" id="M_cpd00072_e" name="D-Fructose_6-phosphate_C6H12O9P" fbc:charge="-1" />
      <species boundaryCondition="false" compartment="Cytosol" constant="false" hasOnlySubstanceUnits="false" id="M_cpd00072_c" name="D-Fructose_6-phosphate_C6H12O9P" fbc:charge="-1" />
      <species boundaryCondition="false" compartment="Cytosol" constant="false" hasOnlySubstanceUnits="false" id="M_cpd11563_c" name="12-methyl-3-hydroxy-tridecanoyl-ACP_C25H47N2O9PRS" fbc:charge="-1" />
      <species boundaryCondition="false" compartment="Cytosol" constant="false" hasOnlySubstanceUnits="false" id="M_cpd01465_c" name="Leukotriene_C4_C30H45N3O9S" fbc:charge="-2" />
      <species boundaryCondition="false" compartment="Cytosol" constant="false" hasOnlySubstanceUnits="false" id="M_cpd11555_c" name="8-methyl-3-hydroxy-nonanoyl-ACP_C21H39N2O9PRS" fbc:charge="-1" />
      <species boundaryCondition="false" compartment="Cytosol" constant="false" hasOnlySubstanceUnits="false" id="M_cpd11565_c" name="12-methyl-tridecanoyl-ACP_C25H47N2O8PRS" fbc:charge="-1" />
      <species boundaryCondition="false" compartment="Cytosol" constant="false" hasOnlySubstanceUnits="false" id="M_cpd00338_c" name="5-Aminolevulinate_C5H9NO3" fbc:charge="0" />
      <species boundaryCondition="false" compartment="Cytosol" constant="false" hasOnlySubstanceUnits="false" id="M_cpd00679_c" name="Cephalosporin_C_C16H20N3O8S" fbc:charge="-1" />
      <species boundaryCondition="false" compartment="Extracellular" constant="false" hasOnlySubstanceUnits="false" id="M_cpd01030_e" name="Salicin_C13H18O7" fbc:charge="0" />
      <species boundaryCondition="false" compartment="Cytosol" constant="false" hasOnlySubstanceUnits="false" id="M_cpd01030_c" name="Salicin_C13H18O7" fbc:charge="0" />
      <species boundaryCondition="false" compartment="Extracellular" constant="false" hasOnlySubstanceUnits="false" id="M_cpd01570_e" name="2',3'-Cyclic_AMP_C10H11N5O6P" fbc:charge="-1" />
      <species boundaryCondition="false" compartment="Cytosol" constant="false" hasOnlySubstanceUnits="false" id="M_cpd01570_c" name="2',3'-Cyclic_AMP_C10H11N5O6P" fbc:charge="-1" />
      <species boundaryCondition="false" compartment="Extracellular" constant="false" hasOnlySubstanceUnits="false" id="M_cpd01092_e" name="(S)(+)-Allantoin_C4H6N4O3" fbc:charge="0" />
      <species boundaryCondition="false" compartment="Cytosol" constant="false" hasOnlySubstanceUnits="false" id="M_cpd01092_c" name="(S)(+)-Allantoin_C4H6N4O3" fbc:charge="0" />
      <species boundaryCondition="false" compartment="Extracellular" constant="false" hasOnlySubstanceUnits="false" id="M_cpd00492_e" name="N-Acetyl-D-mannosamine_C8H15NO6" fbc:charge="0" />
      <species boundaryCondition="false" compartment="Cytosol" constant="false" hasOnlySubstanceUnits="false" id="M_cpd00492_c" name="N-Acetyl-D-mannosamine_C8H15NO6" fbc:charge="0" />
      <species boundaryCondition="false" compartment="Cytosol" constant="false" hasOnlySubstanceUnits="false" id="M_cpd02654_c" name="4-Methyl-5-(2-phosphoethyl)-thiazole_C6H9NO4PS" fbc:charge="-1" />
      <species boundaryCondition="false" compartment="Cytosol" constant="false" hasOnlySubstanceUnits="false" id="M_cpd00008_c" name="ADP_C10H13N5O10P2" fbc:charge="-2" />
      <species boundaryCondition="false" compartment="Cytosol" constant="false" hasOnlySubstanceUnits="false" id="M_cpd03049_c" name="2-(alpha-Hydroxyethyl)thiamine_diphosphate_C14H21N4O8P2S" fbc:charge="-1" />
      <species boundaryCondition="false" compartment="Cytosol" constant="false" hasOnlySubstanceUnits="false" id="M_cpd00507_c" name="sn-glycero-3-Phosphocholine_C8H20NO6P" fbc:charge="0" />
      <species boundaryCondition="false" compartment="Cytosol" constant="false" hasOnlySubstanceUnits="false" id="M_cpd00204_c" name="CO_CHO" fbc:charge="1" />
      <species boundaryCondition="false" compartment="Cytosol" constant="false" hasOnlySubstanceUnits="false" id="M_cpd00475_c" name="alpha-D-Ribose_1-phosphate_C5H10O8P" fbc:charge="-1" />
      <species boundaryCondition="false" compartment="Cytosol" constant="false" hasOnlySubstanceUnits="false" id="M_cpd00268_c" name="Thiosulfate_O3S2" fbc:charge="-2" />
      <species boundaryCondition="false" compartment="Extracellular" constant="false" hasOnlySubstanceUnits="false" id="M_cpd01939_e" name="Uridine_2'-phosphate_C9H12N2O9P" fbc:charge="-1" />
      <species boundaryCondition="false" compartment="Cytosol" constant="false" hasOnlySubstanceUnits="false" id="M_cpd01939_c" name="Uridine_2'-phosphate_C9H12N2O9P" fbc:charge="-1" />
      <species boundaryCondition="false" compartment="Cytosol" constant="false" hasOnlySubstanceUnits="false" id="M_cpd00516_c" name="meso-2,6-Diaminoheptanedioate_C7H14N2O4" fbc:charge="0" />
      <species boundaryCondition="false" compartment="Cytosol" constant="false" hasOnlySubstanceUnits="false" id="M_cpd11558_c" name="10-methyl-3-oxo-undecanoyl-ACP_C23H41N2O9PRS" fbc:charge="-1" />
      <species boundaryCondition="false" compartment="Cytosol" constant="false" hasOnlySubstanceUnits="false" id="M_cpd00672_c" name="D-Fructuronate_C6H9O7" fbc:charge="-1" />
      <species boundaryCondition="false" compartment="Extracellular" constant="false" hasOnlySubstanceUnits="false" id="M_cpd00423_e" name="Cob(II)alamin_C62H89CoN13O14P" fbc:charge="1" />
      <species boundaryCondition="false" compartment="Cytosol" constant="false" hasOnlySubstanceUnits="false" id="M_cpd00423_c" name="Cob(II)alamin_C62H89CoN13O14P" fbc:charge="1" />
      <species boundaryCondition="false" compartment="Cytosol" constant="false" hasOnlySubstanceUnits="false" id="M_cpd00911_c" name="D-Glucono-1,5-lactone_6-phosphate_C6H10O9P" fbc:charge="-1" />
      <species boundaryCondition="false" compartment="Cytosol" constant="false" hasOnlySubstanceUnits="false" id="M_cpd00840_c" name="(3S)-3,6-Diaminohexanoate_C6H15N2O2" fbc:charge="1" />
      <species boundaryCondition="false" compartment="Extracellular" constant="false" hasOnlySubstanceUnits="false" id="M_cpd01572_e" name="2',3'-Cyclic_UMP_C9H10N2O8P" fbc:charge="-1" />
      <species boundaryCondition="false" compartment="Cytosol" constant="false" hasOnlySubstanceUnits="false" id="M_cpd01572_c" name="2',3'-Cyclic_UMP_C9H10N2O8P" fbc:charge="-1" />
      <species boundaryCondition="false" compartment="Cytosol" constant="false" hasOnlySubstanceUnits="false" id="M_cpd15302_c" name="glycogen(n-1)_C24H42O21" fbc:charge="0" />
      <species boundaryCondition="false" compartment="Cytosol" constant="false" hasOnlySubstanceUnits="false" id="M_cpd09813_c" name="4-Hydroxymethylcatechol_C7H8O3" fbc:charge="0" />
      <species boundaryCondition="false" compartment="Extracellular" constant="false" hasOnlySubstanceUnits="false" id="M_cpd00235_e" name="D-Mannose_6-phosphate_C6H12O9P" fbc:charge="-1" />
      <species boundaryCondition="false" compartment="Cytosol" constant="false" hasOnlySubstanceUnits="false" id="M_cpd00235_c" name="D-Mannose_6-phosphate_C6H12O9P" fbc:charge="-1" />
      <species boundaryCondition="false" compartment="Extracellular" constant="false" hasOnlySubstanceUnits="false" id="M_cpd00164_e" name="D-Glucuronate_C6H9O7" fbc:charge="-1" />
      <species boundaryCondition="false" compartment="Cytosol" constant="false" hasOnlySubstanceUnits="false" id="M_cpd00164_c" name="D-Glucuronate_C6H9O7" fbc:charge="-1" />
      <species boundaryCondition="false" compartment="Cytosol" constant="false" hasOnlySubstanceUnits="false" id="M_cpd04651_c" name="2-Hydroxy-5-methyl-cis,cis-muconate_C7H6O5" fbc:charge="-2" />
      <species boundaryCondition="false" compartment="Cytosol" constant="false" hasOnlySubstanceUnits="false" id="M_cpd11523_c" name="5-methyl-trans-hex-2-enoyl-ACP_C18H31N2O8PRS" fbc:charge="-1" />
      <species boundaryCondition="false" compartment="Extracellular" constant="false" hasOnlySubstanceUnits="false" id="M_cpd00036_e" name="Succinate_C4H4O4" fbc:charge="-2" />
      <species boundaryCondition="false" compartment="Cytosol" constant="false" hasOnlySubstanceUnits="false" id="M_cpd00036_c" name="Succinate_C4H4O4" fbc:charge="-2" />
      <species boundaryCondition="false" compartment="Cytosol" constant="false" hasOnlySubstanceUnits="false" id="M_cpd08615_c" name="1-Hydroxy-2-methyl-2-butenyl_4-diphosphate_C5H10O8P2" fbc:charge="-2" />
      <species boundaryCondition="false" compartment="Cytosol" constant="false" hasOnlySubstanceUnits="false" id="M_cpd11489_c" name="3-Oxododecanoyl-[acp]_C23H41N2O9PRS" fbc:charge="-1" />
      <species boundaryCondition="false" compartment="Cytosol" constant="false" hasOnlySubstanceUnits="false" id="M_cpd00136_c" name="4-Hydroxybenzoate_C7H5O3" fbc:charge="-1" />
      <species boundaryCondition="false" compartment="Cytosol" constant="false" hasOnlySubstanceUnits="false" id="M_cpd02069_c" name="3-Phosphonooxypyruvate_C3H3O7P" fbc:charge="-2" />
      <species boundaryCondition="false" compartment="Cytosol" constant="false" hasOnlySubstanceUnits="false" id="M_cpd11477_c" name="trans-Hexadec-2-enoyl-[acp]_C27H49N2O8PRS" fbc:charge="-1" />
      <species boundaryCondition="false" compartment="Extracellular" constant="false" hasOnlySubstanceUnits="false" id="M_cpd00232_e" name="N-Acetylneuraminate_C11H18NO9" fbc:charge="-1" />
      <species boundaryCondition="false" compartment="Cytosol" constant="false" hasOnlySubstanceUnits="false" id="M_cpd00232_c" name="N-Acetylneuraminate_C11H18NO9" fbc:charge="-1" />
      <species boundaryCondition="false" compartment="Cytosol" constant="false" hasOnlySubstanceUnits="false" id="M_cpd02642_c" name="N-(5-Phospho-D-ribosyl)anthranilate_C12H14NO9P" fbc:charge="-2" />
      <species boundaryCondition="false" compartment="Cytosol" constant="false" hasOnlySubstanceUnits="false" id="M_cpd15773_c" name="Palmitoyllipoteichoic_acid (n=24), linked, D-alanine substituted_C191H352N24O159P24" fbc:charge="-24" />
      <species boundaryCondition="false" compartment="Cytosol" constant="false" hasOnlySubstanceUnits="false" id="M_cpd11225_c" name="3,4-Dihydroxy-2-butanone_4-phosphate_C4H8O6P" fbc:charge="-1" />
      <species boundaryCondition="false" compartment="Cytosol" constant="false" hasOnlySubstanceUnits="false" id="M_cpd11547_c" name="4-methyl-3-hydroxy-pentanoyl-ACP_C17H31N2O9PRS" fbc:charge="-1" />
      <species boundaryCondition="false" compartment="Cytosol" constant="false" hasOnlySubstanceUnits="false" id="M_cpd00019_c" name="S-Adenosyl-L-homocysteine_C14H20N6O5S" fbc:charge="0" />
      <species boundaryCondition="false" compartment="Cytosol" constant="false" hasOnlySubstanceUnits="false" id="M_cpd11481_c" name="(3R)-3-Hydroxypalmitoyl-[acyl-carrier_protein]_C27H51N2O9PRS" fbc:charge="-1" />
      <species boundaryCondition="false" compartment="Cytosol" constant="false" hasOnlySubstanceUnits="false" id="M_cpd10483_c" name="(1R,2S)-Naphthalene_1,2-oxide_C10H8O" fbc:charge="0" />
      <species boundaryCondition="false" compartment="Extracellular" constant="false" hasOnlySubstanceUnits="false" id="M_cpd00149_e" name="Cobalt_Co" fbc:charge="2" />
      <species boundaryCondition="false" compartment="Cytosol" constant="false" hasOnlySubstanceUnits="false" id="M_cpd00149_c" name="Cobalt_Co" fbc:charge="2" />
      <species boundaryCondition="false" compartment="Extracellular" constant="false" hasOnlySubstanceUnits="false" id="M_cpd00438_e" name="Deoxyadenosine_C10H13N5O3" fbc:charge="0" />
      <species boundaryCondition="false" compartment="Cytosol" constant="false" hasOnlySubstanceUnits="false" id="M_cpd00438_c" name="Deoxyadenosine_C10H13N5O3" fbc:charge="0" />
      <species boundaryCondition="false" compartment="Cytosol" constant="false" hasOnlySubstanceUnits="false" id="M_cpd01871_c" name="2,3-Dihydroxytoluene_C7H8O2" fbc:charge="0" />
      <species boundaryCondition="false" compartment="Cytosol" constant="false" hasOnlySubstanceUnits="false" id="M_cpd00830_c" name="4-Hydroxy-2-oxoglutarate_C5H4O6" fbc:charge="-2" />
      <species boundaryCondition="false" compartment="Cytosol" constant="false" hasOnlySubstanceUnits="false" id="M_cpd00400_c" name="Propenoate_C3H3O2" fbc:charge="-1" />
      <species boundaryCondition="false" compartment="Cytosol" constant="false" hasOnlySubstanceUnits="false" id="M_cpd00873_c" name="Nicotinate_D-ribonucleotide_C11H13NO9P" fbc:charge="-1" />
      <species boundaryCondition="false" compartment="Cytosol" constant="false" hasOnlySubstanceUnits="false" id="M_cpd15792_c" name="Myristoylcardiolipin_(B. subtilis)_C65H124O17P2" fbc:charge="-2" />
      <species boundaryCondition="false" compartment="Cytosol" constant="false" hasOnlySubstanceUnits="false" id="M_cpd03712_c" name="1,2-Dihydronaphthalene-1,2-diol_C10H10O2" fbc:charge="0" />
      <species boundaryCondition="false" compartment="Cytosol" constant="false" hasOnlySubstanceUnits="false" id="M_cpd00876_c" name="3-Hydroxy-2-methylpropanoate_C4H7O3" fbc:charge="-1" />
      <species boundaryCondition="false" compartment="Cytosol" constant="false" hasOnlySubstanceUnits="false" id="M_cpd00378_c" name="Formamide_CH3NO" fbc:charge="0" />
      <species boundaryCondition="false" compartment="Cytosol" constant="false" hasOnlySubstanceUnits="false" id="M_cpd01727_c" name="6-Carboxyhexanoate_C7H10O4" fbc:charge="-2" />
      <species boundaryCondition="false" compartment="Extracellular" constant="false" hasOnlySubstanceUnits="false" id="M_cpd00280_e" name="D-Galacturonate_C6H9O7" fbc:charge="-1" />
      <species boundaryCondition="false" compartment="Cytosol" constant="false" hasOnlySubstanceUnits="false" id="M_cpd00280_c" name="D-Galacturonate_C6H9O7" fbc:charge="-1" />
      <species boundaryCondition="false" compartment="Cytosol" constant="false" hasOnlySubstanceUnits="false" id="M_cpd15784_c" name="Stearoyllysylphophatidylglycerol_C48H96N2O11P" fbc:charge="1" />
      <species boundaryCondition="false" compartment="Cytosol" constant="false" hasOnlySubstanceUnits="false" id="M_cpd15730_c" name="Diglucosyl-1,2_distearoylglycerol_C51H96O15" fbc:charge="0" />
      <species boundaryCondition="false" compartment="Cytosol" constant="false" hasOnlySubstanceUnits="false" id="M_cpd03734_c" name="Acetamide_C2H5NO" fbc:charge="0" />
      <species boundaryCondition="false" compartment="Extracellular" constant="false" hasOnlySubstanceUnits="false" id="M_cpd08928_e" name="L-Threonine_O-3-phosphate_C4H9NO6P" fbc:charge="-1" />
      <species boundaryCondition="false" compartment="Cytosol" constant="false" hasOnlySubstanceUnits="false" id="M_cpd08928_c" name="L-Threonine_O-3-phosphate_C4H9NO6P" fbc:charge="-1" />
      <species boundaryCondition="false" compartment="Cytosol" constant="false" hasOnlySubstanceUnits="false" id="M_cpd15726_c" name="Dianteisopentadecanoylphosphatidylglycerol_C36H70O10P" fbc:charge="-1" />
      <species boundaryCondition="false" compartment="Cytosol" constant="false" hasOnlySubstanceUnits="false" id="M_cpd00504_c" name="LL-2,6-Diaminoheptanedioate_C7H14N2O4" fbc:charge="0" />
      <species boundaryCondition="false" compartment="Cytosol" constant="false" hasOnlySubstanceUnits="false" id="M_cpd15718_c" name="Diisotetradecanoylphosphatidylglycerophosphate_C34H66O13P2" fbc:charge="-2" />
      <species boundaryCondition="false" compartment="Cytosol" constant="false" hasOnlySubstanceUnits="false" id="M_cpd11494_c" name="Acetyl-[acyl-carrier_protein]_C13H23N2O8PRS" fbc:charge="-1" />
      <species boundaryCondition="false" compartment="Cytosol" constant="false" hasOnlySubstanceUnits="false" id="M_cpd00831_c" name="L-Rhamnulose_1-phosphate_C6H12O8P" fbc:charge="-1" />
      <species boundaryCondition="false" compartment="Cytosol" constant="false" hasOnlySubstanceUnits="false" id="M_cpd02721_c" name="6-Phospho-5-dehydro-2-deoxy-D-gluconate_C6H9O9P" fbc:charge="-2" />
      <species boundaryCondition="false" compartment="Cytosol" constant="false" hasOnlySubstanceUnits="false" id="M_cpd00026_c" name="UDP-glucose_C15H22N2O17P2" fbc:charge="-2" />
      <species boundaryCondition="false" compartment="Cytosol" constant="false" hasOnlySubstanceUnits="false" id="M_cpd03128_c" name="Decanoyl-CoA_C31H51N7O17P3S" fbc:charge="-3" />
      <species boundaryCondition="false" compartment="Cytosol" constant="false" hasOnlySubstanceUnits="false" id="M_cpd15419_c" name="CDP-1,2-dihexadecanoylglycerol_C44H79N3O15P2" fbc:charge="-2" />
      <species boundaryCondition="false" compartment="Extracellular" constant="false" hasOnlySubstanceUnits="false" id="M_cpd01017_e" name="Cys-Gly_C5H10N2O3S" fbc:charge="0" />
      <species boundaryCondition="false" compartment="Cytosol" constant="false" hasOnlySubstanceUnits="false" id="M_cpd01017_c" name="Cys-Gly_C5H10N2O3S" fbc:charge="0" />
      <species boundaryCondition="false" compartment="Cytosol" constant="false" hasOnlySubstanceUnits="false" id="M_cpd00402_c" name="CDP-glycerol_C12H19N3O13P2" fbc:charge="-2" />
      <species boundaryCondition="false" compartment="Cytosol" constant="false" hasOnlySubstanceUnits="false" id="M_cpd11500_c" name="6-methyl-3-oxo-octanoyl-ACP_C20H35N2O9PRS" fbc:charge="-1" />
      <species boundaryCondition="false" compartment="Extracellular" constant="false" hasOnlySubstanceUnits="false" id="M_cpd00028_e" name="Heme_C34H30FeN4O4" fbc:charge="-2" />
      <species boundaryCondition="false" compartment="Cytosol" constant="false" hasOnlySubstanceUnits="false" id="M_cpd00028_c" name="Heme_C34H30FeN4O4" fbc:charge="-2" />
      <species boundaryCondition="false" compartment="Cytosol" constant="false" hasOnlySubstanceUnits="false" id="M_cpd08366_c" name="(2R)-O-Phospho-3-sulfolactate_C3H4O9PS" fbc:charge="-3" />
      <species boundaryCondition="false" compartment="Cytosol" constant="false" hasOnlySubstanceUnits="false" id="M_cpd15238_c" name="Hexadecenoyl-CoA_C37H61N7O17P3S" fbc:charge="-3" />
      <species boundaryCondition="false" compartment="Cytosol" constant="false" hasOnlySubstanceUnits="false" id="M_cpd00145_c" name="Hydroxypyruvate_C3H3O4" fbc:charge="-1" />
      <species boundaryCondition="false" compartment="Cytosol" constant="false" hasOnlySubstanceUnits="false" id="M_cpd15741_c" name="Monoglucosyl-1,2_dianteisoheptadecanoylglycerol_C43H82O10" fbc:charge="0" />
      <species boundaryCondition="false" compartment="Cytosol" constant="false" hasOnlySubstanceUnits="false" id="M_cpd00010_c" name="CoA_C21H33N7O16P3S" fbc:charge="-3" />
      <species boundaryCondition="false" compartment="Cytosol" constant="false" hasOnlySubstanceUnits="false" id="M_cpd00044_c" name="3'-Phosphoadenylyl_sulfate_C10H12N5O13P2S" fbc:charge="-3" />
      <species boundaryCondition="false" compartment="Cytosol" constant="false" hasOnlySubstanceUnits="false" id="M_cpd11434_c" name="fa12coa_C38H65N7O17P3S" fbc:charge="-3" />
      <species boundaryCondition="false" compartment="Cytosol" constant="false" hasOnlySubstanceUnits="false" id="M_cpd15793_c" name="Stearoylcardiolipin_(B. subtilis)_C81H156O17P2" fbc:charge="-2" />
      <species boundaryCondition="false" compartment="Cytosol" constant="false" hasOnlySubstanceUnits="false" id="M_cpd00006_c" name="NADP+_C21H26N7O17P3" fbc:charge="-2" />
      <species boundaryCondition="false" compartment="Cytosol" constant="false" hasOnlySubstanceUnits="false" id="M_cpd15663_c" name="45(Alanyl-phosphoglyceryl)-N-Acetyl-beta-D-mannosaminyl-1,4-N-acetyl-D-glucosaminyldiphosphoundecaprenol_C341H611N47O287P47" fbc:charge="-47" />
      <species boundaryCondition="false" compartment="Cytosol" constant="false" hasOnlySubstanceUnits="false" id="M_cpd00608_c" name="D-Altronate_C6H11O7" fbc:charge="-1" />
      <species boundaryCondition="false" compartment="Cytosol" constant="false" hasOnlySubstanceUnits="false" id="M_cpd01507_c" name="3-Oxoadipyl-CoA_C27H38N7O20P3S" fbc:charge="-4" />
      <species boundaryCondition="false" compartment="Cytosol" constant="false" hasOnlySubstanceUnits="false" id="M_cpd00972_c" name="XDP_C10H12N4O12P2" fbc:charge="-2" />
      <species boundaryCondition="false" compartment="Extracellular" constant="false" hasOnlySubstanceUnits="false" id="M_cpd05240_e" name="Amygdalin_C20H27NO11" fbc:charge="0" />
      <species boundaryCondition="false" compartment="Cytosol" constant="false" hasOnlySubstanceUnits="false" id="M_cpd05240_c" name="Amygdalin_C20H27NO11" fbc:charge="0" />
      <species boundaryCondition="false" compartment="Cytosol" constant="false" hasOnlySubstanceUnits="false" id="M_cpd15708_c" name="Triglucosyl-1,2_dimyristoylglycerol_C49H90O20" fbc:charge="0" />
      <species boundaryCondition="false" compartment="Extracellular" constant="false" hasOnlySubstanceUnits="false" id="M_cpd00751_e" name="6-Deoxy-L-galactose_C6H12O5" fbc:charge="0" />
      <species boundaryCondition="false" compartment="Cytosol" constant="false" hasOnlySubstanceUnits="false" id="M_cpd00751_c" name="6-Deoxy-L-galactose_C6H12O5" fbc:charge="0" />
      <species boundaryCondition="false" compartment="Cytosol" constant="false" hasOnlySubstanceUnits="false" id="M_cpd00056_c" name="Thiamin_diphosphate_C12H17N4O7P2S" fbc:charge="-1" />
      <species boundaryCondition="false" compartment="Cytosol" constant="false" hasOnlySubstanceUnits="false" id="M_cpd00954_c" name="2-Amino-4-hydroxy-6-hydroxymethyl-7,8-dihydropteridine_C7H9N5O2" fbc:charge="0" />
      <species boundaryCondition="false" compartment="Cytosol" constant="false" hasOnlySubstanceUnits="false" id="M_cpd15780_c" name="Anteisopentadecanoyllipoteichoic_acid (n=24), linked, D-alanine substituted_C189H349N24O159P24" fbc:charge="-23" />
      <species boundaryCondition="false" compartment="Cytosol" constant="false" hasOnlySubstanceUnits="false" id="M_cpd15724_c" name="Diisotetradecanoylphosphatidylglycerol_C34H66O10P" fbc:charge="-1" />
      <species boundaryCondition="false" compartment="Cytosol" constant="false" hasOnlySubstanceUnits="false" id="M_cpd11545_c" name="2-methylpropionyl-ACP_C15H27N2O8PRS" fbc:charge="-1" />
      <species boundaryCondition="false" compartment="Extracellular" constant="false" hasOnlySubstanceUnits="false" id="M_cpd00079_e" name="D-Glucose_6-phosphate_C6H12O9P" fbc:charge="-1" />
      <species boundaryCondition="false" compartment="Cytosol" constant="false" hasOnlySubstanceUnits="false" id="M_cpd00079_c" name="D-Glucose_6-phosphate_C6H12O9P" fbc:charge="-1" />
      <species boundaryCondition="false" compartment="Extracellular" constant="false" hasOnlySubstanceUnits="false" id="M_cpd11575_e" name="MOPS_C7H14NO4S" fbc:charge="-1" />
      <species boundaryCondition="false" compartment="Cytosol" constant="false" hasOnlySubstanceUnits="false" id="M_cpd11575_c" name="MOPS_C7H14NO4S" fbc:charge="-1" />
      <species boundaryCondition="false" compartment="Cytosol" constant="false" hasOnlySubstanceUnits="false" id="M_cpd03189_c" name="3-Carboxy-1-hydroxypropyl-ThPP_C16H22N4O10P2S" fbc:charge="-2" />
      <species boundaryCondition="false" compartment="Extracellular" constant="false" hasOnlySubstanceUnits="false" id="M_cpd03696_e" name="Arbutin_C12H16O7" fbc:charge="0" />
      <species boundaryCondition="false" compartment="Cytosol" constant="false" hasOnlySubstanceUnits="false" id="M_cpd03696_c" name="Arbutin_C12H16O7" fbc:charge="0" />
      <species boundaryCondition="false" compartment="Cytosol" constant="false" hasOnlySubstanceUnits="false" id="M_cpd15778_c" name="Isotetradecanoyllipoteichoic_acid (n=24), linked, D-alanine substituted_C187H344N24O159P24" fbc:charge="-24" />
      <species boundaryCondition="false" compartment="Cytosol" constant="false" hasOnlySubstanceUnits="false" id="M_cpd00279_c" name="Acetoacetyl-CoA_C25H37N7O18P3S" fbc:charge="-3" />
      <species boundaryCondition="false" compartment="Extracellular" constant="false" hasOnlySubstanceUnits="false" id="M_cpd00023_e" name="L-Glutamate_C5H8NO4" fbc:charge="-1" />
      <species boundaryCondition="false" compartment="Cytosol" constant="false" hasOnlySubstanceUnits="false" id="M_cpd00023_c" name="L-Glutamate_C5H8NO4" fbc:charge="-1" />
      <species boundaryCondition="false" compartment="Cytosol" constant="false" hasOnlySubstanceUnits="false" id="M_cpd03495_c" name="Undecaprenyl-diphospho-N-acetylmuramoyl-(N-acetylglucosamine)-L-_alanyl-D-glutamyl-meso-2,6-diaminopimeloyl-D-alanyl-D-alanine_C95H152N8O28P2" fbc:charge="-4" />
      <species boundaryCondition="false" compartment="Cytosol" constant="false" hasOnlySubstanceUnits="false" id="M_cpd15680_c" name="1,2-diisopentadecanoyl-sn-glycerol_3-phosphate_C33H64O8P" fbc:charge="-1" />
      <species boundaryCondition="false" compartment="Cytosol" constant="false" hasOnlySubstanceUnits="false" id="M_cpd15683_c" name="CDP-1,2-diisoheptadecanoylglycerol_C46H83N3O15P2" fbc:charge="-2" />
      <species boundaryCondition="false" compartment="Cytosol" constant="false" hasOnlySubstanceUnits="false" id="M_cpd02211_c" name="L-2-Amino-3-oxobutanoic_acid_C4H7NO3" fbc:charge="0" />
      <species boundaryCondition="false" compartment="Cytosol" constant="false" hasOnlySubstanceUnits="false" id="M_cpd03471_c" name="Nicotinate_D-ribonucleoside_C11H13NO6" fbc:charge="0" />
      <species boundaryCondition="false" compartment="Cytosol" constant="false" hasOnlySubstanceUnits="false" id="M_cpd00340_c" name="2,5-Dioxopentanoate_C5H5O4" fbc:charge="-1" />
      <species boundaryCondition="false" compartment="Extracellular" constant="false" hasOnlySubstanceUnits="false" id="M_cpd01187_e" name="L-Glucitol_C6H14O6" fbc:charge="0" />
      <species boundaryCondition="false" compartment="Cytosol" constant="false" hasOnlySubstanceUnits="false" id="M_cpd01187_c" name="L-Glucitol_C6H14O6" fbc:charge="0" />
      <species boundaryCondition="false" compartment="Cytosol" constant="false" hasOnlySubstanceUnits="false" id="M_cpd00114_c" name="IMP_C10H12N4O8P" fbc:charge="-1" />
      <species boundaryCondition="false" compartment="Cytosol" constant="false" hasOnlySubstanceUnits="false" id="M_cpd00102_c" name="D-Glyceraldehyde_3-phosphate_C3H6O6P" fbc:charge="-1" />
      <species boundaryCondition="false" compartment="Extracellular" constant="false" hasOnlySubstanceUnits="false" id="M_cpd01217_e" name="Xanthosine_C10H12N4O6" fbc:charge="0" />
      <species boundaryCondition="false" compartment="Cytosol" constant="false" hasOnlySubstanceUnits="false" id="M_cpd01217_c" name="Xanthosine_C10H12N4O6" fbc:charge="0" />
      <species boundaryCondition="false" compartment="Cytosol" constant="false" hasOnlySubstanceUnits="false" id="M_cpd00773_c" name="UDP-N-acetylmuramate_C20H28N3O19P2" fbc:charge="-3" />
      <species boundaryCondition="false" compartment="Cytosol" constant="false" hasOnlySubstanceUnits="false" id="M_cpd03052_c" name="Imidazole-4-acetaldehyde_C5H6N2O" fbc:charge="0" />
      <species boundaryCondition="false" compartment="Extracellular" constant="false" hasOnlySubstanceUnits="false" id="M_cpd00064_e" name="L-Ornithine_C5H13N2O2" fbc:charge="1" />
      <species boundaryCondition="false" compartment="Cytosol" constant="false" hasOnlySubstanceUnits="false" id="M_cpd00064_c" name="L-Ornithine_C5H13N2O2" fbc:charge="1" />
      <species boundaryCondition="false" compartment="Cytosol" constant="false" hasOnlySubstanceUnits="false" id="M_cpd00557_c" name="Siroheme_C42H36FeN4O16" fbc:charge="-8" />
      <species boundaryCondition="false" compartment="Cytosol" constant="false" hasOnlySubstanceUnits="false" id="M_cpd11532_c" name="9-methyl-decanoyl-ACP_C22H41N2O8PRS" fbc:charge="-1" />
      <species boundaryCondition="false" compartment="Extracellular" constant="false" hasOnlySubstanceUnits="false" id="M_cpd00089_e" name="D-Glucose_1-phosphate_C6H12O9P" fbc:charge="-1" />
      <species boundaryCondition="false" compartment="Cytosol" constant="false" hasOnlySubstanceUnits="false" id="M_cpd00089_c" name="D-Glucose_1-phosphate_C6H12O9P" fbc:charge="-1" />
      <species boundaryCondition="false" compartment="Extracellular" constant="false" hasOnlySubstanceUnits="false" id="M_cpd00274_e" name="L-Citrulline_C6H13N3O3" fbc:charge="0" />
      <species boundaryCondition="false" compartment="Cytosol" constant="false" hasOnlySubstanceUnits="false" id="M_cpd00274_c" name="L-Citrulline_C6H13N3O3" fbc:charge="0" />
      <species boundaryCondition="false" compartment="Cytosol" constant="false" hasOnlySubstanceUnits="false" id="M_cpd14702_c" name="2-Methyl-1-hydroxybutyl-ThPP_C17H27N4O8P2S" fbc:charge="-1" />
      <species boundaryCondition="false" compartment="Cytosol" constant="false" hasOnlySubstanceUnits="false" id="M_cpd15553_c" name="phosphatidylserine_ditetradecanoyl_C34H64NO10P" fbc:charge="-2" />
      <species boundaryCondition="false" compartment="Cytosol" constant="false" hasOnlySubstanceUnits="false" id="M_cpd15753_c" name="Anteisopentadecanoyllipoteichoic_acid (n=24), linked, unsubstituted_C117H228O135P24" fbc:charge="-24" />
      <species boundaryCondition="false" compartment="Cytosol" constant="false" hasOnlySubstanceUnits="false" id="M_cpd12072_c" name="Protein_dithiol_C7H11N3O3R2S2" fbc:charge="0" />
      <species boundaryCondition="false" compartment="Cytosol" constant="false" hasOnlySubstanceUnits="false" id="M_cpd02574_c" name="S-Methyl-5-thio-D-ribose_1-phosphate_C6H12O7PS" fbc:charge="-1" />
      <species boundaryCondition="false" compartment="Cytosol" constant="false" hasOnlySubstanceUnits="false" id="M_cpd01311_c" name="Dethiobiotin_C10H17N2O3" fbc:charge="-1" />
      <species boundaryCondition="false" compartment="Cytosol" constant="false" hasOnlySubstanceUnits="false" id="M_cpd15734_c" name="Diglucosyl-1,2_diisopentadecanoylglycerol_C45H84O15" fbc:charge="0" />
      <species boundaryCondition="false" compartment="Cytosol" constant="false" hasOnlySubstanceUnits="false" id="M_cpd11570_c" name="3-Oxooctodecanoyl-ACP_C29H53N2O9PRS" fbc:charge="-1" />
      <species boundaryCondition="false" compartment="Cytosol" constant="false" hasOnlySubstanceUnits="false" id="M_cpd15697_c" name="Diisotetradecanoylphosphatidylethanolamine_C33H66NO8P" fbc:charge="0" />
      <species boundaryCondition="false" compartment="Cytosol" constant="false" hasOnlySubstanceUnits="false" id="M_cpd11425_c" name="2dmmq7_C45H62O2" fbc:charge="0" />
      <species boundaryCondition="false" compartment="Extracellular" constant="false" hasOnlySubstanceUnits="false" id="M_cpd00084_e" name="L-Cysteine_C3H7NO2S" fbc:charge="0" />
      <species boundaryCondition="false" compartment="Cytosol" constant="false" hasOnlySubstanceUnits="false" id="M_cpd00084_c" name="L-Cysteine_C3H7NO2S" fbc:charge="0" />
      <species boundaryCondition="false" compartment="Cytosol" constant="false" hasOnlySubstanceUnits="false" id="M_cpd15738_c" name="Monoglucosyl-1,2_dimyristoylglycerol_C37H70O10" fbc:charge="0" />
      <species boundaryCondition="false" compartment="Cytosol" constant="false" hasOnlySubstanceUnits="false" id="M_cpd11467_c" name="trans-Tetradec-2-enoyl-[acp]_C25H45N2O8PRS" fbc:charge="-1" />
      <species boundaryCondition="false" compartment="Cytosol" constant="false" hasOnlySubstanceUnits="false" id="M_cpd08211_c" name="trans,trans,cis-Geranylgeranyl_diphosphate_C20H34O7P2" fbc:charge="-2" />
      <species boundaryCondition="false" compartment="Cytosol" constant="false" hasOnlySubstanceUnits="false" id="M_cpd03117_c" name="3-Oxododecanoyl-CoA_C33H53N7O18P3S" fbc:charge="-3" />
      <species boundaryCondition="false" compartment="Cytosol" constant="false" hasOnlySubstanceUnits="false" id="M_cpd03211_c" name="15-cis-Phytoene_C40H64" fbc:charge="0" />
      <species boundaryCondition="false" compartment="Cytosol" constant="false" hasOnlySubstanceUnits="false" id="M_cpd00115_c" name="dATP_C10H13N5O12P3" fbc:charge="-3" />
      <species boundaryCondition="false" compartment="Cytosol" constant="false" hasOnlySubstanceUnits="false" id="M_cpd11548_c" name="4-methyl-trans-pent-2-enoyl-ACP_C17H29N2O8PRS" fbc:charge="-1" />
      <species boundaryCondition="false" compartment="Cytosol" constant="false" hasOnlySubstanceUnits="false" id="M_cpd15746_c" name="Palmitoyllipoteichoic_acid (n=24), linked, unsubstituted_C119H232O135P24" fbc:charge="-24" />
      <species boundaryCondition="false" compartment="Extracellular" constant="false" hasOnlySubstanceUnits="false" id="M_cpd00051_e" name="L-Arginine_C6H15N4O2" fbc:charge="1" />
      <species boundaryCondition="false" compartment="Cytosol" constant="false" hasOnlySubstanceUnits="false" id="M_cpd00051_c" name="L-Arginine_C6H15N4O2" fbc:charge="1" />
      <species boundaryCondition="false" compartment="Cytosol" constant="false" hasOnlySubstanceUnits="false" id="M_cpd01318_c" name="Glycocholate_C26H42NO6" fbc:charge="-1" />
      <species boundaryCondition="false" compartment="Cytosol" constant="false" hasOnlySubstanceUnits="false" id="M_cpd11550_c" name="6-methyl-3-oxo-heptanoyl-ACP_C19H33N2O9PRS" fbc:charge="-1" />
      <species boundaryCondition="false" compartment="Cytosol" constant="false" hasOnlySubstanceUnits="false" id="M_cpd02760_c" name="6-Phospho-beta-D-glucosyl-(1,4)-D-glucose_C12H22O14P" fbc:charge="-1" />
      <species boundaryCondition="false" compartment="Cytosol" constant="false" hasOnlySubstanceUnits="false" id="M_cpd01753_c" name="N-Acetoxyarylamine_C8H9NO2" fbc:charge="0" />
      <species boundaryCondition="false" compartment="Cytosol" constant="false" hasOnlySubstanceUnits="false" id="M_cpd11567_c" name="14-methyl-3-hydroxy-pentadecanoyl-ACP_C27H51N2O9PRS" fbc:charge="-1" />
      <species boundaryCondition="false" compartment="Cytosol" constant="false" hasOnlySubstanceUnits="false" id="M_cpd03443_c" name="3-Octaprenyl-4-hydroxybenzoate_C47H69O3" fbc:charge="-1" />
      <species boundaryCondition="false" compartment="Cytosol" constant="false" hasOnlySubstanceUnits="false" id="M_cpd00109_c" name="Ferricytochrome_c_C42H52FeN8O6S2" fbc:charge="5" />
      <species boundaryCondition="false" compartment="Cytosol" constant="false" hasOnlySubstanceUnits="false" id="M_cpd00264_c" name="Spermidine_C7H22N3" fbc:charge="3" />
      <species boundaryCondition="false" compartment="Cytosol" constant="false" hasOnlySubstanceUnits="false" id="M_cpd15691_c" name="Diisotetradecanoylphosphatidylserine_C34H64NO10P" fbc:charge="-2" />
      <species boundaryCondition="false" compartment="Cytosol" constant="false" hasOnlySubstanceUnits="false" id="M_cpd00448_c" name="D-Glyceraldehyde_C3H6O3" fbc:charge="0" />
      <species boundaryCondition="false" compartment="Cytosol" constant="false" hasOnlySubstanceUnits="false" id="M_cpd15698_c" name="Diisopentadecanoylphosphatidylethanolamine_C35H70NO8P" fbc:charge="0" />
      <species boundaryCondition="false" compartment="Extracellular" constant="false" hasOnlySubstanceUnits="false" id="M_cpd01200_e" name="Palatinose_C12H22O11" fbc:charge="0" />
      <species boundaryCondition="false" compartment="Cytosol" constant="false" hasOnlySubstanceUnits="false" id="M_cpd01200_c" name="Palatinose_C12H22O11" fbc:charge="0" />
      <species boundaryCondition="false" compartment="Cytosol" constant="false" hasOnlySubstanceUnits="false" id="M_cpd00641_c" name="L-Histidinol_C6H12N3O" fbc:charge="1" />
      <species boundaryCondition="false" compartment="Cytosol" constant="false" hasOnlySubstanceUnits="false" id="M_cpd01966_c" name="3-Methylcrotonyl-CoA_C26H39N7O17P3S" fbc:charge="-3" />
      <species boundaryCondition="false" compartment="Cytosol" constant="false" hasOnlySubstanceUnits="false" id="M_cpd15522_c" name="1,2-ditetradecanoyl-sn-glycerol_3-phosphate_C31H60O8P" fbc:charge="-1" />
      <species boundaryCondition="false" compartment="Cytosol" constant="false" hasOnlySubstanceUnits="false" id="M_cpd00099_c" name="Chloride_Cl" fbc:charge="-1" />
      <species boundaryCondition="false" compartment="Cytosol" constant="false" hasOnlySubstanceUnits="false" id="M_cpd15799_c" name="Isohexadecanoylcardiolipin_(B. subtilis)_C73H140O17P2" fbc:charge="-2" />
      <species boundaryCondition="false" compartment="Extracellular" constant="false" hasOnlySubstanceUnits="false" id="M_cpd00218_e" name="Nicotinate_C6H4NO2" fbc:charge="-1" />
      <species boundaryCondition="false" compartment="Cytosol" constant="false" hasOnlySubstanceUnits="false" id="M_cpd00218_c" name="Nicotinate_C6H4NO2" fbc:charge="-1" />
      <species boundaryCondition="false" compartment="Cytosol" constant="false" hasOnlySubstanceUnits="false" id="M_cpd03491_c" name="Undecaprenyl-diphospho-N-acetylmuramoyl-(N-acetylglucosamine)-L-_alanyl-gamma-D-glutamyl-L-lysyl-D-alanyl-D-alanine_C94H153N8O26P2" fbc:charge="-3" />
      <species boundaryCondition="false" compartment="Extracellular" constant="false" hasOnlySubstanceUnits="false" id="M_cpd00047_e" name="Formate_CHO2" fbc:charge="-1" />
      <species boundaryCondition="false" compartment="Cytosol" constant="false" hasOnlySubstanceUnits="false" id="M_cpd00047_c" name="Formate_CHO2" fbc:charge="-1" />
      <species boundaryCondition="false" compartment="Cytosol" constant="false" hasOnlySubstanceUnits="false" id="M_cpd01556_c" name="UDP-L-iduronate_C15H19N2O18P2" fbc:charge="-3" />
      <species boundaryCondition="false" compartment="Cytosol" constant="false" hasOnlySubstanceUnits="false" id="M_cpd02894_c" name="2-Methyl-4-amino-5-hydroxymethylpyrimidine_diphosphate_C6H9N3O7P2" fbc:charge="-2" />
      <species boundaryCondition="false" compartment="Cytosol" constant="false" hasOnlySubstanceUnits="false" id="M_cpd00978_c" name="dUDP_C9H12N2O11P2" fbc:charge="-2" />
      <species boundaryCondition="false" compartment="Cytosol" constant="false" hasOnlySubstanceUnits="false" id="M_cpd00699_c" name="3-Dehydroquinate_C7H9O6" fbc:charge="-1" />
      <species boundaryCondition="false" compartment="Cytosol" constant="false" hasOnlySubstanceUnits="false" id="M_cpd11471_c" name="trans-Oct-2-enoyl-[acp]_C19H33N2O8PRS" fbc:charge="-1" />
      <species boundaryCondition="false" compartment="Cytosol" constant="false" hasOnlySubstanceUnits="false" id="M_cpd09818_c" name="Naphthyl-2-methyl-succinic_acid_C15H12O4" fbc:charge="-2" />
      <species boundaryCondition="false" compartment="Cytosol" constant="false" hasOnlySubstanceUnits="false" id="M_cpd00581_c" name="Urocanate_C6H5N2O2" fbc:charge="-1" />
      <species boundaryCondition="false" compartment="Cytosol" constant="false" hasOnlySubstanceUnits="false" id="M_cpd00017_c" name="S-Adenosyl-L-methionine_C15H23N6O5S" fbc:charge="1" />
      <species boundaryCondition="false" compartment="Cytosol" constant="false" hasOnlySubstanceUnits="false" id="M_cpd00294_c" name="dAMP_C10H13N5O6P" fbc:charge="-1" />
      <species boundaryCondition="false" compartment="Cytosol" constant="false" hasOnlySubstanceUnits="false" id="M_cpd01919_c" name="Maltose_6'-phosphate_C12H22O14P" fbc:charge="-1" />
      <species boundaryCondition="false" compartment="Cytosol" constant="false" hasOnlySubstanceUnits="false" id="M_cpd00170_c" name="D-Glucono-1,5-lactone_C6H10O6" fbc:charge="0" />
      <species boundaryCondition="false" compartment="Cytosol" constant="false" hasOnlySubstanceUnits="false" id="M_cpd02068_c" name="3-Methylglutaconyl-CoA_C27H38N7O19P3S" fbc:charge="-4" />
      <species boundaryCondition="false" compartment="Cytosol" constant="false" hasOnlySubstanceUnits="false" id="M_cpd00350_c" name="trans,trans-Farnesyl_diphosphate_C15H26O7P2" fbc:charge="-2" />
      <species boundaryCondition="false" compartment="Cytosol" constant="false" hasOnlySubstanceUnits="false" id="M_cpd11472_c" name="Hexanoyl-[acp]_C17H31N2O8PRS" fbc:charge="-1" />
      <species boundaryCondition="false" compartment="Cytosol" constant="false" hasOnlySubstanceUnits="false" id="M_cpd00070_c" name="Malonyl-CoA_C24H34N7O19P3S" fbc:charge="-4" />
      <species boundaryCondition="false" compartment="Extracellular" constant="false" hasOnlySubstanceUnits="false" id="M_cpd00159_e" name="(S)-Lactate_C3H5O3" fbc:charge="-1" />
      <species boundaryCondition="false" compartment="Cytosol" constant="false" hasOnlySubstanceUnits="false" id="M_cpd00159_c" name="(S)-Lactate_C3H5O3" fbc:charge="-1" />
      <species boundaryCondition="false" compartment="Cytosol" constant="false" hasOnlySubstanceUnits="false" id="M_cpd00015_c" name="FAD_C27H31N9O15P2" fbc:charge="-2" />
      <species boundaryCondition="false" compartment="Cytosol" constant="false" hasOnlySubstanceUnits="false" id="M_cpd16488_c" name="Generic_lipid content_C20H28O" fbc:charge="0" />
      <species boundaryCondition="false" compartment="Cytosol" constant="false" hasOnlySubstanceUnits="false" id="M_cpd01260_c" name="Lauroyl-CoA_C33H55N7O17P3S" fbc:charge="-3" />
      <species boundaryCondition="false" compartment="Cytosol" constant="false" hasOnlySubstanceUnits="false" id="M_cpd00418_c" name="Nitric_oxide_NO" fbc:charge="0" />
      <species boundaryCondition="false" compartment="Cytosol" constant="false" hasOnlySubstanceUnits="false" id="M_cpd00031_c" name="GDP_C10H13N5O11P2" fbc:charge="-2" />
      <species boundaryCondition="false" compartment="Cytosol" constant="false" hasOnlySubstanceUnits="false" id="M_cpd00090_c" name="IDP_C10H12N4O11P2" fbc:charge="-2" />
      <species boundaryCondition="false" compartment="Cytosol" constant="false" hasOnlySubstanceUnits="false" id="M_cpd04117_c" name="4-Methylcatechol_C7H8O2" fbc:charge="0" />
      <species boundaryCondition="false" compartment="Cytosol" constant="false" hasOnlySubstanceUnits="false" id="M_cpd15732_c" name="Diglucosyl-1,2_dianteisoheptadecanoylglycerol_C49H92O15" fbc:charge="0" />
      <species boundaryCondition="false" compartment="Extracellular" constant="false" hasOnlySubstanceUnits="false" id="M_cpd00156_e" name="L-Valine_C5H11NO2" fbc:charge="0" />
      <species boundaryCondition="false" compartment="Cytosol" constant="false" hasOnlySubstanceUnits="false" id="M_cpd00156_c" name="L-Valine_C5H11NO2" fbc:charge="0" />
      <species boundaryCondition="false" compartment="Cytosol" constant="false" hasOnlySubstanceUnits="false" id="M_cpd00347_c" name="5,10-Methenyltetrahydrofolate_C20H20N7O6" fbc:charge="-1" />
      <species boundaryCondition="false" compartment="Cytosol" constant="false" hasOnlySubstanceUnits="false" id="M_cpd00201_c" name="10-Formyltetrahydrofolate_C20H21N7O7" fbc:charge="-2" />
      <species boundaryCondition="false" compartment="Cytosol" constant="false" hasOnlySubstanceUnits="false" id="M_cpd15785_c" name="Isoheptadecanoyllysylphophatidylglycerol_C46H92N2O11P" fbc:charge="1" />
      <species boundaryCondition="false" compartment="Cytosol" constant="false" hasOnlySubstanceUnits="false" id="M_cpd00646_c" name="4-Nitrophenol_C6H5NO3" fbc:charge="0" />
      <species boundaryCondition="false" compartment="Cytosol" constant="false" hasOnlySubstanceUnits="false" id="M_cpd11561_c" name="10-methyl-undecanoyl-ACP_C23H43N2O8PRS" fbc:charge="-1" />
      <species boundaryCondition="false" compartment="Cytosol" constant="false" hasOnlySubstanceUnits="false" id="M_cpd11512_c" name="12-methyl-3-oxo-tetra-decanoyl-ACP_C26H47N2O9PRS" fbc:charge="-1" />
      <species boundaryCondition="false" compartment="Extracellular" constant="false" hasOnlySubstanceUnits="false" id="M_cpd11582_e" name="ala-L-Thr-L_C7H14N2O4" fbc:charge="0" />
      <species boundaryCondition="false" compartment="Cytosol" constant="false" hasOnlySubstanceUnits="false" id="M_cpd11582_c" name="ala-L-Thr-L_C7H14N2O4" fbc:charge="0" />
      <species boundaryCondition="false" compartment="Cytosol" constant="false" hasOnlySubstanceUnits="false" id="M_cpd03126_c" name="trans-Hexadec-2-enoyl-CoA_C37H61N7O17P3S" fbc:charge="-3" />
      <species boundaryCondition="false" compartment="Cytosol" constant="false" hasOnlySubstanceUnits="false" id="M_cpd15678_c" name="1,2-dianteisoheptadecanoyl-sn-glycerol_3-phosphate_C37H72O8P" fbc:charge="-1" />
      <species boundaryCondition="false" compartment="Cytosol" constant="false" hasOnlySubstanceUnits="false" id="M_cpd02597_c" name="(Z)-But-2-ene-1,2,3-tricarboxylate_C7H5O6" fbc:charge="-3" />
      <species boundaryCondition="false" compartment="Cytosol" constant="false" hasOnlySubstanceUnits="false" id="M_cpd02535_c" name="2,3-Dihydroxy-3-methylpentanoate_C6H11O4" fbc:charge="-1" />
      <species boundaryCondition="false" compartment="Cytosol" constant="false" hasOnlySubstanceUnits="false" id="M_cpd11912_c" name="tRNA(Glu)_C10H12N5O3R" fbc:charge="0" />
      <species boundaryCondition="false" compartment="Cytosol" constant="false" hasOnlySubstanceUnits="false" id="M_cpd00470_c" name="N1-Acetylspermidine_C9H23N3O" fbc:charge="2" />
      <species boundaryCondition="false" compartment="Cytosol" constant="false" hasOnlySubstanceUnits="false" id="M_cpd15689_c" name="Diisoheptadecanoylphosphatidylserine_C40H76NO10P" fbc:charge="-2" />
      <species boundaryCondition="false" compartment="Cytosol" constant="false" hasOnlySubstanceUnits="false" id="M_cpd00355_c" name="Nicotinamide_D-ribonucleotide_C11H15N2O8P" fbc:charge="0" />
      <species boundaryCondition="false" compartment="Cytosol" constant="false" hasOnlySubstanceUnits="false" id="M_cpd01011_c" name="Butanal_C4H8O" fbc:charge="0" />
      <species boundaryCondition="false" compartment="Cytosol" constant="false" hasOnlySubstanceUnits="false" id="M_cpd00930_c" name="3-(Imidazol-4-yl)-2-oxopropyl_phosphate_C6H8N2O5P" fbc:charge="-1" />
      <species boundaryCondition="false" compartment="Cytosol" constant="false" hasOnlySubstanceUnits="false" id="M_cpd11296_c" name="2-Hydroxy-3-keto-5-methylthiopentenyl-1-phosphate_C6H9O6PS" fbc:charge="-2" />
      <species boundaryCondition="false" compartment="Cytosol" constant="false" hasOnlySubstanceUnits="false" id="M_cpd03752_c" name="Galactitol_1-phosphate_C6H14O9P" fbc:charge="-1" />
      <species boundaryCondition="false" compartment="Cytosol" constant="false" hasOnlySubstanceUnits="false" id="M_cpd00509_c" name="2-Deoxy-D-ribose_1-phosphate_C5H10O7P" fbc:charge="-1" />
      <species boundaryCondition="false" compartment="Cytosol" constant="false" hasOnlySubstanceUnits="false" id="M_cpd11524_c" name="5-methyl-hexanoyl-ACP_C18H33N2O8PRS" fbc:charge="-1" />
      <species boundaryCondition="false" compartment="Extracellular" constant="false" hasOnlySubstanceUnits="false" id="M_cpd11585_e" name="L-alanylglycine_C5H10N2O3" fbc:charge="0" />
      <species boundaryCondition="false" compartment="Cytosol" constant="false" hasOnlySubstanceUnits="false" id="M_cpd11585_c" name="L-alanylglycine_C5H10N2O3" fbc:charge="0" />
      <species boundaryCondition="false" compartment="Cytosol" constant="false" hasOnlySubstanceUnits="false" id="M_cpd00038_c" name="GTP_C10H13N5O14P3" fbc:charge="-3" />
      <species boundaryCondition="false" compartment="Cytosol" constant="false" hasOnlySubstanceUnits="false" id="M_cpd01663_c" name="Chenodeoxycholate_C24H39O4" fbc:charge="-1" />
      <species boundaryCondition="false" compartment="Cytosol" constant="false" hasOnlySubstanceUnits="false" id="M_cpd00383_c" name="Shikimate_C7H9O5" fbc:charge="-1" />
      <species boundaryCondition="false" compartment="Cytosol" constant="false" hasOnlySubstanceUnits="false" id="M_cpd15759_c" name="Anteisoheptadecanoyllipoteichoic_acid (n=24), linked, glucose substituted_C265H476O255P24" fbc:charge="-24" />
      <species boundaryCondition="false" compartment="Cytosol" constant="false" hasOnlySubstanceUnits="false" id="M_cpd11506_c" name="8-methyl-trans-dec-2-enoyl-ACP_C22H39N2O8PRS" fbc:charge="-1" />
      <species boundaryCondition="false" compartment="Cytosol" constant="false" hasOnlySubstanceUnits="false" id="M_cpd15671_c" name="1-isoheptadecanoyl-sn-glycerol_3-phosphate_C20H40O7P" fbc:charge="-1" />
      <species boundaryCondition="false" compartment="Cytosol" constant="false" hasOnlySubstanceUnits="false" id="M_cpd01476_c" name="Protoporphyrin_C34H32N4O4" fbc:charge="-2" />
      <species boundaryCondition="false" compartment="Cytosol" constant="false" hasOnlySubstanceUnits="false" id="M_cpd00371_c" name="Propanal_C3H6O" fbc:charge="0" />
      <species boundaryCondition="false" compartment="Extracellular" constant="false" hasOnlySubstanceUnits="false" id="M_cpd00246_e" name="Inosine_C10H12N4O5" fbc:charge="0" />
      <species boundaryCondition="false" compartment="Cytosol" constant="false" hasOnlySubstanceUnits="false" id="M_cpd00246_c" name="Inosine_C10H12N4O5" fbc:charge="0" />
      <species boundaryCondition="false" compartment="Extracellular" constant="false" hasOnlySubstanceUnits="false" id="M_cpd04097_e" name="Lead_Pb" fbc:charge="2" />
      <species boundaryCondition="false" compartment="Cytosol" constant="false" hasOnlySubstanceUnits="false" id="M_cpd04097_c" name="Lead_Pb" fbc:charge="2" />
      <species boundaryCondition="false" compartment="Cytosol" constant="false" hasOnlySubstanceUnits="false" id="M_cpd01763_c" name="N-Hydroxyarylamine_C6H7NO" fbc:charge="0" />
    </listOfSpecies>
    <fbc:listOfGeneProducts>
      <fbc:geneProduct fbc:id="G_BIOLOGIN" fbc:label="BIOLOGIN" fbc:name="BIOLOGIN" />
      <fbc:geneProduct fbc:id="G_GROWMATCH" fbc:label="GROWMATCH" fbc:name="GROWMATCH" />
      <fbc:geneProduct fbc:id="G_MANUAL" fbc:label="MANUAL" fbc:name="MANUAL" />
      <fbc:geneProduct fbc:id="G_OPEN" fbc:label="OPEN" fbc:name="OPEN" />
      <fbc:geneProduct fbc:id="G_PROBLEM" fbc:label="PROBLEM" fbc:name="PROBLEM" />
      <fbc:geneProduct fbc:id="G_SPONTANEOUS" fbc:label="SPONTANEOUS" fbc:name="SPONTANEOUS" />
      <fbc:geneProduct fbc:id="G_peg_DOT_1" fbc:label="peg_DOT_1" fbc:name="peg.1" />
      <fbc:geneProduct fbc:id="G_peg_DOT_1001" fbc:label="peg_DOT_1001" fbc:name="peg.1001" />
      <fbc:geneProduct fbc:id="G_peg_DOT_1002" fbc:label="peg_DOT_1002" fbc:name="peg.1002" />
      <fbc:geneProduct fbc:id="G_peg_DOT_1007" fbc:label="peg_DOT_1007" fbc:name="peg.1007" />
      <fbc:geneProduct fbc:id="G_peg_DOT_1012" fbc:label="peg_DOT_1012" fbc:name="peg.1012" />
      <fbc:geneProduct fbc:id="G_peg_DOT_1013" fbc:label="peg_DOT_1013" fbc:name="peg.1013" />
      <fbc:geneProduct fbc:id="G_peg_DOT_1014" fbc:label="peg_DOT_1014" fbc:name="peg.1014" />
      <fbc:geneProduct fbc:id="G_peg_DOT_1017" fbc:label="peg_DOT_1017" fbc:name="peg.1017" />
      <fbc:geneProduct fbc:id="G_peg_DOT_1022" fbc:label="peg_DOT_1022" fbc:name="peg.1022" />
      <fbc:geneProduct fbc:id="G_peg_DOT_1027" fbc:label="peg_DOT_1027" fbc:name="peg.1027" />
      <fbc:geneProduct fbc:id="G_peg_DOT_103" fbc:label="peg_DOT_103" fbc:name="peg.103" />
      <fbc:geneProduct fbc:id="G_peg_DOT_1032" fbc:label="peg_DOT_1032" fbc:name="peg.1032" />
      <fbc:geneProduct fbc:id="G_peg_DOT_1035" fbc:label="peg_DOT_1035" fbc:name="peg.1035" />
      <fbc:geneProduct fbc:id="G_peg_DOT_1036" fbc:label="peg_DOT_1036" fbc:name="peg.1036" />
      <fbc:geneProduct fbc:id="G_peg_DOT_1037" fbc:label="peg_DOT_1037" fbc:name="peg.1037" />
      <fbc:geneProduct fbc:id="G_peg_DOT_104" fbc:label="peg_DOT_104" fbc:name="peg.104" />
      <fbc:geneProduct fbc:id="G_peg_DOT_105" fbc:label="peg_DOT_105" fbc:name="peg.105" />
      <fbc:geneProduct fbc:id="G_peg_DOT_1052" fbc:label="peg_DOT_1052" fbc:name="peg.1052" />
      <fbc:geneProduct fbc:id="G_peg_DOT_107" fbc:label="peg_DOT_107" fbc:name="peg.107" />
      <fbc:geneProduct fbc:id="G_peg_DOT_1079" fbc:label="peg_DOT_1079" fbc:name="peg.1079" />
      <fbc:geneProduct fbc:id="G_peg_DOT_108" fbc:label="peg_DOT_108" fbc:name="peg.108" />
      <fbc:geneProduct fbc:id="G_peg_DOT_1080" fbc:label="peg_DOT_1080" fbc:name="peg.1080" />
      <fbc:geneProduct fbc:id="G_peg_DOT_1084" fbc:label="peg_DOT_1084" fbc:name="peg.1084" />
      <fbc:geneProduct fbc:id="G_peg_DOT_1086" fbc:label="peg_DOT_1086" fbc:name="peg.1086" />
      <fbc:geneProduct fbc:id="G_peg_DOT_1091" fbc:label="peg_DOT_1091" fbc:name="peg.1091" />
      <fbc:geneProduct fbc:id="G_peg_DOT_1092" fbc:label="peg_DOT_1092" fbc:name="peg.1092" />
      <fbc:geneProduct fbc:id="G_peg_DOT_1093" fbc:label="peg_DOT_1093" fbc:name="peg.1093" />
      <fbc:geneProduct fbc:id="G_peg_DOT_1094" fbc:label="peg_DOT_1094" fbc:name="peg.1094" />
      <fbc:geneProduct fbc:id="G_peg_DOT_1095" fbc:label="peg_DOT_1095" fbc:name="peg.1095" />
      <fbc:geneProduct fbc:id="G_peg_DOT_110" fbc:label="peg_DOT_110" fbc:name="peg.110" />
      <fbc:geneProduct fbc:id="G_peg_DOT_1101" fbc:label="peg_DOT_1101" fbc:name="peg.1101" />
      <fbc:geneProduct fbc:id="G_peg_DOT_111" fbc:label="peg_DOT_111" fbc:name="peg.111" />
      <fbc:geneProduct fbc:id="G_peg_DOT_1120" fbc:label="peg_DOT_1120" fbc:name="peg.1120" />
      <fbc:geneProduct fbc:id="G_peg_DOT_1121" fbc:label="peg_DOT_1121" fbc:name="peg.1121" />
      <fbc:geneProduct fbc:id="G_peg_DOT_1122" fbc:label="peg_DOT_1122" fbc:name="peg.1122" />
      <fbc:geneProduct fbc:id="G_peg_DOT_1123" fbc:label="peg_DOT_1123" fbc:name="peg.1123" />
      <fbc:geneProduct fbc:id="G_peg_DOT_1124" fbc:label="peg_DOT_1124" fbc:name="peg.1124" />
      <fbc:geneProduct fbc:id="G_peg_DOT_1125" fbc:label="peg_DOT_1125" fbc:name="peg.1125" />
      <fbc:geneProduct fbc:id="G_peg_DOT_1126" fbc:label="peg_DOT_1126" fbc:name="peg.1126" />
      <fbc:geneProduct fbc:id="G_peg_DOT_1134" fbc:label="peg_DOT_1134" fbc:name="peg.1134" />
      <fbc:geneProduct fbc:id="G_peg_DOT_1135" fbc:label="peg_DOT_1135" fbc:name="peg.1135" />
      <fbc:geneProduct fbc:id="G_peg_DOT_1143" fbc:label="peg_DOT_1143" fbc:name="peg.1143" />
      <fbc:geneProduct fbc:id="G_peg_DOT_115" fbc:label="peg_DOT_115" fbc:name="peg.115" />
      <fbc:geneProduct fbc:id="G_peg_DOT_1151" fbc:label="peg_DOT_1151" fbc:name="peg.1151" />
      <fbc:geneProduct fbc:id="G_peg_DOT_1159" fbc:label="peg_DOT_1159" fbc:name="peg.1159" />
      <fbc:geneProduct fbc:id="G_peg_DOT_116" fbc:label="peg_DOT_116" fbc:name="peg.116" />
      <fbc:geneProduct fbc:id="G_peg_DOT_1161" fbc:label="peg_DOT_1161" fbc:name="peg.1161" />
      <fbc:geneProduct fbc:id="G_peg_DOT_1162" fbc:label="peg_DOT_1162" fbc:name="peg.1162" />
      <fbc:geneProduct fbc:id="G_peg_DOT_1166" fbc:label="peg_DOT_1166" fbc:name="peg.1166" />
      <fbc:geneProduct fbc:id="G_peg_DOT_1167" fbc:label="peg_DOT_1167" fbc:name="peg.1167" />
      <fbc:geneProduct fbc:id="G_peg_DOT_1168" fbc:label="peg_DOT_1168" fbc:name="peg.1168" />
      <fbc:geneProduct fbc:id="G_peg_DOT_117" fbc:label="peg_DOT_117" fbc:name="peg.117" />
      <fbc:geneProduct fbc:id="G_peg_DOT_1172" fbc:label="peg_DOT_1172" fbc:name="peg.1172" />
      <fbc:geneProduct fbc:id="G_peg_DOT_1173" fbc:label="peg_DOT_1173" fbc:name="peg.1173" />
      <fbc:geneProduct fbc:id="G_peg_DOT_118" fbc:label="peg_DOT_118" fbc:name="peg.118" />
      <fbc:geneProduct fbc:id="G_peg_DOT_1188" fbc:label="peg_DOT_1188" fbc:name="peg.1188" />
      <fbc:geneProduct fbc:id="G_peg_DOT_1189" fbc:label="peg_DOT_1189" fbc:name="peg.1189" />
      <fbc:geneProduct fbc:id="G_peg_DOT_119" fbc:label="peg_DOT_119" fbc:name="peg.119" />
      <fbc:geneProduct fbc:id="G_peg_DOT_120" fbc:label="peg_DOT_120" fbc:name="peg.120" />
      <fbc:geneProduct fbc:id="G_peg_DOT_1202" fbc:label="peg_DOT_1202" fbc:name="peg.1202" />
      <fbc:geneProduct fbc:id="G_peg_DOT_1203" fbc:label="peg_DOT_1203" fbc:name="peg.1203" />
      <fbc:geneProduct fbc:id="G_peg_DOT_1209" fbc:label="peg_DOT_1209" fbc:name="peg.1209" />
      <fbc:geneProduct fbc:id="G_peg_DOT_121" fbc:label="peg_DOT_121" fbc:name="peg.121" />
      <fbc:geneProduct fbc:id="G_peg_DOT_122" fbc:label="peg_DOT_122" fbc:name="peg.122" />
      <fbc:geneProduct fbc:id="G_peg_DOT_123" fbc:label="peg_DOT_123" fbc:name="peg.123" />
      <fbc:geneProduct fbc:id="G_peg_DOT_1230" fbc:label="peg_DOT_1230" fbc:name="peg.1230" />
      <fbc:geneProduct fbc:id="G_peg_DOT_1231" fbc:label="peg_DOT_1231" fbc:name="peg.1231" />
      <fbc:geneProduct fbc:id="G_peg_DOT_1232" fbc:label="peg_DOT_1232" fbc:name="peg.1232" />
      <fbc:geneProduct fbc:id="G_peg_DOT_1233" fbc:label="peg_DOT_1233" fbc:name="peg.1233" />
      <fbc:geneProduct fbc:id="G_peg_DOT_1235" fbc:label="peg_DOT_1235" fbc:name="peg.1235" />
      <fbc:geneProduct fbc:id="G_peg_DOT_1236" fbc:label="peg_DOT_1236" fbc:name="peg.1236" />
      <fbc:geneProduct fbc:id="G_peg_DOT_1237" fbc:label="peg_DOT_1237" fbc:name="peg.1237" />
      <fbc:geneProduct fbc:id="G_peg_DOT_1239" fbc:label="peg_DOT_1239" fbc:name="peg.1239" />
      <fbc:geneProduct fbc:id="G_peg_DOT_124" fbc:label="peg_DOT_124" fbc:name="peg.124" />
      <fbc:geneProduct fbc:id="G_peg_DOT_1240" fbc:label="peg_DOT_1240" fbc:name="peg.1240" />
      <fbc:geneProduct fbc:id="G_peg_DOT_125" fbc:label="peg_DOT_125" fbc:name="peg.125" />
      <fbc:geneProduct fbc:id="G_peg_DOT_126" fbc:label="peg_DOT_126" fbc:name="peg.126" />
      <fbc:geneProduct fbc:id="G_peg_DOT_127" fbc:label="peg_DOT_127" fbc:name="peg.127" />
      <fbc:geneProduct fbc:id="G_peg_DOT_128" fbc:label="peg_DOT_128" fbc:name="peg.128" />
      <fbc:geneProduct fbc:id="G_peg_DOT_1286" fbc:label="peg_DOT_1286" fbc:name="peg.1286" />
      <fbc:geneProduct fbc:id="G_peg_DOT_129" fbc:label="peg_DOT_129" fbc:name="peg.129" />
      <fbc:geneProduct fbc:id="G_peg_DOT_1293" fbc:label="peg_DOT_1293" fbc:name="peg.1293" />
      <fbc:geneProduct fbc:id="G_peg_DOT_1294" fbc:label="peg_DOT_1294" fbc:name="peg.1294" />
      <fbc:geneProduct fbc:id="G_peg_DOT_1295" fbc:label="peg_DOT_1295" fbc:name="peg.1295" />
      <fbc:geneProduct fbc:id="G_peg_DOT_1296" fbc:label="peg_DOT_1296" fbc:name="peg.1296" />
      <fbc:geneProduct fbc:id="G_peg_DOT_1297" fbc:label="peg_DOT_1297" fbc:name="peg.1297" />
      <fbc:geneProduct fbc:id="G_peg_DOT_1298" fbc:label="peg_DOT_1298" fbc:name="peg.1298" />
      <fbc:geneProduct fbc:id="G_peg_DOT_13" fbc:label="peg_DOT_13" fbc:name="peg.13" />
      <fbc:geneProduct fbc:id="G_peg_DOT_130" fbc:label="peg_DOT_130" fbc:name="peg.130" />
      <fbc:geneProduct fbc:id="G_peg_DOT_1300" fbc:label="peg_DOT_1300" fbc:name="peg.1300" />
      <fbc:geneProduct fbc:id="G_peg_DOT_1303" fbc:label="peg_DOT_1303" fbc:name="peg.1303" />
      <fbc:geneProduct fbc:id="G_peg_DOT_1304" fbc:label="peg_DOT_1304" fbc:name="peg.1304" />
      <fbc:geneProduct fbc:id="G_peg_DOT_1306" fbc:label="peg_DOT_1306" fbc:name="peg.1306" />
      <fbc:geneProduct fbc:id="G_peg_DOT_131" fbc:label="peg_DOT_131" fbc:name="peg.131" />
      <fbc:geneProduct fbc:id="G_peg_DOT_1313" fbc:label="peg_DOT_1313" fbc:name="peg.1313" />
      <fbc:geneProduct fbc:id="G_peg_DOT_1314" fbc:label="peg_DOT_1314" fbc:name="peg.1314" />
      <fbc:geneProduct fbc:id="G_peg_DOT_1315" fbc:label="peg_DOT_1315" fbc:name="peg.1315" />
      <fbc:geneProduct fbc:id="G_peg_DOT_1319" fbc:label="peg_DOT_1319" fbc:name="peg.1319" />
      <fbc:geneProduct fbc:id="G_peg_DOT_132" fbc:label="peg_DOT_132" fbc:name="peg.132" />
      <fbc:geneProduct fbc:id="G_peg_DOT_1320" fbc:label="peg_DOT_1320" fbc:name="peg.1320" />
      <fbc:geneProduct fbc:id="G_peg_DOT_1323" fbc:label="peg_DOT_1323" fbc:name="peg.1323" />
      <fbc:geneProduct fbc:id="G_peg_DOT_1324" fbc:label="peg_DOT_1324" fbc:name="peg.1324" />
      <fbc:geneProduct fbc:id="G_peg_DOT_1325" fbc:label="peg_DOT_1325" fbc:name="peg.1325" />
      <fbc:geneProduct fbc:id="G_peg_DOT_1326" fbc:label="peg_DOT_1326" fbc:name="peg.1326" />
      <fbc:geneProduct fbc:id="G_peg_DOT_133" fbc:label="peg_DOT_133" fbc:name="peg.133" />
      <fbc:geneProduct fbc:id="G_peg_DOT_1332" fbc:label="peg_DOT_1332" fbc:name="peg.1332" />
      <fbc:geneProduct fbc:id="G_peg_DOT_1337" fbc:label="peg_DOT_1337" fbc:name="peg.1337" />
      <fbc:geneProduct fbc:id="G_peg_DOT_134" fbc:label="peg_DOT_134" fbc:name="peg.134" />
      <fbc:geneProduct fbc:id="G_peg_DOT_1342" fbc:label="peg_DOT_1342" fbc:name="peg.1342" />
      <fbc:geneProduct fbc:id="G_peg_DOT_135" fbc:label="peg_DOT_135" fbc:name="peg.135" />
      <fbc:geneProduct fbc:id="G_peg_DOT_1352" fbc:label="peg_DOT_1352" fbc:name="peg.1352" />
      <fbc:geneProduct fbc:id="G_peg_DOT_1357" fbc:label="peg_DOT_1357" fbc:name="peg.1357" />
      <fbc:geneProduct fbc:id="G_peg_DOT_1358" fbc:label="peg_DOT_1358" fbc:name="peg.1358" />
      <fbc:geneProduct fbc:id="G_peg_DOT_1359" fbc:label="peg_DOT_1359" fbc:name="peg.1359" />
      <fbc:geneProduct fbc:id="G_peg_DOT_1360" fbc:label="peg_DOT_1360" fbc:name="peg.1360" />
      <fbc:geneProduct fbc:id="G_peg_DOT_1361" fbc:label="peg_DOT_1361" fbc:name="peg.1361" />
      <fbc:geneProduct fbc:id="G_peg_DOT_1362" fbc:label="peg_DOT_1362" fbc:name="peg.1362" />
      <fbc:geneProduct fbc:id="G_peg_DOT_1363" fbc:label="peg_DOT_1363" fbc:name="peg.1363" />
      <fbc:geneProduct fbc:id="G_peg_DOT_1364" fbc:label="peg_DOT_1364" fbc:name="peg.1364" />
      <fbc:geneProduct fbc:id="G_peg_DOT_137" fbc:label="peg_DOT_137" fbc:name="peg.137" />
      <fbc:geneProduct fbc:id="G_peg_DOT_1387" fbc:label="peg_DOT_1387" fbc:name="peg.1387" />
      <fbc:geneProduct fbc:id="G_peg_DOT_1391" fbc:label="peg_DOT_1391" fbc:name="peg.1391" />
      <fbc:geneProduct fbc:id="G_peg_DOT_1392" fbc:label="peg_DOT_1392" fbc:name="peg.1392" />
      <fbc:geneProduct fbc:id="G_peg_DOT_1393" fbc:label="peg_DOT_1393" fbc:name="peg.1393" />
      <fbc:geneProduct fbc:id="G_peg_DOT_1395" fbc:label="peg_DOT_1395" fbc:name="peg.1395" />
      <fbc:geneProduct fbc:id="G_peg_DOT_1398" fbc:label="peg_DOT_1398" fbc:name="peg.1398" />
      <fbc:geneProduct fbc:id="G_peg_DOT_14" fbc:label="peg_DOT_14" fbc:name="peg.14" />
      <fbc:geneProduct fbc:id="G_peg_DOT_140" fbc:label="peg_DOT_140" fbc:name="peg.140" />
      <fbc:geneProduct fbc:id="G_peg_DOT_1402" fbc:label="peg_DOT_1402" fbc:name="peg.1402" />
      <fbc:geneProduct fbc:id="G_peg_DOT_141" fbc:label="peg_DOT_141" fbc:name="peg.141" />
      <fbc:geneProduct fbc:id="G_peg_DOT_142" fbc:label="peg_DOT_142" fbc:name="peg.142" />
      <fbc:geneProduct fbc:id="G_peg_DOT_1420" fbc:label="peg_DOT_1420" fbc:name="peg.1420" />
      <fbc:geneProduct fbc:id="G_peg_DOT_1421" fbc:label="peg_DOT_1421" fbc:name="peg.1421" />
      <fbc:geneProduct fbc:id="G_peg_DOT_1423" fbc:label="peg_DOT_1423" fbc:name="peg.1423" />
      <fbc:geneProduct fbc:id="G_peg_DOT_143" fbc:label="peg_DOT_143" fbc:name="peg.143" />
      <fbc:geneProduct fbc:id="G_peg_DOT_144" fbc:label="peg_DOT_144" fbc:name="peg.144" />
      <fbc:geneProduct fbc:id="G_peg_DOT_1441" fbc:label="peg_DOT_1441" fbc:name="peg.1441" />
      <fbc:geneProduct fbc:id="G_peg_DOT_1442" fbc:label="peg_DOT_1442" fbc:name="peg.1442" />
      <fbc:geneProduct fbc:id="G_peg_DOT_1446" fbc:label="peg_DOT_1446" fbc:name="peg.1446" />
      <fbc:geneProduct fbc:id="G_peg_DOT_1453" fbc:label="peg_DOT_1453" fbc:name="peg.1453" />
      <fbc:geneProduct fbc:id="G_peg_DOT_1454" fbc:label="peg_DOT_1454" fbc:name="peg.1454" />
      <fbc:geneProduct fbc:id="G_peg_DOT_1458" fbc:label="peg_DOT_1458" fbc:name="peg.1458" />
      <fbc:geneProduct fbc:id="G_peg_DOT_1460" fbc:label="peg_DOT_1460" fbc:name="peg.1460" />
      <fbc:geneProduct fbc:id="G_peg_DOT_1461" fbc:label="peg_DOT_1461" fbc:name="peg.1461" />
      <fbc:geneProduct fbc:id="G_peg_DOT_1462" fbc:label="peg_DOT_1462" fbc:name="peg.1462" />
      <fbc:geneProduct fbc:id="G_peg_DOT_1463" fbc:label="peg_DOT_1463" fbc:name="peg.1463" />
      <fbc:geneProduct fbc:id="G_peg_DOT_1465" fbc:label="peg_DOT_1465" fbc:name="peg.1465" />
      <fbc:geneProduct fbc:id="G_peg_DOT_1469" fbc:label="peg_DOT_1469" fbc:name="peg.1469" />
      <fbc:geneProduct fbc:id="G_peg_DOT_1485" fbc:label="peg_DOT_1485" fbc:name="peg.1485" />
      <fbc:geneProduct fbc:id="G_peg_DOT_1488" fbc:label="peg_DOT_1488" fbc:name="peg.1488" />
      <fbc:geneProduct fbc:id="G_peg_DOT_1489" fbc:label="peg_DOT_1489" fbc:name="peg.1489" />
      <fbc:geneProduct fbc:id="G_peg_DOT_149" fbc:label="peg_DOT_149" fbc:name="peg.149" />
      <fbc:geneProduct fbc:id="G_peg_DOT_1490" fbc:label="peg_DOT_1490" fbc:name="peg.1490" />
      <fbc:geneProduct fbc:id="G_peg_DOT_1491" fbc:label="peg_DOT_1491" fbc:name="peg.1491" />
      <fbc:geneProduct fbc:id="G_peg_DOT_1492" fbc:label="peg_DOT_1492" fbc:name="peg.1492" />
      <fbc:geneProduct fbc:id="G_peg_DOT_1493" fbc:label="peg_DOT_1493" fbc:name="peg.1493" />
      <fbc:geneProduct fbc:id="G_peg_DOT_1494" fbc:label="peg_DOT_1494" fbc:name="peg.1494" />
      <fbc:geneProduct fbc:id="G_peg_DOT_15" fbc:label="peg_DOT_15" fbc:name="peg.15" />
      <fbc:geneProduct fbc:id="G_peg_DOT_150" fbc:label="peg_DOT_150" fbc:name="peg.150" />
      <fbc:geneProduct fbc:id="G_peg_DOT_1504" fbc:label="peg_DOT_1504" fbc:name="peg.1504" />
      <fbc:geneProduct fbc:id="G_peg_DOT_1510" fbc:label="peg_DOT_1510" fbc:name="peg.1510" />
      <fbc:geneProduct fbc:id="G_peg_DOT_1513" fbc:label="peg_DOT_1513" fbc:name="peg.1513" />
      <fbc:geneProduct fbc:id="G_peg_DOT_1520" fbc:label="peg_DOT_1520" fbc:name="peg.1520" />
      <fbc:geneProduct fbc:id="G_peg_DOT_1521" fbc:label="peg_DOT_1521" fbc:name="peg.1521" />
      <fbc:geneProduct fbc:id="G_peg_DOT_1522" fbc:label="peg_DOT_1522" fbc:name="peg.1522" />
      <fbc:geneProduct fbc:id="G_peg_DOT_1524" fbc:label="peg_DOT_1524" fbc:name="peg.1524" />
      <fbc:geneProduct fbc:id="G_peg_DOT_1525" fbc:label="peg_DOT_1525" fbc:name="peg.1525" />
      <fbc:geneProduct fbc:id="G_peg_DOT_153" fbc:label="peg_DOT_153" fbc:name="peg.153" />
      <fbc:geneProduct fbc:id="G_peg_DOT_1537" fbc:label="peg_DOT_1537" fbc:name="peg.1537" />
      <fbc:geneProduct fbc:id="G_peg_DOT_1545" fbc:label="peg_DOT_1545" fbc:name="peg.1545" />
      <fbc:geneProduct fbc:id="G_peg_DOT_1549" fbc:label="peg_DOT_1549" fbc:name="peg.1549" />
      <fbc:geneProduct fbc:id="G_peg_DOT_1550" fbc:label="peg_DOT_1550" fbc:name="peg.1550" />
      <fbc:geneProduct fbc:id="G_peg_DOT_1551" fbc:label="peg_DOT_1551" fbc:name="peg.1551" />
      <fbc:geneProduct fbc:id="G_peg_DOT_1552" fbc:label="peg_DOT_1552" fbc:name="peg.1552" />
      <fbc:geneProduct fbc:id="G_peg_DOT_1553" fbc:label="peg_DOT_1553" fbc:name="peg.1553" />
      <fbc:geneProduct fbc:id="G_peg_DOT_1554" fbc:label="peg_DOT_1554" fbc:name="peg.1554" />
      <fbc:geneProduct fbc:id="G_peg_DOT_1555" fbc:label="peg_DOT_1555" fbc:name="peg.1555" />
      <fbc:geneProduct fbc:id="G_peg_DOT_1556" fbc:label="peg_DOT_1556" fbc:name="peg.1556" />
      <fbc:geneProduct fbc:id="G_peg_DOT_1557" fbc:label="peg_DOT_1557" fbc:name="peg.1557" />
      <fbc:geneProduct fbc:id="G_peg_DOT_1558" fbc:label="peg_DOT_1558" fbc:name="peg.1558" />
      <fbc:geneProduct fbc:id="G_peg_DOT_1559" fbc:label="peg_DOT_1559" fbc:name="peg.1559" />
      <fbc:geneProduct fbc:id="G_peg_DOT_1560" fbc:label="peg_DOT_1560" fbc:name="peg.1560" />
      <fbc:geneProduct fbc:id="G_peg_DOT_1561" fbc:label="peg_DOT_1561" fbc:name="peg.1561" />
      <fbc:geneProduct fbc:id="G_peg_DOT_1562" fbc:label="peg_DOT_1562" fbc:name="peg.1562" />
      <fbc:geneProduct fbc:id="G_peg_DOT_1563" fbc:label="peg_DOT_1563" fbc:name="peg.1563" />
      <fbc:geneProduct fbc:id="G_peg_DOT_1564" fbc:label="peg_DOT_1564" fbc:name="peg.1564" />
      <fbc:geneProduct fbc:id="G_peg_DOT_1565" fbc:label="peg_DOT_1565" fbc:name="peg.1565" />
      <fbc:geneProduct fbc:id="G_peg_DOT_1567" fbc:label="peg_DOT_1567" fbc:name="peg.1567" />
      <fbc:geneProduct fbc:id="G_peg_DOT_1570" fbc:label="peg_DOT_1570" fbc:name="peg.1570" />
      <fbc:geneProduct fbc:id="G_peg_DOT_1572" fbc:label="peg_DOT_1572" fbc:name="peg.1572" />
      <fbc:geneProduct fbc:id="G_peg_DOT_1573" fbc:label="peg_DOT_1573" fbc:name="peg.1573" />
      <fbc:geneProduct fbc:id="G_peg_DOT_1574" fbc:label="peg_DOT_1574" fbc:name="peg.1574" />
      <fbc:geneProduct fbc:id="G_peg_DOT_1575" fbc:label="peg_DOT_1575" fbc:name="peg.1575" />
      <fbc:geneProduct fbc:id="G_peg_DOT_158" fbc:label="peg_DOT_158" fbc:name="peg.158" />
      <fbc:geneProduct fbc:id="G_peg_DOT_1581" fbc:label="peg_DOT_1581" fbc:name="peg.1581" />
      <fbc:geneProduct fbc:id="G_peg_DOT_1582" fbc:label="peg_DOT_1582" fbc:name="peg.1582" />
      <fbc:geneProduct fbc:id="G_peg_DOT_1584" fbc:label="peg_DOT_1584" fbc:name="peg.1584" />
      <fbc:geneProduct fbc:id="G_peg_DOT_1587" fbc:label="peg_DOT_1587" fbc:name="peg.1587" />
      <fbc:geneProduct fbc:id="G_peg_DOT_1588" fbc:label="peg_DOT_1588" fbc:name="peg.1588" />
      <fbc:geneProduct fbc:id="G_peg_DOT_1591" fbc:label="peg_DOT_1591" fbc:name="peg.1591" />
      <fbc:geneProduct fbc:id="G_peg_DOT_1592" fbc:label="peg_DOT_1592" fbc:name="peg.1592" />
      <fbc:geneProduct fbc:id="G_peg_DOT_1593" fbc:label="peg_DOT_1593" fbc:name="peg.1593" />
      <fbc:geneProduct fbc:id="G_peg_DOT_1594" fbc:label="peg_DOT_1594" fbc:name="peg.1594" />
      <fbc:geneProduct fbc:id="G_peg_DOT_1595" fbc:label="peg_DOT_1595" fbc:name="peg.1595" />
      <fbc:geneProduct fbc:id="G_peg_DOT_1596" fbc:label="peg_DOT_1596" fbc:name="peg.1596" />
      <fbc:geneProduct fbc:id="G_peg_DOT_1601" fbc:label="peg_DOT_1601" fbc:name="peg.1601" />
      <fbc:geneProduct fbc:id="G_peg_DOT_1605" fbc:label="peg_DOT_1605" fbc:name="peg.1605" />
      <fbc:geneProduct fbc:id="G_peg_DOT_1606" fbc:label="peg_DOT_1606" fbc:name="peg.1606" />
      <fbc:geneProduct fbc:id="G_peg_DOT_161" fbc:label="peg_DOT_161" fbc:name="peg.161" />
      <fbc:geneProduct fbc:id="G_peg_DOT_1611" fbc:label="peg_DOT_1611" fbc:name="peg.1611" />
      <fbc:geneProduct fbc:id="G_peg_DOT_1612" fbc:label="peg_DOT_1612" fbc:name="peg.1612" />
      <fbc:geneProduct fbc:id="G_peg_DOT_1614" fbc:label="peg_DOT_1614" fbc:name="peg.1614" />
      <fbc:geneProduct fbc:id="G_peg_DOT_162" fbc:label="peg_DOT_162" fbc:name="peg.162" />
      <fbc:geneProduct fbc:id="G_peg_DOT_163" fbc:label="peg_DOT_163" fbc:name="peg.163" />
      <fbc:geneProduct fbc:id="G_peg_DOT_1652" fbc:label="peg_DOT_1652" fbc:name="peg.1652" />
      <fbc:geneProduct fbc:id="G_peg_DOT_1654" fbc:label="peg_DOT_1654" fbc:name="peg.1654" />
      <fbc:geneProduct fbc:id="G_peg_DOT_1656" fbc:label="peg_DOT_1656" fbc:name="peg.1656" />
      <fbc:geneProduct fbc:id="G_peg_DOT_1657" fbc:label="peg_DOT_1657" fbc:name="peg.1657" />
      <fbc:geneProduct fbc:id="G_peg_DOT_1658" fbc:label="peg_DOT_1658" fbc:name="peg.1658" />
      <fbc:geneProduct fbc:id="G_peg_DOT_166" fbc:label="peg_DOT_166" fbc:name="peg.166" />
      <fbc:geneProduct fbc:id="G_peg_DOT_1660" fbc:label="peg_DOT_1660" fbc:name="peg.1660" />
      <fbc:geneProduct fbc:id="G_peg_DOT_1661" fbc:label="peg_DOT_1661" fbc:name="peg.1661" />
      <fbc:geneProduct fbc:id="G_peg_DOT_1663" fbc:label="peg_DOT_1663" fbc:name="peg.1663" />
      <fbc:geneProduct fbc:id="G_peg_DOT_167" fbc:label="peg_DOT_167" fbc:name="peg.167" />
      <fbc:geneProduct fbc:id="G_peg_DOT_1670" fbc:label="peg_DOT_1670" fbc:name="peg.1670" />
      <fbc:geneProduct fbc:id="G_peg_DOT_1671" fbc:label="peg_DOT_1671" fbc:name="peg.1671" />
      <fbc:geneProduct fbc:id="G_peg_DOT_1676" fbc:label="peg_DOT_1676" fbc:name="peg.1676" />
      <fbc:geneProduct fbc:id="G_peg_DOT_1677" fbc:label="peg_DOT_1677" fbc:name="peg.1677" />
      <fbc:geneProduct fbc:id="G_peg_DOT_1678" fbc:label="peg_DOT_1678" fbc:name="peg.1678" />
      <fbc:geneProduct fbc:id="G_peg_DOT_1679" fbc:label="peg_DOT_1679" fbc:name="peg.1679" />
      <fbc:geneProduct fbc:id="G_peg_DOT_168" fbc:label="peg_DOT_168" fbc:name="peg.168" />
      <fbc:geneProduct fbc:id="G_peg_DOT_1680" fbc:label="peg_DOT_1680" fbc:name="peg.1680" />
      <fbc:geneProduct fbc:id="G_peg_DOT_1695" fbc:label="peg_DOT_1695" fbc:name="peg.1695" />
      <fbc:geneProduct fbc:id="G_peg_DOT_1698" fbc:label="peg_DOT_1698" fbc:name="peg.1698" />
      <fbc:geneProduct fbc:id="G_peg_DOT_17" fbc:label="peg_DOT_17" fbc:name="peg.17" />
      <fbc:geneProduct fbc:id="G_peg_DOT_1702" fbc:label="peg_DOT_1702" fbc:name="peg.1702" />
      <fbc:geneProduct fbc:id="G_peg_DOT_1703" fbc:label="peg_DOT_1703" fbc:name="peg.1703" />
      <fbc:geneProduct fbc:id="G_peg_DOT_1711" fbc:label="peg_DOT_1711" fbc:name="peg.1711" />
      <fbc:geneProduct fbc:id="G_peg_DOT_1717" fbc:label="peg_DOT_1717" fbc:name="peg.1717" />
      <fbc:geneProduct fbc:id="G_peg_DOT_1719" fbc:label="peg_DOT_1719" fbc:name="peg.1719" />
      <fbc:geneProduct fbc:id="G_peg_DOT_1720" fbc:label="peg_DOT_1720" fbc:name="peg.1720" />
      <fbc:geneProduct fbc:id="G_peg_DOT_1741" fbc:label="peg_DOT_1741" fbc:name="peg.1741" />
      <fbc:geneProduct fbc:id="G_peg_DOT_1742" fbc:label="peg_DOT_1742" fbc:name="peg.1742" />
      <fbc:geneProduct fbc:id="G_peg_DOT_1743" fbc:label="peg_DOT_1743" fbc:name="peg.1743" />
      <fbc:geneProduct fbc:id="G_peg_DOT_1750" fbc:label="peg_DOT_1750" fbc:name="peg.1750" />
      <fbc:geneProduct fbc:id="G_peg_DOT_1761" fbc:label="peg_DOT_1761" fbc:name="peg.1761" />
      <fbc:geneProduct fbc:id="G_peg_DOT_1764" fbc:label="peg_DOT_1764" fbc:name="peg.1764" />
      <fbc:geneProduct fbc:id="G_peg_DOT_1765" fbc:label="peg_DOT_1765" fbc:name="peg.1765" />
      <fbc:geneProduct fbc:id="G_peg_DOT_177" fbc:label="peg_DOT_177" fbc:name="peg.177" />
      <fbc:geneProduct fbc:id="G_peg_DOT_1770" fbc:label="peg_DOT_1770" fbc:name="peg.1770" />
      <fbc:geneProduct fbc:id="G_peg_DOT_1772" fbc:label="peg_DOT_1772" fbc:name="peg.1772" />
      <fbc:geneProduct fbc:id="G_peg_DOT_178" fbc:label="peg_DOT_178" fbc:name="peg.178" />
      <fbc:geneProduct fbc:id="G_peg_DOT_1793" fbc:label="peg_DOT_1793" fbc:name="peg.1793" />
      <fbc:geneProduct fbc:id="G_peg_DOT_1804" fbc:label="peg_DOT_1804" fbc:name="peg.1804" />
      <fbc:geneProduct fbc:id="G_peg_DOT_1807" fbc:label="peg_DOT_1807" fbc:name="peg.1807" />
      <fbc:geneProduct fbc:id="G_peg_DOT_1810" fbc:label="peg_DOT_1810" fbc:name="peg.1810" />
      <fbc:geneProduct fbc:id="G_peg_DOT_1812" fbc:label="peg_DOT_1812" fbc:name="peg.1812" />
      <fbc:geneProduct fbc:id="G_peg_DOT_1813" fbc:label="peg_DOT_1813" fbc:name="peg.1813" />
      <fbc:geneProduct fbc:id="G_peg_DOT_1821" fbc:label="peg_DOT_1821" fbc:name="peg.1821" />
      <fbc:geneProduct fbc:id="G_peg_DOT_1824" fbc:label="peg_DOT_1824" fbc:name="peg.1824" />
      <fbc:geneProduct fbc:id="G_peg_DOT_1825" fbc:label="peg_DOT_1825" fbc:name="peg.1825" />
      <fbc:geneProduct fbc:id="G_peg_DOT_1826" fbc:label="peg_DOT_1826" fbc:name="peg.1826" />
      <fbc:geneProduct fbc:id="G_peg_DOT_1827" fbc:label="peg_DOT_1827" fbc:name="peg.1827" />
      <fbc:geneProduct fbc:id="G_peg_DOT_1828" fbc:label="peg_DOT_1828" fbc:name="peg.1828" />
      <fbc:geneProduct fbc:id="G_peg_DOT_1829" fbc:label="peg_DOT_1829" fbc:name="peg.1829" />
      <fbc:geneProduct fbc:id="G_peg_DOT_1830" fbc:label="peg_DOT_1830" fbc:name="peg.1830" />
      <fbc:geneProduct fbc:id="G_peg_DOT_1845" fbc:label="peg_DOT_1845" fbc:name="peg.1845" />
      <fbc:geneProduct fbc:id="G_peg_DOT_1847" fbc:label="peg_DOT_1847" fbc:name="peg.1847" />
      <fbc:geneProduct fbc:id="G_peg_DOT_1848" fbc:label="peg_DOT_1848" fbc:name="peg.1848" />
      <fbc:geneProduct fbc:id="G_peg_DOT_1849" fbc:label="peg_DOT_1849" fbc:name="peg.1849" />
      <fbc:geneProduct fbc:id="G_peg_DOT_1851" fbc:label="peg_DOT_1851" fbc:name="peg.1851" />
      <fbc:geneProduct fbc:id="G_peg_DOT_1852" fbc:label="peg_DOT_1852" fbc:name="peg.1852" />
      <fbc:geneProduct fbc:id="G_peg_DOT_1858" fbc:label="peg_DOT_1858" fbc:name="peg.1858" />
      <fbc:geneProduct fbc:id="G_peg_DOT_1860" fbc:label="peg_DOT_1860" fbc:name="peg.1860" />
      <fbc:geneProduct fbc:id="G_peg_DOT_1865" fbc:label="peg_DOT_1865" fbc:name="peg.1865" />
      <fbc:geneProduct fbc:id="G_peg_DOT_1870" fbc:label="peg_DOT_1870" fbc:name="peg.1870" />
      <fbc:geneProduct fbc:id="G_peg_DOT_1883" fbc:label="peg_DOT_1883" fbc:name="peg.1883" />
      <fbc:geneProduct fbc:id="G_peg_DOT_1886" fbc:label="peg_DOT_1886" fbc:name="peg.1886" />
      <fbc:geneProduct fbc:id="G_peg_DOT_19" fbc:label="peg_DOT_19" fbc:name="peg.19" />
      <fbc:geneProduct fbc:id="G_peg_DOT_1936" fbc:label="peg_DOT_1936" fbc:name="peg.1936" />
      <fbc:geneProduct fbc:id="G_peg_DOT_1938" fbc:label="peg_DOT_1938" fbc:name="peg.1938" />
      <fbc:geneProduct fbc:id="G_peg_DOT_1941" fbc:label="peg_DOT_1941" fbc:name="peg.1941" />
      <fbc:geneProduct fbc:id="G_peg_DOT_1942" fbc:label="peg_DOT_1942" fbc:name="peg.1942" />
      <fbc:geneProduct fbc:id="G_peg_DOT_1945" fbc:label="peg_DOT_1945" fbc:name="peg.1945" />
      <fbc:geneProduct fbc:id="G_peg_DOT_1956" fbc:label="peg_DOT_1956" fbc:name="peg.1956" />
      <fbc:geneProduct fbc:id="G_peg_DOT_1959" fbc:label="peg_DOT_1959" fbc:name="peg.1959" />
      <fbc:geneProduct fbc:id="G_peg_DOT_1967" fbc:label="peg_DOT_1967" fbc:name="peg.1967" />
      <fbc:geneProduct fbc:id="G_peg_DOT_1973" fbc:label="peg_DOT_1973" fbc:name="peg.1973" />
      <fbc:geneProduct fbc:id="G_peg_DOT_1975" fbc:label="peg_DOT_1975" fbc:name="peg.1975" />
      <fbc:geneProduct fbc:id="G_peg_DOT_1976" fbc:label="peg_DOT_1976" fbc:name="peg.1976" />
      <fbc:geneProduct fbc:id="G_peg_DOT_1977" fbc:label="peg_DOT_1977" fbc:name="peg.1977" />
      <fbc:geneProduct fbc:id="G_peg_DOT_1984" fbc:label="peg_DOT_1984" fbc:name="peg.1984" />
      <fbc:geneProduct fbc:id="G_peg_DOT_1985" fbc:label="peg_DOT_1985" fbc:name="peg.1985" />
      <fbc:geneProduct fbc:id="G_peg_DOT_2" fbc:label="peg_DOT_2" fbc:name="peg.2" />
      <fbc:geneProduct fbc:id="G_peg_DOT_2006" fbc:label="peg_DOT_2006" fbc:name="peg.2006" />
      <fbc:geneProduct fbc:id="G_peg_DOT_2055" fbc:label="peg_DOT_2055" fbc:name="peg.2055" />
      <fbc:geneProduct fbc:id="G_peg_DOT_210" fbc:label="peg_DOT_210" fbc:name="peg.210" />
      <fbc:geneProduct fbc:id="G_peg_DOT_214" fbc:label="peg_DOT_214" fbc:name="peg.214" />
      <fbc:geneProduct fbc:id="G_peg_DOT_2147" fbc:label="peg_DOT_2147" fbc:name="peg.2147" />
      <fbc:geneProduct fbc:id="G_peg_DOT_215" fbc:label="peg_DOT_215" fbc:name="peg.215" />
      <fbc:geneProduct fbc:id="G_peg_DOT_2174" fbc:label="peg_DOT_2174" fbc:name="peg.2174" />
      <fbc:geneProduct fbc:id="G_peg_DOT_2175" fbc:label="peg_DOT_2175" fbc:name="peg.2175" />
      <fbc:geneProduct fbc:id="G_peg_DOT_2183" fbc:label="peg_DOT_2183" fbc:name="peg.2183" />
      <fbc:geneProduct fbc:id="G_peg_DOT_2187" fbc:label="peg_DOT_2187" fbc:name="peg.2187" />
      <fbc:geneProduct fbc:id="G_peg_DOT_2188" fbc:label="peg_DOT_2188" fbc:name="peg.2188" />
      <fbc:geneProduct fbc:id="G_peg_DOT_2193" fbc:label="peg_DOT_2193" fbc:name="peg.2193" />
      <fbc:geneProduct fbc:id="G_peg_DOT_2196" fbc:label="peg_DOT_2196" fbc:name="peg.2196" />
      <fbc:geneProduct fbc:id="G_peg_DOT_2197" fbc:label="peg_DOT_2197" fbc:name="peg.2197" />
      <fbc:geneProduct fbc:id="G_peg_DOT_2198" fbc:label="peg_DOT_2198" fbc:name="peg.2198" />
      <fbc:geneProduct fbc:id="G_peg_DOT_2211" fbc:label="peg_DOT_2211" fbc:name="peg.2211" />
      <fbc:geneProduct fbc:id="G_peg_DOT_2212" fbc:label="peg_DOT_2212" fbc:name="peg.2212" />
      <fbc:geneProduct fbc:id="G_peg_DOT_2214" fbc:label="peg_DOT_2214" fbc:name="peg.2214" />
      <fbc:geneProduct fbc:id="G_peg_DOT_2215" fbc:label="peg_DOT_2215" fbc:name="peg.2215" />
      <fbc:geneProduct fbc:id="G_peg_DOT_2216" fbc:label="peg_DOT_2216" fbc:name="peg.2216" />
      <fbc:geneProduct fbc:id="G_peg_DOT_2218" fbc:label="peg_DOT_2218" fbc:name="peg.2218" />
      <fbc:geneProduct fbc:id="G_peg_DOT_2219" fbc:label="peg_DOT_2219" fbc:name="peg.2219" />
      <fbc:geneProduct fbc:id="G_peg_DOT_2239" fbc:label="peg_DOT_2239" fbc:name="peg.2239" />
      <fbc:geneProduct fbc:id="G_peg_DOT_224" fbc:label="peg_DOT_224" fbc:name="peg.224" />
      <fbc:geneProduct fbc:id="G_peg_DOT_2240" fbc:label="peg_DOT_2240" fbc:name="peg.2240" />
      <fbc:geneProduct fbc:id="G_peg_DOT_2241" fbc:label="peg_DOT_2241" fbc:name="peg.2241" />
      <fbc:geneProduct fbc:id="G_peg_DOT_2245" fbc:label="peg_DOT_2245" fbc:name="peg.2245" />
      <fbc:geneProduct fbc:id="G_peg_DOT_2246" fbc:label="peg_DOT_2246" fbc:name="peg.2246" />
      <fbc:geneProduct fbc:id="G_peg_DOT_2247" fbc:label="peg_DOT_2247" fbc:name="peg.2247" />
      <fbc:geneProduct fbc:id="G_peg_DOT_2248" fbc:label="peg_DOT_2248" fbc:name="peg.2248" />
      <fbc:geneProduct fbc:id="G_peg_DOT_2249" fbc:label="peg_DOT_2249" fbc:name="peg.2249" />
      <fbc:geneProduct fbc:id="G_peg_DOT_2252" fbc:label="peg_DOT_2252" fbc:name="peg.2252" />
      <fbc:geneProduct fbc:id="G_peg_DOT_2253" fbc:label="peg_DOT_2253" fbc:name="peg.2253" />
      <fbc:geneProduct fbc:id="G_peg_DOT_2258" fbc:label="peg_DOT_2258" fbc:name="peg.2258" />
      <fbc:geneProduct fbc:id="G_peg_DOT_2259" fbc:label="peg_DOT_2259" fbc:name="peg.2259" />
      <fbc:geneProduct fbc:id="G_peg_DOT_2260" fbc:label="peg_DOT_2260" fbc:name="peg.2260" />
      <fbc:geneProduct fbc:id="G_peg_DOT_2264" fbc:label="peg_DOT_2264" fbc:name="peg.2264" />
      <fbc:geneProduct fbc:id="G_peg_DOT_2265" fbc:label="peg_DOT_2265" fbc:name="peg.2265" />
      <fbc:geneProduct fbc:id="G_peg_DOT_2266" fbc:label="peg_DOT_2266" fbc:name="peg.2266" />
      <fbc:geneProduct fbc:id="G_peg_DOT_2267" fbc:label="peg_DOT_2267" fbc:name="peg.2267" />
      <fbc:geneProduct fbc:id="G_peg_DOT_2268" fbc:label="peg_DOT_2268" fbc:name="peg.2268" />
      <fbc:geneProduct fbc:id="G_peg_DOT_2269" fbc:label="peg_DOT_2269" fbc:name="peg.2269" />
      <fbc:geneProduct fbc:id="G_peg_DOT_2270" fbc:label="peg_DOT_2270" fbc:name="peg.2270" />
      <fbc:geneProduct fbc:id="G_peg_DOT_2271" fbc:label="peg_DOT_2271" fbc:name="peg.2271" />
      <fbc:geneProduct fbc:id="G_peg_DOT_2272" fbc:label="peg_DOT_2272" fbc:name="peg.2272" />
      <fbc:geneProduct fbc:id="G_peg_DOT_2273" fbc:label="peg_DOT_2273" fbc:name="peg.2273" />
      <fbc:geneProduct fbc:id="G_peg_DOT_2274" fbc:label="peg_DOT_2274" fbc:name="peg.2274" />
      <fbc:geneProduct fbc:id="G_peg_DOT_2275" fbc:label="peg_DOT_2275" fbc:name="peg.2275" />
      <fbc:geneProduct fbc:id="G_peg_DOT_2277" fbc:label="peg_DOT_2277" fbc:name="peg.2277" />
      <fbc:geneProduct fbc:id="G_peg_DOT_2278" fbc:label="peg_DOT_2278" fbc:name="peg.2278" />
      <fbc:geneProduct fbc:id="G_peg_DOT_2279" fbc:label="peg_DOT_2279" fbc:name="peg.2279" />
      <fbc:geneProduct fbc:id="G_peg_DOT_228" fbc:label="peg_DOT_228" fbc:name="peg.228" />
      <fbc:geneProduct fbc:id="G_peg_DOT_2280" fbc:label="peg_DOT_2280" fbc:name="peg.2280" />
      <fbc:geneProduct fbc:id="G_peg_DOT_2282" fbc:label="peg_DOT_2282" fbc:name="peg.2282" />
      <fbc:geneProduct fbc:id="G_peg_DOT_2283" fbc:label="peg_DOT_2283" fbc:name="peg.2283" />
      <fbc:geneProduct fbc:id="G_peg_DOT_2287" fbc:label="peg_DOT_2287" fbc:name="peg.2287" />
      <fbc:geneProduct fbc:id="G_peg_DOT_2291" fbc:label="peg_DOT_2291" fbc:name="peg.2291" />
      <fbc:geneProduct fbc:id="G_peg_DOT_2293" fbc:label="peg_DOT_2293" fbc:name="peg.2293" />
      <fbc:geneProduct fbc:id="G_peg_DOT_230" fbc:label="peg_DOT_230" fbc:name="peg.230" />
      <fbc:geneProduct fbc:id="G_peg_DOT_2300" fbc:label="peg_DOT_2300" fbc:name="peg.2300" />
      <fbc:geneProduct fbc:id="G_peg_DOT_2309" fbc:label="peg_DOT_2309" fbc:name="peg.2309" />
      <fbc:geneProduct fbc:id="G_peg_DOT_2311" fbc:label="peg_DOT_2311" fbc:name="peg.2311" />
      <fbc:geneProduct fbc:id="G_peg_DOT_2312" fbc:label="peg_DOT_2312" fbc:name="peg.2312" />
      <fbc:geneProduct fbc:id="G_peg_DOT_2325" fbc:label="peg_DOT_2325" fbc:name="peg.2325" />
      <fbc:geneProduct fbc:id="G_peg_DOT_2326" fbc:label="peg_DOT_2326" fbc:name="peg.2326" />
      <fbc:geneProduct fbc:id="G_peg_DOT_2328" fbc:label="peg_DOT_2328" fbc:name="peg.2328" />
      <fbc:geneProduct fbc:id="G_peg_DOT_2329" fbc:label="peg_DOT_2329" fbc:name="peg.2329" />
      <fbc:geneProduct fbc:id="G_peg_DOT_2330" fbc:label="peg_DOT_2330" fbc:name="peg.2330" />
      <fbc:geneProduct fbc:id="G_peg_DOT_2331" fbc:label="peg_DOT_2331" fbc:name="peg.2331" />
      <fbc:geneProduct fbc:id="G_peg_DOT_2332" fbc:label="peg_DOT_2332" fbc:name="peg.2332" />
      <fbc:geneProduct fbc:id="G_peg_DOT_2343" fbc:label="peg_DOT_2343" fbc:name="peg.2343" />
      <fbc:geneProduct fbc:id="G_peg_DOT_235" fbc:label="peg_DOT_235" fbc:name="peg.235" />
      <fbc:geneProduct fbc:id="G_peg_DOT_2354" fbc:label="peg_DOT_2354" fbc:name="peg.2354" />
      <fbc:geneProduct fbc:id="G_peg_DOT_2355" fbc:label="peg_DOT_2355" fbc:name="peg.2355" />
      <fbc:geneProduct fbc:id="G_peg_DOT_236" fbc:label="peg_DOT_236" fbc:name="peg.236" />
      <fbc:geneProduct fbc:id="G_peg_DOT_2360" fbc:label="peg_DOT_2360" fbc:name="peg.2360" />
      <fbc:geneProduct fbc:id="G_peg_DOT_2361" fbc:label="peg_DOT_2361" fbc:name="peg.2361" />
      <fbc:geneProduct fbc:id="G_peg_DOT_2362" fbc:label="peg_DOT_2362" fbc:name="peg.2362" />
      <fbc:geneProduct fbc:id="G_peg_DOT_2363" fbc:label="peg_DOT_2363" fbc:name="peg.2363" />
      <fbc:geneProduct fbc:id="G_peg_DOT_2366" fbc:label="peg_DOT_2366" fbc:name="peg.2366" />
      <fbc:geneProduct fbc:id="G_peg_DOT_237" fbc:label="peg_DOT_237" fbc:name="peg.237" />
      <fbc:geneProduct fbc:id="G_peg_DOT_2381" fbc:label="peg_DOT_2381" fbc:name="peg.2381" />
      <fbc:geneProduct fbc:id="G_peg_DOT_2382" fbc:label="peg_DOT_2382" fbc:name="peg.2382" />
      <fbc:geneProduct fbc:id="G_peg_DOT_2385" fbc:label="peg_DOT_2385" fbc:name="peg.2385" />
      <fbc:geneProduct fbc:id="G_peg_DOT_2390" fbc:label="peg_DOT_2390" fbc:name="peg.2390" />
      <fbc:geneProduct fbc:id="G_peg_DOT_2391" fbc:label="peg_DOT_2391" fbc:name="peg.2391" />
      <fbc:geneProduct fbc:id="G_peg_DOT_2395" fbc:label="peg_DOT_2395" fbc:name="peg.2395" />
      <fbc:geneProduct fbc:id="G_peg_DOT_2396" fbc:label="peg_DOT_2396" fbc:name="peg.2396" />
      <fbc:geneProduct fbc:id="G_peg_DOT_2397" fbc:label="peg_DOT_2397" fbc:name="peg.2397" />
      <fbc:geneProduct fbc:id="G_peg_DOT_240" fbc:label="peg_DOT_240" fbc:name="peg.240" />
      <fbc:geneProduct fbc:id="G_peg_DOT_2407" fbc:label="peg_DOT_2407" fbc:name="peg.2407" />
      <fbc:geneProduct fbc:id="G_peg_DOT_2408" fbc:label="peg_DOT_2408" fbc:name="peg.2408" />
      <fbc:geneProduct fbc:id="G_peg_DOT_2409" fbc:label="peg_DOT_2409" fbc:name="peg.2409" />
      <fbc:geneProduct fbc:id="G_peg_DOT_2410" fbc:label="peg_DOT_2410" fbc:name="peg.2410" />
      <fbc:geneProduct fbc:id="G_peg_DOT_2411" fbc:label="peg_DOT_2411" fbc:name="peg.2411" />
      <fbc:geneProduct fbc:id="G_peg_DOT_2412" fbc:label="peg_DOT_2412" fbc:name="peg.2412" />
      <fbc:geneProduct fbc:id="G_peg_DOT_2413" fbc:label="peg_DOT_2413" fbc:name="peg.2413" />
      <fbc:geneProduct fbc:id="G_peg_DOT_2416" fbc:label="peg_DOT_2416" fbc:name="peg.2416" />
      <fbc:geneProduct fbc:id="G_peg_DOT_2417" fbc:label="peg_DOT_2417" fbc:name="peg.2417" />
      <fbc:geneProduct fbc:id="G_peg_DOT_2418" fbc:label="peg_DOT_2418" fbc:name="peg.2418" />
      <fbc:geneProduct fbc:id="G_peg_DOT_2419" fbc:label="peg_DOT_2419" fbc:name="peg.2419" />
      <fbc:geneProduct fbc:id="G_peg_DOT_242" fbc:label="peg_DOT_242" fbc:name="peg.242" />
      <fbc:geneProduct fbc:id="G_peg_DOT_2420" fbc:label="peg_DOT_2420" fbc:name="peg.2420" />
      <fbc:geneProduct fbc:id="G_peg_DOT_2421" fbc:label="peg_DOT_2421" fbc:name="peg.2421" />
      <fbc:geneProduct fbc:id="G_peg_DOT_2422" fbc:label="peg_DOT_2422" fbc:name="peg.2422" />
      <fbc:geneProduct fbc:id="G_peg_DOT_2423" fbc:label="peg_DOT_2423" fbc:name="peg.2423" />
      <fbc:geneProduct fbc:id="G_peg_DOT_243" fbc:label="peg_DOT_243" fbc:name="peg.243" />
      <fbc:geneProduct fbc:id="G_peg_DOT_2431" fbc:label="peg_DOT_2431" fbc:name="peg.2431" />
      <fbc:geneProduct fbc:id="G_peg_DOT_2432" fbc:label="peg_DOT_2432" fbc:name="peg.2432" />
      <fbc:geneProduct fbc:id="G_peg_DOT_2435" fbc:label="peg_DOT_2435" fbc:name="peg.2435" />
      <fbc:geneProduct fbc:id="G_peg_DOT_2438" fbc:label="peg_DOT_2438" fbc:name="peg.2438" />
      <fbc:geneProduct fbc:id="G_peg_DOT_2439" fbc:label="peg_DOT_2439" fbc:name="peg.2439" />
      <fbc:geneProduct fbc:id="G_peg_DOT_244" fbc:label="peg_DOT_244" fbc:name="peg.244" />
      <fbc:geneProduct fbc:id="G_peg_DOT_2451" fbc:label="peg_DOT_2451" fbc:name="peg.2451" />
      <fbc:geneProduct fbc:id="G_peg_DOT_2457" fbc:label="peg_DOT_2457" fbc:name="peg.2457" />
      <fbc:geneProduct fbc:id="G_peg_DOT_2459" fbc:label="peg_DOT_2459" fbc:name="peg.2459" />
      <fbc:geneProduct fbc:id="G_peg_DOT_2460" fbc:label="peg_DOT_2460" fbc:name="peg.2460" />
      <fbc:geneProduct fbc:id="G_peg_DOT_2461" fbc:label="peg_DOT_2461" fbc:name="peg.2461" />
      <fbc:geneProduct fbc:id="G_peg_DOT_247" fbc:label="peg_DOT_247" fbc:name="peg.247" />
      <fbc:geneProduct fbc:id="G_peg_DOT_2478" fbc:label="peg_DOT_2478" fbc:name="peg.2478" />
      <fbc:geneProduct fbc:id="G_peg_DOT_248" fbc:label="peg_DOT_248" fbc:name="peg.248" />
      <fbc:geneProduct fbc:id="G_peg_DOT_2481" fbc:label="peg_DOT_2481" fbc:name="peg.2481" />
      <fbc:geneProduct fbc:id="G_peg_DOT_2483" fbc:label="peg_DOT_2483" fbc:name="peg.2483" />
      <fbc:geneProduct fbc:id="G_peg_DOT_2489" fbc:label="peg_DOT_2489" fbc:name="peg.2489" />
      <fbc:geneProduct fbc:id="G_peg_DOT_249" fbc:label="peg_DOT_249" fbc:name="peg.249" />
      <fbc:geneProduct fbc:id="G_peg_DOT_2493" fbc:label="peg_DOT_2493" fbc:name="peg.2493" />
      <fbc:geneProduct fbc:id="G_peg_DOT_2494" fbc:label="peg_DOT_2494" fbc:name="peg.2494" />
      <fbc:geneProduct fbc:id="G_peg_DOT_2499" fbc:label="peg_DOT_2499" fbc:name="peg.2499" />
      <fbc:geneProduct fbc:id="G_peg_DOT_250" fbc:label="peg_DOT_250" fbc:name="peg.250" />
      <fbc:geneProduct fbc:id="G_peg_DOT_2500" fbc:label="peg_DOT_2500" fbc:name="peg.2500" />
      <fbc:geneProduct fbc:id="G_peg_DOT_2501" fbc:label="peg_DOT_2501" fbc:name="peg.2501" />
      <fbc:geneProduct fbc:id="G_peg_DOT_2502" fbc:label="peg_DOT_2502" fbc:name="peg.2502" />
      <fbc:geneProduct fbc:id="G_peg_DOT_2503" fbc:label="peg_DOT_2503" fbc:name="peg.2503" />
      <fbc:geneProduct fbc:id="G_peg_DOT_2504" fbc:label="peg_DOT_2504" fbc:name="peg.2504" />
      <fbc:geneProduct fbc:id="G_peg_DOT_2506" fbc:label="peg_DOT_2506" fbc:name="peg.2506" />
      <fbc:geneProduct fbc:id="G_peg_DOT_2511" fbc:label="peg_DOT_2511" fbc:name="peg.2511" />
      <fbc:geneProduct fbc:id="G_peg_DOT_252" fbc:label="peg_DOT_252" fbc:name="peg.252" />
      <fbc:geneProduct fbc:id="G_peg_DOT_2520" fbc:label="peg_DOT_2520" fbc:name="peg.2520" />
      <fbc:geneProduct fbc:id="G_peg_DOT_2524" fbc:label="peg_DOT_2524" fbc:name="peg.2524" />
      <fbc:geneProduct fbc:id="G_peg_DOT_2525" fbc:label="peg_DOT_2525" fbc:name="peg.2525" />
      <fbc:geneProduct fbc:id="G_peg_DOT_2529" fbc:label="peg_DOT_2529" fbc:name="peg.2529" />
      <fbc:geneProduct fbc:id="G_peg_DOT_2530" fbc:label="peg_DOT_2530" fbc:name="peg.2530" />
      <fbc:geneProduct fbc:id="G_peg_DOT_2533" fbc:label="peg_DOT_2533" fbc:name="peg.2533" />
      <fbc:geneProduct fbc:id="G_peg_DOT_2534" fbc:label="peg_DOT_2534" fbc:name="peg.2534" />
      <fbc:geneProduct fbc:id="G_peg_DOT_2544" fbc:label="peg_DOT_2544" fbc:name="peg.2544" />
      <fbc:geneProduct fbc:id="G_peg_DOT_2545" fbc:label="peg_DOT_2545" fbc:name="peg.2545" />
      <fbc:geneProduct fbc:id="G_peg_DOT_2553" fbc:label="peg_DOT_2553" fbc:name="peg.2553" />
      <fbc:geneProduct fbc:id="G_peg_DOT_2558" fbc:label="peg_DOT_2558" fbc:name="peg.2558" />
      <fbc:geneProduct fbc:id="G_peg_DOT_2559" fbc:label="peg_DOT_2559" fbc:name="peg.2559" />
      <fbc:geneProduct fbc:id="G_peg_DOT_2561" fbc:label="peg_DOT_2561" fbc:name="peg.2561" />
      <fbc:geneProduct fbc:id="G_peg_DOT_2567" fbc:label="peg_DOT_2567" fbc:name="peg.2567" />
      <fbc:geneProduct fbc:id="G_peg_DOT_2569" fbc:label="peg_DOT_2569" fbc:name="peg.2569" />
      <fbc:geneProduct fbc:id="G_peg_DOT_2573" fbc:label="peg_DOT_2573" fbc:name="peg.2573" />
      <fbc:geneProduct fbc:id="G_peg_DOT_2580" fbc:label="peg_DOT_2580" fbc:name="peg.2580" />
      <fbc:geneProduct fbc:id="G_peg_DOT_2581" fbc:label="peg_DOT_2581" fbc:name="peg.2581" />
      <fbc:geneProduct fbc:id="G_peg_DOT_2662" fbc:label="peg_DOT_2662" fbc:name="peg.2662" />
      <fbc:geneProduct fbc:id="G_peg_DOT_2666" fbc:label="peg_DOT_2666" fbc:name="peg.2666" />
      <fbc:geneProduct fbc:id="G_peg_DOT_2667" fbc:label="peg_DOT_2667" fbc:name="peg.2667" />
      <fbc:geneProduct fbc:id="G_peg_DOT_2671" fbc:label="peg_DOT_2671" fbc:name="peg.2671" />
      <fbc:geneProduct fbc:id="G_peg_DOT_2672" fbc:label="peg_DOT_2672" fbc:name="peg.2672" />
      <fbc:geneProduct fbc:id="G_peg_DOT_2673" fbc:label="peg_DOT_2673" fbc:name="peg.2673" />
      <fbc:geneProduct fbc:id="G_peg_DOT_2681" fbc:label="peg_DOT_2681" fbc:name="peg.2681" />
      <fbc:geneProduct fbc:id="G_peg_DOT_2682" fbc:label="peg_DOT_2682" fbc:name="peg.2682" />
      <fbc:geneProduct fbc:id="G_peg_DOT_2688" fbc:label="peg_DOT_2688" fbc:name="peg.2688" />
      <fbc:geneProduct fbc:id="G_peg_DOT_2696" fbc:label="peg_DOT_2696" fbc:name="peg.2696" />
      <fbc:geneProduct fbc:id="G_peg_DOT_27" fbc:label="peg_DOT_27" fbc:name="peg.27" />
      <fbc:geneProduct fbc:id="G_peg_DOT_270" fbc:label="peg_DOT_270" fbc:name="peg.270" />
      <fbc:geneProduct fbc:id="G_peg_DOT_2704" fbc:label="peg_DOT_2704" fbc:name="peg.2704" />
      <fbc:geneProduct fbc:id="G_peg_DOT_2707" fbc:label="peg_DOT_2707" fbc:name="peg.2707" />
      <fbc:geneProduct fbc:id="G_peg_DOT_2708" fbc:label="peg_DOT_2708" fbc:name="peg.2708" />
      <fbc:geneProduct fbc:id="G_peg_DOT_2709" fbc:label="peg_DOT_2709" fbc:name="peg.2709" />
      <fbc:geneProduct fbc:id="G_peg_DOT_2710" fbc:label="peg_DOT_2710" fbc:name="peg.2710" />
      <fbc:geneProduct fbc:id="G_peg_DOT_2712" fbc:label="peg_DOT_2712" fbc:name="peg.2712" />
      <fbc:geneProduct fbc:id="G_peg_DOT_2723" fbc:label="peg_DOT_2723" fbc:name="peg.2723" />
      <fbc:geneProduct fbc:id="G_peg_DOT_2728" fbc:label="peg_DOT_2728" fbc:name="peg.2728" />
      <fbc:geneProduct fbc:id="G_peg_DOT_2729" fbc:label="peg_DOT_2729" fbc:name="peg.2729" />
      <fbc:geneProduct fbc:id="G_peg_DOT_2730" fbc:label="peg_DOT_2730" fbc:name="peg.2730" />
      <fbc:geneProduct fbc:id="G_peg_DOT_2736" fbc:label="peg_DOT_2736" fbc:name="peg.2736" />
      <fbc:geneProduct fbc:id="G_peg_DOT_2743" fbc:label="peg_DOT_2743" fbc:name="peg.2743" />
      <fbc:geneProduct fbc:id="G_peg_DOT_2745" fbc:label="peg_DOT_2745" fbc:name="peg.2745" />
      <fbc:geneProduct fbc:id="G_peg_DOT_2746" fbc:label="peg_DOT_2746" fbc:name="peg.2746" />
      <fbc:geneProduct fbc:id="G_peg_DOT_2747" fbc:label="peg_DOT_2747" fbc:name="peg.2747" />
      <fbc:geneProduct fbc:id="G_peg_DOT_2748" fbc:label="peg_DOT_2748" fbc:name="peg.2748" />
      <fbc:geneProduct fbc:id="G_peg_DOT_2752" fbc:label="peg_DOT_2752" fbc:name="peg.2752" />
      <fbc:geneProduct fbc:id="G_peg_DOT_2758" fbc:label="peg_DOT_2758" fbc:name="peg.2758" />
      <fbc:geneProduct fbc:id="G_peg_DOT_2759" fbc:label="peg_DOT_2759" fbc:name="peg.2759" />
      <fbc:geneProduct fbc:id="G_peg_DOT_276" fbc:label="peg_DOT_276" fbc:name="peg.276" />
      <fbc:geneProduct fbc:id="G_peg_DOT_2761" fbc:label="peg_DOT_2761" fbc:name="peg.2761" />
      <fbc:geneProduct fbc:id="G_peg_DOT_2763" fbc:label="peg_DOT_2763" fbc:name="peg.2763" />
      <fbc:geneProduct fbc:id="G_peg_DOT_2764" fbc:label="peg_DOT_2764" fbc:name="peg.2764" />
      <fbc:geneProduct fbc:id="G_peg_DOT_277" fbc:label="peg_DOT_277" fbc:name="peg.277" />
      <fbc:geneProduct fbc:id="G_peg_DOT_2779" fbc:label="peg_DOT_2779" fbc:name="peg.2779" />
      <fbc:geneProduct fbc:id="G_peg_DOT_2784" fbc:label="peg_DOT_2784" fbc:name="peg.2784" />
      <fbc:geneProduct fbc:id="G_peg_DOT_2788" fbc:label="peg_DOT_2788" fbc:name="peg.2788" />
      <fbc:geneProduct fbc:id="G_peg_DOT_2789" fbc:label="peg_DOT_2789" fbc:name="peg.2789" />
      <fbc:geneProduct fbc:id="G_peg_DOT_2790" fbc:label="peg_DOT_2790" fbc:name="peg.2790" />
      <fbc:geneProduct fbc:id="G_peg_DOT_2793" fbc:label="peg_DOT_2793" fbc:name="peg.2793" />
      <fbc:geneProduct fbc:id="G_peg_DOT_2794" fbc:label="peg_DOT_2794" fbc:name="peg.2794" />
      <fbc:geneProduct fbc:id="G_peg_DOT_2797" fbc:label="peg_DOT_2797" fbc:name="peg.2797" />
      <fbc:geneProduct fbc:id="G_peg_DOT_2799" fbc:label="peg_DOT_2799" fbc:name="peg.2799" />
      <fbc:geneProduct fbc:id="G_peg_DOT_28" fbc:label="peg_DOT_28" fbc:name="peg.28" />
      <fbc:geneProduct fbc:id="G_peg_DOT_2811" fbc:label="peg_DOT_2811" fbc:name="peg.2811" />
      <fbc:geneProduct fbc:id="G_peg_DOT_2812" fbc:label="peg_DOT_2812" fbc:name="peg.2812" />
      <fbc:geneProduct fbc:id="G_peg_DOT_2815" fbc:label="peg_DOT_2815" fbc:name="peg.2815" />
      <fbc:geneProduct fbc:id="G_peg_DOT_2816" fbc:label="peg_DOT_2816" fbc:name="peg.2816" />
      <fbc:geneProduct fbc:id="G_peg_DOT_2817" fbc:label="peg_DOT_2817" fbc:name="peg.2817" />
      <fbc:geneProduct fbc:id="G_peg_DOT_2818" fbc:label="peg_DOT_2818" fbc:name="peg.2818" />
      <fbc:geneProduct fbc:id="G_peg_DOT_282" fbc:label="peg_DOT_282" fbc:name="peg.282" />
      <fbc:geneProduct fbc:id="G_peg_DOT_2820" fbc:label="peg_DOT_2820" fbc:name="peg.2820" />
      <fbc:geneProduct fbc:id="G_peg_DOT_2828" fbc:label="peg_DOT_2828" fbc:name="peg.2828" />
      <fbc:geneProduct fbc:id="G_peg_DOT_2829" fbc:label="peg_DOT_2829" fbc:name="peg.2829" />
      <fbc:geneProduct fbc:id="G_peg_DOT_2830" fbc:label="peg_DOT_2830" fbc:name="peg.2830" />
      <fbc:geneProduct fbc:id="G_peg_DOT_2831" fbc:label="peg_DOT_2831" fbc:name="peg.2831" />
      <fbc:geneProduct fbc:id="G_peg_DOT_2832" fbc:label="peg_DOT_2832" fbc:name="peg.2832" />
      <fbc:geneProduct fbc:id="G_peg_DOT_2833" fbc:label="peg_DOT_2833" fbc:name="peg.2833" />
      <fbc:geneProduct fbc:id="G_peg_DOT_2834" fbc:label="peg_DOT_2834" fbc:name="peg.2834" />
      <fbc:geneProduct fbc:id="G_peg_DOT_2839" fbc:label="peg_DOT_2839" fbc:name="peg.2839" />
      <fbc:geneProduct fbc:id="G_peg_DOT_284" fbc:label="peg_DOT_284" fbc:name="peg.284" />
      <fbc:geneProduct fbc:id="G_peg_DOT_2842" fbc:label="peg_DOT_2842" fbc:name="peg.2842" />
      <fbc:geneProduct fbc:id="G_peg_DOT_2846" fbc:label="peg_DOT_2846" fbc:name="peg.2846" />
      <fbc:geneProduct fbc:id="G_peg_DOT_2847" fbc:label="peg_DOT_2847" fbc:name="peg.2847" />
      <fbc:geneProduct fbc:id="G_peg_DOT_2848" fbc:label="peg_DOT_2848" fbc:name="peg.2848" />
      <fbc:geneProduct fbc:id="G_peg_DOT_285" fbc:label="peg_DOT_285" fbc:name="peg.285" />
      <fbc:geneProduct fbc:id="G_peg_DOT_2850" fbc:label="peg_DOT_2850" fbc:name="peg.2850" />
      <fbc:geneProduct fbc:id="G_peg_DOT_2854" fbc:label="peg_DOT_2854" fbc:name="peg.2854" />
      <fbc:geneProduct fbc:id="G_peg_DOT_2857" fbc:label="peg_DOT_2857" fbc:name="peg.2857" />
      <fbc:geneProduct fbc:id="G_peg_DOT_2859" fbc:label="peg_DOT_2859" fbc:name="peg.2859" />
      <fbc:geneProduct fbc:id="G_peg_DOT_286" fbc:label="peg_DOT_286" fbc:name="peg.286" />
      <fbc:geneProduct fbc:id="G_peg_DOT_2866" fbc:label="peg_DOT_2866" fbc:name="peg.2866" />
      <fbc:geneProduct fbc:id="G_peg_DOT_2867" fbc:label="peg_DOT_2867" fbc:name="peg.2867" />
      <fbc:geneProduct fbc:id="G_peg_DOT_287" fbc:label="peg_DOT_287" fbc:name="peg.287" />
      <fbc:geneProduct fbc:id="G_peg_DOT_2871" fbc:label="peg_DOT_2871" fbc:name="peg.2871" />
      <fbc:geneProduct fbc:id="G_peg_DOT_2872" fbc:label="peg_DOT_2872" fbc:name="peg.2872" />
      <fbc:geneProduct fbc:id="G_peg_DOT_2875" fbc:label="peg_DOT_2875" fbc:name="peg.2875" />
      <fbc:geneProduct fbc:id="G_peg_DOT_2876" fbc:label="peg_DOT_2876" fbc:name="peg.2876" />
      <fbc:geneProduct fbc:id="G_peg_DOT_2877" fbc:label="peg_DOT_2877" fbc:name="peg.2877" />
      <fbc:geneProduct fbc:id="G_peg_DOT_2878" fbc:label="peg_DOT_2878" fbc:name="peg.2878" />
      <fbc:geneProduct fbc:id="G_peg_DOT_288" fbc:label="peg_DOT_288" fbc:name="peg.288" />
      <fbc:geneProduct fbc:id="G_peg_DOT_2881" fbc:label="peg_DOT_2881" fbc:name="peg.2881" />
      <fbc:geneProduct fbc:id="G_peg_DOT_2882" fbc:label="peg_DOT_2882" fbc:name="peg.2882" />
      <fbc:geneProduct fbc:id="G_peg_DOT_2883" fbc:label="peg_DOT_2883" fbc:name="peg.2883" />
      <fbc:geneProduct fbc:id="G_peg_DOT_2888" fbc:label="peg_DOT_2888" fbc:name="peg.2888" />
      <fbc:geneProduct fbc:id="G_peg_DOT_2889" fbc:label="peg_DOT_2889" fbc:name="peg.2889" />
      <fbc:geneProduct fbc:id="G_peg_DOT_2897" fbc:label="peg_DOT_2897" fbc:name="peg.2897" />
      <fbc:geneProduct fbc:id="G_peg_DOT_2898" fbc:label="peg_DOT_2898" fbc:name="peg.2898" />
      <fbc:geneProduct fbc:id="G_peg_DOT_2901" fbc:label="peg_DOT_2901" fbc:name="peg.2901" />
      <fbc:geneProduct fbc:id="G_peg_DOT_2902" fbc:label="peg_DOT_2902" fbc:name="peg.2902" />
      <fbc:geneProduct fbc:id="G_peg_DOT_2904" fbc:label="peg_DOT_2904" fbc:name="peg.2904" />
      <fbc:geneProduct fbc:id="G_peg_DOT_2905" fbc:label="peg_DOT_2905" fbc:name="peg.2905" />
      <fbc:geneProduct fbc:id="G_peg_DOT_2909" fbc:label="peg_DOT_2909" fbc:name="peg.2909" />
      <fbc:geneProduct fbc:id="G_peg_DOT_2915" fbc:label="peg_DOT_2915" fbc:name="peg.2915" />
      <fbc:geneProduct fbc:id="G_peg_DOT_2916" fbc:label="peg_DOT_2916" fbc:name="peg.2916" />
      <fbc:geneProduct fbc:id="G_peg_DOT_2917" fbc:label="peg_DOT_2917" fbc:name="peg.2917" />
      <fbc:geneProduct fbc:id="G_peg_DOT_2921" fbc:label="peg_DOT_2921" fbc:name="peg.2921" />
      <fbc:geneProduct fbc:id="G_peg_DOT_2922" fbc:label="peg_DOT_2922" fbc:name="peg.2922" />
      <fbc:geneProduct fbc:id="G_peg_DOT_2923" fbc:label="peg_DOT_2923" fbc:name="peg.2923" />
      <fbc:geneProduct fbc:id="G_peg_DOT_2924" fbc:label="peg_DOT_2924" fbc:name="peg.2924" />
      <fbc:geneProduct fbc:id="G_peg_DOT_2925" fbc:label="peg_DOT_2925" fbc:name="peg.2925" />
      <fbc:geneProduct fbc:id="G_peg_DOT_2926" fbc:label="peg_DOT_2926" fbc:name="peg.2926" />
      <fbc:geneProduct fbc:id="G_peg_DOT_2932" fbc:label="peg_DOT_2932" fbc:name="peg.2932" />
      <fbc:geneProduct fbc:id="G_peg_DOT_2933" fbc:label="peg_DOT_2933" fbc:name="peg.2933" />
      <fbc:geneProduct fbc:id="G_peg_DOT_2937" fbc:label="peg_DOT_2937" fbc:name="peg.2937" />
      <fbc:geneProduct fbc:id="G_peg_DOT_2938" fbc:label="peg_DOT_2938" fbc:name="peg.2938" />
      <fbc:geneProduct fbc:id="G_peg_DOT_2939" fbc:label="peg_DOT_2939" fbc:name="peg.2939" />
      <fbc:geneProduct fbc:id="G_peg_DOT_2941" fbc:label="peg_DOT_2941" fbc:name="peg.2941" />
      <fbc:geneProduct fbc:id="G_peg_DOT_2947" fbc:label="peg_DOT_2947" fbc:name="peg.2947" />
      <fbc:geneProduct fbc:id="G_peg_DOT_2948" fbc:label="peg_DOT_2948" fbc:name="peg.2948" />
      <fbc:geneProduct fbc:id="G_peg_DOT_2950" fbc:label="peg_DOT_2950" fbc:name="peg.2950" />
      <fbc:geneProduct fbc:id="G_peg_DOT_2959" fbc:label="peg_DOT_2959" fbc:name="peg.2959" />
      <fbc:geneProduct fbc:id="G_peg_DOT_2963" fbc:label="peg_DOT_2963" fbc:name="peg.2963" />
      <fbc:geneProduct fbc:id="G_peg_DOT_2965" fbc:label="peg_DOT_2965" fbc:name="peg.2965" />
      <fbc:geneProduct fbc:id="G_peg_DOT_2969" fbc:label="peg_DOT_2969" fbc:name="peg.2969" />
      <fbc:geneProduct fbc:id="G_peg_DOT_2970" fbc:label="peg_DOT_2970" fbc:name="peg.2970" />
      <fbc:geneProduct fbc:id="G_peg_DOT_2971" fbc:label="peg_DOT_2971" fbc:name="peg.2971" />
      <fbc:geneProduct fbc:id="G_peg_DOT_2978" fbc:label="peg_DOT_2978" fbc:name="peg.2978" />
      <fbc:geneProduct fbc:id="G_peg_DOT_2982" fbc:label="peg_DOT_2982" fbc:name="peg.2982" />
      <fbc:geneProduct fbc:id="G_peg_DOT_299" fbc:label="peg_DOT_299" fbc:name="peg.299" />
      <fbc:geneProduct fbc:id="G_peg_DOT_2991" fbc:label="peg_DOT_2991" fbc:name="peg.2991" />
      <fbc:geneProduct fbc:id="G_peg_DOT_300" fbc:label="peg_DOT_300" fbc:name="peg.300" />
      <fbc:geneProduct fbc:id="G_peg_DOT_3000" fbc:label="peg_DOT_3000" fbc:name="peg.3000" />
      <fbc:geneProduct fbc:id="G_peg_DOT_3002" fbc:label="peg_DOT_3002" fbc:name="peg.3002" />
      <fbc:geneProduct fbc:id="G_peg_DOT_301" fbc:label="peg_DOT_301" fbc:name="peg.301" />
      <fbc:geneProduct fbc:id="G_peg_DOT_3010" fbc:label="peg_DOT_3010" fbc:name="peg.3010" />
      <fbc:geneProduct fbc:id="G_peg_DOT_3023" fbc:label="peg_DOT_3023" fbc:name="peg.3023" />
      <fbc:geneProduct fbc:id="G_peg_DOT_3024" fbc:label="peg_DOT_3024" fbc:name="peg.3024" />
      <fbc:geneProduct fbc:id="G_peg_DOT_3025" fbc:label="peg_DOT_3025" fbc:name="peg.3025" />
      <fbc:geneProduct fbc:id="G_peg_DOT_3026" fbc:label="peg_DOT_3026" fbc:name="peg.3026" />
      <fbc:geneProduct fbc:id="G_peg_DOT_3027" fbc:label="peg_DOT_3027" fbc:name="peg.3027" />
      <fbc:geneProduct fbc:id="G_peg_DOT_3030" fbc:label="peg_DOT_3030" fbc:name="peg.3030" />
      <fbc:geneProduct fbc:id="G_peg_DOT_3031" fbc:label="peg_DOT_3031" fbc:name="peg.3031" />
      <fbc:geneProduct fbc:id="G_peg_DOT_3032" fbc:label="peg_DOT_3032" fbc:name="peg.3032" />
      <fbc:geneProduct fbc:id="G_peg_DOT_3033" fbc:label="peg_DOT_3033" fbc:name="peg.3033" />
      <fbc:geneProduct fbc:id="G_peg_DOT_3035" fbc:label="peg_DOT_3035" fbc:name="peg.3035" />
      <fbc:geneProduct fbc:id="G_peg_DOT_3044" fbc:label="peg_DOT_3044" fbc:name="peg.3044" />
      <fbc:geneProduct fbc:id="G_peg_DOT_3045" fbc:label="peg_DOT_3045" fbc:name="peg.3045" />
      <fbc:geneProduct fbc:id="G_peg_DOT_3048" fbc:label="peg_DOT_3048" fbc:name="peg.3048" />
      <fbc:geneProduct fbc:id="G_peg_DOT_3057" fbc:label="peg_DOT_3057" fbc:name="peg.3057" />
      <fbc:geneProduct fbc:id="G_peg_DOT_3058" fbc:label="peg_DOT_3058" fbc:name="peg.3058" />
      <fbc:geneProduct fbc:id="G_peg_DOT_3059" fbc:label="peg_DOT_3059" fbc:name="peg.3059" />
      <fbc:geneProduct fbc:id="G_peg_DOT_306" fbc:label="peg_DOT_306" fbc:name="peg.306" />
      <fbc:geneProduct fbc:id="G_peg_DOT_307" fbc:label="peg_DOT_307" fbc:name="peg.307" />
      <fbc:geneProduct fbc:id="G_peg_DOT_3070" fbc:label="peg_DOT_3070" fbc:name="peg.3070" />
      <fbc:geneProduct fbc:id="G_peg_DOT_3072" fbc:label="peg_DOT_3072" fbc:name="peg.3072" />
      <fbc:geneProduct fbc:id="G_peg_DOT_3074" fbc:label="peg_DOT_3074" fbc:name="peg.3074" />
      <fbc:geneProduct fbc:id="G_peg_DOT_3075" fbc:label="peg_DOT_3075" fbc:name="peg.3075" />
      <fbc:geneProduct fbc:id="G_peg_DOT_3077" fbc:label="peg_DOT_3077" fbc:name="peg.3077" />
      <fbc:geneProduct fbc:id="G_peg_DOT_3078" fbc:label="peg_DOT_3078" fbc:name="peg.3078" />
      <fbc:geneProduct fbc:id="G_peg_DOT_3079" fbc:label="peg_DOT_3079" fbc:name="peg.3079" />
      <fbc:geneProduct fbc:id="G_peg_DOT_308" fbc:label="peg_DOT_308" fbc:name="peg.308" />
      <fbc:geneProduct fbc:id="G_peg_DOT_3080" fbc:label="peg_DOT_3080" fbc:name="peg.3080" />
      <fbc:geneProduct fbc:id="G_peg_DOT_3081" fbc:label="peg_DOT_3081" fbc:name="peg.3081" />
      <fbc:geneProduct fbc:id="G_peg_DOT_3082" fbc:label="peg_DOT_3082" fbc:name="peg.3082" />
      <fbc:geneProduct fbc:id="G_peg_DOT_3083" fbc:label="peg_DOT_3083" fbc:name="peg.3083" />
      <fbc:geneProduct fbc:id="G_peg_DOT_3084" fbc:label="peg_DOT_3084" fbc:name="peg.3084" />
      <fbc:geneProduct fbc:id="G_peg_DOT_3085" fbc:label="peg_DOT_3085" fbc:name="peg.3085" />
      <fbc:geneProduct fbc:id="G_peg_DOT_3086" fbc:label="peg_DOT_3086" fbc:name="peg.3086" />
      <fbc:geneProduct fbc:id="G_peg_DOT_3088" fbc:label="peg_DOT_3088" fbc:name="peg.3088" />
      <fbc:geneProduct fbc:id="G_peg_DOT_3089" fbc:label="peg_DOT_3089" fbc:name="peg.3089" />
      <fbc:geneProduct fbc:id="G_peg_DOT_3090" fbc:label="peg_DOT_3090" fbc:name="peg.3090" />
      <fbc:geneProduct fbc:id="G_peg_DOT_3097" fbc:label="peg_DOT_3097" fbc:name="peg.3097" />
      <fbc:geneProduct fbc:id="G_peg_DOT_3098" fbc:label="peg_DOT_3098" fbc:name="peg.3098" />
      <fbc:geneProduct fbc:id="G_peg_DOT_3099" fbc:label="peg_DOT_3099" fbc:name="peg.3099" />
      <fbc:geneProduct fbc:id="G_peg_DOT_31" fbc:label="peg_DOT_31" fbc:name="peg.31" />
      <fbc:geneProduct fbc:id="G_peg_DOT_3100" fbc:label="peg_DOT_3100" fbc:name="peg.3100" />
      <fbc:geneProduct fbc:id="G_peg_DOT_3101" fbc:label="peg_DOT_3101" fbc:name="peg.3101" />
      <fbc:geneProduct fbc:id="G_peg_DOT_3108" fbc:label="peg_DOT_3108" fbc:name="peg.3108" />
      <fbc:geneProduct fbc:id="G_peg_DOT_3109" fbc:label="peg_DOT_3109" fbc:name="peg.3109" />
      <fbc:geneProduct fbc:id="G_peg_DOT_3112" fbc:label="peg_DOT_3112" fbc:name="peg.3112" />
      <fbc:geneProduct fbc:id="G_peg_DOT_3113" fbc:label="peg_DOT_3113" fbc:name="peg.3113" />
      <fbc:geneProduct fbc:id="G_peg_DOT_3115" fbc:label="peg_DOT_3115" fbc:name="peg.3115" />
      <fbc:geneProduct fbc:id="G_peg_DOT_3118" fbc:label="peg_DOT_3118" fbc:name="peg.3118" />
      <fbc:geneProduct fbc:id="G_peg_DOT_3121" fbc:label="peg_DOT_3121" fbc:name="peg.3121" />
      <fbc:geneProduct fbc:id="G_peg_DOT_3123" fbc:label="peg_DOT_3123" fbc:name="peg.3123" />
      <fbc:geneProduct fbc:id="G_peg_DOT_3125" fbc:label="peg_DOT_3125" fbc:name="peg.3125" />
      <fbc:geneProduct fbc:id="G_peg_DOT_3132" fbc:label="peg_DOT_3132" fbc:name="peg.3132" />
      <fbc:geneProduct fbc:id="G_peg_DOT_3138" fbc:label="peg_DOT_3138" fbc:name="peg.3138" />
      <fbc:geneProduct fbc:id="G_peg_DOT_3139" fbc:label="peg_DOT_3139" fbc:name="peg.3139" />
      <fbc:geneProduct fbc:id="G_peg_DOT_314" fbc:label="peg_DOT_314" fbc:name="peg.314" />
      <fbc:geneProduct fbc:id="G_peg_DOT_3140" fbc:label="peg_DOT_3140" fbc:name="peg.3140" />
      <fbc:geneProduct fbc:id="G_peg_DOT_3143" fbc:label="peg_DOT_3143" fbc:name="peg.3143" />
      <fbc:geneProduct fbc:id="G_peg_DOT_3145" fbc:label="peg_DOT_3145" fbc:name="peg.3145" />
      <fbc:geneProduct fbc:id="G_peg_DOT_3157" fbc:label="peg_DOT_3157" fbc:name="peg.3157" />
      <fbc:geneProduct fbc:id="G_peg_DOT_3158" fbc:label="peg_DOT_3158" fbc:name="peg.3158" />
      <fbc:geneProduct fbc:id="G_peg_DOT_3159" fbc:label="peg_DOT_3159" fbc:name="peg.3159" />
      <fbc:geneProduct fbc:id="G_peg_DOT_316" fbc:label="peg_DOT_316" fbc:name="peg.316" />
      <fbc:geneProduct fbc:id="G_peg_DOT_3160" fbc:label="peg_DOT_3160" fbc:name="peg.3160" />
      <fbc:geneProduct fbc:id="G_peg_DOT_3161" fbc:label="peg_DOT_3161" fbc:name="peg.3161" />
      <fbc:geneProduct fbc:id="G_peg_DOT_3163" fbc:label="peg_DOT_3163" fbc:name="peg.3163" />
      <fbc:geneProduct fbc:id="G_peg_DOT_3164" fbc:label="peg_DOT_3164" fbc:name="peg.3164" />
      <fbc:geneProduct fbc:id="G_peg_DOT_3165" fbc:label="peg_DOT_3165" fbc:name="peg.3165" />
      <fbc:geneProduct fbc:id="G_peg_DOT_3166" fbc:label="peg_DOT_3166" fbc:name="peg.3166" />
      <fbc:geneProduct fbc:id="G_peg_DOT_3167" fbc:label="peg_DOT_3167" fbc:name="peg.3167" />
      <fbc:geneProduct fbc:id="G_peg_DOT_3168" fbc:label="peg_DOT_3168" fbc:name="peg.3168" />
      <fbc:geneProduct fbc:id="G_peg_DOT_3169" fbc:label="peg_DOT_3169" fbc:name="peg.3169" />
      <fbc:geneProduct fbc:id="G_peg_DOT_3178" fbc:label="peg_DOT_3178" fbc:name="peg.3178" />
      <fbc:geneProduct fbc:id="G_peg_DOT_3179" fbc:label="peg_DOT_3179" fbc:name="peg.3179" />
      <fbc:geneProduct fbc:id="G_peg_DOT_319" fbc:label="peg_DOT_319" fbc:name="peg.319" />
      <fbc:geneProduct fbc:id="G_peg_DOT_3196" fbc:label="peg_DOT_3196" fbc:name="peg.3196" />
      <fbc:geneProduct fbc:id="G_peg_DOT_3203" fbc:label="peg_DOT_3203" fbc:name="peg.3203" />
      <fbc:geneProduct fbc:id="G_peg_DOT_3204" fbc:label="peg_DOT_3204" fbc:name="peg.3204" />
      <fbc:geneProduct fbc:id="G_peg_DOT_3205" fbc:label="peg_DOT_3205" fbc:name="peg.3205" />
      <fbc:geneProduct fbc:id="G_peg_DOT_3206" fbc:label="peg_DOT_3206" fbc:name="peg.3206" />
      <fbc:geneProduct fbc:id="G_peg_DOT_3209" fbc:label="peg_DOT_3209" fbc:name="peg.3209" />
      <fbc:geneProduct fbc:id="G_peg_DOT_321" fbc:label="peg_DOT_321" fbc:name="peg.321" />
      <fbc:geneProduct fbc:id="G_peg_DOT_3216" fbc:label="peg_DOT_3216" fbc:name="peg.3216" />
      <fbc:geneProduct fbc:id="G_peg_DOT_3217" fbc:label="peg_DOT_3217" fbc:name="peg.3217" />
      <fbc:geneProduct fbc:id="G_peg_DOT_3219" fbc:label="peg_DOT_3219" fbc:name="peg.3219" />
      <fbc:geneProduct fbc:id="G_peg_DOT_322" fbc:label="peg_DOT_322" fbc:name="peg.322" />
      <fbc:geneProduct fbc:id="G_peg_DOT_3223" fbc:label="peg_DOT_3223" fbc:name="peg.3223" />
      <fbc:geneProduct fbc:id="G_peg_DOT_3224" fbc:label="peg_DOT_3224" fbc:name="peg.3224" />
      <fbc:geneProduct fbc:id="G_peg_DOT_3226" fbc:label="peg_DOT_3226" fbc:name="peg.3226" />
      <fbc:geneProduct fbc:id="G_peg_DOT_323" fbc:label="peg_DOT_323" fbc:name="peg.323" />
      <fbc:geneProduct fbc:id="G_peg_DOT_3230" fbc:label="peg_DOT_3230" fbc:name="peg.3230" />
      <fbc:geneProduct fbc:id="G_peg_DOT_3231" fbc:label="peg_DOT_3231" fbc:name="peg.3231" />
      <fbc:geneProduct fbc:id="G_peg_DOT_3232" fbc:label="peg_DOT_3232" fbc:name="peg.3232" />
      <fbc:geneProduct fbc:id="G_peg_DOT_3243" fbc:label="peg_DOT_3243" fbc:name="peg.3243" />
      <fbc:geneProduct fbc:id="G_peg_DOT_3247" fbc:label="peg_DOT_3247" fbc:name="peg.3247" />
      <fbc:geneProduct fbc:id="G_peg_DOT_3249" fbc:label="peg_DOT_3249" fbc:name="peg.3249" />
      <fbc:geneProduct fbc:id="G_peg_DOT_3250" fbc:label="peg_DOT_3250" fbc:name="peg.3250" />
      <fbc:geneProduct fbc:id="G_peg_DOT_3251" fbc:label="peg_DOT_3251" fbc:name="peg.3251" />
      <fbc:geneProduct fbc:id="G_peg_DOT_3253" fbc:label="peg_DOT_3253" fbc:name="peg.3253" />
      <fbc:geneProduct fbc:id="G_peg_DOT_3254" fbc:label="peg_DOT_3254" fbc:name="peg.3254" />
      <fbc:geneProduct fbc:id="G_peg_DOT_3255" fbc:label="peg_DOT_3255" fbc:name="peg.3255" />
      <fbc:geneProduct fbc:id="G_peg_DOT_3258" fbc:label="peg_DOT_3258" fbc:name="peg.3258" />
      <fbc:geneProduct fbc:id="G_peg_DOT_3259" fbc:label="peg_DOT_3259" fbc:name="peg.3259" />
      <fbc:geneProduct fbc:id="G_peg_DOT_3261" fbc:label="peg_DOT_3261" fbc:name="peg.3261" />
      <fbc:geneProduct fbc:id="G_peg_DOT_3264" fbc:label="peg_DOT_3264" fbc:name="peg.3264" />
      <fbc:geneProduct fbc:id="G_peg_DOT_3265" fbc:label="peg_DOT_3265" fbc:name="peg.3265" />
      <fbc:geneProduct fbc:id="G_peg_DOT_3266" fbc:label="peg_DOT_3266" fbc:name="peg.3266" />
      <fbc:geneProduct fbc:id="G_peg_DOT_3267" fbc:label="peg_DOT_3267" fbc:name="peg.3267" />
      <fbc:geneProduct fbc:id="G_peg_DOT_3271" fbc:label="peg_DOT_3271" fbc:name="peg.3271" />
      <fbc:geneProduct fbc:id="G_peg_DOT_3278" fbc:label="peg_DOT_3278" fbc:name="peg.3278" />
      <fbc:geneProduct fbc:id="G_peg_DOT_3279" fbc:label="peg_DOT_3279" fbc:name="peg.3279" />
      <fbc:geneProduct fbc:id="G_peg_DOT_3280" fbc:label="peg_DOT_3280" fbc:name="peg.3280" />
      <fbc:geneProduct fbc:id="G_peg_DOT_3285" fbc:label="peg_DOT_3285" fbc:name="peg.3285" />
      <fbc:geneProduct fbc:id="G_peg_DOT_3286" fbc:label="peg_DOT_3286" fbc:name="peg.3286" />
      <fbc:geneProduct fbc:id="G_peg_DOT_3287" fbc:label="peg_DOT_3287" fbc:name="peg.3287" />
      <fbc:geneProduct fbc:id="G_peg_DOT_3288" fbc:label="peg_DOT_3288" fbc:name="peg.3288" />
      <fbc:geneProduct fbc:id="G_peg_DOT_3289" fbc:label="peg_DOT_3289" fbc:name="peg.3289" />
      <fbc:geneProduct fbc:id="G_peg_DOT_329" fbc:label="peg_DOT_329" fbc:name="peg.329" />
      <fbc:geneProduct fbc:id="G_peg_DOT_3290" fbc:label="peg_DOT_3290" fbc:name="peg.3290" />
      <fbc:geneProduct fbc:id="G_peg_DOT_3299" fbc:label="peg_DOT_3299" fbc:name="peg.3299" />
      <fbc:geneProduct fbc:id="G_peg_DOT_330" fbc:label="peg_DOT_330" fbc:name="peg.330" />
      <fbc:geneProduct fbc:id="G_peg_DOT_331" fbc:label="peg_DOT_331" fbc:name="peg.331" />
      <fbc:geneProduct fbc:id="G_peg_DOT_3310" fbc:label="peg_DOT_3310" fbc:name="peg.3310" />
      <fbc:geneProduct fbc:id="G_peg_DOT_332" fbc:label="peg_DOT_332" fbc:name="peg.332" />
      <fbc:geneProduct fbc:id="G_peg_DOT_3322" fbc:label="peg_DOT_3322" fbc:name="peg.3322" />
      <fbc:geneProduct fbc:id="G_peg_DOT_3323" fbc:label="peg_DOT_3323" fbc:name="peg.3323" />
      <fbc:geneProduct fbc:id="G_peg_DOT_3324" fbc:label="peg_DOT_3324" fbc:name="peg.3324" />
      <fbc:geneProduct fbc:id="G_peg_DOT_3326" fbc:label="peg_DOT_3326" fbc:name="peg.3326" />
      <fbc:geneProduct fbc:id="G_peg_DOT_333" fbc:label="peg_DOT_333" fbc:name="peg.333" />
      <fbc:geneProduct fbc:id="G_peg_DOT_3330" fbc:label="peg_DOT_3330" fbc:name="peg.3330" />
      <fbc:geneProduct fbc:id="G_peg_DOT_3336" fbc:label="peg_DOT_3336" fbc:name="peg.3336" />
      <fbc:geneProduct fbc:id="G_peg_DOT_3337" fbc:label="peg_DOT_3337" fbc:name="peg.3337" />
      <fbc:geneProduct fbc:id="G_peg_DOT_3338" fbc:label="peg_DOT_3338" fbc:name="peg.3338" />
      <fbc:geneProduct fbc:id="G_peg_DOT_3339" fbc:label="peg_DOT_3339" fbc:name="peg.3339" />
      <fbc:geneProduct fbc:id="G_peg_DOT_334" fbc:label="peg_DOT_334" fbc:name="peg.334" />
      <fbc:geneProduct fbc:id="G_peg_DOT_3340" fbc:label="peg_DOT_3340" fbc:name="peg.3340" />
      <fbc:geneProduct fbc:id="G_peg_DOT_3343" fbc:label="peg_DOT_3343" fbc:name="peg.3343" />
      <fbc:geneProduct fbc:id="G_peg_DOT_3344" fbc:label="peg_DOT_3344" fbc:name="peg.3344" />
      <fbc:geneProduct fbc:id="G_peg_DOT_3345" fbc:label="peg_DOT_3345" fbc:name="peg.3345" />
      <fbc:geneProduct fbc:id="G_peg_DOT_3349" fbc:label="peg_DOT_3349" fbc:name="peg.3349" />
      <fbc:geneProduct fbc:id="G_peg_DOT_335" fbc:label="peg_DOT_335" fbc:name="peg.335" />
      <fbc:geneProduct fbc:id="G_peg_DOT_3350" fbc:label="peg_DOT_3350" fbc:name="peg.3350" />
      <fbc:geneProduct fbc:id="G_peg_DOT_3355" fbc:label="peg_DOT_3355" fbc:name="peg.3355" />
      <fbc:geneProduct fbc:id="G_peg_DOT_3356" fbc:label="peg_DOT_3356" fbc:name="peg.3356" />
      <fbc:geneProduct fbc:id="G_peg_DOT_3376" fbc:label="peg_DOT_3376" fbc:name="peg.3376" />
      <fbc:geneProduct fbc:id="G_peg_DOT_3377" fbc:label="peg_DOT_3377" fbc:name="peg.3377" />
      <fbc:geneProduct fbc:id="G_peg_DOT_3378" fbc:label="peg_DOT_3378" fbc:name="peg.3378" />
      <fbc:geneProduct fbc:id="G_peg_DOT_3379" fbc:label="peg_DOT_3379" fbc:name="peg.3379" />
      <fbc:geneProduct fbc:id="G_peg_DOT_3386" fbc:label="peg_DOT_3386" fbc:name="peg.3386" />
      <fbc:geneProduct fbc:id="G_peg_DOT_3387" fbc:label="peg_DOT_3387" fbc:name="peg.3387" />
      <fbc:geneProduct fbc:id="G_peg_DOT_3388" fbc:label="peg_DOT_3388" fbc:name="peg.3388" />
      <fbc:geneProduct fbc:id="G_peg_DOT_3389" fbc:label="peg_DOT_3389" fbc:name="peg.3389" />
      <fbc:geneProduct fbc:id="G_peg_DOT_3396" fbc:label="peg_DOT_3396" fbc:name="peg.3396" />
      <fbc:geneProduct fbc:id="G_peg_DOT_3397" fbc:label="peg_DOT_3397" fbc:name="peg.3397" />
      <fbc:geneProduct fbc:id="G_peg_DOT_3398" fbc:label="peg_DOT_3398" fbc:name="peg.3398" />
      <fbc:geneProduct fbc:id="G_peg_DOT_3399" fbc:label="peg_DOT_3399" fbc:name="peg.3399" />
      <fbc:geneProduct fbc:id="G_peg_DOT_3400" fbc:label="peg_DOT_3400" fbc:name="peg.3400" />
      <fbc:geneProduct fbc:id="G_peg_DOT_3402" fbc:label="peg_DOT_3402" fbc:name="peg.3402" />
      <fbc:geneProduct fbc:id="G_peg_DOT_3419" fbc:label="peg_DOT_3419" fbc:name="peg.3419" />
      <fbc:geneProduct fbc:id="G_peg_DOT_342" fbc:label="peg_DOT_342" fbc:name="peg.342" />
      <fbc:geneProduct fbc:id="G_peg_DOT_3425" fbc:label="peg_DOT_3425" fbc:name="peg.3425" />
      <fbc:geneProduct fbc:id="G_peg_DOT_346" fbc:label="peg_DOT_346" fbc:name="peg.346" />
      <fbc:geneProduct fbc:id="G_peg_DOT_3461" fbc:label="peg_DOT_3461" fbc:name="peg.3461" />
      <fbc:geneProduct fbc:id="G_peg_DOT_3462" fbc:label="peg_DOT_3462" fbc:name="peg.3462" />
      <fbc:geneProduct fbc:id="G_peg_DOT_3463" fbc:label="peg_DOT_3463" fbc:name="peg.3463" />
      <fbc:geneProduct fbc:id="G_peg_DOT_347" fbc:label="peg_DOT_347" fbc:name="peg.347" />
      <fbc:geneProduct fbc:id="G_peg_DOT_3470" fbc:label="peg_DOT_3470" fbc:name="peg.3470" />
      <fbc:geneProduct fbc:id="G_peg_DOT_3472" fbc:label="peg_DOT_3472" fbc:name="peg.3472" />
      <fbc:geneProduct fbc:id="G_peg_DOT_3473" fbc:label="peg_DOT_3473" fbc:name="peg.3473" />
      <fbc:geneProduct fbc:id="G_peg_DOT_3474" fbc:label="peg_DOT_3474" fbc:name="peg.3474" />
      <fbc:geneProduct fbc:id="G_peg_DOT_3479" fbc:label="peg_DOT_3479" fbc:name="peg.3479" />
      <fbc:geneProduct fbc:id="G_peg_DOT_3485" fbc:label="peg_DOT_3485" fbc:name="peg.3485" />
      <fbc:geneProduct fbc:id="G_peg_DOT_3492" fbc:label="peg_DOT_3492" fbc:name="peg.3492" />
      <fbc:geneProduct fbc:id="G_peg_DOT_3493" fbc:label="peg_DOT_3493" fbc:name="peg.3493" />
      <fbc:geneProduct fbc:id="G_peg_DOT_3494" fbc:label="peg_DOT_3494" fbc:name="peg.3494" />
      <fbc:geneProduct fbc:id="G_peg_DOT_3495" fbc:label="peg_DOT_3495" fbc:name="peg.3495" />
      <fbc:geneProduct fbc:id="G_peg_DOT_3496" fbc:label="peg_DOT_3496" fbc:name="peg.3496" />
      <fbc:geneProduct fbc:id="G_peg_DOT_3497" fbc:label="peg_DOT_3497" fbc:name="peg.3497" />
      <fbc:geneProduct fbc:id="G_peg_DOT_3498" fbc:label="peg_DOT_3498" fbc:name="peg.3498" />
      <fbc:geneProduct fbc:id="G_peg_DOT_3499" fbc:label="peg_DOT_3499" fbc:name="peg.3499" />
      <fbc:geneProduct fbc:id="G_peg_DOT_3503" fbc:label="peg_DOT_3503" fbc:name="peg.3503" />
      <fbc:geneProduct fbc:id="G_peg_DOT_3507" fbc:label="peg_DOT_3507" fbc:name="peg.3507" />
      <fbc:geneProduct fbc:id="G_peg_DOT_3508" fbc:label="peg_DOT_3508" fbc:name="peg.3508" />
      <fbc:geneProduct fbc:id="G_peg_DOT_3558" fbc:label="peg_DOT_3558" fbc:name="peg.3558" />
      <fbc:geneProduct fbc:id="G_peg_DOT_3559" fbc:label="peg_DOT_3559" fbc:name="peg.3559" />
      <fbc:geneProduct fbc:id="G_peg_DOT_3560" fbc:label="peg_DOT_3560" fbc:name="peg.3560" />
      <fbc:geneProduct fbc:id="G_peg_DOT_3561" fbc:label="peg_DOT_3561" fbc:name="peg.3561" />
      <fbc:geneProduct fbc:id="G_peg_DOT_3562" fbc:label="peg_DOT_3562" fbc:name="peg.3562" />
      <fbc:geneProduct fbc:id="G_peg_DOT_3563" fbc:label="peg_DOT_3563" fbc:name="peg.3563" />
      <fbc:geneProduct fbc:id="G_peg_DOT_3564" fbc:label="peg_DOT_3564" fbc:name="peg.3564" />
      <fbc:geneProduct fbc:id="G_peg_DOT_3565" fbc:label="peg_DOT_3565" fbc:name="peg.3565" />
      <fbc:geneProduct fbc:id="G_peg_DOT_3566" fbc:label="peg_DOT_3566" fbc:name="peg.3566" />
      <fbc:geneProduct fbc:id="G_peg_DOT_3567" fbc:label="peg_DOT_3567" fbc:name="peg.3567" />
      <fbc:geneProduct fbc:id="G_peg_DOT_3568" fbc:label="peg_DOT_3568" fbc:name="peg.3568" />
      <fbc:geneProduct fbc:id="G_peg_DOT_3572" fbc:label="peg_DOT_3572" fbc:name="peg.3572" />
      <fbc:geneProduct fbc:id="G_peg_DOT_3573" fbc:label="peg_DOT_3573" fbc:name="peg.3573" />
      <fbc:geneProduct fbc:id="G_peg_DOT_3574" fbc:label="peg_DOT_3574" fbc:name="peg.3574" />
      <fbc:geneProduct fbc:id="G_peg_DOT_3575" fbc:label="peg_DOT_3575" fbc:name="peg.3575" />
      <fbc:geneProduct fbc:id="G_peg_DOT_3576" fbc:label="peg_DOT_3576" fbc:name="peg.3576" />
      <fbc:geneProduct fbc:id="G_peg_DOT_3577" fbc:label="peg_DOT_3577" fbc:name="peg.3577" />
      <fbc:geneProduct fbc:id="G_peg_DOT_3578" fbc:label="peg_DOT_3578" fbc:name="peg.3578" />
      <fbc:geneProduct fbc:id="G_peg_DOT_3579" fbc:label="peg_DOT_3579" fbc:name="peg.3579" />
      <fbc:geneProduct fbc:id="G_peg_DOT_3580" fbc:label="peg_DOT_3580" fbc:name="peg.3580" />
      <fbc:geneProduct fbc:id="G_peg_DOT_3581" fbc:label="peg_DOT_3581" fbc:name="peg.3581" />
      <fbc:geneProduct fbc:id="G_peg_DOT_3582" fbc:label="peg_DOT_3582" fbc:name="peg.3582" />
      <fbc:geneProduct fbc:id="G_peg_DOT_3583" fbc:label="peg_DOT_3583" fbc:name="peg.3583" />
      <fbc:geneProduct fbc:id="G_peg_DOT_3585" fbc:label="peg_DOT_3585" fbc:name="peg.3585" />
      <fbc:geneProduct fbc:id="G_peg_DOT_3586" fbc:label="peg_DOT_3586" fbc:name="peg.3586" />
      <fbc:geneProduct fbc:id="G_peg_DOT_3599" fbc:label="peg_DOT_3599" fbc:name="peg.3599" />
      <fbc:geneProduct fbc:id="G_peg_DOT_3600" fbc:label="peg_DOT_3600" fbc:name="peg.3600" />
      <fbc:geneProduct fbc:id="G_peg_DOT_3601" fbc:label="peg_DOT_3601" fbc:name="peg.3601" />
      <fbc:geneProduct fbc:id="G_peg_DOT_3602" fbc:label="peg_DOT_3602" fbc:name="peg.3602" />
      <fbc:geneProduct fbc:id="G_peg_DOT_3603" fbc:label="peg_DOT_3603" fbc:name="peg.3603" />
      <fbc:geneProduct fbc:id="G_peg_DOT_3607" fbc:label="peg_DOT_3607" fbc:name="peg.3607" />
      <fbc:geneProduct fbc:id="G_peg_DOT_3608" fbc:label="peg_DOT_3608" fbc:name="peg.3608" />
      <fbc:geneProduct fbc:id="G_peg_DOT_3610" fbc:label="peg_DOT_3610" fbc:name="peg.3610" />
      <fbc:geneProduct fbc:id="G_peg_DOT_3619" fbc:label="peg_DOT_3619" fbc:name="peg.3619" />
      <fbc:geneProduct fbc:id="G_peg_DOT_3620" fbc:label="peg_DOT_3620" fbc:name="peg.3620" />
      <fbc:geneProduct fbc:id="G_peg_DOT_3630" fbc:label="peg_DOT_3630" fbc:name="peg.3630" />
      <fbc:geneProduct fbc:id="G_peg_DOT_364" fbc:label="peg_DOT_364" fbc:name="peg.364" />
      <fbc:geneProduct fbc:id="G_peg_DOT_3644" fbc:label="peg_DOT_3644" fbc:name="peg.3644" />
      <fbc:geneProduct fbc:id="G_peg_DOT_3654" fbc:label="peg_DOT_3654" fbc:name="peg.3654" />
      <fbc:geneProduct fbc:id="G_peg_DOT_3658" fbc:label="peg_DOT_3658" fbc:name="peg.3658" />
      <fbc:geneProduct fbc:id="G_peg_DOT_3666" fbc:label="peg_DOT_3666" fbc:name="peg.3666" />
      <fbc:geneProduct fbc:id="G_peg_DOT_3671" fbc:label="peg_DOT_3671" fbc:name="peg.3671" />
      <fbc:geneProduct fbc:id="G_peg_DOT_3672" fbc:label="peg_DOT_3672" fbc:name="peg.3672" />
      <fbc:geneProduct fbc:id="G_peg_DOT_3673" fbc:label="peg_DOT_3673" fbc:name="peg.3673" />
      <fbc:geneProduct fbc:id="G_peg_DOT_3678" fbc:label="peg_DOT_3678" fbc:name="peg.3678" />
      <fbc:geneProduct fbc:id="G_peg_DOT_3683" fbc:label="peg_DOT_3683" fbc:name="peg.3683" />
      <fbc:geneProduct fbc:id="G_peg_DOT_3687" fbc:label="peg_DOT_3687" fbc:name="peg.3687" />
      <fbc:geneProduct fbc:id="G_peg_DOT_3688" fbc:label="peg_DOT_3688" fbc:name="peg.3688" />
      <fbc:geneProduct fbc:id="G_peg_DOT_3689" fbc:label="peg_DOT_3689" fbc:name="peg.3689" />
      <fbc:geneProduct fbc:id="G_peg_DOT_3690" fbc:label="peg_DOT_3690" fbc:name="peg.3690" />
      <fbc:geneProduct fbc:id="G_peg_DOT_3691" fbc:label="peg_DOT_3691" fbc:name="peg.3691" />
      <fbc:geneProduct fbc:id="G_peg_DOT_3692" fbc:label="peg_DOT_3692" fbc:name="peg.3692" />
      <fbc:geneProduct fbc:id="G_peg_DOT_3693" fbc:label="peg_DOT_3693" fbc:name="peg.3693" />
      <fbc:geneProduct fbc:id="G_peg_DOT_3694" fbc:label="peg_DOT_3694" fbc:name="peg.3694" />
      <fbc:geneProduct fbc:id="G_peg_DOT_3695" fbc:label="peg_DOT_3695" fbc:name="peg.3695" />
      <fbc:geneProduct fbc:id="G_peg_DOT_3696" fbc:label="peg_DOT_3696" fbc:name="peg.3696" />
      <fbc:geneProduct fbc:id="G_peg_DOT_3697" fbc:label="peg_DOT_3697" fbc:name="peg.3697" />
      <fbc:geneProduct fbc:id="G_peg_DOT_3699" fbc:label="peg_DOT_3699" fbc:name="peg.3699" />
      <fbc:geneProduct fbc:id="G_peg_DOT_3711" fbc:label="peg_DOT_3711" fbc:name="peg.3711" />
      <fbc:geneProduct fbc:id="G_peg_DOT_3712" fbc:label="peg_DOT_3712" fbc:name="peg.3712" />
      <fbc:geneProduct fbc:id="G_peg_DOT_3713" fbc:label="peg_DOT_3713" fbc:name="peg.3713" />
      <fbc:geneProduct fbc:id="G_peg_DOT_3714" fbc:label="peg_DOT_3714" fbc:name="peg.3714" />
      <fbc:geneProduct fbc:id="G_peg_DOT_3716" fbc:label="peg_DOT_3716" fbc:name="peg.3716" />
      <fbc:geneProduct fbc:id="G_peg_DOT_3718" fbc:label="peg_DOT_3718" fbc:name="peg.3718" />
      <fbc:geneProduct fbc:id="G_peg_DOT_3719" fbc:label="peg_DOT_3719" fbc:name="peg.3719" />
      <fbc:geneProduct fbc:id="G_peg_DOT_3722" fbc:label="peg_DOT_3722" fbc:name="peg.3722" />
      <fbc:geneProduct fbc:id="G_peg_DOT_3724" fbc:label="peg_DOT_3724" fbc:name="peg.3724" />
      <fbc:geneProduct fbc:id="G_peg_DOT_3731" fbc:label="peg_DOT_3731" fbc:name="peg.3731" />
      <fbc:geneProduct fbc:id="G_peg_DOT_3732" fbc:label="peg_DOT_3732" fbc:name="peg.3732" />
      <fbc:geneProduct fbc:id="G_peg_DOT_3733" fbc:label="peg_DOT_3733" fbc:name="peg.3733" />
      <fbc:geneProduct fbc:id="G_peg_DOT_3734" fbc:label="peg_DOT_3734" fbc:name="peg.3734" />
      <fbc:geneProduct fbc:id="G_peg_DOT_3735" fbc:label="peg_DOT_3735" fbc:name="peg.3735" />
      <fbc:geneProduct fbc:id="G_peg_DOT_3739" fbc:label="peg_DOT_3739" fbc:name="peg.3739" />
      <fbc:geneProduct fbc:id="G_peg_DOT_3740" fbc:label="peg_DOT_3740" fbc:name="peg.3740" />
      <fbc:geneProduct fbc:id="G_peg_DOT_3755" fbc:label="peg_DOT_3755" fbc:name="peg.3755" />
      <fbc:geneProduct fbc:id="G_peg_DOT_3756" fbc:label="peg_DOT_3756" fbc:name="peg.3756" />
      <fbc:geneProduct fbc:id="G_peg_DOT_3760" fbc:label="peg_DOT_3760" fbc:name="peg.3760" />
      <fbc:geneProduct fbc:id="G_peg_DOT_3762" fbc:label="peg_DOT_3762" fbc:name="peg.3762" />
      <fbc:geneProduct fbc:id="G_peg_DOT_3766" fbc:label="peg_DOT_3766" fbc:name="peg.3766" />
      <fbc:geneProduct fbc:id="G_peg_DOT_3772" fbc:label="peg_DOT_3772" fbc:name="peg.3772" />
      <fbc:geneProduct fbc:id="G_peg_DOT_3775" fbc:label="peg_DOT_3775" fbc:name="peg.3775" />
      <fbc:geneProduct fbc:id="G_peg_DOT_3782" fbc:label="peg_DOT_3782" fbc:name="peg.3782" />
      <fbc:geneProduct fbc:id="G_peg_DOT_3784" fbc:label="peg_DOT_3784" fbc:name="peg.3784" />
      <fbc:geneProduct fbc:id="G_peg_DOT_3785" fbc:label="peg_DOT_3785" fbc:name="peg.3785" />
      <fbc:geneProduct fbc:id="G_peg_DOT_3788" fbc:label="peg_DOT_3788" fbc:name="peg.3788" />
      <fbc:geneProduct fbc:id="G_peg_DOT_3789" fbc:label="peg_DOT_3789" fbc:name="peg.3789" />
      <fbc:geneProduct fbc:id="G_peg_DOT_3790" fbc:label="peg_DOT_3790" fbc:name="peg.3790" />
      <fbc:geneProduct fbc:id="G_peg_DOT_3792" fbc:label="peg_DOT_3792" fbc:name="peg.3792" />
      <fbc:geneProduct fbc:id="G_peg_DOT_3799" fbc:label="peg_DOT_3799" fbc:name="peg.3799" />
      <fbc:geneProduct fbc:id="G_peg_DOT_38" fbc:label="peg_DOT_38" fbc:name="peg.38" />
      <fbc:geneProduct fbc:id="G_peg_DOT_380" fbc:label="peg_DOT_380" fbc:name="peg.380" />
      <fbc:geneProduct fbc:id="G_peg_DOT_3801" fbc:label="peg_DOT_3801" fbc:name="peg.3801" />
      <fbc:geneProduct fbc:id="G_peg_DOT_3807" fbc:label="peg_DOT_3807" fbc:name="peg.3807" />
      <fbc:geneProduct fbc:id="G_peg_DOT_3809" fbc:label="peg_DOT_3809" fbc:name="peg.3809" />
      <fbc:geneProduct fbc:id="G_peg_DOT_381" fbc:label="peg_DOT_381" fbc:name="peg.381" />
      <fbc:geneProduct fbc:id="G_peg_DOT_3810" fbc:label="peg_DOT_3810" fbc:name="peg.3810" />
      <fbc:geneProduct fbc:id="G_peg_DOT_3811" fbc:label="peg_DOT_3811" fbc:name="peg.3811" />
      <fbc:geneProduct fbc:id="G_peg_DOT_3816" fbc:label="peg_DOT_3816" fbc:name="peg.3816" />
      <fbc:geneProduct fbc:id="G_peg_DOT_3819" fbc:label="peg_DOT_3819" fbc:name="peg.3819" />
      <fbc:geneProduct fbc:id="G_peg_DOT_382" fbc:label="peg_DOT_382" fbc:name="peg.382" />
      <fbc:geneProduct fbc:id="G_peg_DOT_3820" fbc:label="peg_DOT_3820" fbc:name="peg.3820" />
      <fbc:geneProduct fbc:id="G_peg_DOT_3821" fbc:label="peg_DOT_3821" fbc:name="peg.3821" />
      <fbc:geneProduct fbc:id="G_peg_DOT_3822" fbc:label="peg_DOT_3822" fbc:name="peg.3822" />
      <fbc:geneProduct fbc:id="G_peg_DOT_3824" fbc:label="peg_DOT_3824" fbc:name="peg.3824" />
      <fbc:geneProduct fbc:id="G_peg_DOT_3825" fbc:label="peg_DOT_3825" fbc:name="peg.3825" />
      <fbc:geneProduct fbc:id="G_peg_DOT_3829" fbc:label="peg_DOT_3829" fbc:name="peg.3829" />
      <fbc:geneProduct fbc:id="G_peg_DOT_383" fbc:label="peg_DOT_383" fbc:name="peg.383" />
      <fbc:geneProduct fbc:id="G_peg_DOT_3831" fbc:label="peg_DOT_3831" fbc:name="peg.3831" />
      <fbc:geneProduct fbc:id="G_peg_DOT_3832" fbc:label="peg_DOT_3832" fbc:name="peg.3832" />
      <fbc:geneProduct fbc:id="G_peg_DOT_3834" fbc:label="peg_DOT_3834" fbc:name="peg.3834" />
      <fbc:geneProduct fbc:id="G_peg_DOT_3835" fbc:label="peg_DOT_3835" fbc:name="peg.3835" />
      <fbc:geneProduct fbc:id="G_peg_DOT_384" fbc:label="peg_DOT_384" fbc:name="peg.384" />
      <fbc:geneProduct fbc:id="G_peg_DOT_3842" fbc:label="peg_DOT_3842" fbc:name="peg.3842" />
      <fbc:geneProduct fbc:id="G_peg_DOT_3844" fbc:label="peg_DOT_3844" fbc:name="peg.3844" />
      <fbc:geneProduct fbc:id="G_peg_DOT_3854" fbc:label="peg_DOT_3854" fbc:name="peg.3854" />
      <fbc:geneProduct fbc:id="G_peg_DOT_3855" fbc:label="peg_DOT_3855" fbc:name="peg.3855" />
      <fbc:geneProduct fbc:id="G_peg_DOT_3856" fbc:label="peg_DOT_3856" fbc:name="peg.3856" />
      <fbc:geneProduct fbc:id="G_peg_DOT_3857" fbc:label="peg_DOT_3857" fbc:name="peg.3857" />
      <fbc:geneProduct fbc:id="G_peg_DOT_3858" fbc:label="peg_DOT_3858" fbc:name="peg.3858" />
      <fbc:geneProduct fbc:id="G_peg_DOT_3860" fbc:label="peg_DOT_3860" fbc:name="peg.3860" />
      <fbc:geneProduct fbc:id="G_peg_DOT_3861" fbc:label="peg_DOT_3861" fbc:name="peg.3861" />
      <fbc:geneProduct fbc:id="G_peg_DOT_3862" fbc:label="peg_DOT_3862" fbc:name="peg.3862" />
      <fbc:geneProduct fbc:id="G_peg_DOT_3863" fbc:label="peg_DOT_3863" fbc:name="peg.3863" />
      <fbc:geneProduct fbc:id="G_peg_DOT_3864" fbc:label="peg_DOT_3864" fbc:name="peg.3864" />
      <fbc:geneProduct fbc:id="G_peg_DOT_3868" fbc:label="peg_DOT_3868" fbc:name="peg.3868" />
      <fbc:geneProduct fbc:id="G_peg_DOT_387" fbc:label="peg_DOT_387" fbc:name="peg.387" />
      <fbc:geneProduct fbc:id="G_peg_DOT_3876" fbc:label="peg_DOT_3876" fbc:name="peg.3876" />
      <fbc:geneProduct fbc:id="G_peg_DOT_3880" fbc:label="peg_DOT_3880" fbc:name="peg.3880" />
      <fbc:geneProduct fbc:id="G_peg_DOT_3881" fbc:label="peg_DOT_3881" fbc:name="peg.3881" />
      <fbc:geneProduct fbc:id="G_peg_DOT_3882" fbc:label="peg_DOT_3882" fbc:name="peg.3882" />
      <fbc:geneProduct fbc:id="G_peg_DOT_3888" fbc:label="peg_DOT_3888" fbc:name="peg.3888" />
      <fbc:geneProduct fbc:id="G_peg_DOT_3891" fbc:label="peg_DOT_3891" fbc:name="peg.3891" />
      <fbc:geneProduct fbc:id="G_peg_DOT_3897" fbc:label="peg_DOT_3897" fbc:name="peg.3897" />
      <fbc:geneProduct fbc:id="G_peg_DOT_3900" fbc:label="peg_DOT_3900" fbc:name="peg.3900" />
      <fbc:geneProduct fbc:id="G_peg_DOT_3901" fbc:label="peg_DOT_3901" fbc:name="peg.3901" />
      <fbc:geneProduct fbc:id="G_peg_DOT_3902" fbc:label="peg_DOT_3902" fbc:name="peg.3902" />
      <fbc:geneProduct fbc:id="G_peg_DOT_3903" fbc:label="peg_DOT_3903" fbc:name="peg.3903" />
      <fbc:geneProduct fbc:id="G_peg_DOT_3904" fbc:label="peg_DOT_3904" fbc:name="peg.3904" />
      <fbc:geneProduct fbc:id="G_peg_DOT_3907" fbc:label="peg_DOT_3907" fbc:name="peg.3907" />
      <fbc:geneProduct fbc:id="G_peg_DOT_391" fbc:label="peg_DOT_391" fbc:name="peg.391" />
      <fbc:geneProduct fbc:id="G_peg_DOT_3910" fbc:label="peg_DOT_3910" fbc:name="peg.3910" />
      <fbc:geneProduct fbc:id="G_peg_DOT_3911" fbc:label="peg_DOT_3911" fbc:name="peg.3911" />
      <fbc:geneProduct fbc:id="G_peg_DOT_392" fbc:label="peg_DOT_392" fbc:name="peg.392" />
      <fbc:geneProduct fbc:id="G_peg_DOT_393" fbc:label="peg_DOT_393" fbc:name="peg.393" />
      <fbc:geneProduct fbc:id="G_peg_DOT_3931" fbc:label="peg_DOT_3931" fbc:name="peg.3931" />
      <fbc:geneProduct fbc:id="G_peg_DOT_3932" fbc:label="peg_DOT_3932" fbc:name="peg.3932" />
      <fbc:geneProduct fbc:id="G_peg_DOT_394" fbc:label="peg_DOT_394" fbc:name="peg.394" />
      <fbc:geneProduct fbc:id="G_peg_DOT_3940" fbc:label="peg_DOT_3940" fbc:name="peg.3940" />
      <fbc:geneProduct fbc:id="G_peg_DOT_3941" fbc:label="peg_DOT_3941" fbc:name="peg.3941" />
      <fbc:geneProduct fbc:id="G_peg_DOT_3942" fbc:label="peg_DOT_3942" fbc:name="peg.3942" />
      <fbc:geneProduct fbc:id="G_peg_DOT_3943" fbc:label="peg_DOT_3943" fbc:name="peg.3943" />
      <fbc:geneProduct fbc:id="G_peg_DOT_3944" fbc:label="peg_DOT_3944" fbc:name="peg.3944" />
      <fbc:geneProduct fbc:id="G_peg_DOT_3945" fbc:label="peg_DOT_3945" fbc:name="peg.3945" />
      <fbc:geneProduct fbc:id="G_peg_DOT_3946" fbc:label="peg_DOT_3946" fbc:name="peg.3946" />
      <fbc:geneProduct fbc:id="G_peg_DOT_3947" fbc:label="peg_DOT_3947" fbc:name="peg.3947" />
      <fbc:geneProduct fbc:id="G_peg_DOT_3950" fbc:label="peg_DOT_3950" fbc:name="peg.3950" />
      <fbc:geneProduct fbc:id="G_peg_DOT_3952" fbc:label="peg_DOT_3952" fbc:name="peg.3952" />
      <fbc:geneProduct fbc:id="G_peg_DOT_3953" fbc:label="peg_DOT_3953" fbc:name="peg.3953" />
      <fbc:geneProduct fbc:id="G_peg_DOT_3954" fbc:label="peg_DOT_3954" fbc:name="peg.3954" />
      <fbc:geneProduct fbc:id="G_peg_DOT_3955" fbc:label="peg_DOT_3955" fbc:name="peg.3955" />
      <fbc:geneProduct fbc:id="G_peg_DOT_3959" fbc:label="peg_DOT_3959" fbc:name="peg.3959" />
      <fbc:geneProduct fbc:id="G_peg_DOT_396" fbc:label="peg_DOT_396" fbc:name="peg.396" />
      <fbc:geneProduct fbc:id="G_peg_DOT_3972" fbc:label="peg_DOT_3972" fbc:name="peg.3972" />
      <fbc:geneProduct fbc:id="G_peg_DOT_3974" fbc:label="peg_DOT_3974" fbc:name="peg.3974" />
      <fbc:geneProduct fbc:id="G_peg_DOT_3975" fbc:label="peg_DOT_3975" fbc:name="peg.3975" />
      <fbc:geneProduct fbc:id="G_peg_DOT_3976" fbc:label="peg_DOT_3976" fbc:name="peg.3976" />
      <fbc:geneProduct fbc:id="G_peg_DOT_3977" fbc:label="peg_DOT_3977" fbc:name="peg.3977" />
      <fbc:geneProduct fbc:id="G_peg_DOT_3978" fbc:label="peg_DOT_3978" fbc:name="peg.3978" />
      <fbc:geneProduct fbc:id="G_peg_DOT_3979" fbc:label="peg_DOT_3979" fbc:name="peg.3979" />
      <fbc:geneProduct fbc:id="G_peg_DOT_3980" fbc:label="peg_DOT_3980" fbc:name="peg.3980" />
      <fbc:geneProduct fbc:id="G_peg_DOT_3981" fbc:label="peg_DOT_3981" fbc:name="peg.3981" />
      <fbc:geneProduct fbc:id="G_peg_DOT_3986" fbc:label="peg_DOT_3986" fbc:name="peg.3986" />
      <fbc:geneProduct fbc:id="G_peg_DOT_399" fbc:label="peg_DOT_399" fbc:name="peg.399" />
      <fbc:geneProduct fbc:id="G_peg_DOT_3991" fbc:label="peg_DOT_3991" fbc:name="peg.3991" />
      <fbc:geneProduct fbc:id="G_peg_DOT_3997" fbc:label="peg_DOT_3997" fbc:name="peg.3997" />
      <fbc:geneProduct fbc:id="G_peg_DOT_400" fbc:label="peg_DOT_400" fbc:name="peg.400" />
      <fbc:geneProduct fbc:id="G_peg_DOT_4004" fbc:label="peg_DOT_4004" fbc:name="peg.4004" />
      <fbc:geneProduct fbc:id="G_peg_DOT_401" fbc:label="peg_DOT_401" fbc:name="peg.401" />
      <fbc:geneProduct fbc:id="G_peg_DOT_4010" fbc:label="peg_DOT_4010" fbc:name="peg.4010" />
      <fbc:geneProduct fbc:id="G_peg_DOT_4012" fbc:label="peg_DOT_4012" fbc:name="peg.4012" />
      <fbc:geneProduct fbc:id="G_peg_DOT_4013" fbc:label="peg_DOT_4013" fbc:name="peg.4013" />
      <fbc:geneProduct fbc:id="G_peg_DOT_4014" fbc:label="peg_DOT_4014" fbc:name="peg.4014" />
      <fbc:geneProduct fbc:id="G_peg_DOT_4017" fbc:label="peg_DOT_4017" fbc:name="peg.4017" />
      <fbc:geneProduct fbc:id="G_peg_DOT_4018" fbc:label="peg_DOT_4018" fbc:name="peg.4018" />
      <fbc:geneProduct fbc:id="G_peg_DOT_4025" fbc:label="peg_DOT_4025" fbc:name="peg.4025" />
      <fbc:geneProduct fbc:id="G_peg_DOT_4038" fbc:label="peg_DOT_4038" fbc:name="peg.4038" />
      <fbc:geneProduct fbc:id="G_peg_DOT_4039" fbc:label="peg_DOT_4039" fbc:name="peg.4039" />
      <fbc:geneProduct fbc:id="G_peg_DOT_4040" fbc:label="peg_DOT_4040" fbc:name="peg.4040" />
      <fbc:geneProduct fbc:id="G_peg_DOT_4046" fbc:label="peg_DOT_4046" fbc:name="peg.4046" />
      <fbc:geneProduct fbc:id="G_peg_DOT_4047" fbc:label="peg_DOT_4047" fbc:name="peg.4047" />
      <fbc:geneProduct fbc:id="G_peg_DOT_4048" fbc:label="peg_DOT_4048" fbc:name="peg.4048" />
      <fbc:geneProduct fbc:id="G_peg_DOT_4050" fbc:label="peg_DOT_4050" fbc:name="peg.4050" />
      <fbc:geneProduct fbc:id="G_peg_DOT_4056" fbc:label="peg_DOT_4056" fbc:name="peg.4056" />
      <fbc:geneProduct fbc:id="G_peg_DOT_4061" fbc:label="peg_DOT_4061" fbc:name="peg.4061" />
      <fbc:geneProduct fbc:id="G_peg_DOT_409" fbc:label="peg_DOT_409" fbc:name="peg.409" />
      <fbc:geneProduct fbc:id="G_peg_DOT_4091" fbc:label="peg_DOT_4091" fbc:name="peg.4091" />
      <fbc:geneProduct fbc:id="G_peg_DOT_4092" fbc:label="peg_DOT_4092" fbc:name="peg.4092" />
      <fbc:geneProduct fbc:id="G_peg_DOT_4095" fbc:label="peg_DOT_4095" fbc:name="peg.4095" />
      <fbc:geneProduct fbc:id="G_peg_DOT_4096" fbc:label="peg_DOT_4096" fbc:name="peg.4096" />
      <fbc:geneProduct fbc:id="G_peg_DOT_4097" fbc:label="peg_DOT_4097" fbc:name="peg.4097" />
      <fbc:geneProduct fbc:id="G_peg_DOT_4111" fbc:label="peg_DOT_4111" fbc:name="peg.4111" />
      <fbc:geneProduct fbc:id="G_peg_DOT_4112" fbc:label="peg_DOT_4112" fbc:name="peg.4112" />
      <fbc:geneProduct fbc:id="G_peg_DOT_417" fbc:label="peg_DOT_417" fbc:name="peg.417" />
      <fbc:geneProduct fbc:id="G_peg_DOT_420" fbc:label="peg_DOT_420" fbc:name="peg.420" />
      <fbc:geneProduct fbc:id="G_peg_DOT_434" fbc:label="peg_DOT_434" fbc:name="peg.434" />
      <fbc:geneProduct fbc:id="G_peg_DOT_436" fbc:label="peg_DOT_436" fbc:name="peg.436" />
      <fbc:geneProduct fbc:id="G_peg_DOT_444" fbc:label="peg_DOT_444" fbc:name="peg.444" />
      <fbc:geneProduct fbc:id="G_peg_DOT_447" fbc:label="peg_DOT_447" fbc:name="peg.447" />
      <fbc:geneProduct fbc:id="G_peg_DOT_452" fbc:label="peg_DOT_452" fbc:name="peg.452" />
      <fbc:geneProduct fbc:id="G_peg_DOT_456" fbc:label="peg_DOT_456" fbc:name="peg.456" />
      <fbc:geneProduct fbc:id="G_peg_DOT_457" fbc:label="peg_DOT_457" fbc:name="peg.457" />
      <fbc:geneProduct fbc:id="G_peg_DOT_46" fbc:label="peg_DOT_46" fbc:name="peg.46" />
      <fbc:geneProduct fbc:id="G_peg_DOT_462" fbc:label="peg_DOT_462" fbc:name="peg.462" />
      <fbc:geneProduct fbc:id="G_peg_DOT_464" fbc:label="peg_DOT_464" fbc:name="peg.464" />
      <fbc:geneProduct fbc:id="G_peg_DOT_474" fbc:label="peg_DOT_474" fbc:name="peg.474" />
      <fbc:geneProduct fbc:id="G_peg_DOT_50" fbc:label="peg_DOT_50" fbc:name="peg.50" />
      <fbc:geneProduct fbc:id="G_peg_DOT_507" fbc:label="peg_DOT_507" fbc:name="peg.507" />
      <fbc:geneProduct fbc:id="G_peg_DOT_51" fbc:label="peg_DOT_51" fbc:name="peg.51" />
      <fbc:geneProduct fbc:id="G_peg_DOT_534" fbc:label="peg_DOT_534" fbc:name="peg.534" />
      <fbc:geneProduct fbc:id="G_peg_DOT_548" fbc:label="peg_DOT_548" fbc:name="peg.548" />
      <fbc:geneProduct fbc:id="G_peg_DOT_562" fbc:label="peg_DOT_562" fbc:name="peg.562" />
      <fbc:geneProduct fbc:id="G_peg_DOT_566" fbc:label="peg_DOT_566" fbc:name="peg.566" />
      <fbc:geneProduct fbc:id="G_peg_DOT_574" fbc:label="peg_DOT_574" fbc:name="peg.574" />
      <fbc:geneProduct fbc:id="G_peg_DOT_578" fbc:label="peg_DOT_578" fbc:name="peg.578" />
      <fbc:geneProduct fbc:id="G_peg_DOT_581" fbc:label="peg_DOT_581" fbc:name="peg.581" />
      <fbc:geneProduct fbc:id="G_peg_DOT_582" fbc:label="peg_DOT_582" fbc:name="peg.582" />
      <fbc:geneProduct fbc:id="G_peg_DOT_583" fbc:label="peg_DOT_583" fbc:name="peg.583" />
      <fbc:geneProduct fbc:id="G_peg_DOT_584" fbc:label="peg_DOT_584" fbc:name="peg.584" />
      <fbc:geneProduct fbc:id="G_peg_DOT_586" fbc:label="peg_DOT_586" fbc:name="peg.586" />
      <fbc:geneProduct fbc:id="G_peg_DOT_587" fbc:label="peg_DOT_587" fbc:name="peg.587" />
      <fbc:geneProduct fbc:id="G_peg_DOT_590" fbc:label="peg_DOT_590" fbc:name="peg.590" />
      <fbc:geneProduct fbc:id="G_peg_DOT_591" fbc:label="peg_DOT_591" fbc:name="peg.591" />
      <fbc:geneProduct fbc:id="G_peg_DOT_6" fbc:label="peg_DOT_6" fbc:name="peg.6" />
      <fbc:geneProduct fbc:id="G_peg_DOT_606" fbc:label="peg_DOT_606" fbc:name="peg.606" />
      <fbc:geneProduct fbc:id="G_peg_DOT_615" fbc:label="peg_DOT_615" fbc:name="peg.615" />
      <fbc:geneProduct fbc:id="G_peg_DOT_616" fbc:label="peg_DOT_616" fbc:name="peg.616" />
      <fbc:geneProduct fbc:id="G_peg_DOT_617" fbc:label="peg_DOT_617" fbc:name="peg.617" />
      <fbc:geneProduct fbc:id="G_peg_DOT_623" fbc:label="peg_DOT_623" fbc:name="peg.623" />
      <fbc:geneProduct fbc:id="G_peg_DOT_624" fbc:label="peg_DOT_624" fbc:name="peg.624" />
      <fbc:geneProduct fbc:id="G_peg_DOT_631" fbc:label="peg_DOT_631" fbc:name="peg.631" />
      <fbc:geneProduct fbc:id="G_peg_DOT_636" fbc:label="peg_DOT_636" fbc:name="peg.636" />
      <fbc:geneProduct fbc:id="G_peg_DOT_637" fbc:label="peg_DOT_637" fbc:name="peg.637" />
      <fbc:geneProduct fbc:id="G_peg_DOT_643" fbc:label="peg_DOT_643" fbc:name="peg.643" />
      <fbc:geneProduct fbc:id="G_peg_DOT_644" fbc:label="peg_DOT_644" fbc:name="peg.644" />
      <fbc:geneProduct fbc:id="G_peg_DOT_645" fbc:label="peg_DOT_645" fbc:name="peg.645" />
      <fbc:geneProduct fbc:id="G_peg_DOT_646" fbc:label="peg_DOT_646" fbc:name="peg.646" />
      <fbc:geneProduct fbc:id="G_peg_DOT_647" fbc:label="peg_DOT_647" fbc:name="peg.647" />
      <fbc:geneProduct fbc:id="G_peg_DOT_648" fbc:label="peg_DOT_648" fbc:name="peg.648" />
      <fbc:geneProduct fbc:id="G_peg_DOT_649" fbc:label="peg_DOT_649" fbc:name="peg.649" />
      <fbc:geneProduct fbc:id="G_peg_DOT_650" fbc:label="peg_DOT_650" fbc:name="peg.650" />
      <fbc:geneProduct fbc:id="G_peg_DOT_651" fbc:label="peg_DOT_651" fbc:name="peg.651" />
      <fbc:geneProduct fbc:id="G_peg_DOT_652" fbc:label="peg_DOT_652" fbc:name="peg.652" />
      <fbc:geneProduct fbc:id="G_peg_DOT_653" fbc:label="peg_DOT_653" fbc:name="peg.653" />
      <fbc:geneProduct fbc:id="G_peg_DOT_654" fbc:label="peg_DOT_654" fbc:name="peg.654" />
      <fbc:geneProduct fbc:id="G_peg_DOT_657" fbc:label="peg_DOT_657" fbc:name="peg.657" />
      <fbc:geneProduct fbc:id="G_peg_DOT_660" fbc:label="peg_DOT_660" fbc:name="peg.660" />
      <fbc:geneProduct fbc:id="G_peg_DOT_662" fbc:label="peg_DOT_662" fbc:name="peg.662" />
      <fbc:geneProduct fbc:id="G_peg_DOT_663" fbc:label="peg_DOT_663" fbc:name="peg.663" />
      <fbc:geneProduct fbc:id="G_peg_DOT_667" fbc:label="peg_DOT_667" fbc:name="peg.667" />
      <fbc:geneProduct fbc:id="G_peg_DOT_668" fbc:label="peg_DOT_668" fbc:name="peg.668" />
      <fbc:geneProduct fbc:id="G_peg_DOT_669" fbc:label="peg_DOT_669" fbc:name="peg.669" />
      <fbc:geneProduct fbc:id="G_peg_DOT_67" fbc:label="peg_DOT_67" fbc:name="peg.67" />
      <fbc:geneProduct fbc:id="G_peg_DOT_670" fbc:label="peg_DOT_670" fbc:name="peg.670" />
      <fbc:geneProduct fbc:id="G_peg_DOT_68" fbc:label="peg_DOT_68" fbc:name="peg.68" />
      <fbc:geneProduct fbc:id="G_peg_DOT_697" fbc:label="peg_DOT_697" fbc:name="peg.697" />
      <fbc:geneProduct fbc:id="G_peg_DOT_698" fbc:label="peg_DOT_698" fbc:name="peg.698" />
      <fbc:geneProduct fbc:id="G_peg_DOT_699" fbc:label="peg_DOT_699" fbc:name="peg.699" />
      <fbc:geneProduct fbc:id="G_peg_DOT_7" fbc:label="peg_DOT_7" fbc:name="peg.7" />
      <fbc:geneProduct fbc:id="G_peg_DOT_70" fbc:label="peg_DOT_70" fbc:name="peg.70" />
      <fbc:geneProduct fbc:id="G_peg_DOT_708" fbc:label="peg_DOT_708" fbc:name="peg.708" />
      <fbc:geneProduct fbc:id="G_peg_DOT_711" fbc:label="peg_DOT_711" fbc:name="peg.711" />
      <fbc:geneProduct fbc:id="G_peg_DOT_716" fbc:label="peg_DOT_716" fbc:name="peg.716" />
      <fbc:geneProduct fbc:id="G_peg_DOT_723" fbc:label="peg_DOT_723" fbc:name="peg.723" />
      <fbc:geneProduct fbc:id="G_peg_DOT_727" fbc:label="peg_DOT_727" fbc:name="peg.727" />
      <fbc:geneProduct fbc:id="G_peg_DOT_728" fbc:label="peg_DOT_728" fbc:name="peg.728" />
      <fbc:geneProduct fbc:id="G_peg_DOT_73" fbc:label="peg_DOT_73" fbc:name="peg.73" />
      <fbc:geneProduct fbc:id="G_peg_DOT_733" fbc:label="peg_DOT_733" fbc:name="peg.733" />
      <fbc:geneProduct fbc:id="G_peg_DOT_735" fbc:label="peg_DOT_735" fbc:name="peg.735" />
      <fbc:geneProduct fbc:id="G_peg_DOT_74" fbc:label="peg_DOT_74" fbc:name="peg.74" />
      <fbc:geneProduct fbc:id="G_peg_DOT_749" fbc:label="peg_DOT_749" fbc:name="peg.749" />
      <fbc:geneProduct fbc:id="G_peg_DOT_75" fbc:label="peg_DOT_75" fbc:name="peg.75" />
      <fbc:geneProduct fbc:id="G_peg_DOT_750" fbc:label="peg_DOT_750" fbc:name="peg.750" />
      <fbc:geneProduct fbc:id="G_peg_DOT_751" fbc:label="peg_DOT_751" fbc:name="peg.751" />
      <fbc:geneProduct fbc:id="G_peg_DOT_752" fbc:label="peg_DOT_752" fbc:name="peg.752" />
      <fbc:geneProduct fbc:id="G_peg_DOT_757" fbc:label="peg_DOT_757" fbc:name="peg.757" />
      <fbc:geneProduct fbc:id="G_peg_DOT_76" fbc:label="peg_DOT_76" fbc:name="peg.76" />
      <fbc:geneProduct fbc:id="G_peg_DOT_761" fbc:label="peg_DOT_761" fbc:name="peg.761" />
      <fbc:geneProduct fbc:id="G_peg_DOT_763" fbc:label="peg_DOT_763" fbc:name="peg.763" />
      <fbc:geneProduct fbc:id="G_peg_DOT_764" fbc:label="peg_DOT_764" fbc:name="peg.764" />
      <fbc:geneProduct fbc:id="G_peg_DOT_77" fbc:label="peg_DOT_77" fbc:name="peg.77" />
      <fbc:geneProduct fbc:id="G_peg_DOT_770" fbc:label="peg_DOT_770" fbc:name="peg.770" />
      <fbc:geneProduct fbc:id="G_peg_DOT_775" fbc:label="peg_DOT_775" fbc:name="peg.775" />
      <fbc:geneProduct fbc:id="G_peg_DOT_78" fbc:label="peg_DOT_78" fbc:name="peg.78" />
      <fbc:geneProduct fbc:id="G_peg_DOT_780" fbc:label="peg_DOT_780" fbc:name="peg.780" />
      <fbc:geneProduct fbc:id="G_peg_DOT_781" fbc:label="peg_DOT_781" fbc:name="peg.781" />
      <fbc:geneProduct fbc:id="G_peg_DOT_783" fbc:label="peg_DOT_783" fbc:name="peg.783" />
      <fbc:geneProduct fbc:id="G_peg_DOT_784" fbc:label="peg_DOT_784" fbc:name="peg.784" />
      <fbc:geneProduct fbc:id="G_peg_DOT_79" fbc:label="peg_DOT_79" fbc:name="peg.79" />
      <fbc:geneProduct fbc:id="G_peg_DOT_792" fbc:label="peg_DOT_792" fbc:name="peg.792" />
      <fbc:geneProduct fbc:id="G_peg_DOT_794" fbc:label="peg_DOT_794" fbc:name="peg.794" />
      <fbc:geneProduct fbc:id="G_peg_DOT_799" fbc:label="peg_DOT_799" fbc:name="peg.799" />
      <fbc:geneProduct fbc:id="G_peg_DOT_800" fbc:label="peg_DOT_800" fbc:name="peg.800" />
      <fbc:geneProduct fbc:id="G_peg_DOT_806" fbc:label="peg_DOT_806" fbc:name="peg.806" />
      <fbc:geneProduct fbc:id="G_peg_DOT_807" fbc:label="peg_DOT_807" fbc:name="peg.807" />
      <fbc:geneProduct fbc:id="G_peg_DOT_808" fbc:label="peg_DOT_808" fbc:name="peg.808" />
      <fbc:geneProduct fbc:id="G_peg_DOT_809" fbc:label="peg_DOT_809" fbc:name="peg.809" />
      <fbc:geneProduct fbc:id="G_peg_DOT_818" fbc:label="peg_DOT_818" fbc:name="peg.818" />
      <fbc:geneProduct fbc:id="G_peg_DOT_82" fbc:label="peg_DOT_82" fbc:name="peg.82" />
      <fbc:geneProduct fbc:id="G_peg_DOT_820" fbc:label="peg_DOT_820" fbc:name="peg.820" />
      <fbc:geneProduct fbc:id="G_peg_DOT_844" fbc:label="peg_DOT_844" fbc:name="peg.844" />
      <fbc:geneProduct fbc:id="G_peg_DOT_845" fbc:label="peg_DOT_845" fbc:name="peg.845" />
      <fbc:geneProduct fbc:id="G_peg_DOT_846" fbc:label="peg_DOT_846" fbc:name="peg.846" />
      <fbc:geneProduct fbc:id="G_peg_DOT_858" fbc:label="peg_DOT_858" fbc:name="peg.858" />
      <fbc:geneProduct fbc:id="G_peg_DOT_864" fbc:label="peg_DOT_864" fbc:name="peg.864" />
      <fbc:geneProduct fbc:id="G_peg_DOT_870" fbc:label="peg_DOT_870" fbc:name="peg.870" />
      <fbc:geneProduct fbc:id="G_peg_DOT_878" fbc:label="peg_DOT_878" fbc:name="peg.878" />
      <fbc:geneProduct fbc:id="G_peg_DOT_881" fbc:label="peg_DOT_881" fbc:name="peg.881" />
      <fbc:geneProduct fbc:id="G_peg_DOT_882" fbc:label="peg_DOT_882" fbc:name="peg.882" />
      <fbc:geneProduct fbc:id="G_peg_DOT_883" fbc:label="peg_DOT_883" fbc:name="peg.883" />
      <fbc:geneProduct fbc:id="G_peg_DOT_884" fbc:label="peg_DOT_884" fbc:name="peg.884" />
      <fbc:geneProduct fbc:id="G_peg_DOT_885" fbc:label="peg_DOT_885" fbc:name="peg.885" />
      <fbc:geneProduct fbc:id="G_peg_DOT_893" fbc:label="peg_DOT_893" fbc:name="peg.893" />
      <fbc:geneProduct fbc:id="G_peg_DOT_9" fbc:label="peg_DOT_9" fbc:name="peg.9" />
      <fbc:geneProduct fbc:id="G_peg_DOT_90" fbc:label="peg_DOT_90" fbc:name="peg.90" />
      <fbc:geneProduct fbc:id="G_peg_DOT_907" fbc:label="peg_DOT_907" fbc:name="peg.907" />
      <fbc:geneProduct fbc:id="G_peg_DOT_908" fbc:label="peg_DOT_908" fbc:name="peg.908" />
      <fbc:geneProduct fbc:id="G_peg_DOT_91" fbc:label="peg_DOT_91" fbc:name="peg.91" />
      <fbc:geneProduct fbc:id="G_peg_DOT_911" fbc:label="peg_DOT_911" fbc:name="peg.911" />
      <fbc:geneProduct fbc:id="G_peg_DOT_913" fbc:label="peg_DOT_913" fbc:name="peg.913" />
      <fbc:geneProduct fbc:id="G_peg_DOT_92" fbc:label="peg_DOT_92" fbc:name="peg.92" />
      <fbc:geneProduct fbc:id="G_peg_DOT_928" fbc:label="peg_DOT_928" fbc:name="peg.928" />
      <fbc:geneProduct fbc:id="G_peg_DOT_929" fbc:label="peg_DOT_929" fbc:name="peg.929" />
      <fbc:geneProduct fbc:id="G_peg_DOT_93" fbc:label="peg_DOT_93" fbc:name="peg.93" />
      <fbc:geneProduct fbc:id="G_peg_DOT_930" fbc:label="peg_DOT_930" fbc:name="peg.930" />
      <fbc:geneProduct fbc:id="G_peg_DOT_931" fbc:label="peg_DOT_931" fbc:name="peg.931" />
      <fbc:geneProduct fbc:id="G_peg_DOT_94" fbc:label="peg_DOT_94" fbc:name="peg.94" />
      <fbc:geneProduct fbc:id="G_peg_DOT_941" fbc:label="peg_DOT_941" fbc:name="peg.941" />
      <fbc:geneProduct fbc:id="G_peg_DOT_944" fbc:label="peg_DOT_944" fbc:name="peg.944" />
      <fbc:geneProduct fbc:id="G_peg_DOT_951" fbc:label="peg_DOT_951" fbc:name="peg.951" />
      <fbc:geneProduct fbc:id="G_peg_DOT_954" fbc:label="peg_DOT_954" fbc:name="peg.954" />
      <fbc:geneProduct fbc:id="G_peg_DOT_957" fbc:label="peg_DOT_957" fbc:name="peg.957" />
      <fbc:geneProduct fbc:id="G_peg_DOT_962" fbc:label="peg_DOT_962" fbc:name="peg.962" />
      <fbc:geneProduct fbc:id="G_peg_DOT_984" fbc:label="peg_DOT_984" fbc:name="peg.984" />
      <fbc:geneProduct fbc:id="G_peg_DOT_99" fbc:label="peg_DOT_99" fbc:name="peg.99" />
    </fbc:listOfGeneProducts>
    <listOfReactions>
      <reaction fast="false" id="R_rxn01355" name="Propanoyl-CoA:carbon-dioxide ligase (ADP-forming)" reversible="false" fbc:lowerFluxBound="cobra_0_bound" fbc:upperFluxBound="cobra_default_ub">
        <listOfReactants>
          <speciesReference constant="true" species="M_cpd00002_c" stoichiometry="1" />
          <speciesReference constant="true" species="M_cpd00242_c" stoichiometry="1" />
          <speciesReference constant="true" species="M_cpd00086_c" stoichiometry="1" />
        </listOfReactants>
        <listOfProducts>
          <speciesReference constant="true" species="M_cpd00519_c" stoichiometry="1" />
          <speciesReference constant="true" species="M_cpd00009_c" stoichiometry="1" />
          <speciesReference constant="true" species="M_cpd00067_c" stoichiometry="1" />
          <speciesReference constant="true" species="M_cpd00008_c" stoichiometry="1" />
        </listOfProducts>
        <fbc:geneProductAssociation>
          <fbc:geneProductRef fbc:geneProduct="G_peg_DOT_2396" />
        </fbc:geneProductAssociation>
      </reaction>
      <reaction fast="false" id="R_rxn05357" name="Hexanoyl-[acyl-carrier protein]:oxoacyl- and enoyl-reducing and" reversible="false" fbc:lowerFluxBound="cobra_0_bound" fbc:upperFluxBound="cobra_default_ub">
        <listOfReactants>
          <speciesReference constant="true" species="M_cpd00005_c" stoichiometry="1" />
          <speciesReference constant="true" species="M_cpd11473_c" stoichiometry="1" />
          <speciesReference constant="true" species="M_cpd00067_c" stoichiometry="1" />
        </listOfReactants>
        <listOfProducts>
          <speciesReference constant="true" species="M_cpd11472_c" stoichiometry="1" />
          <speciesReference constant="true" species="M_cpd00006_c" stoichiometry="1" />
        </listOfProducts>
        <fbc:geneProductAssociation>
          <fbc:geneProductRef fbc:geneProduct="G_peg_DOT_864" />
        </fbc:geneProductAssociation>
      </reaction>
      <reaction fast="false" id="R_rxn00225" name="ATP:acetate phosphotransferase" reversible="true" fbc:lowerFluxBound="cobra_default_lb" fbc:upperFluxBound="cobra_default_ub">
        <listOfReactants>
          <speciesReference constant="true" species="M_cpd00029_c" stoichiometry="1" />
          <speciesReference constant="true" species="M_cpd00002_c" stoichiometry="1" />
          <speciesReference constant="true" species="M_cpd00067_c" stoichiometry="1" />
        </listOfReactants>
        <listOfProducts>
          <speciesReference constant="true" species="M_cpd00196_c" stoichiometry="1" />
          <speciesReference constant="true" species="M_cpd00008_c" stoichiometry="1" />
        </listOfProducts>
        <fbc:geneProductAssociation>
          <fbc:geneProductRef fbc:geneProduct="G_peg_DOT_2950" />
        </fbc:geneProductAssociation>
      </reaction>
      <reaction fast="false" id="R_rxn05313" name="PIt8" reversible="true" fbc:lowerFluxBound="cobra_default_lb" fbc:upperFluxBound="cobra_default_ub">
        <listOfReactants>
          <speciesReference constant="true" species="M_cpd00009_e" stoichiometry="1" />
          <speciesReference constant="true" species="M_cpd00971_e" stoichiometry="3" />
        </listOfReactants>
        <listOfProducts>
          <speciesReference constant="true" species="M_cpd00971_c" stoichiometry="3" />
          <speciesReference constant="true" species="M_cpd00009_c" stoichiometry="1" />
        </listOfProducts>
        <fbc:geneProductAssociation>
          <fbc:geneProductRef fbc:geneProduct="G_peg_DOT_2545" />
        </fbc:geneProductAssociation>
      </reaction>
      <reaction fast="false" id="R_rxn01674" name="dCTP:uridine 5'-phosphotransferase" reversible="true" fbc:lowerFluxBound="cobra_default_lb" fbc:upperFluxBound="cobra_default_ub">
        <listOfReactants>
          <speciesReference constant="true" species="M_cpd00249_c" stoichiometry="1" />
          <speciesReference constant="true" species="M_cpd00356_c" stoichiometry="1" />
        </listOfReactants>
        <listOfProducts>
          <speciesReference constant="true" species="M_cpd00533_c" stoichiometry="1" />
          <speciesReference constant="true" species="M_cpd00091_c" stoichiometry="1" />
        </listOfProducts>
        <fbc:geneProductAssociation>
          <fbc:geneProductRef fbc:geneProduct="G_peg_DOT_2736" />
        </fbc:geneProductAssociation>
      </reaction>
      <reaction fast="false" id="R_rxn05572" name="glucarate transport in via proton symport" reversible="true" fbc:lowerFluxBound="cobra_default_lb" fbc:upperFluxBound="cobra_default_ub">
        <listOfReactants>
          <speciesReference constant="true" species="M_cpd00067_e" stoichiometry="1" />
          <speciesReference constant="true" species="M_cpd00609_e" stoichiometry="1" />
        </listOfReactants>
        <listOfProducts>
          <speciesReference constant="true" species="M_cpd00609_c" stoichiometry="1" />
          <speciesReference constant="true" species="M_cpd00067_c" stoichiometry="1" />
        </listOfProducts>
        <fbc:geneProductAssociation>
          <fbc:geneProductRef fbc:geneProduct="G_peg_DOT_249" />
        </fbc:geneProductAssociation>
      </reaction>
      <reaction fast="false" id="R_rxn01199" name="ATP:D-xylulose 5-phosphotransferase" reversible="true" fbc:lowerFluxBound="cobra_default_lb" fbc:upperFluxBound="cobra_default_ub">
        <listOfReactants>
          <speciesReference constant="true" species="M_cpd00002_c" stoichiometry="1" />
          <speciesReference constant="true" species="M_cpd00259_c" stoichiometry="1" />
        </listOfReactants>
        <listOfProducts>
          <speciesReference constant="true" species="M_cpd00198_c" stoichiometry="1" />
          <speciesReference constant="true" species="M_cpd00008_c" stoichiometry="1" />
        </listOfProducts>
        <fbc:geneProductAssociation>
          <fbc:geneProductRef fbc:geneProduct="G_peg_DOT_1765" />
        </fbc:geneProductAssociation>
      </reaction>
      <reaction fast="false" id="R_rxn10215" name="anteisoheptadecanoyl-1-acylglycerol-3-phosphate O-acyltransferase" reversible="false" fbc:lowerFluxBound="cobra_0_bound" fbc:upperFluxBound="cobra_default_ub">
        <listOfReactants>
          <speciesReference constant="true" species="M_cpd11434_c" stoichiometry="1" />
          <speciesReference constant="true" species="M_cpd15672_c" stoichiometry="1" />
        </listOfReactants>
        <listOfProducts>
          <speciesReference constant="true" species="M_cpd15678_c" stoichiometry="1" />
          <speciesReference constant="true" species="M_cpd00010_c" stoichiometry="1" />
        </listOfProducts>
        <fbc:geneProductAssociation>
          <fbc:geneProductRef fbc:geneProduct="G_peg_DOT_954" />
        </fbc:geneProductAssociation>
      </reaction>
      <reaction fast="false" id="R_rxn01451" name="(S)-3-Hydroxybutanoyl-CoA:NAD+ oxidoreductase" reversible="true" fbc:lowerFluxBound="cobra_default_lb" fbc:upperFluxBound="cobra_default_ub">
        <listOfReactants>
          <speciesReference constant="true" species="M_cpd00003_c" stoichiometry="1" />
          <speciesReference constant="true" species="M_cpd00842_c" stoichiometry="1" />
        </listOfReactants>
        <listOfProducts>
          <speciesReference constant="true" species="M_cpd00279_c" stoichiometry="1" />
          <speciesReference constant="true" species="M_cpd00004_c" stoichiometry="1" />
          <speciesReference constant="true" species="M_cpd00067_c" stoichiometry="1" />
        </listOfProducts>
        <fbc:geneProductAssociation>
          <fbc:geneProductRef fbc:geneProduct="G_peg_DOT_3289" />
        </fbc:geneProductAssociation>
      </reaction>
      <reaction fast="false" id="R_rxn00785" name="D-Fructose 6-phosphate:D-glyceraldehyde-3-phosphate glycolaldehyde" reversible="true" fbc:lowerFluxBound="cobra_default_lb" fbc:upperFluxBound="cobra_default_ub">
        <listOfReactants>
          <speciesReference constant="true" species="M_cpd00102_c" stoichiometry="1" />
          <speciesReference constant="true" species="M_cpd00072_c" stoichiometry="1" />
        </listOfReactants>
        <listOfProducts>
          <speciesReference constant="true" species="M_cpd00198_c" stoichiometry="1" />
          <speciesReference constant="true" species="M_cpd00236_c" stoichiometry="1" />
        </listOfProducts>
        <fbc:geneProductAssociation>
          <fbc:geneProductRef fbc:geneProduct="G_peg_DOT_1793" />
        </fbc:geneProductAssociation>
      </reaction>
      <reaction fast="false" id="R_rxn05092" name="1,2-dihydroxy-5-(methylthio)pent-1-en-3-one:oxygen oxidoreductase" reversible="false" fbc:lowerFluxBound="cobra_0_bound" fbc:upperFluxBound="cobra_default_ub">
        <listOfReactants>
          <speciesReference constant="true" species="M_cpd00007_c" stoichiometry="1" />
          <speciesReference constant="true" species="M_cpd11255_c" stoichiometry="1" />
        </listOfReactants>
        <listOfProducts>
          <speciesReference constant="true" species="M_cpd00047_c" stoichiometry="1" />
          <speciesReference constant="true" species="M_cpd00869_c" stoichiometry="1" />
          <speciesReference constant="true" species="M_cpd00067_c" stoichiometry="1" />
        </listOfProducts>
        <fbc:geneProductAssociation>
          <fbc:geneProductRef fbc:geneProduct="G_peg_DOT_1364" />
        </fbc:geneProductAssociation>
      </reaction>
      <reaction fast="false" id="R_rxn00802" name="N-(L-Argininosuccinate) arginie-lyase" reversible="true" fbc:lowerFluxBound="cobra_default_lb" fbc:upperFluxBound="cobra_default_ub">
        <listOfReactants>
          <speciesReference constant="true" species="M_cpd02152_c" stoichiometry="1" />
        </listOfReactants>
        <listOfProducts>
          <speciesReference constant="true" species="M_cpd00051_c" stoichiometry="1" />
          <speciesReference constant="true" species="M_cpd00106_c" stoichiometry="1" />
        </listOfProducts>
        <fbc:geneProductAssociation>
          <fbc:geneProductRef fbc:geneProduct="G_peg_DOT_2947" />
        </fbc:geneProductAssociation>
      </reaction>
      <reaction fast="false" id="R_rxn03638" name="Acetyl-CoA:D-glucosamine-1-phosphate N-acetyltransferase" reversible="false" fbc:lowerFluxBound="cobra_0_bound" fbc:upperFluxBound="cobra_default_ub">
        <listOfReactants>
          <speciesReference constant="true" species="M_cpd03671_c" stoichiometry="1" />
          <speciesReference constant="true" species="M_cpd00022_c" stoichiometry="1" />
        </listOfReactants>
        <listOfProducts>
          <speciesReference constant="true" species="M_cpd02611_c" stoichiometry="1" />
          <speciesReference constant="true" species="M_cpd00010_c" stoichiometry="1" />
          <speciesReference constant="true" species="M_cpd00067_c" stoichiometry="1" />
        </listOfProducts>
        <fbc:geneProductAssociation>
          <fbc:geneProductRef fbc:geneProduct="G_peg_DOT_50" />
        </fbc:geneProductAssociation>
      </reaction>
      <reaction fast="false" id="R_rxn10318" name="stearoyl-lipoteichoic acid synthesis (n=24), unlinked, D-alanine substituted" reversible="false" fbc:lowerFluxBound="cobra_0_bound" fbc:upperFluxBound="cobra_default_ub">
        <listOfReactants>
          <speciesReference constant="true" species="M_cpd00002_c" stoichiometry="24" />
          <speciesReference constant="true" species="M_cpd00117_c" stoichiometry="24" />
          <speciesReference constant="true" species="M_cpd15748_c" stoichiometry="1" />
        </listOfReactants>
        <listOfProducts>
          <speciesReference constant="true" species="M_cpd00012_c" stoichiometry="24" />
          <speciesReference constant="true" species="M_cpd00018_c" stoichiometry="24" />
          <speciesReference constant="true" species="M_cpd15775_c" stoichiometry="1" />
        </listOfProducts>
        <fbc:geneProductAssociation>
          <fbc:geneProductRef fbc:geneProduct="G_peg_DOT_3558" />
        </fbc:geneProductAssociation>
      </reaction>
      <reaction fast="false" id="R_rxn05323" name="Tetradecanoyl-[acyl-carrier protein]:malonyl-CoA" reversible="false" fbc:lowerFluxBound="cobra_0_bound" fbc:upperFluxBound="cobra_default_ub">
        <listOfReactants>
          <speciesReference constant="true" species="M_cpd00004_c" stoichiometry="1" />
          <speciesReference constant="true" species="M_cpd11467_c" stoichiometry="1" />
          <speciesReference constant="true" species="M_cpd00067_c" stoichiometry="1" />
        </listOfReactants>
        <listOfProducts>
          <speciesReference constant="true" species="M_cpd00003_c" stoichiometry="1" />
          <speciesReference constant="true" species="M_cpd11466_c" stoichiometry="1" />
        </listOfProducts>
        <fbc:geneProductAssociation>
          <fbc:or>
            <fbc:geneProductRef fbc:geneProduct="G_peg_DOT_1173" />
            <fbc:geneProductRef fbc:geneProduct="G_peg_DOT_2682" />
          </fbc:or>
        </fbc:geneProductAssociation>
      </reaction>
      <reaction fast="false" id="R_rxn03084" name="5'-Phosphoribosylformylglycinamide:L-glutamine amido-ligase" reversible="false" fbc:lowerFluxBound="cobra_0_bound" fbc:upperFluxBound="cobra_default_ub">
        <listOfReactants>
          <speciesReference constant="true" species="M_cpd00002_c" stoichiometry="1" />
          <speciesReference constant="true" species="M_cpd00001_c" stoichiometry="1" />
          <speciesReference constant="true" species="M_cpd02678_c" stoichiometry="1" />
          <speciesReference constant="true" species="M_cpd00053_c" stoichiometry="1" />
        </listOfReactants>
        <listOfProducts>
          <speciesReference constant="true" species="M_cpd00023_c" stoichiometry="1" />
          <speciesReference constant="true" species="M_cpd00008_c" stoichiometry="1" />
          <speciesReference constant="true" species="M_cpd00009_c" stoichiometry="1" />
          <speciesReference constant="true" species="M_cpd00067_c" stoichiometry="1" />
          <speciesReference constant="true" species="M_cpd02826_c" stoichiometry="1" />
        </listOfProducts>
        <fbc:geneProductAssociation>
          <fbc:and>
            <fbc:geneProductRef fbc:geneProduct="G_peg_DOT_647" />
            <fbc:geneProductRef fbc:geneProduct="G_peg_DOT_648" />
            <fbc:geneProductRef fbc:geneProduct="G_peg_DOT_649" />
          </fbc:and>
        </fbc:geneProductAssociation>
      </reaction>
      <reaction fast="false" id="R_rxn05722" name="Trimetaphosphate transport in via proton symport" reversible="true" fbc:lowerFluxBound="cobra_default_lb" fbc:upperFluxBound="cobra_default_ub">
        <listOfReactants>
          <speciesReference constant="true" species="M_cpd00067_e" stoichiometry="1" />
          <speciesReference constant="true" species="M_cpd00793_e" stoichiometry="1" />
        </listOfReactants>
        <listOfProducts>
          <speciesReference constant="true" species="M_cpd00793_c" stoichiometry="1" />
          <speciesReference constant="true" species="M_cpd00067_c" stoichiometry="1" />
        </listOfProducts>
        <fbc:geneProductAssociation>
          <fbc:or>
            <fbc:geneProductRef fbc:geneProduct="G_BIOLOGIN" />
            <fbc:geneProductRef fbc:geneProduct="G_OPEN" />
            <fbc:geneProductRef fbc:geneProduct="G_PROBLEM" />
          </fbc:or>
        </fbc:geneProductAssociation>
      </reaction>
      <reaction fast="false" id="R_rxn10195" name="Teichoic acid (glucose substituted) export" reversible="true" fbc:lowerFluxBound="cobra_default_lb" fbc:upperFluxBound="cobra_default_ub">
        <listOfReactants>
          <speciesReference constant="true" species="M_cpd15662_c" stoichiometry="1" />
          <speciesReference constant="true" species="M_cpd15666_c" stoichiometry="1" />
        </listOfReactants>
        <listOfProducts>
          <speciesReference constant="true" species="M_cpd00286_c" stoichiometry="1" />
          <speciesReference constant="true" species="M_cpd15669_c" stoichiometry="1" />
        </listOfProducts>
        <fbc:geneProductAssociation>
          <fbc:and>
            <fbc:geneProductRef fbc:geneProduct="G_peg_DOT_3577" />
            <fbc:geneProductRef fbc:geneProduct="G_peg_DOT_3578" />
          </fbc:and>
        </fbc:geneProductAssociation>
      </reaction>
      <reaction fast="false" id="R_rxn03887" name="D-galactarate hydro-lyase" reversible="false" fbc:lowerFluxBound="cobra_0_bound" fbc:upperFluxBound="cobra_default_ub">
        <listOfReactants>
          <speciesReference constant="true" species="M_cpd00652_c" stoichiometry="1" />
        </listOfReactants>
        <listOfProducts>
          <speciesReference constant="true" species="M_cpd00515_c" stoichiometry="1" />
          <speciesReference constant="true" species="M_cpd00001_c" stoichiometry="1" />
        </listOfProducts>
        <fbc:geneProductAssociation>
          <fbc:geneProductRef fbc:geneProduct="G_peg_DOT_252" />
        </fbc:geneProductAssociation>
      </reaction>
      <reaction fast="false" id="R_rxn00868" name="Butanoyl-CoA:(acceptor) 2,3-oxidoreductase" reversible="false" fbc:lowerFluxBound="cobra_0_bound" fbc:upperFluxBound="cobra_default_ub">
        <listOfReactants>
          <speciesReference constant="true" species="M_cpd00004_c" stoichiometry="1" />
          <speciesReference constant="true" species="M_cpd00650_c" stoichiometry="1" />
          <speciesReference constant="true" species="M_cpd00067_c" stoichiometry="1" />
        </listOfReactants>
        <listOfProducts>
          <speciesReference constant="true" species="M_cpd00003_c" stoichiometry="1" />
          <speciesReference constant="true" species="M_cpd00120_c" stoichiometry="1" />
        </listOfProducts>
        <fbc:geneProductAssociation>
          <fbc:or>
            <fbc:geneProductRef fbc:geneProduct="G_peg_DOT_3724" />
            <fbc:geneProductRef fbc:geneProduct="G_peg_DOT_3287" />
            <fbc:geneProductRef fbc:geneProduct="G_peg_DOT_452" />
          </fbc:or>
        </fbc:geneProductAssociation>
      </reaction>
      <reaction fast="false" id="R_rxn00011" name="pyruvate:thiamin diphosphate acetaldehydetransferase" reversible="false" fbc:lowerFluxBound="cobra_0_bound" fbc:upperFluxBound="cobra_default_ub">
        <listOfReactants>
          <speciesReference constant="true" species="M_cpd00020_c" stoichiometry="1" />
          <speciesReference constant="true" species="M_cpd00056_c" stoichiometry="1" />
          <speciesReference constant="true" species="M_cpd00067_c" stoichiometry="1" />
        </listOfReactants>
        <listOfProducts>
          <speciesReference constant="true" species="M_cpd03049_c" stoichiometry="1" />
          <speciesReference constant="true" species="M_cpd00011_c" stoichiometry="1" />
        </listOfProducts>
        <fbc:geneProductAssociation>
          <fbc:or>
            <fbc:and>
              <fbc:geneProductRef fbc:geneProduct="G_peg_DOT_1460" />
              <fbc:geneProductRef fbc:geneProduct="G_peg_DOT_1461" />
            </fbc:and>
            <fbc:and>
              <fbc:geneProductRef fbc:geneProduct="G_peg_DOT_2833" />
              <fbc:geneProductRef fbc:geneProduct="G_peg_DOT_2834" />
            </fbc:and>
            <fbc:geneProductRef fbc:geneProduct="G_peg_DOT_3608" />
          </fbc:or>
        </fbc:geneProductAssociation>
      </reaction>
      <reaction fast="false" id="R_rxn02222" name="Indole-3-acetamide amidohydrolase" reversible="false" fbc:lowerFluxBound="cobra_0_bound" fbc:upperFluxBound="cobra_default_ub">
        <listOfReactants>
          <speciesReference constant="true" species="M_cpd01747_c" stoichiometry="1" />
          <speciesReference constant="true" species="M_cpd00001_c" stoichiometry="1" />
        </listOfReactants>
        <listOfProducts>
          <speciesReference constant="true" species="M_cpd00703_c" stoichiometry="1" />
          <speciesReference constant="true" species="M_cpd00013_c" stoichiometry="1" />
        </listOfProducts>
        <fbc:geneProductAssociation>
          <fbc:geneProductRef fbc:geneProduct="G_peg_DOT_1359" />
        </fbc:geneProductAssociation>
      </reaction>
      <reaction fast="false" id="R_rxn00292" name="UDP-N-acetyl-D-glucosamine 2-epimerase" reversible="true" fbc:lowerFluxBound="cobra_default_lb" fbc:upperFluxBound="cobra_default_ub">
        <listOfReactants>
          <speciesReference constant="true" species="M_cpd00037_c" stoichiometry="1" />
          <speciesReference constant="true" species="M_cpd00001_c" stoichiometry="1" />
        </listOfReactants>
        <listOfProducts>
          <speciesReference constant="true" species="M_cpd00014_c" stoichiometry="1" />
          <speciesReference constant="true" species="M_cpd00492_c" stoichiometry="1" />
        </listOfProducts>
        <fbc:geneProductAssociation>
          <fbc:geneProductRef fbc:geneProduct="G_peg_DOT_3572" />
        </fbc:geneProductAssociation>
      </reaction>
      <reaction fast="false" id="R_rxn05147" name="D-Glucose-ABC transport" reversible="false" fbc:lowerFluxBound="cobra_0_bound" fbc:upperFluxBound="cobra_default_ub">
        <listOfReactants>
          <speciesReference constant="true" species="M_cpd00002_c" stoichiometry="1" />
          <speciesReference constant="true" species="M_cpd00027_e" stoichiometry="1" />
          <speciesReference constant="true" species="M_cpd00001_c" stoichiometry="1" />
        </listOfReactants>
        <listOfProducts>
          <speciesReference constant="true" species="M_cpd00027_c" stoichiometry="1" />
          <speciesReference constant="true" species="M_cpd00009_c" stoichiometry="1" />
          <speciesReference constant="true" species="M_cpd00067_c" stoichiometry="1" />
          <speciesReference constant="true" species="M_cpd00008_c" stoichiometry="1" />
        </listOfProducts>
        <fbc:geneProductAssociation>
          <fbc:or>
            <fbc:and>
              <fbc:geneProductRef fbc:geneProduct="G_peg_DOT_3157" />
              <fbc:geneProductRef fbc:geneProduct="G_peg_DOT_3158" />
              <fbc:geneProductRef fbc:geneProduct="G_peg_DOT_3159" />
              <fbc:geneProductRef fbc:geneProduct="G_peg_DOT_3160" />
            </fbc:and>
            <fbc:and>
              <fbc:geneProductRef fbc:geneProduct="G_peg_DOT_3030" />
              <fbc:geneProductRef fbc:geneProduct="G_peg_DOT_3031" />
              <fbc:geneProductRef fbc:geneProduct="G_peg_DOT_3032" />
            </fbc:and>
            <fbc:and>
              <fbc:geneProductRef fbc:geneProduct="G_peg_DOT_3261" />
              <fbc:geneProductRef fbc:geneProduct="G_peg_DOT_3264" />
              <fbc:geneProductRef fbc:geneProduct="G_peg_DOT_3265" />
              <fbc:geneProductRef fbc:geneProduct="G_peg_DOT_3266" />
            </fbc:and>
          </fbc:or>
        </fbc:geneProductAssociation>
      </reaction>
      <reaction fast="false" id="R_rxn01675" name="dTTP:alpha-D-glucose-1-phosphate thymidylyltransferase" reversible="true" fbc:lowerFluxBound="cobra_default_lb" fbc:upperFluxBound="cobra_default_ub">
        <listOfReactants>
          <speciesReference constant="true" species="M_cpd00357_c" stoichiometry="1" />
          <speciesReference constant="true" species="M_cpd00089_c" stoichiometry="1" />
        </listOfReactants>
        <listOfProducts>
          <speciesReference constant="true" species="M_cpd00626_c" stoichiometry="1" />
          <speciesReference constant="true" species="M_cpd00012_c" stoichiometry="1" />
        </listOfProducts>
        <fbc:geneProductAssociation>
          <fbc:geneProductRef fbc:geneProduct="G_peg_DOT_3789" />
        </fbc:geneProductAssociation>
      </reaction>
      <reaction fast="false" id="R_rxn05252" name="FACOAL170(ISO)" reversible="false" fbc:lowerFluxBound="cobra_0_bound" fbc:upperFluxBound="cobra_default_ub">
        <listOfReactants>
          <speciesReference constant="true" species="M_cpd11431_c" stoichiometry="1" />
          <speciesReference constant="true" species="M_cpd00010_c" stoichiometry="1" />
          <speciesReference constant="true" species="M_cpd00067_c" stoichiometry="1" />
          <speciesReference constant="true" species="M_cpd00002_c" stoichiometry="1" />
        </listOfReactants>
        <listOfProducts>
          <speciesReference constant="true" species="M_cpd00012_c" stoichiometry="1" />
          <speciesReference constant="true" species="M_cpd00018_c" stoichiometry="1" />
          <speciesReference constant="true" species="M_cpd11432_c" stoichiometry="1" />
        </listOfProducts>
        <fbc:geneProductAssociation>
          <fbc:or>
            <fbc:geneProductRef fbc:geneProduct="G_peg_DOT_1027" />
            <fbc:geneProductRef fbc:geneProduct="G_peg_DOT_2859" />
            <fbc:geneProductRef fbc:geneProduct="G_peg_DOT_1829" />
            <fbc:geneProductRef fbc:geneProduct="G_peg_DOT_1036" />
            <fbc:geneProductRef fbc:geneProduct="G_peg_DOT_1720" />
            <fbc:geneProductRef fbc:geneProduct="G_peg_DOT_417" />
          </fbc:or>
        </fbc:geneProductAssociation>
      </reaction>
      <reaction fast="false" id="R_rxn05691" name="L-Fucose transport in via proton symport" reversible="true" fbc:lowerFluxBound="cobra_default_lb" fbc:upperFluxBound="cobra_default_ub">
        <listOfReactants>
          <speciesReference constant="true" species="M_cpd00067_e" stoichiometry="1" />
          <speciesReference constant="true" species="M_cpd00751_e" stoichiometry="1" />
        </listOfReactants>
        <listOfProducts>
          <speciesReference constant="true" species="M_cpd00751_c" stoichiometry="1" />
          <speciesReference constant="true" species="M_cpd00067_c" stoichiometry="1" />
        </listOfProducts>
        <fbc:geneProductAssociation>
          <fbc:or>
            <fbc:geneProductRef fbc:geneProduct="G_BIOLOGIN" />
            <fbc:geneProductRef fbc:geneProduct="G_OPEN" />
            <fbc:geneProductRef fbc:geneProduct="G_PROBLEM" />
          </fbc:or>
        </fbc:geneProductAssociation>
      </reaction>
      <reaction fast="false" id="R_rxn00016" name="Hexosaminidase" reversible="true" fbc:lowerFluxBound="cobra_default_lb" fbc:upperFluxBound="cobra_default_ub">
        <listOfReactants>
          <speciesReference constant="true" species="M_cpd01157_c" stoichiometry="1" />
          <speciesReference constant="true" species="M_cpd00001_c" stoichiometry="1" />
        </listOfReactants>
        <listOfProducts>
          <speciesReference constant="true" species="M_cpd00122_c" stoichiometry="2" />
        </listOfProducts>
        <fbc:geneProductAssociation>
          <fbc:geneProductRef fbc:geneProduct="G_peg_DOT_166" />
        </fbc:geneProductAssociation>
      </reaction>
      <reaction fast="false" id="R_rxn05676" name="MAN6P transport in/out via proton symport" reversible="true" fbc:lowerFluxBound="cobra_default_lb" fbc:upperFluxBound="cobra_default_ub">
        <listOfReactants>
          <speciesReference constant="true" species="M_cpd00067_e" stoichiometry="1" />
          <speciesReference constant="true" species="M_cpd00235_e" stoichiometry="1" />
        </listOfReactants>
        <listOfProducts>
          <speciesReference constant="true" species="M_cpd00235_c" stoichiometry="1" />
          <speciesReference constant="true" species="M_cpd00067_c" stoichiometry="1" />
        </listOfProducts>
        <fbc:geneProductAssociation>
          <fbc:or>
            <fbc:geneProductRef fbc:geneProduct="G_BIOLOGIN" />
            <fbc:geneProductRef fbc:geneProduct="G_OPEN" />
            <fbc:geneProductRef fbc:geneProduct="G_PROBLEM" />
          </fbc:or>
        </fbc:geneProductAssociation>
      </reaction>
      <reaction fast="false" id="R_rxn05466" name="Ammonia transport via diffusion" reversible="true" fbc:lowerFluxBound="cobra_default_lb" fbc:upperFluxBound="cobra_default_ub">
        <listOfReactants>
          <speciesReference constant="true" species="M_cpd00013_e" stoichiometry="1" />
        </listOfReactants>
        <listOfProducts>
          <speciesReference constant="true" species="M_cpd00013_c" stoichiometry="1" />
        </listOfProducts>
        <fbc:geneProductAssociation>
          <fbc:geneProductRef fbc:geneProduct="G_peg_DOT_3658" />
        </fbc:geneProductAssociation>
      </reaction>
      <reaction fast="false" id="R_rxn05398" name="11-methyl-3-hydroxy-dodecanoyl-ACP hydro-lyase" reversible="true" fbc:lowerFluxBound="cobra_default_lb" fbc:upperFluxBound="cobra_default_ub">
        <listOfReactants>
          <speciesReference constant="true" species="M_cpd11534_c" stoichiometry="1" />
        </listOfReactants>
        <listOfProducts>
          <speciesReference constant="true" species="M_cpd11535_c" stoichiometry="1" />
          <speciesReference constant="true" species="M_cpd00001_c" stoichiometry="1" />
        </listOfProducts>
        <fbc:geneProductAssociation>
          <fbc:geneProductRef fbc:geneProduct="G_peg_DOT_3644" />
        </fbc:geneProductAssociation>
      </reaction>
      <reaction fast="false" id="R_rxn00196" name="2,5-dioxopentanoate:NADP+ 5-oxidoreductase" reversible="true" fbc:lowerFluxBound="cobra_default_lb" fbc:upperFluxBound="cobra_default_ub">
        <listOfReactants>
          <speciesReference constant="true" species="M_cpd00340_c" stoichiometry="1" />
          <speciesReference constant="true" species="M_cpd00006_c" stoichiometry="1" />
          <speciesReference constant="true" species="M_cpd00001_c" stoichiometry="1" />
        </listOfReactants>
        <listOfProducts>
          <speciesReference constant="true" species="M_cpd00005_c" stoichiometry="1" />
          <speciesReference constant="true" species="M_cpd00024_c" stoichiometry="1" />
          <speciesReference constant="true" species="M_cpd00067_c" stoichiometry="2" />
        </listOfProducts>
        <fbc:geneProductAssociation>
          <fbc:geneProductRef fbc:geneProduct="G_peg_DOT_248" />
        </fbc:geneProductAssociation>
      </reaction>
      <reaction fast="false" id="R_rxn08707" name="Heme O synthase" reversible="true" fbc:lowerFluxBound="cobra_default_lb" fbc:upperFluxBound="cobra_default_ub">
        <listOfReactants>
          <speciesReference constant="true" species="M_cpd00028_c" stoichiometry="1" />
          <speciesReference constant="true" species="M_cpd00001_c" stoichiometry="1" />
          <speciesReference constant="true" species="M_cpd00350_c" stoichiometry="1" />
        </listOfReactants>
        <listOfProducts>
          <speciesReference constant="true" species="M_cpd00012_c" stoichiometry="1" />
          <speciesReference constant="true" species="M_cpd11313_c" stoichiometry="1" />
        </listOfProducts>
        <fbc:geneProductAssociation>
          <fbc:or>
            <fbc:geneProductRef fbc:geneProduct="G_peg_DOT_1209" />
            <fbc:geneProductRef fbc:geneProduct="G_peg_DOT_1490" />
          </fbc:or>
        </fbc:geneProductAssociation>
      </reaction>
      <reaction fast="false" id="R_rxn05173" name="L-Arabinose-ABC transport" reversible="false" fbc:lowerFluxBound="cobra_0_bound" fbc:upperFluxBound="cobra_default_ub">
        <listOfReactants>
          <speciesReference constant="true" species="M_cpd00002_c" stoichiometry="1" />
          <speciesReference constant="true" species="M_cpd00224_e" stoichiometry="1" />
          <speciesReference constant="true" species="M_cpd00001_c" stoichiometry="1" />
        </listOfReactants>
        <listOfProducts>
          <speciesReference constant="true" species="M_cpd00224_c" stoichiometry="1" />
          <speciesReference constant="true" species="M_cpd00009_c" stoichiometry="1" />
          <speciesReference constant="true" species="M_cpd00067_c" stoichiometry="1" />
          <speciesReference constant="true" species="M_cpd00008_c" stoichiometry="1" />
        </listOfProducts>
        <fbc:geneProductAssociation>
          <fbc:or>
            <fbc:and>
              <fbc:geneProductRef fbc:geneProduct="G_peg_DOT_2876" />
              <fbc:geneProductRef fbc:geneProduct="G_peg_DOT_2877" />
              <fbc:geneProductRef fbc:geneProduct="G_peg_DOT_2878" />
            </fbc:and>
            <fbc:and>
              <fbc:geneProductRef fbc:geneProduct="G_peg_DOT_3030" />
              <fbc:geneProductRef fbc:geneProduct="G_peg_DOT_3031" />
              <fbc:geneProductRef fbc:geneProduct="G_peg_DOT_3032" />
            </fbc:and>
            <fbc:and>
              <fbc:geneProductRef fbc:geneProduct="G_peg_DOT_3157" />
              <fbc:geneProductRef fbc:geneProduct="G_peg_DOT_3158" />
              <fbc:geneProductRef fbc:geneProduct="G_peg_DOT_3159" />
              <fbc:geneProductRef fbc:geneProduct="G_peg_DOT_3160" />
            </fbc:and>
            <fbc:and>
              <fbc:geneProductRef fbc:geneProduct="G_peg_DOT_3261" />
              <fbc:geneProductRef fbc:geneProduct="G_peg_DOT_3264" />
              <fbc:geneProductRef fbc:geneProduct="G_peg_DOT_3265" />
              <fbc:geneProductRef fbc:geneProduct="G_peg_DOT_3266" />
            </fbc:and>
          </fbc:or>
        </fbc:geneProductAssociation>
      </reaction>
      <reaction fast="false" id="R_rxn01367" name="Uridine 3'-monophosphate phosphohydrolase" reversible="false" fbc:lowerFluxBound="cobra_0_bound" fbc:upperFluxBound="cobra_default_ub">
        <listOfReactants>
          <speciesReference constant="true" species="M_cpd00001_c" stoichiometry="1" />
          <speciesReference constant="true" species="M_cpd00989_c" stoichiometry="1" />
        </listOfReactants>
        <listOfProducts>
          <speciesReference constant="true" species="M_cpd00249_c" stoichiometry="1" />
          <speciesReference constant="true" species="M_cpd00067_c" stoichiometry="1" />
[truncated: 1,415,008 more chars]
