# Supplementary material for: Do genome-scale models need exact solvers or clearer standards?
Source: Mol Syst Biol. 2015 Oct 14;11(10):831. doi: 10.15252/msb.20156157 (PMC4631202; doi:10.15252/msb.20156157)
Supplement: Supplementary file 2 — Dataset EV1 [file msb0011-0831-sd2.zip › m_model_collection-master/sbml3/iBT721_fixed.xml]

<?xml version='1.0' encoding='UTF-8'?>
<sbml xmlns:fbc="http://www.sbml.org/sbml/level3/version1/fbc/version2" level="3" sboTerm="SBO:0000624" version="1" xmlns="http://www.sbml.org/sbml/level3/version1/core" fbc:required="false">
  <model id="iBT721_fixed" fbc:strict="true">
    <listOfUnitDefinitions>
      <unitDefinition id="mmol_per_gDW_per_hr">
        <listOfUnits>
          <unit exponent="1" kind="mole" multiplier="1" scale="-3" />
          <unit exponent="-1" kind="gram" multiplier="1" scale="0" />
          <unit exponent="-1" kind="second" multiplier="3600" scale="0" />
        </listOfUnits>
      </unitDefinition>
    </listOfUnitDefinitions>
    <fbc:listOfObjectives fbc:activeObjective="obj">
      <fbc:objective fbc:id="obj" fbc:type="maximize">
        <fbc:listOfFluxObjectives>
          <fbc:fluxObjective fbc:coefficient="1" fbc:reaction="R_added_biomass_sink" />
        </fbc:listOfFluxObjectives>
      </fbc:objective>
    </fbc:listOfObjectives>
    <listOfParameters>
      <parameter constant="true" id="cobra_default_lb" sboTerm="SBO:0000626" units="mmol_per_gDW_per_hr" value="-1000" />
      <parameter constant="true" id="cobra_default_ub" sboTerm="SBO:0000626" units="mmol_per_gDW_per_hr" value="1000" />
      <parameter constant="true" id="cobra_0_bound" sboTerm="SBO:0000626" units="mmol_per_gDW_per_hr" value="0" />
      <parameter constant="true" id="R_ATPM_lower_bound" sboTerm="SBO:0000625" units="mmol_per_gDW_per_hr" value="8.43" />
    </listOfParameters>
    <listOfCompartments>
      <compartment constant="true" id="default" name="No Compartment" />
    </listOfCompartments>
    <listOfSpecies>
      <species boundaryCondition="false" compartment="default" constant="false" hasOnlySubstanceUnits="false" id="M_4mop_LSQBKTc_RSQBKT" name="4-Methyl-2-oxopentanoate" fbc:chemicalFormula="C6H9O3" />
      <species boundaryCondition="false" compartment="default" constant="false" hasOnlySubstanceUnits="false" id="M_h_LSQBKTc_RSQBKT" name="proton" fbc:chemicalFormula="H" />
      <species boundaryCondition="false" compartment="default" constant="false" hasOnlySubstanceUnits="false" id="M_nadh_LSQBKTc_RSQBKT" name="Nicotinamide adenine dinucleotide - reduced" fbc:chemicalFormula="C21H27N7O14P2" />
      <species boundaryCondition="false" compartment="default" constant="false" hasOnlySubstanceUnits="false" id="M_2hxic__L_LSQBKTc_RSQBKT" name="L_2_hydroxyisocaproate" fbc:chemicalFormula="C6H11O3" />
      <species boundaryCondition="false" compartment="default" constant="false" hasOnlySubstanceUnits="false" id="M_nad_LSQBKTc_RSQBKT" name="Nicotinamide adenine dinucleotide" fbc:chemicalFormula="C21H26N7O14P2" />
      <species boundaryCondition="false" compartment="default" constant="false" hasOnlySubstanceUnits="false" id="M_2mbal_LSQBKTc_RSQBKT" name="2_Methylbutanal" fbc:chemicalFormula="X" />
      <species boundaryCondition="false" compartment="default" constant="false" hasOnlySubstanceUnits="false" id="M_h2o_LSQBKTc_RSQBKT" name="H2O" fbc:chemicalFormula="H2O" />
      <species boundaryCondition="false" compartment="default" constant="false" hasOnlySubstanceUnits="false" id="M_2mba_LSQBKTc_RSQBKT" name="2_methyl_butanoic_acid" fbc:chemicalFormula="X" />
      <species boundaryCondition="false" compartment="default" constant="false" hasOnlySubstanceUnits="false" id="M_2mbal_LSQBKTe_RSQBKT" name="2_Methylbutanal" fbc:chemicalFormula="X" />
      <species boundaryCondition="false" compartment="default" constant="false" hasOnlySubstanceUnits="false" id="M_2mba_LSQBKTe_RSQBKT" name="2_methyl_butanoic_acid" fbc:chemicalFormula="X" />
      <species boundaryCondition="false" compartment="default" constant="false" hasOnlySubstanceUnits="false" id="M_h_LSQBKTe_RSQBKT" name="proton" fbc:chemicalFormula="H" />
      <species boundaryCondition="false" compartment="default" constant="false" hasOnlySubstanceUnits="false" id="M_2mbol_LSQBKTc_RSQBKT" name="2_methylbutanol" fbc:chemicalFormula="X" />
      <species boundaryCondition="false" compartment="default" constant="false" hasOnlySubstanceUnits="false" id="M_2mbol_LSQBKTe_RSQBKT" name="2_methylbutanol" fbc:chemicalFormula="X" />
      <species boundaryCondition="false" compartment="default" constant="false" hasOnlySubstanceUnits="false" id="M_2mpal_LSQBKTc_RSQBKT" name="2_methylpropanal" fbc:chemicalFormula="X" />
      <species boundaryCondition="false" compartment="default" constant="false" hasOnlySubstanceUnits="false" id="M_isobut_LSQBKTc_RSQBKT" name="2_methylpropanoic_acid" fbc:chemicalFormula="X" />
      <species boundaryCondition="false" compartment="default" constant="false" hasOnlySubstanceUnits="false" id="M_2mpal_LSQBKTe_RSQBKT" name="2_methylpropanal" fbc:chemicalFormula="X" />
      <species boundaryCondition="false" compartment="default" constant="false" hasOnlySubstanceUnits="false" id="M_isobut_LSQBKTe_RSQBKT" name="2_methylpropanoic_acid" fbc:chemicalFormula="X" />
      <species boundaryCondition="false" compartment="default" constant="false" hasOnlySubstanceUnits="false" id="M_2mpol_LSQBKTc_RSQBKT" name="2_methylpropanol" fbc:chemicalFormula="X" />
      <species boundaryCondition="false" compartment="default" constant="false" hasOnlySubstanceUnits="false" id="M_2mpol_LSQBKTe_RSQBKT" name="2_methylpropanol" fbc:chemicalFormula="X" />
      <species boundaryCondition="false" compartment="default" constant="false" hasOnlySubstanceUnits="false" id="M_2hxic__L_LSQBKTe_RSQBKT" name="L_2_hydroxyisocaproate" fbc:chemicalFormula="C6H11O3" />
      <species boundaryCondition="false" compartment="default" constant="false" hasOnlySubstanceUnits="false" id="M_3mbal_LSQBKTc_RSQBKT" name="3_methylbutanal" fbc:chemicalFormula="X" />
      <species boundaryCondition="false" compartment="default" constant="false" hasOnlySubstanceUnits="false" id="M_isoval_LSQBKTc_RSQBKT" name="3_methylbutanoic_acid" fbc:chemicalFormula="X" />
      <species boundaryCondition="false" compartment="default" constant="false" hasOnlySubstanceUnits="false" id="M_3mbal_LSQBKTe_RSQBKT" name="3_methylbutanal" fbc:chemicalFormula="X" />
      <species boundaryCondition="false" compartment="default" constant="false" hasOnlySubstanceUnits="false" id="M_isoval_LSQBKTe_RSQBKT" name="3_methylbutanoic_acid" fbc:chemicalFormula="X" />
      <species boundaryCondition="false" compartment="default" constant="false" hasOnlySubstanceUnits="false" id="M_3mbol_LSQBKTc_RSQBKT" name="3_methylbutanol" fbc:chemicalFormula="X" />
      <species boundaryCondition="false" compartment="default" constant="false" hasOnlySubstanceUnits="false" id="M_3mbol_LSQBKTe_RSQBKT" name="3_methylbutanol" fbc:chemicalFormula="X" />
      <species boundaryCondition="false" compartment="default" constant="false" hasOnlySubstanceUnits="false" id="M_3mob_LSQBKTc_RSQBKT" name="3-Methyl-2-oxobutanoate" fbc:chemicalFormula="C5H7O3" />
      <species boundaryCondition="false" compartment="default" constant="false" hasOnlySubstanceUnits="false" id="M_co2_LSQBKTc_RSQBKT" name="CO2" fbc:chemicalFormula="CO2" />
      <species boundaryCondition="false" compartment="default" constant="false" hasOnlySubstanceUnits="false" id="M_3mop_LSQBKTc_RSQBKT" name="(S)-3-Methyl-2-oxopentanoate" fbc:chemicalFormula="C6H9O3" />
      <species boundaryCondition="false" compartment="default" constant="false" hasOnlySubstanceUnits="false" id="M_4met2obut_LSQBKTc_RSQBKT" name="4_Methylthio_2_oxobutanoate" fbc:chemicalFormula="X" />
      <species boundaryCondition="false" compartment="default" constant="false" hasOnlySubstanceUnits="false" id="M_methal_LSQBKTc_RSQBKT" name="Methional" fbc:chemicalFormula="X" />
      <species boundaryCondition="false" compartment="default" constant="false" hasOnlySubstanceUnits="false" id="M_pacald_LSQBKTc_RSQBKT" name="Phenylacetaldehyde" fbc:chemicalFormula="C8H8O" />
      <species boundaryCondition="false" compartment="default" constant="false" hasOnlySubstanceUnits="false" id="M_pea_LSQBKTc_RSQBKT" name="Phenylethyl_alcohol" fbc:chemicalFormula="X" />
      <species boundaryCondition="false" compartment="default" constant="false" hasOnlySubstanceUnits="false" id="M_4abut_LSQBKTc_RSQBKT" name="4-Aminobutanoate" fbc:chemicalFormula="C4H9NO2" />
      <species boundaryCondition="false" compartment="default" constant="false" hasOnlySubstanceUnits="false" id="M_akg_LSQBKTc_RSQBKT" name="2-Oxoglutarate" fbc:chemicalFormula="C5H4O5" />
      <species boundaryCondition="false" compartment="default" constant="false" hasOnlySubstanceUnits="false" id="M_glu__L_LSQBKTc_RSQBKT" name="L-Glutamate" fbc:chemicalFormula="C5H8NO4" />
      <species boundaryCondition="false" compartment="default" constant="false" hasOnlySubstanceUnits="false" id="M_sucsal_LSQBKTc_RSQBKT" name="Succinic semialdehyde" fbc:chemicalFormula="C4H5O3" />
      <species boundaryCondition="false" compartment="default" constant="false" hasOnlySubstanceUnits="false" id="M_4abut_LSQBKTe_RSQBKT" name="4-Aminobutanoate" fbc:chemicalFormula="C4H9NO2" />
      <species boundaryCondition="false" compartment="default" constant="false" hasOnlySubstanceUnits="false" id="M_4abz_LSQBKTe_RSQBKT" name="4-Aminobenzoate" fbc:chemicalFormula="C7H6NO2" />
      <species boundaryCondition="false" compartment="default" constant="false" hasOnlySubstanceUnits="false" id="M_4abz_LSQBKTc_RSQBKT" name="4-Aminobenzoate" fbc:chemicalFormula="C7H6NO2" />
      <species boundaryCondition="false" compartment="default" constant="false" hasOnlySubstanceUnits="false" id="M_accoa_LSQBKTc_RSQBKT" name="Acetyl-CoA" fbc:chemicalFormula="C23H34N7O17P3S" />
      <species boundaryCondition="false" compartment="default" constant="false" hasOnlySubstanceUnits="false" id="M_aacoa_LSQBKTc_RSQBKT" name="Acetoacetyl-CoA" fbc:chemicalFormula="C25H36N7O18P3S" />
      <species boundaryCondition="false" compartment="default" constant="false" hasOnlySubstanceUnits="false" id="M_coa_LSQBKTc_RSQBKT" name="Coenzyme A" fbc:chemicalFormula="C21H32N7O16P3S" />
      <species boundaryCondition="false" compartment="default" constant="false" hasOnlySubstanceUnits="false" id="M_acald_LSQBKTc_RSQBKT" name="Acetaldehyde" fbc:chemicalFormula="C2H4O" />
      <species boundaryCondition="false" compartment="default" constant="false" hasOnlySubstanceUnits="false" id="M_acald_LSQBKTe_RSQBKT" name="Acetaldehyde" fbc:chemicalFormula="C2H4O" />
      <species boundaryCondition="false" compartment="default" constant="false" hasOnlySubstanceUnits="false" id="M_atp_LSQBKTc_RSQBKT" name="ATP(4-)" fbc:chemicalFormula="C10H12N5O13P3" />
      <species boundaryCondition="false" compartment="default" constant="false" hasOnlySubstanceUnits="false" id="M_hco3_LSQBKTc_RSQBKT" name="Bicarbonate" fbc:chemicalFormula="CHO3" />
      <species boundaryCondition="false" compartment="default" constant="false" hasOnlySubstanceUnits="false" id="M_adp_LSQBKTc_RSQBKT" name="ADP" fbc:chemicalFormula="C10H12N5O10P2" />
      <species boundaryCondition="false" compartment="default" constant="false" hasOnlySubstanceUnits="false" id="M_malcoa_LSQBKTc_RSQBKT" name="Malonyl-CoA" fbc:chemicalFormula="C24H33N7O19P3S" />
      <species boundaryCondition="false" compartment="default" constant="false" hasOnlySubstanceUnits="false" id="M_pi_LSQBKTc_RSQBKT" name="hydrogenphosphate" fbc:chemicalFormula="HO4P" />
      <species boundaryCondition="false" compartment="default" constant="false" hasOnlySubstanceUnits="false" id="M_acgal_LSQBKTe_RSQBKT" name="N_Acetyl_D_galactosamine" fbc:chemicalFormula="C8H15NO6" />
      <species boundaryCondition="false" compartment="default" constant="false" hasOnlySubstanceUnits="false" id="M_pep_LSQBKTc_RSQBKT" name="Phosphoenolpyruvate" fbc:chemicalFormula="C3H2O6P" />
      <species boundaryCondition="false" compartment="default" constant="false" hasOnlySubstanceUnits="false" id="M_acgal6p_LSQBKTc_RSQBKT" name="N-Acetyl-D-galactosamine 6-phosphate" fbc:chemicalFormula="C8H14NO9P" />
      <species boundaryCondition="false" compartment="default" constant="false" hasOnlySubstanceUnits="false" id="M_pyr_LSQBKTc_RSQBKT" name="pyruvate" fbc:chemicalFormula="C3H3O3" />
      <species boundaryCondition="false" compartment="default" constant="false" hasOnlySubstanceUnits="false" id="M_uacgam_LSQBKTc_RSQBKT" name="UDP-N-acetyl-D-glucosamine" fbc:chemicalFormula="C17H25N3O17P2" />
      <species boundaryCondition="false" compartment="default" constant="false" hasOnlySubstanceUnits="false" id="M_udcpp_LSQBKTc_RSQBKT" name="Undecaprenyl phosphate" fbc:chemicalFormula="C55H89O4P" />
      <species boundaryCondition="false" compartment="default" constant="false" hasOnlySubstanceUnits="false" id="M_ump_LSQBKTc_RSQBKT" name="UMP" fbc:chemicalFormula="C9H11N2O9P" />
      <species boundaryCondition="false" compartment="default" constant="false" hasOnlySubstanceUnits="false" id="M_unaga_LSQBKTc_RSQBKT" name="Undecaprenyl diphospho N-acetyl-glucosamine" fbc:chemicalFormula="C63H103NO12P2" />
      <species boundaryCondition="false" compartment="default" constant="false" hasOnlySubstanceUnits="false" id="M_acgam_LSQBKTe_RSQBKT" name="N-Acetyl-D-glucosamine" fbc:chemicalFormula="C8H15NO6" />
      <species boundaryCondition="false" compartment="default" constant="false" hasOnlySubstanceUnits="false" id="M_acgam6p_LSQBKTc_RSQBKT" name="N-Acetyl-D-glucosamine 6-phosphate" fbc:chemicalFormula="C8H14NO9P" />
      <species boundaryCondition="false" compartment="default" constant="false" hasOnlySubstanceUnits="false" id="M_acglu_LSQBKTc_RSQBKT" name="N-Acetyl-L-glutamate" fbc:chemicalFormula="C7H9NO5" />
      <species boundaryCondition="false" compartment="default" constant="false" hasOnlySubstanceUnits="false" id="M_acg5p_LSQBKTc_RSQBKT" name="N-Acetyl-L-glutamyl 5-phosphate" fbc:chemicalFormula="C7H9NO8P" />
      <species boundaryCondition="false" compartment="default" constant="false" hasOnlySubstanceUnits="false" id="M_2obut_LSQBKTc_RSQBKT" name="2-Oxobutanoate" fbc:chemicalFormula="C4H5O3" />
      <species boundaryCondition="false" compartment="default" constant="false" hasOnlySubstanceUnits="false" id="M_2ahbut_LSQBKTc_RSQBKT" name="(S)-2-Aceto-2-hydroxybutanoate" fbc:chemicalFormula="C6H9O4" />
      <species boundaryCondition="false" compartment="default" constant="false" hasOnlySubstanceUnits="false" id="M_ac_LSQBKTc_RSQBKT" name="Acetate" fbc:chemicalFormula="C2H3O2" />
      <species boundaryCondition="false" compartment="default" constant="false" hasOnlySubstanceUnits="false" id="M_actp_LSQBKTc_RSQBKT" name="Acetyl phosphate" fbc:chemicalFormula="C2H3O5P" />
      <species boundaryCondition="false" compartment="default" constant="false" hasOnlySubstanceUnits="false" id="M_alac__S_LSQBKTc_RSQBKT" name="(S)-2-Acetolactate" fbc:chemicalFormula="C5H7O4" />
      <species boundaryCondition="false" compartment="default" constant="false" hasOnlySubstanceUnits="false" id="M_actn__R_LSQBKTc_RSQBKT" name="(R)-Acetoin" fbc:chemicalFormula="C4H8O2" />
      <species boundaryCondition="false" compartment="default" constant="false" hasOnlySubstanceUnits="false" id="M_acnam_LSQBKTc_RSQBKT" name="N-Acetylneuraminate" fbc:chemicalFormula="C11H18NO9" />
      <species boundaryCondition="false" compartment="default" constant="false" hasOnlySubstanceUnits="false" id="M_acmana_LSQBKTc_RSQBKT" name="N-Acetyl-D-mannosamine" fbc:chemicalFormula="C8H15NO6" />
      <species boundaryCondition="false" compartment="default" constant="false" hasOnlySubstanceUnits="false" id="M_acorn_LSQBKTc_RSQBKT" name="N2-Acetyl-L-ornithine" fbc:chemicalFormula="C7H14N2O3" />
      <species boundaryCondition="false" compartment="default" constant="false" hasOnlySubstanceUnits="false" id="M_orn__L_LSQBKTc_RSQBKT" name="L_Ornithine" fbc:chemicalFormula="X" />
      <species boundaryCondition="false" compartment="default" constant="false" hasOnlySubstanceUnits="false" id="M_acg5sa_LSQBKTc_RSQBKT" name="N-Acetyl-L-glutamate 5-semialdehyde" fbc:chemicalFormula="C7H10NO4" />
      <species boundaryCondition="false" compartment="default" constant="false" hasOnlySubstanceUnits="false" id="M_apoACP_LSQBKTc_RSQBKT" name="apoprotein [acyl carrier protein]" fbc:chemicalFormula="RHO" />
      <species boundaryCondition="false" compartment="default" constant="false" hasOnlySubstanceUnits="false" id="M_acp_LSQBKTc_RSQBKT" name="Acyl_carrier_Protein" fbc:chemicalFormula="C11H21N2O7PRS" />
      <species boundaryCondition="false" compartment="default" constant="false" hasOnlySubstanceUnits="false" id="M_pap_LSQBKTc_RSQBKT" name="Adenosine 3',5'-bisphosphate" fbc:chemicalFormula="C10H11N5O10P2" />
      <species boundaryCondition="false" compartment="default" constant="false" hasOnlySubstanceUnits="false" id="M_actn__R_LSQBKTe_RSQBKT" name="(R)-Acetoin" fbc:chemicalFormula="C4H8O2" />
      <species boundaryCondition="false" compartment="default" constant="false" hasOnlySubstanceUnits="false" id="M_ac_LSQBKTe_RSQBKT" name="Acetate" fbc:chemicalFormula="C2H3O2" />
      <species boundaryCondition="false" compartment="default" constant="false" hasOnlySubstanceUnits="false" id="M_adn_LSQBKTc_RSQBKT" name="Adenosine" fbc:chemicalFormula="C10H13N5O4" />
      <species boundaryCondition="false" compartment="default" constant="false" hasOnlySubstanceUnits="false" id="M_ins_LSQBKTc_RSQBKT" name="Inosine" fbc:chemicalFormula="C10H12N4O5" />
      <species boundaryCondition="false" compartment="default" constant="false" hasOnlySubstanceUnits="false" id="M_nh4_LSQBKTc_RSQBKT" name="Ammonium" fbc:chemicalFormula="H4N" />
      <species boundaryCondition="false" compartment="default" constant="false" hasOnlySubstanceUnits="false" id="M_4adcho_LSQBKTc_RSQBKT" name="4-amino-4-deoxychorismate" fbc:chemicalFormula="C10H10NO5" />
      <species boundaryCondition="false" compartment="default" constant="false" hasOnlySubstanceUnits="false" id="M_chor_LSQBKTc_RSQBKT" name="chorismate" fbc:chemicalFormula="C10H8O6" />
      <species boundaryCondition="false" compartment="default" constant="false" hasOnlySubstanceUnits="false" id="M_gln__L_LSQBKTc_RSQBKT" name="L-Glutamine" fbc:chemicalFormula="C5H10N2O3" />
      <species boundaryCondition="false" compartment="default" constant="false" hasOnlySubstanceUnits="false" id="M_ade_LSQBKTc_RSQBKT" name="Adenine" fbc:chemicalFormula="C5H5N5" />
      <species boundaryCondition="false" compartment="default" constant="false" hasOnlySubstanceUnits="false" id="M_hxan_LSQBKTc_RSQBKT" name="Hypoxanthine" fbc:chemicalFormula="C5H4N4O" />
      <species boundaryCondition="false" compartment="default" constant="false" hasOnlySubstanceUnits="false" id="M_ade_LSQBKTe_RSQBKT" name="Adenine" fbc:chemicalFormula="C5H5N5" />
      <species boundaryCondition="false" compartment="default" constant="false" hasOnlySubstanceUnits="false" id="M_amp_LSQBKTc_RSQBKT" name="AMP" fbc:chemicalFormula="C10H12N5O7P" />
      <species boundaryCondition="false" compartment="default" constant="false" hasOnlySubstanceUnits="false" id="M_pppi_LSQBKTc_RSQBKT" name="Inorganic triphosphate" fbc:chemicalFormula="HO10P3" />
      <species boundaryCondition="false" compartment="default" constant="false" hasOnlySubstanceUnits="false" id="M_ppi_LSQBKTc_RSQBKT" name="Diphosphate" fbc:chemicalFormula="HO7P2" />
      <species boundaryCondition="false" compartment="default" constant="false" hasOnlySubstanceUnits="false" id="M_rib__D_LSQBKTc_RSQBKT" name="D-Ribose" fbc:chemicalFormula="C5H10O5" />
      <species boundaryCondition="false" compartment="default" constant="false" hasOnlySubstanceUnits="false" id="M_al26da_LSQBKTc_RSQBKT" name="N6_Acetyl_LL_2_6_diaminoheptanedioate" fbc:chemicalFormula="C9H14N2O5" />
      <species boundaryCondition="false" compartment="default" constant="false" hasOnlySubstanceUnits="false" id="M_26dap__LL_LSQBKTc_RSQBKT" name="LL-2,6-Diaminoheptanedioate" fbc:chemicalFormula="C7H14N2O4" />
      <species boundaryCondition="false" compartment="default" constant="false" hasOnlySubstanceUnits="false" id="M_adprib_LSQBKTc_RSQBKT" name="ADPribose" fbc:chemicalFormula="C15H21N5O14P2" />
      <species boundaryCondition="false" compartment="default" constant="false" hasOnlySubstanceUnits="false" id="M_r5p_LSQBKTc_RSQBKT" name="alpha-D-Ribose 5-phosphate" fbc:chemicalFormula="C5H9O8P" />
      <species boundaryCondition="false" compartment="default" constant="false" hasOnlySubstanceUnits="false" id="M_prpp_LSQBKTc_RSQBKT" name="5-Phospho-alpha-D-ribose 1-diphosphate" fbc:chemicalFormula="C5H8O14P3" />
      <species boundaryCondition="false" compartment="default" constant="false" hasOnlySubstanceUnits="false" id="M_acamoxm_LSQBKTc_RSQBKT" name="N_Acetyl_L_2_amino_6_oxopimelate" fbc:chemicalFormula="C9H11NO6" />
      <species boundaryCondition="false" compartment="default" constant="false" hasOnlySubstanceUnits="false" id="M_aps_LSQBKTc_RSQBKT" name="Adenosine 5'-phosphosulfate" fbc:chemicalFormula="C10H12N5O10PS" />
      <species boundaryCondition="false" compartment="default" constant="false" hasOnlySubstanceUnits="false" id="M_paps_LSQBKTc_RSQBKT" name="3'-Phosphoadenylyl sulfate" fbc:chemicalFormula="C10H11N5O13P2S" />
      <species boundaryCondition="false" compartment="default" constant="false" hasOnlySubstanceUnits="false" id="M_dcamp_LSQBKTc_RSQBKT" name="N6-(1,2-Dicarboxyethyl)-AMP" fbc:chemicalFormula="C14H14N5O11P" />
      <species boundaryCondition="false" compartment="default" constant="false" hasOnlySubstanceUnits="false" id="M_fum_LSQBKTc_RSQBKT" name="Fumarate" fbc:chemicalFormula="C4H2O4" />
      <species boundaryCondition="false" compartment="default" constant="false" hasOnlySubstanceUnits="false" id="M_25aics_LSQBKTc_RSQBKT" name="(S)-2-[5-Amino-1-(5-phospho-D-ribosyl)imidazole-4-carboxamido]succinate" fbc:chemicalFormula="C13H15N4O12P" />
      <species boundaryCondition="false" compartment="default" constant="false" hasOnlySubstanceUnits="false" id="M_aicar_LSQBKTc_RSQBKT" name="5-Amino-1-(5-Phospho-D-ribosyl)imidazole-4-carboxamide" fbc:chemicalFormula="C9H13N4O8P" />
      <species boundaryCondition="false" compartment="default" constant="false" hasOnlySubstanceUnits="false" id="M_asp__L_LSQBKTc_RSQBKT" name="L-Aspartate" fbc:chemicalFormula="C4H6NO4" />
      <species boundaryCondition="false" compartment="default" constant="false" hasOnlySubstanceUnits="false" id="M_gtp_LSQBKTc_RSQBKT" name="GTP" fbc:chemicalFormula="C10H12N5O14P3" />
      <species boundaryCondition="false" compartment="default" constant="false" hasOnlySubstanceUnits="false" id="M_imp_LSQBKTc_RSQBKT" name="IMP" fbc:chemicalFormula="C10H11N4O8P" />
      <species boundaryCondition="false" compartment="default" constant="false" hasOnlySubstanceUnits="false" id="M_gdp_LSQBKTc_RSQBKT" name="GDP" fbc:chemicalFormula="C10H12N5O11P2" />
      <species boundaryCondition="false" compartment="default" constant="false" hasOnlySubstanceUnits="false" id="M_2aeppn_LSQBKTc_RSQBKT" name="2_Aminoethyl_phosphonate" fbc:chemicalFormula="X" />
      <species boundaryCondition="false" compartment="default" constant="false" hasOnlySubstanceUnits="false" id="M_ala__L_LSQBKTc_RSQBKT" name="L-Alanine" fbc:chemicalFormula="C3H7NO2" />
      <species boundaryCondition="false" compartment="default" constant="false" hasOnlySubstanceUnits="false" id="M_ppaca_LSQBKTc_RSQBKT" name="Phosphonoacetaldehyde" fbc:chemicalFormula="X" />
      <species boundaryCondition="false" compartment="default" constant="false" hasOnlySubstanceUnits="false" id="M_2aeppn_LSQBKTe_RSQBKT" name="2_Aminoethyl_phosphonate" fbc:chemicalFormula="X" />
      <species boundaryCondition="false" compartment="default" constant="false" hasOnlySubstanceUnits="false" id="M_2chdeacp_LSQBKTc_RSQBKT" name="cis_Hexadec_2_enoyl_acyl_carrier_protein" fbc:chemicalFormula="C16H28OX" />
      <species boundaryCondition="false" compartment="default" constant="false" hasOnlySubstanceUnits="false" id="M_2cocdacp_LSQBKTc_RSQBKT" name="cis_Octadec_2_enoyl_acyl_carrier_protein" fbc:chemicalFormula="C18H32OX" />
      <species boundaryCondition="false" compartment="default" constant="false" hasOnlySubstanceUnits="false" id="M_agly3p_LPL_LSQBKTc_RSQBKT" name="1_Acyl_sn_glycerol_3_phosphate__Lb_plantarum_specific_" fbc:chemicalFormula="X" />
      <species boundaryCondition="false" compartment="default" constant="false" hasOnlySubstanceUnits="false" id="M_cpocdacp_LSQBKTc_RSQBKT" name="cyclopropanoyl_octadecanoyl_acyl_carrier_protein" fbc:chemicalFormula="C19H34OX" />
      <species boundaryCondition="false" compartment="default" constant="false" hasOnlySubstanceUnits="false" id="M_hdeacp_LSQBKTc_RSQBKT" name="Hexadecanoyl_acyl_carrier_protein" fbc:chemicalFormula="C27H49N2O8PRS" />
      <species boundaryCondition="false" compartment="default" constant="false" hasOnlySubstanceUnits="false" id="M_ocdacp_LSQBKTc_RSQBKT" name="Octadecanoyl_acyl_carrier_protein" fbc:chemicalFormula="C18H34OX" />
      <species boundaryCondition="false" compartment="default" constant="false" hasOnlySubstanceUnits="false" id="M_tdeacp_LSQBKTc_RSQBKT" name="Tetradecanoyl_acyl_carrier_protein" fbc:chemicalFormula="C25H45N2O8PRS" />
      <species boundaryCondition="false" compartment="default" constant="false" hasOnlySubstanceUnits="false" id="M_pa_LPL_LSQBKTc_RSQBKT" name="phosphatidic_acid__Lb_plantarum_specific_" fbc:chemicalFormula="X" />
      <species boundaryCondition="false" compartment="default" constant="false" hasOnlySubstanceUnits="false" id="M_gam6p_LSQBKTc_RSQBKT" name="D-Glucosamine 6-phosphate" fbc:chemicalFormula="C6H13NO8P" />
      <species boundaryCondition="false" compartment="default" constant="false" hasOnlySubstanceUnits="false" id="M_nadp_LSQBKTc_RSQBKT" name="Nicotinamide adenine dinucleotide phosphate" fbc:chemicalFormula="C21H25N7O17P3" />
      <species boundaryCondition="false" compartment="default" constant="false" hasOnlySubstanceUnits="false" id="M_nadph_LSQBKTc_RSQBKT" name="Nicotinamide adenine dinucleotide phosphate - reduced" fbc:chemicalFormula="C21H26N7O17P3" />
      <species boundaryCondition="false" compartment="default" constant="false" hasOnlySubstanceUnits="false" id="M_ahcys_LSQBKTc_RSQBKT" name="S-Adenosyl-L-homocysteine" fbc:chemicalFormula="C14H20N6O5S" />
      <species boundaryCondition="false" compartment="default" constant="false" hasOnlySubstanceUnits="false" id="M_rhcys_LSQBKTc_RSQBKT" name="S-Ribosyl-L-homocysteine" fbc:chemicalFormula="C9H17NO6S" />
      <species boundaryCondition="false" compartment="default" constant="false" hasOnlySubstanceUnits="false" id="M_air_LSQBKTc_RSQBKT" name="5-amino-1-(5-phospho-D-ribosyl)imidazole" fbc:chemicalFormula="C8H12N3O7P" />
      <species boundaryCondition="false" compartment="default" constant="false" hasOnlySubstanceUnits="false" id="M_4ahmmp_LSQBKTc_RSQBKT" name="4-Amino-5-hydroxymethyl-2-methylpyrimidine" fbc:chemicalFormula="C6H9N3O" />
      <species boundaryCondition="false" compartment="default" constant="false" hasOnlySubstanceUnits="false" id="M_gcald_LSQBKTc_RSQBKT" name="Glycolaldehyde" fbc:chemicalFormula="C2H4O2" />
      <species boundaryCondition="false" compartment="default" constant="false" hasOnlySubstanceUnits="false" id="M_o2_LSQBKTc_RSQBKT" name="O2" fbc:chemicalFormula="O2" />
      <species boundaryCondition="false" compartment="default" constant="false" hasOnlySubstanceUnits="false" id="M_10fthf_LSQBKTc_RSQBKT" name="10-Formyltetrahydrofolate" fbc:chemicalFormula="C20H21N7O7" />
      <species boundaryCondition="false" compartment="default" constant="false" hasOnlySubstanceUnits="false" id="M_fprica_LSQBKTc_RSQBKT" name="5-Formamido-1-(5-phospho-D-ribosyl)imidazole-4-carboxamide" fbc:chemicalFormula="C10H13N4O9P" />
      <species boundaryCondition="false" compartment="default" constant="false" hasOnlySubstanceUnits="false" id="M_thf_LSQBKTc_RSQBKT" name="5,6,7,8-Tetrahydrofolate" fbc:chemicalFormula="C19H21N7O6" />
      <species boundaryCondition="false" compartment="default" constant="false" hasOnlySubstanceUnits="false" id="M_5aizc_LSQBKTc_RSQBKT" name="5-amino-1-(5-phospho-D-ribosyl)imidazole-4-carboxylate" fbc:chemicalFormula="C9H11N3O9P" />
      <species boundaryCondition="false" compartment="default" constant="false" hasOnlySubstanceUnits="false" id="M_ala__D_LSQBKTc_RSQBKT" name="D-Alanine" fbc:chemicalFormula="C3H7NO2" />
      <species boundaryCondition="false" compartment="default" constant="false" hasOnlySubstanceUnits="false" id="M_lac__D_LSQBKTc_RSQBKT" name="D-Lactate" fbc:chemicalFormula="C3H5O3" />
      <species boundaryCondition="false" compartment="default" constant="false" hasOnlySubstanceUnits="false" id="M_alalac_LSQBKTc_RSQBKT" name="D_Alanyl_D_lactate" fbc:chemicalFormula="X" />
      <species boundaryCondition="false" compartment="default" constant="false" hasOnlySubstanceUnits="false" id="M_pydx_LSQBKTc_RSQBKT" name="Pyridoxal" fbc:chemicalFormula="C8H9NO3" />
      <species boundaryCondition="false" compartment="default" constant="false" hasOnlySubstanceUnits="false" id="M_pydam_LSQBKTc_RSQBKT" name="Pyridoxamine" fbc:chemicalFormula="C8H13N2O2" />
      <species boundaryCondition="false" compartment="default" constant="false" hasOnlySubstanceUnits="false" id="M_trnaala_LSQBKTc_RSQBKT" name="tRNA(Ala)" fbc:chemicalFormula="R" />
      <species boundaryCondition="false" compartment="default" constant="false" hasOnlySubstanceUnits="false" id="M_alatrna_LSQBKTc_RSQBKT" name="L-Alanyl-tRNA(Ala)" fbc:chemicalFormula="C3H6NOR" />
      <species boundaryCondition="false" compartment="default" constant="false" hasOnlySubstanceUnits="false" id="M_ala__L_LSQBKTe_RSQBKT" name="L-Alanine" fbc:chemicalFormula="C3H7NO2" />
      <species boundaryCondition="false" compartment="default" constant="false" hasOnlySubstanceUnits="false" id="M_glyald_LSQBKTc_RSQBKT" name="D-Glyceraldehyde" fbc:chemicalFormula="C3H6O3" />
      <species boundaryCondition="false" compartment="default" constant="false" hasOnlySubstanceUnits="false" id="M_glyc_LSQBKTc_RSQBKT" name="Glycerol" fbc:chemicalFormula="C3H8O3" />
      <species boundaryCondition="false" compartment="default" constant="false" hasOnlySubstanceUnits="false" id="M_etoh_LSQBKTc_RSQBKT" name="Ethanol" fbc:chemicalFormula="C2H6O" />
      <species boundaryCondition="false" compartment="default" constant="false" hasOnlySubstanceUnits="false" id="M_glyc__R_LSQBKTc_RSQBKT" name="(R)-Glycerate" fbc:chemicalFormula="C3H5O4" />
      <species boundaryCondition="false" compartment="default" constant="false" hasOnlySubstanceUnits="false" id="M_dhap_LSQBKTc_RSQBKT" name="Dihydroxyacetone phosphate" fbc:chemicalFormula="C3H5O6P" />
      <species boundaryCondition="false" compartment="default" constant="false" hasOnlySubstanceUnits="false" id="M_dha_LSQBKTc_RSQBKT" name="Dihydroxyacetone" fbc:chemicalFormula="C3H6O3" />
      <species boundaryCondition="false" compartment="default" constant="false" hasOnlySubstanceUnits="false" id="M_diact_LSQBKTc_RSQBKT" name="Diacetyl" fbc:chemicalFormula="C4H6O2" />
      <species boundaryCondition="false" compartment="default" constant="false" hasOnlySubstanceUnits="false" id="M_acmama_LSQBKTc_RSQBKT" name="N-Acetyl-D-muramoyl-L-alanine" fbc:chemicalFormula="C14H23N2O9" />
      <species boundaryCondition="false" compartment="default" constant="false" hasOnlySubstanceUnits="false" id="M_acmam_LSQBKTc_RSQBKT" name="N-Acetyl-D-muramoate" fbc:chemicalFormula="C11H18NO8" />
      <species boundaryCondition="false" compartment="default" constant="false" hasOnlySubstanceUnits="false" id="M_acmanap_LSQBKTc_RSQBKT" name="N-Acetyl-D-mannosamine 6-phosphate" fbc:chemicalFormula="C8H14NO9P" />
      <species boundaryCondition="false" compartment="default" constant="false" hasOnlySubstanceUnits="false" id="M_anth_LSQBKTc_RSQBKT" name="Anthranilate" fbc:chemicalFormula="C7H6NO2" />
      <species boundaryCondition="false" compartment="default" constant="false" hasOnlySubstanceUnits="false" id="M_pran_LSQBKTc_RSQBKT" name="N-(5-Phospho-D-ribosyl)anthranilate" fbc:chemicalFormula="C12H13NO9P" />
      <species boundaryCondition="false" compartment="default" constant="false" hasOnlySubstanceUnits="false" id="M_thdp_LSQBKTc_RSQBKT" name="2,3,4,5-Tetrahydrodipicolinate" fbc:chemicalFormula="C7H7NO4" />
      <species boundaryCondition="false" compartment="default" constant="false" hasOnlySubstanceUnits="false" id="M_arab__L_LSQBKTe_RSQBKT" name="L-Arabinose" fbc:chemicalFormula="C5H10O5" />
      <species boundaryCondition="false" compartment="default" constant="false" hasOnlySubstanceUnits="false" id="M_arab__L_LSQBKTc_RSQBKT" name="L-Arabinose" fbc:chemicalFormula="C5H10O5" />
      <species boundaryCondition="false" compartment="default" constant="false" hasOnlySubstanceUnits="false" id="M_rbl__L_LSQBKTc_RSQBKT" name="L-Ribulose" fbc:chemicalFormula="C5H10O5" />
      <species boundaryCondition="false" compartment="default" constant="false" hasOnlySubstanceUnits="false" id="M_argsuc_LSQBKTc_RSQBKT" name="N(omega)-(L-Arginino)succinate" fbc:chemicalFormula="C10H17N4O6" />
      <species boundaryCondition="false" compartment="default" constant="false" hasOnlySubstanceUnits="false" id="M_arg__L_LSQBKTc_RSQBKT" name="L-Arginine" fbc:chemicalFormula="C6H15N4O2" />
      <species boundaryCondition="false" compartment="default" constant="false" hasOnlySubstanceUnits="false" id="M_citr__L_LSQBKTc_RSQBKT" name="L-Citrulline" fbc:chemicalFormula="C6H13N3O3" />
      <species boundaryCondition="false" compartment="default" constant="false" hasOnlySubstanceUnits="false" id="M_trnaarg_LSQBKTc_RSQBKT" name="tRNA(Arg)" fbc:chemicalFormula="R" />
      <species boundaryCondition="false" compartment="default" constant="false" hasOnlySubstanceUnits="false" id="M_argtrna_LSQBKTc_RSQBKT" name="L-Arginyl-tRNA(Arg)" fbc:chemicalFormula="C6H14N4OR" />
      <species boundaryCondition="false" compartment="default" constant="false" hasOnlySubstanceUnits="false" id="M_arg__L_LSQBKTe_RSQBKT" name="L-Arginine" fbc:chemicalFormula="C6H15N4O2" />
      <species boundaryCondition="false" compartment="default" constant="false" hasOnlySubstanceUnits="false" id="M_aspsa_LSQBKTc_RSQBKT" name="L-Aspartate 4-semialdehyde" fbc:chemicalFormula="C4H7NO3" />
      <species boundaryCondition="false" compartment="default" constant="false" hasOnlySubstanceUnits="false" id="M_4pasp_LSQBKTc_RSQBKT" name="4-Phospho-L-aspartate" fbc:chemicalFormula="C4H6NO7P" />
      <species boundaryCondition="false" compartment="default" constant="false" hasOnlySubstanceUnits="false" id="M_asn__L_LSQBKTc_RSQBKT" name="L-Asparagine" fbc:chemicalFormula="C4H8N2O3" />
      <species boundaryCondition="false" compartment="default" constant="false" hasOnlySubstanceUnits="false" id="M_trnaasn_LSQBKTc_RSQBKT" name="tRNA(Asn)" fbc:chemicalFormula="C10H17O10PR2" />
      <species boundaryCondition="false" compartment="default" constant="false" hasOnlySubstanceUnits="false" id="M_asntrna_LSQBKTc_RSQBKT" name="L-Asparaginyl-tRNA(Asn)" fbc:chemicalFormula="C14H24N2O12PR2" />
      <species boundaryCondition="false" compartment="default" constant="false" hasOnlySubstanceUnits="false" id="M_asn__L_LSQBKTe_RSQBKT" name="L-Asparagine" fbc:chemicalFormula="C4H8N2O3" />
      <species boundaryCondition="false" compartment="default" constant="false" hasOnlySubstanceUnits="false" id="M_ala__B_LSQBKTc_RSQBKT" name="beta-Alanine" fbc:chemicalFormula="C3H7NO2" />
      <species boundaryCondition="false" compartment="default" constant="false" hasOnlySubstanceUnits="false" id="M_cbp_LSQBKTc_RSQBKT" name="Carbamoyl phosphate" fbc:chemicalFormula="CH2NO5P" />
      <species boundaryCondition="false" compartment="default" constant="false" hasOnlySubstanceUnits="false" id="M_cbasp_LSQBKTc_RSQBKT" name="N-Carbamoyl-L-aspartate" fbc:chemicalFormula="C5H6N2O5" />
      <species boundaryCondition="false" compartment="default" constant="false" hasOnlySubstanceUnits="false" id="M_asp__D_LSQBKTc_RSQBKT" name="D-aspartate(1-)" fbc:chemicalFormula="C4H6NO4" />
      <species boundaryCondition="false" compartment="default" constant="false" hasOnlySubstanceUnits="false" id="M_oaa_LSQBKTc_RSQBKT" name="Oxaloacetate" fbc:chemicalFormula="C4H2O5" />
      <species boundaryCondition="false" compartment="default" constant="false" hasOnlySubstanceUnits="false" id="M_4hglu_LSQBKTc_RSQBKT" name="4_Hydroxy_L_glutamate" fbc:chemicalFormula="C5H8NO5" />
      <species boundaryCondition="false" compartment="default" constant="false" hasOnlySubstanceUnits="false" id="M_4h2oxg_LSQBKTc_RSQBKT" name="D_4_Hydroxy_2_oxoglutarate" fbc:chemicalFormula="C5H4O6" />
      <species boundaryCondition="false" compartment="default" constant="false" hasOnlySubstanceUnits="false" id="M_cys__L_LSQBKTc_RSQBKT" name="L-Cysteine" fbc:chemicalFormula="C3H7NO2S" />
      <species boundaryCondition="false" compartment="default" constant="false" hasOnlySubstanceUnits="false" id="M_mercppyr_LSQBKTc_RSQBKT" name="Mercaptopyruvate" fbc:chemicalFormula="C3H3O3S" />
      <species boundaryCondition="false" compartment="default" constant="false" hasOnlySubstanceUnits="false" id="M_trnaasp_LSQBKTc_RSQBKT" name="tRNA(Asp)" fbc:chemicalFormula="R" />
      <species boundaryCondition="false" compartment="default" constant="false" hasOnlySubstanceUnits="false" id="M_asptrna_LSQBKTc_RSQBKT" name="L-Aspartyl-tRNA(Asp)" fbc:chemicalFormula="C4H5NO3R" />
      <species boundaryCondition="false" compartment="default" constant="false" hasOnlySubstanceUnits="false" id="M_asp__L_LSQBKTe_RSQBKT" name="L-Aspartate" fbc:chemicalFormula="C4H6NO4" />
      <species boundaryCondition="false" compartment="default" constant="false" hasOnlySubstanceUnits="false" id="M_prbatp_LSQBKTc_RSQBKT" name="1-(5-Phosphoribosyl)-ATP" fbc:chemicalFormula="C15H19N5O20P4" />
      <species boundaryCondition="false" compartment="default" constant="false" hasOnlySubstanceUnits="false" id="M_6pgg_LSQBKTc_RSQBKT" name="6-Phospho-beta-D-glucosyl-(1,4)-D-glucose" fbc:chemicalFormula="C12H21O14P" />
      <species boundaryCondition="false" compartment="default" constant="false" hasOnlySubstanceUnits="false" id="M_g6p_LSQBKTc_RSQBKT" name="D-Glucose 6-phosphate" fbc:chemicalFormula="C6H11O9P" />
      <species boundaryCondition="false" compartment="default" constant="false" hasOnlySubstanceUnits="false" id="M_glc__D_LSQBKTc_RSQBKT" name="D-Glucose" fbc:chemicalFormula="C6H12O6" />
      <species boundaryCondition="false" compartment="default" constant="false" hasOnlySubstanceUnits="false" id="M_btd__RR_LSQBKTc_RSQBKT" name="R_R__2_3_Butanediol" fbc:chemicalFormula="X" />
      <species boundaryCondition="false" compartment="default" constant="false" hasOnlySubstanceUnits="false" id="M_btd__RR_LSQBKTe_RSQBKT" name="R_R__2_3_Butanediol" fbc:chemicalFormula="X" />
      <species boundaryCondition="false" compartment="default" constant="false" hasOnlySubstanceUnits="false" id="M_2beacp_LSQBKTc_RSQBKT" name="But_2_enoyl_acyl_carrier_protein" fbc:chemicalFormula="C4H4OX" />
      <species boundaryCondition="false" compartment="default" constant="false" hasOnlySubstanceUnits="false" id="M_butacp_LSQBKTc_RSQBKT" name="Butyryl_acyl_carrier_protein" fbc:chemicalFormula="C4H6OX" />
      <species boundaryCondition="false" compartment="default" constant="false" hasOnlySubstanceUnits="false" id="M_btn_LSQBKTe_RSQBKT" name="Biotin" fbc:chemicalFormula="C10H15N2O3S" />
      <species boundaryCondition="false" compartment="default" constant="false" hasOnlySubstanceUnits="false" id="M_btn_LSQBKTc_RSQBKT" name="Biotin" fbc:chemicalFormula="C10H15N2O3S" />
      <species boundaryCondition="false" compartment="default" constant="false" hasOnlySubstanceUnits="false" id="M_bzal_LSQBKTc_RSQBKT" name="Benzaldehyde" fbc:chemicalFormula="X" />
      <species boundaryCondition="false" compartment="default" constant="false" hasOnlySubstanceUnits="false" id="M_bzal_LSQBKTe_RSQBKT" name="Benzaldehyde" fbc:chemicalFormula="X" />
      <species boundaryCondition="false" compartment="default" constant="false" hasOnlySubstanceUnits="false" id="M_h2o2_LSQBKTc_RSQBKT" name="Hydrogen peroxide" fbc:chemicalFormula="H2O2" />
      <species boundaryCondition="false" compartment="default" constant="false" hasOnlySubstanceUnits="false" id="M_4c2me_LSQBKTc_RSQBKT" name="4-(cytidine 5'-diphospho)-2-C-methyl-D-erythritol" fbc:chemicalFormula="C14H23N3O14P2" />
      <species boundaryCondition="false" compartment="default" constant="false" hasOnlySubstanceUnits="false" id="M_2p4c2me_LSQBKTc_RSQBKT" name="2-phospho-4-(cytidine 5'-diphospho)-2-C-methyl-D-erythritol" fbc:chemicalFormula="C14H22N3O17P3" />
      <species boundaryCondition="false" compartment="default" constant="false" hasOnlySubstanceUnits="false" id="M_cellb_LSQBKTe_RSQBKT" name="cellobiose" fbc:chemicalFormula="C12H22O11" />
      <species boundaryCondition="false" compartment="default" constant="false" hasOnlySubstanceUnits="false" id="M_amet_LSQBKTc_RSQBKT" name="S-Adenosyl-L-methionine" fbc:chemicalFormula="C15H23N6O5S" />
      <species boundaryCondition="false" compartment="default" constant="false" hasOnlySubstanceUnits="false" id="M_cdpglyc_LSQBKTc_RSQBKT" name="CDPglycerol" fbc:chemicalFormula="C12H19N3O13P2" />
      <species boundaryCondition="false" compartment="default" constant="false" hasOnlySubstanceUnits="false" id="M_unagama_LSQBKTc_RSQBKT" name="Undecaprenyl_diphospho_N_acetylglucosamine_N_acetylmannosamine" fbc:chemicalFormula="X" />
      <species boundaryCondition="false" compartment="default" constant="false" hasOnlySubstanceUnits="false" id="M_cmp_LSQBKTc_RSQBKT" name="CMP" fbc:chemicalFormula="C9H12N3O8P" />
      <species boundaryCondition="false" compartment="default" constant="false" hasOnlySubstanceUnits="false" id="M_unagamagp_LSQBKTc_RSQBKT" name="Undecaprenyl_diphospho_N_acetylglucosamine_N_acetylmannosamine_glycerolphosphate" fbc:chemicalFormula="X" />
      <species boundaryCondition="false" compartment="default" constant="false" hasOnlySubstanceUnits="false" id="M_chol_LSQBKTe_RSQBKT" name="Choline" fbc:chemicalFormula="C5H14NO" />
      <species boundaryCondition="false" compartment="default" constant="false" hasOnlySubstanceUnits="false" id="M_chol_LSQBKTc_RSQBKT" name="Choline" fbc:chemicalFormula="C5H14NO" />
      <species boundaryCondition="false" compartment="default" constant="false" hasOnlySubstanceUnits="false" id="M_pphn_LSQBKTc_RSQBKT" name="Prephenate" fbc:chemicalFormula="C10H8O6" />
      <species boundaryCondition="false" compartment="default" constant="false" hasOnlySubstanceUnits="false" id="M_3psme_LSQBKTc_RSQBKT" name="5-O-(1-Carboxyvinyl)-3-phosphoshikimate" fbc:chemicalFormula="C10H9O10P" />
      <species boundaryCondition="false" compartment="default" constant="false" hasOnlySubstanceUnits="false" id="M_cit_LSQBKTc_RSQBKT" name="Citrate" fbc:chemicalFormula="C6H5O7" />
      <species boundaryCondition="false" compartment="default" constant="false" hasOnlySubstanceUnits="false" id="M_cit_LSQBKTe_RSQBKT" name="Citrate" fbc:chemicalFormula="C6H5O7" />
      <species boundaryCondition="false" compartment="default" constant="false" hasOnlySubstanceUnits="false" id="M_pg_LPL_LSQBKTc_RSQBKT" name="Phospatidylglycerol__LPL_specific_" fbc:chemicalFormula="X" />
      <species boundaryCondition="false" compartment="default" constant="false" hasOnlySubstanceUnits="false" id="M_clpn_LPL_LSQBKTc_RSQBKT" name="Cardiolipin__LPL_specific_" fbc:chemicalFormula="X" />
      <species boundaryCondition="false" compartment="default" constant="false" hasOnlySubstanceUnits="false" id="M_2c25dho_LSQBKTc_RSQBKT" name="2-Carboxy-2,5-dihydro-5-oxofuran-2-acetate" fbc:chemicalFormula="C7H6O6" />
      <species boundaryCondition="false" compartment="default" constant="false" hasOnlySubstanceUnits="false" id="M_5odhf2a_LSQBKTc_RSQBKT" name="5-Oxo-4,5-dihydrofuran-2-acetate" fbc:chemicalFormula="C6H5O4" />
      <species boundaryCondition="false" compartment="default" constant="false" hasOnlySubstanceUnits="false" id="M_4coum_LSQBKTc_RSQBKT" name="4_Coumarate" fbc:chemicalFormula="X" />
      <species boundaryCondition="false" compartment="default" constant="false" hasOnlySubstanceUnits="false" id="M_4vcoum_LSQBKTc_RSQBKT" name="4_vinyl_p_coumaric_acid" fbc:chemicalFormula="X" />
      <species boundaryCondition="false" compartment="default" constant="false" hasOnlySubstanceUnits="false" id="M_co2_LSQBKTe_RSQBKT" name="CO2" fbc:chemicalFormula="CO2" />
      <species boundaryCondition="false" compartment="default" constant="false" hasOnlySubstanceUnits="false" id="M_dtdp6dm_LSQBKTc_RSQBKT" name="dTDP_6_deoxy_L_mannose" fbc:chemicalFormula="C16H24N2O15P2" />
      <species boundaryCondition="false" compartment="default" constant="false" hasOnlySubstanceUnits="false" id="M_udpg_LSQBKTc_RSQBKT" name="UDPglucose" fbc:chemicalFormula="C15H22N2O17P2" />
      <species boundaryCondition="false" compartment="default" constant="false" hasOnlySubstanceUnits="false" id="M_udpgal_LSQBKTc_RSQBKT" name="UDPgalactose" fbc:chemicalFormula="C15H22N2O17P2" />
      <species boundaryCondition="false" compartment="default" constant="false" hasOnlySubstanceUnits="false" id="M_CPS_LPL_LSQBKTc_RSQBKT" name="capsular_polysaccharide_linkage_unit__LPL_specific" fbc:chemicalFormula="X" />
      <species boundaryCondition="false" compartment="default" constant="false" hasOnlySubstanceUnits="false" id="M_dtdp_LSQBKTc_RSQBKT" name="dTDP" fbc:chemicalFormula="C10H13N2O11P2" />
      <species boundaryCondition="false" compartment="default" constant="false" hasOnlySubstanceUnits="false" id="M_udp_LSQBKTc_RSQBKT" name="UDP" fbc:chemicalFormula="C9H11N2O12P2" />
      <species boundaryCondition="false" compartment="default" constant="false" hasOnlySubstanceUnits="false" id="M_CPS_LPL2_LSQBKTc_RSQBKT" name="capsular_polysaccharide_linkage_unit__LPL_specific" fbc:chemicalFormula="X" />
      <species boundaryCondition="false" compartment="default" constant="false" hasOnlySubstanceUnits="false" id="M_ctp_LSQBKTc_RSQBKT" name="CTP" fbc:chemicalFormula="C9H12N3O14P3" />
      <species boundaryCondition="false" compartment="default" constant="false" hasOnlySubstanceUnits="false" id="M_rbt5p_LSQBKTc_RSQBKT" name="D_Ribitol_5_phosphate" fbc:chemicalFormula="X" />
      <species boundaryCondition="false" compartment="default" constant="false" hasOnlySubstanceUnits="false" id="M_cdprbtl_LSQBKTc_RSQBKT" name="CDPribitol" fbc:chemicalFormula="X" />
      <species boundaryCondition="false" compartment="default" constant="false" hasOnlySubstanceUnits="false" id="M_unRTA_LSQBKTc_RSQBKT" name="undecaprenyl_teichoic_acid_with_ribitol" fbc:chemicalFormula="X" />
      <species boundaryCondition="false" compartment="default" constant="false" hasOnlySubstanceUnits="false" id="M_csn_LSQBKTc_RSQBKT" name="Cytosine" fbc:chemicalFormula="C4H5N3O" />
      <species boundaryCondition="false" compartment="default" constant="false" hasOnlySubstanceUnits="false" id="M_ura_LSQBKTc_RSQBKT" name="Uracil" fbc:chemicalFormula="C4H4N2O2" />
      <species boundaryCondition="false" compartment="default" constant="false" hasOnlySubstanceUnits="false" id="M_csn_LSQBKTe_RSQBKT" name="Cytosine" fbc:chemicalFormula="C4H5N3O" />
      <species boundaryCondition="false" compartment="default" constant="false" hasOnlySubstanceUnits="false" id="M_utp_LSQBKTc_RSQBKT" name="UTP" fbc:chemicalFormula="C9H11N2O15P3" />
      <species boundaryCondition="false" compartment="default" constant="false" hasOnlySubstanceUnits="false" id="M_acser_LSQBKTc_RSQBKT" name="O-Acetyl-L-serine" fbc:chemicalFormula="C5H9NO4" />
      <species boundaryCondition="false" compartment="default" constant="false" hasOnlySubstanceUnits="false" id="M_h2s_LSQBKTc_RSQBKT" name="Hydrogen sulfide" fbc:chemicalFormula="H2S" />
      <species boundaryCondition="false" compartment="default" constant="false" hasOnlySubstanceUnits="false" id="M_cysth__L_LSQBKTc_RSQBKT" name="L_Cystathionine" fbc:chemicalFormula="X" />
      <species boundaryCondition="false" compartment="default" constant="false" hasOnlySubstanceUnits="false" id="M_hcys__L_LSQBKTc_RSQBKT" name="L-Homocysteine" fbc:chemicalFormula="C4H9NO2S" />
      <species boundaryCondition="false" compartment="default" constant="false" hasOnlySubstanceUnits="false" id="M_trnacys_LSQBKTc_RSQBKT" name="tRNA(Cys)" fbc:chemicalFormula="R" />
      <species boundaryCondition="false" compartment="default" constant="false" hasOnlySubstanceUnits="false" id="M_cystrna_LSQBKTc_RSQBKT" name="L-Cysteinyl-tRNA(Cys)" fbc:chemicalFormula="C3H6NOSR" />
      <species boundaryCondition="false" compartment="default" constant="false" hasOnlySubstanceUnits="false" id="M_cys__L_LSQBKTe_RSQBKT" name="L-Cysteine" fbc:chemicalFormula="C3H7NO2S" />
      <species boundaryCondition="false" compartment="default" constant="false" hasOnlySubstanceUnits="false" id="M_mql7_LSQBKTc_RSQBKT" name="Menaquinol 7" fbc:chemicalFormula="C46H66O2" />
      <species boundaryCondition="false" compartment="default" constant="false" hasOnlySubstanceUnits="false" id="M_mqn7_LSQBKTc_RSQBKT" name="Menaquinone 7" fbc:chemicalFormula="C46H64O2" />
      <species boundaryCondition="false" compartment="default" constant="false" hasOnlySubstanceUnits="false" id="M_cytd_LSQBKTc_RSQBKT" name="Cytidine" fbc:chemicalFormula="C9H13N3O5" />
      <species boundaryCondition="false" compartment="default" constant="false" hasOnlySubstanceUnits="false" id="M_itp_LSQBKTc_RSQBKT" name="ITP" fbc:chemicalFormula="C10H11N4O14P3" />
      <species boundaryCondition="false" compartment="default" constant="false" hasOnlySubstanceUnits="false" id="M_idp_LSQBKTc_RSQBKT" name="IDP" fbc:chemicalFormula="C10H11N4O11P2" />
      <species boundaryCondition="false" compartment="default" constant="false" hasOnlySubstanceUnits="false" id="M_cdp_LSQBKTc_RSQBKT" name="CDP" fbc:chemicalFormula="C9H12N3O11P2" />
      <species boundaryCondition="false" compartment="default" constant="false" hasOnlySubstanceUnits="false" id="M_dcmp_LSQBKTc_RSQBKT" name="dCMP" fbc:chemicalFormula="C9H12N3O7P" />
      <species boundaryCondition="false" compartment="default" constant="false" hasOnlySubstanceUnits="false" id="M_dcdp_LSQBKTc_RSQBKT" name="dCDP" fbc:chemicalFormula="C9H12N3O10P2" />
      <species boundaryCondition="false" compartment="default" constant="false" hasOnlySubstanceUnits="false" id="M_dad__2_LSQBKTc_RSQBKT" name="Deoxyadenosine" fbc:chemicalFormula="C10H13N5O3" />
      <species boundaryCondition="false" compartment="default" constant="false" hasOnlySubstanceUnits="false" id="M_damp_LSQBKTc_RSQBKT" name="dAMP" fbc:chemicalFormula="C10H12N5O6P" />
      <species boundaryCondition="false" compartment="default" constant="false" hasOnlySubstanceUnits="false" id="M_dag_LPL_LSQBKTc_RSQBKT" name="1_2_Diacylglycerol__LPL_specific" fbc:chemicalFormula="X" />
      <species boundaryCondition="false" compartment="default" constant="false" hasOnlySubstanceUnits="false" id="M_dgdag_LPL_LSQBKTc_RSQBKT" name="Diglucosyl_diacylglycerol" fbc:chemicalFormula="X" />
      <species boundaryCondition="false" compartment="default" constant="false" hasOnlySubstanceUnits="false" id="M_LTA_LPL_LSQBKTc_RSQBKT" name="lipoteichoic_acid__n25__LPL_specific_" fbc:chemicalFormula="X" />
      <species boundaryCondition="false" compartment="default" constant="false" hasOnlySubstanceUnits="false" id="M_LTAala_LPL_LSQBKTc_RSQBKT" name="Lipoteichoic_acid__n25__with_100_D_Ala_substitutions__LPL_specific_" fbc:chemicalFormula="X" />
      <species boundaryCondition="false" compartment="default" constant="false" hasOnlySubstanceUnits="false" id="M_26dap__M_LSQBKTc_RSQBKT" name="meso-2,6-Diaminoheptanedioate" fbc:chemicalFormula="C7H14N2O4" />
      <species boundaryCondition="false" compartment="default" constant="false" hasOnlySubstanceUnits="false" id="M_lys__L_LSQBKTc_RSQBKT" name="L-Lysine" fbc:chemicalFormula="C6H15N2O2" />
      <species boundaryCondition="false" compartment="default" constant="false" hasOnlySubstanceUnits="false" id="M_RTA_LSQBKTc_RSQBKT" name="teichoic_acid_containing_ribitol_P" fbc:chemicalFormula="C144H283N2O193P27" />
      <species boundaryCondition="false" compartment="default" constant="false" hasOnlySubstanceUnits="false" id="M_RTAala_LSQBKTc_RSQBKT" name="ribitol_teichoic_acid__n25__with_D_Ala_substitutions" fbc:chemicalFormula="X" />
      <species boundaryCondition="false" compartment="default" constant="false" hasOnlySubstanceUnits="false" id="M_cdpdag_LPL_LSQBKTc_RSQBKT" name="CDPdiacylglycerol__LPL_specific_" fbc:chemicalFormula="X" />
      <species boundaryCondition="false" compartment="default" constant="false" hasOnlySubstanceUnits="false" id="M_ru5p__D_LSQBKTc_RSQBKT" name="D-Ribulose 5-phosphate" fbc:chemicalFormula="C5H9O8P" />
      <species boundaryCondition="false" compartment="default" constant="false" hasOnlySubstanceUnits="false" id="M_db4p_LSQBKTc_RSQBKT" name="3,4-dihydroxy-2-butanone 4-phosphate" fbc:chemicalFormula="C4H7O6P" />
      <species boundaryCondition="false" compartment="default" constant="false" hasOnlySubstanceUnits="false" id="M_for_LSQBKTc_RSQBKT" name="Formate" fbc:chemicalFormula="CH1O2" />
      <species boundaryCondition="false" compartment="default" constant="false" hasOnlySubstanceUnits="false" id="M_2ddglcn_LSQBKTc_RSQBKT" name="2-Dehydro-3-deoxy-D-gluconate" fbc:chemicalFormula="C6H9O6" />
      <species boundaryCondition="false" compartment="default" constant="false" hasOnlySubstanceUnits="false" id="M_2ddg6p_LSQBKTc_RSQBKT" name="2-Dehydro-3-deoxy-D-gluconate 6-phosphate" fbc:chemicalFormula="C6H8O9P" />
      <species boundaryCondition="false" compartment="default" constant="false" hasOnlySubstanceUnits="false" id="M_2tddacp_LSQBKTc_RSQBKT" name="trans_Dodec_2_enoyl_acyl_carrier_protein" fbc:chemicalFormula="C12H20OX" />
      <species boundaryCondition="false" compartment="default" constant="false" hasOnlySubstanceUnits="false" id="M_ddeacp_LSQBKTc_RSQBKT" name="Dodecanoyl_acyl_carrier_protein" fbc:chemicalFormula="C12H22OX" />
      <species boundaryCondition="false" compartment="default" constant="false" hasOnlySubstanceUnits="false" id="M_e4p_LSQBKTc_RSQBKT" name="D-Erythrose 4-phosphate" fbc:chemicalFormula="C4H7O7P" />
      <species boundaryCondition="false" compartment="default" constant="false" hasOnlySubstanceUnits="false" id="M_2dda7p_LSQBKTc_RSQBKT" name="2-Dehydro-3-deoxy-D-arabino-heptonate 7-phosphate" fbc:chemicalFormula="C7H10O10P" />
      <species boundaryCondition="false" compartment="default" constant="false" hasOnlySubstanceUnits="false" id="M_2tdeacp_LSQBKTc_RSQBKT" name="trans_Dec_2_enoyl_acyl_carrier_protein" fbc:chemicalFormula="C10H16OX" />
      <species boundaryCondition="false" compartment="default" constant="false" hasOnlySubstanceUnits="false" id="M_decacp_LSQBKTc_RSQBKT" name="Decanoyl_acyl_carrier_protein" fbc:chemicalFormula="C10H18OX" />
      <species boundaryCondition="false" compartment="default" constant="false" hasOnlySubstanceUnits="false" id="M_dgsn_LSQBKTc_RSQBKT" name="Deoxyguanosine" fbc:chemicalFormula="C10H13N5O4" />
      <species boundaryCondition="false" compartment="default" constant="false" hasOnlySubstanceUnits="false" id="M_dgmp_LSQBKTc_RSQBKT" name="dGMP" fbc:chemicalFormula="C10H12N5O7P" />
      <species boundaryCondition="false" compartment="default" constant="false" hasOnlySubstanceUnits="false" id="M_dha_LSQBKTe_RSQBKT" name="Dihydroxyacetone" fbc:chemicalFormula="C3H6O3" />
      <species boundaryCondition="false" compartment="default" constant="false" hasOnlySubstanceUnits="false" id="M_23dhdp_LSQBKTc_RSQBKT" name="2,3-Dihydrodipicolinate" fbc:chemicalFormula="C7H5NO4" />
      <species boundaryCondition="false" compartment="default" constant="false" hasOnlySubstanceUnits="false" id="M_dhf_LSQBKTc_RSQBKT" name="7,8-Dihydrofolate" fbc:chemicalFormula="C19H19N7O6" />
      <species boundaryCondition="false" compartment="default" constant="false" hasOnlySubstanceUnits="false" id="M_fol_LSQBKTc_RSQBKT" name="Folate" fbc:chemicalFormula="C19H18N7O6" />
      <species boundaryCondition="false" compartment="default" constant="false" hasOnlySubstanceUnits="false" id="M_dhpt_LSQBKTc_RSQBKT" name="Dihydropteroate" fbc:chemicalFormula="C14H13N6O3" />
      <species boundaryCondition="false" compartment="default" constant="false" hasOnlySubstanceUnits="false" id="M_dhnpt_LSQBKTc_RSQBKT" name="Dihydroneopterin" fbc:chemicalFormula="C9H13N5O4" />
      <species boundaryCondition="false" compartment="default" constant="false" hasOnlySubstanceUnits="false" id="M_2ahhmp_LSQBKTc_RSQBKT" name="2-Amino-4-hydroxy-6-hydroxymethyl-7,8-dihydropteridine" fbc:chemicalFormula="C7H9N5O2" />
      <species boundaryCondition="false" compartment="default" constant="false" hasOnlySubstanceUnits="false" id="M_dhor__S_LSQBKTc_RSQBKT" name="(S)-Dihydroorotate" fbc:chemicalFormula="C5H5N2O4" />
      <species boundaryCondition="false" compartment="default" constant="false" hasOnlySubstanceUnits="false" id="M_orot_LSQBKTc_RSQBKT" name="Orotate" fbc:chemicalFormula="C5H3N2O4" />
      <species boundaryCondition="false" compartment="default" constant="false" hasOnlySubstanceUnits="false" id="M_2ahhmd_LSQBKTc_RSQBKT" name="2-Amino-4-hydroxy-6-hydroxymethyl-7,8-dihydropteridine diphosphate" fbc:chemicalFormula="C7H8N5O8P2" />
      <species boundaryCondition="false" compartment="default" constant="false" hasOnlySubstanceUnits="false" id="M_dhptd_LSQBKTc_RSQBKT" name="4,5-dihydroxy-2,3-pentanedione" fbc:chemicalFormula="C5H8O4" />
      <species boundaryCondition="false" compartment="default" constant="false" hasOnlySubstanceUnits="false" id="M_hmfurn_LSQBKTc_RSQBKT" name="4-hydroxy-5-methyl-3(2H)-furanone" fbc:chemicalFormula="C5H6O3" />
      <species boundaryCondition="false" compartment="default" constant="false" hasOnlySubstanceUnits="false" id="M_3dhq_LSQBKTc_RSQBKT" name="3-Dehydroquinate" fbc:chemicalFormula="C7H9O6" />
      <species boundaryCondition="false" compartment="default" constant="false" hasOnlySubstanceUnits="false" id="M_3dhsk_LSQBKTc_RSQBKT" name="3-Dehydroshikimate" fbc:chemicalFormula="C7H7O5" />
      <species boundaryCondition="false" compartment="default" constant="false" hasOnlySubstanceUnits="false" id="M_diact_LSQBKTe_RSQBKT" name="Diacetyl" fbc:chemicalFormula="C4H6O2" />
      <species boundaryCondition="false" compartment="default" constant="false" hasOnlySubstanceUnits="false" id="M_din_LSQBKTc_RSQBKT" name="Deoxyinosine" fbc:chemicalFormula="C10H12N4O4" />
      <species boundaryCondition="false" compartment="default" constant="false" hasOnlySubstanceUnits="false" id="M_dimp_LSQBKTc_RSQBKT" name="dIMP" fbc:chemicalFormula="C10H11N4O7P" />
      <species boundaryCondition="false" compartment="default" constant="false" hasOnlySubstanceUnits="false" id="M_dmpp_LSQBKTc_RSQBKT" name="Dimethylallyl diphosphate" fbc:chemicalFormula="C5H9O7P2" />
      <species boundaryCondition="false" compartment="default" constant="false" hasOnlySubstanceUnits="false" id="M_ipdp_LSQBKTc_RSQBKT" name="Isopentenyl diphosphate" fbc:chemicalFormula="C5H9O7P2" />
      <species boundaryCondition="false" compartment="default" constant="false" hasOnlySubstanceUnits="false" id="M_grdp_LSQBKTc_RSQBKT" name="Geranyl diphosphate" fbc:chemicalFormula="C10H17O7P2" />
      <species boundaryCondition="false" compartment="default" constant="false" hasOnlySubstanceUnits="false" id="M_datp_LSQBKTc_RSQBKT" name="dATP" fbc:chemicalFormula="C10H12N5O12P3" />
      <species boundaryCondition="false" compartment="default" constant="false" hasOnlySubstanceUnits="false" id="M_dctp_LSQBKTc_RSQBKT" name="dCTP" fbc:chemicalFormula="C9H12N3O13P3" />
      <species boundaryCondition="false" compartment="default" constant="false" hasOnlySubstanceUnits="false" id="M_dgtp_LSQBKTc_RSQBKT" name="dGTP" fbc:chemicalFormula="C10H12N5O13P3" />
      <species boundaryCondition="false" compartment="default" constant="false" hasOnlySubstanceUnits="false" id="M_dttp_LSQBKTc_RSQBKT" name="dTTP" fbc:chemicalFormula="C10H13N2O14P3" />
      <species boundaryCondition="false" compartment="default" constant="false" hasOnlySubstanceUnits="false" id="M_DNA_LPL_LSQBKTc_RSQBKT" name="DNA__LPL_specific" fbc:chemicalFormula="X" />
      <species boundaryCondition="false" compartment="default" constant="false" hasOnlySubstanceUnits="false" id="M_dhpmp_LSQBKTc_RSQBKT" name="Dihydroneopterin monophosphate" fbc:chemicalFormula="C9H12N5O7P" />
      <species boundaryCondition="false" compartment="default" constant="false" hasOnlySubstanceUnits="false" id="M_ahdt_LSQBKTc_RSQBKT" name="2-Amino-4-hydroxy-6-(erythro-1,2,3-trihydroxypropyl)dihydropteridine triphosphate" fbc:chemicalFormula="C9H12N5O13P3" />
      <species boundaryCondition="false" compartment="default" constant="false" hasOnlySubstanceUnits="false" id="M_dpcoa_LSQBKTc_RSQBKT" name="Dephospho-CoA" fbc:chemicalFormula="C21H33N7O13P2S" />
      <species boundaryCondition="false" compartment="default" constant="false" hasOnlySubstanceUnits="false" id="M_5dpmev_LSQBKTc_RSQBKT" name="(R)-5-Diphosphomevalonate" fbc:chemicalFormula="C6H10O10P2" />
      <species boundaryCondition="false" compartment="default" constant="false" hasOnlySubstanceUnits="false" id="M_2dhp_LSQBKTc_RSQBKT" name="2-Dehydropantoate" fbc:chemicalFormula="C6H9O4" />
      <species boundaryCondition="false" compartment="default" constant="false" hasOnlySubstanceUnits="false" id="M_pant__R_LSQBKTc_RSQBKT" name="(R)-Pantoate" fbc:chemicalFormula="C6H11O4" />
      <species boundaryCondition="false" compartment="default" constant="false" hasOnlySubstanceUnits="false" id="M_drib_LSQBKTc_RSQBKT" name="Deoxyribose" fbc:chemicalFormula="C5H10O4" />
      <species boundaryCondition="false" compartment="default" constant="false" hasOnlySubstanceUnits="false" id="M_2dr5p_LSQBKTc_RSQBKT" name="2-Deoxy-D-ribose 5-phosphate" fbc:chemicalFormula="C5H9O7P" />
      <species boundaryCondition="false" compartment="default" constant="false" hasOnlySubstanceUnits="false" id="M_drib_LSQBKTe_RSQBKT" name="Deoxyribose" fbc:chemicalFormula="C5H10O4" />
      <species boundaryCondition="false" compartment="default" constant="false" hasOnlySubstanceUnits="false" id="M_g3p_LSQBKTc_RSQBKT" name="Glyceraldehyde 3-phosphate" fbc:chemicalFormula="C3H5O6P" />
      <species boundaryCondition="false" compartment="default" constant="false" hasOnlySubstanceUnits="false" id="M_dtmp_LSQBKTc_RSQBKT" name="dTMP" fbc:chemicalFormula="C10H13N2O8P" />
      <species boundaryCondition="false" compartment="default" constant="false" hasOnlySubstanceUnits="false" id="M_duri_LSQBKTc_RSQBKT" name="Deoxyuridine" fbc:chemicalFormula="C9H12N2O5" />
      <species boundaryCondition="false" compartment="default" constant="false" hasOnlySubstanceUnits="false" id="M_dump_LSQBKTc_RSQBKT" name="dUMP" fbc:chemicalFormula="C9H11N2O8P" />
      <species boundaryCondition="false" compartment="default" constant="false" hasOnlySubstanceUnits="false" id="M_2dr1p_LSQBKTc_RSQBKT" name="2-Deoxy-D-ribose 1-phosphate" fbc:chemicalFormula="C5H9O7P" />
      <species boundaryCondition="false" compartment="default" constant="false" hasOnlySubstanceUnits="false" id="M_dutp_LSQBKTc_RSQBKT" name="dUTP" fbc:chemicalFormula="C9H11N2O14P3" />
      <species boundaryCondition="false" compartment="default" constant="false" hasOnlySubstanceUnits="false" id="M_dxyl5p_LSQBKTc_RSQBKT" name="1-deoxy-D-xylulose 5-phosphate" fbc:chemicalFormula="C5H9O7P" />
      <species boundaryCondition="false" compartment="default" constant="false" hasOnlySubstanceUnits="false" id="M_lac__D_LSQBKTe_RSQBKT" name="D-Lactate" fbc:chemicalFormula="C3H5O3" />
      <species boundaryCondition="false" compartment="default" constant="false" hasOnlySubstanceUnits="false" id="M_2pg_LSQBKTc_RSQBKT" name="D-Glycerate 2-phosphate" fbc:chemicalFormula="C3H4O7P" />
      <species boundaryCondition="false" compartment="default" constant="false" hasOnlySubstanceUnits="false" id="M_polypi_LSQBKTc_RSQBKT" name="Polyphosphate" fbc:chemicalFormula="X" />
      <species boundaryCondition="false" compartment="default" constant="false" hasOnlySubstanceUnits="false" id="M_etoh_LSQBKTe_RSQBKT" name="Ethanol" fbc:chemicalFormula="C2H6O" />
      <species boundaryCondition="false" compartment="default" constant="false" hasOnlySubstanceUnits="false" id="M_34hplac_LSQBKTe_RSQBKT" name="R__3__4_Hydroxyphenyl_lactate" fbc:chemicalFormula="X" />
      <species boundaryCondition="false" compartment="default" constant="false" hasOnlySubstanceUnits="false" id="M_dcyt_LSQBKTe_RSQBKT" name="Deoxycytidine" fbc:chemicalFormula="C9H13N3O4" />
      <species boundaryCondition="false" compartment="default" constant="false" hasOnlySubstanceUnits="false" id="M_fol_LSQBKTe_RSQBKT" name="Folate" fbc:chemicalFormula="C19H18N7O6" />
      <species boundaryCondition="false" compartment="default" constant="false" hasOnlySubstanceUnits="false" id="M_for_LSQBKTe_RSQBKT" name="Formate" fbc:chemicalFormula="CH1O2" />
      <species boundaryCondition="false" compartment="default" constant="false" hasOnlySubstanceUnits="false" id="M_fru_LSQBKTe_RSQBKT" name="D-Fructose" fbc:chemicalFormula="C6H12O6" />
      <species boundaryCondition="false" compartment="default" constant="false" hasOnlySubstanceUnits="false" id="M_fuc__L_LSQBKTe_RSQBKT" name="L-Fucose" fbc:chemicalFormula="C6H12O5" />
      <species boundaryCondition="false" compartment="default" constant="false" hasOnlySubstanceUnits="false" id="M_galt_LSQBKTe_RSQBKT" name="Galactitol" fbc:chemicalFormula="C6H14O6" />
      <species boundaryCondition="false" compartment="default" constant="false" hasOnlySubstanceUnits="false" id="M_glc__D_LSQBKTe_RSQBKT" name="D-Glucose" fbc:chemicalFormula="C6H12O6" />
      <species boundaryCondition="false" compartment="default" constant="false" hasOnlySubstanceUnits="false" id="M_glcn__D_LSQBKTe_RSQBKT" name="D_Gluconate" fbc:chemicalFormula="X" />
      <species boundaryCondition="false" compartment="default" constant="false" hasOnlySubstanceUnits="false" id="M_gln__L_LSQBKTe_RSQBKT" name="L-Glutamine" fbc:chemicalFormula="C5H10N2O3" />
      <species boundaryCondition="false" compartment="default" constant="false" hasOnlySubstanceUnits="false" id="M_glu__L_LSQBKTe_RSQBKT" name="L-Glutamate" fbc:chemicalFormula="C5H8NO4" />
      <species boundaryCondition="false" compartment="default" constant="false" hasOnlySubstanceUnits="false" id="M_gly_LSQBKTe_RSQBKT" name="Glycine" fbc:chemicalFormula="C2H5NO2" />
      <species boundaryCondition="false" compartment="default" constant="false" hasOnlySubstanceUnits="false" id="M_glyb_LSQBKTe_RSQBKT" name="Glycine betaine" fbc:chemicalFormula="C5H11NO2" />
      <species boundaryCondition="false" compartment="default" constant="false" hasOnlySubstanceUnits="false" id="M_glyc_LSQBKTe_RSQBKT" name="Glycerol" fbc:chemicalFormula="C3H8O3" />
      <species boundaryCondition="false" compartment="default" constant="false" hasOnlySubstanceUnits="false" id="M_glyclt_LSQBKTe_RSQBKT" name="Glycolate" fbc:chemicalFormula="C2H3O3" />
      <species boundaryCondition="false" compartment="default" constant="false" hasOnlySubstanceUnits="false" id="M_glycogen_LSQBKTe_RSQBKT" name="glycogen" fbc:chemicalFormula="C6H10O5" />
      <species boundaryCondition="false" compartment="default" constant="false" hasOnlySubstanceUnits="false" id="M_gua_LSQBKTe_RSQBKT" name="Guanine" fbc:chemicalFormula="C5H5N5O" />
      <species boundaryCondition="false" compartment="default" constant="false" hasOnlySubstanceUnits="false" id="M_h2o_LSQBKTe_RSQBKT" name="H2O" fbc:chemicalFormula="H2O" />
      <species boundaryCondition="false" compartment="default" constant="false" hasOnlySubstanceUnits="false" id="M_his__L_LSQBKTe_RSQBKT" name="L-Histidine" fbc:chemicalFormula="C6H9N3O2" />
      <species boundaryCondition="false" compartment="default" constant="false" hasOnlySubstanceUnits="false" id="M_hista_LSQBKTe_RSQBKT" name="histamium" fbc:chemicalFormula="C5H10N3" />
      <species boundaryCondition="false" compartment="default" constant="false" hasOnlySubstanceUnits="false" id="M_hxan_LSQBKTe_RSQBKT" name="Hypoxanthine" fbc:chemicalFormula="C5H4N4O" />
      <species boundaryCondition="false" compartment="default" constant="false" hasOnlySubstanceUnits="false" id="M_ile__L_LSQBKTe_RSQBKT" name="L-Isoleucine" fbc:chemicalFormula="C6H13NO2" />
      <species boundaryCondition="false" compartment="default" constant="false" hasOnlySubstanceUnits="false" id="M_imlac_LSQBKTe_RSQBKT" name="imidazole_lactate" fbc:chemicalFormula="X" />
      <species boundaryCondition="false" compartment="default" constant="false" hasOnlySubstanceUnits="false" id="M_indlac_LSQBKTe_RSQBKT" name="Indolelactate" fbc:chemicalFormula="X" />
      <species boundaryCondition="false" compartment="default" constant="false" hasOnlySubstanceUnits="false" id="M_ins_LSQBKTe_RSQBKT" name="Inosine" fbc:chemicalFormula="C10H12N4O5" />
      <species boundaryCondition="false" compartment="default" constant="false" hasOnlySubstanceUnits="false" id="M_lac__L_LSQBKTe_RSQBKT" name="L-Lactate" fbc:chemicalFormula="C3H5O3" />
      <species boundaryCondition="false" compartment="default" constant="false" hasOnlySubstanceUnits="false" id="M_lcts_LSQBKTe_RSQBKT" name="Lactose" fbc:chemicalFormula="C12H22O11" />
      <species boundaryCondition="false" compartment="default" constant="false" hasOnlySubstanceUnits="false" id="M_leu__L_LSQBKTe_RSQBKT" name="L-Leucine" fbc:chemicalFormula="C6H13NO2" />
      <species boundaryCondition="false" compartment="default" constant="false" hasOnlySubstanceUnits="false" id="M_lys__L_LSQBKTe_RSQBKT" name="L-Lysine" fbc:chemicalFormula="C6H15N2O2" />
      <species boundaryCondition="false" compartment="default" constant="false" hasOnlySubstanceUnits="false" id="M_mal__L_LSQBKTe_RSQBKT" name="L-Malate" fbc:chemicalFormula="C4H4O5" />
      <species boundaryCondition="false" compartment="default" constant="false" hasOnlySubstanceUnits="false" id="M_malt_LSQBKTe_RSQBKT" name="Maltose" fbc:chemicalFormula="C12H22O11" />
      <species boundaryCondition="false" compartment="default" constant="false" hasOnlySubstanceUnits="false" id="M_man_LSQBKTe_RSQBKT" name="D-Mannose" fbc:chemicalFormula="C6H12O6" />
      <species boundaryCondition="false" compartment="default" constant="false" hasOnlySubstanceUnits="false" id="M_melib_LSQBKTe_RSQBKT" name="Melibiose" fbc:chemicalFormula="C12H22O11" />
      <species boundaryCondition="false" compartment="default" constant="false" hasOnlySubstanceUnits="false" id="M_met__L_LSQBKTe_RSQBKT" name="L-Methionine" fbc:chemicalFormula="C5H11NO2S" />
      <species boundaryCondition="false" compartment="default" constant="false" hasOnlySubstanceUnits="false" id="M_methal_LSQBKTe_RSQBKT" name="Methional" fbc:chemicalFormula="X" />
      <species boundaryCondition="false" compartment="default" constant="false" hasOnlySubstanceUnits="false" id="M_mn2_LSQBKTe_RSQBKT" name="Mn2+" fbc:chemicalFormula="Mn" />
      <species boundaryCondition="false" compartment="default" constant="false" hasOnlySubstanceUnits="false" id="M_mnl_LSQBKTe_RSQBKT" name="D-Mannitol" fbc:chemicalFormula="C6H14O6" />
      <species boundaryCondition="false" compartment="default" constant="false" hasOnlySubstanceUnits="false" id="M_na1_LSQBKTe_RSQBKT" name="Sodium" fbc:chemicalFormula="Na" />
      <species boundaryCondition="false" compartment="default" constant="false" hasOnlySubstanceUnits="false" id="M_nac_LSQBKTe_RSQBKT" name="Nicotinate" fbc:chemicalFormula="C6H4NO2" />
      <species boundaryCondition="false" compartment="default" constant="false" hasOnlySubstanceUnits="false" id="M_nh4_LSQBKTe_RSQBKT" name="Ammonium" fbc:chemicalFormula="H4N" />
      <species boundaryCondition="false" compartment="default" constant="false" hasOnlySubstanceUnits="false" id="M_no2_LSQBKTe_RSQBKT" name="Nitrite" fbc:chemicalFormula="NO2" />
      <species boundaryCondition="false" compartment="default" constant="false" hasOnlySubstanceUnits="false" id="M_no3_LSQBKTe_RSQBKT" name="Nitrate" fbc:chemicalFormula="NO3" />
      <species boundaryCondition="false" compartment="default" constant="false" hasOnlySubstanceUnits="false" id="M_o2_LSQBKTe_RSQBKT" name="O2" fbc:chemicalFormula="O2" />
      <species boundaryCondition="false" compartment="default" constant="false" hasOnlySubstanceUnits="false" id="M_orot_LSQBKTe_RSQBKT" name="Orotate" fbc:chemicalFormula="C5H3N2O4" />
      <species boundaryCondition="false" compartment="default" constant="false" hasOnlySubstanceUnits="false" id="M_pacald_LSQBKTe_RSQBKT" name="Phenylacetaldehyde" fbc:chemicalFormula="C8H8O" />
      <species boundaryCondition="false" compartment="default" constant="false" hasOnlySubstanceUnits="false" id="M_pea_LSQBKTe_RSQBKT" name="Phenylethyl_alcohol" fbc:chemicalFormula="X" />
      <species boundaryCondition="false" compartment="default" constant="false" hasOnlySubstanceUnits="false" id="M_phe__L_LSQBKTe_RSQBKT" name="L-Phenylalanine" fbc:chemicalFormula="C9H11NO2" />
      <species boundaryCondition="false" compartment="default" constant="false" hasOnlySubstanceUnits="false" id="M_phenol_LSQBKTe_RSQBKT" name="Phenol" fbc:chemicalFormula="X" />
      <species boundaryCondition="false" compartment="default" constant="false" hasOnlySubstanceUnits="false" id="M_plac_LSQBKTe_RSQBKT" name="Phenyl_lactate" fbc:chemicalFormula="X" />
      <species boundaryCondition="false" compartment="default" constant="false" hasOnlySubstanceUnits="false" id="M_pi_LSQBKTe_RSQBKT" name="hydrogenphosphate" fbc:chemicalFormula="HO4P" />
      <species boundaryCondition="false" compartment="default" constant="false" hasOnlySubstanceUnits="false" id="M_pnto__R_LSQBKTe_RSQBKT" name="(R)-Pantothenate" fbc:chemicalFormula="C9H16NO5" />
      <species boundaryCondition="false" compartment="default" constant="false" hasOnlySubstanceUnits="false" id="M_pro__L_LSQBKTe_RSQBKT" name="L-Proline" fbc:chemicalFormula="C5H9NO2" />
      <species boundaryCondition="false" compartment="default" constant="false" hasOnlySubstanceUnits="false" id="M_ptrc_LSQBKTe_RSQBKT" name="Putrescine" fbc:chemicalFormula="C4H14N2" />
      <species boundaryCondition="false" compartment="default" constant="false" hasOnlySubstanceUnits="false" id="M_pydam_LSQBKTe_RSQBKT" name="Pyridoxamine" fbc:chemicalFormula="C8H13N2O2" />
      <species boundaryCondition="false" compartment="default" constant="false" hasOnlySubstanceUnits="false" id="M_pydxn_LSQBKTe_RSQBKT" name="Pyridoxine" fbc:chemicalFormula="C8H11NO3" />
      <species boundaryCondition="false" compartment="default" constant="false" hasOnlySubstanceUnits="false" id="M_pyr_LSQBKTe_RSQBKT" name="pyruvate" fbc:chemicalFormula="C3H3O3" />
      <species boundaryCondition="false" compartment="default" constant="false" hasOnlySubstanceUnits="false" id="M_rib__D_LSQBKTe_RSQBKT" name="D-Ribose" fbc:chemicalFormula="C5H10O5" />
      <species boundaryCondition="false" compartment="default" constant="false" hasOnlySubstanceUnits="false" id="M_ribflv_LSQBKTe_RSQBKT" name="Riboflavin" fbc:chemicalFormula="C17H20N4O6" />
      <species boundaryCondition="false" compartment="default" constant="false" hasOnlySubstanceUnits="false" id="M_sbt__D_LSQBKTe_RSQBKT" name="D-Sorbitol" fbc:chemicalFormula="C6H14O6" />
      <species boundaryCondition="false" compartment="default" constant="false" hasOnlySubstanceUnits="false" id="M_ser__L_LSQBKTe_RSQBKT" name="L-Serine" fbc:chemicalFormula="C3H7NO3" />
      <species boundaryCondition="false" compartment="default" constant="false" hasOnlySubstanceUnits="false" id="M_so4_LSQBKTe_RSQBKT" name="Sulfate" fbc:chemicalFormula="O4S" />
      <species boundaryCondition="false" compartment="default" constant="false" hasOnlySubstanceUnits="false" id="M_spmd_LSQBKTe_RSQBKT" name="Spermidine" fbc:chemicalFormula="C7H22N3" />
      <species boundaryCondition="false" compartment="default" constant="false" hasOnlySubstanceUnits="false" id="M_succ_LSQBKTe_RSQBKT" name="Succinate" fbc:chemicalFormula="C4H4O4" />
      <species boundaryCondition="false" compartment="default" constant="false" hasOnlySubstanceUnits="false" id="M_sucr_LSQBKTe_RSQBKT" name="Sucrose" fbc:chemicalFormula="C12H22O11" />
      <species boundaryCondition="false" compartment="default" constant="false" hasOnlySubstanceUnits="false" id="M_thm_LSQBKTe_RSQBKT" name="Thiamin" fbc:chemicalFormula="C12H17N4OS" />
      <species boundaryCondition="false" compartment="default" constant="false" hasOnlySubstanceUnits="false" id="M_thr__L_LSQBKTe_RSQBKT" name="L-Threonine" fbc:chemicalFormula="C4H9NO3" />
      <species boundaryCondition="false" compartment="default" constant="false" hasOnlySubstanceUnits="false" id="M_thymd_LSQBKTe_RSQBKT" name="Thymidine" fbc:chemicalFormula="C10H14N2O5" />
      <species boundaryCondition="false" compartment="default" constant="false" hasOnlySubstanceUnits="false" id="M_tre_LSQBKTe_RSQBKT" name="Trehalose" fbc:chemicalFormula="C12H22O11" />
      <species boundaryCondition="false" compartment="default" constant="false" hasOnlySubstanceUnits="false" id="M_trp__L_LSQBKTe_RSQBKT" name="L-Tryptophan" fbc:chemicalFormula="C11H12N2O2" />
      <species boundaryCondition="false" compartment="default" constant="false" hasOnlySubstanceUnits="false" id="M_tyr__L_LSQBKTe_RSQBKT" name="L-Tyrosine" fbc:chemicalFormula="C9H11NO3" />
      <species boundaryCondition="false" compartment="default" constant="false" hasOnlySubstanceUnits="false" id="M_ura_LSQBKTe_RSQBKT" name="Uracil" fbc:chemicalFormula="C4H4N2O2" />
      <species boundaryCondition="false" compartment="default" constant="false" hasOnlySubstanceUnits="false" id="M_val__L_LSQBKTe_RSQBKT" name="L-Valine" fbc:chemicalFormula="C5H11NO2" />
      <species boundaryCondition="false" compartment="default" constant="false" hasOnlySubstanceUnits="false" id="M_xan_LSQBKTe_RSQBKT" name="Xanthine" fbc:chemicalFormula="C5H4N4O2" />
      <species boundaryCondition="false" compartment="default" constant="false" hasOnlySubstanceUnits="false" id="M_f6p_LSQBKTc_RSQBKT" name="D-Fructose 6-phosphate" fbc:chemicalFormula="C6H11O9P" />
      <species boundaryCondition="false" compartment="default" constant="false" hasOnlySubstanceUnits="false" id="M_2thdeacp_LSQBKTc_RSQBKT" name="trans_Hexadec_2_enoyl_acyl_carrier_protein" fbc:chemicalFormula="C16H28OX" />
      <species boundaryCondition="false" compartment="default" constant="false" hasOnlySubstanceUnits="false" id="M_2tocdacp_LSQBKTc_RSQBKT" name="trans_Octadec_2_enoyl_acyl_carrier_protein" fbc:chemicalFormula="C18H32OX" />
      <species boundaryCondition="false" compartment="default" constant="false" hasOnlySubstanceUnits="false" id="M_fdp_LSQBKTc_RSQBKT" name="D-Fructose 1,6-bisphosphate" fbc:chemicalFormula="C6H10O12P2" />
      <species boundaryCondition="false" compartment="default" constant="false" hasOnlySubstanceUnits="false" id="M_suc6p_LSQBKTc_RSQBKT" name="Sucrose 6-phosphate" fbc:chemicalFormula="C12H21O14P" />
      <species boundaryCondition="false" compartment="default" constant="false" hasOnlySubstanceUnits="false" id="M_fru_LSQBKTc_RSQBKT" name="D-Fructose" fbc:chemicalFormula="C6H12O6" />
      <species boundaryCondition="false" compartment="default" constant="false" hasOnlySubstanceUnits="false" id="M_ribflv_LSQBKTc_RSQBKT" name="Riboflavin" fbc:chemicalFormula="C17H20N4O6" />
      <species boundaryCondition="false" compartment="default" constant="false" hasOnlySubstanceUnits="false" id="M_ribflvRD_LSQBKTc_RSQBKT" name="Reduced_riboflavin" fbc:chemicalFormula="C17H22N4O6" />
      <species boundaryCondition="false" compartment="default" constant="false" hasOnlySubstanceUnits="false" id="M_fmet_LSQBKTc_RSQBKT" name="N_Formyl_L_methionine" fbc:chemicalFormula="C6H10NO3S" />
      <species boundaryCondition="false" compartment="default" constant="false" hasOnlySubstanceUnits="false" id="M_met__L_LSQBKTc_RSQBKT" name="L-Methionine" fbc:chemicalFormula="C5H11NO2S" />
      <species boundaryCondition="false" compartment="default" constant="false" hasOnlySubstanceUnits="false" id="M_fmn_LSQBKTc_RSQBKT" name="FMN" fbc:chemicalFormula="C17H19N4O9P" />
      <species boundaryCondition="false" compartment="default" constant="false" hasOnlySubstanceUnits="false" id="M_fad_LSQBKTc_RSQBKT" name="Flavin adenine dinucleotide oxidized" fbc:chemicalFormula="C27H31N9O15P2" />
      <species boundaryCondition="false" compartment="default" constant="false" hasOnlySubstanceUnits="false" id="M_succ_LSQBKTc_RSQBKT" name="Succinate" fbc:chemicalFormula="C4H4O4" />
      <species boundaryCondition="false" compartment="default" constant="false" hasOnlySubstanceUnits="false" id="M_f1p_LSQBKTc_RSQBKT" name="D-Fructose 1-phosphate" fbc:chemicalFormula="C6H11O9P" />
      <species boundaryCondition="false" compartment="default" constant="false" hasOnlySubstanceUnits="false" id="M_5fothf_LSQBKTc_RSQBKT" name="5_Formyltetrahydrofolate" fbc:chemicalFormula="C20H21N7O7" />
      <species boundaryCondition="false" compartment="default" constant="false" hasOnlySubstanceUnits="false" id="M_methf_LSQBKTc_RSQBKT" name="5,10-Methenyltetrahydrofolate" fbc:chemicalFormula="C20H20N7O6" />
      <species boundaryCondition="false" compartment="default" constant="false" hasOnlySubstanceUnits="false" id="M_fuc__L_LSQBKTc_RSQBKT" name="L-Fucose" fbc:chemicalFormula="C6H12O5" />
      <species boundaryCondition="false" compartment="default" constant="false" hasOnlySubstanceUnits="false" id="M_mal__L_LSQBKTc_RSQBKT" name="L-Malate" fbc:chemicalFormula="C4H4O5" />
      <species boundaryCondition="false" compartment="default" constant="false" hasOnlySubstanceUnits="false" id="M_gam1p_LSQBKTc_RSQBKT" name="D-Glucosamine 1-phosphate" fbc:chemicalFormula="C6H13NO8P" />
      <species boundaryCondition="false" compartment="default" constant="false" hasOnlySubstanceUnits="false" id="M_acgam1p_LSQBKTc_RSQBKT" name="N-Acetyl-D-glucosamine 1-phosphate" fbc:chemicalFormula="C8H14NO9P" />
      <species boundaryCondition="false" compartment="default" constant="false" hasOnlySubstanceUnits="false" id="M_g1p_LSQBKTc_RSQBKT" name="D-Glucose 1-phosphate" fbc:chemicalFormula="C6H11O9P" />
      <species boundaryCondition="false" compartment="default" constant="false" hasOnlySubstanceUnits="false" id="M_dtdpglc_LSQBKTc_RSQBKT" name="dTDPglucose" fbc:chemicalFormula="C16H24N2O16P2" />
      <species boundaryCondition="false" compartment="default" constant="false" hasOnlySubstanceUnits="false" id="M_glyc3p_LSQBKTc_RSQBKT" name="Glycerol 3-phosphate" fbc:chemicalFormula="C3H7O6P" />
      <species boundaryCondition="false" compartment="default" constant="false" hasOnlySubstanceUnits="false" id="M_glu5sa_LSQBKTc_RSQBKT" name="L-Glutamate 5-semialdehyde" fbc:chemicalFormula="C5H9NO3" />
      <species boundaryCondition="false" compartment="default" constant="false" hasOnlySubstanceUnits="false" id="M_1pyr5c_LSQBKTc_RSQBKT" name="1-Pyrroline-5-carboxylate" fbc:chemicalFormula="C5H6NO2" />
      <species boundaryCondition="false" compartment="default" constant="false" hasOnlySubstanceUnits="false" id="M_glu5p_LSQBKTc_RSQBKT" name="L-Glutamate 5-phosphate" fbc:chemicalFormula="C5H8NO7P" />
      <species boundaryCondition="false" compartment="default" constant="false" hasOnlySubstanceUnits="false" id="M_6pgl_LSQBKTc_RSQBKT" name="6-phospho-D-glucono-1,5-lactone" fbc:chemicalFormula="C6H9O9P" />
      <species boundaryCondition="false" compartment="default" constant="false" hasOnlySubstanceUnits="false" id="M_g6p__B_LSQBKTc_RSQBKT" name="beta-D-glucose 6-phosphate" fbc:chemicalFormula="C6H11O9P" />
      <species boundaryCondition="false" compartment="default" constant="false" hasOnlySubstanceUnits="false" id="M_a_gal__D_LSQBKTc_RSQBKT" name="alpha_D_galactose" fbc:chemicalFormula="X" />
      <species boundaryCondition="false" compartment="default" constant="false" hasOnlySubstanceUnits="false" id="M_gal1p_LSQBKTc_RSQBKT" name="alpha-D-Galactose 1-phosphate" fbc:chemicalFormula="C6H11O9P" />
      <species boundaryCondition="false" compartment="default" constant="false" hasOnlySubstanceUnits="false" id="M_gal_LSQBKTc_RSQBKT" name="D-Galactose" fbc:chemicalFormula="C6H12O6" />
      <species boundaryCondition="false" compartment="default" constant="false" hasOnlySubstanceUnits="false" id="M_melib_LSQBKTc_RSQBKT" name="Melibiose" fbc:chemicalFormula="C12H22O11" />
      <species boundaryCondition="false" compartment="default" constant="false" hasOnlySubstanceUnits="false" id="M_galt1p_LSQBKTc_RSQBKT" name="Galactitol 1-phosphate" fbc:chemicalFormula="C6H13O9P" />
      <species boundaryCondition="false" compartment="default" constant="false" hasOnlySubstanceUnits="false" id="M_13dpg_LSQBKTc_RSQBKT" name="3-Phospho-D-glyceroyl phosphate" fbc:chemicalFormula="C3H4O10P2" />
      <species boundaryCondition="false" compartment="default" constant="false" hasOnlySubstanceUnits="false" id="M_gar_LSQBKTc_RSQBKT" name="N1-(5-Phospho-D-ribosyl)glycinamide" fbc:chemicalFormula="C7H14N2O8P" />
      <species boundaryCondition="false" compartment="default" constant="false" hasOnlySubstanceUnits="false" id="M_fgam_LSQBKTc_RSQBKT" name="N2-Formyl-N1-(5-phospho-D-ribosyl)glycinamide" fbc:chemicalFormula="C8H13N2O9P" />
      <species boundaryCondition="false" compartment="default" constant="false" hasOnlySubstanceUnits="false" id="M_glyclt_LSQBKTc_RSQBKT" name="Glycolate" fbc:chemicalFormula="C2H3O3" />
      <species boundaryCondition="false" compartment="default" constant="false" hasOnlySubstanceUnits="false" id="M_ser__L_LSQBKTc_RSQBKT" name="L-Serine" fbc:chemicalFormula="C3H7NO3" />
      <species boundaryCondition="false" compartment="default" constant="false" hasOnlySubstanceUnits="false" id="M_gly_LSQBKTc_RSQBKT" name="Glycine" fbc:chemicalFormula="C2H5NO2" />
      <species boundaryCondition="false" compartment="default" constant="false" hasOnlySubstanceUnits="false" id="M_mlthf_LSQBKTc_RSQBKT" name="5,10-Methylenetetrahydrofolate" fbc:chemicalFormula="C20H21N7O6" />
      <species boundaryCondition="false" compartment="default" constant="false" hasOnlySubstanceUnits="false" id="M_gmp_LSQBKTc_RSQBKT" name="GMP" fbc:chemicalFormula="C10H12N5O8P" />
      <species boundaryCondition="false" compartment="default" constant="false" hasOnlySubstanceUnits="false" id="M_dadp_LSQBKTc_RSQBKT" name="dADP" fbc:chemicalFormula="C10H12N5O9P2" />
      <species boundaryCondition="false" compartment="default" constant="false" hasOnlySubstanceUnits="false" id="M_glcn__D_LSQBKTc_RSQBKT" name="D_Gluconate" fbc:chemicalFormula="X" />
      <species boundaryCondition="false" compartment="default" constant="false" hasOnlySubstanceUnits="false" id="M_glycogen_LSQBKTc_RSQBKT" name="glycogen" fbc:chemicalFormula="C6H10O5" />
      <species boundaryCondition="false" compartment="default" constant="false" hasOnlySubstanceUnits="false" id="M_adpglc_LSQBKTc_RSQBKT" name="ADPglucose" fbc:chemicalFormula="C16H23N5O15P2" />
      <species boundaryCondition="false" compartment="default" constant="false" hasOnlySubstanceUnits="false" id="M_glutrna_LSQBKTc_RSQBKT" name="L-Glutamyl-tRNA(Glu)" fbc:chemicalFormula="C5H7NO3R" />
      <species boundaryCondition="false" compartment="default" constant="false" hasOnlySubstanceUnits="false" id="M_glntrna_LSQBKTc_RSQBKT" name="L-Glutaminyl-tRNA(Gln)" fbc:chemicalFormula="C5H9N2O2R" />
      <species boundaryCondition="false" compartment="default" constant="false" hasOnlySubstanceUnits="false" id="M_LTAglc_LPL_LSQBKTc_RSQBKT" name="Lipoteichoic_acid__n25_with_glucose_residues__LPL_specific_" fbc:chemicalFormula="X" />
      <species boundaryCondition="false" compartment="default" constant="false" hasOnlySubstanceUnits="false" id="M_glucys_LSQBKTc_RSQBKT" name="gamma-L-Glutamyl-L-cysteine" fbc:chemicalFormula="C8H13N2O5S" />
      <species boundaryCondition="false" compartment="default" constant="false" hasOnlySubstanceUnits="false" id="M_pram_LSQBKTc_RSQBKT" name="5-Phospho-beta-D-ribosylamine" fbc:chemicalFormula="C5H11NO7P" />
      <species boundaryCondition="false" compartment="default" constant="false" hasOnlySubstanceUnits="false" id="M_glu__D_LSQBKTc_RSQBKT" name="D-Glutamate" fbc:chemicalFormula="C5H8NO4" />
      <species boundaryCondition="false" compartment="default" constant="false" hasOnlySubstanceUnits="false" id="M_trnaglu_LSQBKTc_RSQBKT" name="tRNA (Glu)" fbc:chemicalFormula="R" />
      <species boundaryCondition="false" compartment="default" constant="false" hasOnlySubstanceUnits="false" id="M_glyb_LSQBKTc_RSQBKT" name="Glycine betaine" fbc:chemicalFormula="C5H11NO2" />
      <species boundaryCondition="false" compartment="default" constant="false" hasOnlySubstanceUnits="false" id="M_3pg_LSQBKTc_RSQBKT" name="3-Phospho-D-glycerate" fbc:chemicalFormula="C3H4O7P" />
      <species boundaryCondition="false" compartment="default" constant="false" hasOnlySubstanceUnits="false" id="M_trnagly_LSQBKTc_RSQBKT" name="tRNA(Gly)" fbc:chemicalFormula="R" />
      <species boundaryCondition="false" compartment="default" constant="false" hasOnlySubstanceUnits="false" id="M_glytrna_LSQBKTc_RSQBKT" name="Glycyl-tRNA(Gly)" fbc:chemicalFormula="C2H4NOR" />
      <species boundaryCondition="false" compartment="default" constant="false" hasOnlySubstanceUnits="false" id="M_xmp_LSQBKTc_RSQBKT" name="Xanthosine 5'-phosphate" fbc:chemicalFormula="C10H11N4O9P" />
      <species boundaryCondition="false" compartment="default" constant="false" hasOnlySubstanceUnits="false" id="M_6pgc_LSQBKTc_RSQBKT" name="6-Phospho-D-gluconate" fbc:chemicalFormula="C6H10O10P" />
      <species boundaryCondition="false" compartment="default" constant="false" hasOnlySubstanceUnits="false" id="M_gsn_LSQBKTc_RSQBKT" name="Guanosine" fbc:chemicalFormula="C10H13N5O5" />
      <species boundaryCondition="false" compartment="default" constant="false" hasOnlySubstanceUnits="false" id="M_gua_LSQBKTc_RSQBKT" name="Guanine" fbc:chemicalFormula="C5H5N5O" />
      <species boundaryCondition="false" compartment="default" constant="false" hasOnlySubstanceUnits="false" id="M_g3pc_LSQBKTc_RSQBKT" name="sn-Glycero-3-phosphocholine" fbc:chemicalFormula="C8H20NO6P" />
      <species boundaryCondition="false" compartment="default" constant="false" hasOnlySubstanceUnits="false" id="M_g3pe_LSQBKTc_RSQBKT" name="sn-Glycero-3-phosphoethanolamine" fbc:chemicalFormula="C5H14NO6P" />
      <species boundaryCondition="false" compartment="default" constant="false" hasOnlySubstanceUnits="false" id="M_etha_LSQBKTc_RSQBKT" name="Ethanolamine" fbc:chemicalFormula="C2H8NO" />
      <species boundaryCondition="false" compartment="default" constant="false" hasOnlySubstanceUnits="false" id="M_g3ps_LSQBKTc_RSQBKT" name="Glycerophosphoserine" fbc:chemicalFormula="C6H13NO8P" />
      <species boundaryCondition="false" compartment="default" constant="false" hasOnlySubstanceUnits="false" id="M_g3pg_LSQBKTc_RSQBKT" name="Glycerophosphoglycerol" fbc:chemicalFormula="C6H14O8P" />
      <species boundaryCondition="false" compartment="default" constant="false" hasOnlySubstanceUnits="false" id="M_g3pi_LSQBKTc_RSQBKT" name="sn-Glycero-3-phospho-1-inositol" fbc:chemicalFormula="C9H18O11P" />
      <species boundaryCondition="false" compartment="default" constant="false" hasOnlySubstanceUnits="false" id="M_inost_LSQBKTc_RSQBKT" name="myo-Inositol" fbc:chemicalFormula="C6H12O6" />
      <species boundaryCondition="false" compartment="default" constant="false" hasOnlySubstanceUnits="false" id="M_RTAglc_LSQBKTc_RSQBKT" name="ribitol_teichoic_acid__n25__with_glucose_substitutions" fbc:chemicalFormula="C294H533N2O318P27" />
      <species boundaryCondition="false" compartment="default" constant="false" hasOnlySubstanceUnits="false" id="M_frdp_LSQBKTc_RSQBKT" name="Farnesyl diphosphate" fbc:chemicalFormula="C15H25O7P2" />
      <species boundaryCondition="false" compartment="default" constant="false" hasOnlySubstanceUnits="false" id="M_gthrd_LSQBKTc_RSQBKT" name="Reduced glutathione" fbc:chemicalFormula="C10H16N3O6S" />
      <species boundaryCondition="false" compartment="default" constant="false" hasOnlySubstanceUnits="false" id="M_gthox_LSQBKTc_RSQBKT" name="Oxidized glutathione" fbc:chemicalFormula="C20H30N6O12S2" />
      <species boundaryCondition="false" compartment="default" constant="false" hasOnlySubstanceUnits="false" id="M_gdptp_LSQBKTc_RSQBKT" name="Guanosine 3'-diphosphate 5'-triphosphate" fbc:chemicalFormula="C10H11N5O20P5" />
      <species boundaryCondition="false" compartment="default" constant="false" hasOnlySubstanceUnits="false" id="M_3hbacp_LSQBKTc_RSQBKT" name="3R__3_Hydroxybutanoyl_acyl_carrier_protein" fbc:chemicalFormula="C4H6O2X" />
      <species boundaryCondition="false" compartment="default" constant="false" hasOnlySubstanceUnits="false" id="M_aaacp_LSQBKTc_RSQBKT" name="Acetoacetyl_acyl_carrier_protein" fbc:chemicalFormula="C4H4O2X" />
      <species boundaryCondition="false" compartment="default" constant="false" hasOnlySubstanceUnits="false" id="M_3hddacp_LSQBKTc_RSQBKT" name="R__3_Hydroxydodecanoyl_acyl_carrier_protein" fbc:chemicalFormula="C12H22O2X" />
      <species boundaryCondition="false" compartment="default" constant="false" hasOnlySubstanceUnits="false" id="M_3oxddacp_LSQBKTc_RSQBKT" name="3_Oxododecanoyl_acyl_carrier_protein" fbc:chemicalFormula="C12H20O2X" />
      <species boundaryCondition="false" compartment="default" constant="false" hasOnlySubstanceUnits="false" id="M_3hdeacp_LSQBKTc_RSQBKT" name="3R__3_Hydroxydecanoyl_acyl_carrier_protein" fbc:chemicalFormula="C10H18O2X" />
      <species boundaryCondition="false" compartment="default" constant="false" hasOnlySubstanceUnits="false" id="M_3oxdeacp_LSQBKTc_RSQBKT" name="3_Oxodecanoyl_acyl_carrier_protein" fbc:chemicalFormula="C10H16O2X" />
      <species boundaryCondition="false" compartment="default" constant="false" hasOnlySubstanceUnits="false" id="M_2theacp_LSQBKTc_RSQBKT" name="trans_Hex_2_enoyl_acp" fbc:chemicalFormula="C6H8OX" />
      <species boundaryCondition="false" compartment="default" constant="false" hasOnlySubstanceUnits="false" id="M_hexacp_LSQBKTc_RSQBKT" name="Hexanoyl_acyl_carrier_protein" fbc:chemicalFormula="C6H10OX" />
      <species boundaryCondition="false" compartment="default" constant="false" hasOnlySubstanceUnits="false" id="M_4mhetz_LSQBKTc_RSQBKT" name="4-Methyl-5-(2-hydroxyethyl)-thiazole" fbc:chemicalFormula="C6H9NOS" />
      <species boundaryCondition="false" compartment="default" constant="false" hasOnlySubstanceUnits="false" id="M_4mpetz_LSQBKTc_RSQBKT" name="4-Methyl-5-(2-phosphoethyl)-thiazole" fbc:chemicalFormula="C6H8NO4PS" />
      <species boundaryCondition="false" compartment="default" constant="false" hasOnlySubstanceUnits="false" id="M_3hpaacp_LSQBKTc_RSQBKT" name="3R__3_Hydroxypalmitoyl_acyl_carrier_protein" fbc:chemicalFormula="C16H30O2X" />
      <species boundaryCondition="false" compartment="default" constant="false" hasOnlySubstanceUnits="false" id="M_3oxhdacp_LSQBKTc_RSQBKT" name="3_Oxohexadecanoyl_acp" fbc:chemicalFormula="C16H28O2X" />
      <species boundaryCondition="false" compartment="default" constant="false" hasOnlySubstanceUnits="false" id="M_3hhacp_LSQBKTc_RSQBKT" name="R__3_Hydroxyhexanoyl_acp" fbc:chemicalFormula="C6H10O2X" />
      <species boundaryCondition="false" compartment="default" constant="false" hasOnlySubstanceUnits="false" id="M_3oxhacp_LSQBKTc_RSQBKT" name="3_Oxohexanoyl_acyl_carrier_protein" fbc:chemicalFormula="C6H8O2X" />
      <species boundaryCondition="false" compartment="default" constant="false" hasOnlySubstanceUnits="false" id="M_3hmp_LSQBKTc_RSQBKT" name="3-hydroxy-2-methylpropanoate" fbc:chemicalFormula="C4H7O3" />
      <species boundaryCondition="false" compartment="default" constant="false" hasOnlySubstanceUnits="false" id="M_2mop_LSQBKTc_RSQBKT" name="2-methyl-3-oxopropanoate" fbc:chemicalFormula="C4H5O3" />
      <species boundaryCondition="false" compartment="default" constant="false" hasOnlySubstanceUnits="false" id="M_his__L_LSQBKTc_RSQBKT" name="L-Histidine" fbc:chemicalFormula="C6H9N3O2" />
      <species boundaryCondition="false" compartment="default" constant="false" hasOnlySubstanceUnits="false" id="M_hista_LSQBKTc_RSQBKT" name="histamium" fbc:chemicalFormula="C5H10N3" />
      <species boundaryCondition="false" compartment="default" constant="false" hasOnlySubstanceUnits="false" id="M_impyr_LSQBKTc_RSQBKT" name="Imidazole_pyruvate" fbc:chemicalFormula="X" />
      <species boundaryCondition="false" compartment="default" constant="false" hasOnlySubstanceUnits="false" id="M_histd_LSQBKTc_RSQBKT" name="L-Histidinol" fbc:chemicalFormula="C6H12N3O" />
      <species boundaryCondition="false" compartment="default" constant="false" hasOnlySubstanceUnits="false" id="M_hisp_LSQBKTc_RSQBKT" name="L-Histidinol phosphate" fbc:chemicalFormula="C6H11N3O4P" />
      <species boundaryCondition="false" compartment="default" constant="false" hasOnlySubstanceUnits="false" id="M_trnahis_LSQBKTc_RSQBKT" name="tRNA(His)" fbc:chemicalFormula="R" />
      <species boundaryCondition="false" compartment="default" constant="false" hasOnlySubstanceUnits="false" id="M_histrna_LSQBKTc_RSQBKT" name="L-Histidyl-tRNA(His)" fbc:chemicalFormula="C6H8N3OR" />
      <species boundaryCondition="false" compartment="default" constant="false" hasOnlySubstanceUnits="false" id="M_mev__R_LSQBKTc_RSQBKT" name="(R)-mevalonate" fbc:chemicalFormula="C6H11O4" />
      <species boundaryCondition="false" compartment="default" constant="false" hasOnlySubstanceUnits="false" id="M_hmgcoa_LSQBKTc_RSQBKT" name="Hydroxymethylglutaryl-CoA" fbc:chemicalFormula="C27H39N7O20P3S" />
      <species boundaryCondition="false" compartment="default" constant="false" hasOnlySubstanceUnits="false" id="M_4ampm_LSQBKTc_RSQBKT" name="4-Amino-2-methyl-5-phosphomethylpyrimidine" fbc:chemicalFormula="C6H8N3O4P" />
      <species boundaryCondition="false" compartment="default" constant="false" hasOnlySubstanceUnits="false" id="M_3hocacp_LSQBKTc_RSQBKT" name="R__3_Hydroxyoctanoyl_acyl_carrier_protein" fbc:chemicalFormula="C8H14O2X" />
      <species boundaryCondition="false" compartment="default" constant="false" hasOnlySubstanceUnits="false" id="M_2toceacp_LSQBKTc_RSQBKT" name="trans_Oct_2_enoyl_acp" fbc:chemicalFormula="C8H12OX" />
      <species boundaryCondition="false" compartment="default" constant="false" hasOnlySubstanceUnits="false" id="M_3oxocacp_LSQBKTc_RSQBKT" name="3_Oxooctanoyl_acyl_carrier_protein" fbc:chemicalFormula="C8H12O2X" />
      <species boundaryCondition="false" compartment="default" constant="false" hasOnlySubstanceUnits="false" id="M_3hocdacp_LSQBKTc_RSQBKT" name="3R__3_Hydroxyoctadecanoyl_acyl_carrier_protein" fbc:chemicalFormula="C18H34O2X" />
      <species boundaryCondition="false" compartment="default" constant="false" hasOnlySubstanceUnits="false" id="M_3oxocdacp_LSQBKTc_RSQBKT" name="3_Oxooctadecanoyl_acp" fbc:chemicalFormula="C18H32O2X" />
      <species boundaryCondition="false" compartment="default" constant="false" hasOnlySubstanceUnits="false" id="M_4hphac_LSQBKTc_RSQBKT" name="4-hydroxyphenylacetate" fbc:chemicalFormula="C8H7O3" />
      <species boundaryCondition="false" compartment="default" constant="false" hasOnlySubstanceUnits="false" id="M_34dhpha_LSQBKTc_RSQBKT" name="(3,4-dihydroxyphenyl)acetate" fbc:chemicalFormula="C8H7O4" />
      <species boundaryCondition="false" compartment="default" constant="false" hasOnlySubstanceUnits="false" id="M_34hpp_LSQBKTc_RSQBKT" name="3-(4-Hydroxyphenyl)pyruvate" fbc:chemicalFormula="C9H7O4" />
      <species boundaryCondition="false" compartment="default" constant="false" hasOnlySubstanceUnits="false" id="M_34hplac_LSQBKTc_RSQBKT" name="R__3__4_Hydroxyphenyl_lactate" fbc:chemicalFormula="X" />
      <species boundaryCondition="false" compartment="default" constant="false" hasOnlySubstanceUnits="false" id="M_hom__L_LSQBKTc_RSQBKT" name="L-Homoserine" fbc:chemicalFormula="C4H9NO3" />
      <species boundaryCondition="false" compartment="default" constant="false" hasOnlySubstanceUnits="false" id="M_achms_LSQBKTc_RSQBKT" name="O-Acetyl-L-homoserine" fbc:chemicalFormula="C6H11NO4" />
      <species boundaryCondition="false" compartment="default" constant="false" hasOnlySubstanceUnits="false" id="M_phom_LSQBKTc_RSQBKT" name="O-Phospho-L-homoserine" fbc:chemicalFormula="C4H8NO6P" />
      <species boundaryCondition="false" compartment="default" constant="false" hasOnlySubstanceUnits="false" id="M_imacp_LSQBKTc_RSQBKT" name="3-(Imidazol-4-yl)-2-oxopropyl phosphate" fbc:chemicalFormula="C6H7N2O5P" />
      <species boundaryCondition="false" compartment="default" constant="false" hasOnlySubstanceUnits="false" id="M_3htdacp_LSQBKTc_RSQBKT" name="3R__3_Hydroxytetradecanoyl_acyl_carrier_protein" fbc:chemicalFormula="C14H26O2X" />
      <species boundaryCondition="false" compartment="default" constant="false" hasOnlySubstanceUnits="false" id="M_2ttdeacp_LSQBKTc_RSQBKT" name="trans_Tetradec_2_enoyl_acyl_carrier_protein" fbc:chemicalFormula="C14H24OX" />
      <species boundaryCondition="false" compartment="default" constant="false" hasOnlySubstanceUnits="false" id="M_3oxtdacp_LSQBKTc_RSQBKT" name="3_Oxotetradecanoyl_acyl_carrier_protein" fbc:chemicalFormula="C14H24O2X" />
      <species boundaryCondition="false" compartment="default" constant="false" hasOnlySubstanceUnits="false" id="M_pyam5p_LSQBKTc_RSQBKT" name="Pyridoxamine 5'-phosphate" fbc:chemicalFormula="C8H12N2O5P" />
      <species boundaryCondition="false" compartment="default" constant="false" hasOnlySubstanceUnits="false" id="M_prlp_LSQBKTc_RSQBKT" name="5-[(5-phospho-1-deoxyribulos-1-ylamino)methylideneamino]-1-(5-phosphoribosyl)imidazole-4-carboxamide" fbc:chemicalFormula="C15H21N5O15P2" />
      <species boundaryCondition="false" compartment="default" constant="false" hasOnlySubstanceUnits="false" id="M_eig3p_LSQBKTc_RSQBKT" name="D-erythro-1-(Imidazol-4-yl)glycerol 3-phosphate" fbc:chemicalFormula="C6H9N2O6P" />
      <species boundaryCondition="false" compartment="default" constant="false" hasOnlySubstanceUnits="false" id="M_2cpr5p_LSQBKTc_RSQBKT" name="1-(2-Carboxyphenylamino)-1-deoxy-D-ribulose 5-phosphate" fbc:chemicalFormula="C12H13NO9P" />
      <species boundaryCondition="false" compartment="default" constant="false" hasOnlySubstanceUnits="false" id="M_3ig3p_LSQBKTc_RSQBKT" name="C'-(3-Indolyl)-glycerol 3-phosphate" fbc:chemicalFormula="C11H12NO6P" />
      <species boundaryCondition="false" compartment="default" constant="false" hasOnlySubstanceUnits="false" id="M_indpyr_LSQBKTc_RSQBKT" name="Indolepyruvate" fbc:chemicalFormula="C11H8NO3" />
      <species boundaryCondition="false" compartment="default" constant="false" hasOnlySubstanceUnits="false" id="M_indlac_LSQBKTc_RSQBKT" name="Indolelactate" fbc:chemicalFormula="X" />
      <species boundaryCondition="false" compartment="default" constant="false" hasOnlySubstanceUnits="false" id="M_ile__L_LSQBKTc_RSQBKT" name="L-Isoleucine" fbc:chemicalFormula="C6H13NO2" />
      <species boundaryCondition="false" compartment="default" constant="false" hasOnlySubstanceUnits="false" id="M_trnaile_LSQBKTc_RSQBKT" name="tRNA(Ile)" fbc:chemicalFormula="R" />
      <species boundaryCondition="false" compartment="default" constant="false" hasOnlySubstanceUnits="false" id="M_iletrna_LSQBKTc_RSQBKT" name="L-Isoleucyl-tRNA(Ile)" fbc:chemicalFormula="C6H12NOR" />
      <species boundaryCondition="false" compartment="default" constant="false" hasOnlySubstanceUnits="false" id="M_imlac_LSQBKTc_RSQBKT" name="imidazole_lactate" fbc:chemicalFormula="X" />
      <species boundaryCondition="false" compartment="default" constant="false" hasOnlySubstanceUnits="false" id="M_2ins_LSQBKTc_RSQBKT" name="2-Inosose" fbc:chemicalFormula="C6H10O6" />
      <species boundaryCondition="false" compartment="default" constant="false" hasOnlySubstanceUnits="false" id="M_lcts_LSQBKTc_RSQBKT" name="Lactose" fbc:chemicalFormula="C12H22O11" />
      <species boundaryCondition="false" compartment="default" constant="false" hasOnlySubstanceUnits="false" id="M_lald__L_LSQBKTc_RSQBKT" name="L-Lactaldehyde" fbc:chemicalFormula="C3H6O2" />
      <species boundaryCondition="false" compartment="default" constant="false" hasOnlySubstanceUnits="false" id="M_lac__L_LSQBKTc_RSQBKT" name="L-Lactate" fbc:chemicalFormula="C3H5O3" />
      <species boundaryCondition="false" compartment="default" constant="false" hasOnlySubstanceUnits="false" id="M_leu__L_LSQBKTc_RSQBKT" name="L-Leucine" fbc:chemicalFormula="C6H13NO2" />
      <species boundaryCondition="false" compartment="default" constant="false" hasOnlySubstanceUnits="false" id="M_trnaleu_LSQBKTc_RSQBKT" name="tRNA(Leu)" fbc:chemicalFormula="R" />
      <species boundaryCondition="false" compartment="default" constant="false" hasOnlySubstanceUnits="false" id="M_leutrna_LSQBKTc_RSQBKT" name="L-Leucyl-tRNA(Leu)" fbc:chemicalFormula="C6H12NOR" />
      <species boundaryCondition="false" compartment="default" constant="false" hasOnlySubstanceUnits="false" id="M_lystrna_LSQBKTc_RSQBKT" name="L-Lysine-tRNA (Lys)" fbc:chemicalFormula="C6H14N2OR" />
      <species boundaryCondition="false" compartment="default" constant="false" hasOnlySubstanceUnits="false" id="M_lyspg_LPL_LSQBKTc_RSQBKT" name="1_lysyl_phosphatidyl_glycerol__LPL_specific_" fbc:chemicalFormula="X" />
      <species boundaryCondition="false" compartment="default" constant="false" hasOnlySubstanceUnits="false" id="M_trnalys_LSQBKTc_RSQBKT" name="tRNA(Lys)" fbc:chemicalFormula="R" />
      <species boundaryCondition="false" compartment="default" constant="false" hasOnlySubstanceUnits="false" id="M_mnl1p_LSQBKTc_RSQBKT" name="D-Mannitol 1-phosphate" fbc:chemicalFormula="C6H13O9P" />
      <species boundaryCondition="false" compartment="default" constant="false" hasOnlySubstanceUnits="false" id="M_malacp_LSQBKTc_RSQBKT" name="Malonyl_acyl_carrier_protein" fbc:chemicalFormula="C14H22N2O10PRS" />
      <species boundaryCondition="false" compartment="default" constant="false" hasOnlySubstanceUnits="false" id="M_malt_LSQBKTc_RSQBKT" name="Maltose" fbc:chemicalFormula="C12H22O11" />
      <species boundaryCondition="false" compartment="default" constant="false" hasOnlySubstanceUnits="false" id="M_acmalt_LSQBKTc_RSQBKT" name="Acetyl-maltose" fbc:chemicalFormula="C14H24O12" />
      <species boundaryCondition="false" compartment="default" constant="false" hasOnlySubstanceUnits="false" id="M_man6p_LSQBKTc_RSQBKT" name="D-Mannose 6-phosphate" fbc:chemicalFormula="C6H11O9P" />
      <species boundaryCondition="false" compartment="default" constant="false" hasOnlySubstanceUnits="false" id="M_octacp_LSQBKTc_RSQBKT" name="Octanoyl_acyl_carrier_protein" fbc:chemicalFormula="C8H14OX" />
      <species boundaryCondition="false" compartment="default" constant="false" hasOnlySubstanceUnits="false" id="M_5mthf_LSQBKTc_RSQBKT" name="5-Methyltetrahydrofolate" fbc:chemicalFormula="C20H24N7O6" />
      <species boundaryCondition="false" compartment="default" constant="false" hasOnlySubstanceUnits="false" id="M_trnamet_LSQBKTc_RSQBKT" name="tRNA(Met)" fbc:chemicalFormula="R" />
      <species boundaryCondition="false" compartment="default" constant="false" hasOnlySubstanceUnits="false" id="M_mettrna_LSQBKTc_RSQBKT" name="L-Methionyl-tRNA (Met)" fbc:chemicalFormula="C5H10NOSR" />
      <species boundaryCondition="false" compartment="default" constant="false" hasOnlySubstanceUnits="false" id="M_5pmev_LSQBKTc_RSQBKT" name="(R)-5-phosphonatomevalonate(3-)" fbc:chemicalFormula="C6H10O7P" />
      <species boundaryCondition="false" compartment="default" constant="false" hasOnlySubstanceUnits="false" id="M_Moco_LSQBKTc_RSQBKT" name="Molybdenum_cofactor" fbc:chemicalFormula="X" />
      <species boundaryCondition="false" compartment="default" constant="false" hasOnlySubstanceUnits="false" id="M_MGD_LSQBKTc_RSQBKT" name="moldybdopterin_guanine_dinucleotide" fbc:chemicalFormula="X" />
      <species boundaryCondition="false" compartment="default" constant="false" hasOnlySubstanceUnits="false" id="M_mi1p__D_LSQBKTc_RSQBKT" name="1D-myo-Inositol 1-phosphate" fbc:chemicalFormula="C6H11O9P" />
      <species boundaryCondition="false" compartment="default" constant="false" hasOnlySubstanceUnits="false" id="M_g1p__B_LSQBKTc_RSQBKT" name="beta D-Glucose 1-phosphate" fbc:chemicalFormula="C6H11O9P" />
      <species boundaryCondition="false" compartment="default" constant="false" hasOnlySubstanceUnits="false" id="M_mnl_LSQBKTc_RSQBKT" name="D-Mannitol" fbc:chemicalFormula="C6H14O6" />
      <species boundaryCondition="false" compartment="default" constant="false" hasOnlySubstanceUnits="false" id="M_mn2_LSQBKTc_RSQBKT" name="Mn2+" fbc:chemicalFormula="Mn" />
      <species boundaryCondition="false" compartment="default" constant="false" hasOnlySubstanceUnits="false" id="M_MCOOH_LSQBKTc_RSQBKT" name="MPT_synthase_small_subunit_MoaD" fbc:chemicalFormula="MCO2" />
      <species boundaryCondition="false" compartment="default" constant="false" hasOnlySubstanceUnits="false" id="M_MCOSH_LSQBKTc_RSQBKT" name="MPT_synthase_sulfurylated_small_subunit__MoaD_SH_" fbc:chemicalFormula="MCHOS" />
      <species boundaryCondition="false" compartment="default" constant="false" hasOnlySubstanceUnits="false" id="M_MPT_LSQBKTc_RSQBKT" name="molybdopterin" fbc:chemicalFormula="X" />
      <species boundaryCondition="false" compartment="default" constant="false" hasOnlySubstanceUnits="false" id="M_PreZ_LSQBKTc_RSQBKT" name="Precursor_Z_in_molybdenum_cofactor_biosynthesis" fbc:chemicalFormula="C10H11N5O7P" />
      <species boundaryCondition="false" compartment="default" constant="false" hasOnlySubstanceUnits="false" id="M_5mta_LSQBKTc_RSQBKT" name="5-Methylthioadenosine" fbc:chemicalFormula="C11H15N5O3S" />
      <species boundaryCondition="false" compartment="default" constant="false" hasOnlySubstanceUnits="false" id="M_5mtr_LSQBKTc_RSQBKT" name="5-Methylthio-D-ribose" fbc:chemicalFormula="C6H12O4S" />
      <species boundaryCondition="false" compartment="default" constant="false" hasOnlySubstanceUnits="false" id="M_5mthglu_LSQBKTc_RSQBKT" name="5_Methyltetrahydropteroyltri_L_glutamate" fbc:chemicalFormula="C25H34N8O12" />
      <species boundaryCondition="false" compartment="default" constant="false" hasOnlySubstanceUnits="false" id="M_thglu_LSQBKTc_RSQBKT" name="Tetrahydropteroyltri_L_glutamate" fbc:chemicalFormula="C24H32N8O12" />
      <species boundaryCondition="false" compartment="default" constant="false" hasOnlySubstanceUnits="false" id="M_nac_LSQBKTc_RSQBKT" name="Nicotinate" fbc:chemicalFormula="C6H4NO2" />
      <species boundaryCondition="false" compartment="default" constant="false" hasOnlySubstanceUnits="false" id="M_ncam_LSQBKTc_RSQBKT" name="Nicotinamide" fbc:chemicalFormula="C6H6N2O" />
      <species boundaryCondition="false" compartment="default" constant="false" hasOnlySubstanceUnits="false" id="M_dnad_LSQBKTc_RSQBKT" name="Deamino-NAD+" fbc:chemicalFormula="C21H24N6O15P2" />
      <species boundaryCondition="false" compartment="default" constant="false" hasOnlySubstanceUnits="false" id="M_nicrnt_LSQBKTc_RSQBKT" name="Nicotinate D-ribonucleotide" fbc:chemicalFormula="C11H12NO9P" />
      <species boundaryCondition="false" compartment="default" constant="false" hasOnlySubstanceUnits="false" id="M_dgdp_LSQBKTc_RSQBKT" name="dGDP" fbc:chemicalFormula="C10H12N5O10P2" />
      <species boundaryCondition="false" compartment="default" constant="false" hasOnlySubstanceUnits="false" id="M_dudp_LSQBKTc_RSQBKT" name="dUDP" fbc:chemicalFormula="C9H11N2O11P2" />
      <species boundaryCondition="false" compartment="default" constant="false" hasOnlySubstanceUnits="false" id="M_nh3_LSQBKTe_RSQBKT" name="Ammonia" fbc:chemicalFormula="X" />
      <species boundaryCondition="false" compartment="default" constant="false" hasOnlySubstanceUnits="false" id="M_nh3_LSQBKTc_RSQBKT" name="Ammonia" fbc:chemicalFormula="X" />
      <species boundaryCondition="false" compartment="default" constant="false" hasOnlySubstanceUnits="false" id="M_no2_LSQBKTc_RSQBKT" name="Nitrite" fbc:chemicalFormula="NO2" />
      <species boundaryCondition="false" compartment="default" constant="false" hasOnlySubstanceUnits="false" id="M_no3_LSQBKTc_RSQBKT" name="Nitrate" fbc:chemicalFormula="NO3" />
      <species boundaryCondition="false" compartment="default" constant="false" hasOnlySubstanceUnits="false" id="M_n2ppn_LSQBKTc_RSQBKT" name="2_Nitropropane" fbc:chemicalFormula="C3H7NO2" />
      <species boundaryCondition="false" compartment="default" constant="false" hasOnlySubstanceUnits="false" id="M_acetone_LSQBKTc_RSQBKT" name="acetone" fbc:chemicalFormula="C3H6O" />
      <species boundaryCondition="false" compartment="default" constant="false" hasOnlySubstanceUnits="false" id="M_orot5p_LSQBKTc_RSQBKT" name="Orotidine 5'-phosphate" fbc:chemicalFormula="C10H10N2O11P" />
      <species boundaryCondition="false" compartment="default" constant="false" hasOnlySubstanceUnits="false" id="M_3ophb_LSQBKTc_RSQBKT" name="3-Octaprenyl-4-hydroxybenzoate" fbc:chemicalFormula="C47H69O3" />
      <species boundaryCondition="false" compartment="default" constant="false" hasOnlySubstanceUnits="false" id="M_2oph_LSQBKTc_RSQBKT" name="2-Octaprenylphenol" fbc:chemicalFormula="C46H70O" />
      <species boundaryCondition="false" compartment="default" constant="false" hasOnlySubstanceUnits="false" id="M_pro__L_LSQBKTc_RSQBKT" name="L-Proline" fbc:chemicalFormula="C5H9NO2" />
      <species boundaryCondition="false" compartment="default" constant="false" hasOnlySubstanceUnits="false" id="M_ugmdalac_LSQBKTc_RSQBKT" name="UDP_N_acetylmuramoyl_L_alanyl_D_glutamyl_meso_2_6_diaminopimeloyl_D_alanyl_D_lactate" fbc:chemicalFormula="X" />
      <species boundaryCondition="false" compartment="default" constant="false" hasOnlySubstanceUnits="false" id="M_uagmdalac_LSQBKTc_RSQBKT" name="Undecaprenyl_diphospho_N_acetylmuramoyl_L_alanyl_D_glutamyl_meso_2_6_diaminopimeloyl_D_alanyl_D_lactate" fbc:chemicalFormula="X" />
      <species boundaryCondition="false" compartment="default" constant="false" hasOnlySubstanceUnits="false" id="M_camp_LSQBKTc_RSQBKT" name="cAMP" fbc:chemicalFormula="C10H11N5O6P" />
      <species boundaryCondition="false" compartment="default" constant="false" hasOnlySubstanceUnits="false" id="M_35cdamp_LSQBKTc_RSQBKT" name="3__5__Cyclic_dAMP" fbc:chemicalFormula="X" />
      <species boundaryCondition="false" compartment="default" constant="false" hasOnlySubstanceUnits="false" id="M_35cimp_LSQBKTc_RSQBKT" name="3__5__Cyclic_IMP" fbc:chemicalFormula="X" />
      <species boundaryCondition="false" compartment="default" constant="false" hasOnlySubstanceUnits="false" id="M_35cgmp_LSQBKTc_RSQBKT" name="3,5-cyclic GMP(1-)" fbc:chemicalFormula="C10H11N5O7P" />
      <species boundaryCondition="false" compartment="default" constant="false" hasOnlySubstanceUnits="false" id="M_35ccmp_LSQBKTc_RSQBKT" name="3__5__Cyclic_CMP" fbc:chemicalFormula="X" />
      <species boundaryCondition="false" compartment="default" constant="false" hasOnlySubstanceUnits="false" id="M_pydxn_LSQBKTc_RSQBKT" name="Pyridoxine" fbc:chemicalFormula="C8H11NO3" />
      <species boundaryCondition="false" compartment="default" constant="false" hasOnlySubstanceUnits="false" id="M_3php_LSQBKTc_RSQBKT" name="3-Phosphohydroxypyruvate" fbc:chemicalFormula="C3H2O7P" />
      <species boundaryCondition="false" compartment="default" constant="false" hasOnlySubstanceUnits="false" id="M_uaagmdalac_LSQBKTc_RSQBKT" name="Undecaprenyl_diphospho_N_acetylmuramoyl__N_acetylglucosamine__L_alanyl_D_glutamyl_meso_2_6_diaminopimeloyl_D_alanyl_D_lactate" fbc:chemicalFormula="X" />
      <species boundaryCondition="false" compartment="default" constant="false" hasOnlySubstanceUnits="false" id="M_PGlac2_LSQBKTc_RSQBKT" name="peptidoglycan_with_D_lac_as_C_terminal_residue_to_form_pentadepsipeptide" fbc:chemicalFormula="X" />
      <species boundaryCondition="false" compartment="default" constant="false" hasOnlySubstanceUnits="false" id="M_udcpdp_LSQBKTc_RSQBKT" name="Undecaprenyl diphosphate" fbc:chemicalFormula="C55H89O7P2" />
      <species boundaryCondition="false" compartment="default" constant="false" hasOnlySubstanceUnits="false" id="M_2pglyc_LSQBKTc_RSQBKT" name="2-Phosphoglycolate" fbc:chemicalFormula="C2H2O6P" />
      <species boundaryCondition="false" compartment="default" constant="false" hasOnlySubstanceUnits="false" id="M_pgp_LPL_LSQBKTc_RSQBKT" name="Phosphatidylglycerophosphate__LPL_specific_" fbc:chemicalFormula="X" />
      <species boundaryCondition="false" compartment="default" constant="false" hasOnlySubstanceUnits="false" id="M_phenol_LSQBKTc_RSQBKT" name="Phenol" fbc:chemicalFormula="X" />
      <species boundaryCondition="false" compartment="default" constant="false" hasOnlySubstanceUnits="false" id="M_phe__L_LSQBKTc_RSQBKT" name="L-Phenylalanine" fbc:chemicalFormula="C9H11NO2" />
      <species boundaryCondition="false" compartment="default" constant="false" hasOnlySubstanceUnits="false" id="M_phpyr_LSQBKTc_RSQBKT" name="Phenylpyruvate" fbc:chemicalFormula="C9H7O3" />
      <species boundaryCondition="false" compartment="default" constant="false" hasOnlySubstanceUnits="false" id="M_trnaphe_LSQBKTc_RSQBKT" name="tRNA(Phe)" fbc:chemicalFormula="R" />
      <species boundaryCondition="false" compartment="default" constant="false" hasOnlySubstanceUnits="false" id="M_phetrna_LSQBKTc_RSQBKT" name="L-Phenylalanyl-tRNA(Phe)" fbc:chemicalFormula="C9H10NOR" />
      <species boundaryCondition="false" compartment="default" constant="false" hasOnlySubstanceUnits="false" id="M_plac_LSQBKTc_RSQBKT" name="Phenyl_lactate" fbc:chemicalFormula="X" />
      <species boundaryCondition="false" compartment="default" constant="false" hasOnlySubstanceUnits="false" id="M_oxa_LSQBKTc_RSQBKT" name="oxalate(2-)" fbc:chemicalFormula="C2O4" />
      <species boundaryCondition="false" compartment="default" constant="false" hasOnlySubstanceUnits="false" id="M_xu5p__D_LSQBKTc_RSQBKT" name="D-Xylulose 5-phosphate" fbc:chemicalFormula="C5H9O8P" />
      <species boundaryCondition="false" compartment="default" constant="false" hasOnlySubstanceUnits="false" id="M_man1p_LSQBKTc_RSQBKT" name="D-Mannose 1-phosphate" fbc:chemicalFormula="C6H11O9P" />
      <species boundaryCondition="false" compartment="default" constant="false" hasOnlySubstanceUnits="false" id="M_2mahmp_LSQBKTc_RSQBKT" name="2-Methyl-4-amino-5-hydroxymethylpyrimidine diphosphate" fbc:chemicalFormula="C6H8N3O7P2" />
      <species boundaryCondition="false" compartment="default" constant="false" hasOnlySubstanceUnits="false" id="M_pnto__R_LSQBKTc_RSQBKT" name="(R)-Pantothenate" fbc:chemicalFormula="C9H16NO5" />
      <species boundaryCondition="false" compartment="default" constant="false" hasOnlySubstanceUnits="false" id="M_4ppan_LSQBKTc_RSQBKT" name="D-4'-Phosphopantothenate" fbc:chemicalFormula="C9H15NO8P" />
      <species boundaryCondition="false" compartment="default" constant="false" hasOnlySubstanceUnits="false" id="M_4ppcys_LSQBKTc_RSQBKT" name="N-((R)-4-Phosphopantothenoyl)-L-cysteine" fbc:chemicalFormula="C12H20N2O9PS" />
      <species boundaryCondition="false" compartment="default" constant="false" hasOnlySubstanceUnits="false" id="M_pan4p_LSQBKTc_RSQBKT" name="Pantetheine 4'-phosphate" fbc:chemicalFormula="C11H21N2O7PS" />
      <species boundaryCondition="false" compartment="default" constant="false" hasOnlySubstanceUnits="false" id="M_13ppd_LSQBKTc_RSQBKT" name="Propane_1_3_diol" fbc:chemicalFormula="X" />
      <species boundaryCondition="false" compartment="default" constant="false" hasOnlySubstanceUnits="false" id="M_3hppnl_LSQBKTc_RSQBKT" name="3_Hydroxypropanal" fbc:chemicalFormula="X" />
      <species boundaryCondition="false" compartment="default" constant="false" hasOnlySubstanceUnits="false" id="M_fpram_LSQBKTc_RSQBKT" name="2-(Formamido)-N1-(5-phospho-D-ribosyl)acetamidine" fbc:chemicalFormula="C8H15N3O8P" />
      <species boundaryCondition="false" compartment="default" constant="false" hasOnlySubstanceUnits="false" id="M_prbamp_LSQBKTc_RSQBKT" name="1-(5-Phosphoribosyl)-AMP" fbc:chemicalFormula="C15H19N5O14P2" />
      <species boundaryCondition="false" compartment="default" constant="false" hasOnlySubstanceUnits="false" id="M_prfp_LSQBKTc_RSQBKT" name="1-(5-Phosphoribosyl)-5-[(5-phosphoribosylamino)methylideneamino]imidazole-4-carboxamide" fbc:chemicalFormula="C15H21N5O15P2" />
      <species boundaryCondition="false" compartment="default" constant="false" hasOnlySubstanceUnits="false" id="M_trnapro_LSQBKTc_RSQBKT" name="tRNA(Pro)" fbc:chemicalFormula="R" />
      <species boundaryCondition="false" compartment="default" constant="false" hasOnlySubstanceUnits="false" id="M_protrna_LSQBKTc_RSQBKT" name="L-Prolyl-tRNA(Pro)" fbc:chemicalFormula="C5H8NOR" />
      <species boundaryCondition="false" compartment="default" constant="false" hasOnlySubstanceUnits="false" id="M_sertrna_LSQBKTc_RSQBKT" name="L-Seryl-tRNA(Ser)" fbc:chemicalFormula="C3H6NO2R" />
      <species boundaryCondition="false" compartment="default" constant="false" hasOnlySubstanceUnits="false" id="M_thrtrna_LSQBKTc_RSQBKT" name="L-Threonyl-tRNA(Thr)" fbc:chemicalFormula="C4H8NO2R" />
      <species boundaryCondition="false" compartment="default" constant="false" hasOnlySubstanceUnits="false" id="M_trptrna_LSQBKTc_RSQBKT" name="L-Tryptophanyl-tRNA(Trp)" fbc:chemicalFormula="C11H11N2OR" />
      <species boundaryCondition="false" compartment="default" constant="false" hasOnlySubstanceUnits="false" id="M_tyrtrna_LSQBKTc_RSQBKT" name="L-Tyrosyl-tRNA(Tyr)" fbc:chemicalFormula="C9H10NO2R" />
      <species boundaryCondition="false" compartment="default" constant="false" hasOnlySubstanceUnits="false" id="M_valtrna_LSQBKTc_RSQBKT" name="L-Valyl-tRNA(Val)" fbc:chemicalFormula="C5H10NOR" />
      <species boundaryCondition="false" compartment="default" constant="false" hasOnlySubstanceUnits="false" id="M_PROT_LPL_v60_LSQBKTc_RSQBKT" name="L_plantarum_specific_protein_composition_for_biomass_version_60" fbc:chemicalFormula="X" />
      <species boundaryCondition="false" compartment="default" constant="false" hasOnlySubstanceUnits="false" id="M_trnaser_LSQBKTc_RSQBKT" name="tRNA(Ser)" fbc:chemicalFormula="R" />
      <species boundaryCondition="false" compartment="default" constant="false" hasOnlySubstanceUnits="false" id="M_trnathr_LSQBKTc_RSQBKT" name="tRNA(Thr)" fbc:chemicalFormula="R" />
      <species boundaryCondition="false" compartment="default" constant="false" hasOnlySubstanceUnits="false" id="M_trnatrp_LSQBKTc_RSQBKT" name="tRNA(Trp)" fbc:chemicalFormula="R" />
      <species boundaryCondition="false" compartment="default" constant="false" hasOnlySubstanceUnits="false" id="M_trnatyr_LSQBKTc_RSQBKT" name="tRNA(Tyr)" fbc:chemicalFormula="R" />
      <species boundaryCondition="false" compartment="default" constant="false" hasOnlySubstanceUnits="false" id="M_trnaval_LSQBKTc_RSQBKT" name="tRNA(Val)" fbc:chemicalFormula="R" />
      <species boundaryCondition="false" compartment="default" constant="false" hasOnlySubstanceUnits="false" id="M_skm5p_LSQBKTc_RSQBKT" name="Shikimate 5-phosphate" fbc:chemicalFormula="C7H8O8P" />
      <species boundaryCondition="false" compartment="default" constant="false" hasOnlySubstanceUnits="false" id="M_pser__L_LSQBKTc_RSQBKT" name="O-Phospho-L-serine" fbc:chemicalFormula="C3H6NO6P" />
      <species boundaryCondition="false" compartment="default" constant="false" hasOnlySubstanceUnits="false" id="M_psd5p_LSQBKTc_RSQBKT" name="Pseudouridine 5'-phosphate" fbc:chemicalFormula="C9H11N2O9P" />
      <species boundaryCondition="false" compartment="default" constant="false" hasOnlySubstanceUnits="false" id="M_ptrc_LSQBKTc_RSQBKT" name="Putrescine" fbc:chemicalFormula="C4H14N2" />
      <species boundaryCondition="false" compartment="default" constant="false" hasOnlySubstanceUnits="false" id="M_r1p_LSQBKTc_RSQBKT" name="alpha-D-Ribose 1-phosphate" fbc:chemicalFormula="C5H9O8P" />
      <species boundaryCondition="false" compartment="default" constant="false" hasOnlySubstanceUnits="false" id="M_xtsn_LSQBKTc_RSQBKT" name="Xanthosine" fbc:chemicalFormula="C10H12N4O6" />
      <species boundaryCondition="false" compartment="default" constant="false" hasOnlySubstanceUnits="false" id="M_xan_LSQBKTc_RSQBKT" name="Xanthine" fbc:chemicalFormula="C5H4N4O2" />
      <species boundaryCondition="false" compartment="default" constant="false" hasOnlySubstanceUnits="false" id="M_pydx5p_LSQBKTc_RSQBKT" name="Pyridoxal 5'-phosphate" fbc:chemicalFormula="C8H8NO6P" />
      <species boundaryCondition="false" compartment="default" constant="false" hasOnlySubstanceUnits="false" id="M_raffin_LSQBKTc_RSQBKT" name="Raffinose" fbc:chemicalFormula="C18H32O16" />
      <species boundaryCondition="false" compartment="default" constant="false" hasOnlySubstanceUnits="false" id="M_sucr_LSQBKTc_RSQBKT" name="Sucrose" fbc:chemicalFormula="C12H22O11" />
      <species boundaryCondition="false" compartment="default" constant="false" hasOnlySubstanceUnits="false" id="M_ru5p__L_LSQBKTc_RSQBKT" name="L-Ribulose 5-phosphate" fbc:chemicalFormula="C5H9O8P" />
      <species boundaryCondition="false" compartment="default" constant="false" hasOnlySubstanceUnits="false" id="M_rbt_LSQBKTc_RSQBKT" name="D-ribitol" fbc:chemicalFormula="C5H12O5" />
      <species boundaryCondition="false" compartment="default" constant="false" hasOnlySubstanceUnits="false" id="M_rmn_LSQBKTc_RSQBKT" name="L-Rhamnose" fbc:chemicalFormula="C6H12O5" />
      <species boundaryCondition="false" compartment="default" constant="false" hasOnlySubstanceUnits="false" id="M_rml_LSQBKTc_RSQBKT" name="L-Rhamnulose" fbc:chemicalFormula="C6H12O5" />
      <species boundaryCondition="false" compartment="default" constant="false" hasOnlySubstanceUnits="false" id="M_rml1p_LSQBKTc_RSQBKT" name="L-Rhamnulose 1-phosphate" fbc:chemicalFormula="C6H11O8P" />
      <species boundaryCondition="false" compartment="default" constant="false" hasOnlySubstanceUnits="false" id="M_RNA_LPL_LSQBKTc_RSQBKT" name="RNA__LPL_specific" fbc:chemicalFormula="X" />
      <species boundaryCondition="false" compartment="default" constant="false" hasOnlySubstanceUnits="false" id="M_trdrd_LSQBKTc_RSQBKT" name="Reduced thioredoxin" fbc:chemicalFormula="XH2" />
      <species boundaryCondition="false" compartment="default" constant="false" hasOnlySubstanceUnits="false" id="M_trdox_LSQBKTc_RSQBKT" name="Oxidized thioredoxin" fbc:chemicalFormula="X" />
      <species boundaryCondition="false" compartment="default" constant="false" hasOnlySubstanceUnits="false" id="M_so4_LSQBKTc_RSQBKT" name="Sulfate" fbc:chemicalFormula="O4S" />
      <species boundaryCondition="false" compartment="default" constant="false" hasOnlySubstanceUnits="false" id="M_sbt6p_LSQBKTc_RSQBKT" name="D-Sorbitol 6-phosphate" fbc:chemicalFormula="C6H13O9P" />
      <species boundaryCondition="false" compartment="default" constant="false" hasOnlySubstanceUnits="false" id="M_sbt__D_LSQBKTc_RSQBKT" name="D-Sorbitol" fbc:chemicalFormula="C6H14O6" />
      <species boundaryCondition="false" compartment="default" constant="false" hasOnlySubstanceUnits="false" id="M_idt_LSQBKTc_RSQBKT" name="L_Iditol" fbc:chemicalFormula="X" />
      <species boundaryCondition="false" compartment="default" constant="false" hasOnlySubstanceUnits="false" id="M_srb__L_LSQBKTc_RSQBKT" name="L_Sorbose" fbc:chemicalFormula="X" />
      <species boundaryCondition="false" compartment="default" constant="false" hasOnlySubstanceUnits="false" id="M_sbt__L_LSQBKTc_RSQBKT" name="L_Sorbitol" fbc:chemicalFormula="X" />
      <species boundaryCondition="false" compartment="default" constant="false" hasOnlySubstanceUnits="false" id="M_sl26da_LSQBKTc_RSQBKT" name="N-Succinyl-LL-2,6-diaminoheptanedioate" fbc:chemicalFormula="C11H16N2O7" />
      <species boundaryCondition="false" compartment="default" constant="false" hasOnlySubstanceUnits="false" id="M_sl2a6o_LSQBKTc_RSQBKT" name="N-Succinyl-2-L-amino-6-oxoheptanedioate" fbc:chemicalFormula="C11H12NO8" />
      <species boundaryCondition="false" compartment="default" constant="false" hasOnlySubstanceUnits="false" id="M_ser__D_LSQBKTc_RSQBKT" name="D-Serine" fbc:chemicalFormula="C3H7NO3" />
      <species boundaryCondition="false" compartment="default" constant="false" hasOnlySubstanceUnits="false" id="M_skm_LSQBKTc_RSQBKT" name="Shikimate" fbc:chemicalFormula="C7H9O5" />
      <species boundaryCondition="false" compartment="default" constant="false" hasOnlySubstanceUnits="false" id="M_na1_LSQBKTc_RSQBKT" name="Sodium" fbc:chemicalFormula="Na" />
      <species boundaryCondition="false" compartment="default" constant="false" hasOnlySubstanceUnits="false" id="M_spmd_LSQBKTc_RSQBKT" name="Spermidine" fbc:chemicalFormula="C7H22N3" />
      <species boundaryCondition="false" compartment="default" constant="false" hasOnlySubstanceUnits="false" id="M_s7p_LSQBKTc_RSQBKT" name="Sedoheptulose 7-phosphate" fbc:chemicalFormula="C7H13O10P" />
      <species boundaryCondition="false" compartment="default" constant="false" hasOnlySubstanceUnits="false" id="M_tartr__L_LSQBKTc_RSQBKT" name="L-tartrate" fbc:chemicalFormula="C4H4O6" />
      <species boundaryCondition="false" compartment="default" constant="false" hasOnlySubstanceUnits="false" id="M_dtdpddg_LSQBKTc_RSQBKT" name="dTDP_4_dehydro_6_deoxy_D_glucose" fbc:chemicalFormula="C16H22N2O15P2" />
      <species boundaryCondition="false" compartment="default" constant="false" hasOnlySubstanceUnits="false" id="M_dtdpddm_LSQBKTc_RSQBKT" name="dTDP_4_dehydro_6_deoxy_L_mannose" fbc:chemicalFormula="C16H22N2O15P2" />
      <species boundaryCondition="false" compartment="default" constant="false" hasOnlySubstanceUnits="false" id="M_succoa_LSQBKTc_RSQBKT" name="Succinyl-CoA" fbc:chemicalFormula="C25H35N7O19P3S" />
      <species boundaryCondition="false" compartment="default" constant="false" hasOnlySubstanceUnits="false" id="M_thfglu_LSQBKTc_RSQBKT" name="Tetrahydrofolyl-[Glu](2)" fbc:chemicalFormula="C24H27N8O9" />
      <species boundaryCondition="false" compartment="default" constant="false" hasOnlySubstanceUnits="false" id="M_thymd_LSQBKTc_RSQBKT" name="Thymidine" fbc:chemicalFormula="C10H14N2O5" />
      <species boundaryCondition="false" compartment="default" constant="false" hasOnlySubstanceUnits="false" id="M_thm_LSQBKTc_RSQBKT" name="Thiamin" fbc:chemicalFormula="C12H17N4OS" />
      <species boundaryCondition="false" compartment="default" constant="false" hasOnlySubstanceUnits="false" id="M_thr__L_LSQBKTc_RSQBKT" name="L-Threonine" fbc:chemicalFormula="C4H9NO3" />
      <species boundaryCondition="false" compartment="default" constant="false" hasOnlySubstanceUnits="false" id="M_thmpp_LSQBKTc_RSQBKT" name="Thiamine diphosphate" fbc:chemicalFormula="C12H16N4O7P2S" />
      <species boundaryCondition="false" compartment="default" constant="false" hasOnlySubstanceUnits="false" id="M_thmmp_LSQBKTc_RSQBKT" name="Thiamin monophosphate" fbc:chemicalFormula="C12H16N4O4PS" />
      <species boundaryCondition="false" compartment="default" constant="false" hasOnlySubstanceUnits="false" id="M_tyr__L_LSQBKTc_RSQBKT" name="L-Tyrosine" fbc:chemicalFormula="C9H11NO3" />
      <species boundaryCondition="false" compartment="default" constant="false" hasOnlySubstanceUnits="false" id="M_tre6p_LSQBKTc_RSQBKT" name="alpha,alpha'-Trehalose 6-phosphate" fbc:chemicalFormula="C12H21O14P" />
      <species boundaryCondition="false" compartment="default" constant="false" hasOnlySubstanceUnits="false" id="M_trp__L_LSQBKTc_RSQBKT" name="L-Tryptophan" fbc:chemicalFormula="C11H12N2O2" />
      <species boundaryCondition="false" compartment="default" constant="false" hasOnlySubstanceUnits="false" id="M_uamag_LSQBKTc_RSQBKT" name="UDP-N-acetylmuramoyl-L-alanyl-D-glutamate" fbc:chemicalFormula="C28H39N5O23P2" />
      <species boundaryCondition="false" compartment="default" constant="false" hasOnlySubstanceUnits="false" id="M_ugmd_LSQBKTc_RSQBKT" name="UDP-N-acetylmuramoyl-L-alanyl-D-gamma-glutamyl-meso-2,6-diaminopimelate" fbc:chemicalFormula="C35H51N7O26P2" />
      <species boundaryCondition="false" compartment="default" constant="false" hasOnlySubstanceUnits="false" id="M_uAgl_LSQBKTc_RSQBKT" name="UDP_N_acetylmuramoyl_L_alanyl_D_glutamyl_L_lysine" fbc:chemicalFormula="C34H51N7O24P2" />
      <species boundaryCondition="false" compartment="default" constant="false" hasOnlySubstanceUnits="false" id="M_uacmam_LSQBKTc_RSQBKT" name="UDP-N-acetyl-D-mannosamine" fbc:chemicalFormula="C17H25N3O17P2" />
      <species boundaryCondition="false" compartment="default" constant="false" hasOnlySubstanceUnits="false" id="M_uaccg_LSQBKTc_RSQBKT" name="UDP-N-acetyl-3-O-(1-carboxyvinyl)-D-glucosamine" fbc:chemicalFormula="C20H26N3O19P2" />
      <species boundaryCondition="false" compartment="default" constant="false" hasOnlySubstanceUnits="false" id="M_uama_LSQBKTc_RSQBKT" name="UDP-N-acetylmuramoyl-L-alanine" fbc:chemicalFormula="C23H33N4O20P2" />
      <species boundaryCondition="false" compartment="default" constant="false" hasOnlySubstanceUnits="false" id="M_uamr_LSQBKTc_RSQBKT" name="UDP-N-acetylmuramate" fbc:chemicalFormula="C20H28N3O19P2" />
      <species boundaryCondition="false" compartment="default" constant="false" hasOnlySubstanceUnits="false" id="M_udcp_LSQBKTc_RSQBKT" name="Undecaprenol" fbc:chemicalFormula="C55H90O" />
      <species boundaryCondition="false" compartment="default" constant="false" hasOnlySubstanceUnits="false" id="M_udpgalfur_LSQBKTc_RSQBKT" name="UDP-D-galacto-1,4-furanose" fbc:chemicalFormula="C15H22N2O17P2" />
      <species boundaryCondition="false" compartment="default" constant="false" hasOnlySubstanceUnits="false" id="M_uri_LSQBKTc_RSQBKT" name="Uridine" fbc:chemicalFormula="C9H12N2O6" />
      <species boundaryCondition="false" compartment="default" constant="false" hasOnlySubstanceUnits="false" id="M_val__L_LSQBKTc_RSQBKT" name="L-Valine" fbc:chemicalFormula="C5H11NO2" />
    </listOfSpecies>
    <fbc:listOfGeneProducts>
      <fbc:geneProduct fbc:id="G_lp_0016" fbc:label="lp_0016" fbc:name="lp_0016" />
      <fbc:geneProduct fbc:id="G_lp_0017" fbc:label="lp_0017" fbc:name="lp_0017" />
      <fbc:geneProduct fbc:id="G_lp_0020" fbc:label="lp_0020" fbc:name="lp_0020" />
      <fbc:geneProduct fbc:id="G_lp_0021" fbc:label="lp_0021" fbc:name="lp_0021" />
      <fbc:geneProduct fbc:id="G_lp_0022" fbc:label="lp_0022" fbc:name="lp_0022" />
      <fbc:geneProduct fbc:id="G_lp_0023" fbc:label="lp_0023" fbc:name="lp_0023" />
      <fbc:geneProduct fbc:id="G_lp_0024" fbc:label="lp_0024" fbc:name="lp_0024" />
      <fbc:geneProduct fbc:id="G_lp_0025" fbc:label="lp_0025" fbc:name="lp_0025" />
      <fbc:geneProduct fbc:id="G_lp_0027" fbc:label="lp_0027" fbc:name="lp_0027" />
      <fbc:geneProduct fbc:id="G_lp_0028" fbc:label="lp_0028" fbc:name="lp_0028" />
      <fbc:geneProduct fbc:id="G_lp_0047" fbc:label="lp_0047" fbc:name="lp_0047" />
      <fbc:geneProduct fbc:id="G_lp_0055" fbc:label="lp_0055" fbc:name="lp_0055" />
      <fbc:geneProduct fbc:id="G_lp_0066" fbc:label="lp_0066" fbc:name="lp_0066" />
      <fbc:geneProduct fbc:id="G_lp_0070" fbc:label="lp_0070" fbc:name="lp_0070" />
      <fbc:geneProduct fbc:id="G_lp_0104" fbc:label="lp_0104" fbc:name="lp_0104" />
      <fbc:geneProduct fbc:id="G_lp_0105" fbc:label="lp_0105" fbc:name="lp_0105" />
      <fbc:geneProduct fbc:id="G_lp_0106" fbc:label="lp_0106" fbc:name="lp_0106" />
      <fbc:geneProduct fbc:id="G_lp_0107" fbc:label="lp_0107" fbc:name="lp_0107" />
      <fbc:geneProduct fbc:id="G_lp_0109" fbc:label="lp_0109" fbc:name="lp_0109" />
      <fbc:geneProduct fbc:id="G_lp_0113" fbc:label="lp_0113" fbc:name="lp_0113" />
      <fbc:geneProduct fbc:id="G_lp_0114" fbc:label="lp_0114" fbc:name="lp_0114" />
      <fbc:geneProduct fbc:id="G_lp_0115" fbc:label="lp_0115" fbc:name="lp_0115" />
      <fbc:geneProduct fbc:id="G_lp_0125" fbc:label="lp_0125" fbc:name="lp_0125" />
      <fbc:geneProduct fbc:id="G_lp_0166" fbc:label="lp_0166" fbc:name="lp_0166" />
      <fbc:geneProduct fbc:id="G_lp_0168" fbc:label="lp_0168" fbc:name="lp_0168" />
      <fbc:geneProduct fbc:id="G_lp_0169" fbc:label="lp_0169" fbc:name="lp_0169" />
      <fbc:geneProduct fbc:id="G_lp_0170" fbc:label="lp_0170" fbc:name="lp_0170" />
      <fbc:geneProduct fbc:id="G_lp_0171" fbc:label="lp_0171" fbc:name="lp_0171" />
      <fbc:geneProduct fbc:id="G_lp_0174" fbc:label="lp_0174" fbc:name="lp_0174" />
      <fbc:geneProduct fbc:id="G_lp_0175" fbc:label="lp_0175" fbc:name="lp_0175" />
      <fbc:geneProduct fbc:id="G_lp_0176" fbc:label="lp_0176" fbc:name="lp_0176" />
      <fbc:geneProduct fbc:id="G_lp_0177" fbc:label="lp_0177" fbc:name="lp_0177" />
      <fbc:geneProduct fbc:id="G_lp_0178" fbc:label="lp_0178" fbc:name="lp_0178" />
      <fbc:geneProduct fbc:id="G_lp_0180" fbc:label="lp_0180" fbc:name="lp_0180" />
      <fbc:geneProduct fbc:id="G_lp_0181" fbc:label="lp_0181" fbc:name="lp_0181" />
      <fbc:geneProduct fbc:id="G_lp_0185" fbc:label="lp_0185" fbc:name="lp_0185" />
      <fbc:geneProduct fbc:id="G_lp_0187" fbc:label="lp_0187" fbc:name="lp_0187" />
      <fbc:geneProduct fbc:id="G_lp_0203" fbc:label="lp_0203" fbc:name="lp_0203" />
      <fbc:geneProduct fbc:id="G_lp_0204" fbc:label="lp_0204" fbc:name="lp_0204" />
      <fbc:geneProduct fbc:id="G_lp_0205" fbc:label="lp_0205" fbc:name="lp_0205" />
      <fbc:geneProduct fbc:id="G_lp_0210" fbc:label="lp_0210" fbc:name="lp_0210" />
      <fbc:geneProduct fbc:id="G_lp_0220" fbc:label="lp_0220" fbc:name="lp_0220" />
      <fbc:geneProduct fbc:id="G_lp_0226" fbc:label="lp_0226" fbc:name="lp_0226" />
      <fbc:geneProduct fbc:id="G_lp_0230" fbc:label="lp_0230" fbc:name="lp_0230" />
      <fbc:geneProduct fbc:id="G_lp_0232" fbc:label="lp_0232" fbc:name="lp_0232" />
      <fbc:geneProduct fbc:id="G_lp_0233" fbc:label="lp_0233" fbc:name="lp_0233" />
      <fbc:geneProduct fbc:id="G_lp_0242" fbc:label="lp_0242" fbc:name="lp_0242" />
      <fbc:geneProduct fbc:id="G_lp_0253" fbc:label="lp_0253" fbc:name="lp_0253" />
      <fbc:geneProduct fbc:id="G_lp_0254" fbc:label="lp_0254" fbc:name="lp_0254" />
      <fbc:geneProduct fbc:id="G_lp_0255" fbc:label="lp_0255" fbc:name="lp_0255" />
      <fbc:geneProduct fbc:id="G_lp_0256" fbc:label="lp_0256" fbc:name="lp_0256" />
      <fbc:geneProduct fbc:id="G_lp_0263" fbc:label="lp_0263" fbc:name="lp_0263" />
      <fbc:geneProduct fbc:id="G_lp_0264" fbc:label="lp_0264" fbc:name="lp_0264" />
      <fbc:geneProduct fbc:id="G_lp_0265" fbc:label="lp_0265" fbc:name="lp_0265" />
      <fbc:geneProduct fbc:id="G_lp_0267" fbc:label="lp_0267" fbc:name="lp_0267" />
      <fbc:geneProduct fbc:id="G_lp_0268" fbc:label="lp_0268" fbc:name="lp_0268" />
      <fbc:geneProduct fbc:id="G_lp_0269" fbc:label="lp_0269" fbc:name="lp_0269" />
      <fbc:geneProduct fbc:id="G_lp_0271" fbc:label="lp_0271" fbc:name="lp_0271" />
      <fbc:geneProduct fbc:id="G_lp_0291" fbc:label="lp_0291" fbc:name="lp_0291" />
      <fbc:geneProduct fbc:id="G_lp_0293" fbc:label="lp_0293" fbc:name="lp_0293" />
      <fbc:geneProduct fbc:id="G_lp_0310" fbc:label="lp_0310" fbc:name="lp_0310" />
      <fbc:geneProduct fbc:id="G_lp_0313" fbc:label="lp_0313" fbc:name="lp_0313" />
      <fbc:geneProduct fbc:id="G_lp_0315" fbc:label="lp_0315" fbc:name="lp_0315" />
      <fbc:geneProduct fbc:id="G_lp_0316" fbc:label="lp_0316" fbc:name="lp_0316" />
      <fbc:geneProduct fbc:id="G_lp_0317" fbc:label="lp_0317" fbc:name="lp_0317" />
      <fbc:geneProduct fbc:id="G_lp_0318" fbc:label="lp_0318" fbc:name="lp_0318" />
      <fbc:geneProduct fbc:id="G_lp_0329" fbc:label="lp_0329" fbc:name="lp_0329" />
      <fbc:geneProduct fbc:id="G_lp_0330" fbc:label="lp_0330" fbc:name="lp_0330" />
      <fbc:geneProduct fbc:id="G_lp_0337" fbc:label="lp_0337" fbc:name="lp_0337" />
      <fbc:geneProduct fbc:id="G_lp_0339" fbc:label="lp_0339" fbc:name="lp_0339" />
      <fbc:geneProduct fbc:id="G_lp_0343" fbc:label="lp_0343" fbc:name="lp_0343" />
      <fbc:geneProduct fbc:id="G_lp_0344" fbc:label="lp_0344" fbc:name="lp_0344" />
      <fbc:geneProduct fbc:id="G_lp_0349" fbc:label="lp_0349" fbc:name="lp_0349" />
      <fbc:geneProduct fbc:id="G_lp_0350" fbc:label="lp_0350" fbc:name="lp_0350" />
      <fbc:geneProduct fbc:id="G_lp_0354" fbc:label="lp_0354" fbc:name="lp_0354" />
      <fbc:geneProduct fbc:id="G_lp_0362" fbc:label="lp_0362" fbc:name="lp_0362" />
      <fbc:geneProduct fbc:id="G_lp_0363" fbc:label="lp_0363" fbc:name="lp_0363" />
      <fbc:geneProduct fbc:id="G_lp_0367" fbc:label="lp_0367" fbc:name="lp_0367" />
      <fbc:geneProduct fbc:id="G_lp_0368" fbc:label="lp_0368" fbc:name="lp_0368" />
      <fbc:geneProduct fbc:id="G_lp_0369" fbc:label="lp_0369" fbc:name="lp_0369" />
      <fbc:geneProduct fbc:id="G_lp_0370" fbc:label="lp_0370" fbc:name="lp_0370" />
      <fbc:geneProduct fbc:id="G_lp_0371" fbc:label="lp_0371" fbc:name="lp_0371" />
      <fbc:geneProduct fbc:id="G_lp_0372" fbc:label="lp_0372" fbc:name="lp_0372" />
      <fbc:geneProduct fbc:id="G_lp_0399" fbc:label="lp_0399" fbc:name="lp_0399" />
      <fbc:geneProduct fbc:id="G_lp_0434" fbc:label="lp_0434" fbc:name="lp_0434" />
      <fbc:geneProduct fbc:id="G_lp_0440" fbc:label="lp_0440" fbc:name="lp_0440" />
      <fbc:geneProduct fbc:id="G_lp_0446" fbc:label="lp_0446" fbc:name="lp_0446" />
      <fbc:geneProduct fbc:id="G_lp_0447" fbc:label="lp_0447" fbc:name="lp_0447" />
      <fbc:geneProduct fbc:id="G_lp_0454" fbc:label="lp_0454" fbc:name="lp_0454" />
      <fbc:geneProduct fbc:id="G_lp_0460" fbc:label="lp_0460" fbc:name="lp_0460" />
      <fbc:geneProduct fbc:id="G_lp_0467" fbc:label="lp_0467" fbc:name="lp_0467" />
      <fbc:geneProduct fbc:id="G_lp_0471" fbc:label="lp_0471" fbc:name="lp_0471" />
      <fbc:geneProduct fbc:id="G_lp_0481" fbc:label="lp_0481" fbc:name="lp_0481" />
      <fbc:geneProduct fbc:id="G_lp_0487" fbc:label="lp_0487" fbc:name="lp_0487" />
      <fbc:geneProduct fbc:id="G_lp_0488" fbc:label="lp_0488" fbc:name="lp_0488" />
      <fbc:geneProduct fbc:id="G_lp_0497" fbc:label="lp_0497" fbc:name="lp_0497" />
      <fbc:geneProduct fbc:id="G_lp_0498" fbc:label="lp_0498" fbc:name="lp_0498" />
      <fbc:geneProduct fbc:id="G_lp_0500" fbc:label="lp_0500" fbc:name="lp_0500" />
      <fbc:geneProduct fbc:id="G_lp_0501" fbc:label="lp_0501" fbc:name="lp_0501" />
      <fbc:geneProduct fbc:id="G_lp_0502" fbc:label="lp_0502" fbc:name="lp_0502" />
      <fbc:geneProduct fbc:id="G_lp_0505" fbc:label="lp_0505" fbc:name="lp_0505" />
      <fbc:geneProduct fbc:id="G_lp_0506" fbc:label="lp_0506" fbc:name="lp_0506" />
      <fbc:geneProduct fbc:id="G_lp_0510" fbc:label="lp_0510" fbc:name="lp_0510" />
      <fbc:geneProduct fbc:id="G_lp_0518" fbc:label="lp_0518" fbc:name="lp_0518" />
      <fbc:geneProduct fbc:id="G_lp_0522" fbc:label="lp_0522" fbc:name="lp_0522" />
      <fbc:geneProduct fbc:id="G_lp_0523" fbc:label="lp_0523" fbc:name="lp_0523" />
      <fbc:geneProduct fbc:id="G_lp_0526" fbc:label="lp_0526" fbc:name="lp_0526" />
      <fbc:geneProduct fbc:id="G_lp_0527" fbc:label="lp_0527" fbc:name="lp_0527" />
      <fbc:geneProduct fbc:id="G_lp_0528" fbc:label="lp_0528" fbc:name="lp_0528" />
      <fbc:geneProduct fbc:id="G_lp_0529" fbc:label="lp_0529" fbc:name="lp_0529" />
      <fbc:geneProduct fbc:id="G_lp_0530" fbc:label="lp_0530" fbc:name="lp_0530" />
      <fbc:geneProduct fbc:id="G_lp_0531" fbc:label="lp_0531" fbc:name="lp_0531" />
      <fbc:geneProduct fbc:id="G_lp_0532" fbc:label="lp_0532" fbc:name="lp_0532" />
      <fbc:geneProduct fbc:id="G_lp_0537" fbc:label="lp_0537" fbc:name="lp_0537" />
      <fbc:geneProduct fbc:id="G_lp_0546" fbc:label="lp_0546" fbc:name="lp_0546" />
      <fbc:geneProduct fbc:id="G_lp_0550" fbc:label="lp_0550" fbc:name="lp_0550" />
      <fbc:geneProduct fbc:id="G_lp_0561" fbc:label="lp_0561" fbc:name="lp_0561" />
      <fbc:geneProduct fbc:id="G_lp_0562" fbc:label="lp_0562" fbc:name="lp_0562" />
      <fbc:geneProduct fbc:id="G_lp_0564" fbc:label="lp_0564" fbc:name="lp_0564" />
      <fbc:geneProduct fbc:id="G_lp_0565" fbc:label="lp_0565" fbc:name="lp_0565" />
      <fbc:geneProduct fbc:id="G_lp_0566" fbc:label="lp_0566" fbc:name="lp_0566" />
      <fbc:geneProduct fbc:id="G_lp_0571" fbc:label="lp_0571" fbc:name="lp_0571" />
      <fbc:geneProduct fbc:id="G_lp_0572" fbc:label="lp_0572" fbc:name="lp_0572" />
      <fbc:geneProduct fbc:id="G_lp_0575" fbc:label="lp_0575" fbc:name="lp_0575" />
      <fbc:geneProduct fbc:id="G_lp_0576" fbc:label="lp_0576" fbc:name="lp_0576" />
      <fbc:geneProduct fbc:id="G_lp_0577" fbc:label="lp_0577" fbc:name="lp_0577" />
      <fbc:geneProduct fbc:id="G_lp_0579" fbc:label="lp_0579" fbc:name="lp_0579" />
      <fbc:geneProduct fbc:id="G_lp_0586" fbc:label="lp_0586" fbc:name="lp_0586" />
      <fbc:geneProduct fbc:id="G_lp_0587" fbc:label="lp_0587" fbc:name="lp_0587" />
      <fbc:geneProduct fbc:id="G_lp_0588" fbc:label="lp_0588" fbc:name="lp_0588" />
      <fbc:geneProduct fbc:id="G_lp_0589" fbc:label="lp_0589" fbc:name="lp_0589" />
      <fbc:geneProduct fbc:id="G_lp_0590" fbc:label="lp_0590" fbc:name="lp_0590" />
      <fbc:geneProduct fbc:id="G_lp_0591" fbc:label="lp_0591" fbc:name="lp_0591" />
      <fbc:geneProduct fbc:id="G_lp_0592" fbc:label="lp_0592" fbc:name="lp_0592" />
      <fbc:geneProduct fbc:id="G_lp_0594" fbc:label="lp_0594" fbc:name="lp_0594" />
      <fbc:geneProduct fbc:id="G_lp_0597" fbc:label="lp_0597" fbc:name="lp_0597" />
      <fbc:geneProduct fbc:id="G_lp_0602" fbc:label="lp_0602" fbc:name="lp_0602" />
      <fbc:geneProduct fbc:id="G_lp_0604" fbc:label="lp_0604" fbc:name="lp_0604" />
      <fbc:geneProduct fbc:id="G_lp_0609" fbc:label="lp_0609" fbc:name="lp_0609" />
      <fbc:geneProduct fbc:id="G_lp_0610" fbc:label="lp_0610" fbc:name="lp_0610" />
      <fbc:geneProduct fbc:id="G_lp_0690" fbc:label="lp_0690" fbc:name="lp_0690" />
      <fbc:geneProduct fbc:id="G_lp_0692" fbc:label="lp_0692" fbc:name="lp_0692" />
      <fbc:geneProduct fbc:id="G_lp_0693" fbc:label="lp_0693" fbc:name="lp_0693" />
      <fbc:geneProduct fbc:id="G_lp_0696" fbc:label="lp_0696" fbc:name="lp_0696" />
      <fbc:geneProduct fbc:id="G_lp_0703" fbc:label="lp_0703" fbc:name="lp_0703" />
      <fbc:geneProduct fbc:id="G_lp_0709" fbc:label="lp_0709" fbc:name="lp_0709" />
      <fbc:geneProduct fbc:id="G_lp_0710" fbc:label="lp_0710" fbc:name="lp_0710" />
      <fbc:geneProduct fbc:id="G_lp_0711" fbc:label="lp_0711" fbc:name="lp_0711" />
      <fbc:geneProduct fbc:id="G_lp_0712" fbc:label="lp_0712" fbc:name="lp_0712" />
      <fbc:geneProduct fbc:id="G_lp_0713" fbc:label="lp_0713" fbc:name="lp_0713" />
      <fbc:geneProduct fbc:id="G_lp_0714" fbc:label="lp_0714" fbc:name="lp_0714" />
      <fbc:geneProduct fbc:id="G_lp_0715" fbc:label="lp_0715" fbc:name="lp_0715" />
      <fbc:geneProduct fbc:id="G_lp_0730" fbc:label="lp_0730" fbc:name="lp_0730" />
      <fbc:geneProduct fbc:id="G_lp_0733" fbc:label="lp_0733" fbc:name="lp_0733" />
      <fbc:geneProduct fbc:id="G_lp_0746" fbc:label="lp_0746" fbc:name="lp_0746" />
      <fbc:geneProduct fbc:id="G_lp_0747" fbc:label="lp_0747" fbc:name="lp_0747" />
      <fbc:geneProduct fbc:id="G_lp_0748" fbc:label="lp_0748" fbc:name="lp_0748" />
      <fbc:geneProduct fbc:id="G_lp_0749" fbc:label="lp_0749" fbc:name="lp_0749" />
      <fbc:geneProduct fbc:id="G_lp_0750" fbc:label="lp_0750" fbc:name="lp_0750" />
      <fbc:geneProduct fbc:id="G_lp_0751" fbc:label="lp_0751" fbc:name="lp_0751" />
      <fbc:geneProduct fbc:id="G_lp_0756" fbc:label="lp_0756" fbc:name="lp_0756" />
      <fbc:geneProduct fbc:id="G_lp_0757" fbc:label="lp_0757" fbc:name="lp_0757" />
      <fbc:geneProduct fbc:id="G_lp_0760" fbc:label="lp_0760" fbc:name="lp_0760" />
      <fbc:geneProduct fbc:id="G_lp_0761" fbc:label="lp_0761" fbc:name="lp_0761" />
      <fbc:geneProduct fbc:id="G_lp_0764" fbc:label="lp_0764" fbc:name="lp_0764" />
      <fbc:geneProduct fbc:id="G_lp_0766" fbc:label="lp_0766" fbc:name="lp_0766" />
      <fbc:geneProduct fbc:id="G_lp_0775" fbc:label="lp_0775" fbc:name="lp_0775" />
      <fbc:geneProduct fbc:id="G_lp_0776" fbc:label="lp_0776" fbc:name="lp_0776" />
      <fbc:geneProduct fbc:id="G_lp_0785" fbc:label="lp_0785" fbc:name="lp_0785" />
      <fbc:geneProduct fbc:id="G_lp_0789" fbc:label="lp_0789" fbc:name="lp_0789" />
      <fbc:geneProduct fbc:id="G_lp_0790" fbc:label="lp_0790" fbc:name="lp_0790" />
      <fbc:geneProduct fbc:id="G_lp_0791" fbc:label="lp_0791" fbc:name="lp_0791" />
      <fbc:geneProduct fbc:id="G_lp_0792" fbc:label="lp_0792" fbc:name="lp_0792" />
      <fbc:geneProduct fbc:id="G_lp_0802" fbc:label="lp_0802" fbc:name="lp_0802" />
      <fbc:geneProduct fbc:id="G_lp_0803" fbc:label="lp_0803" fbc:name="lp_0803" />
      <fbc:geneProduct fbc:id="G_lp_0807" fbc:label="lp_0807" fbc:name="lp_0807" />
      <fbc:geneProduct fbc:id="G_lp_0814" fbc:label="lp_0814" fbc:name="lp_0814" />
      <fbc:geneProduct fbc:id="G_lp_0820" fbc:label="lp_0820" fbc:name="lp_0820" />
      <fbc:geneProduct fbc:id="G_lp_0822" fbc:label="lp_0822" fbc:name="lp_0822" />
      <fbc:geneProduct fbc:id="G_lp_0826" fbc:label="lp_0826" fbc:name="lp_0826" />
      <fbc:geneProduct fbc:id="G_lp_0829" fbc:label="lp_0829" fbc:name="lp_0829" />
      <fbc:geneProduct fbc:id="G_lp_0834" fbc:label="lp_0834" fbc:name="lp_0834" />
      <fbc:geneProduct fbc:id="G_lp_0841" fbc:label="lp_0841" fbc:name="lp_0841" />
      <fbc:geneProduct fbc:id="G_lp_0842" fbc:label="lp_0842" fbc:name="lp_0842" />
      <fbc:geneProduct fbc:id="G_lp_0843" fbc:label="lp_0843" fbc:name="lp_0843" />
      <fbc:geneProduct fbc:id="G_lp_0848" fbc:label="lp_0848" fbc:name="lp_0848" />
      <fbc:geneProduct fbc:id="G_lp_0849" fbc:label="lp_0849" fbc:name="lp_0849" />
      <fbc:geneProduct fbc:id="G_lp_0850" fbc:label="lp_0850" fbc:name="lp_0850" />
      <fbc:geneProduct fbc:id="G_lp_0852" fbc:label="lp_0852" fbc:name="lp_0852" />
      <fbc:geneProduct fbc:id="G_lp_0854" fbc:label="lp_0854" fbc:name="lp_0854" />
      <fbc:geneProduct fbc:id="G_lp_0863" fbc:label="lp_0863" fbc:name="lp_0863" />
      <fbc:geneProduct fbc:id="G_lp_0866" fbc:label="lp_0866" fbc:name="lp_0866" />
      <fbc:geneProduct fbc:id="G_lp_0872" fbc:label="lp_0872" fbc:name="lp_0872" />
      <fbc:geneProduct fbc:id="G_lp_0878" fbc:label="lp_0878" fbc:name="lp_0878" />
      <fbc:geneProduct fbc:id="G_lp_0881" fbc:label="lp_0881" fbc:name="lp_0881" />
      <fbc:geneProduct fbc:id="G_lp_0882" fbc:label="lp_0882" fbc:name="lp_0882" />
      <fbc:geneProduct fbc:id="G_lp_0883" fbc:label="lp_0883" fbc:name="lp_0883" />
      <fbc:geneProduct fbc:id="G_lp_0900" fbc:label="lp_0900" fbc:name="lp_0900" />
      <fbc:geneProduct fbc:id="G_lp_0901" fbc:label="lp_0901" fbc:name="lp_0901" />
      <fbc:geneProduct fbc:id="G_lp_0912" fbc:label="lp_0912" fbc:name="lp_0912" />
      <fbc:geneProduct fbc:id="G_lp_0913" fbc:label="lp_0913" fbc:name="lp_0913" />
      <fbc:geneProduct fbc:id="G_lp_0914" fbc:label="lp_0914" fbc:name="lp_0914" />
      <fbc:geneProduct fbc:id="G_lp_0952" fbc:label="lp_0952" fbc:name="lp_0952" />
      <fbc:geneProduct fbc:id="G_lp_0956" fbc:label="lp_0956" fbc:name="lp_0956" />
      <fbc:geneProduct fbc:id="G_lp_0957" fbc:label="lp_0957" fbc:name="lp_0957" />
      <fbc:geneProduct fbc:id="G_lp_0963" fbc:label="lp_0963" fbc:name="lp_0963" />
      <fbc:geneProduct fbc:id="G_lp_0977" fbc:label="lp_0977" fbc:name="lp_0977" />
      <fbc:geneProduct fbc:id="G_lp_0979" fbc:label="lp_0979" fbc:name="lp_0979" />
      <fbc:geneProduct fbc:id="G_lp_0980" fbc:label="lp_0980" fbc:name="lp_0980" />
      <fbc:geneProduct fbc:id="G_lp_1005" fbc:label="lp_1005" fbc:name="lp_1005" />
      <fbc:geneProduct fbc:id="G_lp_1008" fbc:label="lp_1008" fbc:name="lp_1008" />
      <fbc:geneProduct fbc:id="G_lp_1011" fbc:label="lp_1011" fbc:name="lp_1011" />
      <fbc:geneProduct fbc:id="G_lp_1012" fbc:label="lp_1012" fbc:name="lp_1012" />
      <fbc:geneProduct fbc:id="G_lp_1058" fbc:label="lp_1058" fbc:name="lp_1058" />
      <fbc:geneProduct fbc:id="G_lp_1066" fbc:label="lp_1066" fbc:name="lp_1066" />
      <fbc:geneProduct fbc:id="G_lp_1069" fbc:label="lp_1069" fbc:name="lp_1069" />
      <fbc:geneProduct fbc:id="G_lp_1072" fbc:label="lp_1072" fbc:name="lp_1072" />
      <fbc:geneProduct fbc:id="G_lp_1076" fbc:label="lp_1076" fbc:name="lp_1076" />
      <fbc:geneProduct fbc:id="G_lp_1083" fbc:label="lp_1083" fbc:name="lp_1083" />
      <fbc:geneProduct fbc:id="G_lp_1084" fbc:label="lp_1084" fbc:name="lp_1084" />
      <fbc:geneProduct fbc:id="G_lp_1085" fbc:label="lp_1085" fbc:name="lp_1085" />
      <fbc:geneProduct fbc:id="G_lp_1086" fbc:label="lp_1086" fbc:name="lp_1086" />
      <fbc:geneProduct fbc:id="G_lp_1089" fbc:label="lp_1089" fbc:name="lp_1089" />
      <fbc:geneProduct fbc:id="G_lp_1090" fbc:label="lp_1090" fbc:name="lp_1090" />
      <fbc:geneProduct fbc:id="G_lp_1093" fbc:label="lp_1093" fbc:name="lp_1093" />
      <fbc:geneProduct fbc:id="G_lp_1095" fbc:label="lp_1095" fbc:name="lp_1095" />
      <fbc:geneProduct fbc:id="G_lp_1096" fbc:label="lp_1096" fbc:name="lp_1096" />
      <fbc:geneProduct fbc:id="G_lp_1097" fbc:label="lp_1097" fbc:name="lp_1097" />
      <fbc:geneProduct fbc:id="G_lp_1101" fbc:label="lp_1101" fbc:name="lp_1101" />
      <fbc:geneProduct fbc:id="G_lp_1105" fbc:label="lp_1105" fbc:name="lp_1105" />
      <fbc:geneProduct fbc:id="G_lp_1106" fbc:label="lp_1106" fbc:name="lp_1106" />
      <fbc:geneProduct fbc:id="G_lp_1107" fbc:label="lp_1107" fbc:name="lp_1107" />
      <fbc:geneProduct fbc:id="G_lp_1108" fbc:label="lp_1108" fbc:name="lp_1108" />
      <fbc:geneProduct fbc:id="G_lp_1109" fbc:label="lp_1109" fbc:name="lp_1109" />
      <fbc:geneProduct fbc:id="G_lp_1112" fbc:label="lp_1112" fbc:name="lp_1112" />
      <fbc:geneProduct fbc:id="G_lp_1114" fbc:label="lp_1114" fbc:name="lp_1114" />
      <fbc:geneProduct fbc:id="G_lp_1118" fbc:label="lp_1118" fbc:name="lp_1118" />
      <fbc:geneProduct fbc:id="G_lp_1119" fbc:label="lp_1119" fbc:name="lp_1119" />
      <fbc:geneProduct fbc:id="G_lp_1125" fbc:label="lp_1125" fbc:name="lp_1125" />
      <fbc:geneProduct fbc:id="G_lp_1126" fbc:label="lp_1126" fbc:name="lp_1126" />
      <fbc:geneProduct fbc:id="G_lp_1128" fbc:label="lp_1128" fbc:name="lp_1128" />
      <fbc:geneProduct fbc:id="G_lp_1129" fbc:label="lp_1129" fbc:name="lp_1129" />
      <fbc:geneProduct fbc:id="G_lp_1134" fbc:label="lp_1134" fbc:name="lp_1134" />
      <fbc:geneProduct fbc:id="G_lp_1139" fbc:label="lp_1139" fbc:name="lp_1139" />
      <fbc:geneProduct fbc:id="G_lp_1141" fbc:label="lp_1141" fbc:name="lp_1141" />
      <fbc:geneProduct fbc:id="G_lp_1147" fbc:label="lp_1147" fbc:name="lp_1147" />
      <fbc:geneProduct fbc:id="G_lp_1148" fbc:label="lp_1148" fbc:name="lp_1148" />
      <fbc:geneProduct fbc:id="G_lp_1149" fbc:label="lp_1149" fbc:name="lp_1149" />
      <fbc:geneProduct fbc:id="G_lp_1169" fbc:label="lp_1169" fbc:name="lp_1169" />
      <fbc:geneProduct fbc:id="G_lp_1173" fbc:label="lp_1173" fbc:name="lp_1173" />
      <fbc:geneProduct fbc:id="G_lp_1175" fbc:label="lp_1175" fbc:name="lp_1175" />
      <fbc:geneProduct fbc:id="G_lp_1176" fbc:label="lp_1176" fbc:name="lp_1176" />
      <fbc:geneProduct fbc:id="G_lp_1177" fbc:label="lp_1177" fbc:name="lp_1177" />
      <fbc:geneProduct fbc:id="G_lp_1178" fbc:label="lp_1178" fbc:name="lp_1178" />
      <fbc:geneProduct fbc:id="G_lp_1179" fbc:label="lp_1179" fbc:name="lp_1179" />
      <fbc:geneProduct fbc:id="G_lp_1180" fbc:label="lp_1180" fbc:name="lp_1180" />
      <fbc:geneProduct fbc:id="G_lp_1181" fbc:label="lp_1181" fbc:name="lp_1181" />
      <fbc:geneProduct fbc:id="G_lp_1182" fbc:label="lp_1182" fbc:name="lp_1182" />
      <fbc:geneProduct fbc:id="G_lp_1183" fbc:label="lp_1183" fbc:name="lp_1183" />
      <fbc:geneProduct fbc:id="G_lp_1184" fbc:label="lp_1184" fbc:name="lp_1184" />
      <fbc:geneProduct fbc:id="G_lp_1185" fbc:label="lp_1185" fbc:name="lp_1185" />
      <fbc:geneProduct fbc:id="G_lp_1186" fbc:label="lp_1186" fbc:name="lp_1186" />
      <fbc:geneProduct fbc:id="G_lp_1188" fbc:label="lp_1188" fbc:name="lp_1188" />
      <fbc:geneProduct fbc:id="G_lp_1189" fbc:label="lp_1189" fbc:name="lp_1189" />
      <fbc:geneProduct fbc:id="G_lp_1190" fbc:label="lp_1190" fbc:name="lp_1190" />
      <fbc:geneProduct fbc:id="G_lp_1197" fbc:label="lp_1197" fbc:name="lp_1197" />
      <fbc:geneProduct fbc:id="G_lp_1198" fbc:label="lp_1198" fbc:name="lp_1198" />
      <fbc:geneProduct fbc:id="G_lp_1199" fbc:label="lp_1199" fbc:name="lp_1199" />
      <fbc:geneProduct fbc:id="G_lp_1200" fbc:label="lp_1200" fbc:name="lp_1200" />
      <fbc:geneProduct fbc:id="G_lp_1201" fbc:label="lp_1201" fbc:name="lp_1201" />
      <fbc:geneProduct fbc:id="G_lp_1202" fbc:label="lp_1202" fbc:name="lp_1202" />
      <fbc:geneProduct fbc:id="G_lp_1203" fbc:label="lp_1203" fbc:name="lp_1203" />
      <fbc:geneProduct fbc:id="G_lp_1204" fbc:label="lp_1204" fbc:name="lp_1204" />
      <fbc:geneProduct fbc:id="G_lp_1205" fbc:label="lp_1205" fbc:name="lp_1205" />
      <fbc:geneProduct fbc:id="G_lp_1206" fbc:label="lp_1206" fbc:name="lp_1206" />
      <fbc:geneProduct fbc:id="G_lp_1215" fbc:label="lp_1215" fbc:name="lp_1215" />
      <fbc:geneProduct fbc:id="G_lp_1216" fbc:label="lp_1216" fbc:name="lp_1216" />
      <fbc:geneProduct fbc:id="G_lp_1219" fbc:label="lp_1219" fbc:name="lp_1219" />
      <fbc:geneProduct fbc:id="G_lp_1220" fbc:label="lp_1220" fbc:name="lp_1220" />
      <fbc:geneProduct fbc:id="G_lp_1221" fbc:label="lp_1221" fbc:name="lp_1221" />
      <fbc:geneProduct fbc:id="G_lp_1222" fbc:label="lp_1222" fbc:name="lp_1222" />
      <fbc:geneProduct fbc:id="G_lp_1224" fbc:label="lp_1224" fbc:name="lp_1224" />
      <fbc:geneProduct fbc:id="G_lp_1225" fbc:label="lp_1225" fbc:name="lp_1225" />
      <fbc:geneProduct fbc:id="G_lp_1226" fbc:label="lp_1226" fbc:name="lp_1226" />
      <fbc:geneProduct fbc:id="G_lp_1227" fbc:label="lp_1227" fbc:name="lp_1227" />
      <fbc:geneProduct fbc:id="G_lp_1245" fbc:label="lp_1245" fbc:name="lp_1245" />
      <fbc:geneProduct fbc:id="G_lp_1248" fbc:label="lp_1248" fbc:name="lp_1248" />
      <fbc:geneProduct fbc:id="G_lp_1249" fbc:label="lp_1249" fbc:name="lp_1249" />
      <fbc:geneProduct fbc:id="G_lp_1250" fbc:label="lp_1250" fbc:name="lp_1250" />
      <fbc:geneProduct fbc:id="G_lp_1251" fbc:label="lp_1251" fbc:name="lp_1251" />
      <fbc:geneProduct fbc:id="G_lp_1253" fbc:label="lp_1253" fbc:name="lp_1253" />
      <fbc:geneProduct fbc:id="G_lp_1273" fbc:label="lp_1273" fbc:name="lp_1273" />
      <fbc:geneProduct fbc:id="G_lp_1274" fbc:label="lp_1274" fbc:name="lp_1274" />
      <fbc:geneProduct fbc:id="G_lp_1275" fbc:label="lp_1275" fbc:name="lp_1275" />
      <fbc:geneProduct fbc:id="G_lp_1276" fbc:label="lp_1276" fbc:name="lp_1276" />
      <fbc:geneProduct fbc:id="G_lp_1280" fbc:label="lp_1280" fbc:name="lp_1280" />
      <fbc:geneProduct fbc:id="G_lp_1298" fbc:label="lp_1298" fbc:name="lp_1298" />
      <fbc:geneProduct fbc:id="G_lp_1299" fbc:label="lp_1299" fbc:name="lp_1299" />
      <fbc:geneProduct fbc:id="G_lp_1301" fbc:label="lp_1301" fbc:name="lp_1301" />
      <fbc:geneProduct fbc:id="G_lp_1311" fbc:label="lp_1311" fbc:name="lp_1311" />
      <fbc:geneProduct fbc:id="G_lp_1312" fbc:label="lp_1312" fbc:name="lp_1312" />
      <fbc:geneProduct fbc:id="G_lp_1316" fbc:label="lp_1316" fbc:name="lp_1316" />
      <fbc:geneProduct fbc:id="G_lp_1319" fbc:label="lp_1319" fbc:name="lp_1319" />
      <fbc:geneProduct fbc:id="G_lp_1328" fbc:label="lp_1328" fbc:name="lp_1328" />
      <fbc:geneProduct fbc:id="G_lp_1329" fbc:label="lp_1329" fbc:name="lp_1329" />
      <fbc:geneProduct fbc:id="G_lp_1346" fbc:label="lp_1346" fbc:name="lp_1346" />
      <fbc:geneProduct fbc:id="G_lp_1350" fbc:label="lp_1350" fbc:name="lp_1350" />
      <fbc:geneProduct fbc:id="G_lp_1372" fbc:label="lp_1372" fbc:name="lp_1372" />
      <fbc:geneProduct fbc:id="G_lp_1374" fbc:label="lp_1374" fbc:name="lp_1374" />
      <fbc:geneProduct fbc:id="G_lp_1375" fbc:label="lp_1375" fbc:name="lp_1375" />
      <fbc:geneProduct fbc:id="G_lp_1378" fbc:label="lp_1378" fbc:name="lp_1378" />
      <fbc:geneProduct fbc:id="G_lp_1379" fbc:label="lp_1379" fbc:name="lp_1379" />
      <fbc:geneProduct fbc:id="G_lp_1385" fbc:label="lp_1385" fbc:name="lp_1385" />
      <fbc:geneProduct fbc:id="G_lp_1391" fbc:label="lp_1391" fbc:name="lp_1391" />
      <fbc:geneProduct fbc:id="G_lp_1406" fbc:label="lp_1406" fbc:name="lp_1406" />
      <fbc:geneProduct fbc:id="G_lp_1413" fbc:label="lp_1413" fbc:name="lp_1413" />
      <fbc:geneProduct fbc:id="G_lp_1425" fbc:label="lp_1425" fbc:name="lp_1425" />
      <fbc:geneProduct fbc:id="G_lp_1437" fbc:label="lp_1437" fbc:name="lp_1437" />
      <fbc:geneProduct fbc:id="G_lp_1445" fbc:label="lp_1445" fbc:name="lp_1445" />
      <fbc:geneProduct fbc:id="G_lp_1462" fbc:label="lp_1462" fbc:name="lp_1462" />
      <fbc:geneProduct fbc:id="G_lp_1478" fbc:label="lp_1478" fbc:name="lp_1478" />
      <fbc:geneProduct fbc:id="G_lp_1479" fbc:label="lp_1479" fbc:name="lp_1479" />
      <fbc:geneProduct fbc:id="G_lp_1480" fbc:label="lp_1480" fbc:name="lp_1480" />
      <fbc:geneProduct fbc:id="G_lp_1481" fbc:label="lp_1481" fbc:name="lp_1481" />
      <fbc:geneProduct fbc:id="G_lp_1491" fbc:label="lp_1491" fbc:name="lp_1491" />
      <fbc:geneProduct fbc:id="G_lp_1492" fbc:label="lp_1492" fbc:name="lp_1492" />
      <fbc:geneProduct fbc:id="G_lp_1493" fbc:label="lp_1493" fbc:name="lp_1493" />
      <fbc:geneProduct fbc:id="G_lp_1494" fbc:label="lp_1494" fbc:name="lp_1494" />
      <fbc:geneProduct fbc:id="G_lp_1495" fbc:label="lp_1495" fbc:name="lp_1495" />
      <fbc:geneProduct fbc:id="G_lp_1496" fbc:label="lp_1496" fbc:name="lp_1496" />
      <fbc:geneProduct fbc:id="G_lp_1497" fbc:label="lp_1497" fbc:name="lp_1497" />
      <fbc:geneProduct fbc:id="G_lp_1498" fbc:label="lp_1498" fbc:name="lp_1498" />
      <fbc:geneProduct fbc:id="G_lp_1499" fbc:label="lp_1499" fbc:name="lp_1499" />
      <fbc:geneProduct fbc:id="G_lp_1500" fbc:label="lp_1500" fbc:name="lp_1500" />
      <fbc:geneProduct fbc:id="G_lp_1510" fbc:label="lp_1510" fbc:name="lp_1510" />
      <fbc:geneProduct fbc:id="G_lp_1514" fbc:label="lp_1514" fbc:name="lp_1514" />
      <fbc:geneProduct fbc:id="G_lp_1523" fbc:label="lp_1523" fbc:name="lp_1523" />
      <fbc:geneProduct fbc:id="G_lp_1530" fbc:label="lp_1530" fbc:name="lp_1530" />
      <fbc:geneProduct fbc:id="G_lp_1541" fbc:label="lp_1541" fbc:name="lp_1541" />
      <fbc:geneProduct fbc:id="G_lp_1554" fbc:label="lp_1554" fbc:name="lp_1554" />
      <fbc:geneProduct fbc:id="G_lp_1558" fbc:label="lp_1558" fbc:name="lp_1558" />
      <fbc:geneProduct fbc:id="G_lp_1559" fbc:label="lp_1559" fbc:name="lp_1559" />
      <fbc:geneProduct fbc:id="G_lp_1562" fbc:label="lp_1562" fbc:name="lp_1562" />
      <fbc:geneProduct fbc:id="G_lp_1568" fbc:label="lp_1568" fbc:name="lp_1568" />
      <fbc:geneProduct fbc:id="G_lp_1570" fbc:label="lp_1570" fbc:name="lp_1570" />
      <fbc:geneProduct fbc:id="G_lp_1573" fbc:label="lp_1573" fbc:name="lp_1573" />
      <fbc:geneProduct fbc:id="G_lp_1578" fbc:label="lp_1578" fbc:name="lp_1578" />
      <fbc:geneProduct fbc:id="G_lp_1581" fbc:label="lp_1581" fbc:name="lp_1581" />
      <fbc:geneProduct fbc:id="G_lp_1599" fbc:label="lp_1599" fbc:name="lp_1599" />
      <fbc:geneProduct fbc:id="G_lp_1602" fbc:label="lp_1602" fbc:name="lp_1602" />
      <fbc:geneProduct fbc:id="G_lp_1607" fbc:label="lp_1607" fbc:name="lp_1607" />
      <fbc:geneProduct fbc:id="G_lp_1608" fbc:label="lp_1608" fbc:name="lp_1608" />
      <fbc:geneProduct fbc:id="G_lp_1609" fbc:label="lp_1609" fbc:name="lp_1609" />
      <fbc:geneProduct fbc:id="G_lp_1610" fbc:label="lp_1610" fbc:name="lp_1610" />
      <fbc:geneProduct fbc:id="G_lp_1612" fbc:label="lp_1612" fbc:name="lp_1612" />
      <fbc:geneProduct fbc:id="G_lp_1614" fbc:label="lp_1614" fbc:name="lp_1614" />
      <fbc:geneProduct fbc:id="G_lp_1621" fbc:label="lp_1621" fbc:name="lp_1621" />
      <fbc:geneProduct fbc:id="G_lp_1622" fbc:label="lp_1622" fbc:name="lp_1622" />
      <fbc:geneProduct fbc:id="G_lp_1629" fbc:label="lp_1629" fbc:name="lp_1629" />
      <fbc:geneProduct fbc:id="G_lp_1652" fbc:label="lp_1652" fbc:name="lp_1652" />
      <fbc:geneProduct fbc:id="G_lp_1653" fbc:label="lp_1653" fbc:name="lp_1653" />
      <fbc:geneProduct fbc:id="G_lp_1654" fbc:label="lp_1654" fbc:name="lp_1654" />
      <fbc:geneProduct fbc:id="G_lp_1655" fbc:label="lp_1655" fbc:name="lp_1655" />
      <fbc:geneProduct fbc:id="G_lp_1656" fbc:label="lp_1656" fbc:name="lp_1656" />
      <fbc:geneProduct fbc:id="G_lp_1657" fbc:label="lp_1657" fbc:name="lp_1657" />
      <fbc:geneProduct fbc:id="G_lp_1658" fbc:label="lp_1658" fbc:name="lp_1658" />
      <fbc:geneProduct fbc:id="G_lp_1665" fbc:label="lp_1665" fbc:name="lp_1665" />
      <fbc:geneProduct fbc:id="G_lp_1670" fbc:label="lp_1670" fbc:name="lp_1670" />
      <fbc:geneProduct fbc:id="G_lp_1671" fbc:label="lp_1671" fbc:name="lp_1671" />
      <fbc:geneProduct fbc:id="G_lp_1672" fbc:label="lp_1672" fbc:name="lp_1672" />
      <fbc:geneProduct fbc:id="G_lp_1673" fbc:label="lp_1673" fbc:name="lp_1673" />
      <fbc:geneProduct fbc:id="G_lp_1674" fbc:label="lp_1674" fbc:name="lp_1674" />
      <fbc:geneProduct fbc:id="G_lp_1675" fbc:label="lp_1675" fbc:name="lp_1675" />
      <fbc:geneProduct fbc:id="G_lp_1676" fbc:label="lp_1676" fbc:name="lp_1676" />
      <fbc:geneProduct fbc:id="G_lp_1677" fbc:label="lp_1677" fbc:name="lp_1677" />
      <fbc:geneProduct fbc:id="G_lp_1678" fbc:label="lp_1678" fbc:name="lp_1678" />
      <fbc:geneProduct fbc:id="G_lp_1679" fbc:label="lp_1679" fbc:name="lp_1679" />
      <fbc:geneProduct fbc:id="G_lp_1680" fbc:label="lp_1680" fbc:name="lp_1680" />
      <fbc:geneProduct fbc:id="G_lp_1681" fbc:label="lp_1681" fbc:name="lp_1681" />
      <fbc:geneProduct fbc:id="G_lp_1696" fbc:label="lp_1696" fbc:name="lp_1696" />
      <fbc:geneProduct fbc:id="G_lp_1713" fbc:label="lp_1713" fbc:name="lp_1713" />
      <fbc:geneProduct fbc:id="G_lp_1721" fbc:label="lp_1721" fbc:name="lp_1721" />
      <fbc:geneProduct fbc:id="G_lp_1729" fbc:label="lp_1729" fbc:name="lp_1729" />
      <fbc:geneProduct fbc:id="G_lp_1730" fbc:label="lp_1730" fbc:name="lp_1730" />
      <fbc:geneProduct fbc:id="G_lp_1731" fbc:label="lp_1731" fbc:name="lp_1731" />
      <fbc:geneProduct fbc:id="G_lp_1732" fbc:label="lp_1732" fbc:name="lp_1732" />
      <fbc:geneProduct fbc:id="G_lp_1733" fbc:label="lp_1733" fbc:name="lp_1733" />
      <fbc:geneProduct fbc:id="G_lp_1734" fbc:label="lp_1734" fbc:name="lp_1734" />
      <fbc:geneProduct fbc:id="G_lp_1735" fbc:label="lp_1735" fbc:name="lp_1735" />
      <fbc:geneProduct fbc:id="G_lp_1739" fbc:label="lp_1739" fbc:name="lp_1739" />
      <fbc:geneProduct fbc:id="G_lp_1740" fbc:label="lp_1740" fbc:name="lp_1740" />
      <fbc:geneProduct fbc:id="G_lp_1751" fbc:label="lp_1751" fbc:name="lp_1751" />
      <fbc:geneProduct fbc:id="G_lp_1779" fbc:label="lp_1779" fbc:name="lp_1779" />
      <fbc:geneProduct fbc:id="G_lp_1781" fbc:label="lp_1781" fbc:name="lp_1781" />
      <fbc:geneProduct fbc:id="G_lp_1785" fbc:label="lp_1785" fbc:name="lp_1785" />
      <fbc:geneProduct fbc:id="G_lp_1790" fbc:label="lp_1790" fbc:name="lp_1790" />
      <fbc:geneProduct fbc:id="G_lp_1814" fbc:label="lp_1814" fbc:name="lp_1814" />
      <fbc:geneProduct fbc:id="G_lp_1816" fbc:label="lp_1816" fbc:name="lp_1816" />
      <fbc:geneProduct fbc:id="G_lp_1817" fbc:label="lp_1817" fbc:name="lp_1817" />
      <fbc:geneProduct fbc:id="G_lp_1818" fbc:label="lp_1818" fbc:name="lp_1818" />
      <fbc:geneProduct fbc:id="G_lp_1819" fbc:label="lp_1819" fbc:name="lp_1819" />
      <fbc:geneProduct fbc:id="G_lp_1822" fbc:label="lp_1822" fbc:name="lp_1822" />
      <fbc:geneProduct fbc:id="G_lp_1837" fbc:label="lp_1837" fbc:name="lp_1837" />
      <fbc:geneProduct fbc:id="G_lp_1869" fbc:label="lp_1869" fbc:name="lp_1869" />
      <fbc:geneProduct fbc:id="G_lp_1870" fbc:label="lp_1870" fbc:name="lp_1870" />
      <fbc:geneProduct fbc:id="G_lp_1874" fbc:label="lp_1874" fbc:name="lp_1874" />
      <fbc:geneProduct fbc:id="G_lp_1883" fbc:label="lp_1883" fbc:name="lp_1883" />
      <fbc:geneProduct fbc:id="G_lp_1888" fbc:label="lp_1888" fbc:name="lp_1888" />
      <fbc:geneProduct fbc:id="G_lp_1897" fbc:label="lp_1897" fbc:name="lp_1897" />
      <fbc:geneProduct fbc:id="G_lp_1898" fbc:label="lp_1898" fbc:name="lp_1898" />
      <fbc:geneProduct fbc:id="G_lp_1912" fbc:label="lp_1912" fbc:name="lp_1912" />
      <fbc:geneProduct fbc:id="G_lp_1919" fbc:label="lp_1919" fbc:name="lp_1919" />
      <fbc:geneProduct fbc:id="G_lp_1920" fbc:label="lp_1920" fbc:name="lp_1920" />
      <fbc:geneProduct fbc:id="G_lp_1923" fbc:label="lp_1923" fbc:name="lp_1923" />
      <fbc:geneProduct fbc:id="G_lp_1925" fbc:label="lp_1925" fbc:name="lp_1925" />
      <fbc:geneProduct fbc:id="G_lp_1932" fbc:label="lp_1932" fbc:name="lp_1932" />
      <fbc:geneProduct fbc:id="G_lp_1941" fbc:label="lp_1941" fbc:name="lp_1941" />
      <fbc:geneProduct fbc:id="G_lp_1964" fbc:label="lp_1964" fbc:name="lp_1964" />
      <fbc:geneProduct fbc:id="G_lp_1965" fbc:label="lp_1965" fbc:name="lp_1965" />
      <fbc:geneProduct fbc:id="G_lp_1968" fbc:label="lp_1968" fbc:name="lp_1968" />
      <fbc:geneProduct fbc:id="G_lp_1977" fbc:label="lp_1977" fbc:name="lp_1977" />
      <fbc:geneProduct fbc:id="G_lp_1980" fbc:label="lp_1980" fbc:name="lp_1980" />
      <fbc:geneProduct fbc:id="G_lp_1981" fbc:label="lp_1981" fbc:name="lp_1981" />
      <fbc:geneProduct fbc:id="G_lp_1982" fbc:label="lp_1982" fbc:name="lp_1982" />
      <fbc:geneProduct fbc:id="G_lp_1987" fbc:label="lp_1987" fbc:name="lp_1987" />
      <fbc:geneProduct fbc:id="G_lp_2016" fbc:label="lp_2016" fbc:name="lp_2016" />
      <fbc:geneProduct fbc:id="G_lp_2017" fbc:label="lp_2017" fbc:name="lp_2017" />
      <fbc:geneProduct fbc:id="G_lp_2018" fbc:label="lp_2018" fbc:name="lp_2018" />
      <fbc:geneProduct fbc:id="G_lp_2019" fbc:label="lp_2019" fbc:name="lp_2019" />
      <fbc:geneProduct fbc:id="G_lp_2030" fbc:label="lp_2030" fbc:name="lp_2030" />
      <fbc:geneProduct fbc:id="G_lp_2031" fbc:label="lp_2031" fbc:name="lp_2031" />
      <fbc:geneProduct fbc:id="G_lp_2032" fbc:label="lp_2032" fbc:name="lp_2032" />
      <fbc:geneProduct fbc:id="G_lp_2033" fbc:label="lp_2033" fbc:name="lp_2033" />
      <fbc:geneProduct fbc:id="G_lp_2034" fbc:label="lp_2034" fbc:name="lp_2034" />
      <fbc:geneProduct fbc:id="G_lp_2035" fbc:label="lp_2035" fbc:name="lp_2035" />
      <fbc:geneProduct fbc:id="G_lp_2037" fbc:label="lp_2037" fbc:name="lp_2037" />
      <fbc:geneProduct fbc:id="G_lp_2048" fbc:label="lp_2048" fbc:name="lp_2048" />
      <fbc:geneProduct fbc:id="G_lp_2050" fbc:label="lp_2050" fbc:name="lp_2050" />
      <fbc:geneProduct fbc:id="G_lp_2051" fbc:label="lp_2051" fbc:name="lp_2051" />
      <fbc:geneProduct fbc:id="G_lp_2053" fbc:label="lp_2053" fbc:name="lp_2053" />
      <fbc:geneProduct fbc:id="G_lp_2057" fbc:label="lp_2057" fbc:name="lp_2057" />
      <fbc:geneProduct fbc:id="G_lp_2060" fbc:label="lp_2060" fbc:name="lp_2060" />
      <fbc:geneProduct fbc:id="G_lp_2067" fbc:label="lp_2067" fbc:name="lp_2067" />
      <fbc:geneProduct fbc:id="G_lp_2076" fbc:label="lp_2076" fbc:name="lp_2076" />
      <fbc:geneProduct fbc:id="G_lp_2077" fbc:label="lp_2077" fbc:name="lp_2077" />
      <fbc:geneProduct fbc:id="G_lp_2086" fbc:label="lp_2086" fbc:name="lp_2086" />
      <fbc:geneProduct fbc:id="G_lp_2096" fbc:label="lp_2096" fbc:name="lp_2096" />
      <fbc:geneProduct fbc:id="G_lp_2097" fbc:label="lp_2097" fbc:name="lp_2097" />
      <fbc:geneProduct fbc:id="G_lp_2099" fbc:label="lp_2099" fbc:name="lp_2099" />
      <fbc:geneProduct fbc:id="G_lp_2100" fbc:label="lp_2100" fbc:name="lp_2100" />
      <fbc:geneProduct fbc:id="G_lp_2101" fbc:label="lp_2101" fbc:name="lp_2101" />
      <fbc:geneProduct fbc:id="G_lp_2102" fbc:label="lp_2102" fbc:name="lp_2102" />
      <fbc:geneProduct fbc:id="G_lp_2103" fbc:label="lp_2103" fbc:name="lp_2103" />
      <fbc:geneProduct fbc:id="G_lp_2104" fbc:label="lp_2104" fbc:name="lp_2104" />
      <fbc:geneProduct fbc:id="G_lp_2105" fbc:label="lp_2105" fbc:name="lp_2105" />
      <fbc:geneProduct fbc:id="G_lp_2106" fbc:label="lp_2106" fbc:name="lp_2106" />
      <fbc:geneProduct fbc:id="G_lp_2107" fbc:label="lp_2107" fbc:name="lp_2107" />
      <fbc:geneProduct fbc:id="G_lp_2108" fbc:label="lp_2108" fbc:name="lp_2108" />
      <fbc:geneProduct fbc:id="G_lp_2110" fbc:label="lp_2110" fbc:name="lp_2110" />
      <fbc:geneProduct fbc:id="G_lp_2111" fbc:label="lp_2111" fbc:name="lp_2111" />
      <fbc:geneProduct fbc:id="G_lp_2123" fbc:label="lp_2123" fbc:name="lp_2123" />
      <fbc:geneProduct fbc:id="G_lp_2133" fbc:label="lp_2133" fbc:name="lp_2133" />
      <fbc:geneProduct fbc:id="G_lp_2136" fbc:label="lp_2136" fbc:name="lp_2136" />
      <fbc:geneProduct fbc:id="G_lp_2147" fbc:label="lp_2147" fbc:name="lp_2147" />
      <fbc:geneProduct fbc:id="G_lp_2151" fbc:label="lp_2151" fbc:name="lp_2151" />
      <fbc:geneProduct fbc:id="G_lp_2152" fbc:label="lp_2152" fbc:name="lp_2152" />
      <fbc:geneProduct fbc:id="G_lp_2153" fbc:label="lp_2153" fbc:name="lp_2153" />
      <fbc:geneProduct fbc:id="G_lp_2154" fbc:label="lp_2154" fbc:name="lp_2154" />
      <fbc:geneProduct fbc:id="G_lp_2155" fbc:label="lp_2155" fbc:name="lp_2155" />
      <fbc:geneProduct fbc:id="G_lp_2166" fbc:label="lp_2166" fbc:name="lp_2166" />
      <fbc:geneProduct fbc:id="G_lp_2170" fbc:label="lp_2170" fbc:name="lp_2170" />
      <fbc:geneProduct fbc:id="G_lp_2179" fbc:label="lp_2179" fbc:name="lp_2179" />
      <fbc:geneProduct fbc:id="G_lp_2180" fbc:label="lp_2180" fbc:name="lp_2180" />
      <fbc:geneProduct fbc:id="G_lp_2181" fbc:label="lp_2181" fbc:name="lp_2181" />
      <fbc:geneProduct fbc:id="G_lp_2183" fbc:label="lp_2183" fbc:name="lp_2183" />
      <fbc:geneProduct fbc:id="G_lp_2185" fbc:label="lp_2185" fbc:name="lp_2185" />
      <fbc:geneProduct fbc:id="G_lp_2187" fbc:label="lp_2187" fbc:name="lp_2187" />
      <fbc:geneProduct fbc:id="G_lp_2196" fbc:label="lp_2196" fbc:name="lp_2196" />
      <fbc:geneProduct fbc:id="G_lp_2197" fbc:label="lp_2197" fbc:name="lp_2197" />
      <fbc:geneProduct fbc:id="G_lp_2199" fbc:label="lp_2199" fbc:name="lp_2199" />
      <fbc:geneProduct fbc:id="G_lp_2200" fbc:label="lp_2200" fbc:name="lp_2200" />
      <fbc:geneProduct fbc:id="G_lp_2213" fbc:label="lp_2213" fbc:name="lp_2213" />
      <fbc:geneProduct fbc:id="G_lp_2219" fbc:label="lp_2219" fbc:name="lp_2219" />
      <fbc:geneProduct fbc:id="G_lp_2221" fbc:label="lp_2221" fbc:name="lp_2221" />
      <fbc:geneProduct fbc:id="G_lp_2222" fbc:label="lp_2222" fbc:name="lp_2222" />
      <fbc:geneProduct fbc:id="G_lp_2223" fbc:label="lp_2223" fbc:name="lp_2223" />
      <fbc:geneProduct fbc:id="G_lp_2242" fbc:label="lp_2242" fbc:name="lp_2242" />
      <fbc:geneProduct fbc:id="G_lp_2251" fbc:label="lp_2251" fbc:name="lp_2251" />
      <fbc:geneProduct fbc:id="G_lp_2263" fbc:label="lp_2263" fbc:name="lp_2263" />
      <fbc:geneProduct fbc:id="G_lp_2264" fbc:label="lp_2264" fbc:name="lp_2264" />
      <fbc:geneProduct fbc:id="G_lp_2268" fbc:label="lp_2268" fbc:name="lp_2268" />
      <fbc:geneProduct fbc:id="G_lp_2277" fbc:label="lp_2277" fbc:name="lp_2277" />
      <fbc:geneProduct fbc:id="G_lp_2303" fbc:label="lp_2303" fbc:name="lp_2303" />
      <fbc:geneProduct fbc:id="G_lp_2308" fbc:label="lp_2308" fbc:name="lp_2308" />
      <fbc:geneProduct fbc:id="G_lp_2312" fbc:label="lp_2312" fbc:name="lp_2312" />
      <fbc:geneProduct fbc:id="G_lp_2313" fbc:label="lp_2313" fbc:name="lp_2313" />
      <fbc:geneProduct fbc:id="G_lp_2314" fbc:label="lp_2314" fbc:name="lp_2314" />
      <fbc:geneProduct fbc:id="G_lp_2321" fbc:label="lp_2321" fbc:name="lp_2321" />
      <fbc:geneProduct fbc:id="G_lp_2322" fbc:label="lp_2322" fbc:name="lp_2322" />
      <fbc:geneProduct fbc:id="G_lp_2324" fbc:label="lp_2324" fbc:name="lp_2324" />
      <fbc:geneProduct fbc:id="G_lp_2325" fbc:label="lp_2325" fbc:name="lp_2325" />
      <fbc:geneProduct fbc:id="G_lp_2326" fbc:label="lp_2326" fbc:name="lp_2326" />
      <fbc:geneProduct fbc:id="G_lp_2336" fbc:label="lp_2336" fbc:name="lp_2336" />
      <fbc:geneProduct fbc:id="G_lp_2344" fbc:label="lp_2344" fbc:name="lp_2344" />
      <fbc:geneProduct fbc:id="G_lp_2345" fbc:label="lp_2345" fbc:name="lp_2345" />
      <fbc:geneProduct fbc:id="G_lp_2349" fbc:label="lp_2349" fbc:name="lp_2349" />
      <fbc:geneProduct fbc:id="G_lp_2361" fbc:label="lp_2361" fbc:name="lp_2361" />
      <fbc:geneProduct fbc:id="G_lp_2363" fbc:label="lp_2363" fbc:name="lp_2363" />
      <fbc:geneProduct fbc:id="G_lp_2364" fbc:label="lp_2364" fbc:name="lp_2364" />
      <fbc:geneProduct fbc:id="G_lp_2365" fbc:label="lp_2365" fbc:name="lp_2365" />
      <fbc:geneProduct fbc:id="G_lp_2366" fbc:label="lp_2366" fbc:name="lp_2366" />
      <fbc:geneProduct fbc:id="G_lp_2367" fbc:label="lp_2367" fbc:name="lp_2367" />
      <fbc:geneProduct fbc:id="G_lp_2368" fbc:label="lp_2368" fbc:name="lp_2368" />
      <fbc:geneProduct fbc:id="G_lp_2369" fbc:label="lp_2369" fbc:name="lp_2369" />
      <fbc:geneProduct fbc:id="G_lp_2370" fbc:label="lp_2370" fbc:name="lp_2370" />
      <fbc:geneProduct fbc:id="G_lp_2371" fbc:label="lp_2371" fbc:name="lp_2371" />
      <fbc:geneProduct fbc:id="G_lp_2374" fbc:label="lp_2374" fbc:name="lp_2374" />
      <fbc:geneProduct fbc:id="G_lp_2375" fbc:label="lp_2375" fbc:name="lp_2375" />
      <fbc:geneProduct fbc:id="G_lp_2379" fbc:label="lp_2379" fbc:name="lp_2379" />
      <fbc:geneProduct fbc:id="G_lp_2380" fbc:label="lp_2380" fbc:name="lp_2380" />
      <fbc:geneProduct fbc:id="G_lp_2384" fbc:label="lp_2384" fbc:name="lp_2384" />
      <fbc:geneProduct fbc:id="G_lp_2390" fbc:label="lp_2390" fbc:name="lp_2390" />
      <fbc:geneProduct fbc:id="G_lp_2498" fbc:label="lp_2498" fbc:name="lp_2498" />
      <fbc:geneProduct fbc:id="G_lp_2502" fbc:label="lp_2502" fbc:name="lp_2502" />
      <fbc:geneProduct fbc:id="G_lp_2531" fbc:label="lp_2531" fbc:name="lp_2531" />
      <fbc:geneProduct fbc:id="G_lp_2532" fbc:label="lp_2532" fbc:name="lp_2532" />
      <fbc:geneProduct fbc:id="G_lp_2535" fbc:label="lp_2535" fbc:name="lp_2535" />
      <fbc:geneProduct fbc:id="G_lp_2536" fbc:label="lp_2536" fbc:name="lp_2536" />
      <fbc:geneProduct fbc:id="G_lp_2537" fbc:label="lp_2537" fbc:name="lp_2537" />
      <fbc:geneProduct fbc:id="G_lp_2544" fbc:label="lp_2544" fbc:name="lp_2544" />
      <fbc:geneProduct fbc:id="G_lp_2548" fbc:label="lp_2548" fbc:name="lp_2548" />
      <fbc:geneProduct fbc:id="G_lp_2550" fbc:label="lp_2550" fbc:name="lp_2550" />
      <fbc:geneProduct fbc:id="G_lp_2551" fbc:label="lp_2551" fbc:name="lp_2551" />
      <fbc:geneProduct fbc:id="G_lp_2552" fbc:label="lp_2552" fbc:name="lp_2552" />
      <fbc:geneProduct fbc:id="G_lp_2553" fbc:label="lp_2553" fbc:name="lp_2553" />
      <fbc:geneProduct fbc:id="G_lp_2554" fbc:label="lp_2554" fbc:name="lp_2554" />
      <fbc:geneProduct fbc:id="G_lp_2556" fbc:label="lp_2556" fbc:name="lp_2556" />
      <fbc:geneProduct fbc:id="G_lp_2557" fbc:label="lp_2557" fbc:name="lp_2557" />
      <fbc:geneProduct fbc:id="G_lp_2558" fbc:label="lp_2558" fbc:name="lp_2558" />
      <fbc:geneProduct fbc:id="G_lp_2559" fbc:label="lp_2559" fbc:name="lp_2559" />
      <fbc:geneProduct fbc:id="G_lp_2560" fbc:label="lp_2560" fbc:name="lp_2560" />
      <fbc:geneProduct fbc:id="G_lp_2561" fbc:label="lp_2561" fbc:name="lp_2561" />
      <fbc:geneProduct fbc:id="G_lp_2563" fbc:label="lp_2563" fbc:name="lp_2563" />
      <fbc:geneProduct fbc:id="G_lp_2570" fbc:label="lp_2570" fbc:name="lp_2570" />
      <fbc:geneProduct fbc:id="G_lp_2582" fbc:label="lp_2582" fbc:name="lp_2582" />
      <fbc:geneProduct fbc:id="G_lp_2585" fbc:label="lp_2585" fbc:name="lp_2585" />
      <fbc:geneProduct fbc:id="G_lp_2591" fbc:label="lp_2591" fbc:name="lp_2591" />
      <fbc:geneProduct fbc:id="G_lp_2596" fbc:label="lp_2596" fbc:name="lp_2596" />
      <fbc:geneProduct fbc:id="G_lp_2598" fbc:label="lp_2598" fbc:name="lp_2598" />
      <fbc:geneProduct fbc:id="G_lp_2600" fbc:label="lp_2600" fbc:name="lp_2600" />
      <fbc:geneProduct fbc:id="G_lp_2610" fbc:label="lp_2610" fbc:name="lp_2610" />
      <fbc:geneProduct fbc:id="G_lp_2612" fbc:label="lp_2612" fbc:name="lp_2612" />
      <fbc:geneProduct fbc:id="G_lp_2629" fbc:label="lp_2629" fbc:name="lp_2629" />
      <fbc:geneProduct fbc:id="G_lp_2634" fbc:label="lp_2634" fbc:name="lp_2634" />
      <fbc:geneProduct fbc:id="G_lp_2647" fbc:label="lp_2647" fbc:name="lp_2647" />
      <fbc:geneProduct fbc:id="G_lp_2648" fbc:label="lp_2648" fbc:name="lp_2648" />
      <fbc:geneProduct fbc:id="G_lp_2649" fbc:label="lp_2649" fbc:name="lp_2649" />
      <fbc:geneProduct fbc:id="G_lp_2650" fbc:label="lp_2650" fbc:name="lp_2650" />
      <fbc:geneProduct fbc:id="G_lp_2653" fbc:label="lp_2653" fbc:name="lp_2653" />
      <fbc:geneProduct fbc:id="G_lp_2659" fbc:label="lp_2659" fbc:name="lp_2659" />
      <fbc:geneProduct fbc:id="G_lp_2673" fbc:label="lp_2673" fbc:name="lp_2673" />
      <fbc:geneProduct fbc:id="G_lp_2681" fbc:label="lp_2681" fbc:name="lp_2681" />
      <fbc:geneProduct fbc:id="G_lp_2684" fbc:label="lp_2684" fbc:name="lp_2684" />
      <fbc:geneProduct fbc:id="G_lp_2685" fbc:label="lp_2685" fbc:name="lp_2685" />
      <fbc:geneProduct fbc:id="G_lp_2697" fbc:label="lp_2697" fbc:name="lp_2697" />
      <fbc:geneProduct fbc:id="G_lp_2698" fbc:label="lp_2698" fbc:name="lp_2698" />
      <fbc:geneProduct fbc:id="G_lp_2699" fbc:label="lp_2699" fbc:name="lp_2699" />
      <fbc:geneProduct fbc:id="G_lp_2700" fbc:label="lp_2700" fbc:name="lp_2700" />
      <fbc:geneProduct fbc:id="G_lp_2701" fbc:label="lp_2701" fbc:name="lp_2701" />
      <fbc:geneProduct fbc:id="G_lp_2702" fbc:label="lp_2702" fbc:name="lp_2702" />
      <fbc:geneProduct fbc:id="G_lp_2703" fbc:label="lp_2703" fbc:name="lp_2703" />
      <fbc:geneProduct fbc:id="G_lp_2710" fbc:label="lp_2710" fbc:name="lp_2710" />
      <fbc:geneProduct fbc:id="G_lp_2719" fbc:label="lp_2719" fbc:name="lp_2719" />
      <fbc:geneProduct fbc:id="G_lp_2720" fbc:label="lp_2720" fbc:name="lp_2720" />
      <fbc:geneProduct fbc:id="G_lp_2721" fbc:label="lp_2721" fbc:name="lp_2721" />
      <fbc:geneProduct fbc:id="G_lp_2722" fbc:label="lp_2722" fbc:name="lp_2722" />
      <fbc:geneProduct fbc:id="G_lp_2723" fbc:label="lp_2723" fbc:name="lp_2723" />
      <fbc:geneProduct fbc:id="G_lp_2724" fbc:label="lp_2724" fbc:name="lp_2724" />
      <fbc:geneProduct fbc:id="G_lp_2725" fbc:label="lp_2725" fbc:name="lp_2725" />
      <fbc:geneProduct fbc:id="G_lp_2726" fbc:label="lp_2726" fbc:name="lp_2726" />
      <fbc:geneProduct fbc:id="G_lp_2727" fbc:label="lp_2727" fbc:name="lp_2727" />
      <fbc:geneProduct fbc:id="G_lp_2728" fbc:label="lp_2728" fbc:name="lp_2728" />
      <fbc:geneProduct fbc:id="G_lp_2729" fbc:label="lp_2729" fbc:name="lp_2729" />
      <fbc:geneProduct fbc:id="G_lp_2736" fbc:label="lp_2736" fbc:name="lp_2736" />
      <fbc:geneProduct fbc:id="G_lp_2738" fbc:label="lp_2738" fbc:name="lp_2738" />
      <fbc:geneProduct fbc:id="G_lp_2747" fbc:label="lp_2747" fbc:name="lp_2747" />
      <fbc:geneProduct fbc:id="G_lp_2758" fbc:label="lp_2758" fbc:name="lp_2758" />
      <fbc:geneProduct fbc:id="G_lp_2762" fbc:label="lp_2762" fbc:name="lp_2762" />
      <fbc:geneProduct fbc:id="G_lp_2771" fbc:label="lp_2771" fbc:name="lp_2771" />
      <fbc:geneProduct fbc:id="G_lp_2776" fbc:label="lp_2776" fbc:name="lp_2776" />
      <fbc:geneProduct fbc:id="G_lp_2777" fbc:label="lp_2777" fbc:name="lp_2777" />
      <fbc:geneProduct fbc:id="G_lp_2778" fbc:label="lp_2778" fbc:name="lp_2778" />
      <fbc:geneProduct fbc:id="G_lp_2780" fbc:label="lp_2780" fbc:name="lp_2780" />
      <fbc:geneProduct fbc:id="G_lp_2781" fbc:label="lp_2781" fbc:name="lp_2781" />
      <fbc:geneProduct fbc:id="G_lp_2785" fbc:label="lp_2785" fbc:name="lp_2785" />
      <fbc:geneProduct fbc:id="G_lp_2788" fbc:label="lp_2788" fbc:name="lp_2788" />
      <fbc:geneProduct fbc:id="G_lp_2790" fbc:label="lp_2790" fbc:name="lp_2790" />
      <fbc:geneProduct fbc:id="G_lp_2798" fbc:label="lp_2798" fbc:name="lp_2798" />
      <fbc:geneProduct fbc:id="G_lp_2807" fbc:label="lp_2807" fbc:name="lp_2807" />
      <fbc:geneProduct fbc:id="G_lp_2818" fbc:label="lp_2818" fbc:name="lp_2818" />
      <fbc:geneProduct fbc:id="G_lp_2825" fbc:label="lp_2825" fbc:name="lp_2825" />
      <fbc:geneProduct fbc:id="G_lp_2829" fbc:label="lp_2829" fbc:name="lp_2829" />
      <fbc:geneProduct fbc:id="G_lp_2830" fbc:label="lp_2830" fbc:name="lp_2830" />
      <fbc:geneProduct fbc:id="G_lp_2843" fbc:label="lp_2843" fbc:name="lp_2843" />
      <fbc:geneProduct fbc:id="G_lp_2844" fbc:label="lp_2844" fbc:name="lp_2844" />
      <fbc:geneProduct fbc:id="G_lp_2852" fbc:label="lp_2852" fbc:name="lp_2852" />
      <fbc:geneProduct fbc:id="G_lp_2855" fbc:label="lp_2855" fbc:name="lp_2855" />
      <fbc:geneProduct fbc:id="G_lp_2868" fbc:label="lp_2868" fbc:name="lp_2868" />
      <fbc:geneProduct fbc:id="G_lp_2873" fbc:label="lp_2873" fbc:name="lp_2873" />
      <fbc:geneProduct fbc:id="G_lp_2878" fbc:label="lp_2878" fbc:name="lp_2878" />
      <fbc:geneProduct fbc:id="G_lp_2932" fbc:label="lp_2932" fbc:name="lp_2932" />
      <fbc:geneProduct fbc:id="G_lp_2935" fbc:label="lp_2935" fbc:name="lp_2935" />
      <fbc:geneProduct fbc:id="G_lp_2936" fbc:label="lp_2936" fbc:name="lp_2936" />
      <fbc:geneProduct fbc:id="G_lp_2969" fbc:label="lp_2969" fbc:name="lp_2969" />
      <fbc:geneProduct fbc:id="G_lp_2981" fbc:label="lp_2981" fbc:name="lp_2981" />
      <fbc:geneProduct fbc:id="G_lp_2982" fbc:label="lp_2982" fbc:name="lp_2982" />
      <fbc:geneProduct fbc:id="G_lp_2983" fbc:label="lp_2983" fbc:name="lp_2983" />
      <fbc:geneProduct fbc:id="G_lp_2984" fbc:label="lp_2984" fbc:name="lp_2984" />
      <fbc:geneProduct fbc:id="G_lp_2985" fbc:label="lp_2985" fbc:name="lp_2985" />
      <fbc:geneProduct fbc:id="G_lp_2989" fbc:label="lp_2989" fbc:name="lp_2989" />
      <fbc:geneProduct fbc:id="G_lp_3008" fbc:label="lp_3008" fbc:name="lp_3008" />
      <fbc:geneProduct fbc:id="G_lp_3009" fbc:label="lp_3009" fbc:name="lp_3009" />
      <fbc:geneProduct fbc:id="G_lp_3010" fbc:label="lp_3010" fbc:name="lp_3010" />
      <fbc:geneProduct fbc:id="G_lp_3011" fbc:label="lp_3011" fbc:name="lp_3011" />
      <fbc:geneProduct fbc:id="G_lp_3051" fbc:label="lp_3051" fbc:name="lp_3051" />
      <fbc:geneProduct fbc:id="G_lp_3054" fbc:label="lp_3054" fbc:name="lp_3054" />
      <fbc:geneProduct fbc:id="G_lp_3085" fbc:label="lp_3085" fbc:name="lp_3085" />
      <fbc:geneProduct fbc:id="G_lp_3092" fbc:label="lp_3092" fbc:name="lp_3092" />
      <fbc:geneProduct fbc:id="G_lp_3135" fbc:label="lp_3135" fbc:name="lp_3135" />
      <fbc:geneProduct fbc:id="G_lp_3150" fbc:label="lp_3150" fbc:name="lp_3150" />
      <fbc:geneProduct fbc:id="G_lp_3170" fbc:label="lp_3170" fbc:name="lp_3170" />
      <fbc:geneProduct fbc:id="G_lp_3174" fbc:label="lp_3174" fbc:name="lp_3174" />
      <fbc:geneProduct fbc:id="G_lp_3185" fbc:label="lp_3185" fbc:name="lp_3185" />
      <fbc:geneProduct fbc:id="G_lp_3194" fbc:label="lp_3194" fbc:name="lp_3194" />
      <fbc:geneProduct fbc:id="G_lp_3204" fbc:label="lp_3204" fbc:name="lp_3204" />
      <fbc:geneProduct fbc:id="G_lp_3219" fbc:label="lp_3219" fbc:name="lp_3219" />
      <fbc:geneProduct fbc:id="G_lp_3220" fbc:label="lp_3220" fbc:name="lp_3220" />
      <fbc:geneProduct fbc:id="G_lp_3251" fbc:label="lp_3251" fbc:name="lp_3251" />
      <fbc:geneProduct fbc:id="G_lp_3266" fbc:label="lp_3266" fbc:name="lp_3266" />
      <fbc:geneProduct fbc:id="G_lp_3267" fbc:label="lp_3267" fbc:name="lp_3267" />
      <fbc:geneProduct fbc:id="G_lp_3269" fbc:label="lp_3269" fbc:name="lp_3269" />
      <fbc:geneProduct fbc:id="G_lp_3270" fbc:label="lp_3270" fbc:name="lp_3270" />
      <fbc:geneProduct fbc:id="G_lp_3271" fbc:label="lp_3271" fbc:name="lp_3271" />
      <fbc:geneProduct fbc:id="G_lp_3273" fbc:label="lp_3273" fbc:name="lp_3273" />
      <fbc:geneProduct fbc:id="G_lp_3294" fbc:label="lp_3294" fbc:name="lp_3294" />
      <fbc:geneProduct fbc:id="G_lp_3295" fbc:label="lp_3295" fbc:name="lp_3295" />
      <fbc:geneProduct fbc:id="G_lp_3296" fbc:label="lp_3296" fbc:name="lp_3296" />
      <fbc:geneProduct fbc:id="G_lp_3297" fbc:label="lp_3297" fbc:name="lp_3297" />
      <fbc:geneProduct fbc:id="G_lp_3298" fbc:label="lp_3298" fbc:name="lp_3298" />
      <fbc:geneProduct fbc:id="G_lp_3299" fbc:label="lp_3299" fbc:name="lp_3299" />
      <fbc:geneProduct fbc:id="G_lp_3313" fbc:label="lp_3313" fbc:name="lp_3313" />
      <fbc:geneProduct fbc:id="G_lp_3314" fbc:label="lp_3314" fbc:name="lp_3314" />
      <fbc:geneProduct fbc:id="G_lp_3324" fbc:label="lp_3324" fbc:name="lp_3324" />
      <fbc:geneProduct fbc:id="G_lp_3334" fbc:label="lp_3334" fbc:name="lp_3334" />
      <fbc:geneProduct fbc:id="G_lp_3374" fbc:label="lp_3374" fbc:name="lp_3374" />
      <fbc:geneProduct fbc:id="G_lp_3407" fbc:label="lp_3407" fbc:name="lp_3407" />
      <fbc:geneProduct fbc:id="G_lp_3418" fbc:label="lp_3418" fbc:name="lp_3418" />
      <fbc:geneProduct fbc:id="G_lp_3420" fbc:label="lp_3420" fbc:name="lp_3420" />
      <fbc:geneProduct fbc:id="G_lp_3436" fbc:label="lp_3436" fbc:name="lp_3436" />
      <fbc:geneProduct fbc:id="G_lp_3449" fbc:label="lp_3449" fbc:name="lp_3449" />
      <fbc:geneProduct fbc:id="G_lp_3463" fbc:label="lp_3463" fbc:name="lp_3463" />
      <fbc:geneProduct fbc:id="G_lp_3466" fbc:label="lp_3466" fbc:name="lp_3466" />
      <fbc:geneProduct fbc:id="G_lp_3480" fbc:label="lp_3480" fbc:name="lp_3480" />
      <fbc:geneProduct fbc:id="G_lp_3481" fbc:label="lp_3481" fbc:name="lp_3481" />
      <fbc:geneProduct fbc:id="G_lp_3482" fbc:label="lp_3482" fbc:name="lp_3482" />
      <fbc:geneProduct fbc:id="G_lp_3483" fbc:label="lp_3483" fbc:name="lp_3483" />
      <fbc:geneProduct fbc:id="G_lp_3484" fbc:label="lp_3484" fbc:name="lp_3484" />
      <fbc:geneProduct fbc:id="G_lp_3485" fbc:label="lp_3485" fbc:name="lp_3485" />
      <fbc:geneProduct fbc:id="G_lp_3486" fbc:label="lp_3486" fbc:name="lp_3486" />
      <fbc:geneProduct fbc:id="G_lp_3487" fbc:label="lp_3487" fbc:name="lp_3487" />
      <fbc:geneProduct fbc:id="G_lp_3491" fbc:label="lp_3491" fbc:name="lp_3491" />
      <fbc:geneProduct fbc:id="G_lp_3492" fbc:label="lp_3492" fbc:name="lp_3492" />
      <fbc:geneProduct fbc:id="G_lp_3493" fbc:label="lp_3493" fbc:name="lp_3493" />
      <fbc:geneProduct fbc:id="G_lp_3494" fbc:label="lp_3494" fbc:name="lp_3494" />
      <fbc:geneProduct fbc:id="G_lp_3498" fbc:label="lp_3498" fbc:name="lp_3498" />
      <fbc:geneProduct fbc:id="G_lp_3499" fbc:label="lp_3499" fbc:name="lp_3499" />
      <fbc:geneProduct fbc:id="G_lp_3517" fbc:label="lp_3517" fbc:name="lp_3517" />
      <fbc:geneProduct fbc:id="G_lp_3520" fbc:label="lp_3520" fbc:name="lp_3520" />
      <fbc:geneProduct fbc:id="G_lp_3522" fbc:label="lp_3522" fbc:name="lp_3522" />
      <fbc:geneProduct fbc:id="G_lp_3530" fbc:label="lp_3530" fbc:name="lp_3530" />
      <fbc:geneProduct fbc:id="G_lp_3538" fbc:label="lp_3538" fbc:name="lp_3538" />
      <fbc:geneProduct fbc:id="G_lp_3539" fbc:label="lp_3539" fbc:name="lp_3539" />
      <fbc:geneProduct fbc:id="G_lp_3544" fbc:label="lp_3544" fbc:name="lp_3544" />
      <fbc:geneProduct fbc:id="G_lp_3545" fbc:label="lp_3545" fbc:name="lp_3545" />
      <fbc:geneProduct fbc:id="G_lp_3546" fbc:label="lp_3546" fbc:name="lp_3546" />
      <fbc:geneProduct fbc:id="G_lp_3547" fbc:label="lp_3547" fbc:name="lp_3547" />
      <fbc:geneProduct fbc:id="G_lp_3548" fbc:label="lp_3548" fbc:name="lp_3548" />
      <fbc:geneProduct fbc:id="G_lp_3551" fbc:label="lp_3551" fbc:name="lp_3551" />
      <fbc:geneProduct fbc:id="G_lp_3553" fbc:label="lp_3553" fbc:name="lp_3553" />
      <fbc:geneProduct fbc:id="G_lp_3554" fbc:label="lp_3554" fbc:name="lp_3554" />
      <fbc:geneProduct fbc:id="G_lp_3555" fbc:label="lp_3555" fbc:name="lp_3555" />
      <fbc:geneProduct fbc:id="G_lp_3556" fbc:label="lp_3556" fbc:name="lp_3556" />
      <fbc:geneProduct fbc:id="G_lp_3557" fbc:label="lp_3557" fbc:name="lp_3557" />
      <fbc:geneProduct fbc:id="G_lp_3567" fbc:label="lp_3567" fbc:name="lp_3567" />
      <fbc:geneProduct fbc:id="G_lp_3568" fbc:label="lp_3568" fbc:name="lp_3568" />
      <fbc:geneProduct fbc:id="G_lp_3571" fbc:label="lp_3571" fbc:name="lp_3571" />
      <fbc:geneProduct fbc:id="G_lp_3578" fbc:label="lp_3578" fbc:name="lp_3578" />
      <fbc:geneProduct fbc:id="G_lp_3586" fbc:label="lp_3586" fbc:name="lp_3586" />
      <fbc:geneProduct fbc:id="G_lp_3587" fbc:label="lp_3587" fbc:name="lp_3587" />
      <fbc:geneProduct fbc:id="G_lp_3589" fbc:label="lp_3589" fbc:name="lp_3589" />
      <fbc:geneProduct fbc:id="G_lp_3592" fbc:label="lp_3592" fbc:name="lp_3592" />
      <fbc:geneProduct fbc:id="G_lp_3593" fbc:label="lp_3593" fbc:name="lp_3593" />
      <fbc:geneProduct fbc:id="G_lp_3595" fbc:label="lp_3595" fbc:name="lp_3595" />
      <fbc:geneProduct fbc:id="G_lp_3599" fbc:label="lp_3599" fbc:name="lp_3599" />
      <fbc:geneProduct fbc:id="G_lp_3600" fbc:label="lp_3600" fbc:name="lp_3600" />
      <fbc:geneProduct fbc:id="G_lp_3601" fbc:label="lp_3601" fbc:name="lp_3601" />
      <fbc:geneProduct fbc:id="G_lp_3605" fbc:label="lp_3605" fbc:name="lp_3605" />
      <fbc:geneProduct fbc:id="G_lp_3606" fbc:label="lp_3606" fbc:name="lp_3606" />
      <fbc:geneProduct fbc:id="G_lp_3608" fbc:label="lp_3608" fbc:name="lp_3608" />
      <fbc:geneProduct fbc:id="G_lp_3612" fbc:label="lp_3612" fbc:name="lp_3612" />
      <fbc:geneProduct fbc:id="G_lp_3615" fbc:label="lp_3615" fbc:name="lp_3615" />
      <fbc:geneProduct fbc:id="G_lp_3617" fbc:label="lp_3617" fbc:name="lp_3617" />
      <fbc:geneProduct fbc:id="G_lp_3618" fbc:label="lp_3618" fbc:name="lp_3618" />
      <fbc:geneProduct fbc:id="G_lp_3619" fbc:label="lp_3619" fbc:name="lp_3619" />
      <fbc:geneProduct fbc:id="G_lp_3620" fbc:label="lp_3620" fbc:name="lp_3620" />
      <fbc:geneProduct fbc:id="G_lp_3623" fbc:label="lp_3623" fbc:name="lp_3623" />
      <fbc:geneProduct fbc:id="G_lp_3652" fbc:label="lp_3652" fbc:name="lp_3652" />
      <fbc:geneProduct fbc:id="G_lp_3653" fbc:label="lp_3653" fbc:name="lp_3653" />
      <fbc:geneProduct fbc:id="G_lp_3654" fbc:label="lp_3654" fbc:name="lp_3654" />
      <fbc:geneProduct fbc:id="G_lp_3657" fbc:label="lp_3657" fbc:name="lp_3657" />
      <fbc:geneProduct fbc:id="G_lp_3658" fbc:label="lp_3658" fbc:name="lp_3658" />
      <fbc:geneProduct fbc:id="G_lp_3660" fbc:label="lp_3660" fbc:name="lp_3660" />
      <fbc:geneProduct fbc:id="G_lp_3662" fbc:label="lp_3662" fbc:name="lp_3662" />
      <fbc:geneProduct fbc:id="G_lp_3665" fbc:label="lp_3665" fbc:name="lp_3665" />
    </fbc:listOfGeneProducts>
    <listOfReactions>
      <reaction fast="false" id="R_2HXICDH" name="L 2 hydroxyisocaproate dehydrogenase" reversible="true" fbc:lowerFluxBound="cobra_default_lb" fbc:upperFluxBound="cobra_default_ub">
        <listOfReactants>
          <speciesReference constant="true" species="M_nadh_LSQBKTc_RSQBKT" stoichiometry="1" />
          <speciesReference constant="true" species="M_h_LSQBKTc_RSQBKT" stoichiometry="1" />
          <speciesReference constant="true" species="M_4mop_LSQBKTc_RSQBKT" stoichiometry="1" />
        </listOfReactants>
        <listOfProducts>
          <speciesReference constant="true" species="M_2hxic__L_LSQBKTc_RSQBKT" stoichiometry="1" />
          <speciesReference constant="true" species="M_nad_LSQBKTc_RSQBKT" stoichiometry="1" />
        </listOfProducts>
        <fbc:geneProductAssociation>
          <fbc:or>
            <fbc:geneProductRef fbc:geneProduct="G_lp_1245" />
            <fbc:geneProductRef fbc:geneProduct="G_lp_2349" />
            <fbc:geneProductRef fbc:geneProduct="G_lp_0350" />
          </fbc:or>
        </fbc:geneProductAssociation>
      </reaction>
      <reaction fast="false" id="R_2MBALDH" name="2 methylbutanal dehydrogenase acid forming" reversible="true" fbc:lowerFluxBound="cobra_default_lb" fbc:upperFluxBound="cobra_default_ub">
        <listOfReactants>
          <speciesReference constant="true" species="M_h2o_LSQBKTc_RSQBKT" stoichiometry="1" />
          <speciesReference constant="true" species="M_nad_LSQBKTc_RSQBKT" stoichiometry="1" />
          <speciesReference constant="true" species="M_2mbal_LSQBKTc_RSQBKT" stoichiometry="1" />
        </listOfReactants>
        <listOfProducts>
          <speciesReference constant="true" species="M_2mba_LSQBKTc_RSQBKT" stoichiometry="1" />
          <speciesReference constant="true" species="M_nadh_LSQBKTc_RSQBKT" stoichiometry="1" />
          <speciesReference constant="true" species="M_h_LSQBKTc_RSQBKT" stoichiometry="2" />
        </listOfProducts>
      </reaction>
      <reaction fast="false" id="R_2MBALt" name="2 methylbutanal transport" reversible="true" fbc:lowerFluxBound="cobra_default_lb" fbc:upperFluxBound="cobra_default_ub">
        <listOfReactants>
          <speciesReference constant="true" species="M_2mbal_LSQBKTc_RSQBKT" stoichiometry="1" />
        </listOfReactants>
        <listOfProducts>
          <speciesReference constant="true" species="M_2mbal_LSQBKTe_RSQBKT" stoichiometry="1" />
        </listOfProducts>
      </reaction>
      <reaction fast="false" id="R_2MBAt6" name="2 methylbutanoic acid transport H symport" reversible="true" fbc:lowerFluxBound="cobra_default_lb" fbc:upperFluxBound="cobra_default_ub">
        <listOfReactants>
          <speciesReference constant="true" species="M_2mba_LSQBKTc_RSQBKT" stoichiometry="1" />
          <speciesReference constant="true" species="M_h_LSQBKTc_RSQBKT" stoichiometry="1" />
        </listOfReactants>
        <listOfProducts>
          <speciesReference constant="true" species="M_h_LSQBKTe_RSQBKT" stoichiometry="1" />
          <speciesReference constant="true" species="M_2mba_LSQBKTe_RSQBKT" stoichiometry="1" />
        </listOfProducts>
      </reaction>
      <reaction fast="false" id="R_2MBDH" name="2 methylbutanol dehydrogenase" reversible="true" fbc:lowerFluxBound="cobra_default_lb" fbc:upperFluxBound="cobra_default_ub">
        <listOfReactants>
          <speciesReference constant="true" species="M_nadh_LSQBKTc_RSQBKT" stoichiometry="1" />
          <speciesReference constant="true" species="M_h_LSQBKTc_RSQBKT" stoichiometry="1" />
          <speciesReference constant="true" species="M_2mbal_LSQBKTc_RSQBKT" stoichiometry="1" />
        </listOfReactants>
        <listOfProducts>
          <speciesReference constant="true" species="M_nad_LSQBKTc_RSQBKT" stoichiometry="1" />
          <speciesReference constant="true" species="M_2mbol_LSQBKTc_RSQBKT" stoichiometry="1" />
        </listOfProducts>
      </reaction>
      <reaction fast="false" id="R_2MBOLt" name="2 methylbutanol transport" reversible="true" fbc:lowerFluxBound="cobra_default_lb" fbc:upperFluxBound="cobra_default_ub">
        <listOfReactants>
          <speciesReference constant="true" species="M_2mbol_LSQBKTc_RSQBKT" stoichiometry="1" />
        </listOfReactants>
        <listOfProducts>
          <speciesReference constant="true" species="M_2mbol_LSQBKTe_RSQBKT" stoichiometry="1" />
        </listOfProducts>
      </reaction>
      <reaction fast="false" id="R_2MPALDH" name="2 methylpropanal dehydrogenase acid forming" reversible="true" fbc:lowerFluxBound="cobra_default_lb" fbc:upperFluxBound="cobra_default_ub">
        <listOfReactants>
          <speciesReference constant="true" species="M_h2o_LSQBKTc_RSQBKT" stoichiometry="1" />
          <speciesReference constant="true" species="M_2mpal_LSQBKTc_RSQBKT" stoichiometry="1" />
          <speciesReference constant="true" species="M_nad_LSQBKTc_RSQBKT" stoichiometry="1" />
        </listOfReactants>
        <listOfProducts>
          <speciesReference constant="true" species="M_nadh_LSQBKTc_RSQBKT" stoichiometry="1" />
          <speciesReference constant="true" species="M_isobut_LSQBKTc_RSQBKT" stoichiometry="1" />
          <speciesReference constant="true" species="M_h_LSQBKTc_RSQBKT" stoichiometry="2" />
        </listOfProducts>
      </reaction>
      <reaction fast="false" id="R_2MPALt" name="2 methylpropanal transport" reversible="true" fbc:lowerFluxBound="cobra_default_lb" fbc:upperFluxBound="cobra_default_ub">
        <listOfReactants>
          <speciesReference constant="true" species="M_2mpal_LSQBKTc_RSQBKT" stoichiometry="1" />
        </listOfReactants>
        <listOfProducts>
          <speciesReference constant="true" species="M_2mpal_LSQBKTe_RSQBKT" stoichiometry="1" />
        </listOfProducts>
      </reaction>
      <reaction fast="false" id="R_2MPAt6" name="2 methylpropanoic acid transport H symport" reversible="true" fbc:lowerFluxBound="cobra_default_lb" fbc:upperFluxBound="cobra_default_ub">
        <listOfReactants>
          <speciesReference constant="true" species="M_isobut_LSQBKTc_RSQBKT" stoichiometry="1" />
          <speciesReference constant="true" species="M_h_LSQBKTc_RSQBKT" stoichiometry="1" />
        </listOfReactants>
        <listOfProducts>
          <speciesReference constant="true" species="M_isobut_LSQBKTe_RSQBKT" stoichiometry="1" />
          <speciesReference constant="true" species="M_h_LSQBKTe_RSQBKT" stoichiometry="1" />
        </listOfProducts>
      </reaction>
      <reaction fast="false" id="R_2MPDH" name="2 methylpropanol dehydrogenase" reversible="true" fbc:lowerFluxBound="cobra_default_lb" fbc:upperFluxBound="cobra_default_ub">
        <listOfReactants>
          <speciesReference constant="true" species="M_nadh_LSQBKTc_RSQBKT" stoichiometry="1" />
          <speciesReference constant="true" species="M_2mpal_LSQBKTc_RSQBKT" stoichiometry="1" />
          <speciesReference constant="true" species="M_h_LSQBKTc_RSQBKT" stoichiometry="1" />
        </listOfReactants>
        <listOfProducts>
          <speciesReference constant="true" species="M_2mpol_LSQBKTc_RSQBKT" stoichiometry="1" />
          <speciesReference constant="true" species="M_nad_LSQBKTc_RSQBKT" stoichiometry="1" />
        </listOfProducts>
      </reaction>
      <reaction fast="false" id="R_2MPOLt" name="2 methylpropanol transport" reversible="true" fbc:lowerFluxBound="cobra_default_lb" fbc:upperFluxBound="cobra_default_ub">
        <listOfReactants>
          <speciesReference constant="true" species="M_2mpol_LSQBKTc_RSQBKT" stoichiometry="1" />
        </listOfReactants>
        <listOfProducts>
          <speciesReference constant="true" species="M_2mpol_LSQBKTe_RSQBKT" stoichiometry="1" />
        </listOfProducts>
      </reaction>
      <reaction fast="false" id="R_2hxict6" name="L 2 hydroxyisocaproate transport H symport" reversible="true" fbc:lowerFluxBound="cobra_default_lb" fbc:upperFluxBound="cobra_default_ub">
        <listOfReactants>
          <speciesReference constant="true" species="M_2hxic__L_LSQBKTc_RSQBKT" stoichiometry="1" />
          <speciesReference constant="true" species="M_h_LSQBKTc_RSQBKT" stoichiometry="1" />
        </listOfReactants>
        <listOfProducts>
          <speciesReference constant="true" species="M_h_LSQBKTe_RSQBKT" stoichiometry="1" />
          <speciesReference constant="true" species="M_2hxic__L_LSQBKTe_RSQBKT" stoichiometry="1" />
        </listOfProducts>
      </reaction>
      <reaction fast="false" id="R_3MBALDH" name="3 methylbutanal dehydrogenase acid forming" reversible="true" fbc:lowerFluxBound="cobra_default_lb" fbc:upperFluxBound="cobra_default_ub">
        <listOfReactants>
          <speciesReference constant="true" species="M_h2o_LSQBKTc_RSQBKT" stoichiometry="1" />
          <speciesReference constant="true" species="M_nad_LSQBKTc_RSQBKT" stoichiometry="1" />
          <speciesReference constant="true" species="M_3mbal_LSQBKTc_RSQBKT" stoichiometry="1" />
        </listOfReactants>
        <listOfProducts>
          <speciesReference constant="true" species="M_nadh_LSQBKTc_RSQBKT" stoichiometry="1" />
          <speciesReference constant="true" species="M_isoval_LSQBKTc_RSQBKT" stoichiometry="1" />
          <speciesReference constant="true" species="M_h_LSQBKTc_RSQBKT" stoichiometry="2" />
        </listOfProducts>
      </reaction>
      <reaction fast="false" id="R_3MBALt" name="3 methylbutanal transport" reversible="true" fbc:lowerFluxBound="cobra_default_lb" fbc:upperFluxBound="cobra_default_ub">
        <listOfReactants>
          <speciesReference constant="true" species="M_3mbal_LSQBKTc_RSQBKT" stoichiometry="1" />
        </listOfReactants>
        <listOfProducts>
          <speciesReference constant="true" species="M_3mbal_LSQBKTe_RSQBKT" stoichiometry="1" />
        </listOfProducts>
      </reaction>
      <reaction fast="false" id="R_3MBAt6" name="3 methylbutanoic acid transport H symport" reversible="true" fbc:lowerFluxBound="cobra_default_lb" fbc:upperFluxBound="cobra_default_ub">
        <listOfReactants>
          <speciesReference constant="true" species="M_isoval_LSQBKTc_RSQBKT" stoichiometry="1" />
          <speciesReference constant="true" species="M_h_LSQBKTc_RSQBKT" stoichiometry="1" />
        </listOfReactants>
        <listOfProducts>
          <speciesReference constant="true" species="M_isoval_LSQBKTe_RSQBKT" stoichiometry="1" />
          <speciesReference constant="true" species="M_h_LSQBKTe_RSQBKT" stoichiometry="1" />
        </listOfProducts>
      </reaction>
      <reaction fast="false" id="R_3MBDH" name="3 methylbutanol dehydrogenase" reversible="true" fbc:lowerFluxBound="cobra_default_lb" fbc:upperFluxBound="cobra_default_ub">
        <listOfReactants>
          <speciesReference constant="true" species="M_nadh_LSQBKTc_RSQBKT" stoichiometry="1" />
          <speciesReference constant="true" species="M_h_LSQBKTc_RSQBKT" stoichiometry="1" />
          <speciesReference constant="true" species="M_3mbal_LSQBKTc_RSQBKT" stoichiometry="1" />
        </listOfReactants>
        <listOfProducts>
          <speciesReference constant="true" species="M_nad_LSQBKTc_RSQBKT" stoichiometry="1" />
          <speciesReference constant="true" species="M_3mbol_LSQBKTc_RSQBKT" stoichiometry="1" />
        </listOfProducts>
      </reaction>
      <reaction fast="false" id="R_3MBOLt" name="3 methylbutanol transport" reversible="true" fbc:lowerFluxBound="cobra_default_lb" fbc:upperFluxBound="cobra_default_ub">
        <listOfReactants>
          <speciesReference constant="true" species="M_3mbol_LSQBKTc_RSQBKT" stoichiometry="1" />
        </listOfReactants>
        <listOfProducts>
          <speciesReference constant="true" species="M_3mbol_LSQBKTe_RSQBKT" stoichiometry="1" />
        </listOfProducts>
      </reaction>
      <reaction fast="false" id="R_3MOBDC" name="3 methyl 2 oxobutanoate decarboxylase" reversible="false" fbc:lowerFluxBound="cobra_0_bound" fbc:upperFluxBound="cobra_default_ub">
        <listOfReactants>
          <speciesReference constant="true" species="M_h_LSQBKTc_RSQBKT" stoichiometry="1" />
          <speciesReference constant="true" species="M_3mob_LSQBKTc_RSQBKT" stoichiometry="1" />
        </listOfReactants>
        <listOfProducts>
          <speciesReference constant="true" species="M_co2_LSQBKTc_RSQBKT" stoichiometry="1" />
          <speciesReference constant="true" species="M_2mpal_LSQBKTc_RSQBKT" stoichiometry="1" />
        </listOfProducts>
      </reaction>
      <reaction fast="false" id="R_3MOPDC" name="3 methyl 2 oxopentanoate decarboxylase" reversible="false" fbc:lowerFluxBound="cobra_0_bound" fbc:upperFluxBound="cobra_default_ub">
        <listOfReactants>
          <speciesReference constant="true" species="M_3mop_LSQBKTc_RSQBKT" stoichiometry="1" />
          <speciesReference constant="true" species="M_h_LSQBKTc_RSQBKT" stoichiometry="1" />
        </listOfReactants>
        <listOfProducts>
          <speciesReference constant="true" species="M_co2_LSQBKTc_RSQBKT" stoichiometry="1" />
          <speciesReference constant="true" species="M_2mbal_LSQBKTc_RSQBKT" stoichiometry="1" />
        </listOfProducts>
      </reaction>
      <reaction fast="false" id="R_4MOPDC" name="4 methyl 2 oxopentanoate decarboxylase" reversible="false" fbc:lowerFluxBound="cobra_0_bound" fbc:upperFluxBound="cobra_default_ub">
        <listOfReactants>
          <speciesReference constant="true" species="M_h_LSQBKTc_RSQBKT" stoichiometry="1" />
          <speciesReference constant="true" species="M_4mop_LSQBKTc_RSQBKT" stoichiometry="1" />
        </listOfReactants>
        <listOfProducts>
          <speciesReference constant="true" species="M_co2_LSQBKTc_RSQBKT" stoichiometry="1" />
          <speciesReference constant="true" species="M_3mbal_LSQBKTc_RSQBKT" stoichiometry="1" />
        </listOfProducts>
      </reaction>
      <reaction fast="false" id="R_4MT2ODC" name="4 methylthio 2 oxobutyrate decarboxylase" reversible="false" fbc:lowerFluxBound="cobra_0_bound" fbc:upperFluxBound="cobra_default_ub">
        <listOfReactants>
          <speciesReference constant="true" species="M_4met2obut_LSQBKTc_RSQBKT" stoichiometry="1" />
        </listOfReactants>
        <listOfProducts>
          <speciesReference constant="true" species="M_co2_LSQBKTc_RSQBKT" stoichiometry="1" />
          <speciesReference constant="true" species="M_methal_LSQBKTc_RSQBKT" stoichiometry="1" />
        </listOfProducts>
      </reaction>
      <reaction fast="false" id="R_AALDH" name="aryl alcohol dehydrogenase" reversible="true" fbc:lowerFluxBound="cobra_default_lb" fbc:upperFluxBound="cobra_default_ub">
        <listOfReactants>
          <speciesReference constant="true" species="M_nadh_LSQBKTc_RSQBKT" stoichiometry="1" />
          <speciesReference constant="true" species="M_pacald_LSQBKTc_RSQBKT" stoichiometry="1" />
          <speciesReference constant="true" species="M_h_LSQBKTc_RSQBKT" stoichiometry="1" />
        </listOfReactants>
        <listOfProducts>
          <speciesReference constant="true" species="M_nad_LSQBKTc_RSQBKT" stoichiometry="1" />
          <speciesReference constant="true" species="M_pea_LSQBKTc_RSQBKT" stoichiometry="1" />
        </listOfProducts>
        <fbc:geneProductAssociation>
          <fbc:geneProductRef fbc:geneProduct="G_lp_3054" />
        </fbc:geneProductAssociation>
      </reaction>
      <reaction fast="false" id="R_ABTA" name="4 aminobutyrate transaminase" reversible="false" fbc:lowerFluxBound="cobra_0_bound" fbc:upperFluxBound="cobra_default_ub">
        <listOfReactants>
          <speciesReference constant="true" species="M_akg_LSQBKTc_RSQBKT" stoichiometry="1" />
          <speciesReference constant="true" species="M_4abut_LSQBKTc_RSQBKT" stoichiometry="1" />
        </listOfReactants>
        <listOfProducts>
          <speciesReference constant="true" species="M_glu__L_LSQBKTc_RSQBKT" stoichiometry="1" />
          <speciesReference constant="true" species="M_sucsal_LSQBKTc_RSQBKT" stoichiometry="1" />
        </listOfProducts>
        <fbc:geneProductAssociation>
          <fbc:geneProductRef fbc:geneProduct="G_lp_1721" />
        </fbc:geneProductAssociation>
      </reaction>
      <reaction fast="false" id="R_ABUTt2r" name="4-aminobutyrate reversible transport in via proton symport" reversible="true" fbc:lowerFluxBound="cobra_default_lb" fbc:upperFluxBound="cobra_default_ub">
        <listOfReactants>
          <speciesReference constant="true" species="M_h_LSQBKTe_RSQBKT" stoichiometry="1" />
          <speciesReference constant="true" species="M_4abut_LSQBKTe_RSQBKT" stoichiometry="1" />
        </listOfReactants>
        <listOfProducts>
          <speciesReference constant="true" species="M_4abut_LSQBKTc_RSQBKT" stoichiometry="1" />
          <speciesReference constant="true" species="M_h_LSQBKTc_RSQBKT" stoichiometry="1" />
        </listOfProducts>
      </reaction>
      <reaction fast="false" id="R_ABZtex" name="4 aminobenzoate extracellular to cytosol" reversible="true" fbc:lowerFluxBound="cobra_default_lb" fbc:upperFluxBound="cobra_default_ub">
        <listOfReactants>
          <speciesReference constant="true" species="M_4abz_LSQBKTe_RSQBKT" stoichiometry="1" />
        </listOfReactants>
        <listOfProducts>
          <speciesReference constant="true" species="M_4abz_LSQBKTc_RSQBKT" stoichiometry="1" />
        </listOfProducts>
      </reaction>
      <reaction fast="false" id="R_ACACT1" name="acetyl CoA C acetyltransferase" reversible="false" fbc:lowerFluxBound="cobra_0_bound" fbc:upperFluxBound="cobra_default_ub">
        <listOfReactants>
          <speciesReference constant="true" species="M_accoa_LSQBKTc_RSQBKT" stoichiometry="2" />
        </listOfReactants>
        <listOfProducts>
          <speciesReference constant="true" species="M_aacoa_LSQBKTc_RSQBKT" stoichiometry="1" />
          <speciesReference constant="true" species="M_coa_LSQBKTc_RSQBKT" stoichiometry="1" />
        </listOfProducts>
      </reaction>
      <reaction fast="false" id="R_ACALD" name="acetaldehyde dehydrogenase acetylating" reversible="true" fbc:lowerFluxBound="cobra_default_lb" fbc:upperFluxBound="cobra_default_ub">
        <listOfReactants>
          <speciesReference constant="true" species="M_acald_LSQBKTc_RSQBKT" stoichiometry="1" />
          <speciesReference constant="true" species="M_nad_LSQBKTc_RSQBKT" stoichiometry="1" />
          <speciesReference constant="true" species="M_coa_LSQBKTc_RSQBKT" stoichiometry="1" />
        </listOfReactants>
        <listOfProducts>
          <speciesReference constant="true" species="M_nadh_LSQBKTc_RSQBKT" stoichiometry="1" />
          <speciesReference constant="true" species="M_accoa_LSQBKTc_RSQBKT" stoichiometry="1" />
          <speciesReference constant="true" species="M_h_LSQBKTc_RSQBKT" stoichiometry="1" />
        </listOfProducts>
        <fbc:geneProductAssociation>
          <fbc:or>
            <fbc:geneProductRef fbc:geneProduct="G_lp_3662" />
            <fbc:geneProductRef fbc:geneProduct="G_lp_0329" />
          </fbc:or>
        </fbc:geneProductAssociation>
      </reaction>
      <reaction fast="false" id="R_ACALDt" name="acetaldehyde reversible transport" reversible="true" fbc:lowerFluxBound="cobra_default_lb" fbc:upperFluxBound="cobra_default_ub">
        <listOfReactants>
          <speciesReference constant="true" species="M_acald_LSQBKTe_RSQBKT" stoichiometry="1" />
        </listOfReactants>
        <listOfProducts>
          <speciesReference constant="true" species="M_acald_LSQBKTc_RSQBKT" stoichiometry="1" />
        </listOfProducts>
      </reaction>
      <reaction fast="false" id="R_ACCOAC" name="acetyl CoA carboxylase" reversible="false" fbc:lowerFluxBound="cobra_0_bound" fbc:upperFluxBound="cobra_default_ub">
        <listOfReactants>
          <speciesReference constant="true" species="M_hco3_LSQBKTc_RSQBKT" stoichiometry="1" />
          <speciesReference constant="true" species="M_accoa_LSQBKTc_RSQBKT" stoichiometry="1" />
          <speciesReference constant="true" species="M_atp_LSQBKTc_RSQBKT" stoichiometry="1" />
        </listOfReactants>
        <listOfProducts>
          <speciesReference constant="true" species="M_pi_LSQBKTc_RSQBKT" stoichiometry="1" />
          <speciesReference constant="true" species="M_adp_LSQBKTc_RSQBKT" stoichiometry="1" />
          <speciesReference constant="true" species="M_h_LSQBKTc_RSQBKT" stoichiometry="1" />
          <speciesReference constant="true" species="M_malcoa_LSQBKTc_RSQBKT" stoichiometry="1" />
        </listOfProducts>
        <fbc:geneProductAssociation>
          <fbc:or>
            <fbc:and>
              <fbc:geneProductRef fbc:geneProduct="G_lp_0592" />
              <fbc:or>
                <fbc:geneProductRef fbc:geneProduct="G_lp_0362" />
                <fbc:geneProductRef fbc:geneProduct="G_lp_0589" />
              </fbc:or>
              <fbc:geneProductRef fbc:geneProduct="G_lp_0590" />
              <fbc:geneProductRef fbc:geneProduct="G_lp_0591" />
              <fbc:or>
                <fbc:geneProductRef fbc:geneProduct="G_lp_0337" />
                <fbc:geneProductRef fbc:geneProduct="G_lp_0854" />
              </fbc:or>
            </fbc:and>
            <fbc:and>
              <fbc:geneProductRef fbc:geneProduct="G_lp_1680" />
              <fbc:or>
                <fbc:geneProductRef fbc:geneProduct="G_lp_1676" />
                <fbc:geneProductRef fbc:geneProduct="G_lp_0362" />
              </fbc:or>
              <fbc:geneProductRef fbc:geneProduct="G_lp_1678" />
              <fbc:geneProductRef fbc:geneProduct="G_lp_1679" />
              <fbc:or>
                <fbc:geneProductRef fbc:geneProduct="G_lp_0337" />
                <fbc:geneProductRef fbc:geneProduct="G_lp_0854" />
              </fbc:or>
            </fbc:and>
          </fbc:or>
        </fbc:geneProductAssociation>
      </reaction>
      <reaction fast="false" id="R_ACGALpts" name="N acetylgalactosamine PTS" reversible="false" fbc:lowerFluxBound="cobra_0_bound" fbc:upperFluxBound="cobra_default_ub">
        <listOfReactants>
          <speciesReference constant="true" species="M_pep_LSQBKTc_RSQBKT" stoichiometry="1" />
          <speciesReference constant="true" species="M_acgal_LSQBKTe_RSQBKT" stoichiometry="1" />
        </listOfReactants>
        <listOfProducts>
          <speciesReference constant="true" species="M_pyr_LSQBKTc_RSQBKT" stoichiometry="1" />
          <speciesReference constant="true" species="M_acgal6p_LSQBKTc_RSQBKT" stoichiometry="1" />
        </listOfProducts>
        <fbc:geneProductAssociation>
          <fbc:and>
            <fbc:and>
              <fbc:geneProductRef fbc:geneProduct="G_lp_2647" />
              <fbc:geneProductRef fbc:geneProduct="G_lp_2648" />
              <fbc:geneProductRef fbc:geneProduct="G_lp_2649" />
              <fbc:geneProductRef fbc:geneProduct="G_lp_2650" />
            </fbc:and>
            <fbc:geneProductRef fbc:geneProduct="G_lp_1273" />
            <fbc:geneProductRef fbc:geneProduct="G_lp_1274" />
          </fbc:and>
        </fbc:geneProductAssociation>
      </reaction>
      <reaction fast="false" id="R_ACGAMT" name="UDP N acetylglucosamineundecaprenylphosphate N acetylglucosamine 1 phosphate transferase" reversible="false" fbc:lowerFluxBound="cobra_0_bound" fbc:upperFluxBound="cobra_default_ub">
        <listOfReactants>
          <speciesReference constant="true" species="M_uacgam_LSQBKTc_RSQBKT" stoichiometry="1" />
          <speciesReference constant="true" species="M_udcpp_LSQBKTc_RSQBKT" stoichiometry="1" />
        </listOfReactants>
        <listOfProducts>
          <speciesReference constant="true" species="M_unaga_LSQBKTc_RSQBKT" stoichiometry="1" />
          <speciesReference constant="true" species="M_ump_LSQBKTc_RSQBKT" stoichiometry="1" />
        </listOfProducts>
        <fbc:geneProductAssociation>
          <fbc:geneProductRef fbc:geneProduct="G_lp_0730" />
        </fbc:geneProductAssociation>
      </reaction>
      <reaction fast="false" id="R_ACGApts" name="N Acetyl D glucosamine transport via PEPPyr PTS" reversible="false" fbc:lowerFluxBound="cobra_0_bound" fbc:upperFluxBound="cobra_default_ub">
        <listOfReactants>
          <speciesReference constant="true" species="M_acgam_LSQBKTe_RSQBKT" stoichiometry="1" />
          <speciesReference constant="true" species="M_pep_LSQBKTc_RSQBKT" stoichiometry="1" />
        </listOfReactants>
        <listOfProducts>
          <speciesReference constant="true" species="M_pyr_LSQBKTc_RSQBKT" stoichiometry="1" />
          <speciesReference constant="true" species="M_acgam6p_LSQBKTc_RSQBKT" stoichiometry="1" />
        </listOfProducts>
        <fbc:geneProductAssociation>
          <fbc:or>
            <fbc:and>
              <fbc:geneProductRef fbc:geneProduct="G_lp_2531" />
              <fbc:geneProductRef fbc:geneProduct="G_lp_1273" />
              <fbc:geneProductRef fbc:geneProduct="G_lp_1274" />
            </fbc:and>
            <fbc:and>
              <fbc:geneProductRef fbc:geneProduct="G_lp_2969" />
              <fbc:geneProductRef fbc:geneProduct="G_lp_1273" />
              <fbc:geneProductRef fbc:geneProduct="G_lp_1274" />
            </fbc:and>
          </fbc:or>
        </fbc:geneProductAssociation>
      </reaction>
      <reaction fast="false" id="R_ACGK" name="acetylglutamate kinase" reversible="false" fbc:lowerFluxBound="cobra_0_bound" fbc:upperFluxBound="cobra_default_ub">
        <listOfReactants>
          <speciesReference constant="true" species="M_atp_LSQBKTc_RSQBKT" stoichiometry="1" />
          <speciesReference constant="true" species="M_acglu_LSQBKTc_RSQBKT" stoichiometry="1" />
        </listOfReactants>
        <listOfProducts>
          <speciesReference constant="true" species="M_acg5p_LSQBKTc_RSQBKT" stoichiometry="1" />
          <speciesReference constant="true" species="M_adp_LSQBKTc_RSQBKT" stoichiometry="1" />
        </listOfProducts>
        <fbc:geneProductAssociation>
          <fbc:or>
            <fbc:geneProductRef fbc:geneProduct="G_lp_0530" />
            <fbc:geneProductRef fbc:geneProduct="G_lp_0488" />
          </fbc:or>
        </fbc:geneProductAssociation>
      </reaction>
      <reaction fast="false" id="R_ACHBS" name="2 aceto 2 hydroxybutanoate synthase" reversible="false" fbc:lowerFluxBound="cobra_0_bound" fbc:upperFluxBound="cobra_default_ub">
        <listOfReactants>
          <speciesReference constant="true" species="M_pyr_LSQBKTc_RSQBKT" stoichiometry="1" />
          <speciesReference constant="true" species="M_h_LSQBKTc_RSQBKT" stoichiometry="1" />
          <speciesReference constant="true" species="M_2obut_LSQBKTc_RSQBKT" stoichiometry="1" />
        </listOfReactants>
        <listOfProducts>
          <speciesReference constant="true" species="M_2ahbut_LSQBKTc_RSQBKT" stoichiometry="1" />
          <speciesReference constant="true" species="M_co2_LSQBKTc_RSQBKT" stoichiometry="1" />
        </listOfProducts>
        <fbc:geneProductAssociation>
          <fbc:geneProductRef fbc:geneProduct="G_lp_1005" />
        </fbc:geneProductAssociation>
      </reaction>
      <reaction fast="false" id="R_ACKr" name="acetate kinase" reversible="true" fbc:lowerFluxBound="cobra_default_lb" fbc:upperFluxBound="cobra_default_ub">
        <listOfReactants>
          <speciesReference constant="true" species="M_ac_LSQBKTc_RSQBKT" stoichiometry="1" />
          <speciesReference constant="true" species="M_atp_LSQBKTc_RSQBKT" stoichiometry="1" />
        </listOfReactants>
        <listOfProducts>
          <speciesReference constant="true" species="M_adp_LSQBKTc_RSQBKT" stoichiometry="1" />
          <speciesReference constant="true" species="M_actp_LSQBKTc_RSQBKT" stoichiometry="1" />
        </listOfProducts>
        <fbc:geneProductAssociation>
          <fbc:or>
            <fbc:geneProductRef fbc:geneProduct="G_lp_2242" />
            <fbc:geneProductRef fbc:geneProduct="G_lp_0210" />
            <fbc:geneProductRef fbc:geneProduct="G_lp_0310" />
          </fbc:or>
        </fbc:geneProductAssociation>
      </reaction>
      <reaction fast="false" id="R_ACLDC" name="acetolactate decarboxylase" reversible="false" fbc:lowerFluxBound="cobra_0_bound" fbc:upperFluxBound="cobra_default_ub">
        <listOfReactants>
          <speciesReference constant="true" species="M_h_LSQBKTc_RSQBKT" stoichiometry="1" />
          <speciesReference constant="true" species="M_alac__S_LSQBKTc_RSQBKT" stoichiometry="1" />
        </listOfReactants>
        <listOfProducts>
          <speciesReference constant="true" species="M_actn__R_LSQBKTc_RSQBKT" stoichiometry="1" />
          <speciesReference constant="true" species="M_co2_LSQBKTc_RSQBKT" stoichiometry="1" />
        </listOfProducts>
        <fbc:geneProductAssociation>
          <fbc:geneProductRef fbc:geneProduct="G_lp_2030" />
        </fbc:geneProductAssociation>
      </reaction>
      <reaction fast="false" id="R_ACLS" name="acetolactate synthase Also catalyzes ACHBS" reversible="false" fbc:lowerFluxBound="cobra_0_bound" fbc:upperFluxBound="cobra_default_ub">
        <listOfReactants>
          <speciesReference constant="true" species="M_pyr_LSQBKTc_RSQBKT" stoichiometry="2" />
          <speciesReference constant="true" species="M_h_LSQBKTc_RSQBKT" stoichiometry="1" />
        </listOfReactants>
        <listOfProducts>
          <speciesReference constant="true" species="M_co2_LSQBKTc_RSQBKT" stoichiometry="1" />
          <speciesReference constant="true" species="M_alac__S_LSQBKTc_RSQBKT" stoichiometry="1" />
        </listOfProducts>
        <fbc:geneProductAssociation>
          <fbc:geneProductRef fbc:geneProduct="G_lp_1005" />
        </fbc:geneProductAssociation>
      </reaction>
      <reaction fast="false" id="R_ACNML" name="N Acetylneuraminate lyase" reversible="false" fbc:lowerFluxBound="cobra_0_bound" fbc:upperFluxBound="cobra_default_ub">
        <listOfReactants>
          <speciesReference constant="true" species="M_acnam_LSQBKTc_RSQBKT" stoichiometry="1" />
        </listOfReactants>
        <listOfProducts>
          <speciesReference constant="true" species="M_pyr_LSQBKTc_RSQBKT" stoichiometry="1" />
          <speciesReference constant="true" species="M_acmana_LSQBKTc_RSQBKT" stoichiometry="1" />
        </listOfProducts>
        <fbc:geneProductAssociation>
          <fbc:geneProductRef fbc:geneProduct="G_lp_3568" />
        </fbc:geneProductAssociation>
      </reaction>
      <reaction fast="false" id="R_ACODA" name="acetylornithine deacetylase" reversible="false" fbc:lowerFluxBound="cobra_0_bound" fbc:upperFluxBound="cobra_default_ub">
        <listOfReactants>
          <speciesReference constant="true" species="M_h2o_LSQBKTc_RSQBKT" stoichiometry="1" />
          <speciesReference constant="true" species="M_acorn_LSQBKTc_RSQBKT" stoichiometry="1" />
        </listOfReactants>
        <listOfProducts>
          <speciesReference constant="true" species="M_ac_LSQBKTc_RSQBKT" stoichiometry="1" />
          <speciesReference constant="true" species="M_orn__L_LSQBKTc_RSQBKT" stoichiometry="1" />
        </listOfProducts>
        <fbc:geneProductAssociation>
          <fbc:geneProductRef fbc:geneProduct="G_lp_0488" />
        </fbc:geneProductAssociation>
      </reaction>
      <reaction fast="false" id="R_ACOTA" name="acetylornithine transaminase" reversible="true" fbc:lowerFluxBound="cobra_default_lb" fbc:upperFluxBound="cobra_default_ub">
        <listOfReactants>
          <speciesReference constant="true" species="M_akg_LSQBKTc_RSQBKT" stoichiometry="1" />
          <speciesReference constant="true" species="M_acorn_LSQBKTc_RSQBKT" stoichiometry="1" />
        </listOfReactants>
        <listOfProducts>
          <speciesReference constant="true" species="M_acg5sa_LSQBKTc_RSQBKT" stoichiometry="1" />
          <speciesReference constant="true" species="M_glu__L_LSQBKTc_RSQBKT" stoichiometry="1" />
        </listOfProducts>
        <fbc:geneProductAssociation>
          <fbc:geneProductRef fbc:geneProduct="G_lp_0531" />
        </fbc:geneProductAssociation>
      </reaction>
      <reaction fast="false" id="R_ACPS2" name="acyl carrier protein synthase" reversible="false" fbc:lowerFluxBound="cobra_0_bound" fbc:upperFluxBound="cobra_default_ub">
        <listOfReactants>
          <speciesReference constant="true" species="M_apoACP_LSQBKTc_RSQBKT" stoichiometry="1" />
          <speciesReference constant="true" species="M_coa_LSQBKTc_RSQBKT" stoichiometry="1" />
        </listOfReactants>
        <listOfProducts>
          <speciesReference constant="true" species="M_acp_LSQBKTc_RSQBKT" stoichiometry="1" />
          <speciesReference constant="true" species="M_h_LSQBKTc_RSQBKT" stoichiometry="1" />
          <speciesReference constant="true" species="M_pap_LSQBKTc_RSQBKT" stoichiometry="1" />
        </listOfProducts>
        <fbc:geneProductAssociation>
          <fbc:or>
            <fbc:and>
              <fbc:geneProductRef fbc:geneProduct="G_lp_1629" />
              <fbc:geneProductRef fbc:geneProduct="G_lp_0522" />
            </fbc:and>
            <fbc:and>
              <fbc:geneProductRef fbc:geneProduct="G_lp_1672" />
              <fbc:geneProductRef fbc:geneProduct="G_lp_0522" />
            </fbc:and>
          </fbc:or>
        </fbc:geneProductAssociation>
      </reaction>
      <reaction fast="false" id="R_ACTNdiff" name="R acetoin diffusion" reversible="true" fbc:lowerFluxBound="cobra_default_lb" fbc:upperFluxBound="cobra_default_ub">
        <listOfReactants>
          <speciesReference constant="true" species="M_actn__R_LSQBKTe_RSQBKT" stoichiometry="1" />
        </listOfReactants>
        <listOfProducts>
          <speciesReference constant="true" species="M_actn__R_LSQBKTc_RSQBKT" stoichiometry="1" />
        </listOfProducts>
      </reaction>
      <reaction fast="false" id="R_ACYP_2" name="acylphosphatase (2)" reversible="false" fbc:lowerFluxBound="cobra_0_bound" fbc:upperFluxBound="cobra_default_ub">
        <listOfReactants>
          <speciesReference constant="true" species="M_h2o_LSQBKTc_RSQBKT" stoichiometry="1" />
          <speciesReference constant="true" species="M_actp_LSQBKTc_RSQBKT" stoichiometry="1" />
        </listOfReactants>
        <listOfProducts>
          <speciesReference constant="true" species="M_ac_LSQBKTc_RSQBKT" stoichiometry="1" />
          <speciesReference constant="true" species="M_h_LSQBKTc_RSQBKT" stoichiometry="1" />
          <speciesReference constant="true" species="M_pi_LSQBKTc_RSQBKT" stoichiometry="1" />
        </listOfProducts>
        <fbc:geneProductAssociation>
          <fbc:geneProductRef fbc:geneProduct="G_lp_1554" />
        </fbc:geneProductAssociation>
      </reaction>
      <reaction fast="false" id="R_ACt2r" name="acetate reversible transport via proton symport" reversible="true" fbc:lowerFluxBound="cobra_default_lb" fbc:upperFluxBound="cobra_default_ub">
        <listOfReactants>
          <speciesReference constant="true" species="M_ac_LSQBKTe_RSQBKT" stoichiometry="1" />
          <speciesReference constant="true" species="M_h_LSQBKTe_RSQBKT" stoichiometry="1" />
        </listOfReactants>
        <listOfProducts>
          <speciesReference constant="true" species="M_ac_LSQBKTc_RSQBKT" stoichiometry="1" />
          <speciesReference constant="true" species="M_h_LSQBKTc_RSQBKT" stoichiometry="1" />
        </listOfProducts>
      </reaction>
      <reaction fast="false" id="R_ADA" name="Adenosine deaminase" reversible="false" fbc:lowerFluxBound="cobra_0_bound" fbc:upperFluxBound="cobra_default_ub">
        <listOfReactants>
          <speciesReference constant="true" species="M_h2o_LSQBKTc_RSQBKT" stoichiometry="1" />
          <speciesReference constant="true" species="M_h_LSQBKTc_RSQBKT" stoichiometry="1" />
          <speciesReference constant="true" species="M_adn_LSQBKTc_RSQBKT" stoichiometry="1" />
        </listOfReactants>
        <listOfProducts>
          <speciesReference constant="true" species="M_nh4_LSQBKTc_RSQBKT" stoichiometry="1" />
          <speciesReference constant="true" species="M_ins_LSQBKTc_RSQBKT" stoichiometry="1" />
        </listOfProducts>
        <fbc:geneProductAssociation>
          <fbc:geneProductRef fbc:geneProduct="G_lp_0696" />
        </fbc:geneProductAssociation>
      </reaction>
      <reaction fast="false" id="R_ADCL" name="4 aminobenzoate synthase" reversible="false" fbc:lowerFluxBound="cobra_0_bound" fbc:upperFluxBound="cobra_default_ub">
        <listOfReactants>
          <speciesReference constant="true" species="M_4adcho_LSQBKTc_RSQBKT" stoichiometry="1" />
        </listOfReactants>
        <listOfProducts>
          <speciesReference constant="true" species="M_pyr_LSQBKTc_RSQBKT" stoichiometry="1" />
          <speciesReference constant="true" species="M_h_LSQBKTc_RSQBKT" stoichiometry="1" />
          <speciesReference constant="true" species="M_4abz_LSQBKTc_RSQBKT" stoichiometry="1" />
        </listOfProducts>
      </reaction>
      <reaction fast="false" id="R_ADCS" name="4 amino 4 deoxychorismate synthase" reversible="false" fbc:lowerFluxBound="cobra_0_bound" fbc:upperFluxBound="cobra_default_ub">
        <listOfReactants>
          <speciesReference constant="true" species="M_gln__L_LSQBKTc_RSQBKT" stoichiometry="1" />
          <speciesReference constant="true" species="M_chor_LSQBKTc_RSQBKT" stoichiometry="1" />
        </listOfReactants>
        <listOfProducts>
          <speciesReference constant="true" species="M_glu__L_LSQBKTc_RSQBKT" stoichiometry="1" />
          <speciesReference constant="true" species="M_4adcho_LSQBKTc_RSQBKT" stoichiometry="1" />
        </listOfProducts>
      </reaction>
      <reaction fast="false" id="R_ADD" name="adenine deaminase" reversible="false" fbc:lowerFluxBound="cobra_0_bound" fbc:upperFluxBound="cobra_default_ub">
        <listOfReactants>
          <speciesReference constant="true" species="M_h2o_LSQBKTc_RSQBKT" stoichiometry="1" />
          <speciesReference constant="true" species="M_ade_LSQBKTc_RSQBKT" stoichiometry="1" />
          <speciesReference constant="true" species="M_h_LSQBKTc_RSQBKT" stoichiometry="1" />
        </listOfReactants>
        <listOfProducts>
          <speciesReference constant="true" species="M_nh4_LSQBKTc_RSQBKT" stoichiometry="1" />
          <speciesReference constant="true" species="M_hxan_LSQBKTc_RSQBKT" stoichiometry="1" />
        </listOfProducts>
        <fbc:geneProductAssociation>
          <fbc:geneProductRef fbc:geneProduct="G_lp_3334" />
        </fbc:geneProductAssociation>
      </reaction>
      <reaction fast="false" id="R_ADEt2" name="adenine transport via proton symport reversible" reversible="true" fbc:lowerFluxBound="cobra_default_lb" fbc:upperFluxBound="cobra_default_ub">
        <listOfReactants>
          <speciesReference constant="true" species="M_h_LSQBKTe_RSQBKT" stoichiometry="1" />
          <speciesReference constant="true" species="M_ade_LSQBKTe_RSQBKT" stoichiometry="1" />
        </listOfReactants>
        <listOfProducts>
          <speciesReference constant="true" species="M_ade_LSQBKTc_RSQBKT" stoichiometry="1" />
          <speciesReference constant="true" species="M_h_LSQBKTc_RSQBKT" stoichiometry="1" />
        </listOfProducts>
        <fbc:geneProductAssociation>
          <fbc:geneProductRef fbc:geneProduct="G_lp_3374" />
        </fbc:geneProductAssociation>
      </reaction>
      <reaction fast="false" id="R_ADK1" name="adenylate kinase" reversible="true" fbc:lowerFluxBound="cobra_default_lb" fbc:upperFluxBound="cobra_default_ub">
        <listOfReactants>
          <speciesReference constant="true" species="M_amp_LSQBKTc_RSQBKT" stoichiometry="1" />
          <speciesReference constant="true" species="M_atp_LSQBKTc_RSQBKT" stoichiometry="1" />
        </listOfReactants>
        <listOfProducts>
          <speciesReference constant="true" species="M_adp_LSQBKTc_RSQBKT" stoichiometry="2" />
        </listOfProducts>
        <fbc:geneProductAssociation>
          <fbc:geneProductRef fbc:geneProduct="G_lp_1058" />
        </fbc:geneProductAssociation>
      </reaction>
      <reaction fast="false" id="R_ADK2" name="adenylate kinase Inorganic triphosphate" reversible="true" fbc:lowerFluxBound="cobra_default_lb" fbc:upperFluxBound="cobra_default_ub">
        <listOfReactants>
          <speciesReference constant="true" species="M_amp_LSQBKTc_RSQBKT" stoichiometry="1" />
          <speciesReference constant="true" species="M_pppi_LSQBKTc_RSQBKT" stoichiometry="1" />
        </listOfReactants>
        <listOfProducts>
          <speciesReference constant="true" species="M_ppi_LSQBKTc_RSQBKT" stoichiometry="1" />
          <speciesReference constant="true" species="M_adp_LSQBKTc_RSQBKT" stoichiometry="1" />
        </listOfProducts>
        <fbc:geneProductAssociation>
          <fbc:geneProductRef fbc:geneProduct="G_lp_1058" />
        </fbc:geneProductAssociation>
      </reaction>
      <reaction fast="false" id="R_ADNUC" name="adenosine hydrolase" reversible="false" fbc:lowerFluxBound="cobra_0_bound" fbc:upperFluxBound="cobra_default_ub">
        <listOfReactants>
          <speciesReference constant="true" species="M_h2o_LSQBKTc_RSQBKT" stoichiometry="1" />
          <speciesReference constant="true" species="M_adn_LSQBKTc_RSQBKT" stoichiometry="1" />
        </listOfReactants>
        <listOfProducts>
          <speciesReference constant="true" species="M_rib__D_LSQBKTc_RSQBKT" stoichiometry="1" />
          <speciesReference constant="true" species="M_ade_LSQBKTc_RSQBKT" stoichiometry="1" />
        </listOfProducts>
        <fbc:geneProductAssociation>
          <fbc:or>
            <fbc:geneProductRef fbc:geneProduct="G_lp_2591" />
            <fbc:geneProductRef fbc:geneProduct="G_lp_2825" />
            <fbc:geneProductRef fbc:geneProduct="G_lp_0363" />
          </fbc:or>
        </fbc:geneProductAssociation>
      </reaction>
      <reaction fast="false" id="R_ADPDS" name="acetyl diaminopimelate deacetylase" reversible="false" fbc:lowerFluxBound="cobra_0_bound" fbc:upperFluxBound="cobra_default_ub">
        <listOfReactants>
          <speciesReference constant="true" species="M_h2o_LSQBKTc_RSQBKT" stoichiometry="1" />
          <speciesReference constant="true" species="M_h_LSQBKTc_RSQBKT" stoichiometry="1" />
          <speciesReference constant="true" species="M_al26da_LSQBKTc_RSQBKT" stoichiometry="1" />
        </listOfReactants>
        <listOfProducts>
          <speciesReference constant="true" species="M_ac_LSQBKTc_RSQBKT" stoichiometry="1" />
          <speciesReference constant="true" species="M_26dap__LL_LSQBKTc_RSQBKT" stoichiometry="1" />
        </listOfProducts>
        <fbc:geneProductAssociation>
          <fbc:geneProductRef fbc:geneProduct="G_lp_2263" />
        </fbc:geneProductAssociation>
      </reaction>
      <reaction fast="false" id="R_ADPRDP" name="ADPribose diphosphatase" reversible="false" fbc:lowerFluxBound="cobra_0_bound" fbc:upperFluxBound="cobra_default_ub">
        <listOfReactants>
          <speciesReference constant="true" species="M_adprib_LSQBKTc_RSQBKT" stoichiometry="1" />
          <speciesReference constant="true" species="M_h2o_LSQBKTc_RSQBKT" stoichiometry="1" />
        </listOfReactants>
        <listOfProducts>
          <speciesReference constant="true" species="M_r5p_LSQBKTc_RSQBKT" stoichiometry="1" />
          <speciesReference constant="true" species="M_amp_LSQBKTc_RSQBKT" stoichiometry="1" />
          <speciesReference constant="true" species="M_h_LSQBKTc_RSQBKT" stoichiometry="2" />
        </listOfProducts>
        <fbc:geneProductAssociation>
          <fbc:or>
            <fbc:geneProductRef fbc:geneProduct="G_lp_1790" />
            <fbc:geneProductRef fbc:geneProduct="G_lp_2762" />
            <fbc:geneProductRef fbc:geneProduct="G_lp_2183" />
          </fbc:or>
        </fbc:geneProductAssociation>
      </reaction>
      <reaction fast="false" id="R_ADPT" name="adenine phosphoribosyltransferase" reversible="false" fbc:lowerFluxBound="cobra_0_bound" fbc:upperFluxBound="cobra_default_ub">
        <listOfReactants>
          <speciesReference constant="true" species="M_prpp_LSQBKTc_RSQBKT" stoichiometry="1" />
          <speciesReference constant="true" species="M_ade_LSQBKTc_RSQBKT" stoichiometry="1" />
        </listOfReactants>
        <listOfProducts>
          <speciesReference constant="true" species="M_ppi_LSQBKTc_RSQBKT" stoichiometry="1" />
          <speciesReference constant="true" species="M_amp_LSQBKTc_RSQBKT" stoichiometry="1" />
        </listOfProducts>
        <fbc:geneProductAssociation>
          <fbc:geneProductRef fbc:geneProduct="G_lp_2086" />
        </fbc:geneProductAssociation>
      </reaction>
      <reaction fast="false" id="R_ADPTA" name="acetyldiaminopimelate transaminase" reversible="true" fbc:lowerFluxBound="cobra_default_lb" fbc:upperFluxBound="cobra_default_ub">
        <listOfReactants>
          <speciesReference constant="true" species="M_akg_LSQBKTc_RSQBKT" stoichiometry="1" />
          <speciesReference constant="true" species="M_h_LSQBKTc_RSQBKT" stoichiometry="1" />
          <speciesReference constant="true" species="M_al26da_LSQBKTc_RSQBKT" stoichiometry="1" />
        </listOfReactants>
        <listOfProducts>
          <speciesReference constant="true" species="M_glu__L_LSQBKTc_RSQBKT" stoichiometry="1" />
          <speciesReference constant="true" species="M_acamoxm_LSQBKTc_RSQBKT" stoichiometry="1" />
        </listOfProducts>
      </reaction>
      <reaction fast="false" id="R_ADSK" name="adenylyl sulfate kinase" reversible="false" fbc:lowerFluxBound="cobra_0_bound" fbc:upperFluxBound="cobra_default_ub">
        <listOfReactants>
          <speciesReference constant="true" species="M_aps_LSQBKTc_RSQBKT" stoichiometry="1" />
          <speciesReference constant="true" species="M_atp_LSQBKTc_RSQBKT" stoichiometry="1" />
        </listOfReactants>
        <listOfProducts>
          <speciesReference constant="true" species="M_paps_LSQBKTc_RSQBKT" stoichiometry="1" />
          <speciesReference constant="true" species="M_adp_LSQBKTc_RSQBKT" stoichiometry="1" />
          <speciesReference constant="true" species="M_h_LSQBKTc_RSQBKT" stoichiometry="1" />
        </listOfProducts>
        <fbc:geneProductAssociation>
          <fbc:geneProductRef fbc:geneProduct="G_lp_1379" />
        </fbc:geneProductAssociation>
      </reaction>
      <reaction fast="false" id="R_ADSL1" name="adenylosuccinate lyase" reversible="false" fbc:lowerFluxBound="cobra_0_bound" fbc:upperFluxBound="cobra_default_ub">
        <listOfReactants>
          <speciesReference constant="true" species="M_dcamp_LSQBKTc_RSQBKT" stoichiometry="1" />
        </listOfReactants>
        <listOfProducts>
          <speciesReference constant="true" species="M_amp_LSQBKTc_RSQBKT" stoichiometry="1" />
          <speciesReference constant="true" species="M_fum_LSQBKTc_RSQBKT" stoichiometry="1" />
        </listOfProducts>
        <fbc:geneProductAssociation>
          <fbc:geneProductRef fbc:geneProduct="G_lp_3269" />
        </fbc:geneProductAssociation>
      </reaction>
      <reaction fast="false" id="R_ADSL2" name="adenylosuccinate lyase" reversible="false" fbc:lowerFluxBound="cobra_0_bound" fbc:upperFluxBound="cobra_default_ub">
        <listOfReactants>
          <speciesReference constant="true" species="M_25aics_LSQBKTc_RSQBKT" stoichiometry="1" />
        </listOfReactants>
        <listOfProducts>
          <speciesReference constant="true" species="M_aicar_LSQBKTc_RSQBKT" stoichiometry="1" />
          <speciesReference constant="true" species="M_fum_LSQBKTc_RSQBKT" stoichiometry="1" />
        </listOfProducts>
        <fbc:geneProductAssociation>
          <fbc:geneProductRef fbc:geneProduct="G_lp_3269" />
        </fbc:geneProductAssociation>
      </reaction>
      <reaction fast="false" id="R_ADSS" name="adenylosuccinate synthetase" reversible="false" fbc:lowerFluxBound="cobra_0_bound" fbc:upperFluxBound="cobra_default_ub">
        <listOfReactants>
          <speciesReference constant="true" species="M_imp_LSQBKTc_RSQBKT" stoichiometry="1" />
          <speciesReference constant="true" species="M_asp__L_LSQBKTc_RSQBKT" stoichiometry="1" />
          <speciesReference constant="true" species="M_gtp_LSQBKTc_RSQBKT" stoichiometry="1" />
        </listOfReactants>
        <listOfProducts>
          <speciesReference constant="true" species="M_dcamp_LSQBKTc_RSQBKT" stoichiometry="1" />
          <speciesReference constant="true" species="M_h_LSQBKTc_RSQBKT" stoichiometry="2" />
          <speciesReference constant="true" species="M_gdp_LSQBKTc_RSQBKT" stoichiometry="1" />
          <speciesReference constant="true" species="M_pi_LSQBKTc_RSQBKT" stoichiometry="1" />
        </listOfProducts>
        <fbc:geneProductAssociation>
          <fbc:geneProductRef fbc:geneProduct="G_lp_3270" />
        </fbc:geneProductAssociation>
      </reaction>
      <reaction fast="false" id="R_AEPPT" name="2 aminoethylphosphonate pyruvate transaminase" reversible="false" fbc:lowerFluxBound="cobra_0_bound" fbc:upperFluxBound="cobra_default_ub">
        <listOfReactants>
          <speciesReference constant="true" species="M_pyr_LSQBKTc_RSQBKT" stoichiometry="1" />
          <speciesReference constant="true" species="M_2aeppn_LSQBKTc_RSQBKT" stoichiometry="1" />
        </listOfReactants>
        <listOfProducts>
          <speciesReference constant="true" species="M_ppaca_LSQBKTc_RSQBKT" stoichiometry="1" />
          <speciesReference constant="true" species="M_ala__L_LSQBKTc_RSQBKT" stoichiometry="1" />
        </listOfProducts>
        <fbc:geneProductAssociation>
          <fbc:geneProductRef fbc:geneProduct="G_lp_0710" />
        </fbc:geneProductAssociation>
      </reaction>
      <reaction fast="false" id="R_AEPabc" name="2 Aminoethyl phosphonate AEP transport via ABC system" reversible="false" fbc:lowerFluxBound="cobra_0_bound" fbc:upperFluxBound="cobra_default_ub">
        <listOfReactants>
          <speciesReference constant="true" species="M_2aeppn_LSQBKTe_RSQBKT" stoichiometry="1" />
          <speciesReference constant="true" species="M_h2o_LSQBKTc_RSQBKT" stoichiometry="1" />
          <speciesReference constant="true" species="M_atp_LSQBKTc_RSQBKT" stoichiometry="1" />
        </listOfReactants>
        <listOfProducts>
          <speciesReference constant="true" species="M_adp_LSQBKTc_RSQBKT" stoichiometry="1" />
          <speciesReference constant="true" species="M_h_LSQBKTc_RSQBKT" stoichiometry="1" />
          <speciesReference constant="true" species="M_2aeppn_LSQBKTc_RSQBKT" stoichiometry="1" />
          <speciesReference constant="true" species="M_pi_LSQBKTc_RSQBKT" stoichiometry="1" />
        </listOfProducts>
        <fbc:geneProductAssociation>
          <fbc:or>
            <fbc:and>
              <fbc:geneProductRef fbc:geneProduct="G_lp_0714" />
              <fbc:geneProductRef fbc:geneProduct="G_lp_0715" />
              <fbc:geneProductRef fbc:geneProduct="G_lp_0713" />
            </fbc:and>
            <fbc:and>
              <fbc:geneProductRef fbc:geneProduct="G_lp_0714" />
              <fbc:geneProductRef fbc:geneProduct="G_lp_0715" />
              <fbc:geneProductRef fbc:geneProduct="G_lp_0712" />
            </fbc:and>
          </fbc:or>
        </fbc:geneProductAssociation>
      </reaction>
      <reaction fast="false" id="R_AGAT_LPL" name="1 Acyl glycerol 3 phosphate acyltransferase Lb plantarum specific" reversible="false" fbc:lowerFluxBound="cobra_0_bound" fbc:upperFluxBound="cobra_default_ub">
        <listOfReactants>
          <speciesReference constant="true" species="M_2chdeacp_LSQBKTc_RSQBKT" stoichiometry="0.12" />
          <speciesReference constant="true" species="M_ocdacp_LSQBKTc_RSQBKT" stoichiometry="0.02" />
          <speciesReference constant="true" species="M_hdeacp_LSQBKTc_RSQBKT" stoichiometry="0.26" />
          <speciesReference constant="true" species="M_agly3p_LPL_LSQBKTc_RSQBKT" stoichiometry="0.01" />
          <speciesReference constant="true" species="M_tdeacp_LSQBKTc_RSQBKT" stoichiometry="0.03" />
          <speciesReference constant="true" species="M_2cocdacp_LSQBKTc_RSQBKT" stoichiometry="0.32" />
          <speciesReference constant="true" species="M_cpocdacp_LSQBKTc_RSQBKT" stoichiometry="0.25" />
        </listOfReactants>
        <listOfProducts>
          <speciesReference constant="true" species="M_acp_LSQBKTc_RSQBKT" stoichiometry="1" />
          <speciesReference constant="true" species="M_pa_LPL_LSQBKTc_RSQBKT" stoichiometry="0.01" />
        </listOfProducts>
        <fbc:geneProductAssociation>
          <fbc:geneProductRef fbc:geneProduct="G_lp_2060" />
        </fbc:geneProductAssociation>
      </reaction>
      <reaction fast="false" id="R_AGDC" name="N acetylglucosamine 6 phosphate deacetylase" reversible="false" fbc:lowerFluxBound="cobra_0_bound" fbc:upperFluxBound="cobra_default_ub">
        <listOfReactants>
          <speciesReference constant="true" species="M_h2o_LSQBKTc_RSQBKT" stoichiometry="1" />
          <speciesReference constant="true" species="M_acgam6p_LSQBKTc_RSQBKT" stoichiometry="1" />
        </listOfReactants>
        <listOfProducts>
          <speciesReference constant="true" species="M_gam6p_LSQBKTc_RSQBKT" stoichiometry="1" />
          <speciesReference constant="true" species="M_ac_LSQBKTc_RSQBKT" stoichiometry="1" />
        </listOfProducts>
        <fbc:geneProductAssociation>
          <fbc:geneProductRef fbc:geneProduct="G_lp_0562" />
        </fbc:geneProductAssociation>
      </reaction>
      <reaction fast="false" id="R_AGPR" name="N acetyl g glutamyl phosphate reductase" reversible="true" fbc:lowerFluxBound="cobra_default_lb" fbc:upperFluxBound="cobra_default_ub">
        <listOfReactants>
          <speciesReference constant="true" species="M_acg5sa_LSQBKTc_RSQBKT" stoichiometry="1" />
          <speciesReference constant="true" species="M_nadp_LSQBKTc_RSQBKT" stoichiometry="1" />
          <speciesReference constant="true" species="M_pi_LSQBKTc_RSQBKT" stoichiometry="1" />
        </listOfReactants>
        <listOfProducts>
          <speciesReference constant="true" species="M_acg5p_LSQBKTc_RSQBKT" stoichiometry="1" />
          <speciesReference constant="true" species="M_h_LSQBKTc_RSQBKT" stoichiometry="1" />
          <speciesReference constant="true" species="M_nadph_LSQBKTc_RSQBKT" stoichiometry="1" />
        </listOfProducts>
        <fbc:geneProductAssociation>
          <fbc:or>
            <fbc:geneProductRef fbc:geneProduct="G_lp_0528" />
            <fbc:geneProductRef fbc:geneProduct="G_lp_0487" />
          </fbc:or>
        </fbc:geneProductAssociation>
      </reaction>
      <reaction fast="false" id="R_AHCYSNS" name="adenosylhomocysteine nucleosidase" reversible="false" fbc:lowerFluxBound="cobra_0_bound" fbc:upperFluxBound="cobra_default_ub">
        <listOfReactants>
          <speciesReference constant="true" species="M_h2o_LSQBKTc_RSQBKT" stoichiometry="1" />
          <speciesReference constant="true" species="M_ahcys_LSQBKTc_RSQBKT" stoichiometry="1" />
        </listOfReactants>
        <listOfProducts>
          <speciesReference constant="true" species="M_ade_LSQBKTc_RSQBKT" stoichiometry="1" />
          <speciesReference constant="true" species="M_rhcys_LSQBKTc_RSQBKT" stoichiometry="1" />
        </listOfProducts>
        <fbc:geneProductAssociation>
          <fbc:geneProductRef fbc:geneProduct="G_lp_2181" />
        </fbc:geneProductAssociation>
      </reaction>
      <reaction fast="false" id="R_AHMMPS" name="4 amino 5 hydroxymethyl 2 methylpyrimidine synthetase" reversible="false" fbc:lowerFluxBound="cobra_0_bound" fbc:upperFluxBound="cobra_default_ub">
        <listOfReactants>
          <speciesReference constant="true" species="M_h2o_LSQBKTc_RSQBKT" stoichiometry="1" />
          <speciesReference constant="true" species="M_air_LSQBKTc_RSQBKT" stoichiometry="1" />
        </listOfReactants>
        <listOfProducts>
          <speciesReference constant="true" species="M_4ahmmp_LSQBKTc_RSQBKT" stoichiometry="1" />
          <speciesReference constant="true" species="M_gcald_LSQBKTc_RSQBKT" stoichiometry="1" />
          <speciesReference constant="true" species="M_o2_LSQBKTc_RSQBKT" stoichiometry="0.5" />
          <speciesReference constant="true" species="M_pi_LSQBKTc_RSQBKT" stoichiometry="1" />
        </listOfProducts>
        <fbc:geneProductAssociation>
          <fbc:or>
            <fbc:geneProductRef fbc:geneProduct="G_lp_3492" />
            <fbc:geneProductRef fbc:geneProduct="G_lp_1072" />
            <fbc:geneProductRef fbc:geneProduct="G_lp_2936" />
          </fbc:or>
        </fbc:geneProductAssociation>
      </reaction>
      <reaction fast="false" id="R_AICART" name="phosphoribosylaminoimidazolecarboxamide formyltransferase" reversible="true" fbc:lowerFluxBound="cobra_default_lb" fbc:upperFluxBound="cobra_default_ub">
        <listOfReactants>
          <speciesReference constant="true" species="M_10fthf_LSQBKTc_RSQBKT" stoichiometry="1" />
          <speciesReference constant="true" species="M_aicar_LSQBKTc_RSQBKT" stoichiometry="1" />
        </listOfReactants>
        <listOfProducts>
          <speciesReference constant="true" species="M_thf_LSQBKTc_RSQBKT" stoichiometry="1" />
          <speciesReference constant="true" species="M_fprica_LSQBKTc_RSQBKT" stoichiometry="1" />
        </listOfProducts>
        <fbc:geneProductAssociation>
          <fbc:geneProductRef fbc:geneProduct="G_lp_2720" />
        </fbc:geneProductAssociation>
      </reaction>
      <reaction fast="false" id="R_AIRC" name="phosphoribosylaminoimidazole carboxylase" reversible="false" fbc:lowerFluxBound="cobra_0_bound" fbc:upperFluxBound="cobra_default_ub">
        <listOfReactants>
          <speciesReference constant="true" species="M_co2_LSQBKTc_RSQBKT" stoichiometry="1" />
          <speciesReference constant="true" species="M_air_LSQBKTc_RSQBKT" stoichiometry="1" />
        </listOfReactants>
        <listOfProducts>
          <speciesReference constant="true" species="M_5aizc_LSQBKTc_RSQBKT" stoichiometry="1" />
          <speciesReference constant="true" species="M_h_LSQBKTc_RSQBKT" stoichiometry="1" />
        </listOfProducts>
        <fbc:geneProductAssociation>
          <fbc:or>
            <fbc:and>
              <fbc:geneProductRef fbc:geneProduct="G_lp_2728" />
              <fbc:geneProductRef fbc:geneProduct="G_lp_2729" />
            </fbc:and>
            <fbc:and>
              <fbc:geneProductRef fbc:geneProduct="G_lp_1141" />
              <fbc:geneProductRef fbc:geneProduct="G_lp_2729" />
            </fbc:and>
          </fbc:or>
        </fbc:geneProductAssociation>
      </reaction>
      <reaction fast="false" id="R_ALALAC" name="D alanine D lactate ligase reversible" reversible="true" fbc:lowerFluxBound="cobra_default_lb" fbc:upperFluxBound="cobra_default_ub">
        <listOfReactants>
          <speciesReference constant="true" species="M_atp_LSQBKTc_RSQBKT" stoichiometry="1" />
          <speciesReference constant="true" species="M_lac__D_LSQBKTc_RSQBKT" stoichiometry="1" />
          <speciesReference constant="true" species="M_ala__D_LSQBKTc_RSQBKT" stoichiometry="1" />
        </listOfReactants>
        <listOfProducts>
          <speciesReference constant="true" species="M_alalac_LSQBKTc_RSQBKT" stoichiometry="1" />
          <speciesReference constant="true" species="M_adp_LSQBKTc_RSQBKT" stoichiometry="1" />
          <speciesReference constant="true" species="M_pi_LSQBKTc_RSQBKT" stoichiometry="1" />
        </listOfProducts>
        <fbc:geneProductAssociation>
          <fbc:geneProductRef fbc:geneProduct="G_lp_2345" />
        </fbc:geneProductAssociation>
      </reaction>
      <reaction fast="false" id="R_ALAR" name="alanine racemase" reversible="true" fbc:lowerFluxBound="cobra_default_lb" fbc:upperFluxBound="cobra_default_ub">
        <listOfReactants>
          <speciesReference constant="true" species="M_ala__L_LSQBKTc_RSQBKT" stoichiometry="1" />
        </listOfReactants>
        <listOfProducts>
          <speciesReference constant="true" species="M_ala__D_LSQBKTc_RSQBKT" stoichiometry="1" />
        </listOfProducts>
        <fbc:geneProductAssociation>
          <fbc:geneProductRef fbc:geneProduct="G_lp_0523" />
        </fbc:geneProductAssociation>
      </reaction>
      <reaction fast="false" id="R_ALATA_L" name="L alanine transaminase" reversible="true" fbc:lowerFluxBound="cobra_default_lb" fbc:upperFluxBound="cobra_default_ub">
        <listOfReactants>
          <speciesReference constant="true" species="M_akg_LSQBKTc_RSQBKT" stoichiometry="1" />
          <speciesReference constant="true" species="M_ala__L_LSQBKTc_RSQBKT" stoichiometry="1" />
        </listOfReactants>
        <listOfProducts>
          <speciesReference constant="true" species="M_pyr_LSQBKTc_RSQBKT" stoichiometry="1" />
          <speciesReference constant="true" species="M_glu__L_LSQBKTc_RSQBKT" stoichiometry="1" />
        </listOfProducts>
      </reaction>
      <reaction fast="false" id="R_ALATA_Lr" name="alanine transaminase" reversible="true" fbc:lowerFluxBound="cobra_default_lb" fbc:upperFluxBound="cobra_default_ub">
        <listOfReactants>
          <speciesReference constant="true" species="M_pydx_LSQBKTc_RSQBKT" stoichiometry="1" />
          <speciesReference constant="true" species="M_ala__L_LSQBKTc_RSQBKT" stoichiometry="1" />
        </listOfReactants>
        <listOfProducts>
          <speciesReference constant="true" species="M_pyr_LSQBKTc_RSQBKT" stoichiometry="1" />
          <speciesReference constant="true" species="M_pydam_LSQBKTc_RSQBKT" stoichiometry="1" />
          <speciesReference constant="true" species="M_h_LSQBKTc_RSQBKT" stoichiometry="1" />
        </listOfProducts>
      </reaction>
      <reaction fast="false" id="R_ALATRS" name="Alanyl tRNA synthetase" reversible="false" fbc:lowerFluxBound="cobra_0_bound" fbc:upperFluxBound="cobra_default_ub">
        <listOfReactants>
          <speciesReference constant="true" species="M_trnaala_LSQBKTc_RSQBKT" stoichiometry="1" />
          <speciesReference constant="true" species="M_atp_LSQBKTc_RSQBKT" stoichiometry="1" />
          <speciesReference constant="true" species="M_ala__L_LSQBKTc_RSQBKT" stoichiometry="1" />
        </listOfReactants>
        <listOfProducts>
          <speciesReference constant="true" species="M_ppi_LSQBKTc_RSQBKT" stoichiometry="1" />
          <speciesReference constant="true" species="M_amp_LSQBKTc_RSQBKT" stoichiometry="1" />
          <speciesReference constant="true" species="M_alatrna_LSQBKTc_RSQBKT" stoichiometry="1" />
          <speciesReference constant="true" species="M_h_LSQBKTc_RSQBKT" stoichiometry="1" />
        </listOfProducts>
        <fbc:geneProductAssociation>
          <fbc:geneProductRef fbc:geneProduct="G_lp_2277" />
        </fbc:geneProductAssociation>
      </reaction>
      <reaction fast="false" id="R_ALAt2" name="L alanine transport in via proton symport" reversible="false" fbc:lowerFluxBound="cobra_0_bound" fbc:upperFluxBound="cobra_default_ub">
        <listOfReactants>
          <speciesReference constant="true" species="M_ala__L_LSQBKTe_RSQBKT" stoichiometry="1" />
          <speciesReference constant="true" species="M_h_LSQBKTe_RSQBKT" stoichiometry="1" />
        </listOfReactants>
        <listOfProducts>
          <speciesReference constant="true" species="M_h_LSQBKTc_RSQBKT" stoichiometry="1" />
          <speciesReference constant="true" species="M_ala__L_LSQBKTc_RSQBKT" stoichiometry="1" />
        </listOfProducts>
      </reaction>
      <reaction fast="false" id="R_ALAt2r" name="L-alanine reversible transport via proton symport" reversible="true" fbc:lowerFluxBound="cobra_default_lb" fbc:upperFluxBound="cobra_default_ub">
        <listOfReactants>
          <speciesReference constant="true" species="M_ala__L_LSQBKTe_RSQBKT" stoichiometry="1" />
          <speciesReference constant="true" species="M_h_LSQBKTe_RSQBKT" stoichiometry="1" />
        </listOfReactants>
        <listOfProducts>
          <speciesReference constant="true" species="M_h_LSQBKTc_RSQBKT" stoichiometry="1" />
          <speciesReference constant="true" species="M_ala__L_LSQBKTc_RSQBKT" stoichiometry="1" />
        </listOfProducts>
      </reaction>
      <reaction fast="false" id="R_ALCD19" name="alcohol dehydrogenase glycerol" reversible="true" fbc:lowerFluxBound="cobra_default_lb" fbc:upperFluxBound="cobra_default_ub">
        <listOfReactants>
          <speciesReference constant="true" species="M_glyald_LSQBKTc_RSQBKT" stoichiometry="1" />
          <speciesReference constant="true" species="M_nadh_LSQBKTc_RSQBKT" stoichiometry="1" />
          <speciesReference constant="true" species="M_h_LSQBKTc_RSQBKT" stoichiometry="1" />
        </listOfReactants>
        <listOfProducts>
          <speciesReference constant="true" species="M_nad_LSQBKTc_RSQBKT" stoichiometry="1" />
          <speciesReference constant="true" species="M_glyc_LSQBKTc_RSQBKT" stoichiometry="1" />
        </listOfProducts>
        <fbc:geneProductAssociation>
          <fbc:or>
            <fbc:geneProductRef fbc:geneProduct="G_lp_2873" />
            <fbc:geneProductRef fbc:geneProduct="G_lp_1665" />
          </fbc:or>
        </fbc:geneProductAssociation>
      </reaction>
      <reaction fast="false" id="R_ALCD2x" name="alcohol dehydrogenase ethanol NAD" reversible="true" fbc:lowerFluxBound="cobra_default_lb" fbc:upperFluxBound="cobra_default_ub">
        <listOfReactants>
          <speciesReference constant="true" species="M_etoh_LSQBKTc_RSQBKT" stoichiometry="1" />
          <speciesReference constant="true" species="M_nad_LSQBKTc_RSQBKT" stoichiometry="1" />
        </listOfReactants>
        <listOfProducts>
          <speciesReference constant="true" species="M_acald_LSQBKTc_RSQBKT" stoichiometry="1" />
          <speciesReference constant="true" species="M_nadh_LSQBKTc_RSQBKT" stoichiometry="1" />
          <speciesReference constant="true" species="M_h_LSQBKTc_RSQBKT" stoichiometry="1" />
        </listOfProducts>
        <fbc:geneProductAssociation>
          <fbc:or>
            <fbc:geneProductRef fbc:geneProduct="G_lp_2873" />
            <fbc:geneProductRef fbc:geneProduct="G_lp_1665" />
            <fbc:geneProductRef fbc:geneProduct="G_lp_3662" />
          </fbc:or>
        </fbc:geneProductAssociation>
      </reaction>
      <reaction fast="false" id="R_ALDD2x" name="aldehyde dehydrogenase acetaldehyde NAD" reversible="false" fbc:lowerFluxBound="cobra_0_bound" fbc:upperFluxBound="cobra_default_ub">
        <listOfReactants>
          <speciesReference constant="true" species="M_h2o_LSQBKTc_RSQBKT" stoichiometry="1" />
          <speciesReference constant="true" species="M_acald_LSQBKTc_RSQBKT" stoichiometry="1" />
          <speciesReference constant="true" species="M_nad_LSQBKTc_RSQBKT" stoichiometry="1" />
        </listOfReactants>
        <listOfProducts>
          <speciesReference constant="true" species="M_nadh_LSQBKTc_RSQBKT" stoichiometry="1" />
          <speciesReference constant="true" species="M_ac_LSQBKTc_RSQBKT" stoichiometry="1" />
          <speciesReference constant="true" species="M_h_LSQBKTc_RSQBKT" stoichiometry="2" />
        </listOfProducts>
        <fbc:geneProductAssociation>
          <fbc:geneProductRef fbc:geneProduct="G_lp_0047" />
        </fbc:geneProductAssociation>
      </reaction>
      <reaction fast="false" id="R_ALDD8x" name="aldehyde dehydrogenase D glyceraldehyde NAD" reversible="false" fbc:lowerFluxBound="cobra_0_bound" fbc:upperFluxBound="cobra_default_ub">
        <listOfReactants>
          <speciesReference constant="true" species="M_h2o_LSQBKTc_RSQBKT" stoichiometry="1" />
          <speciesReference constant="true" species="M_glyald_LSQBKTc_RSQBKT" stoichiometry="1" />
          <speciesReference constant="true" species="M_nad_LSQBKTc_RSQBKT" stoichiometry="1" />
        </listOfReactants>
        <listOfProducts>
          <speciesReference constant="true" species="M_nadh_LSQBKTc_RSQBKT" stoichiometry="1" />
          <speciesReference constant="true" species="M_h_LSQBKTc_RSQBKT" stoichiometry="2" />
          <speciesReference constant="true" species="M_glyc__R_LSQBKTc_RSQBKT" stoichiometry="1" />
        </listOfProducts>
        <fbc:geneProductAssociation>
          <fbc:geneProductRef fbc:geneProduct="G_lp_0047" />
        </fbc:geneProductAssociation>
      </reaction>
      <reaction fast="false" id="R_ALKP" name="alkaline phosphatase" reversible="false" fbc:lowerFluxBound="cobra_0_bound" fbc:upperFluxBound="cobra_default_ub">
        <listOfReactants>
          <speciesReference constant="true" species="M_h2o_LSQBKTc_RSQBKT" stoichiometry="1" />
          <speciesReference constant="true" species="M_dhap_LSQBKTc_RSQBKT" stoichiometry="1" />
        </listOfReactants>
        <listOfProducts>
          <speciesReference constant="true" species="M_dha_LSQBKTc_RSQBKT" stoichiometry="1" />
          <speciesReference constant="true" species="M_pi_LSQBKTc_RSQBKT" stoichiometry="1" />
        </listOfProducts>
      </reaction>
      <reaction fast="false" id="R_ALOX" name="oxidative decarboxylation of acetolacate chemical" reversible="false" fbc:lowerFluxBound="cobra_0_bound" fbc:upperFluxBound="cobra_default_ub">
        <listOfReactants>
          <speciesReference constant="true" species="M_o2_LSQBKTc_RSQBKT" stoichiometry="0.5" />
          <speciesReference constant="true" species="M_h_LSQBKTc_RSQBKT" stoichiometry="1" />
          <speciesReference constant="true" species="M_alac__S_LSQBKTc_RSQBKT" stoichiometry="1" />
        </listOfReactants>
        <listOfProducts>
          <speciesReference constant="true" species="M_diact_LSQBKTc_RSQBKT" stoichiometry="1" />
          <speciesReference constant="true" species="M_h2o_LSQBKTc_RSQBKT" stoichiometry="1" />
          <speciesReference constant="true" species="M_co2_LSQBKTc_RSQBKT" stoichiometry="1" />
        </listOfProducts>
      </reaction>
      <reaction fast="false" id="R_AMAA" name="N acetylmuramoyl L alanine amidase" reversible="false" fbc:lowerFluxBound="cobra_0_bound" fbc:upperFluxBound="cobra_default_ub">
        <listOfReactants>
          <speciesReference constant="true" species="M_h2o_LSQBKTc_RSQBKT" stoichiometry="1" />
          <speciesReference constant="true" species="M_acmama_LSQBKTc_RSQBKT" stoichiometry="1" />
        </listOfReactants>
        <listOfProducts>
          <speciesReference constant="true" species="M_acmam_LSQBKTc_RSQBKT" stoichiometry="1" />
          <speciesReference constant="true" species="M_ala__L_LSQBKTc_RSQBKT" stoichiometry="1" />
        </listOfProducts>
        <fbc:geneProductAssociation>
          <fbc:geneProductRef fbc:geneProduct="G_lp_1982" />
        </fbc:geneProductAssociation>
      </reaction>
      <reaction fast="false" id="R_AMANAPE" name="N acetylmannosamine 6 phoshpate epimerase" reversible="false" fbc:lowerFluxBound="cobra_0_bound" fbc:upperFluxBound="cobra_default_ub">
        <listOfReactants>
          <speciesReference constant="true" species="M_acmanap_LSQBKTc_RSQBKT" stoichiometry="1" />
        </listOfReactants>
        <listOfProducts>
          <speciesReference constant="true" species="M_acgam6p_LSQBKTc_RSQBKT" stoichiometry="1" />
        </listOfProducts>
        <fbc:geneProductAssociation>
          <fbc:geneProductRef fbc:geneProduct="G_lp_3571" />
        </fbc:geneProductAssociation>
      </reaction>
      <reaction fast="false" id="R_AMANK" name="N acetyl D mannosamine kinase" reversible="false" fbc:lowerFluxBound="cobra_0_bound" fbc:upperFluxBound="cobra_default_ub">
        <listOfReactants>
          <speciesReference constant="true" species="M_atp_LSQBKTc_RSQBKT" stoichiometry="1" />
          <speciesReference constant="true" species="M_acmana_LSQBKTc_RSQBKT" stoichiometry="1" />
        </listOfReactants>
        <listOfProducts>
          <speciesReference constant="true" species="M_adp_LSQBKTc_RSQBKT" stoichiometry="1" />
          <speciesReference constant="true" species="M_h_LSQBKTc_RSQBKT" stoichiometry="1" />
          <speciesReference constant="true" species="M_acmanap_LSQBKTc_RSQBKT" stoichiometry="1" />
        </listOfProducts>
        <fbc:geneProductAssociation>
          <fbc:geneProductRef fbc:geneProduct="G_lp_3567" />
        </fbc:geneProductAssociation>
      </reaction>
      <reaction fast="false" id="R_ANPRT" name="anthranilate phosphoribosyltransferase" reversible="false" fbc:lowerFluxBound="cobra_0_bound" fbc:upperFluxBound="cobra_default_ub">
        <listOfReactants>
          <speciesReference constant="true" species="M_prpp_LSQBKTc_RSQBKT" stoichiometry="1" />
          <speciesReference constant="true" species="M_anth_LSQBKTc_RSQBKT" stoichiometry="1" />
        </listOfReactants>
        <listOfProducts>
          <speciesReference constant="true" species="M_ppi_LSQBKTc_RSQBKT" stoichiometry="1" />
          <speciesReference constant="true" species="M_pran_LSQBKTc_RSQBKT" stoichiometry="1" />
        </listOfProducts>
        <fbc:geneProductAssociation>
          <fbc:geneProductRef fbc:geneProduct="G_lp_1654" />
        </fbc:geneProductAssociation>
      </reaction>
      <reaction fast="false" id="R_ANS" name="anthranilate synthase" reversible="false" fbc:lowerFluxBound="cobra_0_bound" fbc:upperFluxBound="cobra_default_ub">
        <listOfReactants>
          <speciesReference constant="true" species="M_gln__L_LSQBKTc_RSQBKT" stoichiometry="1" />
          <speciesReference constant="true" species="M_chor_LSQBKTc_RSQBKT" stoichiometry="1" />
        </listOfReactants>
        <listOfProducts>
          <speciesReference constant="true" species="M_pyr_LSQBKTc_RSQBKT" stoichiometry="1" />
          <speciesReference constant="true" species="M_anth_LSQBKTc_RSQBKT" stoichiometry="1" />
          <speciesReference constant="true" species="M_glu__L_LSQBKTc_RSQBKT" stoichiometry="1" />
          <speciesReference constant="true" species="M_h_LSQBKTc_RSQBKT" stoichiometry="1" />
        </listOfProducts>
        <fbc:geneProductAssociation>
          <fbc:and>
            <fbc:geneProductRef fbc:geneProduct="G_lp_1652" />
            <fbc:geneProductRef fbc:geneProduct="G_lp_1653" />
          </fbc:and>
        </fbc:geneProductAssociation>
      </reaction>
      <reaction fast="false" id="R_APAT" name="apolipoprotein N acyl transferase" reversible="true" fbc:lowerFluxBound="cobra_default_lb" fbc:upperFluxBound="cobra_default_ub">
        <listOfReactants>
          <speciesReference constant="true" species="M_h2o_LSQBKTc_RSQBKT" stoichiometry="1" />
          <speciesReference constant="true" species="M_thdp_LSQBKTc_RSQBKT" stoichiometry="1" />
          <speciesReference constant="true" species="M_accoa_LSQBKTc_RSQBKT" stoichiometry="1" />
        </listOfReactants>
        <listOfProducts>
          <speciesReference constant="true" species="M_coa_LSQBKTc_RSQBKT" stoichiometry="1" />
          <speciesReference constant="true" species="M_acamoxm_LSQBKTc_RSQBKT" stoichiometry="1" />
        </listOfProducts>
        <fbc:geneProductAssociation>
          <fbc:geneProductRef fbc:geneProduct="G_lp_2264" />
        </fbc:geneProductAssociation>
      </reaction>
      <reaction fast="false" id="R_ARAB_Lt" name="L arabinoase extracellular transport" reversible="true" fbc:lowerFluxBound="cobra_default_lb" fbc:upperFluxBound="cobra_default_ub">
        <listOfReactants>
          <speciesReference constant="true" species="M_arab__L_LSQBKTe_RSQBKT" stoichiometry="1" />
        </listOfReactants>
        <listOfProducts>
          <speciesReference constant="true" species="M_arab__L_LSQBKTc_RSQBKT" stoichiometry="1" />
        </listOfProducts>
        <fbc:geneProductAssociation>
          <fbc:geneProductRef fbc:geneProduct="G_lp_3557" />
        </fbc:geneProductAssociation>
      </reaction>
      <reaction fast="false" id="R_ARAI" name="L arabinose isomerase" reversible="true" fbc:lowerFluxBound="cobra_default_lb" fbc:upperFluxBound="cobra_default_ub">
        <listOfReactants>
          <speciesReference constant="true" species="M_arab__L_LSQBKTc_RSQBKT" stoichiometry="1" />
        </listOfReactants>
        <listOfProducts>
          <speciesReference constant="true" species="M_rbl__L_LSQBKTc_RSQBKT" stoichiometry="1" />
        </listOfProducts>
        <fbc:geneProductAssociation>
          <fbc:geneProductRef fbc:geneProduct="G_lp_3554" />
        </fbc:geneProductAssociation>
      </reaction>
      <reaction fast="false" id="R_ARGSL" name="argininosuccinate lyase" reversible="true" fbc:lowerFluxBound="cobra_default_lb" fbc:upperFluxBound="cobra_default_ub">
        <listOfReactants>
          <speciesReference constant="true" species="M_argsuc_LSQBKTc_RSQBKT" stoichiometry="1" />
        </listOfReactants>
        <listOfProducts>
          <speciesReference constant="true" species="M_fum_LSQBKTc_RSQBKT" stoichiometry="1" />
          <speciesReference constant="true" species="M_arg__L_LSQBKTc_RSQBKT" stoichiometry="1" />
        </listOfProducts>
        <fbc:geneProductAssociation>
          <fbc:geneProductRef fbc:geneProduct="G_lp_0776" />
        </fbc:geneProductAssociation>
      </reaction>
      <reaction fast="false" id="R_ARGSS" name="argininosuccinate synthase" reversible="false" fbc:lowerFluxBound="cobra_0_bound" fbc:upperFluxBound="cobra_default_ub">
        <listOfReactants>
          <speciesReference constant="true" species="M_asp__L_LSQBKTc_RSQBKT" stoichiometry="1" />
          <speciesReference constant="true" species="M_citr__L_LSQBKTc_RSQBKT" stoichiometry="1" />
          <speciesReference constant="true" species="M_atp_LSQBKTc_RSQBKT" stoichiometry="1" />
        </listOfReactants>
        <listOfProducts>
          <speciesReference constant="true" species="M_ppi_LSQBKTc_RSQBKT" stoichiometry="1" />
          <speciesReference constant="true" species="M_amp_LSQBKTc_RSQBKT" stoichiometry="1" />
          <speciesReference constant="true" species="M_h_LSQBKTc_RSQBKT" stoichiometry="1" />
          <speciesReference constant="true" species="M_argsuc_LSQBKTc_RSQBKT" stoichiometry="1" />
        </listOfProducts>
        <fbc:geneProductAssociation>
          <fbc:geneProductRef fbc:geneProduct="G_lp_0775" />
        </fbc:geneProductAssociation>
      </reaction>
      <reaction fast="false" id="R_ARGTRS" name="Arginyl tRNA synthetase" reversible="false" fbc:lowerFluxBound="cobra_0_bound" fbc:upperFluxBound="cobra_default_ub">
        <listOfReactants>
          <speciesReference constant="true" species="M_atp_LSQBKTc_RSQBKT" stoichiometry="1" />
          <speciesReference constant="true" species="M_arg__L_LSQBKTc_RSQBKT" stoichiometry="1" />
          <speciesReference constant="true" species="M_trnaarg_LSQBKTc_RSQBKT" stoichiometry="1" />
        </listOfReactants>
        <listOfProducts>
          <speciesReference constant="true" species="M_ppi_LSQBKTc_RSQBKT" stoichiometry="1" />
          <speciesReference constant="true" species="M_amp_LSQBKTc_RSQBKT" stoichiometry="1" />
          <speciesReference constant="true" species="M_argtrna_LSQBKTc_RSQBKT" stoichiometry="1" />
          <speciesReference constant="true" species="M_h_LSQBKTc_RSQBKT" stoichiometry="1" />
        </listOfProducts>
        <fbc:geneProductAssociation>
          <fbc:geneProductRef fbc:geneProduct="G_lp_1391" />
        </fbc:geneProductAssociation>
      </reaction>
      <reaction fast="false" id="R_ARGt2r" name="L-arganine reversible transport via proton symport" reversible="true" fbc:lowerFluxBound="cobra_default_lb" fbc:upperFluxBound="cobra_default_ub">
        <listOfReactants>
          <speciesReference constant="true" species="M_arg__L_LSQBKTe_RSQBKT" stoichiometry="1" />
          <speciesReference constant="true" species="M_h_LSQBKTe_RSQBKT" stoichiometry="1" />
        </listOfReactants>
        <listOfProducts>
          <speciesReference constant="true" species="M_h_LSQBKTc_RSQBKT" stoichiometry="1" />
          <speciesReference constant="true" species="M_arg__L_LSQBKTc_RSQBKT" stoichiometry="1" />
        </listOfProducts>
      </reaction>
      <reaction fast="false" id="R_ASAD" name="aspartate semialdehyde dehydrogenase" reversible="true" fbc:lowerFluxBound="cobra_default_lb" fbc:upperFluxBound="cobra_default_ub">
        <listOfReactants>
          <speciesReference constant="true" species="M_aspsa_LSQBKTc_RSQBKT" stoichiometry="1" />
          <speciesReference constant="true" species="M_nadp_LSQBKTc_RSQBKT" stoichiometry="1" />
          <speciesReference constant="true" species="M_pi_LSQBKTc_RSQBKT" stoichiometry="1" />
        </listOfReactants>
        <listOfProducts>
          <speciesReference constant="true" species="M_h_LSQBKTc_RSQBKT" stoichiometry="1" />
          <speciesReference constant="true" species="M_nadph_LSQBKTc_RSQBKT" stoichiometry="1" />
          <speciesReference constant="true" species="M_4pasp_LSQBKTc_RSQBKT" stoichiometry="1" />
        </listOfProducts>
        <fbc:geneProductAssociation>
          <fbc:or>
            <fbc:geneProductRef fbc:geneProduct="G_lp_2570" />
            <fbc:geneProductRef fbc:geneProduct="G_lp_1346" />
          </fbc:or>
        </fbc:geneProductAssociation>
      </reaction>
      <reaction fast="false" id="R_ASNN" name="L asparaginase" reversible="false" fbc:lowerFluxBound="cobra_0_bound" fbc:upperFluxBound="cobra_default_ub">
        <listOfReactants>
          <speciesReference constant="true" species="M_h2o_LSQBKTc_RSQBKT" stoichiometry="1" />
          <speciesReference constant="true" species="M_asn__L_LSQBKTc_RSQBKT" stoichiometry="1" />
        </listOfReactants>
        <listOfProducts>
          <speciesReference constant="true" species="M_nh4_LSQBKTc_RSQBKT" stoichiometry="1" />
          <speciesReference constant="true" species="M_asp__L_LSQBKTc_RSQBKT" stoichiometry="1" />
        </listOfProducts>
        <fbc:geneProductAssociation>
          <fbc:geneProductRef fbc:geneProduct="G_lp_2738" />
        </fbc:geneProductAssociation>
      </reaction>
      <reaction fast="false" id="R_ASNS1" name="asparagine synthase glutamine hydrolysing" reversible="false" fbc:lowerFluxBound="cobra_0_bound" fbc:upperFluxBound="cobra_default_ub">
        <listOfReactants>
          <speciesReference constant="true" species="M_h2o_LSQBKTc_RSQBKT" stoichiometry="1" />
          <speciesReference constant="true" species="M_asp__L_LSQBKTc_RSQBKT" stoichiometry="1" />
          <speciesReference constant="true" species="M_gln__L_LSQBKTc_RSQBKT" stoichiometry="1" />
          <speciesReference constant="true" species="M_atp_LSQBKTc_RSQBKT" stoichiometry="1" />
        </listOfReactants>
        <listOfProducts>
          <speciesReference constant="true" species="M_ppi_LSQBKTc_RSQBKT" stoichiometry="1" />
          <speciesReference constant="true" species="M_amp_LSQBKTc_RSQBKT" stoichiometry="1" />
          <speciesReference constant="true" species="M_asn__L_LSQBKTc_RSQBKT" stoichiometry="1" />
          <speciesReference constant="true" species="M_glu__L_LSQBKTc_RSQBKT" stoichiometry="1" />
          <speciesReference constant="true" species="M_h_LSQBKTc_RSQBKT" stoichiometry="1" />
        </listOfProducts>
        <fbc:geneProductAssociation>
          <fbc:or>
            <fbc:geneProductRef fbc:geneProduct="G_lp_0980" />
            <fbc:geneProductRef fbc:geneProduct="G_lp_3085" />
          </fbc:or>
        </fbc:geneProductAssociation>
      </reaction>
      <reaction fast="false" id="R_ASNS2" name="asparagine synthetase" reversible="false" fbc:lowerFluxBound="cobra_0_bound" fbc:upperFluxBound="cobra_default_ub">
        <listOfReactants>
          <speciesReference constant="true" species="M_nh4_LSQBKTc_RSQBKT" stoichiometry="1" />
          <speciesReference constant="true" species="M_asp__L_LSQBKTc_RSQBKT" stoichiometry="1" />
          <speciesReference constant="true" species="M_atp_LSQBKTc_RSQBKT" stoichiometry="1" />
        </listOfReactants>
        <listOfProducts>
          <speciesReference constant="true" species="M_ppi_LSQBKTc_RSQBKT" stoichiometry="1" />
          <speciesReference constant="true" species="M_amp_LSQBKTc_RSQBKT" stoichiometry="1" />
          <speciesReference constant="true" species="M_asn__L_LSQBKTc_RSQBKT" stoichiometry="1" />
          <speciesReference constant="true" species="M_h_LSQBKTc_RSQBKT" stoichiometry="1" />
        </listOfProducts>
        <fbc:geneProductAssociation>
          <fbc:geneProductRef fbc:geneProduct="G_lp_0957" />
        </fbc:geneProductAssociation>
      </reaction>
      <reaction fast="false" id="R_ASNTRS" name="Asparaginyl tRNA synthetase" reversible="false" fbc:lowerFluxBound="cobra_0_bound" fbc:upperFluxBound="cobra_default_ub">
        <listOfReactants>
          <speciesReference constant="true" species="M_trnaasn_LSQBKTc_RSQBKT" stoichiometry="1" />
          <speciesReference constant="true" species="M_atp_LSQBKTc_RSQBKT" stoichiometry="1" />
          <speciesReference constant="true" species="M_asn__L_LSQBKTc_RSQBKT" stoichiometry="1" />
        </listOfReactants>
        <listOfProducts>
          <speciesReference constant="true" species="M_ppi_LSQBKTc_RSQBKT" stoichiometry="1" />
          <speciesReference constant="true" species="M_amp_LSQBKTc_RSQBKT" stoichiometry="1" />
          <speciesReference constant="true" species="M_asntrna_LSQBKTc_RSQBKT" stoichiometry="1" />
          <speciesReference constant="true" species="M_h_LSQBKTc_RSQBKT" stoichiometry="1" />
        </listOfProducts>
        <fbc:geneProductAssociation>
          <fbc:or>
            <fbc:geneProductRef fbc:geneProduct="G_lp_1740" />
            <fbc:geneProductRef fbc:geneProduct="G_lp_0956" />
          </fbc:or>
        </fbc:geneProductAssociation>
      </reaction>
      <reaction fast="false" id="R_ASNt2" name="L asparagine transport in via proton symport" reversible="false" fbc:lowerFluxBound="cobra_0_bound" fbc:upperFluxBound="cobra_default_ub">
        <listOfReactants>
          <speciesReference constant="true" species="M_asn__L_LSQBKTe_RSQBKT" stoichiometry="1" />
          <speciesReference constant="true" species="M_h_LSQBKTe_RSQBKT" stoichiometry="1" />
        </listOfReactants>
        <listOfProducts>
          <speciesReference constant="true" species="M_asn__L_LSQBKTc_RSQBKT" stoichiometry="1" />
          <speciesReference constant="true" species="M_h_LSQBKTc_RSQBKT" stoichiometry="1" />
        </listOfProducts>
      </reaction>
      <reaction fast="false" id="R_ASP1DC" name="aspartate 1 decarboxylase" reversible="false" fbc:lowerFluxBound="cobra_0_bound" fbc:upperFluxBound="cobra_default_ub">
        <listOfReactants>
          <speciesReference constant="true" species="M_asp__L_LSQBKTc_RSQBKT" stoichiometry="1" />
          <speciesReference constant="true" species="M_h_LSQBKTc_RSQBKT" stoichiometry="1" />
        </listOfReactants>
        <listOfProducts>
          <speciesReference constant="true" species="M_ala__B_LSQBKTc_RSQBKT" stoichiometry="1" />
          <speciesReference constant="true" species="M_co2_LSQBKTc_RSQBKT" stoichiometry="1" />
        </listOfProducts>
        <fbc:geneProductAssociation>
          <fbc:geneProductRef fbc:geneProduct="G_lp_0579" />
        </fbc:geneProductAssociation>
      </reaction>
      <reaction fast="false" id="R_ASPCT" name="aspartate carbamoyltransferase" reversible="false" fbc:lowerFluxBound="cobra_0_bound" fbc:upperFluxBound="cobra_default_ub">
        <listOfReactants>
          <speciesReference constant="true" species="M_cbp_LSQBKTc_RSQBKT" stoichiometry="1" />
          <speciesReference constant="true" species="M_asp__L_LSQBKTc_RSQBKT" stoichiometry="1" />
        </listOfReactants>
        <listOfProducts>
          <speciesReference constant="true" species="M_cbasp_LSQBKTc_RSQBKT" stoichiometry="1" />
          <speciesReference constant="true" species="M_h_LSQBKTc_RSQBKT" stoichiometry="1" />
          <speciesReference constant="true" species="M_pi_LSQBKTc_RSQBKT" stoichiometry="1" />
        </listOfProducts>
        <fbc:geneProductAssociation>
          <fbc:geneProductRef fbc:geneProduct="G_lp_2703" />
        </fbc:geneProductAssociation>
      </reaction>
      <reaction fast="false" id="R_ASPK" name="aspartate kinase" reversible="true" fbc:lowerFluxBound="cobra_default_lb" fbc:upperFluxBound="cobra_default_ub">
        <listOfReactants>
          <speciesReference constant="true" species="M_asp__L_LSQBKTc_RSQBKT" stoichiometry="1" />
          <speciesReference constant="true" species="M_atp_LSQBKTc_RSQBKT" stoichiometry="1" />
        </listOfReactants>
        <listOfProducts>
          <speciesReference constant="true" species="M_adp_LSQBKTc_RSQBKT" stoichiometry="1" />
          <speciesReference constant="true" species="M_4pasp_LSQBKTc_RSQBKT" stoichiometry="1" />
        </listOfProducts>
        <fbc:geneProductAssociation>
          <fbc:or>
            <fbc:geneProductRef fbc:geneProduct="G_lp_0979" />
            <fbc:geneProductRef fbc:geneProduct="G_lp_2308" />
          </fbc:or>
        </fbc:geneProductAssociation>
      </reaction>
      <reaction fast="false" id="R_ASPR" name="aspartase racemase" reversible="true" fbc:lowerFluxBound="cobra_default_lb" fbc:upperFluxBound="cobra_default_ub">
        <listOfReactants>
          <speciesReference constant="true" species="M_asp__D_LSQBKTc_RSQBKT" stoichiometry="1" />
        </listOfReactants>
        <listOfProducts>
          <speciesReference constant="true" species="M_asp__L_LSQBKTc_RSQBKT" stoichiometry="1" />
        </listOfProducts>
        <fbc:geneProductAssociation>
          <fbc:geneProductRef fbc:geneProduct="G_lp_1523" />
        </fbc:geneProductAssociation>
      </reaction>
      <reaction fast="false" id="R_ASPT" name="L aspartase" reversible="false" fbc:lowerFluxBound="cobra_0_bound" fbc:upperFluxBound="cobra_default_ub">
        <listOfReactants>
          <speciesReference constant="true" species="M_asp__L_LSQBKTc_RSQBKT" stoichiometry="1" />
        </listOfReactants>
        <listOfProducts>
          <speciesReference constant="true" species="M_nh4_LSQBKTc_RSQBKT" stoichiometry="1" />
          <speciesReference constant="true" species="M_fum_LSQBKTc_RSQBKT" stoichiometry="1" />
        </listOfProducts>
        <fbc:geneProductAssociation>
          <fbc:geneProductRef fbc:geneProduct="G_lp_2830" />
        </fbc:geneProductAssociation>
      </reaction>
      <reaction fast="false" id="R_ASPTA" name="aspartate transaminase" reversible="true" fbc:lowerFluxBound="cobra_default_lb" fbc:upperFluxBound="cobra_default_ub">
        <listOfReactants>
          <speciesReference constant="true" species="M_akg_LSQBKTc_RSQBKT" stoichiometry="1" />
          <speciesReference constant="true" species="M_asp__L_LSQBKTc_RSQBKT" stoichiometry="1" />
        </listOfReactants>
        <listOfProducts>
          <speciesReference constant="true" species="M_oaa_LSQBKTc_RSQBKT" stoichiometry="1" />
          <speciesReference constant="true" species="M_glu__L_LSQBKTc_RSQBKT" stoichiometry="1" />
        </listOfProducts>
        <fbc:geneProductAssociation>
          <fbc:geneProductRef fbc:geneProduct="G_lp_1739" />
        </fbc:geneProductAssociation>
      </reaction>
      <reaction fast="false" id="R_ASPTA2" name="aspartate transaminase" reversible="true" fbc:lowerFluxBound="cobra_default_lb" fbc:upperFluxBound="cobra_default_ub">
        <listOfReactants>
          <speciesReference constant="true" species="M_akg_LSQBKTc_RSQBKT" stoichiometry="1" />
          <speciesReference constant="true" species="M_4hglu_LSQBKTc_RSQBKT" stoichiometry="1" />
        </listOfReactants>
        <listOfProducts>
          <speciesReference constant="true" species="M_4h2oxg_LSQBKTc_RSQBKT" stoichiometry="1" />
          <speciesReference constant="true" species="M_glu__L_LSQBKTc_RSQBKT" stoichiometry="1" />
        </listOfProducts>
        <fbc:geneProductAssociation>
          <fbc:geneProductRef fbc:geneProduct="G_lp_1739" />
        </fbc:geneProductAssociation>
      </reaction>
      <reaction fast="false" id="R_ASPTA4" name="aspartate transaminase" reversible="true" fbc:lowerFluxBound="cobra_default_lb" fbc:upperFluxBound="cobra_default_ub">
        <listOfReactants>
          <speciesReference constant="true" species="M_akg_LSQBKTc_RSQBKT" stoichiometry="1" />
          <speciesReference constant="true" species="M_h_LSQBKTc_RSQBKT" stoichiometry="1" />
          <speciesReference constant="true" species="M_cys__L_LSQBKTc_RSQBKT" stoichiometry="1" />
        </listOfReactants>
        <listOfProducts>
          <speciesReference constant="true" species="M_mercppyr_LSQBKTc_RSQBKT" stoichiometry="1" />
          <speciesReference constant="true" species="M_glu__L_LSQBKTc_RSQBKT" stoichiometry="1" />
        </listOfProducts>
        <fbc:geneProductAssociation>
          <fbc:geneProductRef fbc:geneProduct="G_lp_1739" />
        </fbc:geneProductAssociation>
      </reaction>
      <reaction fast="false" id="R_ASPTRS" name="Aspartyl tRNA synthetase" reversible="false" fbc:lowerFluxBound="cobra_0_bound" fbc:upperFluxBound="cobra_default_ub">
        <listOfReactants>
          <speciesReference constant="true" species="M_asp__L_LSQBKTc_RSQBKT" stoichiometry="1" />
          <speciesReference constant="true" species="M_atp_LSQBKTc_RSQBKT" stoichiometry="1" />
          <speciesReference constant="true" species="M_trnaasp_LSQBKTc_RSQBKT" stoichiometry="1" />
        </listOfReactants>
        <listOfProducts>
          <speciesReference constant="true" species="M_ppi_LSQBKTc_RSQBKT" stoichiometry="1" />
          <speciesReference constant="true" species="M_amp_LSQBKTc_RSQBKT" stoichiometry="1" />
          <speciesReference constant="true" species="M_asptrna_LSQBKTc_RSQBKT" stoichiometry="1" />
          <speciesReference constant="true" species="M_h_LSQBKTc_RSQBKT" stoichiometry="1" />
        </listOfProducts>
        <fbc:geneProductAssociation>
          <fbc:geneProductRef fbc:geneProduct="G_lp_1980" />
        </fbc:geneProductAssociation>
      </reaction>
      <reaction fast="false" id="R_ASPt2" name="L aspartate transport in via proton symport" reversible="false" fbc:lowerFluxBound="cobra_0_bound" fbc:upperFluxBound="cobra_default_ub">
        <listOfReactants>
          <speciesReference constant="true" species="M_h_LSQBKTe_RSQBKT" stoichiometry="1" />
          <speciesReference constant="true" species="M_asp__L_LSQBKTe_RSQBKT" stoichiometry="1" />
        </listOfReactants>
        <listOfProducts>
          <speciesReference constant="true" species="M_asp__L_LSQBKTc_RSQBKT" stoichiometry="1" />
          <speciesReference constant="true" species="M_h_LSQBKTc_RSQBKT" stoichiometry="1" />
        </listOfProducts>
      </reaction>
      <reaction fast="false" id="R_ASPt6" name="L aspartate transport in via proton symport" reversible="true" fbc:lowerFluxBound="cobra_default_lb" fbc:upperFluxBound="cobra_default_ub">
        <listOfReactants>
          <speciesReference constant="true" species="M_h_LSQBKTe_RSQBKT" stoichiometry="1" />
          <speciesReference constant="true" species="M_asp__L_LSQBKTe_RSQBKT" stoichiometry="1" />
        </listOfReactants>
        <listOfProducts>
          <speciesReference constant="true" species="M_asp__L_LSQBKTc_RSQBKT" stoichiometry="1" />
          <speciesReference constant="true" species="M_h_LSQBKTc_RSQBKT" stoichiometry="1" />
        </listOfProducts>
      </reaction>
      <reaction fast="false" id="R_ATPM" name="ATP maintenance requirment" reversible="false" fbc:lowerFluxBound="R_ATPM_lower_bound" fbc:upperFluxBound="cobra_default_ub">
        <listOfReactants>
          <speciesReference constant="true" species="M_h2o_LSQBKTc_RSQBKT" stoichiometry="1" />
          <speciesReference constant="true" species="M_atp_LSQBKTc_RSQBKT" stoichiometry="1" />
        </listOfReactants>
        <listOfProducts>
          <speciesReference constant="true" species="M_adp_LSQBKTc_RSQBKT" stoichiometry="1" />
          <speciesReference constant="true" species="M_h_LSQBKTc_RSQBKT" stoichiometry="1" />
          <speciesReference constant="true" species="M_pi_LSQBKTc_RSQBKT" stoichiometry="1" />
        </listOfProducts>
      </reaction>
      <reaction fast="false" id="R_ATPPRT" name="ATP phosphoribosyltransferase" reversible="false" fbc:lowerFluxBound="cobra_0_bound" fbc:upperFluxBound="cobra_default_ub">
        <listOfReactants>
          <speciesReference constant="true" species="M_prpp_LSQBKTc_RSQBKT" stoichiometry="1" />
          <speciesReference constant="true" species="M_atp_LSQBKTc_RSQBKT" stoichiometry="1" />
        </listOfReactants>
        <listOfProducts>
          <speciesReference constant="true" species="M_ppi_LSQBKTc_RSQBKT" stoichiometry="1" />
          <speciesReference constant="true" species="M_prbatp_LSQBKTc_RSQBKT" stoichiometry="1" />
        </listOfProducts>
        <fbc:geneProductAssociation>
          <fbc:geneProductRef fbc:geneProduct="G_lp_2560" />
        </fbc:geneProductAssociation>
      </reaction>
      <reaction fast="false" id="R_ATPS3r" name="ATP synthase three protons for one ATP" reversible="true" fbc:lowerFluxBound="cobra_default_lb" fbc:upperFluxBound="cobra_default_ub">
        <listOfReactants>
          <speciesReference constant="true" species="M_h_LSQBKTe_RSQBKT" stoichiometry="3" />
          <speciesReference constant="true" species="M_adp_LSQBKTc_RSQBKT" stoichiometry="1" />
          <speciesReference constant="true" species="M_pi_LSQBKTc_RSQBKT" stoichiometry="1" />
        </listOfReactants>
        <listOfProducts>
          <speciesReference constant="true" species="M_h2o_LSQBKTc_RSQBKT" stoichiometry="1" />
          <speciesReference constant="true" species="M_atp_LSQBKTc_RSQBKT" stoichiometry="1" />
          <speciesReference constant="true" species="M_h_LSQBKTc_RSQBKT" stoichiometry="2" />
        </listOfProducts>
        <fbc:geneProductAssociation>
          <fbc:and>
            <fbc:geneProductRef fbc:geneProduct="G_lp_2363" />
            <fbc:geneProductRef fbc:geneProduct="G_lp_2364" />
            <fbc:geneProductRef fbc:geneProduct="G_lp_2365" />
            <fbc:geneProductRef fbc:geneProduct="G_lp_2366" />
            <fbc:geneProductRef fbc:geneProduct="G_lp_2367" />
            <fbc:geneProductRef fbc:geneProduct="G_lp_2368" />
            <fbc:geneProductRef fbc:geneProduct="G_lp_2369" />
            <fbc:geneProductRef fbc:geneProduct="G_lp_2370" />
          </fbc:and>
        </fbc:geneProductAssociation>
      </reaction>
      <reaction fast="false" id="R_BGLA1" name="6-phospho-beta-glucosidase" reversible="false" fbc:lowerFluxBound="cobra_0_bound" fbc:upperFluxBound="cobra_default_ub">
        <listOfReactants>
          <speciesReference constant="true" species="M_h2o_LSQBKTc_RSQBKT" stoichiometry="1" />
          <speciesReference constant="true" species="M_6pgg_LSQBKTc_RSQBKT" stoichiometry="1" />
        </listOfReactants>
        <listOfProducts>
          <speciesReference constant="true" species="M_g6p_LSQBKTc_RSQBKT" stoichiometry="1" />
          <speciesReference constant="true" species="M_glc__D_LSQBKTc_RSQBKT" stoichiometry="1" />
        </listOfProducts>
        <fbc:geneProductAssociation>
          <fbc:or>
            <fbc:geneProductRef fbc:geneProduct="G_lp_3011" />
            <fbc:geneProductRef fbc:geneProduct="G_lp_0440" />
            <fbc:geneProductRef fbc:geneProduct="G_lp_2777" />
            <fbc:geneProductRef fbc:geneProduct="G_lp_2778" />
          </fbc:or>
        </fbc:geneProductAssociation>
      </reaction>
      <reaction fast="false" id="R_BTDD_RR" name="R R butanediol dehydrogenase" reversible="true" fbc:lowerFluxBound="cobra_default_lb" fbc:upperFluxBound="cobra_default_ub">
        <listOfReactants>
          <speciesReference constant="true" species="M_nad_LSQBKTc_RSQBKT" stoichiometry="1" />
          <speciesReference constant="true" species="M_btd__RR_LSQBKTc_RSQBKT" stoichiometry="1" />
        </listOfReactants>
        <listOfProducts>
          <speciesReference constant="true" species="M_actn__R_LSQBKTc_RSQBKT" stoichiometry="1" />
          <speciesReference constant="true" species="M_nadh_LSQBKTc_RSQBKT" stoichiometry="1" />
          <speciesReference constant="true" species="M_h_LSQBKTc_RSQBKT" stoichiometry="1" />
        </listOfProducts>
      </reaction>
      <reaction fast="false" id="R_BTDt1_RR" name="R R butanediol transport inout via diffusion reversible" reversible="true" fbc:lowerFluxBound="cobra_default_lb" fbc:upperFluxBound="cobra_default_ub">
        <listOfReactants>
          <speciesReference constant="true" species="M_btd__RR_LSQBKTc_RSQBKT" stoichiometry="1" />
        </listOfReactants>
        <listOfProducts>
          <speciesReference constant="true" species="M_btd__RR_LSQBKTe_RSQBKT" stoichiometry="1" />
        </listOfProducts>
      </reaction>
      <reaction fast="false" id="R_BTMAT1" name="Butyryl acyl carrier proteinmalonyl CoA C acyltransferase" reversible="false" fbc:lowerFluxBound="cobra_0_bound" fbc:upperFluxBound="cobra_default_ub">
        <listOfReactants>
          <speciesReference constant="true" species="M_2beacp_LSQBKTc_RSQBKT" stoichiometry="1" />
          <speciesReference constant="true" species="M_nadh_LSQBKTc_RSQBKT" stoichiometry="1" />
          <speciesReference constant="true" species="M_h_LSQBKTc_RSQBKT" stoichiometry="1" />
        </listOfReactants>
        <listOfProducts>
          <speciesReference constant="true" species="M_nad_LSQBKTc_RSQBKT" stoichiometry="1" />
          <speciesReference constant="true" species="M_butacp_LSQBKTc_RSQBKT" stoichiometry="1" />
        </listOfProducts>
        <fbc:geneProductAssociation>
          <fbc:geneProductRef fbc:geneProduct="G_lp_1681" />
        </fbc:geneProductAssociation>
      </reaction>
      <reaction fast="false" id="R_BTNt2i" name="Biotin uptake" reversible="false" fbc:lowerFluxBound="cobra_0_bound" fbc:upperFluxBound="cobra_default_ub">
        <listOfReactants>
          <speciesReference constant="true" species="M_h_LSQBKTe_RSQBKT" stoichiometry="1" />
          <speciesReference constant="true" species="M_btn_LSQBKTe_RSQBKT" stoichiometry="1" />
        </listOfReactants>
        <listOfProducts>
          <speciesReference constant="true" species="M_btn_LSQBKTc_RSQBKT" stoichiometry="1" />
          <speciesReference constant="true" species="M_h_LSQBKTc_RSQBKT" stoichiometry="1" />
        </listOfProducts>
      </reaction>
      <reaction fast="false" id="R_BZALt" name="benzaldehyde transport" reversible="true" fbc:lowerFluxBound="cobra_default_lb" fbc:upperFluxBound="cobra_default_ub">
        <listOfReactants>
          <speciesReference constant="true" species="M_bzal_LSQBKTc_RSQBKT" stoichiometry="1" />
        </listOfReactants>
        <listOfProducts>
          <speciesReference constant="true" species="M_bzal_LSQBKTe_RSQBKT" stoichiometry="1" />
        </listOfProducts>
      </reaction>
      <reaction fast="false" id="R_CAT" name="catalase" reversible="false" fbc:lowerFluxBound="cobra_0_bound" fbc:upperFluxBound="cobra_default_ub">
        <listOfReactants>
          <speciesReference constant="true" species="M_h2o2_LSQBKTc_RSQBKT" stoichiometry="2" />
        </listOfReactants>
        <listOfProducts>
          <speciesReference constant="true" species="M_h2o_LSQBKTc_RSQBKT" stoichiometry="2" />
          <speciesReference constant="true" species="M_o2_LSQBKTc_RSQBKT" stoichiometry="1" />
        </listOfProducts>
        <fbc:geneProductAssociation>
          <fbc:geneProductRef fbc:geneProduct="G_lp_3578" />
        </fbc:geneProductAssociation>
      </reaction>
      <reaction fast="false" id="R_CBPS" name="carbamoyl phosphate synthase glutamine hydrolysing" reversible="false" fbc:lowerFluxBound="cobra_0_bound" fbc:upperFluxBound="cobra_default_ub">
        <listOfReactants>
          <speciesReference constant="true" species="M_h2o_LSQBKTc_RSQBKT" stoichiometry="1" />
          <speciesReference constant="true" species="M_hco3_LSQBKTc_RSQBKT" stoichiometry="1" />
          <speciesReference constant="true" species="M_gln__L_LSQBKTc_RSQBKT" stoichiometry="1" />
          <speciesReference constant="true" species="M_atp_LSQBKTc_RSQBKT" stoichiometry="2" />
        </listOfReactants>
        <listOfProducts>
          <speciesReference constant="true" species="M_cbp_LSQBKTc_RSQBKT" stoichiometry="1" />
          <speciesReference constant="true" species="M_adp_LSQBKTc_RSQBKT" stoichiometry="2" />
          <speciesReference constant="true" species="M_glu__L_LSQBKTc_RSQBKT" stoichiometry="1" />
          <speciesReference constant="true" species="M_h_LSQBKTc_RSQBKT" stoichiometry="2" />
          <speciesReference constant="true" species="M_pi_LSQBKTc_RSQBKT" stoichiometry="1" />
        </listOfProducts>
        <fbc:geneProductAssociation>
          <fbc:or>
            <fbc:and>
              <fbc:geneProductRef fbc:geneProduct="G_lp_2700" />
              <fbc:geneProductRef fbc:geneProduct="G_lp_2701" />
            </fbc:and>
            <fbc:and>
              <fbc:geneProductRef fbc:geneProduct="G_lp_0526" />
              <fbc:geneProductRef fbc:geneProduct="G_lp_0527" />
            </fbc:and>
          </fbc:or>
        </fbc:geneProductAssociation>
      </reaction>
      <reaction fast="false" id="R_CDPMEK" name="4 cytidine 5 diphospho 2 C methyl D erythritol kinase" reversible="false" fbc:lowerFluxBound="cobra_0_bound" fbc:upperFluxBound="cobra_default_ub">
        <listOfReactants>
          <speciesReference constant="true" species="M_atp_LSQBKTc_RSQBKT" stoichiometry="1" />
          <speciesReference constant="true" species="M_4c2me_LSQBKTc_RSQBKT" stoichiometry="1" />
        </listOfReactants>
        <listOfProducts>
          <speciesReference constant="true" species="M_adp_LSQBKTc_RSQBKT" stoichiometry="1" />
          <speciesReference constant="true" species="M_h_LSQBKTc_RSQBKT" stoichiometry="1" />
          <speciesReference constant="true" species="M_2p4c2me_LSQBKTc_RSQBKT" stoichiometry="1" />
        </listOfProducts>
        <fbc:geneProductAssociation>
          <fbc:geneProductRef fbc:geneProduct="G_lp_0460" />
        </fbc:geneProductAssociation>
      </reaction>
      <reaction fast="false" id="R_CELBpts" name="cellobiose transport via PEPPyr PTS" reversible="false" fbc:lowerFluxBound="cobra_0_bound" fbc:upperFluxBound="cobra_default_ub">
        <listOfReactants>
          <speciesReference constant="true" species="M_cellb_LSQBKTe_RSQBKT" stoichiometry="1" />
          <speciesReference constant="true" species="M_pep_LSQBKTc_RSQBKT" stoichiometry="1" />
        </listOfReactants>
        <listOfProducts>
          <speciesReference constant="true" species="M_pyr_LSQBKTc_RSQBKT" stoichiometry="1" />
          <speciesReference constant="true" species="M_6pgg_LSQBKTc_RSQBKT" stoichiometry="1" />
        </listOfProducts>
        <fbc:geneProductAssociation>
          <fbc:or>
            <fbc:and>
              <fbc:or>
                <fbc:and>
                  <fbc:geneProductRef fbc:geneProduct="G_lp_3008" />
                  <fbc:geneProductRef fbc:geneProduct="G_lp_3009" />
                  <fbc:geneProductRef fbc:geneProduct="G_lp_3010" />
                </fbc:and>
                <fbc:and>
                  <fbc:geneProductRef fbc:geneProduct="G_lp_2780" />
                  <fbc:geneProductRef fbc:geneProduct="G_lp_2781" />
                </fbc:and>
              </fbc:or>
              <fbc:geneProductRef fbc:geneProduct="G_lp_1273" />
              <fbc:geneProductRef fbc:geneProduct="G_lp_1274" />
            </fbc:and>
            <fbc:and>
              <fbc:geneProductRef fbc:geneProduct="G_lp_1273" />
              <fbc:geneProductRef fbc:geneProduct="G_lp_1274" />
            </fbc:and>
          </fbc:or>
        </fbc:geneProductAssociation>
      </reaction>
      <reaction fast="false" id="R_CFAS180" name="cyclopropane fatty acid synthase n180" reversible="false" fbc:lowerFluxBound="cobra_0_bound" fbc:upperFluxBound="cobra_default_ub">
        <listOfReactants>
          <speciesReference constant="true" species="M_amet_LSQBKTc_RSQBKT" stoichiometry="1" />
          <speciesReference constant="true" species="M_2cocdacp_LSQBKTc_RSQBKT" stoichiometry="1" />
        </listOfReactants>
        <listOfProducts>
          <speciesReference constant="true" species="M_cpocdacp_LSQBKTc_RSQBKT" stoichiometry="1" />
          <speciesReference constant="true" species="M_h_LSQBKTc_RSQBKT" stoichiometry="1" />
          <speciesReference constant="true" species="M_ahcys_LSQBKTc_RSQBKT" stoichiometry="1" />
        </listOfProducts>
        <fbc:geneProductAssociation>
          <fbc:or>
            <fbc:geneProductRef fbc:geneProduct="G_lp_3174" />
            <fbc:geneProductRef fbc:geneProduct="G_lp_1696" />
          </fbc:or>
        </fbc:geneProductAssociation>
      </reaction>
      <reaction fast="false" id="R_CGPT" name="CDP glycerol glycerophosphotransferase" reversible="false" fbc:lowerFluxBound="cobra_0_bound" fbc:upperFluxBound="cobra_default_ub">
        <listOfReactants>
          <speciesReference constant="true" species="M_cdpglyc_LSQBKTc_RSQBKT" stoichiometry="1" />
          <speciesReference constant="true" species="M_unagama_LSQBKTc_RSQBKT" stoichiometry="1" />
        </listOfReactants>
        <listOfProducts>
          <speciesReference constant="true" species="M_unagamagp_LSQBKTc_RSQBKT" stoichiometry="1" />
          <speciesReference constant="true" species="M_h_LSQBKTc_RSQBKT" stoichiometry="1" />
          <speciesReference constant="true" species="M_cmp_LSQBKTc_RSQBKT" stoichiometry="1" />
        </listOfProducts>
        <fbc:geneProductAssociation>
          <fbc:or>
            <fbc:geneProductRef fbc:geneProduct="G_lp_0268" />
            <fbc:geneProductRef fbc:geneProduct="G_lp_0269" />
          </fbc:or>
        </fbc:geneProductAssociation>
      </reaction>
      <reaction fast="false" id="R_CHLabc" name="choline transport via ABC system" reversible="false" fbc:lowerFluxBound="cobra_0_bound" fbc:upperFluxBound="cobra_default_ub">
        <listOfReactants>
          <speciesReference constant="true" species="M_h2o_LSQBKTc_RSQBKT" stoichiometry="1" />
          <speciesReference constant="true" species="M_atp_LSQBKTc_RSQBKT" stoichiometry="1" />
          <speciesReference constant="true" species="M_chol_LSQBKTe_RSQBKT" stoichiometry="1" />
        </listOfReactants>
        <listOfProducts>
          <speciesReference constant="true" species="M_chol_LSQBKTc_RSQBKT" stoichiometry="1" />
          <speciesReference constant="true" species="M_adp_LSQBKTc_RSQBKT" stoichiometry="1" />
          <speciesReference constant="true" species="M_h_LSQBKTc_RSQBKT" stoichiometry="1" />
          <speciesReference constant="true" species="M_pi_LSQBKTc_RSQBKT" stoichiometry="1" />
        </listOfProducts>
        <fbc:geneProductAssociation>
          <fbc:or>
            <fbc:and>
              <fbc:geneProductRef fbc:geneProduct="G_lp_0367" />
              <fbc:geneProductRef fbc:geneProduct="G_lp_0368" />
            </fbc:and>
            <fbc:and>
              <fbc:geneProductRef fbc:geneProduct="G_lp_1607" />
              <fbc:geneProductRef fbc:geneProduct="G_lp_1608" />
              <fbc:geneProductRef fbc:geneProduct="G_lp_1609" />
              <fbc:geneProductRef fbc:geneProduct="G_lp_1610" />
            </fbc:and>
          </fbc:or>
        </fbc:geneProductAssociation>
      </reaction>
      <reaction fast="false" id="R_CHLt2r" name="choline transport via proton symport, reversible" reversible="true" fbc:lowerFluxBound="cobra_default_lb" fbc:upperFluxBound="cobra_default_ub">
        <listOfReactants>
          <speciesReference constant="true" species="M_h_LSQBKTe_RSQBKT" stoichiometry="1" />
          <speciesReference constant="true" species="M_chol_LSQBKTe_RSQBKT" stoichiometry="1" />
        </listOfReactants>
        <listOfProducts>
          <speciesReference constant="true" species="M_chol_LSQBKTc_RSQBKT" stoichiometry="1" />
          <speciesReference constant="true" species="M_h_LSQBKTc_RSQBKT" stoichiometry="1" />
        </listOfProducts>
        <fbc:geneProductAssociation>
          <fbc:geneProductRef fbc:geneProduct="G_lp_3324" />
        </fbc:geneProductAssociation>
      </reaction>
      <reaction fast="false" id="R_CHORM" name="chorismate mutase" reversible="false" fbc:lowerFluxBound="cobra_0_bound" fbc:upperFluxBound="cobra_default_ub">
        <listOfReactants>
          <speciesReference constant="true" species="M_chor_LSQBKTc_RSQBKT" stoichiometry="1" />
        </listOfReactants>
        <listOfProducts>
          <speciesReference constant="true" species="M_pphn_LSQBKTc_RSQBKT" stoichiometry="1" />
        </listOfProducts>
        <fbc:geneProductAssociation>
          <fbc:geneProductRef fbc:geneProduct="G_lp_1085" />
        </fbc:geneProductAssociation>
      </reaction>
      <reaction fast="false" id="R_CHORS" name="chorismate synthase" reversible="false" fbc:lowerFluxBound="cobra_0_bound" fbc:upperFluxBound="cobra_default_ub">
        <listOfReactants>
          <speciesReference constant="true" species="M_3psme_LSQBKTc_RSQBKT" stoichiometry="1" />
        </listOfReactants>
        <listOfProducts>
          <speciesReference constant="true" species="M_chor_LSQBKTc_RSQBKT" stoichiometry="1" />
          <speciesReference constant="true" species="M_pi_LSQBKTc_RSQBKT" stoichiometry="1" />
        </listOfProducts>
        <fbc:geneProductAssociation>
          <fbc:geneProductRef fbc:geneProduct="G_lp_2037" />
        </fbc:geneProductAssociation>
      </reaction>
      <reaction fast="false" id="R_CITL" name="Citrate lyase" reversible="false" fbc:lowerFluxBound="cobra_0_bound" fbc:upperFluxBound="cobra_default_ub">
        <listOfReactants>
          <speciesReference constant="true" species="M_cit_LSQBKTc_RSQBKT" stoichiometry="1" />
        </listOfReactants>
        <listOfProducts>
          <speciesReference constant="true" species="M_oaa_LSQBKTc_RSQBKT" stoichiometry="1" />
          <speciesReference constant="true" species="M_ac_LSQBKTc_RSQBKT" stoichiometry="1" />
        </listOfProducts>
        <fbc:geneProductAssociation>
          <fbc:and>
            <fbc:geneProductRef fbc:geneProduct="G_lp_1093" />
            <fbc:geneProductRef fbc:geneProduct="G_lp_1106" />
            <fbc:geneProductRef fbc:geneProduct="G_lp_1107" />
            <fbc:geneProductRef fbc:geneProduct="G_lp_1108" />
            <fbc:geneProductRef fbc:geneProduct="G_lp_1109" />
            <fbc:geneProductRef fbc:geneProduct="G_lp_1114" />
          </fbc:and>
        </fbc:geneProductAssociation>
      </reaction>
      <reaction fast="false" id="R_CITt2r" name="citrate reversible transport via symport" reversible="true" fbc:lowerFluxBound="cobra_default_lb" fbc:upperFluxBound="cobra_default_ub">
        <listOfReactants>
          <speciesReference constant="true" species="M_cit_LSQBKTe_RSQBKT" stoichiometry="1" />
          <speciesReference constant="true" species="M_h_LSQBKTe_RSQBKT" stoichiometry="1" />
        </listOfReactants>
        <listOfProducts>
          <speciesReference constant="true" species="M_h_LSQBKTc_RSQBKT" stoichiometry="1" />
          <speciesReference constant="true" species="M_cit_LSQBKTc_RSQBKT" stoichiometry="1" />
        </listOfProducts>
        <fbc:geneProductAssociation>
          <fbc:geneProductRef fbc:geneProduct="G_lp_0594" />
        </fbc:geneProductAssociation>
      </reaction>
      <reaction fast="false" id="R_CLPNS_LPL" name="Cardiolipin Synthase LPL specific" reversible="true" fbc:lowerFluxBound="cobra_default_lb" fbc:upperFluxBound="cobra_default_ub">
        <listOfReactants>
          <speciesReference constant="true" species="M_pg_LPL_LSQBKTc_RSQBKT" stoichiometry="0.02" />
        </listOfReactants>
        <listOfProducts>
          <speciesReference constant="true" species="M_clpn_LPL_LSQBKTc_RSQBKT" stoichiometry="0.01" />
          <speciesReference constant="true" species="M_glyc_LSQBKTc_RSQBKT" stoichiometry="1" />
        </listOfProducts>
        <fbc:geneProductAssociation>
          <fbc:geneProductRef fbc:geneProduct="G_lp_3273" />
        </fbc:geneProductAssociation>
      </reaction>
      <reaction fast="false" id="R_CMLDC" name="4 carboxymuconolactone decarboxylase" reversible="false" fbc:lowerFluxBound="cobra_0_bound" fbc:upperFluxBound="cobra_default_ub">
        <listOfReactants>
          <speciesReference constant="true" species="M_2c25dho_LSQBKTc_RSQBKT" stoichiometry="1" />
        </listOfReactants>
        <listOfProducts>
          <speciesReference constant="true" species="M_5odhf2a_LSQBKTc_RSQBKT" stoichiometry="1" />
          <speciesReference constant="true" species="M_co2_LSQBKTc_RSQBKT" stoichiometry="1" />
          <speciesReference constant="true" species="M_h_LSQBKTc_RSQBKT" stoichiometry="1" />
        </listOfProducts>
        <fbc:geneProductAssociation>
          <fbc:geneProductRef fbc:geneProduct="G_lp_2852" />
        </fbc:geneProductAssociation>
      </reaction>
      <reaction fast="false" id="R_CMPDC" name="p coumaric acid decarboxylase" reversible="false" fbc:lowerFluxBound="cobra_0_bound" fbc:upperFluxBound="cobra_default_ub">
        <listOfReactants>
          <speciesReference constant="true" species="M_h_LSQBKTc_RSQBKT" stoichiometry="1" />
          <speciesReference constant="true" species="M_4coum_LSQBKTc_RSQBKT" stoichiometry="1" />
        </listOfReactants>
        <listOfProducts>
          <speciesReference constant="true" species="M_4vcoum_LSQBKTc_RSQBKT" stoichiometry="1" />
          <speciesReference constant="true" species="M_co2_LSQBKTc_RSQBKT" stoichiometry="1" />
        </listOfProducts>
        <fbc:geneProductAssociation>
          <fbc:geneProductRef fbc:geneProduct="G_lp_3665" />
        </fbc:geneProductAssociation>
      </reaction>
      <reaction fast="false" id="R_CO2t" name="CO2 transport out via diffusion" reversible="true" fbc:lowerFluxBound="cobra_default_lb" fbc:upperFluxBound="cobra_default_ub">
        <listOfReactants>
          <speciesReference constant="true" species="M_co2_LSQBKTe_RSQBKT" stoichiometry="1" />
        </listOfReactants>
        <listOfProducts>
          <speciesReference constant="true" species="M_co2_LSQBKTc_RSQBKT" stoichiometry="1" />
        </listOfProducts>
      </reaction>
      <reaction fast="false" id="R_CPSS_LPL" name="CPS synthase complex LPL specific" reversible="true" fbc:lowerFluxBound="cobra_default_lb" fbc:upperFluxBound="cobra_default_ub">
        <listOfReactants>
          <speciesReference constant="true" species="M_h2o_LSQBKTc_RSQBKT" stoichiometry="5" />
          <speciesReference constant="true" species="M_dtdp6dm_LSQBKTc_RSQBKT" stoichiometry="1" />
          <speciesReference constant="true" species="M_udpgal_LSQBKTc_RSQBKT" stoichiometry="2" />
          <speciesReference constant="true" species="M_udpg_LSQBKTc_RSQBKT" stoichiometry="2" />
        </listOfReactants>
        <listOfProducts>
          <speciesReference constant="true" species="M_udp_LSQBKTc_RSQBKT" stoichiometry="3" />
          <speciesReference constant="true" species="M_CPS_LPL_LSQBKTc_RSQBKT" stoichiometry="1" />
          <speciesReference constant="true" species="M_ump_LSQBKTc_RSQBKT" stoichiometry="1" />
          <speciesReference constant="true" species="M_dtdp_LSQBKTc_RSQBKT" stoichiometry="1" />
          <speciesReference constant="true" species="M_h_LSQBKTc_RSQBKT" stoichiometry="6" />
        </listOfProducts>
        <fbc:geneProductAssociation>
          <fbc:or>
            <fbc:and>
              <fbc:geneProductRef fbc:geneProduct="G_lp_1177" />
              <fbc:geneProductRef fbc:geneProduct="G_lp_1178" />
              <fbc:geneProductRef fbc:geneProduct="G_lp_1179" />
              <fbc:geneProductRef fbc:geneProduct="G_lp_1180" />
              <fbc:geneProductRef fbc:geneProduct="G_lp_1181" />
              <fbc:geneProductRef fbc:geneProduct="G_lp_1182" />
              <fbc:geneProductRef fbc:geneProduct="G_lp_1183" />
              <fbc:geneProductRef fbc:geneProduct="G_lp_1184" />
              <fbc:geneProductRef fbc:geneProduct="G_lp_1185" />
            </fbc:and>
            <fbc:and>
              <fbc:geneProductRef fbc:geneProduct="G_lp_1197" />
              <fbc:geneProductRef fbc:geneProduct="G_lp_1198" />
              <fbc:geneProductRef fbc:geneProduct="G_lp_1199" />
              <fbc:geneProductRef fbc:geneProduct="G_lp_1201" />
              <fbc:geneProductRef fbc:geneProduct="G_lp_1202" />
              <fbc:geneProductRef fbc:geneProduct="G_lp_1203" />
              <fbc:geneProductRef fbc:geneProduct="G_lp_1204" />
              <fbc:geneProductRef fbc:geneProduct="G_lp_1205" />
              <fbc:geneProductRef fbc:geneProduct="G_lp_1206" />
            </fbc:and>
            <fbc:and>
              <fbc:geneProductRef fbc:geneProduct="G_lp_1215" />
              <fbc:geneProductRef fbc:geneProduct="G_lp_1216" />
              <fbc:geneProductRef fbc:geneProduct="G_lp_1220" />
              <fbc:geneProductRef fbc:geneProduct="G_lp_1221" />
              <fbc:geneProductRef fbc:geneProduct="G_lp_1222" />
              <fbc:geneProductRef fbc:geneProduct="G_lp_1224" />
              <fbc:geneProductRef fbc:geneProduct="G_lp_1225" />
              <fbc:geneProductRef fbc:geneProduct="G_lp_1226" />
              <fbc:geneProductRef fbc:geneProduct="G_lp_1227" />
            </fbc:and>
            <fbc:and>
              <fbc:geneProductRef fbc:geneProduct="G_lp_2099" />
              <fbc:geneProductRef fbc:geneProduct="G_lp_2100" />
              <fbc:geneProductRef fbc:geneProduct="G_lp_2101" />
              <fbc:geneProductRef fbc:geneProduct="G_lp_2102" />
              <fbc:geneProductRef fbc:geneProduct="G_lp_2103" />
              <fbc:geneProductRef fbc:geneProduct="G_lp_2104" />
              <fbc:geneProductRef fbc:geneProduct="G_lp_2106" />
              <fbc:geneProductRef fbc:geneProduct="G_lp_2107" />
              <fbc:geneProductRef fbc:geneProduct="G_lp_2108" />
            </fbc:and>
          </fbc:or>
        </fbc:geneProductAssociation>
      </reaction>
      <reaction fast="false" id="R_CPSS_LPL2" name="CPS synthase complex LPL specific" reversible="true" fbc:lowerFluxBound="cobra_default_lb" fbc:upperFluxBound="cobra_default_ub">
        <listOfReactants>
          <speciesReference constant="true" species="M_h2o_LSQBKTc_RSQBKT" stoichiometry="4" />
          <speciesReference constant="true" species="M_dtdp6dm_LSQBKTc_RSQBKT" stoichiometry="2" />
          <speciesReference constant="true" species="M_udpgal_LSQBKTc_RSQBKT" stoichiometry="1" />
          <speciesReference constant="true" species="M_udpg_LSQBKTc_RSQBKT" stoichiometry="1" />
        </listOfReactants>
        <listOfProducts>
          <speciesReference constant="true" species="M_udp_LSQBKTc_RSQBKT" stoichiometry="1" />
          <speciesReference constant="true" species="M_CPS_LPL2_LSQBKTc_RSQBKT" stoichiometry="1" />
          <speciesReference constant="true" species="M_ump_LSQBKTc_RSQBKT" stoichiometry="1" />
          <speciesReference constant="true" species="M_dtdp_LSQBKTc_RSQBKT" stoichiometry="2" />
          <speciesReference constant="true" species="M_h_LSQBKTc_RSQBKT" stoichiometry="5" />
        </listOfProducts>
        <fbc:geneProductAssociation>
          <fbc:or>
            <fbc:and>
              <fbc:geneProductRef fbc:geneProduct="G_lp_1177" />
              <fbc:geneProductRef fbc:geneProduct="G_lp_1178" />
              <fbc:geneProductRef fbc:geneProduct="G_lp_1179" />
              <fbc:geneProductRef fbc:geneProduct="G_lp_1180" />
              <fbc:geneProductRef fbc:geneProduct="G_lp_1181" />
              <fbc:geneProductRef fbc:geneProduct="G_lp_1182" />
              <fbc:geneProductRef fbc:geneProduct="G_lp_1183" />
              <fbc:geneProductRef fbc:geneProduct="G_lp_1184" />
              <fbc:geneProductRef fbc:geneProduct="G_lp_1185" />
            </fbc:and>
            <fbc:and>
              <fbc:geneProductRef fbc:geneProduct="G_lp_1197" />
              <fbc:geneProductRef fbc:geneProduct="G_lp_1198" />
              <fbc:geneProductRef fbc:geneProduct="G_lp_1199" />
              <fbc:geneProductRef fbc:geneProduct="G_lp_1201" />
              <fbc:geneProductRef fbc:geneProduct="G_lp_1202" />
              <fbc:geneProductRef fbc:geneProduct="G_lp_1203" />
              <fbc:geneProductRef fbc:geneProduct="G_lp_1204" />
              <fbc:geneProductRef fbc:geneProduct="G_lp_1205" />
              <fbc:geneProductRef fbc:geneProduct="G_lp_1206" />
            </fbc:and>
            <fbc:and>
              <fbc:geneProductRef fbc:geneProduct="G_lp_1215" />
              <fbc:geneProductRef fbc:geneProduct="G_lp_1216" />
              <fbc:geneProductRef fbc:geneProduct="G_lp_1220" />
              <fbc:geneProductRef fbc:geneProduct="G_lp_1221" />
              <fbc:geneProductRef fbc:geneProduct="G_lp_1222" />
              <fbc:geneProductRef fbc:geneProduct="G_lp_1224" />
              <fbc:geneProductRef fbc:geneProduct="G_lp_1225" />
              <fbc:geneProductRef fbc:geneProduct="G_lp_1226" />
              <fbc:geneProductRef fbc:geneProduct="G_lp_1227" />
            </fbc:and>
            <fbc:and>
              <fbc:geneProductRef fbc:geneProduct="G_lp_2099" />
              <fbc:geneProductRef fbc:geneProduct="G_lp_2100" />
              <fbc:geneProductRef fbc:geneProduct="G_lp_2101" />
              <fbc:geneProductRef fbc:geneProduct="G_lp_2102" />
              <fbc:geneProductRef fbc:geneProduct="G_lp_2103" />
              <fbc:geneProductRef fbc:geneProduct="G_lp_2104" />
              <fbc:geneProductRef fbc:geneProduct="G_lp_2106" />
              <fbc:geneProductRef fbc:geneProduct="G_lp_2107" />
              <fbc:geneProductRef fbc:geneProduct="G_lp_2108" />
            </fbc:and>
          </fbc:or>
        </fbc:geneProductAssociation>
      </reaction>
      <reaction fast="false" id="R_CRCT" name="CTPD ribitol 5 phosphate cytidylyltransferase" reversible="false" fbc:lowerFluxBound="cobra_0_bound" fbc:upperFluxBound="cobra_default_ub">
        <listOfReactants>
          <speciesReference constant="true" species="M_rbt5p_LSQBKTc_RSQBKT" stoichiometry="1" />
          <speciesReference constant="true" species="M_ctp_LSQBKTc_RSQBKT" stoichiometry="1" />
          <speciesReference constant="true" species="M_h_LSQBKTc_RSQBKT" stoichiometry="1" />
        </listOfReactants>
        <listOfProducts>
          <speciesReference constant="true" species="M_ppi_LSQBKTc_RSQBKT" stoichiometry="1" />
          <speciesReference constant="true" species="M_cdprbtl_LSQBKTc_RSQBKT" stoichiometry="1" />
        </listOfProducts>
        <fbc:geneProductAssociation>
          <fbc:geneProductRef fbc:geneProduct="G_lp_1816" />
        </fbc:geneProductAssociation>
      </reaction>
      <reaction fast="false" id="R_CRPT_25" name="CDP ribitol phosphoribitoltransferase 25 units with ribitol P" reversible="false" fbc:lowerFluxBound="cobra_0_bound" fbc:upperFluxBound="cobra_default_ub">
        <listOfReactants>
          <speciesReference constant="true" species="M_unagamagp_LSQBKTc_RSQBKT" stoichiometry="1" />
          <speciesReference constant="true" species="M_cdprbtl_LSQBKTc_RSQBKT" stoichiometry="25" />
        </listOfReactants>
        <listOfProducts>
          <speciesReference constant="true" species="M_cmp_LSQBKTc_RSQBKT" stoichiometry="25" />
          <speciesReference constant="true" species="M_h_LSQBKTc_RSQBKT" stoichiometry="25" />
          <speciesReference constant="true" species="M_unRTA_LSQBKTc_RSQBKT" stoichiometry="1" />
        </listOfProducts>
        <fbc:geneProductAssociation>
          <fbc:or>
            <fbc:and>
              <fbc:geneProductRef fbc:geneProduct="G_lp_1818" />
              <fbc:and>
                <fbc:geneProductRef fbc:geneProduct="G_lp_0343" />
                <fbc:geneProductRef fbc:geneProduct="G_lp_0344" />
              </fbc:and>
            </fbc:and>
            <fbc:and>
              <fbc:geneProductRef fbc:geneProduct="G_lp_1819" />
              <fbc:and>
                <fbc:geneProductRef fbc:geneProduct="G_lp_0343" />
                <fbc:geneProductRef fbc:geneProduct="G_lp_0344" />
              </fbc:and>
            </fbc:and>
            <fbc:and>
              <fbc:geneProductRef fbc:geneProduct="G_lp_1977" />
              <fbc:and>
                <fbc:geneProductRef fbc:geneProduct="G_lp_0343" />
                <fbc:geneProductRef fbc:geneProduct="G_lp_0344" />
              </fbc:and>
            </fbc:and>
          </fbc:or>
        </fbc:geneProductAssociation>
      </reaction>
      <reaction fast="false" id="R_CSND" name="Cytosine deaminase" reversible="false" fbc:lowerFluxBound="cobra_0_bound" fbc:upperFluxBound="cobra_default_ub">
        <listOfReactants>
          <speciesReference constant="true" species="M_h2o_LSQBKTc_RSQBKT" stoichiometry="1" />
          <speciesReference constant="true" species="M_csn_LSQBKTc_RSQBKT" stoichiometry="1" />
          <speciesReference constant="true" species="M_h_LSQBKTc_RSQBKT" stoichiometry="1" />
        </listOfReactants>
        <listOfProducts>
          <speciesReference constant="true" species="M_nh4_LSQBKTc_RSQBKT" stoichiometry="1" />
          <speciesReference constant="true" species="M_ura_LSQBKTc_RSQBKT" stoichiometry="1" />
        </listOfProducts>
        <fbc:geneProductAssociation>
          <fbc:geneProductRef fbc:geneProduct="G_lp_0696" />
        </fbc:geneProductAssociation>
      </reaction>
      <reaction fast="false" id="R_CSNt6" name="cytosine transport inout via proton symporter" reversible="true" fbc:lowerFluxBound="cobra_default_lb" fbc:upperFluxBound="cobra_default_ub">
        <listOfReactants>
          <speciesReference constant="true" species="M_h_LSQBKTe_RSQBKT" stoichiometry="1" />
          <speciesReference constant="true" species="M_csn_LSQBKTe_RSQBKT" stoichiometry="1" />
        </listOfReactants>
        <listOfProducts>
          <speciesReference constant="true" species="M_csn_LSQBKTc_RSQBKT" stoichiometry="1" />
          <speciesReference constant="true" species="M_h_LSQBKTc_RSQBKT" stoichiometry="1" />
        </listOfProducts>
        <fbc:geneProductAssociation>
          <fbc:geneProductRef fbc:geneProduct="G_lp_3374" />
        </fbc:geneProductAssociation>
      </reaction>
      <reaction fast="false" id="R_CTPS1" name="CTP synthase (NH3)" reversible="false" fbc:lowerFluxBound="cobra_0_bound" fbc:upperFluxBound="cobra_default_ub">
        <listOfReactants>
          <speciesReference constant="true" species="M_utp_LSQBKTc_RSQBKT" stoichiometry="1" />
          <speciesReference constant="true" species="M_nh4_LSQBKTc_RSQBKT" stoichiometry="1" />
          <speciesReference constant="true" species="M_atp_LSQBKTc_RSQBKT" stoichiometry="1" />
        </listOfReactants>
        <listOfProducts>
          <speciesReference constant="true" species="M_ctp_LSQBKTc_RSQBKT" stoichiometry="1" />
          <speciesReference constant="true" species="M_adp_LSQBKTc_RSQBKT" stoichiometry="1" />
          <speciesReference constant="true" species="M_h_LSQBKTc_RSQBKT" stoichiometry="2" />
          <speciesReference constant="true" species="M_pi_LSQBKTc_RSQBKT" stoichiometry="1" />
        </listOfProducts>
        <fbc:geneProductAssociation>
          <fbc:geneProductRef fbc:geneProduct="G_lp_0481" />
        </fbc:geneProductAssociation>
      </reaction>
      <reaction fast="false" id="R_CTPS2" name="CTP synthase glutamine" reversible="false" fbc:lowerFluxBound="cobra_0_bound" fbc:upperFluxBound="cobra_default_ub">
        <listOfReactants>
          <speciesReference constant="true" species="M_utp_LSQBKTc_RSQBKT" stoichiometry="1" />
          <speciesReference constant="true" species="M_h2o_LSQBKTc_RSQBKT" stoichiometry="1" />
          <speciesReference constant="true" species="M_gln__L_LSQBKTc_RSQBKT" stoichiometry="1" />
          <speciesReference constant="true" species="M_atp_LSQBKTc_RSQBKT" stoichiometry="1" />
        </listOfReactants>
        <listOfProducts>
          <speciesReference constant="true" species="M_adp_LSQBKTc_RSQBKT" stoichiometry="1" />
          <speciesReference constant="true" species="M_ctp_LSQBKTc_RSQBKT" stoichiometry="1" />
          <speciesReference constant="true" species="M_glu__L_LSQBKTc_RSQBKT" stoichiometry="1" />
          <speciesReference constant="true" species="M_h_LSQBKTc_RSQBKT" stoichiometry="2" />
          <speciesReference constant="true" species="M_pi_LSQBKTc_RSQBKT" stoichiometry="1" />
        </listOfProducts>
        <fbc:geneProductAssociation>
          <fbc:geneProductRef fbc:geneProduct="G_lp_0481" />
        </fbc:geneProductAssociation>
      </reaction>
      <reaction fast="false" id="R_CYSS" name="cysteine synthase" reversible="false" fbc:lowerFluxBound="cobra_0_bound" fbc:upperFluxBound="cobra_default_ub">
        <listOfReactants>
          <speciesReference constant="true" species="M_h2s_LSQBKTc_RSQBKT" stoichiometry="1" />
          <speciesReference constant="true" species="M_acser_LSQBKTc_RSQBKT" stoichiometry="1" />
        </listOfReactants>
        <listOfProducts>
          <speciesReference constant="true" species="M_ac_LSQBKTc_RSQBKT" stoichiometry="1" />
          <speciesReference constant="true" species="M_h_LSQBKTc_RSQBKT" stoichiometry="1" />
          <speciesReference constant="true" species="M_cys__L_LSQBKTc_RSQBKT" stoichiometry="1" />
        </listOfProducts>
        <fbc:geneProductAssociation>
          <fbc:geneProductRef fbc:geneProduct="G_lp_0256" />
        </fbc:geneProductAssociation>
      </reaction>
      <reaction fast="false" id="R_CYSTGL" name="cystathionine g lyase" reversible="false" fbc:lowerFluxBound="cobra_0_bound" fbc:upperFluxBound="cobra_default_ub">
        <listOfReactants>
          <speciesReference constant="true" species="M_h2o_LSQBKTc_RSQBKT" stoichiometry="1" />
          <speciesReference constant="true" species="M_cysth__L_LSQBKTc_RSQBKT" stoichiometry="1" />
        </listOfReactants>
        <listOfProducts>
          <speciesReference constant="true" species="M_nh4_LSQBKTc_RSQBKT" stoichiometry="1" />
          <speciesReference constant="true" species="M_cys__L_LSQBKTc_RSQBKT" stoichiometry="1" />
          <speciesReference constant="true" species="M_2obut_LSQBKTc_RSQBKT" stoichiometry="1" />
        </listOfProducts>
        <fbc:geneProductAssociation>
          <fbc:or>
            <fbc:geneProductRef fbc:geneProduct="G_lp_3517" />
            <fbc:geneProductRef fbc:geneProduct="G_lp_0255" />
          </fbc:or>
        </fbc:geneProductAssociation>
      </reaction>
      <reaction fast="false" id="R_CYSTL" name="cystathionine b lyase" reversible="false" fbc:lowerFluxBound="cobra_0_bound" fbc:upperFluxBound="cobra_default_ub">
        <listOfReactants>
          <speciesReference constant="true" species="M_h2o_LSQBKTc_RSQBKT" stoichiometry="1" />
          <speciesReference constant="true" species="M_cysth__L_LSQBKTc_RSQBKT" stoichiometry="1" />
        </listOfReactants>
        <listOfProducts>
          <speciesReference constant="true" species="M_pyr_LSQBKTc_RSQBKT" stoichiometry="1" />
          <speciesReference constant="true" species="M_nh4_LSQBKTc_RSQBKT" stoichiometry="1" />
          <speciesReference constant="true" species="M_hcys__L_LSQBKTc_RSQBKT" stoichiometry="1" />
        </listOfProducts>
        <fbc:geneProductAssociation>
          <fbc:or>
            <fbc:geneProductRef fbc:geneProduct="G_lp_0255" />
            <fbc:geneProductRef fbc:geneProduct="G_lp_3517" />
          </fbc:or>
        </fbc:geneProductAssociation>
      </reaction>
      <reaction fast="false" id="R_CYSTRS" name="Cysteinyl tRNA synthetase" reversible="false" fbc:lowerFluxBound="cobra_0_bound" fbc:upperFluxBound="cobra_default_ub">
        <listOfReactants>
          <speciesReference constant="true" species="M_trnacys_LSQBKTc_RSQBKT" stoichiometry="1" />
          <speciesReference constant="true" species="M_atp_LSQBKTc_RSQBKT" stoichiometry="1" />
          <speciesReference constant="true" species="M_cys__L_LSQBKTc_RSQBKT" stoichiometry="1" />
        </listOfReactants>
        <listOfProducts>
          <speciesReference constant="true" species="M_ppi_LSQBKTc_RSQBKT" stoichiometry="1" />
          <speciesReference constant="true" species="M_amp_LSQBKTc_RSQBKT" stoichiometry="1" />
          <speciesReference constant="true" species="M_cystrna_LSQBKTc_RSQBKT" stoichiometry="1" />
          <speciesReference constant="true" species="M_h_LSQBKTc_RSQBKT" stoichiometry="1" />
        </listOfProducts>
        <fbc:geneProductAssociation>
          <fbc:geneProductRef fbc:geneProduct="G_lp_0610" />
        </fbc:geneProductAssociation>
      </reaction>
      <reaction fast="false" id="R_CYSt2" name="L cysteine transport in via proton symport" reversible="false" fbc:lowerFluxBound="cobra_0_bound" fbc:upperFluxBound="cobra_default_ub">
        <listOfReactants>
          <speciesReference constant="true" species="M_h_LSQBKTe_RSQBKT" stoichiometry="1" />
          <speciesReference constant="true" species="M_cys__L_LSQBKTe_RSQBKT" stoichiometry="1" />
        </listOfReactants>
        <listOfProducts>
          <speciesReference constant="true" species="M_h_LSQBKTc_RSQBKT" stoichiometry="1" />
          <speciesReference constant="true" species="M_cys__L_LSQBKTc_RSQBKT" stoichiometry="1" />
        </listOfProducts>
      </reaction>
      <reaction fast="false" id="R_CYTB_B2" name="menaquinol oxidase 71 protons" reversible="false" fbc:lowerFluxBound="cobra_0_bound" fbc:upperFluxBound="cobra_default_ub">
        <listOfReactants>
          <speciesReference constant="true" species="M_h_LSQBKTc_RSQBKT" stoichiometry="2" />
          <speciesReference constant="true" species="M_mql7_LSQBKTc_RSQBKT" stoichiometry="1" />
          <speciesReference constant="true" species="M_o2_LSQBKTc_RSQBKT" stoichiometry="0.5" />
        </listOfReactants>
        <listOfProducts>
          <speciesReference constant="true" species="M_h2o_LSQBKTc_RSQBKT" stoichiometry="1" />
          <speciesReference constant="true" species="M_h_LSQBKTe_RSQBKT" stoichiometry="2" />
          <speciesReference constant="true" species="M_mqn7_LSQBKTc_RSQBKT" stoichiometry="1" />
        </listOfProducts>
        <fbc:geneProductAssociation>
          <fbc:and>
            <fbc:and>
              <fbc:geneProductRef fbc:geneProduct="G_lp_1125" />
              <fbc:geneProductRef fbc:geneProduct="G_lp_1126" />
            </fbc:and>
            <fbc:geneProductRef fbc:geneProduct="G_lp_1128" />
            <fbc:geneProductRef fbc:geneProduct="G_lp_1129" />
          </fbc:and>
        </fbc:geneProductAssociation>
      </reaction>
      <reaction fast="false" id="R_CYTDK1" name="cytidine kinase ATP" reversible="false" fbc:lowerFluxBound="cobra_0_bound" fbc:upperFluxBound="cobra_default_ub">
        <listOfReactants>
          <speciesReference constant="true" species="M_cytd_LSQBKTc_RSQBKT" stoichiometry="1" />
          <speciesReference constant="true" species="M_atp_LSQBKTc_RSQBKT" stoichiometry="1" />
        </listOfReactants>
        <listOfProducts>
          <speciesReference constant="true" species="M_adp_LSQBKTc_RSQBKT" stoichiometry="1" />
          <speciesReference constant="true" species="M_h_LSQBKTc_RSQBKT" stoichiometry="1" />
          <speciesReference constant="true" species="M_cmp_LSQBKTc_RSQBKT" stoichiometry="1" />
        </listOfProducts>
        <fbc:geneProductAssociation>
          <fbc:geneProductRef fbc:geneProduct="G_lp_1562" />
        </fbc:geneProductAssociation>
      </reaction>
      <reaction fast="false" id="R_CYTDK2" name="cytidine kinase GTP" reversible="false" fbc:lowerFluxBound="cobra_0_bound" fbc:upperFluxBound="cobra_default_ub">
        <listOfReactants>
          <speciesReference constant="true" species="M_cytd_LSQBKTc_RSQBKT" stoichiometry="1" />
          <speciesReference constant="true" species="M_gtp_LSQBKTc_RSQBKT" stoichiometry="1" />
        </listOfReactants>
        <listOfProducts>
          <speciesReference constant="true" species="M_h_LSQBKTc_RSQBKT" stoichiometry="1" />
          <speciesReference constant="true" species="M_gdp_LSQBKTc_RSQBKT" stoichiometry="1" />
          <speciesReference constant="true" species="M_cmp_LSQBKTc_RSQBKT" stoichiometry="1" />
        </listOfProducts>
        <fbc:geneProductAssociation>
          <fbc:geneProductRef fbc:geneProduct="G_lp_1562" />
        </fbc:geneProductAssociation>
      </reaction>
      <reaction fast="false" id="R_CYTDK3" name="cytidine kinase ITP" reversible="false" fbc:lowerFluxBound="cobra_0_bound" fbc:upperFluxBound="cobra_default_ub">
        <listOfReactants>
          <speciesReference constant="true" species="M_cytd_LSQBKTc_RSQBKT" stoichiometry="1" />
          <speciesReference constant="true" species="M_itp_LSQBKTc_RSQBKT" stoichiometry="1" />
        </listOfReactants>
        <listOfProducts>
          <speciesReference constant="true" species="M_idp_LSQBKTc_RSQBKT" stoichiometry="1" />
          <speciesReference constant="true" species="M_h_LSQBKTc_RSQBKT" stoichiometry="1" />
          <speciesReference constant="true" species="M_cmp_LSQBKTc_RSQBKT" stoichiometry="1" />
        </listOfProducts>
        <fbc:geneProductAssociation>
          <fbc:geneProductRef fbc:geneProduct="G_lp_1562" />
        </fbc:geneProductAssociation>
      </reaction>
      <reaction fast="false" id="R_CYTK1" name="cytidylate kinase CMP" reversible="true" fbc:lowerFluxBound="cobra_default_lb" fbc:upperFluxBound="cobra_default_ub">
        <listOfReactants>
          <speciesReference constant="true" species="M_atp_LSQBKTc_RSQBKT" stoichiometry="1" />
          <speciesReference constant="true" species="M_cmp_LSQBKTc_RSQBKT" stoichiometry="1" />
        </listOfReactants>
        <listOfProducts>
          <speciesReference constant="true" species="M_cdp_LSQBKTc_RSQBKT" stoichiometry="1" />
          <speciesReference constant="true" species="M_adp_LSQBKTc_RSQBKT" stoichiometry="1" />
        </listOfProducts>
        <fbc:geneProductAssociation>
          <fbc:geneProductRef fbc:geneProduct="G_lp_1883" />
        </fbc:geneProductAssociation>
      </reaction>
      <reaction fast="false" id="R_CYTK2" name="cytidylate kinase dCMP" reversible="true" fbc:lowerFluxBound="cobra_default_lb" fbc:upperFluxBound="cobra_default_ub">
        <listOfReactants>
          <speciesReference constant="true" species="M_dcmp_LSQBKTc_RSQBKT" stoichiometry="1" />
          <speciesReference constant="true" species="M_atp_LSQBKTc_RSQBKT" stoichiometry="1" />
        </listOfReactants>
        <listOfProducts>
          <speciesReference constant="true" species="M_adp_LSQBKTc_RSQBKT" stoichiometry="1" />
          <speciesReference constant="true" species="M_dcdp_LSQBKTc_RSQBKT" stoichiometry="1" />
        </listOfProducts>
        <fbc:geneProductAssociation>
          <fbc:geneProductRef fbc:geneProduct="G_lp_1883" />
        </fbc:geneProductAssociation>
      </reaction>
      <reaction fast="false" id="R_DADNK" name="deoxyadenosine kinase" reversible="false" fbc:lowerFluxBound="cobra_0_bound" fbc:upperFluxBound="cobra_default_ub">
        <listOfReactants>
          <speciesReference constant="true" species="M_atp_LSQBKTc_RSQBKT" stoichiometry="1" />
          <speciesReference constant="true" species="M_dad__2_LSQBKTc_RSQBKT" stoichiometry="1" />
        </listOfReactants>
        <listOfProducts>
          <speciesReference constant="true" species="M_adp_LSQBKTc_RSQBKT" stoichiometry="1" />
          <speciesReference constant="true" species="M_damp_LSQBKTc_RSQBKT" stoichiometry="1" />
          <speciesReference constant="true" species="M_h_LSQBKTc_RSQBKT" stoichiometry="1" />
        </listOfProducts>
        <fbc:geneProductAssociation>
          <fbc:or>
            <fbc:geneProductRef fbc:geneProduct="G_lp_1329" />
            <fbc:geneProductRef fbc:geneProduct="G_lp_1011" />
          </fbc:or>
        </fbc:geneProductAssociation>
      </reaction>
      <reaction fast="false" id="R_DAGGT_LPL" name="1 2 diacylglycerol 3 glucosyltransferase LPL specific" reversible="false" fbc:lowerFluxBound="cobra_0_bound" fbc:upperFluxBound="cobra_default_ub">
        <listOfReactants>
          <speciesReference constant="true" species="M_dag_LPL_LSQBKTc_RSQBKT" stoichiometry="0.01" />
          <speciesReference constant="true" species="M_udpg_LSQBKTc_RSQBKT" stoichiometry="2" />
        </listOfReactants>
        <listOfProducts>
          <speciesReference constant="true" species="M_udp_LSQBKTc_RSQBKT" stoichiometry="2" />
          <speciesReference constant="true" species="M_dgdag_LPL_LSQBKTc_RSQBKT" stoichiometry="0.01" />
          <speciesReference constant="true" species="M_h_LSQBKTc_RSQBKT" stoichiometry="2" />
        </listOfProducts>
        <fbc:geneProductAssociation>
          <fbc:and>
            <fbc:geneProductRef fbc:geneProduct="G_lp_1275" />
            <fbc:geneProductRef fbc:geneProduct="G_lp_1276" />
          </fbc:and>
        </fbc:geneProductAssociation>
      </reaction>
      <reaction fast="false" id="R_DAGK_LPL" name="Diacylglycerol kinase LPL specific" reversible="false" fbc:lowerFluxBound="cobra_0_bound" fbc:upperFluxBound="cobra_default_ub">
        <listOfReactants>
          <speciesReference constant="true" species="M_dag_LPL_LSQBKTc_RSQBKT" stoichiometry="0.01" />
          <speciesReference constant="true" species="M_atp_LSQBKTc_RSQBKT" stoichiometry="1" />
        </listOfReactants>
        <listOfProducts>
          <speciesReference constant="true" species="M_adp_LSQBKTc_RSQBKT" stoichiometry="1" />
          <speciesReference constant="true" species="M_pa_LPL_LSQBKTc_RSQBKT" stoichiometry="0.01" />
          <speciesReference constant="true" species="M_h_LSQBKTc_RSQBKT" stoichiometry="1" />
        </listOfProducts>
        <fbc:geneProductAssociation>
          <fbc:geneProductRef fbc:geneProduct="G_lp_1968" />
        </fbc:geneProductAssociation>
      </reaction>
      <reaction fast="false" id="R_DALTAL" name="D Alanine lipoteichoic acid ligase" reversible="false" fbc:lowerFluxBound="cobra_0_bound" fbc:upperFluxBound="cobra_default_ub">
        <listOfReactants>
          <speciesReference constant="true" species="M_LTA_LPL_LSQBKTc_RSQBKT" stoichiometry="0.01" />
          <speciesReference constant="true" species="M_atp_LSQBKTc_RSQBKT" stoichiometry="25" />
          <speciesReference constant="true" species="M_ala__D_LSQBKTc_RSQBKT" stoichiometry="25" />
        </listOfReactants>
        <listOfProducts>
          <speciesReference constant="true" species="M_LTAala_LPL_LSQBKTc_RSQBKT" stoichiometry="0.01" />
          <speciesReference constant="true" species="M_adp_LSQBKTc_RSQBKT" stoichiometry="25" />
          <speciesReference constant="true" species="M_pi_LSQBKTc_RSQBKT" stoichiometry="25" />
        </listOfProducts>
        <fbc:geneProductAssociation>
          <fbc:or>
            <fbc:and>
              <fbc:geneProductRef fbc:geneProduct="G_lp_2019" />
              <fbc:geneProductRef fbc:geneProduct="G_lp_2018" />
              <fbc:geneProductRef fbc:geneProduct="G_lp_2017" />
              <fbc:geneProductRef fbc:geneProduct="G_lp_2016" />
            </fbc:and>
            <fbc:and>
              <fbc:geneProductRef fbc:geneProduct="G_lp_2019" />
              <fbc:geneProductRef fbc:geneProduct="G_lp_2018" />
              <fbc:geneProductRef fbc:geneProduct="G_lp_1406" />
              <fbc:geneProductRef fbc:geneProduct="G_lp_2016" />
            </fbc:and>
          </fbc:or>
        </fbc:geneProductAssociation>
      </reaction>
      <reaction fast="false" id="R_DAPDC" name="diaminopimelate decarboxylase" reversible="false" fbc:lowerFluxBound="cobra_0_bound" fbc:upperFluxBound="cobra_default_ub">
        <listOfReactants>
          <speciesReference constant="true" species="M_26dap__M_LSQBKTc_RSQBKT" stoichiometry="1" />
          <speciesReference constant="true" species="M_h_LSQBKTc_RSQBKT" stoichiometry="1" />
        </listOfReactants>
        <listOfProducts>
          <speciesReference constant="true" species="M_co2_LSQBKTc_RSQBKT" stoichiometry="1" />
          <speciesReference constant="true" species="M_lys__L_LSQBKTc_RSQBKT" stoichiometry="1" />
        </listOfProducts>
        <fbc:geneProductAssociation>
          <fbc:geneProductRef fbc:geneProduct="G_lp_1713" />
        </fbc:geneProductAssociation>
      </reaction>
      <reaction fast="false" id="R_DAPE" name="diaminopimelate epimerase" reversible="true" fbc:lowerFluxBound="cobra_default_lb" fbc:upperFluxBound="cobra_default_ub">
        <listOfReactants>
          <speciesReference constant="true" species="M_26dap__LL_LSQBKTc_RSQBKT" stoichiometry="1" />
        </listOfReactants>
        <listOfProducts>
          <speciesReference constant="true" species="M_26dap__M_LSQBKTc_RSQBKT" stoichiometry="1" />
        </listOfProducts>
        <fbc:geneProductAssociation>
          <fbc:geneProductRef fbc:geneProduct="G_lp_2185" />
        </fbc:geneProductAssociation>
      </reaction>
      <reaction fast="false" id="R_DARTAL" name="D Alanine ribitol teichoic acid ligase" reversible="false" fbc:lowerFluxBound="cobra_0_bound" fbc:upperFluxBound="cobra_default_ub">
        <listOfReactants>
          <speciesReference constant="true" species="M_RTA_LSQBKTc_RSQBKT" stoichiometry="1" />
          <speciesReference constant="true" species="M_atp_LSQBKTc_RSQBKT" stoichiometry="25" />
          <speciesReference constant="true" species="M_ala__D_LSQBKTc_RSQBKT" stoichiometry="25" />
        </listOfReactants>
        <listOfProducts>
          <speciesReference constant="true" species="M_RTAala_LSQBKTc_RSQBKT" stoichiometry="1" />
          <speciesReference constant="true" species="M_adp_LSQBKTc_RSQBKT" stoichiometry="25" />
          <speciesReference constant="true" species="M_pi_LSQBKTc_RSQBKT" stoichiometry="25" />
        </listOfProducts>
        <fbc:geneProductAssociation>
          <fbc:or>
            <fbc:and>
              <fbc:geneProductRef fbc:geneProduct="G_lp_2019" />
              <fbc:geneProductRef fbc:geneProduct="G_lp_2018" />
              <fbc:geneProductRef fbc:geneProduct="G_lp_2017" />
              <fbc:geneProductRef fbc:geneProduct="G_lp_2016" />
            </fbc:and>
            <fbc:and>
              <fbc:geneProductRef fbc:geneProduct="G_lp_2019" />
              <fbc:geneProductRef fbc:geneProduct="G_lp_2018" />
              <fbc:geneProductRef fbc:geneProduct="G_lp_1406" />
              <fbc:geneProductRef fbc:geneProduct="G_lp_2016" />
            </fbc:and>
          </fbc:or>
        </fbc:geneProductAssociation>
      </reaction>
      <reaction fast="false" id="R_DASYN_LPL" name="CDP Diacylglycerol synthetase LPL specific" reversible="true" fbc:lowerFluxBound="cobra_default_lb" fbc:upperFluxBound="cobra_default_ub">
        <listOfReactants>
          <speciesReference constant="true" species="M_ctp_LSQBKTc_RSQBKT" stoichiometry="1" />
          <speciesReference constant="true" species="M_pa_LPL_LSQBKTc_RSQBKT" stoichiometry="0.01" />
          <speciesReference constant="true" species="M_h_LSQBKTc_RSQBKT" stoichiometry="1" />
        </listOfReactants>
        <listOfProducts>
          <speciesReference constant="true" species="M_cdpdag_LPL_LSQBKTc_RSQBKT" stoichiometry="0.01" />
          <speciesReference constant="true" species="M_ppi_LSQBKTc_RSQBKT" stoichiometry="1" />
        </listOfProducts>
        <fbc:geneProductAssociation>
          <fbc:geneProductRef fbc:geneProduct="G_lp_2050" />
        </fbc:geneProductAssociation>
      </reaction>
      <reaction fast="false" id="R_DB4PS" name="3 4 Dihydroxy 2 butanone 4 phosphate" reversible="false" fbc:lowerFluxBound="cobra_0_bound" fbc:upperFluxBound="cobra_default_ub">
        <listOfReactants>
          <speciesReference constant="true" species="M_ru5p__D_LSQBKTc_RSQBKT" stoichiometry="1" />
        </listOfReactants>
        <listOfProducts>
          <speciesReference constant="true" species="M_db4p_LSQBKTc_RSQBKT" stoichiometry="1" />
          <speciesReference constant="true" species="M_for_LSQBKTc_RSQBKT" stoichiometry="1" />
          <speciesReference constant="true" species="M_h_LSQBKTc_RSQBKT" stoichiometry="1" />
        </listOfProducts>
        <fbc:geneProductAssociation>
          <fbc:geneProductRef fbc:geneProduct="G_lp_1437" />
        </fbc:geneProductAssociation>
      </reaction>
      <reaction fast="false" id="R_DDGLK" name="2 dehydro 3 deoxygluconokinase" reversible="false" fbc:lowerFluxBound="cobra_0_bound" fbc:upperFluxBound="cobra_default_ub">
        <listOfReactants>
          <speciesReference constant="true" species="M_2ddglcn_LSQBKTc_RSQBKT" stoichiometry="1" />
          <speciesReference constant="true" species="M_atp_LSQBKTc_RSQBKT" stoichiometry="1" />
        </listOfReactants>
        <listOfProducts>
          <speciesReference constant="true" species="M_2ddg6p_LSQBKTc_RSQBKT" stoichiometry="1" />
          <speciesReference constant="true" species="M_adp_LSQBKTc_RSQBKT" stoichiometry="1" />
          <speciesReference constant="true" species="M_h_LSQBKTc_RSQBKT" stoichiometry="1" />
        </listOfProducts>
        <fbc:geneProductAssociation>
          <fbc:geneProductRef fbc:geneProduct="G_lp_0253" />
        </fbc:geneProductAssociation>
      </reaction>
      <reaction fast="false" id="R_DDMAT5" name="Dodecanoyl acyl carrier protein malonyl CoA C acyltransferase" reversible="false" fbc:lowerFluxBound="cobra_0_bound" fbc:upperFluxBound="cobra_default_ub">
        <listOfReactants>
          <speciesReference constant="true" species="M_nadh_LSQBKTc_RSQBKT" stoichiometry="1" />
          <speciesReference constant="true" species="M_h_LSQBKTc_RSQBKT" stoichiometry="1" />
          <speciesReference constant="true" species="M_2tddacp_LSQBKTc_RSQBKT" stoichiometry="1" />
        </listOfReactants>
        <listOfProducts>
          <speciesReference constant="true" species="M_nad_LSQBKTc_RSQBKT" stoichiometry="1" />
          <speciesReference constant="true" species="M_ddeacp_LSQBKTc_RSQBKT" stoichiometry="1" />
        </listOfProducts>
        <fbc:geneProductAssociation>
          <fbc:geneProductRef fbc:geneProduct="G_lp_1681" />
        </fbc:geneProductAssociation>
      </reaction>
      <reaction fast="false" id="R_DDPA" name="3-deoxy-D-arabino-heptulosonate 7-phosphate synthetase" reversible="false" fbc:lowerFluxBound="cobra_0_bound" fbc:upperFluxBound="cobra_default_ub">
        <listOfReactants>
          <speciesReference constant="true" species="M_h2o_LSQBKTc_RSQBKT" stoichiometry="1" />
          <speciesReference constant="true" species="M_e4p_LSQBKTc_RSQBKT" stoichiometry="1" />
          <speciesReference constant="true" species="M_pep_LSQBKTc_RSQBKT" stoichiometry="1" />
        </listOfReactants>
        <listOfProducts>
          <speciesReference constant="true" species="M_2dda7p_LSQBKTc_RSQBKT" stoichiometry="1" />
          <speciesReference constant="true" species="M_pi_LSQBKTc_RSQBKT" stoichiometry="1" />
        </listOfProducts>
        <fbc:geneProductAssociation>
          <fbc:geneProductRef fbc:geneProduct="G_lp_1085" />
        </fbc:geneProductAssociation>
      </reaction>
      <reaction fast="false" id="R_DEMAT4" name="Decanoyl acyl carrier proteinmalonyl CoA C acyltransferase" reversible="false" fbc:lowerFluxBound="cobra_0_bound" fbc:upperFluxBound="cobra_default_ub">
        <listOfReactants>
          <speciesReference constant="true" species="M_nadh_LSQBKTc_RSQBKT" stoichiometry="1" />
          <speciesReference constant="true" species="M_2tdeacp_LSQBKTc_RSQBKT" stoichiometry="1" />
          <speciesReference constant="true" species="M_h_LSQBKTc_RSQBKT" stoichiometry="1" />
        </listOfReactants>
        <listOfProducts>
          <speciesReference constant="true" species="M_decacp_LSQBKTc_RSQBKT" stoichiometry="1" />
          <speciesReference constant="true" species="M_nad_LSQBKTc_RSQBKT" stoichiometry="1" />
        </listOfProducts>
        <fbc:geneProductAssociation>
          <fbc:geneProductRef fbc:geneProduct="G_lp_1681" />
        </fbc:geneProductAssociation>
      </reaction>
      <reaction fast="false" id="R_DGNSK" name="deoxyguanosine kinase" reversible="false" fbc:lowerFluxBound="cobra_0_bound" fbc:upperFluxBound="cobra_default_ub">
        <listOfReactants>
          <speciesReference constant="true" species="M_dgsn_LSQBKTc_RSQBKT" stoichiometry="1" />
          <speciesReference constant="true" species="M_atp_LSQBKTc_RSQBKT" stoichiometry="1" />
        </listOfReactants>
        <listOfProducts>
          <speciesReference constant="true" species="M_adp_LSQBKTc_RSQBKT" stoichiometry="1" />
          <speciesReference constant="true" species="M_h_LSQBKTc_RSQBKT" stoichiometry="1" />
          <speciesReference constant="true" species="M_dgmp_LSQBKTc_RSQBKT" stoichiometry="1" />
        </listOfProducts>
        <fbc:geneProductAssociation>
          <fbc:or>
            <fbc:geneProductRef fbc:geneProduct="G_lp_1011" />
            <fbc:geneProductRef fbc:geneProduct="G_lp_1329" />
          </fbc:or>
        </fbc:geneProductAssociation>
      </reaction>
      <reaction fast="false" id="R_DHAPT" name="Dihydroxyacetone phosphotransferase" reversible="false" fbc:lowerFluxBound="cobra_0_bound" fbc:upperFluxBound="cobra_default_ub">
        <listOfReactants>
          <speciesReference constant="true" species="M_pep_LSQBKTc_RSQBKT" stoichiometry="1" />
          <speciesReference constant="true" species="M_dha_LSQBKTc_RSQBKT" stoichiometry="1" />
        </listOfReactants>
        <listOfProducts>
          <speciesReference constant="true" species="M_pyr_LSQBKTc_RSQBKT" stoichiometry="1" />
          <speciesReference constant="true" species="M_dhap_LSQBKTc_RSQBKT" stoichiometry="1" />
        </listOfProducts>
        <fbc:geneProductAssociation>
          <fbc:or>
            <fbc:and>
              <fbc:and>
                <fbc:geneProductRef fbc:geneProduct="G_lp_0166" />
                <fbc:geneProductRef fbc:geneProduct="G_lp_0169" />
              </fbc:and>
              <fbc:geneProductRef fbc:geneProduct="G_lp_0170" />
              <fbc:geneProductRef fbc:geneProduct="G_lp_1273" />
              <fbc:geneProductRef fbc:geneProduct="G_lp_1274" />
            </fbc:and>
            <fbc:and>
              <fbc:and>
                <fbc:geneProductRef fbc:geneProduct="G_lp_0168" />
                <fbc:geneProductRef fbc:geneProduct="G_lp_0169" />
              </fbc:and>
              <fbc:geneProductRef fbc:geneProduct="G_lp_0170" />
              <fbc:geneProductRef fbc:geneProduct="G_lp_1273" />
              <fbc:geneProductRef fbc:geneProduct="G_lp_1274" />
            </fbc:and>
          </fbc:or>
        </fbc:geneProductAssociation>
      </reaction>
      <reaction fast="false" id="R_DHAt" name="Dihydroxyacetone transport via facilitated diffusion" reversible="true" fbc:lowerFluxBound="cobra_default_lb" fbc:upperFluxBound="cobra_default_ub">
        <listOfReactants>
          <speciesReference constant="true" species="M_dha_LSQBKTe_RSQBKT" stoichiometry="1" />
        </listOfReactants>
        <listOfProducts>
          <speciesReference constant="true" species="M_dha_LSQBKTc_RSQBKT" stoichiometry="1" />
        </listOfProducts>
        <fbc:geneProductAssociation>
          <fbc:geneProductRef fbc:geneProduct="G_lp_0171" />
        </fbc:geneProductAssociation>
      </reaction>
      <reaction fast="false" id="R_DHDPRy" name="dihydrodipicolinate reductase NADPH" reversible="false" fbc:lowerFluxBound="cobra_0_bound" fbc:upperFluxBound="cobra_default_ub">
        <listOfReactants>
          <speciesReference constant="true" species="M_h_LSQBKTc_RSQBKT" stoichiometry="1" />
          <speciesReference constant="true" species="M_nadph_LSQBKTc_RSQBKT" stoichiometry="1" />
          <speciesReference constant="true" species="M_23dhdp_LSQBKTc_RSQBKT" stoichiometry="1" />
        </listOfReactants>
        <listOfProducts>
          <speciesReference constant="true" species="M_thdp_LSQBKTc_RSQBKT" stoichiometry="1" />
          <speciesReference constant="true" species="M_nadp_LSQBKTc_RSQBKT" stoichiometry="1" />
        </listOfProducts>
        <fbc:geneProductAssociation>
          <fbc:geneProductRef fbc:geneProduct="G_lp_1874" />
        </fbc:geneProductAssociation>
      </reaction>
      <reaction fast="false" id="R_DHDPS" name="dihydrodipicolinate synthase" reversible="false" fbc:lowerFluxBound="cobra_0_bound" fbc:upperFluxBound="cobra_default_ub">
        <listOfReactants>
          <speciesReference constant="true" species="M_pyr_LSQBKTc_RSQBKT" stoichiometry="1" />
          <speciesReference constant="true" species="M_aspsa_LSQBKTc_RSQBKT" stoichiometry="1" />
        </listOfReactants>
        <listOfProducts>
          <speciesReference constant="true" species="M_h2o_LSQBKTc_RSQBKT" stoichiometry="2" />
          <speciesReference constant="true" species="M_h_LSQBKTc_RSQBKT" stoichiometry="1" />
          <speciesReference constant="true" species="M_23dhdp_LSQBKTc_RSQBKT" stoichiometry="1" />
        </listOfProducts>
        <fbc:geneProductAssociation>
          <fbc:or>
            <fbc:geneProductRef fbc:geneProduct="G_lp_2123" />
            <fbc:geneProductRef fbc:geneProduct="G_lp_2685" />
          </fbc:or>
        </fbc:geneProductAssociation>
      </reaction>
      <reaction fast="false" id="R_DHFOR2" name="dihydrofolate reductase" reversible="true" fbc:lowerFluxBound="cobra_default_lb" fbc:upperFluxBound="cobra_default_ub">
        <listOfReactants>
          <speciesReference constant="true" species="M_dhf_LSQBKTc_RSQBKT" stoichiometry="1" />
          <speciesReference constant="true" species="M_nadp_LSQBKTc_RSQBKT" stoichiometry="1" />
        </listOfReactants>
        <listOfProducts>
          <speciesReference constant="true" species="M_nadph_LSQBKTc_RSQBKT" stoichiometry="1" />
          <speciesReference constant="true" species="M_fol_LSQBKTc_RSQBKT" stoichiometry="1" />
        </listOfProducts>
      </reaction>
      <reaction fast="false" id="R_DHFR" name="dihydrofolate reductase" reversible="true" fbc:lowerFluxBound="cobra_default_lb" fbc:upperFluxBound="cobra_default_ub">
        <listOfReactants>
          <speciesReference constant="true" species="M_dhf_LSQBKTc_RSQBKT" stoichiometry="1" />
          <speciesReference constant="true" species="M_h_LSQBKTc_RSQBKT" stoichiometry="1" />
          <speciesReference constant="true" species="M_nadph_LSQBKTc_RSQBKT" stoichiometry="1" />
        </listOfReactants>
        <listOfProducts>
          <speciesReference constant="true" species="M_thf_LSQBKTc_RSQBKT" stoichiometry="1" />
          <speciesReference constant="true" species="M_nadp_LSQBKTc_RSQBKT" stoichiometry="1" />
        </listOfProducts>
        <fbc:geneProductAssociation>
          <fbc:geneProductRef fbc:geneProduct="G_lp_1869" />
        </fbc:geneProductAssociation>
      </reaction>
      <reaction fast="false" id="R_DHFS" name="dihydrofolate synthase" reversible="false" fbc:lowerFluxBound="cobra_0_bound" fbc:upperFluxBound="cobra_default_ub">
        <listOfReactants>
          <speciesReference constant="true" species="M_atp_LSQBKTc_RSQBKT" stoichiometry="1" />
          <speciesReference constant="true" species="M_dhpt_LSQBKTc_RSQBKT" stoichiometry="1" />
          <speciesReference constant="true" species="M_glu__L_LSQBKTc_RSQBKT" stoichiometry="1" />
        </listOfReactants>
        <listOfProducts>
          <speciesReference constant="true" species="M_dhf_LSQBKTc_RSQBKT" stoichiometry="1" />
          <speciesReference constant="true" species="M_adp_LSQBKTc_RSQBKT" stoichiometry="1" />
          <speciesReference constant="true" species="M_h_LSQBKTc_RSQBKT" stoichiometry="1" />
          <speciesReference constant="true" species="M_pi_LSQBKTc_RSQBKT" stoichiometry="1" />
        </listOfProducts>
        <fbc:geneProductAssociation>
          <fbc:or>
            <fbc:geneProductRef fbc:geneProduct="G_lp_3296" />
            <fbc:geneProductRef fbc:geneProduct="G_lp_2321" />
          </fbc:or>
        </fbc:geneProductAssociation>
      </reaction>
      <reaction fast="false" id="R_DHNPA" name="dihydroneopterin aldolase" reversible="false" fbc:lowerFluxBound="cobra_0_bound" fbc:upperFluxBound="cobra_default_ub">
        <listOfReactants>
          <speciesReference constant="true" species="M_dhnpt_LSQBKTc_RSQBKT" stoichiometry="1" />
        </listOfReactants>
        <listOfProducts>
          <speciesReference constant="true" species="M_2ahhmp_LSQBKTc_RSQBKT" stoichiometry="1" />
          <speciesReference constant="true" species="M_gcald_LSQBKTc_RSQBKT" stoichiometry="1" />
        </listOfProducts>
        <fbc:geneProductAssociation>
          <fbc:geneProductRef fbc:geneProduct="G_lp_3299" />
        </fbc:geneProductAssociation>
      </reaction>
      <reaction fast="false" id="R_DHORD6" name="dihydoorotic acid dehydrogenase NAD" reversible="true" fbc:lowerFluxBound="cobra_default_lb" fbc:upperFluxBound="cobra_default_ub">
        <listOfReactants>
          <speciesReference constant="true" species="M_dhor__S_LSQBKTc_RSQBKT" stoichiometry="1" />
          <speciesReference constant="true" species="M_nad_LSQBKTc_RSQBKT" stoichiometry="1" />
        </listOfReactants>
        <listOfProducts>
          <speciesReference constant="true" species="M_orot_LSQBKTc_RSQBKT" stoichiometry="1" />
          <speciesReference constant="true" species="M_nadh_LSQBKTc_RSQBKT" stoichiometry="1" />
          <speciesReference constant="true" species="M_h_LSQBKTc_RSQBKT" stoichiometry="1" />
        </listOfProducts>
        <fbc:geneProductAssociation>
          <fbc:geneProductRef fbc:geneProduct="G_lp_2699" />
        </fbc:geneProductAssociation>
      </reaction>
      <reaction fast="false" id="R_DHORTS" name="dihydroorotase" reversible="true" fbc:lowerFluxBound="cobra_default_lb" fbc:upperFluxBound="cobra_default_ub">
        <listOfReactants>
          <speciesReference constant="true" species="M_h2o_LSQBKTc_RSQBKT" stoichiometry="1" />
          <speciesReference constant="true" species="M_dhor__S_LSQBKTc_RSQBKT" stoichiometry="1" />
        </listOfReactants>
        <listOfProducts>
          <speciesReference constant="true" species="M_cbasp_LSQBKTc_RSQBKT" stoichiometry="1" />
          <speciesReference constant="true" species="M_h_LSQBKTc_RSQBKT" stoichiometry="1" />
        </listOfProducts>
        <fbc:geneProductAssociation>
          <fbc:geneProductRef fbc:geneProduct="G_lp_2702" />
        </fbc:geneProductAssociation>
      </reaction>
      <reaction fast="false" id="R_DHPS3" name="dihydropteroate synthase" reversible="false" fbc:lowerFluxBound="cobra_0_bound" fbc:upperFluxBound="cobra_default_ub">
        <listOfReactants>
          <speciesReference constant="true" species="M_2ahhmd_LSQBKTc_RSQBKT" stoichiometry="1" />
          <speciesReference constant="true" species="M_4abz_LSQBKTc_RSQBKT" stoichiometry="1" />
        </listOfReactants>
        <listOfProducts>
          <speciesReference constant="true" species="M_ppi_LSQBKTc_RSQBKT" stoichiometry="1" />
          <speciesReference constant="true" species="M_dhpt_LSQBKTc_RSQBKT" stoichiometry="1" />
        </listOfProducts>
        <fbc:geneProductAssociation>
          <fbc:geneProductRef fbc:geneProduct="G_lp_3294" />
        </fbc:geneProductAssociation>
      </reaction>
      <reaction fast="false" id="R_DHPTDCs" name="4,5-dihydroxy-2,3-pentanedione cyclization (spontaneous)" reversible="false" fbc:lowerFluxBound="cobra_0_bound" fbc:upperFluxBound="cobra_default_ub">
        <listOfReactants>
          <speciesReference constant="true" species="M_dhptd_LSQBKTc_RSQBKT" stoichiometry="1" />
        </listOfReactants>
        <listOfProducts>
          <speciesReference constant="true" species="M_h2o_LSQBKTc_RSQBKT" stoichiometry="1" />
          <speciesReference constant="true" species="M_hmfurn_LSQBKTc_RSQBKT" stoichiometry="1" />
        </listOfProducts>
      </reaction>
      <reaction fast="false" id="R_DHQD" name="3 dehydroquinate dehydratase" reversible="true" fbc:lowerFluxBound="cobra_default_lb" fbc:upperFluxBound="cobra_default_ub">
        <listOfReactants>
          <speciesReference constant="true" species="M_3dhq_LSQBKTc_RSQBKT" stoichiometry="1" />
        </listOfReactants>
        <listOfProducts>
          <speciesReference constant="true" species="M_h2o_LSQBKTc_RSQBKT" stoichiometry="1" />
          <speciesReference constant="true" species="M_3dhsk_LSQBKTc_RSQBKT" stoichiometry="1" />
        </listOfProducts>
        <fbc:geneProductAssociation>
          <fbc:or>
            <fbc:geneProductRef fbc:geneProduct="G_lp_2798" />
            <fbc:geneProductRef fbc:geneProduct="G_lp_3493" />
          </fbc:or>
        </fbc:geneProductAssociation>
      </reaction>
      <reaction fast="false" id="R_DHQS" name="3 dehydroquinate synthase" reversible="false" fbc:lowerFluxBound="cobra_0_bound" fbc:upperFluxBound="cobra_default_ub">
        <listOfReactants>
          <speciesReference constant="true" species="M_2dda7p_LSQBKTc_RSQBKT" stoichiometry="1" />
        </listOfReactants>
        <listOfProducts>
          <speciesReference constant="true" species="M_3dhq_LSQBKTc_RSQBKT" stoichiometry="1" />
          <speciesReference constant="true" species="M_pi_LSQBKTc_RSQBKT" stoichiometry="1" />
        </listOfProducts>
        <fbc:geneProductAssociation>
          <fbc:geneProductRef fbc:geneProduct="G_lp_1086" />
        </fbc:geneProductAssociation>
      </reaction>
      <reaction fast="false" id="R_DIACTt" name="diacetyl diffusion" reversible="true" fbc:lowerFluxBound="cobra_default_lb" fbc:upperFluxBound="cobra_default_ub">
        <listOfReactants>
          <speciesReference constant="true" species="M_diact_LSQBKTc_RSQBKT" stoichiometry="1" />
        </listOfReactants>
        <listOfProducts>
          <speciesReference constant="true" species="M_diact_LSQBKTe_RSQBKT" stoichiometry="1" />
        </listOfProducts>
      </reaction>
      <reaction fast="false" id="R_DINSK" name="deoxyinosine kinase" reversible="false" fbc:lowerFluxBound="cobra_0_bound" fbc:upperFluxBound="cobra_default_ub">
        <listOfReactants>
          <speciesReference constant="true" species="M_din_LSQBKTc_RSQBKT" stoichiometry="1" />
          <speciesReference constant="true" species="M_atp_LSQBKTc_RSQBKT" stoichiometry="1" />
        </listOfReactants>
        <listOfProducts>
          <speciesReference constant="true" species="M_dimp_LSQBKTc_RSQBKT" stoichiometry="1" />
          <speciesReference constant="true" species="M_adp_LSQBKTc_RSQBKT" stoichiometry="1" />
        </listOfProducts>
        <fbc:geneProductAssociation>
          <fbc:or>
            <fbc:geneProductRef fbc:geneProduct="G_lp_1011" />
            <fbc:geneProductRef fbc:geneProduct="G_lp_1329" />
          </fbc:or>
        </fbc:geneProductAssociation>
      </reaction>
      <reaction fast="false" id="R_DMATT" name="dimethylallyltranstransferase" reversible="false" fbc:lowerFluxBound="cobra_0_bound" fbc:upperFluxBound="cobra_default_ub">
        <listOfReactants>
          <speciesReference constant="true" species="M_dmpp_LSQBKTc_RSQBKT" stoichiometry="1" />
          <speciesReference constant="true" species="M_ipdp_LSQBKTc_RSQBKT" stoichiometry="1" />
        </listOfReactants>
        <listOfProducts>
          <speciesReference constant="true" species="M_ppi_LSQBKTc_RSQBKT" stoichiometry="1" />
          <speciesReference constant="true" species="M_grdp_LSQBKTc_RSQBKT" stoichiometry="1" />
        </listOfProducts>
        <fbc:geneProductAssociation>
          <fbc:geneProductRef fbc:geneProduct="G_lp_1602" />
        </fbc:geneProductAssociation>
      </reaction>
      <reaction fast="false" id="R_DNAS_LPL" name="DNA synthesis LPL specific" reversible="false" fbc:lowerFluxBound="cobra_0_bound" fbc:upperFluxBound="cobra_default_ub">
        <listOfReactants>
          <speciesReference constant="true" species="M_atp_LSQBKTc_RSQBKT" stoichiometry="1.37" />
          <speciesReference constant="true" species="M_dctp_LSQBKTc_RSQBKT" stoichiometry="0.22" />
          <speciesReference constant="true" species="M_h2o_LSQBKTc_RSQBKT" stoichiometry="1.37" />
          <speciesReference constant="true" species="M_dttp_LSQBKTc_RSQBKT" stoichiometry="0.28" />
          <speciesReference constant="true" species="M_datp_LSQBKTc_RSQBKT" stoichiometry="0.28" />
          <speciesReference constant="true" species="M_dgtp_LSQBKTc_RSQBKT" stoichiometry="0.22" />
        </listOfReactants>
        <listOfProducts>
          <speciesReference constant="true" species="M_ppi_LSQBKTc_RSQBKT" stoichiometry="1" />
          <speciesReference constant="true" species="M_DNA_LPL_LSQBKTc_RSQBKT" stoichiometry="0.01" />
          <speciesReference constant="true" species="M_adp_LSQBKTc_RSQBKT" stoichiometry="1.37" />
          <speciesReference constant="true" species="M_h_LSQBKTc_RSQBKT" stoichiometry="1.37" />
          <speciesReference constant="true" species="M_pi_LSQBKTc_RSQBKT" stoichiometry="1.37" />
        </listOfProducts>
      </reaction>
      <reaction fast="false" id="R_DNMPPA" name="Dihydroneopterin monophosphate dephosphorylase" reversible="false" fbc:lowerFluxBound="cobra_0_bound" fbc:upperFluxBound="cobra_default_ub">
        <listOfReactants>
          <speciesReference constant="true" species="M_h2o_LSQBKTc_RSQBKT" stoichiometry="1" />
          <speciesReference constant="true" species="M_dhpmp_LSQBKTc_RSQBKT" stoichiometry="1" />
        </listOfReactants>
        <listOfProducts>
          <speciesReference constant="true" species="M_dhnpt_LSQBKTc_RSQBKT" stoichiometry="1" />
          <speciesReference constant="true" species="M_h_LSQBKTc_RSQBKT" stoichiometry="1" />
          <speciesReference constant="true" species="M_pi_LSQBKTc_RSQBKT" stoichiometry="1" />
        </listOfProducts>
      </reaction>
      <reaction fast="false" id="R_DNTPPA" name="Dihydroneopterin triphosphate pyrophosphatase" reversible="false" fbc:lowerFluxBound="cobra_0_bound" fbc:upperFluxBound="cobra_default_ub">
        <listOfReactants>
          <speciesReference constant="true" species="M_h2o_LSQBKTc_RSQBKT" stoichiometry="1" />
          <speciesReference constant="true" species="M_ahdt_LSQBKTc_RSQBKT" stoichiometry="1" />
        </listOfReactants>
        <listOfProducts>
          <speciesReference constant="true" species="M_ppi_LSQBKTc_RSQBKT" stoichiometry="1" />
          <speciesReference constant="true" species="M_dhpmp_LSQBKTc_RSQBKT" stoichiometry="1" />
        </listOfProducts>
        <fbc:geneProductAssociation>
          <fbc:geneProductRef fbc:geneProduct="G_lp_3295" />
        </fbc:geneProductAssociation>
      </reaction>
      <reaction fast="false" id="R_DPCOAK" name="dephospho CoA kinase" reversible="false" fbc:lowerFluxBound="cobra_0_bound" fbc:upperFluxBound="cobra_default_ub">
        <listOfReactants>
          <speciesReference constant="true" species="M_dpcoa_LSQBKTc_RSQBKT" stoichiometry="1" />
          <speciesReference constant="true" species="M_atp_LSQBKTc_RSQBKT" stoichiometry="1" />
        </listOfReactants>
        <listOfProducts>
          <speciesReference constant="true" species="M_adp_LSQBKTc_RSQBKT" stoichiometry="1" />
          <speciesReference constant="true" species="M_h_LSQBKTc_RSQBKT" stoichiometry="1" />
          <speciesReference constant="true" species="M_coa_LSQBKTc_RSQBKT" stoichiometry="1" />
        </listOfProducts>
        <fbc:geneProductAssociation>
          <fbc:geneProductRef fbc:geneProduct="G_lp_1510" />
        </fbc:geneProductAssociation>
      </reaction>
      <reaction fast="false" id="R_DPMVD" name="diphosphomevalonate decarboxylase" reversible="false" fbc:lowerFluxBound="cobra_0_bound" fbc:upperFluxBound="cobra_default_ub">
        <listOfReactants>
          <speciesReference constant="true" species="M_atp_LSQBKTc_RSQBKT" stoichiometry="1" />
          <speciesReference constant="true" species="M_5dpmev_LSQBKTc_RSQBKT" stoichiometry="1" />
        </listOfReactants>
        <listOfProducts>
          <speciesReference constant="true" species="M_ipdp_LSQBKTc_RSQBKT" stoichiometry="1" />
          <speciesReference constant="true" species="M_co2_LSQBKTc_RSQBKT" stoichiometry="1" />
          <speciesReference constant="true" species="M_adp_LSQBKTc_RSQBKT" stoichiometry="1" />
          <speciesReference constant="true" species="M_pi_LSQBKTc_RSQBKT" stoichiometry="1" />
        </listOfProducts>
        <fbc:geneProductAssociation>
          <fbc:geneProductRef fbc:geneProduct="G_lp_1734" />
        </fbc:geneProductAssociation>
      </reaction>
      <reaction fast="false" id="R_DPR" name="2 dehydropantoate 2 reductase" reversible="false" fbc:lowerFluxBound="cobra_0_bound" fbc:upperFluxBound="cobra_default_ub">
        <listOfReactants>
          <speciesReference constant="true" species="M_2dhp_LSQBKTc_RSQBKT" stoichiometry="1" />
          <speciesReference constant="true" species="M_h_LSQBKTc_RSQBKT" stoichiometry="1" />
          <speciesReference constant="true" species="M_nadph_LSQBKTc_RSQBKT" stoichiometry="1" />
        </listOfReactants>
        <listOfProducts>
          <speciesReference constant="true" species="M_pant__R_LSQBKTc_RSQBKT" stoichiometry="1" />
          <speciesReference constant="true" species="M_nadp_LSQBKTc_RSQBKT" stoichiometry="1" />
        </listOfProducts>
        <fbc:geneProductAssociation>
          <fbc:or>
            <fbc:geneProductRef fbc:geneProduct="G_lp_2532" />
            <fbc:geneProductRef fbc:geneProduct="G_lp_2788" />
          </fbc:or>
        </fbc:geneProductAssociation>
      </reaction>
      <reaction fast="false" id="R_DRBK" name="Deoxyribokinase" reversible="false" fbc:lowerFluxBound="cobra_0_bound" fbc:upperFluxBound="cobra_default_ub">
        <listOfReactants>
          <speciesReference constant="true" species="M_atp_LSQBKTc_RSQBKT" stoichiometry="1" />
          <speciesReference constant="true" species="M_drib_LSQBKTc_RSQBKT" stoichiometry="1" />
        </listOfReactants>
        <listOfProducts>
          <speciesReference constant="true" species="M_adp_LSQBKTc_RSQBKT" stoichiometry="1" />
          <speciesReference constant="true" species="M_2dr5p_LSQBKTc_RSQBKT" stoichiometry="1" />
          <speciesReference constant="true" species="M_h_LSQBKTc_RSQBKT" stoichiometry="1" />
        </listOfProducts>
        <fbc:geneProductAssociation>
          <fbc:or>
            <fbc:geneProductRef fbc:geneProduct="G_lp_0500" />
            <fbc:geneProductRef fbc:geneProduct="G_lp_2251" />
            <fbc:geneProductRef fbc:geneProduct="G_lp_3660" />
          </fbc:or>
        </fbc:geneProductAssociation>
      </reaction>
      <reaction fast="false" id="R_DRIBt2" name="deoxyribose transport in via proton symporter" reversible="false" fbc:lowerFluxBound="cobra_0_bound" fbc:upperFluxBound="cobra_default_ub">
        <listOfReactants>
          <speciesReference constant="true" species="M_h_LSQBKTe_RSQBKT" stoichiometry="1" />
          <speciesReference constant="true" species="M_drib_LSQBKTe_RSQBKT" stoichiometry="1" />
        </listOfReactants>
        <listOfProducts>
          <speciesReference constant="true" species="M_h_LSQBKTc_RSQBKT" stoichiometry="1" />
          <speciesReference constant="true" species="M_drib_LSQBKTc_RSQBKT" stoichiometry="1" />
        </listOfProducts>
        <fbc:geneProductAssociation>
          <fbc:geneProductRef fbc:geneProduct="G_lp_0498" />
        </fbc:geneProductAssociation>
      </reaction>
      <reaction fast="false" id="R_DRPA" name="deoxyribose phosphate aldolase" reversible="false" fbc:lowerFluxBound="cobra_0_bound" fbc:upperFluxBound="cobra_default_ub">
        <listOfReactants>
          <speciesReference constant="true" species="M_2dr5p_LSQBKTc_RSQBKT" stoichiometry="1" />
        </listOfReactants>
        <listOfProducts>
          <speciesReference constant="true" species="M_g3p_LSQBKTc_RSQBKT" stoichiometry="1" />
          <speciesReference constant="true" species="M_acald_LSQBKTc_RSQBKT" stoichiometry="1" />
        </listOfProducts>
        <fbc:geneProductAssociation>
          <fbc:geneProductRef fbc:geneProduct="G_lp_0497" />
        </fbc:geneProductAssociation>
      </reaction>
      <reaction fast="false" id="R_DTMPK" name="dTMP kinase" reversible="true" fbc:lowerFluxBound="cobra_default_lb" fbc:upperFluxBound="cobra_default_ub">
        <listOfReactants>
          <speciesReference constant="true" species="M_dtmp_LSQBKTc_RSQBKT" stoichiometry="1" />
          <speciesReference constant="true" species="M_atp_LSQBKTc_RSQBKT" stoichiometry="1" />
        </listOfReactants>
        <listOfProducts>
          <speciesReference constant="true" species="M_adp_LSQBKTc_RSQBKT" stoichiometry="1" />
          <speciesReference constant="true" species="M_dtdp_LSQBKTc_RSQBKT" stoichiometry="1" />
        </listOfProducts>
        <fbc:geneProductAssociation>
          <fbc:geneProductRef fbc:geneProduct="G_lp_0703" />
        </fbc:geneProductAssociation>
      </reaction>
      <reaction fast="false" id="R_DURIK1" name="deoxyuridine kinase ATPDeoxyuridine" reversible="false" fbc:lowerFluxBound="cobra_0_bound" fbc:upperFluxBound="cobra_default_ub">
        <listOfReactants>
          <speciesReference constant="true" species="M_duri_LSQBKTc_RSQBKT" stoichiometry="1" />
          <speciesReference constant="true" species="M_atp_LSQBKTc_RSQBKT" stoichiometry="1" />
        </listOfReactants>
        <listOfProducts>
          <speciesReference constant="true" species="M_dump_LSQBKTc_RSQBKT" stoichiometry="1" />
          <speciesReference constant="true" species="M_adp_LSQBKTc_RSQBKT" stoichiometry="1" />
          <speciesReference constant="true" species="M_h_LSQBKTc_RSQBKT" stoichiometry="1" />
        </listOfProducts>
        <fbc:geneProductAssociation>
          <fbc:geneProductRef fbc:geneProduct="G_lp_2379" />
        </fbc:geneProductAssociation>
      </reaction>
      <reaction fast="false" id="R_DURIPP" name="purine nucleoside phosphatase deoxyuridine" reversible="true" fbc:lowerFluxBound="cobra_default_lb" fbc:upperFluxBound="cobra_default_ub">
        <listOfReactants>
          <speciesReference constant="true" species="M_duri_LSQBKTc_RSQBKT" stoichiometry="1" />
          <speciesReference constant="true" species="M_pi_LSQBKTc_RSQBKT" stoichiometry="1" />
        </listOfReactants>
        <listOfProducts>
          <speciesReference constant="true" species="M_2dr1p_LSQBKTc_RSQBKT" stoichiometry="1" />
          <speciesReference constant="true" species="M_ura_LSQBKTc_RSQBKT" stoichiometry="1" />
        </listOfProducts>
        <fbc:geneProductAssociation>
          <fbc:geneProductRef fbc:geneProduct="G_lp_0125" />
        </fbc:geneProductAssociation>
      </reaction>
      <reaction fast="false" id="R_DUTPDP" name="dUTP diphosphatase" reversible="false" fbc:lowerFluxBound="cobra_0_bound" fbc:upperFluxBound="cobra_default_ub">
        <listOfReactants>
          <speciesReference constant="true" species="M_h2o_LSQBKTc_RSQBKT" stoichiometry="1" />
          <speciesReference constant="true" species="M_dutp_LSQBKTc_RSQBKT" stoichiometry="1" />
        </listOfReactants>
        <listOfProducts>
          <speciesReference constant="true" species="M_dump_LSQBKTc_RSQBKT" stoichiometry="1" />
          <speciesReference constant="true" species="M_ppi_LSQBKTc_RSQBKT" stoichiometry="1" />
          <speciesReference constant="true" species="M_h_LSQBKTc_RSQBKT" stoichiometry="1" />
        </listOfProducts>
        <fbc:geneProductAssociation>
          <fbc:geneProductRef fbc:geneProduct="G_lp_0604" />
        </fbc:geneProductAssociation>
      </reaction>
      <reaction fast="false" id="R_DXPS" name="1 deoxy D xylulose 5 phosphate synthase" reversible="false" fbc:lowerFluxBound="cobra_0_bound" fbc:upperFluxBound="cobra_default_ub">
        <listOfReactants>
          <speciesReference constant="true" species="M_pyr_LSQBKTc_RSQBKT" stoichiometry="1" />
          <speciesReference constant="true" species="M_g3p_LSQBKTc_RSQBKT" stoichiometry="1" />
          <speciesReference constant="true" species="M_h_LSQBKTc_RSQBKT" stoichiometry="1" />
        </listOfReactants>
        <listOfProducts>
          <speciesReference constant="true" species="M_co2_LSQBKTc_RSQBKT" stoichiometry="1" />
          <speciesReference constant="true" species="M_dxyl5p_LSQBKTc_RSQBKT" stoichiometry="1" />
        </listOfProducts>
        <fbc:geneProductAssociation>
          <fbc:geneProductRef fbc:geneProduct="G_lp_2610" />
        </fbc:geneProductAssociation>
      </reaction>
      <reaction fast="false" id="R_D_LACt2" name="D lactate transport via proton symport" reversible="true" fbc:lowerFluxBound="cobra_default_lb" fbc:upperFluxBound="cobra_default_ub">
        <listOfReactants>
          <speciesReference constant="true" species="M_lac__D_LSQBKTe_RSQBKT" stoichiometry="1" />
          <speciesReference constant="true" species="M_h_LSQBKTe_RSQBKT" stoichiometry="1" />
        </listOfReactants>
        <listOfProducts>
          <speciesReference constant="true" species="M_h_LSQBKTc_RSQBKT" stoichiometry="1" />
          <speciesReference constant="true" species="M_lac__D_LSQBKTc_RSQBKT" stoichiometry="1" />
        </listOfProducts>
        <fbc:geneProductAssociation>
          <fbc:geneProductRef fbc:geneProduct="G_lp_1814" />
        </fbc:geneProductAssociation>
      </reaction>
      <reaction fast="false" id="R_ENO" name="enolase" reversible="true" fbc:lowerFluxBound="cobra_default_lb" fbc:upperFluxBound="cobra_default_ub">
        <listOfReactants>
          <speciesReference constant="true" species="M_2pg_LSQBKTc_RSQBKT" stoichiometry="1" />
        </listOfReactants>
        <listOfProducts>
          <speciesReference constant="true" species="M_h2o_LSQBKTc_RSQBKT" stoichiometry="1" />
          <speciesReference constant="true" species="M_pep_LSQBKTc_RSQBKT" stoichiometry="1" />
        </listOfProducts>
        <fbc:geneProductAssociation>
          <fbc:or>
            <fbc:geneProductRef fbc:geneProduct="G_lp_0792" />
            <fbc:geneProductRef fbc:geneProduct="G_lp_1920" />
          </fbc:or>
        </fbc:geneProductAssociation>
      </reaction>
      <reaction fast="false" id="R_EPPP" name="exopolyphosphatase" reversible="false" fbc:lowerFluxBound="cobra_0_bound" fbc:upperFluxBound="cobra_default_ub">
        <listOfReactants>
          <speciesReference constant="true" species="M_h2o_LSQBKTc_RSQBKT" stoichiometry="1" />
          <speciesReference constant="true" species="M_polypi_LSQBKTc_RSQBKT" stoichiometry="1" />
        </listOfReactants>
        <listOfProducts>
          <speciesReference constant="true" species="M_h_LSQBKTc_RSQBKT" stoichiometry="2" />
          <speciesReference constant="true" species="M_pi_LSQBKTc_RSQBKT" stoichiometry="1" />
        </listOfProducts>
        <fbc:geneProductAssociation>
          <fbc:or>
            <fbc:geneProductRef fbc:geneProduct="G_lp_0841" />
            <fbc:geneProductRef fbc:geneProduct="G_lp_0446" />
            <fbc:geneProductRef fbc:geneProduct="G_lp_0843" />
          </fbc:or>
        </fbc:geneProductAssociation>
      </reaction>
      <reaction fast="false" id="R_ETOHt" name="ethanol reversible transport" reversible="true" fbc:lowerFluxBound="cobra_default_lb" fbc:upperFluxBound="cobra_default_ub">
        <listOfReactants>
          <speciesReference constant="true" species="M_etoh_LSQBKTe_RSQBKT" stoichiometry="1" />
        </listOfReactants>
        <listOfProducts>
          <speciesReference constant="true" species="M_etoh_LSQBKTc_RSQBKT" stoichiometry="1" />
        </listOfProducts>
      </reaction>
      <reaction fast="false" id="R_EX_2aeppn_LPAREN_e_RPAREN_" name="2 Aminoethyl phosphonate exchange" reversible="true" fbc:lowerFluxBound="cobra_default_lb" fbc:upperFluxBound="cobra_default_ub">
        <listOfReactants>
          <speciesReference constant="true" species="M_2aeppn_LSQBKTe_RSQBKT" stoichiometry="1" />
        </listOfReactants>
      </reaction>
      <reaction fast="false" id="R_EX_2hxic_L_LPAREN_e_RPAREN_" name="L 2 hydroxyisocaproate exchange" reversible="true" fbc:lowerFluxBound="cobra_default_lb" fbc:upperFluxBound="cobra_default_ub">
        <listOfReactants>
          <speciesReference constant="true" species="M_2hxic__L_LSQBKTe_RSQBKT" stoichiometry="1" />
        </listOfReactants>
      </reaction>
      <reaction fast="false" id="R_EX_2mba_LPAREN_e_RPAREN_" name="2 methyl butanoic acid exchange" reversible="true" fbc:lowerFluxBound="cobra_default_lb" fbc:upperFluxBound="cobra_default_ub">
        <listOfReactants>
          <speciesReference constant="true" species="M_2mba_LSQBKTe_RSQBKT" stoichiometry="1" />
        </listOfReactants>
      </reaction>
      <reaction fast="false" id="R_EX_2mbal_LPAREN_e_RPAREN_" name="2 Methylbutanal exchange" reversible="true" fbc:lowerFluxBound="cobra_default_lb" fbc:upperFluxBound="cobra_default_ub">
        <listOfReactants>
          <speciesReference constant="true" species="M_2mbal_LSQBKTe_RSQBKT" stoichiometry="1" />
        </listOfReactants>
      </reaction>
      <reaction fast="false" id="R_EX_2mbol_LPAREN_e_RPAREN_" name="2 methylbutanol exchange" reversible="true" fbc:lowerFluxBound="cobra_default_lb" fbc:upperFluxBound="cobra_default_ub">
        <listOfReactants>
          <speciesReference constant="true" species="M_2mbol_LSQBKTe_RSQBKT" stoichiometry="1" />
        </listOfReactants>
      </reaction>
      <reaction fast="false" id="R_EX_2mpa_LPAREN_e_RPAREN_" name="2 methylpropanoic acid exchange" reversible="true" fbc:lowerFluxBound="cobra_default_lb" fbc:upperFluxBound="cobra_default_ub">
        <listOfReactants>
          <speciesReference constant="true" species="M_isobut_LSQBKTe_RSQBKT" stoichiometry="1" />
        </listOfReactants>
      </reaction>
      <reaction fast="false" id="R_EX_2mpal_LPAREN_e_RPAREN_" name="2 methylpropanal exchange" reversible="true" fbc:lowerFluxBound="cobra_default_lb" fbc:upperFluxBound="cobra_default_ub">
        <listOfReactants>
          <speciesReference constant="true" species="M_2mpal_LSQBKTe_RSQBKT" stoichiometry="1" />
        </listOfReactants>
      </reaction>
      <reaction fast="false" id="R_EX_2mpol_LPAREN_e_RPAREN_" name="2 methylpropanol exchange" reversible="true" fbc:lowerFluxBound="cobra_default_lb" fbc:upperFluxBound="cobra_default_ub">
        <listOfReactants>
          <speciesReference constant="true" species="M_2mpol_LSQBKTe_RSQBKT" stoichiometry="1" />
        </listOfReactants>
      </reaction>
      <reaction fast="false" id="R_EX_34hplac_LPAREN_e_RPAREN_" name="R 3 4 Hydroxyphenyl lactate exchange" reversible="true" fbc:lowerFluxBound="cobra_default_lb" fbc:upperFluxBound="cobra_default_ub">
        <listOfReactants>
          <speciesReference constant="true" species="M_34hplac_LSQBKTe_RSQBKT" stoichiometry="1" />
        </listOfReactants>
      </reaction>
      <reaction fast="false" id="R_EX_3mba_LPAREN_e_RPAREN_" name="3 methylbutanoic acid exchange" reversible="true" fbc:lowerFluxBound="cobra_default_lb" fbc:upperFluxBound="cobra_default_ub">
        <listOfReactants>
          <speciesReference constant="true" species="M_isoval_LSQBKTe_RSQBKT" stoichiometry="1" />
        </listOfReactants>
      </reaction>
      <reaction fast="false" id="R_EX_3mbal_LPAREN_e_RPAREN_" name="3 methylbutanal exchange" reversible="true" fbc:lowerFluxBound="cobra_default_lb" fbc:upperFluxBound="cobra_default_ub">
        <listOfReactants>
          <speciesReference constant="true" species="M_3mbal_LSQBKTe_RSQBKT" stoichiometry="1" />
        </listOfReactants>
      </reaction>
      <reaction fast="false" id="R_EX_3mbol_LPAREN_e_RPAREN_" name="3 methylbutanol exchange" reversible="true" fbc:lowerFluxBound="cobra_default_lb" fbc:upperFluxBound="cobra_default_ub">
        <listOfReactants>
          <speciesReference constant="true" species="M_3mbol_LSQBKTe_RSQBKT" stoichiometry="1" />
        </listOfReactants>
      </reaction>
      <reaction fast="false" id="R_EX_4abut_LPAREN_e_RPAREN_" name="4 Aminobutanoate exchange" reversible="true" fbc:lowerFluxBound="cobra_default_lb" fbc:upperFluxBound="cobra_default_ub">
        <listOfReactants>
          <speciesReference constant="true" species="M_4abut_LSQBKTe_RSQBKT" stoichiometry="1" />
        </listOfReactants>
      </reaction>
      <reaction fast="false" id="R_EX_4abz_LPAREN_e_RPAREN_" name="4 Aminobenzoate exchange" reversible="true" fbc:lowerFluxBound="cobra_default_lb" fbc:upperFluxBound="cobra_default_ub">
        <listOfReactants>
          <speciesReference constant="true" species="M_4abz_LSQBKTe_RSQBKT" stoichiometry="1" />
        </listOfReactants>
      </reaction>
      <reaction fast="false" id="R_EX_ac_LPAREN_e_RPAREN_" name="Acetate exchange" reversible="true" fbc:lowerFluxBound="cobra_default_lb" fbc:upperFluxBound="cobra_default_ub">
        <listOfReactants>
          <speciesReference constant="true" species="M_ac_LSQBKTe_RSQBKT" stoichiometry="1" />
        </listOfReactants>
      </reaction>
      <reaction fast="false" id="R_EX_acald_LPAREN_e_RPAREN_" name="Acetaldehyde exchange" reversible="true" fbc:lowerFluxBound="cobra_default_lb" fbc:upperFluxBound="cobra_default_ub">
        <listOfReactants>
          <speciesReference constant="true" species="M_acald_LSQBKTe_RSQBKT" stoichiometry="1" />
        </listOfReactants>
      </reaction>
      <reaction fast="false" id="R_EX_acgala_LPAREN_e_RPAREN_" name="N Acetyl D galactosamine exchange" reversible="true" fbc:lowerFluxBound="cobra_default_lb" fbc:upperFluxBound="cobra_default_ub">
        <listOfReactants>
          <speciesReference constant="true" species="M_acgal_LSQBKTe_RSQBKT" stoichiometry="1" />
        </listOfReactants>
      </reaction>
      <reaction fast="false" id="R_EX_acgam_LPAREN_e_RPAREN_" name="N Acetyl D glucosamine exchange" reversible="true" fbc:lowerFluxBound="cobra_default_lb" fbc:upperFluxBound="cobra_default_ub">
        <listOfReactants>
          <speciesReference constant="true" species="M_acgam_LSQBKTe_RSQBKT" stoichiometry="1" />
        </listOfReactants>
      </reaction>
      <reaction fast="false" id="R_EX_actn_R_LPAREN_e_RPAREN_" name="R Acetoin exchange" reversible="true" fbc:lowerFluxBound="cobra_default_lb" fbc:upperFluxBound="cobra_default_ub">
        <listOfReactants>
          <speciesReference constant="true" species="M_actn__R_LSQBKTe_RSQBKT" stoichiometry="1" />
        </listOfReactants>
      </reaction>
      <reaction fast="false" id="R_EX_ade_LPAREN_e_RPAREN_" name="Adenine exchange" reversible="true" fbc:lowerFluxBound="cobra_default_lb" fbc:upperFluxBound="cobra_default_ub">
        <listOfReactants>
          <speciesReference constant="true" species="M_ade_LSQBKTe_RSQBKT" stoichiometry="1" />
        </listOfReactants>
      </reaction>
      <reaction fast="false" id="R_EX_ala_L_LPAREN_e_RPAREN_" name="L Alanine exchange" reversible="true" fbc:lowerFluxBound="cobra_default_lb" fbc:upperFluxBound="cobra_default_ub">
        <listOfReactants>
          <speciesReference constant="true" species="M_ala__L_LSQBKTe_RSQBKT" stoichiometry="1" />
        </listOfReactants>
      </reaction>
      <reaction fast="false" id="R_EX_arab_L_LPAREN_e_RPAREN_" name="L Arabinose exchange" reversible="true" fbc:lowerFluxBound="cobra_default_lb" fbc:upperFluxBound="cobra_default_ub">
        <listOfReactants>
          <speciesReference constant="true" species="M_arab__L_LSQBKTe_RSQBKT" stoichiometry="1" />
        </listOfReactants>
      </reaction>
      <reaction fast="false" id="R_EX_arg_L_LPAREN_e_RPAREN_" name="L Arginine exchange" reversible="true" fbc:lowerFluxBound="cobra_default_lb" fbc:upperFluxBound="cobra_default_ub">
        <listOfReactants>
          <speciesReference constant="true" species="M_arg__L_LSQBKTe_RSQBKT" stoichiometry="1" />
        </listOfReactants>
      </reaction>
      <reaction fast="false" id="R_EX_asn_L_LPAREN_e_RPAREN_" name="L Asparagine exchange" reversible="true" fbc:lowerFluxBound="cobra_default_lb" fbc:upperFluxBound="cobra_default_ub">
        <listOfReactants>
          <speciesReference constant="true" species="M_asn__L_LSQBKTe_RSQBKT" stoichiometry="1" />
        </listOfReactants>
      </reaction>
      <reaction fast="false" id="R_EX_asp_L_LPAREN_e_RPAREN_" name="L Aspartate exchange" reversible="true" fbc:lowerFluxBound="cobra_default_lb" fbc:upperFluxBound="cobra_default_ub">
        <listOfReactants>
          <speciesReference constant="true" species="M_asp__L_LSQBKTe_RSQBKT" stoichiometry="1" />
        </listOfReactants>
      </reaction>
      <reaction fast="false" id="R_EX_btd_RR_LPAREN_e_RPAREN_" name="R R 2 3 Butanediol exchange" reversible="true" fbc:lowerFluxBound="cobra_default_lb" fbc:upperFluxBound="cobra_default_ub">
        <listOfReactants>
          <speciesReference constant="true" species="M_btd__RR_LSQBKTe_RSQBKT" stoichiometry="1" />
        </listOfReactants>
      </reaction>
      <reaction fast="false" id="R_EX_btn_LPAREN_e_RPAREN_" name="Biotin exchange" reversible="true" fbc:lowerFluxBound="cobra_default_lb" fbc:upperFluxBound="cobra_default_ub">
        <listOfReactants>
          <speciesReference constant="true" species="M_btn_LSQBKTe_RSQBKT" stoichiometry="1" />
        </listOfReactants>
      </reaction>
      <reaction fast="false" id="R_EX_bzal_LPAREN_e_RPAREN_" name="Benzaldehyde exchange" reversible="true" fbc:lowerFluxBound="cobra_default_lb" fbc:upperFluxBound="cobra_default_ub">
        <listOfReactants>
          <speciesReference constant="true" species="M_bzal_LSQBKTe_RSQBKT" stoichiometry="1" />
        </listOfReactants>
      </reaction>
      <reaction fast="false" id="R_EX_cellb_LPAREN_e_RPAREN_" name="cellobiose exchange" reversible="true" fbc:lowerFluxBound="cobra_default_lb" fbc:upperFluxBound="cobra_default_ub">
        <listOfReactants>
          <speciesReference constant="true" species="M_cellb_LSQBKTe_RSQBKT" stoichiometry="1" />
        </listOfReactants>
      </reaction>
      <reaction fast="false" id="R_EX_chol_LPAREN_e_RPAREN_" name="Choline exchange" reversible="true" fbc:lowerFluxBound="cobra_default_lb" fbc:upperFluxBound="cobra_default_ub">
        <listOfReactants>
          <speciesReference constant="true" species="M_chol_LSQBKTe_RSQBKT" stoichiometry="1" />
        </listOfReactants>
      </reaction>
      <reaction fast="false" id="R_EX_cit_LPAREN_e_RPAREN_" name="Citrate exchange" reversible="true" fbc:lowerFluxBound="cobra_default_lb" fbc:upperFluxBound="cobra_default_ub">
        <listOfReactants>
          <speciesReference constant="true" species="M_cit_LSQBKTe_RSQBKT" stoichiometry="1" />
        </listOfReactants>
      </reaction>
      <reaction fast="false" id="R_EX_co2_LPAREN_e_RPAREN_" name="CO2 exchange" reversible="true" fbc:lowerFluxBound="cobra_default_lb" fbc:upperFluxBound="cobra_default_ub">
        <listOfReactants>
          <speciesReference constant="true" species="M_co2_LSQBKTe_RSQBKT" stoichiometry="1" />
        </listOfReactants>
      </reaction>
      <reaction fast="false" id="R_EX_csn_LPAREN_e_RPAREN_" name="Cytosine exchange" reversible="true" fbc:lowerFluxBound="cobra_default_lb" fbc:upperFluxBound="cobra_default_ub">
        <listOfReactants>
          <speciesReference constant="true" species="M_csn_LSQBKTe_RSQBKT" stoichiometry="1" />
        </listOfReactants>
      </reaction>
      <reaction fast="false" id="R_EX_cys_L_LPAREN_e_RPAREN_" name="L Cysteine exchange" reversible="true" fbc:lowerFluxBound="cobra_default_lb" fbc:upperFluxBound="cobra_default_ub">
        <listOfReactants>
          <speciesReference constant="true" species="M_cys__L_LSQBKTe_RSQBKT" stoichiometry="1" />
        </listOfReactants>
      </reaction>
      <reaction fast="false" id="R_EX_dcyt_LPAREN_e_RPAREN_" name="Deoxycytidine exchange" reversible="true" fbc:lowerFluxBound="cobra_default_lb" fbc:upperFluxBound="cobra_default_ub">
        <listOfReactants>
          <speciesReference constant="true" species="M_dcyt_LSQBKTe_RSQBKT" stoichiometry="1" />
        </listOfReactants>
      </reaction>
      <reaction fast="false" id="R_EX_dha_LPAREN_e_RPAREN_" name="Dihydroxyacetone exchange" reversible="true" fbc:lowerFluxBound="cobra_default_lb" fbc:upperFluxBound="cobra_default_ub">
        <listOfReactants>
          <speciesReference constant="true" species="M_dha_LSQBKTe_RSQBKT" stoichiometry="1" />
        </listOfReactants>
      </reaction>
      <reaction fast="false" id="R_EX_diact_LPAREN_e_RPAREN_" name="Diacetyl exchange" reversible="true" fbc:lowerFluxBound="cobra_default_lb" fbc:upperFluxBound="cobra_default_ub">
        <listOfReactants>
          <speciesReference constant="true" species="M_diact_LSQBKTe_RSQBKT" stoichiometry="1" />
        </listOfReactants>
      </reaction>
      <reaction fast="false" id="R_EX_drib_LPAREN_e_RPAREN_" name="Deoxyribose exchange" reversible="true" fbc:lowerFluxBound="cobra_default_lb" fbc:upperFluxBound="cobra_default_ub">
        <listOfReactants>
          <speciesReference constant="true" species="M_drib_LSQBKTe_RSQBKT" stoichiometry="1" />
        </listOfReactants>
      </reaction>
      <reaction fast="false" id="R_EX_etoh_LPAREN_e_RPAREN_" name="Ethanol exchange" reversible="true" fbc:lowerFluxBound="cobra_default_lb" fbc:upperFluxBound="cobra_default_ub">
        <listOfReactants>
          <speciesReference constant="true" species="M_etoh_LSQBKTe_RSQBKT" stoichiometry="1" />
        </listOfReactants>
      </reaction>
      <reaction fast="false" id="R_EX_fol_LPAREN_e_RPAREN_" name="Folate exchange" reversible="true" fbc:lowerFluxBound="cobra_default_lb" fbc:upperFluxBound="cobra_default_ub">
        <listOfReactants>
          <speciesReference constant="true" species="M_fol_LSQBKTe_RSQBKT" stoichiometry="1" />
        </listOfReactants>
      </reaction>
      <reaction fast="false" id="R_EX_for_LPAREN_e_RPAREN_" name="Formate exchange" reversible="true" fbc:lowerFluxBound="cobra_default_lb" fbc:upperFluxBound="cobra_default_ub">
        <listOfReactants>
          <speciesReference constant="true" species="M_for_LSQBKTe_RSQBKT" stoichiometry="1" />
        </listOfReactants>
      </reaction>
      <reaction fast="false" id="R_EX_fru_LPAREN_e_RPAREN_" name="D Fructose exchange" reversible="true" fbc:lowerFluxBound="cobra_default_lb" fbc:upperFluxBound="cobra_default_ub">
        <listOfReactants>
          <speciesReference constant="true" species="M_fru_LSQBKTe_RSQBKT" stoichiometry="1" />
        </listOfReactants>
      </reaction>
      <reaction fast="false" id="R_EX_fuc_L_LPAREN_e_RPAREN_" name="L Fucose exchange" reversible="true" fbc:lowerFluxBound="cobra_default_lb" fbc:upperFluxBound="cobra_default_ub">
        <listOfReactants>
          <speciesReference constant="true" species="M_fuc__L_LSQBKTe_RSQBKT" stoichiometry="1" />
        </listOfReactants>
      </reaction>
      <reaction fast="false" id="R_EX_galt_LPAREN_e_RPAREN_" name="Galactitol exchange" reversible="true" fbc:lowerFluxBound="cobra_default_lb" fbc:upperFluxBound="cobra_default_ub">
        <listOfReactants>
          <speciesReference constant="true" species="M_galt_LSQBKTe_RSQBKT" stoichiometry="1" />
        </listOfReactants>
      </reaction>
      <reaction fast="false" id="R_EX_glc_LPAREN_e_RPAREN_" name="D Glucose exchange" reversible="true" fbc:lowerFluxBound="cobra_default_lb" fbc:upperFluxBound="cobra_default_ub">
        <listOfReactants>
          <speciesReference constant="true" species="M_glc__D_LSQBKTe_RSQBKT" stoichiometry="1" />
        </listOfReactants>
      </reaction>
      <reaction fast="false" id="R_EX_glcn_D_LPAREN_e_RPAREN_" name="D Gluconate exchange" reversible="true" fbc:lowerFluxBound="cobra_default_lb" fbc:upperFluxBound="cobra_default_ub">
        <listOfReactants>
          <speciesReference constant="true" species="M_glcn__D_LSQBKTe_RSQBKT" stoichiometry="1" />
        </listOfReactants>
      </reaction>
      <reaction fast="false" id="R_EX_gln_L_LPAREN_e_RPAREN_" name="L Glutamine exchange" reversible="true" fbc:lowerFluxBound="cobra_default_lb" fbc:upperFluxBound="cobra_default_ub">
        <listOfReactants>
          <speciesReference constant="true" species="M_gln__L_LSQBKTe_RSQBKT" stoichiometry="1" />
        </listOfReactants>
      </reaction>
      <reaction fast="false" id="R_EX_glu_L_LPAREN_e_RPAREN_" name="L Glutamate exchange" reversible="true" fbc:lowerFluxBound="cobra_default_lb" fbc:upperFluxBound="cobra_default_ub">
        <listOfReactants>
          <speciesReference constant="true" species="M_glu__L_LSQBKTe_RSQBKT" stoichiometry="1" />
        </listOfReactants>
      </reaction>
[truncated: 449,255 more chars]
